# Supplementary material for: Genome-scale pan-cancer interrogation of lncRNA dependencies using CasRx
Source: Nat Methods. 2024 Feb 26;21(4):584–96. doi: 10.1038/s41592-024-02190-0 (PMC11009108; doi:10.1038/s41592-024-02190-0)
Supplement: Supplementary file 4 — Supplementary Tables 1–18. [file 41592_2024_2190_MOESM4_ESM.zip]

Archive with 21 entries (20 files):
- Supplementary_tables/
- Supplementary_tables/Read_me.txt
- Supplementary_tables/Supplementary_table1.csv
- Supplementary_tables/Supplementary_table10.csv
- Supplementary_tables/Supplementary_table12.csv
- Supplementary_tables/Supplementary_table13.csv
- Supplementary_tables/Supplementary_table13.xlsx
- Supplementary_tables/Supplementary_table14.csv
- Supplementary_tables/Supplementary_table15.csv
- Supplementary_tables/Supplementary_table16.csv
- Supplementary_tables/Supplementary_table17.csv
- Supplementary_tables/Supplementary_table18.csv
- Supplementary_tables/Supplementary_table2.tsv
- Supplementary_tables/Supplementary_table3.tsv
- Supplementary_tables/Supplementary_table4.csv
- Supplementary_tables/Supplementary_table5.csv
- Supplementary_tables/Supplementary_table6.csv
- Supplementary_tables/Supplementary_table7.csv
- Supplementary_tables/Supplementary_table8.csv
- Supplementary_tables/Supplementary_table9.csv
- Supplementary_tables/Supplementar_table11.csv
