# Supplementary material for: Genome-scale pan-cancer interrogation of lncRNA dependencies using CasRx
Source: Nat Methods. 2024 Feb 26;21(4):584–96. doi: 10.1038/s41592-024-02190-0 (PMC11009108; doi:10.1038/s41592-024-02190-0)
Supplement: Supplementary file 4 — Supplementary Tables 1–18. [file 41592_2024_2190_MOESM4_ESM.zip › Supplementary_tables/Read_me.txt]

Supplementary Table1: Quantitative transposon insertion site sequencing (QiSeq) results. The table contains the genomic coordinates of all the detected insertion sites, the information about is quality and if they were classified as true insertions.
Supplementary Table2: Collection of lncRNA transcripts from RNAcentral and selected publications. The table contains the original ID, genome coordinates (hg38), and the source of each transcript.
Supplementary Table3: Genome coordinates (hg38) of the custom-generated lncRNA families. LncRNA families included in the library are annotated.
Supplementary Table4: Information of the original lncRNA transcripts that composed each lncRNA family and evolutionary conservation status of the families.
Supplementary Table5: N� of counts for the lncRNA families in the CCLE (RNA-seq) cell lines obtained using featureCounts.
Supplementary Table6: Expression level (TPM) for the lncRNA families and the protein-coding genes in the CCLE cell lines obtained using Salmon.
Supplementary Table7: Expression level (raw counts) for the the total, nuclear and cytoplasmic RNA from the CasRx clones or the total RNA from the parental cell lines. Cytoplasmic/nuclear LFC is included.
Supplementary Table8: Exon expression levels obtained using featureCounts for the lncRNA families in the CCLE cell lines.
Supplementary Table9: gRNA arrays included in all the libraries (Albarossa, controls, deltaSaturation and validation). The table contains the ID of each array, the sequence of the gRNA at positions 1 and 2, the sequence of the array, and the sequence of the oligo used for cloning. 
Supplementary Table10: Sequence of the oligos/vectors used/generated in this study. 
Supplementary Table11: Results of the screen analysis for the gRNA arrays. The table contains the raw counts, the LFC, the RRA p-value, and whether the gRNA was considered off-target and blacklisted.
Supplementary Table12: Summary of the screen analysis per gene. The table contains the LFC, RRA score, p-value, and FDR for each gene. 
Supplementary Table13: The table contains the GeneCards ID,  the unified LFC, and the information used to generate Fig. 5e for each lncRNA family hit in the screens (Including the references).
Supplementary Table14: Results of the re-analysis of the CRISPRi screens.
Supplementary Table15: Raw counts for the Cas9-based deletion screens.
Supplementary Table16: Results of the re-analysis of the Cas9-based deletion screens.
Supplementary Table17: Raw counts and LFC for the gRNAs of the Cas9-based screens targeting splicing sites.
Supplementary Table18: Expression level of the lncRNAs targeted in the Cas9-based screens targeting splicing sites.

Additional note: We defined lncRNA genes by using a custom annotation. For each of these genes we provide the IDs of related transcripts as available in RNA central. For selected genes (our screening hits) we also provide the gene symbols from geneCard.
