# Supplementary material for: Genome-scale pan-cancer interrogation of lncRNA dependencies using CasRx
Source: Nat Methods. 2024 Feb 26;21(4):584–96. doi: 10.1038/s41592-024-02190-0 (PMC11009108; doi:10.1038/s41592-024-02190-0)
Supplement: Supplementary file 4 — Supplementary Tables 1–18. [file 41592_2024_2190_MOESM4_ESM.zip › Supplementary_tables/Supplementary_table1.csv]

sample	chr	start	end	count	CPC	comments	overlapping_gene	reliable_insertion
A549	2	215213257	215213258	23682	63.919028340081	dup+no_ttaa	RP11-421A16.1	no
A549	5	15693495	15693496	1544	4.16734143049933	dup+no_ttaa	FBXL7	no
A549	8	56365524	56365525	1259	3.39811066126856	dup+no_ttaa	intergenic	no
A549	16	68628064	68628065	1090	2.94197031039136	non-artifactual	intergenic	yes
A549	2	156207477	156207478	1068	2.88259109311741	non-artifactual	LINC01876	yes
A549	21	10338359	10338360	988	2.66666666666667	non-artifactual	AP003900.6	yes
A549	6	43312614	43312615	977	2.63697705802969	non-artifactual	ZNF318	yes
A549	3	196286556	196286557	806	2.17543859649123	no_ttaa	RP11-447L10.1; PCYT1A	no
A549	7	87957067	87957068	748	2.01889338731444	non-artifactual	ADAM22	yes
A549	3	193843845	193843846	717	1.93522267206478	non-artifactual	LINC02038	no
A549	12	53896672	53896673	605	1.63292847503374	non-artifactual	RP11-686F15.4	no
A549	13	18199739	18199740	456	1.23076923076923	non-artifactual	FAM230C	no
A549	2	156090120	156090121	452	1.21997300944669	non-artifactual	LINC01876	no
A549	2	196916938	196916939	360	0.97165991902834	non-artifactual	PGAP1	no
A549	11	37685059	37685060	332	0.89608636977058	non-artifactual	intergenic	no
A549	8	57704358	57704359	321	0.866396761133603	non-artifactual	RP11-388G22.1	no
A549	14	78228021	78228022	314	0.847503373819163	no_ttaa	NRXN3	no
A549	3	50248354	50248355	293	0.790823211875843	no_ttaa	GNAI2	no
A549	4	75557342	75557343	203	0.547908232118758	non-artifactual	ODAPH	no
A549	12	53872405	53872406	186	0.502024291497976	non-artifactual	RP11-686F15.4	no
A549	20	49689572	49689573	146	0.394062078272605	non-artifactual	B4GALT5	no
A549	1	191333588	191333589	61	0.164642375168691	no_ttaa	intergenic	no
A549	12	2975089	2975090	58	0.156545209176788	no_ttaa	TEAD4	no
A549	19	28025511	28025512	41	0.110661268556005	non-artifactual	intergenic	no
A549	4_KI270925v1_alt	284775	284776	32	0.086369770580297	Alternative_chr_patch	intergenic	no
A549	2	156188290	156188291	28	0.07557354925776	non-artifactual	LINC01876	no
A549	4	189636805	189636806	26	0.070175438596491	no_ttaa	intergenic	no
A549	4	149367697	149367698	10	0.026990553306343	no_ttaa	IQCM	no
A549	8	19606795	19606796	8	0.021592442645074		CSGALNACT1	no
A549	3	50617083	50617084	5	0.013495276653171		MAPKAPK3	no
A549	17	51317843	51317844	5	0.013495276653171		LINC02071	no
A549	15	97448029	97448030	4	0.010796221322537		LINC02254	no
A549	1	248340073	248340074	4	0.010796221322537		intergenic	no
A549	Phix	1012	1013	3	0.008097165991903		intergenic	no
A549	2	17084888	17084889	3	0.008097165991903		intergenic	no
A549	16	20133461	20133462	3	0.008097165991903		intergenic	no
A549	5	130148755	130148756	3	0.008097165991903		CHSY3	no
A549	10	70480114	70480115	3	0.008097165991903		PALD1	no
A549	2	123302444	123302445	3	0.008097165991903		intergenic	no
A549	Phix	989	990	2	0.005398110661269		intergenic	no
A549	Phix	3221	3222	2	0.005398110661269		intergenic	no
A549	9	38913437	38913438	2	0.005398110661269		intergenic	no
A549	7	123941843	123941844	2	0.005398110661269		SPAM1	no
A549	Phix	639	640	2	0.005398110661269		intergenic	no
A549	Phix	2170	2171	2	0.005398110661269		intergenic	no
A549	Phix	641	642	2	0.005398110661269		intergenic	no
A549	Phix	4260	4261	2	0.005398110661269		intergenic	no
A549	Phix	3695	3696	2	0.005398110661269		intergenic	no
A549	1	50482747	50482748	2	0.005398110661269		FAF1	no
A549	Phix	3107	3108	2	0.005398110661269		intergenic	no
A549	Un_KI270752v1	20677	20678	2	0.005398110661269		intergenic	no
A549	10	114285779	114285780	2	0.005398110661269		VWA2	no
A549	Phix	2408	2409	2	0.005398110661269		intergenic	no
A549	12	59691270	59691271	2	0.005398110661269		SLC16A7	no
A549	Phix	2426	2427	2	0.005398110661269		intergenic	no
A549	14	40925472	40925473	2	0.005398110661269		intergenic	no
A549	15	40481579	40481580	2	0.005398110661269		intergenic	no
A549	Phix	4854	4855	2	0.005398110661269		intergenic	no
A549	Phix	4619	4620	2	0.005398110661269		intergenic	no
A549	9	103498788	103498789	2	0.005398110661269		intergenic	no
A549	20	57765654	57765655	2	0.005398110661269		intergenic	no
A549	1	222126095	222126096	2	0.005398110661269		RP11-400N13.1	no
A549	6	102036823	102036824	2	0.005398110661269		GRIK2	no
A549	X	27955830	27955831	2	0.005398110661269		intergenic	no
A549	X	87314750	87314751	2	0.005398110661269		intergenic	no
A549	2	88717739	88717740	2	0.005398110661269		RPIA	no
A549	Phix	1807	1808	1	0.002699055330634		intergenic	no
A549	Phix	2031	2032	1	0.002699055330634		intergenic	no
A549	Phix	2154	2155	1	0.002699055330634		intergenic	no
A549	Phix	1782	1783	1	0.002699055330634		intergenic	no
A549	Phix	1914	1915	1	0.002699055330634		intergenic	no
A549	Phix	1706	1707	1	0.002699055330634		intergenic	no
A549	1	4620289	4620290	1	0.002699055330634		intergenic	no
A549	Phix	1386	1387	1	0.002699055330634		intergenic	no
A549	Phix	4881	4882	1	0.002699055330634		intergenic	no
A549	Phix	4303	4304	1	0.002699055330634		intergenic	no
A549	Phix	4356	4357	1	0.002699055330634		intergenic	no
A549	Phix	4375	4376	1	0.002699055330634		intergenic	no
A549	Phix	4460	4461	1	0.002699055330634		intergenic	no
A549	Phix	4609	4610	1	0.002699055330634		intergenic	no
A549	Phix	4696	4697	1	0.002699055330634		intergenic	no
A549	Phix	4765	4766	1	0.002699055330634		intergenic	no
A549	Phix	4855	4856	1	0.002699055330634		intergenic	no
A549	Phix	4929	4930	1	0.002699055330634		intergenic	no
A549	Phix	1230	1231	1	0.002699055330634		intergenic	no
A549	Phix	5023	5024	1	0.002699055330634		intergenic	no
A549	Phix	5069	5070	1	0.002699055330634		intergenic	no
A549	Phix	6	7	1	0.002699055330634		intergenic	no
A549	Phix	98	99	1	0.002699055330634		intergenic	no
A549	Phix	984	985	1	0.002699055330634		intergenic	no
A549	Phix	1087	1088	1	0.002699055330634		intergenic	no
A549	Phix	1094	1095	1	0.002699055330634		intergenic	no
A549	Phix	1209	1210	1	0.002699055330634		intergenic	no
A549	Phix	733	734	1	0.002699055330634		intergenic	no
A549	Phix	3161	3162	1	0.002699055330634		intergenic	no
A549	Phix	2220	2221	1	0.002699055330634		intergenic	no
A549	Phix	2239	2240	1	0.002699055330634		intergenic	no
A549	Phix	4202	4203	1	0.002699055330634		intergenic	no
A549	Phix	4250	4251	1	0.002699055330634		intergenic	no
A549	Phix	4313	4314	1	0.002699055330634		intergenic	no
A549	Phix	4786	4787	1	0.002699055330634		intergenic	no
A549	Phix	4886	4887	1	0.002699055330634		intergenic	no
A549	Phix	4954	4955	1	0.002699055330634		intergenic	no
A549	Phix	4976	4977	1	0.002699055330634		intergenic	no
A549	Phix	5015	5016	1	0.002699055330634		intergenic	no
A549	Phix	5232	5233	1	0.002699055330634		intergenic	no
A549	Phix	5245	5246	1	0.002699055330634		intergenic	no
A549	Phix	5274	5275	1	0.002699055330634		intergenic	no
A549	Un_KI270752v1	3520	3521	1	0.002699055330634		intergenic	no
A549	Un_KI270752v1	20719	20720	1	0.002699055330634		intergenic	no
A549	Phix	4088	4089	1	0.002699055330634		intergenic	no
A549	Phix	4060	4061	1	0.002699055330634		intergenic	no
A549	Phix	4049	4050	1	0.002699055330634		intergenic	no
A549	Phix	2762	2763	1	0.002699055330634		intergenic	no
A549	Phix	2329	2330	1	0.002699055330634		intergenic	no
A549	Phix	2381	2382	1	0.002699055330634		intergenic	no
A549	Phix	2463	2464	1	0.002699055330634		intergenic	no
A549	Phix	2487	2488	1	0.002699055330634		intergenic	no
A549	Phix	2564	2565	1	0.002699055330634		intergenic	no
A549	Phix	2573	2574	1	0.002699055330634		intergenic	no
A549	Phix	2636	2637	1	0.002699055330634		intergenic	no
A549	Phix	2838	2839	1	0.002699055330634		intergenic	no
A549	Phix	4020	4021	1	0.002699055330634		intergenic	no
A549	Phix	2876	2877	1	0.002699055330634		intergenic	no
A549	Phix	2889	2890	1	0.002699055330634		intergenic	no
A549	Phix	4031	4032	1	0.002699055330634		intergenic	no
A549	Phix	3265	3266	1	0.002699055330634		intergenic	no
A549	Phix	3395	3396	1	0.002699055330634		intergenic	no
A549	Phix	3467	3468	1	0.002699055330634		intergenic	no
A549	Phix	4089	4090	1	0.002699055330634		intergenic	no
A549	Phix	267	268	1	0.002699055330634		intergenic	no
A549	Phix	3814	3815	1	0.002699055330634		intergenic	no
A549	2	100467013	100467014	1	0.002699055330634		intergenic	no
A549	19	13954629	13954630	1	0.002699055330634		DCAF15	no
A549	2	131905450	131905451	1	0.002699055330634		intergenic	no
A549	2	149366008	149366009	1	0.002699055330634		LYPD6	no
A549	2	112321436	112321437	1	0.002699055330634		ZC3H6	no
A549	17_KI270857v1_alt	101922	101923	1	0.002699055330634		intergenic	no
A549	3	126910558	126910559	1	0.002699055330634		CHCHD6	no
A549	3	33341968	33341969	1	0.002699055330634		FBXL2	no
A549	3	65373980	65373981	1	0.002699055330634		MAGI1	no
A549	17_KI270908v1_alt	173497	173498	1	0.002699055330634		intergenic	no
A549	4	112465718	112465719	1	0.002699055330634		intergenic	no
A549	10	111292835	111292836	1	0.002699055330634		intergenic	no
A549	1	206619618	206619619	1	0.002699055330634		intergenic	no
A549	1	65351805	65351806	1	0.002699055330634		DNAJC6	no
A549	1	174508582	174508583	1	0.002699055330634		RABGAP1L	no
A549	10	47322204	47322205	1	0.002699055330634		intergenic	no
A549	11	7380111	7380112	1	0.002699055330634		SYT9	no
A549	16	31183268	31183269	1	0.002699055330634		FUS; RP11-388M20.6	no
A549	11	82976692	82976693	1	0.002699055330634		RAB30; RP11-659G9.3	no
A549	12	52578635	52578636	1	0.002699055330634		intergenic	no
A549	15	53823381	53823382	1	0.002699055330634		intergenic	no
A549	15_KI270727v1_random	16010	16011	1	0.002699055330634		intergenic	no
A549	4	8934214	8934215	1	0.002699055330634		intergenic	no
A549	Phix	2928	2929	1	0.002699055330634		intergenic	no
A549	Phix	2060	2061	1	0.002699055330634		intergenic	no
A549	Phix	1093	1094	1	0.002699055330634		intergenic	no
A549	Phix	1107	1108	1	0.002699055330634		intergenic	no
A549	Phix	1338	1339	1	0.002699055330634		intergenic	no
A549	Phix	1396	1397	1	0.002699055330634		intergenic	no
A549	Phix	1459	1460	1	0.002699055330634		intergenic	no
A549	Phix	1630	1631	1	0.002699055330634		intergenic	no
A549	Phix	1915	1916	1	0.002699055330634		intergenic	no
A549	Phix	2193	2194	1	0.002699055330634		intergenic	no
A549	Phix	475	476	1	0.002699055330634		intergenic	no
A549	Phix	2426	2427	1	0.002699055330634		intergenic	no
A549	Phix	2499	2500	1	0.002699055330634		intergenic	no
A549	Phix	2591	2592	1	0.002699055330634		intergenic	no
A549	Phix	2648	2649	1	0.002699055330634		intergenic	no
A549	Phix	2808	2809	1	0.002699055330634		intergenic	no
A549	Phix	2813	2814	1	0.002699055330634		intergenic	no
A549	Phix	2854	2855	1	0.002699055330634		intergenic	no
A549	Phix	923	924	1	0.002699055330634		intergenic	no
A549	Phix	344	345	1	0.002699055330634		intergenic	no
A549	4	147738624	147738625	1	0.002699055330634		ARHGAP10	no
A549	7	94824448	94824449	1	0.002699055330634		intergenic	no
A549	5	55143402	55143403	1	0.002699055330634		CDC20B	no
A549	6	38357623	38357624	1	0.002699055330634		BTBD9	no
A549	7	124668170	124668171	1	0.002699055330634		intergenic	no
A549	Phix	330	331	1	0.002699055330634		intergenic	no
A549	8	28951773	28951774	1	0.002699055330634		HMBOX1-IT1; HMBOX1	no
A549	8	55909092	55909093	1	0.002699055330634		LYN	no
A549	8	105331922	105331923	1	0.002699055330634		ZFPM2	no
A549	9	17808259	17808260	1	0.002699055330634		intergenic	no
A549	9	62137857	62137858	1	0.002699055330634		intergenic	no
A549	1	111109269	111109270	1	0.002699055330634		intergenic	no
A549	X	124873149	124873150	1	0.002699055330634		TENM1	no
A549	11	114014689	114014690	1	0.002699055330634		intergenic	no
A549	12	28712263	28712264	1	0.002699055330634		intergenic	no
A549	13	86418454	86418455	1	0.002699055330634		RP11-412K20.1	no
A549	1	94661872	94661873	1	0.002699055330634		SLC44A3-AS1	no
A549	1	99436291	99436292	1	0.002699055330634		intergenic	no
A549	18	1410375	1410376	1	0.002699055330634		intergenic	no
A549	2	13752947	13752948	1	0.002699055330634		AC016730.1; LINC00276	no
A549	2	34163536	34163537	1	0.002699055330634		RP11-257N21.1; LINC01320	no
A549	2	123753097	123753098	1	0.002699055330634		intergenic	no
A549	2	187623707	187623708	1	0.002699055330634		intergenic	no
A549	1	153021201	153021202	1	0.002699055330634		intergenic	no
A549	21	29390975	29390976	1	0.002699055330634		BACH1	no
A549	3	24189340	24189341	1	0.002699055330634		THRB	no
A549	3	74732532	74732533	1	0.002699055330634		intergenic	no
A549	4	39560717	39560718	1	0.002699055330634		UGDH-AS1; SMIM14	no
A549	5	68800061	68800062	1	0.002699055330634		CTC-340D7.1	no
A549	5	119941005	119941006	1	0.002699055330634		intergenic	no
A549	5	140158618	140158619	1	0.002699055330634		CTB-131B5.5	no
A549	7	48691024	48691025	1	0.002699055330634		intergenic	no
A549	8	141113579	141113580	1	0.002699055330634		intergenic	no
A549	X	19202188	19202189	1	0.002699055330634		intergenic	no
A549	X	152293579	152293580	1	0.002699055330634		GABRA3	no
A549	16	56767623	56767624	1	0.002699055330634		NUP93	no
A549	7	104133966	104133967	1	0.002699055330634		ORC5	no
KP-4	14	42542696	42542697	370	45.7920792079208	non-artifactual	CTD-2307P3.1	yes
KP-4	6	27684610	27684611	195	24.1336633663366	non-artifactual	intergenic	yes
KP-4	11	32584759	32584760	149	18.4405940594059	non-artifactual	EIF3M	yes
KP-4	19	17134102	17134103	5	0.618811881188119		MYO9B	no
KP-4	5	9186320	9186321	3	0.371287128712871		SEMA5A	no
KP-4	Un_KI270752v1	20677	20678	3	0.371287128712871		intergenic	no
KP-4	1	78851641	78851642	3	0.371287128712871		intergenic	no
KP-4	3	114447694	114447695	3	0.371287128712871		ZBTB20-AS5; ZBTB20	no
KP-4	1	158010970	158010971	2	0.247524752475248		KIRREL1	no
KP-4	17	18967644	18967645	2	0.247524752475248		SLC5A10	no
KP-4	2	203842762	203842763	2	0.247524752475248		intergenic	no
KP-4	2	124976305	124976306	2	0.247524752475248		intergenic	no
KP-4	Phix	200	201	1	0.123762376237624		intergenic	no
KP-4	9	112677411	112677412	1	0.123762376237624		intergenic	no
KP-4	9	97362528	97362529	1	0.123762376237624		CCDC180; SUGT1P4-STRA6LP-CCDC180	no
KP-4	7	117478515	117478516	1	0.123762376237624		CFTR	no
KP-4	6	90224634	90224635	1	0.123762376237624		BACH2	no
KP-4	6	83198350	83198351	1	0.123762376237624		RWDD2A	no
KP-4	6	56470820	56470821	1	0.123762376237624		DST	no
KP-4	6	146345681	146345682	1	0.123762376237624		GRM1	no
KP-4	Phix	1270	1271	1	0.123762376237624		intergenic	no
KP-4	Phix	245	246	1	0.123762376237624		intergenic	no
KP-4	Phix	1914	1915	1	0.123762376237624		intergenic	no
KP-4	Un_KI270752v1	3520	3521	1	0.123762376237624		intergenic	no
KP-4	Phix	4048	4049	1	0.123762376237624		intergenic	no
KP-4	Phix	4004	4005	1	0.123762376237624		intergenic	no
KP-4	Phix	3183	3184	1	0.123762376237624		intergenic	no
KP-4	Phix	2649	2650	1	0.123762376237624		intergenic	no
KP-4	Phix	2328	2329	1	0.123762376237624		intergenic	no
KP-4	Phix	1385	1386	1	0.123762376237624		intergenic	no
KP-4	Phix	619	620	1	0.123762376237624		intergenic	no
KP-4	Phix	1237	1238	1	0.123762376237624		intergenic	no
KP-4	Phix	1095	1096	1	0.123762376237624		intergenic	no
KP-4	Phix	4786	4787	1	0.123762376237624		intergenic	no
KP-4	Phix	2650	2651	1	0.123762376237624		intergenic	no
KP-4	Phix	2407	2408	1	0.123762376237624		intergenic	no
KP-4	Phix	1572	1573	1	0.123762376237624		intergenic	no
KP-4	5	139369690	139369691	1	0.123762376237624		CTB-43P18.1; PAIP2; SLC23A1	no
KP-4	14	32197412	32197413	1	0.123762376237624		intergenic	no
KP-4	12	3266051	3266052	1	0.123762376237624		TSPAN9	no
KP-4	11	91604735	91604736	1	0.123762376237624		intergenic	no
KP-4	11	47544257	47544258	1	0.123762376237624		CELF1	no
KP-4	16	76680822	76680823	1	0.123762376237624		RP11-58C22.1	no
KP-4	1	227343246	227343247	1	0.123762376237624		intergenic	no
KP-4	1	198766809	198766810	1	0.123762376237624		intergenic	no
KP-4	16	11392744	11392745	1	0.123762376237624		CTD-3088G3.8	no
KP-4	18	61046551	61046552	1	0.123762376237624		intergenic	no
KP-4	5	65333764	65333765	1	0.123762376237624		ADAMTS6	no
KP-4	5	57143522	57143523	1	0.123762376237624		intergenic	no
KP-4	4	123358351	123358352	1	0.123762376237624		intergenic	no
KP-4	4	59315447	59315448	1	0.123762376237624		intergenic	no
KP-4	3	105728481	105728482	1	0.123762376237624		CBLB	no
KP-4	18	72383456	72383457	1	0.123762376237624		intergenic	no
KP-4	20	36791449	36791450	1	0.123762376237624		SOGA1	no
KP-4	2	68028966	68028967	1	0.123762376237624		intergenic	no
KP-4	1_KI270759v1_alt	223156	223157	1	0.123762376237624		intergenic	no
KP-4	X	140539101	140539102	1	0.123762376237624		intergenic	no
KP-4	10	80063816	80063817	1	0.123762376237624		TMEM254-AS1	no
KP-4	11	73984690	73984691	1	0.123762376237624		RP11-167N4.8	no
KP-4	12	94174630	94174631	1	0.123762376237624		RP11-74K11.2; PLXNC1	no
KP-4	13	100064252	100064253	1	0.123762376237624		PCCA-DT	no
KP-4	15	39164953	39164954	1	0.123762376237624		RP11-624L4.1; LINC02694	no
KP-4	2	36331333	36331334	1	0.123762376237624		intergenic	no
KP-4	2	180452856	180452857	1	0.123762376237624		intergenic	no
KP-4	1	9446499	9446500	1	0.123762376237624		intergenic	no
KP-4	3	46321456	46321457	1	0.123762376237624		intergenic	no
KP-4	1	177845983	177845984	1	0.123762376237624		RP1-35C21.2	no
KP-4	3	114450225	114450226	1	0.123762376237624		ZBTB20-AS5; ZBTB20	no
KP-4	4	110542469	110542470	1	0.123762376237624		ENPEP	no
KP-4	4	117797842	117797843	1	0.123762376237624		intergenic	no
KP-4	4	137683213	137683214	1	0.123762376237624		intergenic	no
KP-4	4	170614011	170614012	1	0.123762376237624		intergenic	no
KP-4	5	8288158	8288159	1	0.123762376237624		RP11-215I16.3	no
KP-4	5	130171400	130171401	1	0.123762376237624		CHSY3	no
KP-4	6	22479758	22479759	1	0.123762376237624		CASC15	no
KP-4	7	5850098	5850099	1	0.123762376237624		ZNF815P	no
KP-4	1	242909000	242909001	1	0.123762376237624		intergenic	no
KP-4	8	63524392	63524393	1	0.123762376237624		intergenic	no
KP-4	X	116395242	116395243	1	0.123762376237624		intergenic	no
KP-4	1	168197937	168197938	1	0.123762376237624		TIPRL	no
KP-4	9	70297113	70297114	1	0.123762376237624		SMC5	no
LN-18	1	116909799	116909800	8737	23.8007028249203	non-artifactual	intergenic	yes
LN-18	3	126910558	126910559	7123	19.4039608815277	dup	CHCHD6	no
LN-18	6	44076456	44076457	4709	12.8279168596257	non-artifactual	RP5-1120P11.3	yes
LN-18	1	185046716	185046717	4399	11.9834373042033	non-artifactual	RNF2	yes
LN-18	6	20008567	20008568	618	1.68351085564848	no_ttaa	intergenic	no
LN-18	2	176749424	176749425	582	1.58544226211556	non-artifactual	LINC01117; AC092162.1	no
LN-18	2	8684063	8684064	460	1.25309869514288	non-artifactual	ID2	no
LN-18	10	121481617	121481618	395	1.076030401264	no_ttaa	FGFR2	no
LN-18	20	60910273	60910274	383	1.04334087008635	no_ttaa	intergenic	no
LN-18	3	98111684	98111685	378	1.02972023209567	no_ttaa	RP11-343D2.11	no
LN-18	12	13284836	13284837	350	0.953444659347844	no_ttaa	intergenic	no
LN-18	4	37468709	37468710	320	0.871720831403743	no_ttaa	RP11-562N2.2; C4orf19	no
LN-18	2	51453478	51453479	289	0.787272875861505	no_ttaa	RP11-545K2.1; AC007682.1	no
LN-18	13	98007698	98007699	288	0.784548748263369	no_ttaa	IPO5	no
LN-18	2	107964745	107964746	285	0.776376365468958	non-artifactual	intergenic	no
LN-18	7	49784991	49784992	282	0.768203982674548	no_ttaa	VWC2	no
LN-18	13	85894480	85894481	280	0.762755727478275	non-artifactual	intergenic	no
LN-18	2	194235802	194235803	276	0.751859217085728	non-artifactual	intergenic	no
LN-18	8	132547304	132547305	275	0.749135089487592	no_ttaa	HPYR1	no
LN-18	8	78659922	78659923	251	0.683756027132311	no_ttaa	RP11-594N15.4	no
LN-18	1	204384967	204384968	239	0.651066495954671	non-artifactual	RP11-739N20.2	no
LN-18	9	82364147	82364148	236	0.64289411316026	no_ttaa	RP11-15B24.5	no
LN-18	4	105690996	105690997	233	0.63472173036585	no_ttaa	ARHGEF38; INTS12	no
LN-18	3	27037175	27037176	214	0.582963306001253	no_ttaa	intergenic	no
LN-18	2	31046055	31046056	212	0.57751505080498	no_ttaa	GALNT14	no
LN-18	1	224428191	224428192	171	0.465825819281375	no_ttaa	WDR26	no
LN-18	15	67920524	67920525	154	0.419515650113051	no_ttaa	intergenic	no
LN-18	7	42820223	42820224	152	0.414067394916778	no_ttaa	intergenic	no
LN-18	14	67195683	67195684	148	0.403170884524231	non-artifactual	FAM71D	no
LN-18	4	166292025	166292026	137	0.373205480944727	no_ttaa	intergenic	no
LN-18	10	65919037	65919038	123	0.335067694570814	non-artifactual	CTNNA3	no
LN-18	1	14016669	14016670	122	0.332343566972677	no_ttaa	KAZN	no
LN-18	12	53554922	53554923	114	0.310550546187583	no_ttaa	ATF7-NPFF; ATF7; RP11-793H13.14	no
LN-18	4	172655136	172655137	112	0.30510229099131	non-artifactual	GALNTL6	no
LN-18	10	35488431	35488432	108	0.294205780598763	no_ttaa	CCNY	no
LN-18	10	72928774	72928775	102	0.277861015009943	no_ttaa	OIT3	no
LN-18	3	191243081	191243082	95	0.258792121822986	no_ttaa	OSTN	no
LN-18	6	38234019	38234020	95	0.258792121822986	non-artifactual	BTBD9	no
LN-18	9	87355178	87355179	85	0.231550845841619	non-artifactual	intergenic	no
LN-18	2	208009018	208009019	80	0.217930207850936	non-artifactual	PLEKHM3	no
LN-18	3	63419845	63419846	78	0.212481952654662	no_ttaa	SYNPR	no
LN-18	3	82046046	82046047	78	0.212481952654662	non-artifactual	LINC02008	no
LN-18	1	33496872	33496873	75	0.204309569860252	non-artifactual	ZSCAN20	no
LN-18	2	189761517	189761518	72	0.196137187065842	non-artifactual	OSGEPL1	no
LN-18	12	27382790	27382791	71	0.193413059467705	non-artifactual	ARNTL2	no
LN-18	3	31065525	31065526	69	0.187964804271432	non-artifactual	intergenic	no
LN-18	6	47006570	47006571	69	0.187964804271432	no_ttaa	ADGRF1	no
LN-18	5	12687289	12687290	65	0.177068293878885	no_ttaa	LINC01194	no
LN-18	12	17507483	17507484	63	0.171620038682612	no_ttaa	RP11-606D9.1	no
LN-18	2	127518561	127518562	63	0.171620038682612	non-artifactual	IWS1	no
LN-18	17	4039700	4039701	62	0.168895911084475	no_ttaa	ZZEF1	no
LN-18	14	40531712	40531713	60	0.163447655888202	no_ttaa	intergenic	no
LN-18	13	30952004	30952005	55	0.149827017897518	no_ttaa	TEX26	no
LN-18	22	40123953	40123954	54	0.147102890299382	no_ttaa	TNRC6B	no
LN-18	14	28730786	28730787	53	0.144378762701245	non-artifactual	FOXG1-AS1	no
LN-18	8	80029541	80029542	53	0.144378762701245	non-artifactual	MRPS28; RP11-26J3.4	no
LN-18	18	10226185	10226186	49	0.133482252308698	no_ttaa	intergenic	no
LN-18	1	58806489	58806490	47	0.128033997112425	no_ttaa	LINC01135	no
LN-18	21	41129856	41129857	46	0.125309869514288	no_ttaa	intergenic	no
LN-18	4	14151200	14151201	45	0.122585741916151	no_ttaa	intergenic	no
LN-18	13	28902644	28902645	44	0.119861614318015	no_ttaa	MTUS2	no
LN-18	2	16903219	16903220	43	0.117137486719878	no_ttaa	intergenic	no
LN-18	6	92867101	92867102	41	0.111689231523605	non-artifactual	intergenic	no
LN-18	1	40929684	40929685	38	0.103516848729194	no_ttaa	intergenic	no
LN-18	5	177948724	177948725	38	0.103516848729194	non-artifactual	RP11-1252I4.2; RP11-423H2.1	no
LN-18	2	63889260	63889261	35	0.095344465934784	non-artifactual	UGP2	no
LN-18	11	42826175	42826176	35	0.095344465934784	non-artifactual	intergenic	no
LN-18	7	101158375	101158376	32	0.087172083140374	no_ttaa	AP1S1	no
LN-18	Y	13272223	13272224	32	0.087172083140374	no_ttaa	UTY	no
LN-18	16	55264665	55264666	32	0.087172083140374	no_ttaa	RP11-26L20.3	no
LN-18	3	111416032	111416033	31	0.084447955542238	no_ttaa	CD96	no
LN-18	6	89318976	89318977	30	0.081723827944101	no_ttaa	intergenic	no
LN-18	13	26337545	26337546	30	0.081723827944101	non-artifactual	CDK8	no
LN-18	5	179519108	179519109	30	0.081723827944101	no_ttaa	intergenic	no
LN-18	5_KI270795v1_alt	87802	87803	29	0.078999700345964	Alternative_chr_patch	intergenic	no
LN-18	10	23784038	23784039	29	0.078999700345964	no_ttaa	KIAA1217	no
LN-18	12	116103917	116103918	28	0.076275572747828	no_ttaa	MED13L	no
LN-18	6	128692493	128692494	28	0.076275572747828	non-artifactual	intergenic	no
LN-18	5_KI270898v1_alt	83260	83261	27	0.073551445149691	Alternative_chr_patch	intergenic	no
LN-18	2	70145441	70145442	27	0.073551445149691	no_ttaa	intergenic	no
LN-18	8	67506058	67506059	26	0.070827317551554	non-artifactual	CPA6	no
LN-18	19	30110310	30110311	26	0.070827317551554	no_ttaa	intergenic	no
LN-18	13	26393362	26393363	26	0.070827317551554	non-artifactual	CDK8	no
LN-18	11	42179085	42179086	26	0.070827317551554	no_ttaa	intergenic	no
LN-18	11	133691317	133691318	26	0.070827317551554	non-artifactual	intergenic	no
LN-18	7	130759420	130759421	25	0.068103189953418	non-artifactual	intergenic	no
LN-18	3	186532005	186532006	24	0.065379062355281	no_ttaa	intergenic	no
LN-18	1	88384686	88384687	24	0.065379062355281	no_ttaa	PKN2-AS1	no
LN-18	19_GL949753v2_alt	248198	248199	23	0.062654934757144	Alternative_chr_patch	intergenic	no
LN-18	19_GL949746v1_alt	247943	247944	23	0.062654934757144	Alternative_chr_patch	intergenic	no
LN-18	6	39219699	39219700	22	0.059930807159007	no_ttaa	KCNK5	no
LN-18	19	54273202	54273203	22	0.059930807159007	no_ttaa	intergenic	no
LN-18	12	14398132	14398133	22	0.059930807159007	non-artifactual	ATF7IP	no
LN-18	10	94930625	94930626	22	0.059930807159007	no_ttaa	intergenic	no
LN-18	19_GL949752v1_alt	248186	248187	21	0.057206679560871	Alternative_chr_patch	intergenic	no
LN-18	14	85139625	85139626	21	0.057206679560871	no_ttaa	intergenic	no
LN-18	18	22460242	22460243	21	0.057206679560871	non-artifactual	intergenic	no
LN-18	21	8225255	8225256	21	0.057206679560871	no_ttaa	CH507-513H4.1	no
LN-18	19_KI270938v1_alt	248170	248171	20	0.054482551962734		intergenic	no
LN-18	14	31543851	31543852	20	0.054482551962734		NUBPL	no
LN-18	17	6905493	6905494	20	0.054482551962734		ALOX12P2; ALOX12-AS1	no
LN-18	5	175286149	175286150	20	0.054482551962734		intergenic	no
LN-18	17	34719259	34719260	18	0.049034296766461		intergenic	no
LN-18	16	61293236	61293237	18	0.049034296766461		intergenic	no
LN-18	21	8452421	8452422	18	0.049034296766461		CH507-528H12.1	no
LN-18	8	13922644	13922645	18	0.049034296766461		intergenic	no
LN-18	15	53485812	53485813	17	0.046310169168324		intergenic	no
LN-18	5	9905597	9905598	17	0.046310169168324		intergenic	no
LN-18	13	70119449	70119450	15	0.040861913972051		ATXN8OS	no
LN-18	7	21036605	21036606	15	0.040861913972051		intergenic	no
LN-18	14	54597890	54597891	14	0.038137786373914		SAMD4A	no
LN-18	22_KI270733v1_random	142175	142176	14	0.038137786373914		intergenic	no
LN-18	3	150192550	150192551	14	0.038137786373914		RP11-167H9.4	no
LN-18	4	75901693	75901694	12	0.03268953117764		PPEF2	no
LN-18	4	103848085	103848086	11	0.029965403579504		intergenic	no
LN-18	8	41419219	41419220	11	0.029965403579504		intergenic	no
LN-18	21	8408254	8408255	11	0.029965403579504		CH507-528H12.1	no
LN-18	4	142925684	142925685	11	0.029965403579504		intergenic	no
LN-18	6	86018814	86018815	11	0.029965403579504		intergenic	no
LN-18	Un_GL000220v1	123879	123880	10	0.027241275981367		intergenic	no
LN-18	8	116654918	116654919	10	0.027241275981367		EIF3H	no
LN-18	15	86557627	86557628	9	0.02451714838323		AGBL1	no
LN-18	12	1922362	1922363	9	0.02451714838323		RP5-1096D14.3	no
LN-18	2	32916366	32916367	9	0.02451714838323		LINC00486	no
LN-18	6	125010565	125010566	9	0.02451714838323		RNF217	no
LN-18	6	158297012	158297013	9	0.02451714838323		RP11-732M18.6; TULP4; RP11-732M18.4	no
LN-18	9	15573642	15573643	8	0.021793020785094		CCDC171	no
LN-18	3	111530054	111530055	7	0.019068893186957		CD96	no
LN-18	8	63052298	63052299	7	0.019068893186957		TTPA	no
LN-18	6	38851717	38851718	6	0.01634476558882		DNAH8	no
LN-18	22	28439851	28439852	6	0.01634476558882		TTC28	no
LN-18	11	67699160	67699161	6	0.01634476558882		intergenic	no
LN-18	14	41792390	41792391	6	0.01634476558882		LRFN5	no
LN-18	13	42433101	42433102	6	0.01634476558882		LINC02341	no
LN-18	15	43128729	43128730	6	0.01634476558882		TMEM62; RP11-473C18.6	no
LN-18	17	55664955	55664956	6	0.01634476558882		intergenic	no
LN-18	X	56113315	56113316	6	0.01634476558882		RP13-188A5.1	no
LN-18	3	111524749	111524750	5	0.013620637990684		CD96	no
LN-18	4	58440530	58440531	5	0.013620637990684		intergenic	no
LN-18	1	158121509	158121510	5	0.013620637990684		intergenic	no
LN-18	7	87189923	87189924	5	0.013620637990684		DMTF1	no
LN-18	X	47078189	47078190	5	0.013620637990684		intergenic	no
LN-18	3	139753699	139753700	5	0.013620637990684		RP11-319G6.1	no
LN-18	4	79247105	79247106	5	0.013620637990684		LINC01088; NAA11	no
LN-18	9	86969205	86969206	5	0.013620637990684		GAS1RR	no
LN-18	1	219792070	219792071	4	0.010896510392547		SLC30A10	no
LN-18	3	197277223	197277224	4	0.010896510392547		DLG1	no
LN-18	7	145231995	145231996	4	0.010896510392547		intergenic	no
LN-18	2	106235502	106235503	4	0.010896510392547		intergenic	no
LN-18	X	94995151	94995152	4	0.010896510392547		intergenic	no
LN-18	12	93881735	93881736	4	0.010896510392547		CRADD	no
LN-18	1	83591988	83591989	4	0.010896510392547		LINC01725	no
LN-18	2	187049787	187049788	4	0.010896510392547		AC007319.1	no
LN-18	21	8452449	8452450	4	0.010896510392547		CH507-528H12.1	no
LN-18	5	58514012	58514013	4	0.010896510392547		intergenic	no
LN-18	15	50602720	50602721	4	0.010896510392547		TRPM7	no
LN-18	3	29386125	29386126	3	0.00817238279441		RP11-9J18.1; RBMS3	no
LN-18	20	51078869	51078870	3	0.00817238279441		intergenic	no
LN-18	2	3592218	3592219	3	0.00817238279441		intergenic	no
LN-18	8	35202059	35202060	3	0.00817238279441		intergenic	no
LN-18	14	56731200	56731201	2	0.005448255196273		intergenic	no
LN-18	Un_KI270752v1	3520	3521	2	0.005448255196273		intergenic	no
LN-18	Un_GL000220v1	123907	123908	2	0.005448255196273		intergenic	no
LN-18	6	6068593	6068594	2	0.005448255196273		intergenic	no
LN-18	4	1580634	1580635	2	0.005448255196273		intergenic	no
LN-18	3_KI270777v1_alt	25438	25439	2	0.005448255196273		intergenic	no
LN-18	12	5853934	5853935	2	0.005448255196273		ANO2	no
LN-18	Phix	2780	2781	2	0.005448255196273		intergenic	no
LN-18	2	157521786	157521787	2	0.005448255196273		intergenic	no
LN-18	2	3592224	3592225	2	0.005448255196273		intergenic	no
LN-18	2	32916585	32916586	2	0.005448255196273		LINC00486	no
LN-18	21	8408282	8408283	2	0.005448255196273		CH507-528H12.1	no
LN-18	1	225763277	225763278	2	0.005448255196273		intergenic	no
LN-18	X	93781947	93781948	2	0.005448255196273		intergenic	no
LN-18	Phix	1854	1855	1	0.002724127598137		intergenic	no
LN-18	X	544077	544078	1	0.002724127598137		intergenic	no
LN-18	Phix	2087	2088	1	0.002724127598137		intergenic	no
LN-18	Un_KI270752v1	20677	20678	1	0.002724127598137		intergenic	no
LN-18	Phix	2226	2227	1	0.002724127598137		intergenic	no
LN-18	Phix	2239	2240	1	0.002724127598137		intergenic	no
LN-18	Phix	2292	2293	1	0.002724127598137		intergenic	no
LN-18	Phix	2408	2409	1	0.002724127598137		intergenic	no
LN-18	Phix	2513	2514	1	0.002724127598137		intergenic	no
LN-18	Phix	1093	1094	1	0.002724127598137		intergenic	no
LN-18	Phix	1707	1708	1	0.002724127598137		intergenic	no
LN-18	Phix	1900	1901	1	0.002724127598137		intergenic	no
LN-18	Phix	2676	2677	1	0.002724127598137		intergenic	no
LN-18	Phix	5124	5125	1	0.002724127598137		intergenic	no
LN-18	Phix	5068	5069	1	0.002724127598137		intergenic	no
LN-18	Phix	3160	3161	1	0.002724127598137		intergenic	no
LN-18	Phix	3170	3171	1	0.002724127598137		intergenic	no
LN-18	Phix	3313	3314	1	0.002724127598137		intergenic	no
LN-18	Phix	5016	5017	1	0.002724127598137		intergenic	no
LN-18	Phix	5014	5015	1	0.002724127598137		intergenic	no
LN-18	Phix	3392	3393	1	0.002724127598137		intergenic	no
LN-18	Phix	2031	2032	1	0.002724127598137		intergenic	no
LN-18	Phix	2499	2500	1	0.002724127598137		intergenic	no
LN-18	Phix	2389	2390	1	0.002724127598137		intergenic	no
LN-18	Phix	2266	2267	1	0.002724127598137		intergenic	no
LN-18	Phix	2193	2194	1	0.002724127598137		intergenic	no
LN-18	1	201325262	201325263	1	0.002724127598137		PKP1	no
LN-18	9	125625307	125625308	1	0.002724127598137		MAPKAP1	no
LN-18	X	125487418	125487419	1	0.002724127598137		intergenic	no
LN-18	9_KI270823v1_alt	332760	332761	1	0.002724127598137		intergenic	no
LN-18	Phix	65	66	1	0.002724127598137		intergenic	no
LN-18	Phix	98	99	1	0.002724127598137		intergenic	no
LN-18	Phix	1794	1795	1	0.002724127598137		intergenic	no
LN-18	Phix	106	107	1	0.002724127598137		intergenic	no
LN-18	Phix	614	615	1	0.002724127598137		intergenic	no
LN-18	Phix	2155	2156	1	0.002724127598137		intergenic	no
LN-18	Phix	656	657	1	0.002724127598137		intergenic	no
LN-18	Phix	860	861	1	0.002724127598137		intergenic	no
LN-18	Phix	995	996	1	0.002724127598137		intergenic	no
LN-18	Phix	1306	1307	1	0.002724127598137		intergenic	no
LN-18	Phix	2098	2099	1	0.002724127598137		intergenic	no
LN-18	Phix	4886	4887	1	0.002724127598137		intergenic	no
LN-18	Phix	3396	3397	1	0.002724127598137		intergenic	no
LN-18	Phix	4787	4788	1	0.002724127598137		intergenic	no
LN-18	9	109278242	109278243	1	0.002724127598137		EPB41L4B	no
LN-18	Phix	3781	3782	1	0.002724127598137		intergenic	no
LN-18	Phix	5204	5205	1	0.002724127598137		intergenic	no
LN-18	Phix	2721	2722	1	0.002724127598137		intergenic	no
LN-18	Phix	2763	2764	1	0.002724127598137		intergenic	no
LN-18	Phix	5245	5246	1	0.002724127598137		intergenic	no
LN-18	Phix	3638	3639	1	0.002724127598137		intergenic	no
LN-18	Phix	3267	3268	1	0.002724127598137		intergenic	no
LN-18	Phix	7	8	1	0.002724127598137		intergenic	no
LN-18	Phix	3265	3266	1	0.002724127598137		intergenic	no
LN-18	Phix	84	85	1	0.002724127598137		intergenic	no
LN-18	Phix	321	322	1	0.002724127598137		intergenic	no
LN-18	Phix	4609	4610	1	0.002724127598137		intergenic	no
LN-18	Phix	3229	3230	1	0.002724127598137		intergenic	no
LN-18	Phix	3116	3117	1	0.002724127598137		intergenic	no
LN-18	Phix	2886	2887	1	0.002724127598137		intergenic	no
LN-18	Phix	442	443	1	0.002724127598137		intergenic	no
LN-18	Phix	2853	2854	1	0.002724127598137		intergenic	no
LN-18	Phix	619	620	1	0.002724127598137		intergenic	no
LN-18	Phix	2837	2838	1	0.002724127598137		intergenic	no
LN-18	Phix	639	640	1	0.002724127598137		intergenic	no
LN-18	Phix	2815	2816	1	0.002724127598137		intergenic	no
LN-18	Phix	646	647	1	0.002724127598137		intergenic	no
LN-18	Phix	3832	3833	1	0.002724127598137		intergenic	no
LN-18	Phix	5069	5070	1	0.002724127598137		intergenic	no
LN-18	Phix	4975	4976	1	0.002724127598137		intergenic	no
LN-18	Phix	4753	4754	1	0.002724127598137		intergenic	no
LN-18	Phix	3614	3615	1	0.002724127598137		intergenic	no
LN-18	Phix	2512	2513	1	0.002724127598137		intergenic	no
LN-18	Phix	3695	3696	1	0.002724127598137		intergenic	no
LN-18	Phix	4530	4531	1	0.002724127598137		intergenic	no
LN-18	Phix	1676	1677	1	0.002724127598137		intergenic	no
LN-18	Phix	1362	1363	1	0.002724127598137		intergenic	no
LN-18	Phix	3716	3717	1	0.002724127598137		intergenic	no
LN-18	Phix	3951	3952	1	0.002724127598137		intergenic	no
LN-18	Phix	4112	4113	1	0.002724127598137		intergenic	no
LN-18	Phix	4211	4212	1	0.002724127598137		intergenic	no
LN-18	Phix	2329	2330	1	0.002724127598137		intergenic	no
LN-18	Phix	4522	4523	1	0.002724127598137		intergenic	no
LN-18	Phix	4309	4310	1	0.002724127598137		intergenic	no
LN-18	Phix	1338	1339	1	0.002724127598137		intergenic	no
LN-18	Phix	4435	4436	1	0.002724127598137		intergenic	no
LN-18	Phix	4415	4416	1	0.002724127598137		intergenic	no
LN-18	Phix	4440	4441	1	0.002724127598137		intergenic	no
LN-18	Phix	4523	4524	1	0.002724127598137		intergenic	no
LN-18	Phix	4696	4697	1	0.002724127598137		intergenic	no
LN-18	Phix	4303	4304	1	0.002724127598137		intergenic	no
LN-18	Phix	661	662	1	0.002724127598137		intergenic	no
LN-18	9	39361319	39361320	1	0.002724127598137		SPATA31A1; RP11-347J14.4	no
LN-18	2	180265908	180265909	1	0.002724127598137		intergenic	no
LN-18	13	103457723	103457724	1	0.002724127598137		intergenic	no
LN-18	13	26271777	26271778	1	0.002724127598137		CDK8	no
LN-18	12	119698653	119698654	1	0.002724127598137		CIT	no
LN-18	12	105358590	105358591	1	0.002724127598137		C12orf75	no
LN-18	2	75068084	75068085	1	0.002724127598137		TACR1	no
LN-18	2	151328398	151328399	1	0.002724127598137		intergenic	no
LN-18	2	202746898	202746899	1	0.002724127598137		FAM117B	no
LN-18	22_GL383582v2_alt	119142	119143	1	0.002724127598137		intergenic	no
LN-18	22_KI270733v1_random	142203	142204	1	0.002724127598137		intergenic	no
LN-18	11	126239038	126239039	1	0.002724127598137		FAM118B	no
LN-18	3	62123822	62123823	1	0.002724127598137		PTPRG	no
LN-18	14	93434516	93434517	1	0.002724127598137		UNC79	no
LN-18	16	27038768	27038769	1	0.002724127598137		intergenic	no
LN-18	17_KI270908v1_alt	173497	173498	1	0.002724127598137		intergenic	no
LN-18	17_KI270910v1_alt	78831	78832	1	0.002724127598137		intergenic	no
LN-18	18	51265123	51265124	1	0.002724127598137		intergenic	no
LN-18	19	1019857	1019858	1	0.002724127598137		TMEM259	no
LN-18	19_GL383575v2_alt	142072	142073	1	0.002724127598137		intergenic	no
LN-18	8	138119871	138119872	1	0.002724127598137		intergenic	no
LN-18	7	1145418	1145419	1	0.002724127598137		intergenic	no
LN-18	7	6404509	6404510	1	0.002724127598137		intergenic	no
LN-18	7	71293006	71293007	1	0.002724127598137		GALNT17	no
LN-18	7	120613780	120613781	1	0.002724127598137		KCND2	no
LN-18	7	122518863	122518864	1	0.002724127598137		CADPS2	no
LN-18	7	151625750	151625751	1	0.002724127598137		PRKAG2	no
LN-18	1	63326183	63326184	1	0.002724127598137		intergenic	no
LN-18	1	2426157	2426158	1	0.002724127598137		PLCH2	no
LN-18	1	962067	962068	1	0.002724127598137		KLHL17	no
LN-18	8	85323961	85323962	1	0.002724127598137		intergenic	no
LN-18	6	17487483	17487484	1	0.002724127598137		CAP2	no
LN-18	6	16759593	16759594	1	0.002724127598137		ATXN1	no
LN-18	11	62695268	62695269	1	0.002724127598137		BSCL2; HNRNPUL2-BSCL2	no
LN-18	4	30386869	30386870	1	0.002724127598137		intergenic	no
LN-18	4	41570738	41570739	1	0.002724127598137		LIMCH1	no
LN-18	10	84618207	84618208	1	0.002724127598137		intergenic	no
LN-18	4	101323056	101323057	1	0.002724127598137		PPP3CA	no
LN-18	4	114660953	114660954	1	0.002724127598137		UGT8	no
LN-18	4	154724491	154724492	1	0.002724127598137		LRAT	no
LN-18	10	73759320	73759321	1	0.002724127598137		SEC24C	no
LN-18	4	184555712	184555713	1	0.002724127598137		intergenic	no
LN-18	5	83950726	83950727	1	0.002724127598137		EDIL3	no
LN-18	5	2180154	2180155	1	0.002724127598137		intergenic	no
LN-18	10	31962119	31962120	1	0.002724127598137		intergenic	no
LN-18	5	58721195	58721196	1	0.002724127598137		RAB3C	no
LN-18	5	79121453	79121454	1	0.002724127598137		BHMT; DMGDH	no
LN-18	6	6068591	6068592	1	0.002724127598137		intergenic	no
LN-18	10	117540786	117540787	1	0.002724127598137		EMX2OS	no
LN-18	11	43982194	43982195	1	0.002724127598137		RP11-613D13.4	no
LN-18	11	84313386	84313387	1	0.002724127598137		DLG2	no
LN-18	12	47988602	47988603	1	0.002724127598137		COL2A1	no
LN-18	12	89035390	89035391	1	0.002724127598137		LINC02458	no
LN-18	13	27902919	27902920	1	0.002724127598137		PLUT	no
LN-18	14	45438640	45438641	1	0.002724127598137		intergenic	no
LN-18	15	96647983	96647984	1	0.002724127598137		intergenic	no
LN-18	16	7775907	7775908	1	0.002724127598137		intergenic	no
LN-18	16	63614664	63614665	1	0.002724127598137		RP11-368L12.1	no
LN-18	1	94292752	94292753	1	0.002724127598137		ARHGAP29-AS1	no
LN-18	17	31028663	31028664	1	0.002724127598137		RP11-848P1.9	no
LN-18	17	65662020	65662021	1	0.002724127598137		CEP112	no
LN-18	18	31237562	31237563	1	0.002724127598137		intergenic	no
LN-18	18	65119124	65119125	1	0.002724127598137		AC007948.1	no
LN-18	1	116265384	116265385	1	0.002724127598137		intergenic	no
LN-18	19	53185893	53185894	1	0.002724127598137		ZNF665	no
LN-18	2	13401385	13401386	1	0.002724127598137		intergenic	no
LN-18	2	29265570	29265571	1	0.002724127598137		ALK	no
LN-18	2	32916589	32916590	1	0.002724127598137		LINC00486	no
LN-18	2	32916546	32916547	1	0.002724127598137		LINC00486	no
LN-18	2	32916433	32916434	1	0.002724127598137		LINC00486	no
LN-18	2	32916403	32916404	1	0.002724127598137		LINC00486	no
LN-18	2	81566912	81566913	1	0.002724127598137		intergenic	no
LN-18	2	146606051	146606052	1	0.002724127598137		intergenic	no
LN-18	2	159663826	159663827	1	0.002724127598137		intergenic	no
LN-18	2	211002385	211002386	1	0.002724127598137		intergenic	no
LN-18	2	215213257	215213258	1	0.002724127598137		RP11-421A16.1	no
LN-18	21	8225283	8225284	1	0.002724127598137		CH507-513H4.1	no
LN-18	3	6745694	6745695	1	0.002724127598137		GRM7-AS3	no
LN-18	3	12320509	12320510	1	0.002724127598137		PPARG	no
LN-18	1	173665158	173665159	1	0.002724127598137		RP3-436N22.5; ANKRD45	no
LN-18	3	130634294	130634295	1	0.002724127598137		COL6A6	no
LN-18	3	145449338	145449339	1	0.002724127598137		intergenic	no
LN-18	3	187958823	187958824	1	0.002724127598137		LINC01991	no
LN-18	4	25473285	25473286	1	0.002724127598137		RP11-206P5.1	no
LN-18	4	96694527	96694528	1	0.002724127598137		LINC02267	no
LN-18	1	199471138	199471139	1	0.002724127598137		intergenic	no
LN-18	4	113992579	113992580	1	0.002724127598137		intergenic	no
LN-18	4	122652601	122652602	1	0.002724127598137		IL21-AS1	no
LN-18	1	207727054	207727055	1	0.002724127598137		CR1L	no
LN-18	5	44834253	44834254	1	0.002724127598137		intergenic	no
LN-18	5	95992317	95992318	1	0.002724127598137		CTD-2337A12.1	no
LN-18	6	44076454	44076455	1	0.002724127598137		RP5-1120P11.3	no
LN-18	6	44076456	44076457	1	0.002724127598137		RP5-1120P11.3	no
LN-18	7	47549443	47549444	1	0.002724127598137		TNS3	no
LN-18	7	52853984	52853985	1	0.002724127598137		intergenic	no
LN-18	7	92446738	92446739	1	0.002724127598137		TMBIM7P	no
LN-18	7	104913843	104913844	1	0.002724127598137		LHFPL3-AS2	no
LN-18	8	46175594	46175595	1	0.002724127598137		intergenic	no
LN-18	8	77499621	77499622	1	0.002724127598137		RP11-38H17.1	no
LN-18	8	115151591	115151592	1	0.002724127598137		intergenic	no
LN-18	8	136932211	136932212	1	0.002724127598137		LINC02055	no
LN-18	9	132537919	132537920	1	0.002724127598137		CFAP77	no
LN-18	17	59804996	59804997	1	0.002724127598137		VMP1	no
LN-18	16	27528754	27528755	1	0.002724127598137		GTF3C1	no
LN-18	X	53645772	53645773	1	0.002724127598137		HUWE1	no
LN-18	X	24835455	24835456	1	0.002724127598137		POLA1	no
LN-18	7	44613185	44613186	1	0.002724127598137		OGDH	no
LN-18	7	132961910	132961911	1	0.002724127598137		CHCHD3	no
LN-18	2	96614970	96614971	1	0.002724127598137		KANSL3	no
LN-18	13	45340993	45340994	1	0.002724127598137		RP11-290D2.6; TPT1	no
LN-18	17	82834768	82834769	1	0.002724127598137		TBCD; ZNF750	no
LN-229	15	96602626	96602627	508	7.02142363510712	non-artifactual	intergenic	yes
LN-229	3	86985327	86985328	2290	31.6516931582585	non-artifactual	VGLL3	yes
LN-229	3	44777917	44777918	283	3.91154111955771	non-artifactual	KIF15	yes
LN-229	4	78776061	78776062	260	3.59364201796821	no_ttaa	intergenic	no
LN-229	2	70979716	70979717	252	3.48306841741534	no_ttaa	ANKRD53; AC007040.11	no
LN-229	8	93639333	93639334	234	3.23427781617139	no_ttaa	LINC00535	no
LN-229	11	46560089	46560090	1556	21.5065653075328	non-artifactual	AMBRA1	yes
LN-229	2	215213257	215213258	207	2.86109191430546	no_ttaa+dup	RP11-421A16.1	no
LN-229	4	125762885	125762886	1393	19.2536281962681	non-artifactual	RP11-399F2.2	yes
LN-229	16	22071972	22071973	114	1.57567380787837	non-artifactual	MOSMO	no
LN-229	Phix	1853	1854	4	0.055286800276434		intergenic	no
LN-229	Phix	734	735	2	0.027643400138217		intergenic	no
LN-229	Phix	2988	2989	2	0.027643400138217		intergenic	no
LN-229	Phix	2853	2854	2	0.027643400138217		intergenic	no
LN-229	Phix	2086	2087	2	0.027643400138217		intergenic	no
LN-229	Phix	4786	4787	2	0.027643400138217		intergenic	no
LN-229	Phix	2329	2330	2	0.027643400138217		intergenic	no
LN-229	Phix	5090	5091	2	0.027643400138217		intergenic	no
LN-229	Phix	4624	4625	1	0.013821700069109		intergenic	no
LN-229	Phix	984	985	1	0.013821700069109		intergenic	no
LN-229	Phix	1925	1926	1	0.013821700069109		intergenic	no
LN-229	Phix	1914	1915	1	0.013821700069109		intergenic	no
LN-229	Phix	5023	5024	1	0.013821700069109		intergenic	no
LN-229	Phix	1663	1664	1	0.013821700069109		intergenic	no
LN-229	Phix	1597	1598	1	0.013821700069109		intergenic	no
LN-229	Phix	1386	1387	1	0.013821700069109		intergenic	no
LN-229	Phix	1362	1363	1	0.013821700069109		intergenic	no
LN-229	Phix	1353	1354	1	0.013821700069109		intergenic	no
LN-229	Phix	1306	1307	1	0.013821700069109		intergenic	no
LN-229	Phix	1209	1210	1	0.013821700069109		intergenic	no
LN-229	Phix	1182	1183	1	0.013821700069109		intergenic	no
LN-229	Phix	1094	1095	1	0.013821700069109		intergenic	no
LN-229	Phix	961	962	1	0.013821700069109		intergenic	no
LN-229	Phix	4703	4704	1	0.013821700069109		intergenic	no
LN-229	Phix	859	860	1	0.013821700069109		intergenic	no
LN-229	Phix	819	820	1	0.013821700069109		intergenic	no
LN-229	Phix	757	758	1	0.013821700069109		intergenic	no
LN-229	Phix	733	734	1	0.013821700069109		intergenic	no
LN-229	Phix	566	567	1	0.013821700069109		intergenic	no
LN-229	Phix	506	507	1	0.013821700069109		intergenic	no
LN-229	Phix	451	452	1	0.013821700069109		intergenic	no
LN-229	Phix	373	374	1	0.013821700069109		intergenic	no
LN-229	Phix	5053	5054	1	0.013821700069109		intergenic	no
LN-229	Phix	329	330	1	0.013821700069109		intergenic	no
LN-229	Phix	84	85	1	0.013821700069109		intergenic	no
LN-229	Phix	30	31	1	0.013821700069109		intergenic	no
LN-229	Phix	2031	2032	1	0.013821700069109		intergenic	no
LN-229	Phix	5015	5016	1	0.013821700069109		intergenic	no
LN-229	Phix	2059	2060	1	0.013821700069109		intergenic	no
LN-229	Phix	2286	2287	1	0.013821700069109		intergenic	no
LN-229	Phix	4753	4754	1	0.013821700069109		intergenic	no
LN-229	Phix	4569	4570	1	0.013821700069109		intergenic	no
LN-229	Phix	4355	4356	1	0.013821700069109		intergenic	no
LN-229	Phix	4260	4261	1	0.013821700069109		intergenic	no
LN-229	Phix	4813	4814	1	0.013821700069109		intergenic	no
LN-229	Phix	4183	4184	1	0.013821700069109		intergenic	no
LN-229	Phix	4060	4061	1	0.013821700069109		intergenic	no
LN-229	Phix	4020	4021	1	0.013821700069109		intergenic	no
LN-229	Phix	3715	3716	1	0.013821700069109		intergenic	no
LN-229	Phix	3658	3659	1	0.013821700069109		intergenic	no
LN-229	Phix	3638	3639	1	0.013821700069109		intergenic	no
LN-229	Phix	3628	3629	1	0.013821700069109		intergenic	no
LN-229	Phix	3396	3397	1	0.013821700069109		intergenic	no
LN-229	Phix	3266	3267	1	0.013821700069109		intergenic	no
LN-229	Phix	4929	4930	1	0.013821700069109		intergenic	no
LN-229	Phix	3220	3221	1	0.013821700069109		intergenic	no
LN-229	Phix	3115	3116	1	0.013821700069109		intergenic	no
LN-229	Phix	3098	3099	1	0.013821700069109		intergenic	no
LN-229	Phix	5156	5157	1	0.013821700069109		intergenic	no
LN-229	Phix	2889	2890	1	0.013821700069109		intergenic	no
LN-229	Phix	2885	2886	1	0.013821700069109		intergenic	no
LN-229	Phix	4960	4961	1	0.013821700069109		intergenic	no
LN-229	Phix	2519	2520	1	0.013821700069109		intergenic	no
LN-229	Phix	2407	2408	1	0.013821700069109		intergenic	no
LN-229	Phix	4962	4963	1	0.013821700069109		intergenic	no
LN-229	Phix	4531	4532	1	0.013821700069109		intergenic	no
LN-229	Phix	1646	1647	1	0.013821700069109		intergenic	no
LN-229	Phix	1005	1006	1	0.013821700069109		intergenic	no
LN-229	Phix	909	910	1	0.013821700069109		intergenic	no
LN-229	Phix	845	846	1	0.013821700069109		intergenic	no
LN-229	Phix	744	745	1	0.013821700069109		intergenic	no
LN-229	Phix	639	640	1	0.013821700069109		intergenic	no
LN-229	Phix	475	476	1	0.013821700069109		intergenic	no
LN-229	Phix	343	344	1	0.013821700069109		intergenic	no
LN-229	Phix	278	279	1	0.013821700069109		intergenic	no
LN-229	Phix	266	267	1	0.013821700069109		intergenic	no
LN-229	Phix	70	71	1	0.013821700069109		intergenic	no
LN-229	9	103498788	103498789	1	0.013821700069109		intergenic	no
LN-229	8	56365524	56365525	1	0.013821700069109		intergenic	no
LN-229	5	15693495	15693496	1	0.013821700069109		FBXL7	no
LN-229	2	112321436	112321437	1	0.013821700069109		ZC3H6	no
LN-229	2	73259469	73259470	1	0.013821700069109		FBXO41	no
LN-229	19	30914928	30914929	1	0.013821700069109		intergenic	no
LN-229	12	54281959	54281960	1	0.013821700069109		HNRNPA1; RP11-968A15.8	no
LN-229	11	96200123	96200124	1	0.013821700069109		MAML2	no
LN-229	Phix	1203	1204	1	0.013821700069109		intergenic	no
LN-229	Phix	1657	1658	1	0.013821700069109		intergenic	no
LN-229	Phix	4856	4857	1	0.013821700069109		intergenic	no
LN-229	Phix	1674	1675	1	0.013821700069109		intergenic	no
LN-229	Phix	4819	4820	1	0.013821700069109		intergenic	no
LN-229	10	131932298	131932299	1	0.013821700069109		PPP2R2D	no
LN-229	Phix	4523	4524	1	0.013821700069109		intergenic	no
LN-229	Phix	4313	4314	1	0.013821700069109		intergenic	no
LN-229	Phix	4250	4251	1	0.013821700069109		intergenic	no
LN-229	Phix	4124	4125	1	0.013821700069109		intergenic	no
LN-229	Phix	4050	4051	1	0.013821700069109		intergenic	no
LN-229	Phix	3833	3834	1	0.013821700069109		intergenic	no
LN-229	Phix	3707	3708	1	0.013821700069109		intergenic	no
LN-229	Phix	3394	3395	1	0.013821700069109		intergenic	no
LN-229	Phix	3381	3382	1	0.013821700069109		intergenic	no
LN-229	Phix	3170	3171	1	0.013821700069109		intergenic	no
LN-229	Phix	3116	3117	1	0.013821700069109		intergenic	no
LN-229	Phix	3106	3107	1	0.013821700069109		intergenic	no
LN-229	Phix	3097	3098	1	0.013821700069109		intergenic	no
LN-229	Phix	2843	2844	1	0.013821700069109		intergenic	no
LN-229	Phix	2814	2815	1	0.013821700069109		intergenic	no
LN-229	Phix	2807	2808	1	0.013821700069109		intergenic	no
LN-229	Phix	2676	2677	1	0.013821700069109		intergenic	no
LN-229	Phix	2592	2593	1	0.013821700069109		intergenic	no
LN-229	Phix	2400	2401	1	0.013821700069109		intergenic	no
LN-229	Phix	2306	2307	1	0.013821700069109		intergenic	no
LN-229	Phix	2268	2269	1	0.013821700069109		intergenic	no
LN-229	Phix	2060	2061	1	0.013821700069109		intergenic	no
LN-229	Phix	1855	1856	1	0.013821700069109		intergenic	no
LN-229	Phix	1772	1773	1	0.013821700069109		intergenic	no
LN-229	Phix	5069	5070	1	0.013821700069109		intergenic	no
LN-229	11	84313386	84313387	1	0.013821700069109		DLG2	no
LN-229	18	74475202	74475203	1	0.013821700069109		intergenic	no
LN-229	1	112147472	112147473	1	0.013821700069109		intergenic	no
LN-229	20	7189570	7189571	1	0.013821700069109		LINC01428	no
LN-229	3	36019682	36019683	1	0.013821700069109		intergenic	no
LN-229	3	135222730	135222731	1	0.013821700069109		EPHB1; RP11-657O9.1	no
LN-229	4	89299935	89299936	1	0.013821700069109		GPRIN3	no
LN-229	9	74420822	74420823	1	0.013821700069109		intergenic	no
LN-229	9	116548253	116548254	1	0.013821700069109		ASTN2; ASTN2-AS1	no
MIA PaCa-2	11	104998044	104998045	196	92.8909952606635	non-artifactual	CASP5	yes
MIA PaCa-2	Phix	1375	1376	2	0.947867298578199		intergenic	no
MIA PaCa-2	11	85669405	85669406	1	0.4739336492891		CREBZF	no
MIA PaCa-2	9	106920990	106920991	1	0.4739336492891		ZNF462	no
MIA PaCa-2	9	71725583	71725584	1	0.4739336492891		CEMIP2	no
MIA PaCa-2	Phix	1095	1096	1	0.4739336492891		intergenic	no
MIA PaCa-2	Phix	1664	1665	1	0.4739336492891		intergenic	no
MIA PaCa-2	Phix	4049	4050	1	0.4739336492891		intergenic	no
MIA PaCa-2	Phix	1306	1307	1	0.4739336492891		intergenic	no
MIA PaCa-2	Phix	1408	1409	1	0.4739336492891		intergenic	no
MIA PaCa-2	Phix	2720	2721	1	0.4739336492891		intergenic	no
MIA PaCa-2	Phix	4111	4112	1	0.4739336492891		intergenic	no
MIA PaCa-2	Phix	4819	4820	1	0.4739336492891		intergenic	no
MIA PaCa-2	1	78001382	78001383	1	0.4739336492891		DNAJB4; GIPC2	no
NCI-H460	2	57596040	57596041	4252	9.07945591595311	non-artifactual	intergenic	yes
NCI-H460	9	128079085	128079086	3623	7.73632850035233	non-artifactual	SLC25A25	yes
NCI-H460	Y	22330618	22330619	2727	5.82306591787491	non-artifactual	TTTY25P	yes
NCI-H460	1	78001383	78001384	2287	4.88351732826547	good+dup	DNAJB4; GIPC2	no
NCI-H460	10	69235259	69235260	2159	4.61019410219726	non-artifactual	HKDC1	yes
NCI-H460	12	15861286	15861287	1974	4.21515662702056	non-artifactual	EPS8	yes
NCI-H460	6	163193646	163193647	1870	3.99308150584015	non-artifactual	PACRG	yes
NCI-H460	14	74734487	74734488	1770	3.77954773547437	non-artifactual	FCF1	yes
NCI-H460	12	80752675	80752676	1746	3.72829963058658	non-artifactual	intergenic	yes
NCI-H460	4	10689007	10689008	1591	3.39732228651961	non-artifactual	RP11-61G19.1	yes
NCI-H460	1	187238225	187238226	1536	3.27987871281843	non-artifactual	LINC01036	yes
NCI-H460	22	33359522	33359523	1519	3.24357797185625	non-artifactual	LARGE1	yes
NCI-H460	7	68310249	68310250	1111	2.37236018876385	non-artifactual	RP5-945F2.3	yes
NCI-H460	2	210199428	210199429	1100	2.34887147402362	non-artifactual	AC006994.2; ACADL	yes
NCI-H460	4	39896786	39896787	1062	2.26772864128462	non-artifactual	PDS5A	yes
NCI-H460	1	237273594	237273595	7032	15.0156947321219	non-artifactual	RYR2	yes
NCI-H460	3	12556738	12556739	6486	13.8498003459247	non-artifactual	MKRN2OS	yes
NCI-H460	2	210553321	210553322	912	1.94742798573594	non-artifactual	CPS1	no
NCI-H460	14	80317777	80317778	379	0.809292989686319	no_ttaa	DIO2; DIO2-AS1	no
NCI-H460	5	12896723	12896724	365	0.779398261835109	non-artifactual	intergenic	no
NCI-H460	15	88620759	88620760	315	0.672631376652218	no_ttaa	intergenic	no
NCI-H460	X	152293579	152293580	314	0.67049603894856	good+dup	GABRA3	no
NCI-H460	9	34159701	34159702	106	0.22634579658773	non-artifactual	intergenic	no
NCI-H460	1	42751610	42751611	35	0.074736819628024	no_ttaa	P3H1	no
NCI-H460	1	212795254	212795255	28	0.059789455702419	no_ttaa	TATDN3	no
NCI-H460	20	44227017	44227018	28	0.059789455702419	non-artifactual	intergenic	no
NCI-H460	X	78684253	78684254	28	0.059789455702419	no_ttaa	intergenic	no
NCI-H460	10	102097200	102097201	27	0.057654117998762	no_ttaa	intergenic	no
NCI-H460	6	151261725	151261726	26	0.055518780295104	no_ttaa	AKAP12	no
NCI-H460	4	92876275	92876276	24	0.051248104887788	no_ttaa	GRID2	no
NCI-H460	X	21820001	21820002	23	0.04911276718413	no_ttaa	intergenic	no
NCI-H460	10	32338972	32338973	23	0.04911276718413	no_ttaa	EPC1	no
NCI-H460	8	58382925	58382926	22	0.046977429480472	no_ttaa	intergenic	no
NCI-H460	10	25713417	25713418	20	0.042706754073157	non-artifactual	LINC00836	no
NCI-H460	22	38805266	38805267	18	0.038436078665841		intergenic	no
NCI-H460	4	64152489	64152490	8	0.017082701629263		intergenic	no
NCI-H460	17	72249681	72249682	8	0.017082701629263		intergenic	no
NCI-H460	21	37412095	37412096	5	0.010676688518289		DYRK1A	no
NCI-H460	7	43530539	43530540	4	0.008541350814631		HECW1	no
NCI-H460	11	104827741	104827742	4	0.008541350814631		intergenic	no
NCI-H460	X	84523061	84523062	3	0.006406013110974		intergenic	no
NCI-H460	15	80232494	80232495	3	0.006406013110974		CTXND1	no
NCI-H460	Phix	4960	4961	3	0.006406013110974		intergenic	no
NCI-H460	Phix	1095	1096	3	0.006406013110974		intergenic	no
NCI-H460	2	100150110	100150111	3	0.006406013110974		AFF3	no
NCI-H460	1	159600123	159600124	3	0.006406013110974		intergenic	no
NCI-H460	Phix	3396	3397	2	0.004270675407316		intergenic	no
NCI-H460	Phix	211	212	2	0.004270675407316		intergenic	no
NCI-H460	Phix	614	615	2	0.004270675407316		intergenic	no
NCI-H460	Phix	3106	3107	2	0.004270675407316		intergenic	no
NCI-H460	1	237273593	237273594	2	0.004270675407316		RYR2	no
NCI-H460	3	74487571	74487572	2	0.004270675407316		CNTN3	no
NCI-H460	Phix	567	568	2	0.004270675407316		intergenic	no
NCI-H460	6	142157338	142157339	2	0.004270675407316		VTA1	no
NCI-H460	Phix	4881	4882	2	0.004270675407316		intergenic	no
NCI-H460	Phix	5016	5017	2	0.004270675407316		intergenic	no
NCI-H460	Phix	4005	4006	2	0.004270675407316		intergenic	no
NCI-H460	Phix	3362	3363	2	0.004270675407316		intergenic	no
NCI-H460	Phix	5203	5204	2	0.004270675407316		intergenic	no
NCI-H460	Phix	4312	4313	2	0.004270675407316		intergenic	no
NCI-H460	10	57370124	57370125	2	0.004270675407316		intergenic	no
NCI-H460	12	101068843	101068844	2	0.004270675407316		SNX5P2; ANO4	no
NCI-H460	13	73200756	73200757	2	0.004270675407316		intergenic	no
NCI-H460	13	79108767	79108768	2	0.004270675407316		intergenic	no
NCI-H460	5	89454316	89454317	2	0.004270675407316		MEF2C-AS1	no
NCI-H460	5	124747757	124747758	2	0.004270675407316		ZNF608	no
NCI-H460	8	93760462	93760463	2	0.004270675407316		TMEM67	no
NCI-H460	Phix	852	853	1	0.002135337703658		intergenic	no
NCI-H460	Phix	3979	3980	1	0.002135337703658		intergenic	no
NCI-H460	Phix	647	648	1	0.002135337703658		intergenic	no
NCI-H460	Phix	661	662	1	0.002135337703658		intergenic	no
NCI-H460	Phix	710	711	1	0.002135337703658		intergenic	no
NCI-H460	Phix	819	820	1	0.002135337703658		intergenic	no
NCI-H460	Phix	4786	4787	1	0.002135337703658		intergenic	no
NCI-H460	Phix	443	444	1	0.002135337703658		intergenic	no
NCI-H460	Phix	854	855	1	0.002135337703658		intergenic	no
NCI-H460	Phix	860	861	1	0.002135337703658		intergenic	no
NCI-H460	Phix	3694	3695	1	0.002135337703658		intergenic	no
NCI-H460	Phix	911	912	1	0.002135337703658		intergenic	no
NCI-H460	Phix	1013	1014	1	0.002135337703658		intergenic	no
NCI-H460	Phix	3479	3480	1	0.002135337703658		intergenic	no
NCI-H460	Phix	3467	3468	1	0.002135337703658		intergenic	no
NCI-H460	Phix	3381	3382	1	0.002135337703658		intergenic	no
NCI-H460	Phix	3266	3267	1	0.002135337703658		intergenic	no
NCI-H460	Phix	3712	3713	1	0.002135337703658		intergenic	no
NCI-H460	Phix	344	345	1	0.002135337703658		intergenic	no
NCI-H460	Phix	4024	4025	1	0.002135337703658		intergenic	no
NCI-H460	Phix	5089	5090	1	0.002135337703658		intergenic	no
NCI-H460	Phix	4766	4767	1	0.002135337703658		intergenic	no
NCI-H460	Phix	4886	4887	1	0.002135337703658		intergenic	no
NCI-H460	Phix	4928	4929	1	0.002135337703658		intergenic	no
NCI-H460	Phix	4704	4705	1	0.002135337703658		intergenic	no
NCI-H460	Phix	1237	1238	1	0.002135337703658		intergenic	no
NCI-H460	Phix	5024	5025	1	0.002135337703658		intergenic	no
NCI-H460	Phix	4697	4698	1	0.002135337703658		intergenic	no
NCI-H460	Phix	4608	4609	1	0.002135337703658		intergenic	no
NCI-H460	Phix	5245	5246	1	0.002135337703658		intergenic	no
NCI-H460	Phix	4088	4089	1	0.002135337703658		intergenic	no
NCI-H460	Phix	84	85	1	0.002135337703658		intergenic	no
NCI-H460	Phix	106	107	1	0.002135337703658		intergenic	no
NCI-H460	Phix	4571	4572	1	0.002135337703658		intergenic	no
NCI-H460	Phix	4459	4460	1	0.002135337703658		intergenic	no
NCI-H460	Phix	267	268	1	0.002135337703658		intergenic	no
NCI-H460	Phix	4435	4436	1	0.002135337703658		intergenic	no
NCI-H460	Phix	4211	4212	1	0.002135337703658		intergenic	no
NCI-H460	Phix	329	330	1	0.002135337703658		intergenic	no
NCI-H460	Phix	1204	1205	1	0.002135337703658		intergenic	no
NCI-H460	Phix	1307	1308	1	0.002135337703658		intergenic	no
NCI-H460	Phix	4309	4310	1	0.002135337703658		intergenic	no
NCI-H460	Phix	3531	3532	1	0.002135337703658		intergenic	no
NCI-H460	Phix	3533	3534	1	0.002135337703658		intergenic	no
NCI-H460	Phix	3814	3815	1	0.002135337703658		intergenic	no
NCI-H460	Phix	3898	3899	1	0.002135337703658		intergenic	no
NCI-H460	Phix	3914	3915	1	0.002135337703658		intergenic	no
NCI-H460	Phix	4003	4004	1	0.002135337703658		intergenic	no
NCI-H460	Phix	4174	4175	1	0.002135337703658		intergenic	no
NCI-H460	Phix	4183	4184	1	0.002135337703658		intergenic	no
NCI-H460	Phix	4202	4203	1	0.002135337703658		intergenic	no
NCI-H460	Phix	4261	4262	1	0.002135337703658		intergenic	no
NCI-H460	Phix	4303	4304	1	0.002135337703658		intergenic	no
NCI-H460	Phix	4460	4461	1	0.002135337703658		intergenic	no
NCI-H460	Phix	1447	1448	1	0.002135337703658		intergenic	no
NCI-H460	Phix	4523	4524	1	0.002135337703658		intergenic	no
NCI-H460	Phix	4569	4570	1	0.002135337703658		intergenic	no
NCI-H460	Un_KI270752v1	245	246	1	0.002135337703658		intergenic	no
NCI-H460	Un_KI270752v1	20677	20678	1	0.002135337703658		intergenic	no
NCI-H460	X	92137504	92137505	1	0.002135337703658		PCDH11X	no
NCI-H460	X	106928047	106928048	1	0.002135337703658		CLDN2; MORC4	no
NCI-H460	Y	12121799	12121800	1	0.002135337703658		GYG2P1	no
NCI-H460	Phix	3288	3289	1	0.002135337703658		intergenic	no
NCI-H460	Phix	3161	3162	1	0.002135337703658		intergenic	no
NCI-H460	Phix	3030	3031	1	0.002135337703658		intergenic	no
NCI-H460	Phix	1663	1664	1	0.002135337703658		intergenic	no
NCI-H460	Phix	1772	1773	1	0.002135337703658		intergenic	no
NCI-H460	Phix	1807	1808	1	0.002135337703658		intergenic	no
NCI-H460	Phix	1854	1855	1	0.002135337703658		intergenic	no
NCI-H460	Phix	1909	1910	1	0.002135337703658		intergenic	no
NCI-H460	Phix	1915	1916	1	0.002135337703658		intergenic	no
NCI-H460	Phix	1925	1926	1	0.002135337703658		intergenic	no
NCI-H460	Phix	3160	3161	1	0.002135337703658		intergenic	no
NCI-H460	Phix	2031	2032	1	0.002135337703658		intergenic	no
NCI-H460	Phix	2098	2099	1	0.002135337703658		intergenic	no
NCI-H460	Phix	2115	2116	1	0.002135337703658		intergenic	no
NCI-H460	Phix	2155	2156	1	0.002135337703658		intergenic	no
NCI-H460	Phix	2226	2227	1	0.002135337703658		intergenic	no
NCI-H460	Phix	2320	2321	1	0.002135337703658		intergenic	no
NCI-H460	Phix	2329	2330	1	0.002135337703658		intergenic	no
NCI-H460	Phix	2389	2390	1	0.002135337703658		intergenic	no
NCI-H460	Phix	2420	2421	1	0.002135337703658		intergenic	no
NCI-H460	Phix	2437	2438	1	0.002135337703658		intergenic	no
NCI-H460	Phix	2488	2489	1	0.002135337703658		intergenic	no
NCI-H460	Phix	2574	2575	1	0.002135337703658		intergenic	no
NCI-H460	Phix	2853	2854	1	0.002135337703658		intergenic	no
NCI-H460	Phix	2886	2887	1	0.002135337703658		intergenic	no
NCI-H460	Phix	2987	2988	1	0.002135337703658		intergenic	no
NCI-H460	Phix	1981	1982	1	0.002135337703658		intergenic	no
NCI-H460	Phix	1231	1232	1	0.002135337703658		intergenic	no
NCI-H460	2	218015866	218015867	1	0.002135337703658		TNS1	no
NCI-H460	17	72249681	72249682	1	0.002135337703658		intergenic	no
NCI-H460	19	33390673	33390674	1	0.002135337703658		PEPD	no
NCI-H460	2	18205580	18205581	1	0.002135337703658		KCNS3	no
NCI-H460	2	140205187	140205188	1	0.002135337703658		intergenic	no
NCI-H460	2	203357389	203357390	1	0.002135337703658		ABI2	no
NCI-H460	10	69235258	69235259	1	0.002135337703658		HKDC1	no
NCI-H460	Phix	2930	2931	1	0.002135337703658		intergenic	no
NCI-H460	3	1574406	1574407	1	0.002135337703658		intergenic	no
NCI-H460	3	71129318	71129319	1	0.002135337703658		FOXP1; RP11-79P21.2	no
NCI-H460	3	96803369	96803370	1	0.002135337703658		intergenic	no
NCI-H460	3	158760984	158760985	1	0.002135337703658		MFSD1; RP11-379F4.4	no
NCI-H460	3	163785022	163785023	1	0.002135337703658		intergenic	no
NCI-H460	3	143852879	143852880	1	0.002135337703658		intergenic	no
NCI-H460	3_KI270779v1_alt	101755	101756	1	0.002135337703658		intergenic	no
NCI-H460	1	211745567	211745568	1	0.002135337703658		LPGAT1	no
NCI-H460	17	43760550	43760551	1	0.002135337703658		intergenic	no
NCI-H460	17	62100218	62100219	1	0.002135337703658		intergenic	no
NCI-H460	11	49215834	49215835	1	0.002135337703658		intergenic	no
NCI-H460	11	95834443	95834444	1	0.002135337703658		MTMR2	no
NCI-H460	11_KI270832v1_alt	134586	134587	1	0.002135337703658		intergenic	no
NCI-H460	12	55959420	55959421	1	0.002135337703658		PMEL	no
NCI-H460	12	82923428	82923429	1	0.002135337703658		TMTC2	no
NCI-H460	13	30023898	30023899	1	0.002135337703658		intergenic	no
NCI-H460	13	107329248	107329249	1	0.002135337703658		FAM155A	no
NCI-H460	14	21304447	21304448	1	0.002135337703658		RPGRIP1	no
NCI-H460	14	100566530	100566531	1	0.002135337703658		BEGAIN	no
NCI-H460	15	34462425	34462426	1	0.002135337703658		intergenic	no
NCI-H460	10	101214559	101214560	1	0.002135337703658		intergenic	no
NCI-H460	15_GL383555v2_alt	22113	22114	1	0.002135337703658		intergenic	no
NCI-H460	4	21757302	21757303	1	0.002135337703658		KCNIP4	no
NCI-H460	4	61841991	61841992	1	0.002135337703658		ADGRL3	no
NCI-H460	Phix	278	279	1	0.002135337703658		intergenic	no
NCI-H460	Phix	396	397	1	0.002135337703658		intergenic	no
NCI-H460	Phix	451	452	1	0.002135337703658		intergenic	no
NCI-H460	Phix	712	713	1	0.002135337703658		intergenic	no
NCI-H460	Phix	743	744	1	0.002135337703658		intergenic	no
NCI-H460	Phix	845	846	1	0.002135337703658		intergenic	no
NCI-H460	Phix	960	961	1	0.002135337703658		intergenic	no
NCI-H460	Phix	999	1000	1	0.002135337703658		intergenic	no
NCI-H460	Phix	1108	1109	1	0.002135337703658		intergenic	no
NCI-H460	Phix	1203	1204	1	0.002135337703658		intergenic	no
NCI-H460	Phix	1311	1312	1	0.002135337703658		intergenic	no
NCI-H460	Phix	1354	1355	1	0.002135337703658		intergenic	no
NCI-H460	Phix	1395	1396	1	0.002135337703658		intergenic	no
NCI-H460	Phix	1572	1573	1	0.002135337703658		intergenic	no
NCI-H460	Phix	1578	1579	1	0.002135337703658		intergenic	no
NCI-H460	Phix	2222	2223	1	0.002135337703658		intergenic	no
NCI-H460	Phix	2424	2425	1	0.002135337703658		intergenic	no
NCI-H460	Phix	2540	2541	1	0.002135337703658		intergenic	no
NCI-H460	Phix	2721	2722	1	0.002135337703658		intergenic	no
NCI-H460	Phix	299	300	1	0.002135337703658		intergenic	no
NCI-H460	4	74174783	74174784	1	0.002135337703658		MTHFD2L	no
NCI-H460	4	52977625	52977626	1	0.002135337703658		SCFD2	no
NCI-H460	1	146047327	146047328	1	0.002135337703658		intergenic	no
NCI-H460	5	138845368	138845369	1	0.002135337703658		CTNNA1	no
NCI-H460	5	148670574	148670575	1	0.002135337703658		HTR4	no
NCI-H460	6	104782132	104782133	1	0.002135337703658		HACE1	no
NCI-H460	6	137056514	137056515	1	0.002135337703658		intergenic	no
NCI-H460	6	159351563	159351564	1	0.002135337703658		intergenic	no
NCI-H460	6	163193643	163193644	1	0.002135337703658		PACRG	no
NCI-H460	1	105528999	105529000	1	0.002135337703658		intergenic	no
NCI-H460	7	43530577	43530578	1	0.002135337703658		HECW1	no
NCI-H460	1	30293003	30293004	1	0.002135337703658		intergenic	no
NCI-H460	8	47407587	47407588	1	0.002135337703658		SPIDR	no
NCI-H460	8	73591855	73591856	1	0.002135337703658		STAU2	no
NCI-H460	8	48917638	48917639	1	0.002135337703658		SNAI2	no
NCI-H460	9	100490801	100490802	1	0.002135337703658		MSANTD3-TMEFF1; TMEFF1	no
NCI-H460	Phix	330	331	1	0.002135337703658		intergenic	no
NCI-H460	10	58101159	58101160	1	0.002135337703658		intergenic	no
NCI-H460	10	58423959	58423960	1	0.002135337703658		intergenic	no
NCI-H460	10	111913225	111913226	1	0.002135337703658		RP11-47B24.1	no
NCI-H460	10	120980088	120980089	1	0.002135337703658		RP11-95I16.2	no
NCI-H460	11	27161309	27161310	1	0.002135337703658		BBOX1-AS1	no
NCI-H460	11	104827741	104827742	1	0.002135337703658		intergenic	no
NCI-H460	12	21255608	21255609	1	0.002135337703658		intergenic	no
NCI-H460	12	30822374	30822375	1	0.002135337703658		LINC00941	no
NCI-H460	12	89032324	89032325	1	0.002135337703658		LINC02458	no
NCI-H460	12	90301151	90301152	1	0.002135337703658		intergenic	no
NCI-H460	13	34120263	34120264	1	0.002135337703658		intergenic	no
NCI-H460	14	29554169	29554170	1	0.002135337703658		intergenic	no
NCI-H460	14	31760099	31760100	1	0.002135337703658		NUBPL	no
NCI-H460	14	37593520	37593521	1	0.002135337703658		FOXA1	no
NCI-H460	1	60482884	60482885	1	0.002135337703658		intergenic	no
NCI-H460	16	60429354	60429355	1	0.002135337703658		RP11-354I13.2	no
NCI-H460	19	42438195	42438196	1	0.002135337703658		CXCL17; LIPE-AS1	no
NCI-H460	2	50720510	50720511	1	0.002135337703658		NRXN1	no
NCI-H460	2	57596039	57596040	1	0.002135337703658		intergenic	no
NCI-H460	2	149521716	149521717	1	0.002135337703658		intergenic	no
NCI-H460	3	65308595	65308596	1	0.002135337703658		intergenic	no
NCI-H460	1	182175028	182175029	1	0.002135337703658		LINC01344	no
NCI-H460	3	167896703	167896704	1	0.002135337703658		LRRC77P; RP11-298O21.3	no
NCI-H460	1	194566393	194566394	1	0.002135337703658		intergenic	no
NCI-H460	4	73702353	73702354	1	0.002135337703658		intergenic	no
NCI-H460	4	189636819	189636820	1	0.002135337703658		intergenic	no
NCI-H460	5	143236426	143236427	1	0.002135337703658		intergenic	no
NCI-H460	1	221454486	221454487	1	0.002135337703658		intergenic	no
NCI-H460	6	166276769	166276770	1	0.002135337703658		RP4-655C5.9	no
NCI-H460	7	24191440	24191441	1	0.002135337703658		intergenic	no
NCI-H460	7	127938989	127938990	1	0.002135337703658		SND1	no
NCI-H460	9	120017354	120017355	1	0.002135337703658		intergenic	no
NCI-H460	X	46892144	46892145	1	0.002135337703658		LINC01545	no
NCI-H460	Y	22330617	22330618	1	0.002135337703658		TTTY25P	no
NCI-H460	6	88846760	88846761	1	0.002135337703658		RNGTT	no
NCI-H460	3	128348249	128348250	1	0.002135337703658		EEFSEC	no
NCI-H460	16	75414006	75414007	1	0.002135337703658		RP11-77K12.1; CFDP1	no
NCI-H460	5	141275236	141275237	1	0.002135337703658		TAF7	no
