# Supplementary material for: Genome-scale pan-cancer interrogation of lncRNA dependencies using CasRx
Source: Nat Methods. 2024 Feb 26;21(4):584–96. doi: 10.1038/s41592-024-02190-0 (PMC11009108; doi:10.1038/s41592-024-02190-0)
Supplement: Supplementary file 4 — Supplementary Tables 1–18. [file 41592_2024_2190_MOESM4_ESM.zip › Supplementary_tables/Supplementary_table10.csv]

Vectors:;;
;;
ID;Sequence;Description
pLKO5-CasRx(DR1 30)-EFS-tRFP657;TTAATGTAGTCTTATGCAATACTCTTGTAGTCTTGCAACATGGTAACGATGAGTTAGCAACATGCCTTACAAGGAGAGAAAAAGCACCGTGCATGCCGATTGGTGGAAGTAAGGTGGTACGATCGTGCCTTATTAGGAAGGCAACAGACGGGTCTGACATGGATTGGACGAACCACTGAATTGCCGCATTGCAGAGATATTGTATTTAAGTGCCTAGCTCGATACATAAACGGGTCTCTCTGGTTAGACCAGATCTGAGCCTGGGAGCTCTCTGGCTAACTAGGGAACCCACTGCTTAAGCCTCAATAAAGCTTGCCTTGAGTGCTTCAAGTAGTGTGTGCCCGTCTGTTGTGTGACTCTGGTAACT…
PB-CAG-CasRx-Blast;ctaaattgtaagcgttaatattttgttaaaattcgcgttaaatttttgttaaatcagctcattttttaaccaataggccgaaatcggcaaaatcccttataaatcaaaagaatagaccgagatagggttgagtgttgttccagtttggaacaagagtccactattaaagaacgtggactccaacgtcaaagggcgaaaaaccgtctatcagggcgatggcccactacgtgaaccatcaccctaatcaagttttttggggtcgaggtgccgtaaagcactaaatcggaaccctaaagggagcccccgatttagagcttgacggggaaagccggcgaacgtggcgagaaaggaagggaagaaagcgaaaggagcgggcgcta…
EF-1a-HyPBAse ;GACGGATCGGGAGATCTCCCGATCCCCTATGGTCGACTCTCAGTACAATCTGCTCTGATGCCGCATAGTTAAGCCAGTATCTGCTCCCTGCTTGTGTGTTGGAGGTCGCTGAGTAGTGCGCGAGCAAAATTTAAGCTACAACAAGGCAAGGCTTGACCGACcgctagctaggtcttgaaaggagtgggaattggctccggtgcccgtcagtgggcagagcgcacatcgcccacagtccccgagaagttggggggaggggtcggcaattgatccggtgcctagagaaggtggcgcggggtaaactgggaaagtgatgtcgtgtactggctccgcctttttcccgagggtgggggagaaccgtatataagtgcagtagtcgccgtg…
lentiGuide-CasRx(DR1 36)-stuffer-Puro ;gtgcaaagatggataaagttttaaacagagaggaatctttgcagctaatggaccttctaggtcttgaaaggagtgggaattggctccggtgcccgtcagtgggcagagcgcacatcgcccacagtccccgagaagttggggggaggggtcggcaattgatccggtgcctagagaaggtggcgcggggtaaactgggaaagtgatgtcgtgtactggctccgcctttttcccgagggtgggggagaaccgtatataagtgcagtagtcgccgtgaacgttctttttcgcaacgggtttgccgccagaacacaggtaagtgccgtgtgtggttcccgcgggcctggcctctttacgggttat…
pLKO5-CasRx(DR1 30)-EFS-EGFP;gtgcaaagatggataaagttttaaacagagaggaatctttgcagctaatggaccttctaggtcttgaaaggagtgggaattggctccggtgcccgtcagtgggcagagcgcacatcgcccacagtccccgagaagttggggggaggggtcggcaattgatccggtgcctagagaaggtggcgcggggtaaactgggaaagtgatgtcgtgtactggctccgcctttttcccgagggtgggggagaaccgtatataagtgcagtagtcgccgtgaacgttctttttcgcaacgggtttgccgccagaacacaggtaagtgccgtgtgtggttcccgcgggcctggcctctttacgggttatggcccttgcg…
;;
Oligos:;;
;;
ID;Sequence;Description
GFP-targeting gRNA;CACCCCGGTGAACAGCTCCTCGCCCTT;Sequence of the GFP-targeting gRNA used to quantify CasRx activity
non-targeting gRNA;GGTAATGCCTGGCTTGTCGACGCATAGTCT;Sequence of the control non-targeting used to quantify CasRx activity
Dr1-36_outer_F;ggcctatttcccatgattcct;Forward oligo used in the PCR1 to generate the NGS library of the screens
Dr1-36_outer_R;tctttcccctgcactgtacc;Reverse oligo used in the PCR1 to generate the NGS library of the screens
lncRNA_CstV2_F_iNNN;AATGATACGGCGACCACCGAGATCTACACNNNNNNNNTGGATGAATACTGCCATTTGTCT;Forward oligo used in the PCR2 to generate the NGS library of the screens. N represent the Barcode sequences.
lncRNA_CstV2_R_iNNN;CAAGCAGAAGACGGCATACGAGATNNNNNNNNtttcttgggtagtttgcagtttt;Reverse oligo used in the PCR2 to generate the NGS library of the screens. N represent the Barcode sequences.
sgCRX-lnc_R1seq;TGGATGAATACTGCCATTTGTCTCAAGATCTAGTTACGCCAAGCTTaaaaaaa;Custom primer used during Illumina sequencing to retrieve Read1.
sgCRX-lnc_R2seq;tatttcgatttcttggctttatatatcttGTGGAAAGGACGAAAcaccGCAAGTATACC;Custom primer used during Illumina sequencing to retrieve Read2.
sgCRX-lnc_i7seq;tttttttAAGCTTGGCGTAACTAGATCTTGAGACAAATGGCAGTATTCATCCA;Custom primer used during Illumina sequencing to retrieve the barcode (Read3).
MALAT1 gRNA;CCATCAGAAGAAATCCCTTCAGG;Sequence of the gRNA used to validate the lncRNA MALAT1.
lnc-BLID-5 gRNA;AAACACGCAAATATGGTCCTCAG;Sequence of the gRNA used to validate the lncRNA lnc-BLID-5.
lnc-GADD45A-2 gRNA;AGAAAGAATTTGGGGTGAGCTCA;Sequence of the gRNA used to validate the lncRNA lnc-GADD45A-2.
SNHG29 gRNA;GGCTCCAATACTCAGCTGCCAAA;Sequence of the gRNA used to validate the lncRNA SNHG29.
SNHG16 gRNA;CATCACTAAAGGCCTGAGACTGC;Sequence of the gRNA used to validate the lncRNA SNHG16.
CYTOR gRNA;TGAAACTTAAAAAGCAGCGACCA;Sequence of the gRNA used to validate the lncRNA CYTOR.
ENSG00000278878 gRNA;CACCTTAACTATGCGTCCCCAAG;Sequence of the gRNA used to validate the lncRNA ENSG00000278878.
MIR3648-2 gRNA;AACCAGGTAGGTAGGTAGAGCGC;Sequence of the gRNA used to validate the lncRNA MIR3648-2.
HSALNG0042030 gRNA;AATAAACAATAGATGAGGACACA;Sequence of the gRNA used to validate the lncRNA HSALNG0042030.
lnc-UTRN-3 gRNA;ACCCTTCACAACAGTCAGACCTC;Sequence of the gRNA used to validate the lncRNA lnc-UTRN-3.
NONHSAG047973.2 gRNA;GAAAGTCTAAATGAGGACAACGG;Sequence of the gRNA used to validate the lncRNA NONHSAG047973.2.
LINC-PINT gRNA;CATCTGCGAGGAGACAGGGCAAG;Sequence of the gRNA used to validate the lncRNA LINC-PINT.
LINC00824 gRNA;GTAAGTTCCATGCTGGATCCACC;Sequence of the gRNA used to validate the lncRNA LINC00824.
MIR30DHG gRNA;CTGAGTTAATCACCGGCGACCAA;Sequence of the gRNA used to validate the lncRNA MIR30DHG.
TLR8-AS1 gRNA;CAATGTTCATGTTATTCGCCTAC;Sequence of the gRNA used to validate the lncRNA TLR8-AS1.
LINC02154 gRNA;TCCTTAAGCACAGACGCACTCAC;Sequence of the gRNA used to validate the lncRNA LINC02154.
NEAT1 gRNA;CAATTTAGAAGATGCAGCATCTG;Sequence of the gRNA used to validate the lncRNA NEAT1.
SNHG32 gRNA;AAGTTCTTAGGATATGCCCAGCA;Sequence of the gRNA used to validate the lncRNA SNHG32.
MIR222HG gRNA;TAGCTAAACTGATAGCACTCAGC;Sequence of the gRNA used to validate the lncRNA MIR222HG.
lnc-AKAP12-1 gRNA;GAATTAGTCATCAGTACCTGCAG;Sequence of the gRNA used to validate the lncRNA lnc-AKAP12-1.
FENDRR gRNA;AAAGTCAGCATGAAACAGAGCCA;Sequence of the gRNA used to validate the lncRNA FENDRR.
HSALNG0116362 gRNA;CACACCACACAAATGCACACCAC;Sequence of the gRNA used to validate the lncRNA HSALNG0116362.
F-qPCR_NEAT1;GTTCCAGAGCCCATGAATGC;Forward oligo used to quantify NEAT1 by qPCR.
R-qPCR_NEAT1;TGTGGCATCAACGTTAAAATGT;Reverse oligo used to quantify NEAT1 by qPCR.
F-qPCR_SNHG32;Tgggagaggtggagagccatg;Forward oligo used to quantify SNHG32 by qPCR.
R-qPCR_SNHG32;Agaagctatctacttgaagtgcc;Reverse oligo used to quantify SNHG32 by qPCR.
F-qPCR_lnc-AKAP12-1;AGAAATCCAGTTATACCTGCAG;Forward oligo used to quantify lnc-AKAP12-1 by qPCR.
R-qPCR_lnc-AKAP12-1;GGAGGCAGACATTTACCCACTA;Reverse oligo used to quantify lnc-AKAP12-1 by qPCR.
F-qPCR_FENDRR;ATGAAACCCTTAGCCTGCTC;Forward oligo used to quantify FENDRR by qPCR.
R-qPCR_FENDRR;AGTAGGCTGTATCATATGGTA;Reverse oligo used to quantify FENDRR by qPCR.
F-qPCR_HSALNG0116362;TGCATGCCTGTTTGATGTGT;Forward oligo used to quantify HSALNG0116362 by qPCR.
R-qPCR_HSALNG0116362;CGTGTTCACATGCCACATAT;Reverse oligo used to quantify HSALNG0116362 by qPCR.
