# Supplementary material for: Genome-scale pan-cancer interrogation of lncRNA dependencies using CasRx
Source: Nat Methods. 2024 Feb 26;21(4):584–96. doi: 10.1038/s41592-024-02190-0 (PMC11009108; doi:10.1038/s41592-024-02190-0)
Supplement: Supplementary file 4 — Supplementary Tables 1–18. [file 41592_2024_2190_MOESM4_ESM.zip › Supplementary_tables/Supplementary_table12.csv]

Gene_ID	Type	LN18.LFC	LN18wo.LFC	LN229.LFC	A549.LFC	NCIH460.LFC	NCIH460wo.LFC	KP4.LFC	MIAPACA2.LFC	MIAPACA2wo.LFC	LN18.RRAscore	LN18wo.RRAscore	LN229.RRAscore	A549.RRAscore	NCIH460.RRAscore	NCIH460wo.RRAscore	KP4.RRAscore	MIAPACA2.RRAscore	MIAPACA2wo.RRAscore	LN18.dropPvalue	LN18wo.dropPvalue	LN229.dropPvalue	A549.dropPvalue	NCIH460.dropPvalue	NCIH460wo.dropPvalue	KP4.dropPvalue	MIAPACA2.dropPvalue	MIAPACA2wo.dropPvalue	LN18.dropFDR	LN18wo.dropFDR	LN229.dropFDR	A549.dropFDR	NCIH460.dropFDR	NCIH460wo.dropFDR	KP4.dropFDR	MIAPACA2.dropFDR	MIAPACA2wo.dropFDR	library
human_lncrna_fused_100	lncRNA_gRNA	-0.197140784047171	-0.175536481346365	0.139795804175052	0.402869219445563	-0.033025576479341	0.328959066917076	0.024209676827721	0.159784773515178	-0.15749599726286	0.47504	0.50611	0.67534	0.9262	0.49152	0.75686	0.47939	0.81496	0.13115	0.48822	0.51463	0.67558	0.92643	0.5016	0.75716	0.48958	0.81496	0.20711	0.999957	0.99701	0.998315	0.999796	0.996133	0.993533	0.999878	0.999962	0.990419	ALBAROSSA_library
human_lncrna_fused_1000	lncRNA_gRNA	-0.109198950271832	-1.33701393209177	-0.36771523848578	-0.227540400193339	-1.01200120210516	-0.280712494210745	-0.352181579739173	-0.401973466683101	0.291000062146897	0.66809	0.03297	0.52238	0.30333	0.051783	0.35548	0.42753	0.24038	0.77552	0.66789	0.060011	0.52235	0.31619	0.091998	0.36258	0.42757	0.26261	0.77517	0.999957	0.962531	0.997814	0.999796	0.996133	0.992415	0.999878	0.999962	0.9954	ALBAROSSA_library
human_lncrna_fused_10006	lncRNA_gRNA	0.102120501494616	0.012903351447813	-0.055159389401935	-0.123066553069516	-0.131452975150409	-1.27654194643591	-0.391029189699755	-0.475306464014988	-0.104320776930842	0.91415	0.71659	0.80518	0.45828	0.43997	0.0022465	0.48616	0.33733	0.7274	0.91438	0.71696	0.80519	0.47877	0.45972	0.006287	0.49531	0.3894	0.72778	0.999957	0.99701	0.999403	0.999796	0.996133	0.917709	0.999878	0.999962	0.9954	ALBAROSSA_library
human_lncrna_fused_10008	lncRNA_gRNA	0.136040367047354	0.050127015879881	-0.296984580199442	-0.061768415031283	0.66156278917425	0.039286247047234	-0.369913637257241	0.180235822938178	-0.261477450459962	0.7935	0.47215	0.12714	0.59908	0.99213	0.56424	0.30998	0.56445	0.24079	0.7936	0.48641	0.21008	0.60004	0.99215	0.56829	0.35989	0.56753	0.28388	0.999957	0.99701	0.997814	0.999796	0.999864	0.993494	0.999878	0.999962	0.993197	ALBAROSSA_library
human_lncrna_fused_10009	lncRNA_gRNA	-0.211519764158175	-0.642888545736242	0.156480853730987	0.172475234933329	-0.084943508439608	-0.068496197706654	0.159699810784181	0.203749056094233	-0.205314995396559	0.36844	0.10704	0.88895	0.85109	0.15289	0.36915	0.88339	0.91961	0.81633	0.50815	0.22459	0.88911	0.851	0.2831	0.51093	0.8835	0.91981	0.81655	0.999957	0.982715	0.999403	0.999796	0.996133	0.992415	0.999878	0.999962	0.997108	ALBAROSSA_library
human_lncrna_fused_10017	lncRNA_gRNA	0.025571924033656	-0.540359090497638	-0.72933184445883	-0.065896314340825	0.090399414791153	-0.246389532189555	-0.218379321029636	-0.081097884893259	-0.148082282041501	0.67889	0.88651	0.060489	0.28286	0.7453	0.030773	0.75774	0.85706	0.08611	0.68048	0.88639	0.13849	0.41139	0.74524	0.076835	0.75771	0.85693	0.15485	0.999957	0.997949	0.997814	0.999796	0.996133	0.984341	0.999878	0.999962	0.989857	ALBAROSSA_library
human_lncrna_fused_10018	lncRNA_gRNA	-0.013414083397929	-0.024365476696549	-0.321142211615401	0.193525198212226	0.072013142740288	0.075868865005776	0.002389223277877	-0.558277832031593	-0.928808377462334	0.17625	0.90721	0.11136	0.81724	0.5423	0.50544	0.76508	0.1177	0.00045927	0.2771	0.90739	0.18822	0.81732	0.54594	0.51797	0.76533	0.19568	0.0013503	0.999957	0.998101	0.997814	0.999796	0.996133	0.992415	0.999878	0.999962	0.791756	ALBAROSSA_library
human_lncrna_fused_1002	lncRNA_gRNA	-0.085647580955317	-0.656505688400882	-0.320891985981106	0.190119894524147	-0.526873563316248	-0.174852429598854	0.173318179296291	0.032205916413979	-0.034405027011022	0.67047	0.36242	0.16433	0.94491	0.13453	0.14016	0.60369	0.82729	0.66747	0.67068	0.40237	0.26118	0.94509	0.21881	0.22743	0.60402	0.82735	0.66774	0.999957	0.99701	0.997814	0.999796	0.996133	0.992415	0.999878	0.999962	0.9954	ALBAROSSA_library
human_lncrna_fused_10022	lncRNA_gRNA	-0.351091749053095	-0.058712856449708	-0.022654861716107	0.001814484399568	-0.950666647364235	-0.063258698624466	0.260940409778086	0.1701470811872	-0.017128575542952	0.22216	0.84794	0.79081	0.78503	0.0045809	0.71397	0.88482	0.91889	0.38034	0.33772	0.8478	0.79077	0.78502	0.01598	0.71454	0.88471	0.91884	0.42611	0.999957	0.99701	0.999403	0.999796	0.880641	0.993533	0.999878	0.999962	0.9954	ALBAROSSA_library
human_lncrna_fused_10035	lncRNA_gRNA	0.011303703468965	0.212264435893392	-0.451102542538978	-0.014827284407381	0.062600219433261	0.038950715056733	0.121017624855171	-0.128361873283114	0.067836656956562	0.63832	0.98327	0.13017	0.75874	0.74917	0.64788	0.44511	0.23844	0.48029	0.64482	0.9833	0.2347	0.75866	0.74914	0.65739	0.50184	0.35853	0.49861	0.999957	0.99993	0.997814	0.999796	0.996133	0.993533	0.999878	0.999962	0.9954	ALBAROSSA_library
human_lncrna_fused_10037	lncRNA_gRNA	-0.010280642942899	0.132823981182675	0.106860805588886	-0.150974588813312	-0.799787151495854	0.107008276556852	-0.275671226669904	-0.014421853699069	-0.225144232069676	0.80093	0.84446	0.81053	0.29075	0.023393	0.93541	0.19167	0.69257	0.59051	0.80092	0.84433	0.81051	0.42061	0.06003	0.93536	0.29948	0.6942	0.59192	0.999957	0.99701	0.999403	0.999796	0.996133	0.998423	0.999878	0.999962	0.9954	ALBAROSSA_library
human_lncrna_fused_10038	lncRNA_gRNA	-0.216489909277272	-0.080114508886327	0.047402860783064	-0.260114111804498	0.128224806791079	-0.157638837536785	-0.031828070272948	-0.128534555052029	-0.033724873586818	0.1708	0.81407	0.84814	0.18664	0.83033	0.72228	0.78194	0.73636	0.76371	0.27533	0.81403	0.848	0.29713	0.83032	0.72252	0.78189	0.73623	0.76367	0.999957	0.99701	0.999403	0.999796	0.996133	0.993533	0.999878	0.999962	0.9954	ALBAROSSA_library
human_lncrna_fused_1004	lncRNA_gRNA	-0.695257437424399	-0.136955595155974	-0.217001553212036	-0.314172219716267	-0.223994534425018	-0.129532615811154	-0.139196629750216	0.081861740032676	-0.373863499649784	0.06292	0.83289	0.18209	0.044789	0.71225	0.19139	0.4264	0.82699	0.50868	0.11567	0.83301	0.28546	0.090567	0.71263	0.2979	0.44647	0.82706	0.50905	0.999957	0.99701	0.997814	0.999796	0.996133	0.992415	0.999878	0.999962	0.9954	ALBAROSSA_library
human_lncrna_fused_10041	lncRNA_gRNA	-0.13277577109903	-0.03002988897031	-0.243187715701255	-0.203173055998751	-0.312717459185105	-0.060788491031681	-0.34043931713143	-0.029283084251371	-0.441433537302342	0.68559	0.17041	0.26931	0.33066	0.83864	0.86648	0.65136	0.58729	0.016702	0.68579	0.26892	0.35584	0.38593	0.83884	0.86661	0.65174	0.58866	0.038255	0.999957	0.988058	0.997814	0.999796	0.996133	0.997102	0.999878	0.999962	0.969489	ALBAROSSA_library
human_lncrna_fused_10042	lncRNA_gRNA	-0.621319221380012	-0.027365115301021	-0.541910188038172	-0.017077296630354	-0.211031633117921	-0.021841790828608	-0.940261068695764	0.108224276232598	-0.676419405206518	0.16737	0.46241	0.083392	0.64809	0.25614	0.45218	0.010228	0.84964	0.075418	0.2647	0.47839	0.14872	0.64851	0.32802	0.47575	0.027317	0.84974	0.13005	0.999957	0.99701	0.997814	0.999796	0.996133	0.992415	0.958049	0.999962	0.989857	ALBAROSSA_library
human_lncrna_fused_10051	lncRNA_gRNA	0.270823768779493	-0.235886069858633	0.191511445653955	-0.067041292332585	-0.05885422955252	-0.309274647016815	-0.184928470766889	-0.360690677628882	-0.292017630440035	0.71293	0.25127	0.61523	0.69389	0.82933	0.20989	0.25615	0.0779	0.64277	0.71285	0.37292	0.63605	0.69564	0.8293	0.32579	0.37828	0.16537	0.64285	0.999957	0.99701	0.997814	0.999796	0.996133	0.992415	0.999878	0.999962	0.9954	ALBAROSSA_library
human_lncrna_fused_10053	lncRNA_gRNA	-0.531108581201405	0.454600957197266	0.105585303428492	0.198433440582678	-0.042492065792342	0.08839951553863	0.47790594313683	-0.279448073500034	0.150065635676704	0.13626	0.93503	0.86869	0.83368	0.7438	0.70352	0.94515	0.37741	0.60014	0.17511	0.93508	0.86854	0.83329	0.74357	0.70326	0.94518	0.38152	0.60009	0.999957	0.998211	0.999403	0.999796	0.996133	0.993533	0.999878	0.999962	0.9954	ALBAROSSA_library
human_lncrna_fused_10062	lncRNA_gRNA	0.962834714333041	0.913632900143914	0.471335692950897	0.887914691378152	1.00688284712753	1.38208154706168	0.355394514205841	0.94772942172755	1.22379463116674																												ALBAROSSA_library
human_lncrna_fused_10063	lncRNA_gRNA	-0.506823567648758	-0.257548631781269	-0.318052577732626	-0.156419382083931	-0.995954000242197	0.061801636916474	-0.439282358226175	-0.205065676037656	-0.896154750570281	0.026564	0.099796	0.44657	0.42671	0.01607	0.72582	0.1262	0.58159	0.025641	0.061073	0.16953	0.47563	0.45471	0.04196	0.72622	0.20669	0.58326	0.052696	0.999957	0.982715	0.997814	0.999796	0.996133	0.993533	0.999878	0.999962	0.970288	ALBAROSSA_library
human_lncrna_fused_10067	lncRNA_gRNA	-0.501029640175503	-0.683567100540746	-0.566298943608581	-0.373632814315531	-0.893881013060259	-0.14482660494163	0.063697006059052	0.396877350782107	-0.238733180120195	0.20974	0.50749	0.05667	0.10983	0.059211	0.52858	0.86584	0.72819	0.35452	0.23439	0.50739	0.10023	0.15927	0.10444	0.52858	0.86566	0.72775	0.35465	0.999957	0.99701	0.997814	0.999796	0.996133	0.992415	0.999878	0.999962	0.993197	ALBAROSSA_library
human_lncrna_fused_10069	lncRNA_gRNA	-0.430407331531031	-0.874778137762327	0.018499156373043	-0.132436024055743	-0.40120328242511	0.046744524141102	-0.798232819608286	-0.321927233794509	0.021262274001904	0.38264	0.056297	0.93192	0.69268	0.24649	0.83094	0.0053102	0.30845	0.46954	0.47095	0.12989	0.93188	0.69452	0.36702	0.83093	0.017877	0.44133	0.49028	0.999957	0.982715	0.999403	0.999796	0.996133	0.99547	0.861376	0.999962	0.9954	ALBAROSSA_library
human_lncrna_fused_10073	lncRNA_gRNA	-0.067491477524989	-1.1569611099294	-0.340590992754365	-0.121016675164775	-0.544807540049785	-0.228799238875721	-0.398203795390165	0.021599045288127	-0.385322085185842	0.80625	0.0087419	0.44187	0.25722	0.10892	0.74068	0.17516	0.57205	0.28411	0.80626	0.023468	0.47219	0.33783	0.18255	0.74097	0.27111	0.57442	0.31623	0.999957	0.935312	0.997814	0.999796	0.996133	0.993533	0.999878	0.999962	0.993197	ALBAROSSA_library
human_lncrna_fused_1008	lncRNA_gRNA	-0.592694800896701	-0.601177804169707	-0.487150690626706	-0.144423036998932	-0.645608946062321	0.400364259173984	0.098446051893951	-0.352153615390674	-0.497471589846706	0.15397	0.14155	0.33752	0.15054	0.27145	0.97041	0.95242	0.093038	0.49487	0.24604	0.22867	0.39939	0.24163	0.33804	0.9705	0.95256	0.16061	0.49567	0.999957	0.983336	0.997814	0.999796	0.996133	0.998962	0.999878	0.999962	0.9954	ALBAROSSA_library
human_lncrna_fused_1009	lncRNA_gRNA	-0.220929480542072	-0.480664089604046	-0.541124715067115	-0.382703964266494	-0.495001976895379	0.444665885504599	-0.161018272162361	0.362614244327111	0.218384640865827	0.8201	0.48706	0.081902	0.1147	0.39193	0.96359	0.52128	0.85943	0.88494	0.81963	0.48689	0.14142	0.16301	0.39386	0.96364	0.52123	0.85915	0.88483	0.999957	0.99701	0.997814	0.999796	0.996133	0.998514	0.999878	0.999962	0.999105	ALBAROSSA_library
human_lncrna_fused_101	lncRNA_gRNA	0.484299413719563	0.30055519210762	0.697373887727709	0.587486537146249	0.610515948688988	0.49653878737657	0.543344431742056	0.523477695574354	0.755109531946131	0.4124	0.59612	0.39075	0.19698	0.64841	0.40757	0.79451	0.49239	0.50558	0.41319	0.59604	0.39571	0.22759	0.64818	0.40996	0.79417	0.49225	0.50552	0.999957	0.99701	0.997814	0.999796	0.996133	0.992415	0.999878	0.999962	0.9954	ALBAROSSA_library
human_lncrna_fused_10110	lncRNA_gRNA	0.694256690606358	0.99072519989398	1.19030095178378	0.629101688027571	0.555827838452068	0.925641333565295	0.684844250015195	0.427339114119463	0.736087998822892	0.87951	0.86145	0.93685	0.53996	0.60261	0.87066	0.95368	0.37983	0.72284	0.87949	0.86124	0.9369	0.53992	0.60253	0.87056	0.95374	0.38371	0.72251	0.999957	0.99701	0.999403	0.999796	0.996133	0.997296	0.999878	0.999962	0.9954	ALBAROSSA_library
human_lncrna_fused_1013	lncRNA_gRNA	-0.01691326055788	-1.02094265613475	0.058605735833303	0.223032529543314	-0.632881743261731	-0.321676831150698	0.348854039237333	0.320338236677302	-0.527081228413373	0.80241	0.01686	0.87127	0.97268	0.093338	0.23389	0.93929	0.83146	0.067389	0.80247	0.043921	0.8714	0.97276	0.16001	0.32656	0.93951	0.83159	0.11781	0.999957	0.936659	0.999403	0.999796	0.996133	0.992415	0.999878	0.999962	0.989857	ALBAROSSA_library
human_lncrna_fused_10131	lncRNA_gRNA	-0.084929015311743	-0.671800399448405	-0.245808729022192	0.240982508867194	0.18066422186292	-0.374070054282008	-0.546246289431437	-0.423132272200953	-0.263618377393939	0.38718	0.30533	0.27832	0.83422	0.42632	0.53073	0.10243	0.40644	0.6324	0.38943	0.31592	0.29833	0.83383	0.42665	0.53073	0.146	0.40835	0.63223	0.999957	0.992121	0.997814	0.999796	0.996133	0.992415	0.999878	0.999962	0.9954	ALBAROSSA_library
human_lncrna_fused_10133	lncRNA_gRNA	-0.143215726082055	-0.681968274577322	0.006962160030118	-0.129585484872483	0.031213203424972	-0.358396581880748	-0.725223251731884	-0.702337612126217	0.048507636682257	0.36377	0.12387	0.27774	0.58247	0.60742	0.079902	0.020201	0.021735	0.89812	0.46048	0.21839	0.40649	0.6058	0.61944	0.17064	0.052702	0.056865	0.89801	0.999957	0.982715	0.997814	0.999796	0.996133	0.985909	0.999878	0.999962	0.999829	ALBAROSSA_library
human_lncrna_fused_10137	lncRNA_gRNA	0.290515380935275	-0.950688391265477	0.207762283086809	-0.229541978383085	-0.015829737418085	0.180659477900442	-0.369050323535832	-0.251315098059641	0.121787872515295	0.9818	0.073031	0.74919	0.26665	0.91275	0.69894	0.50309	0.53974	0.65511	0.98187	0.1308	0.7495	0.34375	0.91295	0.69925	0.50989	0.54555	0.65546	0.999957	0.982715	0.999403	0.999796	0.99851	0.993533	0.999878	0.999962	0.9954	ALBAROSSA_library
human_lncrna_fused_10138	lncRNA_gRNA	-0.408362511130434	0.142293178424203	-0.038809954873175	-0.137773325062543	-0.211403843899924	-0.469201848395631	-0.358574902060394	-0.60908667792854	-0.563511835069157	0.094757	0.95816	0.81033	0.65124	0.24731	0.013408	0.2346	0.037639	0.054676	0.2029	0.95831	0.81084	0.68521	0.38093	0.043315	0.365	0.099193	0.12554	0.999957	0.998639	0.999403	0.999796	0.996133	0.984341	0.999878	0.999962	0.989857	ALBAROSSA_library
human_lncrna_fused_10139	lncRNA_gRNA	-0.021283637706065	-0.296653158878183	0.24327058459313	-0.138827098314444	0.099913853388092	0.01438097104936	-0.170911130325872	-0.665426009606395	0.078371891132278	0.56891	0.18686	0.90227	0.27876	0.7109	0.70691	0.70408	0.036556	0.78589	0.59015	0.29521	0.90223	0.4065	0.71084	0.708	0.70398	0.089032	0.78589	0.999957	0.988132	0.999403	0.999796	0.996133	0.993533	0.999878	0.999962	0.996512	ALBAROSSA_library
human_lncrna_fused_1014	lncRNA_gRNA	0.185026071257763	0.571089147427149	-0.431069231759586	0.290316437690279	0.54379051031058	-0.306284159531863	0.443880583887147	0.413331348168406	0.001650682771068	0.81753	0.98295	0.10175	0.55548	0.9697	0.17473	0.86815	0.89536	0.80022	0.81711	0.98295	0.15934	0.5554	0.96977	0.21116	0.868	0.89521	0.79985	0.999957	0.999918	0.997814	0.999796	0.999233	0.991712	0.999878	0.999962	0.996986	ALBAROSSA_library
human_lncrna_fused_10140	lncRNA_gRNA	-0.495886963336111	-0.276887269753663	-0.411444603517262	-0.440428805077358	-1.01626611365155	-0.735070791097982	-0.58930268460813	-0.573739699993973	-0.571671967257777	0.1753	0.35937	0.71466	0.16949	0.06315	0.15772	0.097778	0.10494	0.16365	0.27576	0.40015	0.71505	0.2678	0.11593	0.25171	0.16592	0.17769	0.22916	0.999957	0.99701	0.999403	0.999796	0.996133	0.992415	0.999878	0.999962	0.990664	ALBAROSSA_library
human_lncrna_fused_10141	lncRNA_gRNA	-0.417765826496228	-0.3410587230463	-0.012121457143282	0.159181753728759	-0.378580314564902	0.122373469056136	-0.401623211905781	-0.192194058600551	-0.139389930926325	0.2375	0.86541	0.82452	0.93991	0.081268	0.9529	0.062744	0.84624	0.61379	0.37102	0.86535	0.82464	0.94014	0.17873	0.95308	0.14404	0.84619	0.62488	0.999957	0.997181	0.999403	0.999796	0.996133	0.998423	0.999878	0.999962	0.9954	ALBAROSSA_library
human_lncrna_fused_10143	lncRNA_gRNA	0.17091122030407	-0.676960969264085	-0.236586123819708	0.18814945879359	0.027003124777083	-0.244706685973314	-0.134732033021969	-0.315320770664733	-0.020972433572943	0.68173	0.16544	0.10266	0.78248	0.40111	0.71254	0.80979	0.66147	0.56573	0.68195	0.262	0.17602	0.78259	0.42968	0.71294	0.80977	0.66175	0.56598	0.999957	0.987291	0.997814	0.999796	0.996133	0.993533	0.999878	0.999962	0.9954	ALBAROSSA_library
human_lncrna_fused_10145	lncRNA_gRNA	-0.649413586308176	-0.792442831571353	-0.065071572260419	-0.250913419884717	-0.357843174110026	-0.611445706286719	-0.425438315051585	-0.333079588282113	-0.220648530586619	0.010179	0.010455	0.90103	0.31873	0.41852	0.013591	0.075659	0.038547	0.23192	0.0299	0.030691	0.90096	0.44904	0.49111	0.038792	0.15527	0.093222	0.33317	0.990079	0.936659	0.999403	0.999796	0.996133	0.984341	0.999878	0.999962	0.993197	ALBAROSSA_library
human_lncrna_fused_10146	lncRNA_gRNA	-0.154830142037425	-0.250339114694502	-0.171894572393556	-0.25496269285057	-0.776143380620876	-0.480943024039958	-0.13962997210958	-0.08670122110489	0.000327936434935	0.86056	0.49094	0.051103	0.099705	0.0024556	0.047019	0.12252	0.15295	0.38955	0.86035	0.53754	0.11974	0.19263	0.008787	0.11105	0.21391	0.25622	0.43243	0.999957	0.99701	0.997814	0.999796	0.753085	0.985909	0.999878	0.999962	0.9954	ALBAROSSA_library
human_lncrna_fused_10147	lncRNA_gRNA	-0.115137649080884	-1.31229034254057	-0.278218539607064	-0.295537446480933	-0.515165088443163	-0.667647049098585	-0.528631654015514	-0.28206150060673	-0.504267503333634	0.30575	0.013574	0.59734	0.23752	0.34496	0.013892	0.038539	0.18659	0.081241	0.31593	0.02548	0.59728	0.26073	0.35067	0.026047	0.069669	0.21856	0.11276	0.999957	0.935312	0.997814	0.999796	0.996133	0.971904	0.999878	0.999962	0.989857	ALBAROSSA_library
human_lncrna_fused_1015	lncRNA_gRNA	0.12731261129009	0.309568670833744	0.09456065187615	0.195367288148112	-0.11809183466048	0.031811200662358	0.077132405173438	-0.140027920132256	-0.029843407638763	0.33924	0.92074	0.74491	0.64425	0.83566	0.61226	0.54432	0.6151	0.074772	0.34556	0.92069	0.7447	0.64402	0.83529	0.61215	0.54431	0.61492	0.10747	0.999957	0.998211	0.999403	0.999796	0.996133	0.993533	0.999878	0.999962	0.986029	ALBAROSSA_library
human_lncrna_fused_10151	lncRNA_gRNA	-0.20293592129278	-0.230785334064024	0.195926499716167	-0.177535871782236	-0.240125736834814	-0.003851771053041	0.163113141704188	0.16017318610335	0.07331779866624	0.65871	0.20343	0.87669	0.25383	0.83269	0.82465	0.55201	0.80849	0.89833	0.66237	0.31528	0.87662	0.37698	0.83268	0.82463	0.57419	0.80842	0.89823	0.999957	0.991718	0.999403	0.999796	0.996133	0.99415	0.999878	0.999962	0.999829	ALBAROSSA_library
human_lncrna_fused_10155	lncRNA_gRNA	-1.10865629085352	-1.248170703507	-0.546436719905905	-0.083895610957141	-0.441931166386965	-0.798905439195364	-0.246327957208113	-0.274999002319535	-1.07436138738939	0.015055	0.045394	0.060373	0.33329	0.38863	0.07344	0.19958	0.086135	0.00014645	0.028117	0.081315	0.10632	0.34208	0.39075	0.1278	0.22384	0.14054	0.00028332	0.977673	0.977168	0.997814	0.999796	0.996133	0.985909	0.999878	0.999962	0.791756	ALBAROSSA_library
human_lncrna_fused_10159	lncRNA_gRNA	-0.011549857845211	-0.278232719847162	-0.502135247380375	0.063234598601434	0.078755002864566	-0.048594991604858	0.02810873321808	0.067054537264787	0.408912698456944	0.4788	0.69205	0.39613	0.62974	0.67713	0.60713	0.77787	0.75076	0.65554	0.49126	0.69228	0.43916	0.63013	0.67736	0.60799	0.77803	0.75103	0.65591	0.999957	0.99701	0.997814	0.999796	0.996133	0.993533	0.999878	0.999962	0.9954	ALBAROSSA_library
human_lncrna_fused_10172	lncRNA_gRNA	0.317749724775501	0.301859124011216	0.34567388258809	0.469918400870807	-0.418286343596571	0.272497962233533	0.246883384961933	0.37119003106951	0.528011967864746	0.9724	0.63042	0.93978	0.94492	0.040949	0.90858	0.95945	0.97365	0.98781	0.97246	0.63079	0.94	0.9451	0.082831	0.90876	0.95959	0.97371	0.98789	0.999957	0.99701	0.999403	0.999796	0.996133	0.997969	0.999878	0.999962	0.999939	ALBAROSSA_library
human_lncrna_fused_10175	lncRNA_gRNA	-0.202633829297973	-0.93875155168969	-0.110180923272169	-0.227704790044139	-0.132098980433743	-0.405836733176386	-0.37933046406538	-0.400785485444522	-0.487864475046909	0.77037	0.023242	0.82067	0.053567	0.32696	0.26105	0.23836	0.15181	0.062385	0.77063	0.056339	0.82077	0.10353	0.37581	0.34342	0.31147	0.2433	0.11013	0.999957	0.962136	0.999403	0.999796	0.996133	0.992415	0.999878	0.999962	0.989082	ALBAROSSA_library
human_lncrna_fused_10187	lncRNA_gRNA	0.079015796172992	0.120119673588729	-0.175780674121757	-0.148584422271654	0.061586708957212	-0.388616060753431	0.121462692561255	0.188156111906527	0.272614222659444	0.95269	0.91079	0.7768	0.24274	0.50667	0.24398	0.90474	0.98388	0.98773	0.95261	0.9107	0.77672	0.36381	0.54625	0.3659	0.90465	0.98392	0.98779	0.999957	0.998101	0.999403	0.999796	0.996133	0.992415	0.999878	0.999962	0.999939	ALBAROSSA_library
human_lncrna_fused_10189	lncRNA_gRNA	-0.334382728890274	-0.733443552080765	-0.25071002699942	-0.135346567376659	0.07738948932722	-0.170661158300111	0.090883600761705	-0.210850062518913	0.114701395525359	0.23339	0.010635	0.2744	0.50611	0.77788	0.21802	0.98099	0.2414	0.80058	0.35126	0.031122	0.40255	0.55409	0.7778	0.33537	0.98103	0.36197	0.80055	0.999957	0.936659	0.997814	0.999796	0.996133	0.992415	0.999878	0.999962	0.996986	ALBAROSSA_library
human_lncrna_fused_10194	lncRNA_gRNA	0.158723566011484	0.003090194361826	0.034113478252176	-0.014354951829627	0.16956995104216	0.391757486253475	0.003137068890863	-0.010428603412393	-0.326546655205814	0.46098	0.8439	0.69841	0.80112	0.80433	0.79913	0.4514	0.76546	0.4705	0.47658	0.84413	0.69872	0.80126	0.80436	0.79928	0.46639	0.7657	0.47265	0.999957	0.99701	0.998446	0.999796	0.996133	0.993533	0.999878	0.999962	0.9954	ALBAROSSA_library
human_lncrna_fused_10198	lncRNA_gRNA	0.165958465329515	0.083005174047873	0.412551515443253	0.009668474230975	-0.54197983262225	0.098654750141859	0.28098637313572	-0.131735613541824	-0.764385965180035	0.85242	0.89708	0.95561	0.28678	0.16342	0.53521	0.93381	0.15998	0.068332	0.85203	0.89696	0.95572	0.30195	0.19643	0.53521	0.93386	0.19741	0.10226	0.999957	0.998101	0.999403	0.999796	0.996133	0.992415	0.999878	0.999962	0.983313	ALBAROSSA_library
human_lncrna_fused_102	lncRNA_gRNA	-0.11030046792332	-0.370589930793433	0.18281427593406	0.036167373394583	-0.254630401580331	-0.222874360169641	0.052214519730459	-0.18598976267178	0.101580886362127	0.1696	0.46565	0.97152	0.25058	0.1298	0.23816	0.84503	0.36709	0.8348	0.26779	0.48106	0.97158	0.3336	0.21211	0.32917	0.84523	0.41009	0.83495	0.999957	0.99701	0.999403	0.999796	0.996133	0.992415	0.999878	0.999962	0.998209	ALBAROSSA_library
human_lncrna_fused_10200	lncRNA_gRNA	-0.504336543859763	0.045694022867603	-0.007256953110313	-0.062267504410958	-0.214829723449726	-0.838167422945942	-0.170809660692557	-0.390922900205353	-0.202948038194835	0.030127	0.72248	0.90775	0.79524	0.10944	0.0024084	0.76827	0.22019	0.5414	0.066482	0.72286	0.90795	0.79539	0.1833	0.0067389	0.76853	0.31321	0.54169	0.999957	0.99701	0.999403	0.999796	0.996133	0.917709	0.999878	0.999962	0.9954	ALBAROSSA_library
human_lncrna_fused_10227	lncRNA_gRNA	-0.063739729883341	-0.061349863012037	-0.256042663291256	-0.03326376602036	-0.119364526040564	-0.29483914448122	0.04974847973422	-0.187782609973518	-0.012141478509919	0.17454	0.88896	0.073854	0.69535	0.39079	0.41448	0.83252	0.087664	0.63007	0.33299	0.88873	0.18627	0.74362	0.53881	0.566	0.83239	0.2018	0.65806	0.999957	0.997949	0.997814	0.999796	0.996133	0.993494	0.999878	0.999962	0.9954	ALBAROSSA_library
human_lncrna_fused_10234	lncRNA_gRNA	-0.398939655831211	-0.426562172512032	-0.390952065774825	-0.453940631555723	-0.50845862499626	-1.25687681948656	-0.079229739304568	-0.067838958119867	-0.530271049774098	0.11605	0.29856	0.26016	0.022125	0.29879	0.0063939	0.62703	0.72396	0.15151	0.15939	0.31003	0.28328	0.040799	0.30977	0.012223	0.62688	0.7236	0.17101	0.999957	0.990338	0.997814	0.999796	0.996133	0.971904	0.999878	0.999962	0.989857	ALBAROSSA_library
human_lncrna_fused_10235	lncRNA_gRNA	0.8294723273625	0.329271973689421	0.74085145540071	0.620422508891058	0.893382890893589	0.549884783665952	0.535843116845975	0.876861503159218	0.630109520811612	0.85979	0.53965	0.96516	0.68031	0.83303	0.67937	0.79083	0.95231	0.46413	0.85952	0.53961	0.96525	0.68019	0.8326	0.67924	0.79047	0.95235	0.464	0.999957	0.99701	0.999403	0.999796	0.996133	0.993533	0.999878	0.999962	0.9954	ALBAROSSA_library
human_lncrna_fused_10250	lncRNA_gRNA	-0.026899472431235	-0.092850589797913	-0.576922872041449	-0.278006131397264	-0.760697650125873	0.113840032848412	-0.207788294896925	-0.548345521784135	0.033906999217179	0.80829	0.44377	0.11878	0.27547	0.089899	0.48696	0.66896	0.21645	0.81034	0.8079	0.44378	0.17203	0.29241	0.13896	0.48679	0.66877	0.24285	0.80994	0.999957	0.99701	0.997814	0.999796	0.996133	0.992415	0.999878	0.999962	0.996986	ALBAROSSA_library
human_lncrna_fused_10256	lncRNA_gRNA	0.271872808287269	0.045635177671092	-0.640118865176473	-0.315906323647459	-0.311083781459823	-0.140260534014067	-0.163072321853459	-0.119633151485107	-0.102442781024894	0.43518	0.5769	0.010204	0.13678	0.38372	0.75257	0.66404	0.65373	0.75122	0.45621	0.57813	0.027252	0.22253	0.41672	0.75284	0.66433	0.65411	0.75148	0.999957	0.99701	0.997112	0.999796	0.996133	0.993533	0.999878	0.999962	0.9954	ALBAROSSA_library
human_lncrna_fused_10259	lncRNA_gRNA	-0.589531202031933	-1.50703837322668	0.204181005340284	0.106708919328199	0.207862731191709	-0.020339911332042	-0.654939056000742	-0.101990307626847	0.012005497136063	0.075207	0.030664	0.8435	0.3186	0.3027	0.51391	0.11998	0.42296	0.77463	0.12791	0.055943	0.84313	0.32929	0.31321	0.51383	0.15964	0.424	0.77428	0.999957	0.962136	0.999403	0.999796	0.996133	0.992415	0.999878	0.999962	0.9954	ALBAROSSA_library
human_lncrna_fused_1026	lncRNA_gRNA	0.114348514053105	-0.220354100494058	0.377074102029676	0.141045955381322	-0.123051769518956	-0.381934091825965	-0.028262227085861	0.347102459113978	-0.213518594128956	0.89582	0.68938	0.89062	0.95546	0.87288	0.66751	0.82771	0.98422	0.19094	0.89597	0.68962	0.89071	0.95564	0.87296	0.66777	0.82777	0.9843	0.24813	0.999957	0.99701	0.999403	0.999796	0.996133	0.993533	0.999878	0.999962	0.990664	ALBAROSSA_library
human_lncrna_fused_10260	lncRNA_gRNA	-0.32247570390426	-0.203691026053601	-0.673637814025846	0.10842363837566	0.066892137317059	-0.883171010998201	-0.597932695976795	-0.178117765217834	-0.376785743969112	0.12165	0.38788	0.080216	0.51186	0.57307	0.006061	0.084527	0.40313	0.074682	0.20058	0.42097	0.14419	0.52205	0.57428	0.016574	0.14671	0.43616	0.12895	0.999957	0.99701	0.997814	0.999796	0.996133	0.971904	0.999878	0.999962	0.989857	ALBAROSSA_library
human_lncrna_fused_10261	lncRNA_gRNA	0.033369638571204	0.008242477872596	0.023024080294547	0.43998189775535	0.655814992822175	0.592927888514846	0.476429726122785	0.338399178224952	0.44111829525676	0.041571	0.23538	0.051283	0.27495	0.74385	0.8264	0.30985	0.20189	0.25341	0.074811	0.25622	0.091161	0.29194	0.74362	0.82598	0.31816	0.23098	0.26035	0.999957	0.987291	0.997814	0.999796	0.996133	0.994424	0.999878	0.999962	0.990664	ALBAROSSA_library
human_lncrna_fused_1027	lncRNA_gRNA	-0.257393696168545	-0.413064256593692	-0.383176946445859	-0.346149433542488	0.185915973812002	-0.522633471151378	0.051837695145869	-0.0928793322592	-0.37835774226082	0.59975	0.37804	0.33083	0.16391	0.74584	0.080083	0.75005	0.65629	0.49682	0.5997	0.38115	0.34262	0.20113	0.74562	0.13843	0.74981	0.65606	0.49671	0.999957	0.99701	0.997814	0.999796	0.996133	0.985909	0.999878	0.999962	0.9954	ALBAROSSA_library
human_lncrna_fused_1028	lncRNA_gRNA	-0.112143423938013	-0.762278849286558	-0.306761591069861	-0.385289372694759	-0.280293270254566	-0.4665349759817	-0.528276452034927	-0.485536997730633	-0.337357490439433	0.64902	0.063685	0.26431	0.10992	0.57152	0.46193	0.33481	0.16809	0.58939	0.64944	0.11702	0.35275	0.18491	0.57279	0.48326	0.37751	0.26584	0.58971	0.999957	0.982715	0.997814	0.999796	0.996133	0.992415	0.999878	0.999962	0.9954	ALBAROSSA_library
human_lncrna_fused_10286	lncRNA_gRNA	-0.287981878585594	-0.860916841258799	-0.161264282541884	-0.557165182822659	-0.269805217318438	-0.449209611624609	-0.293977077508226	-0.431185620376786	-0.411789876999491	0.73127	0.020243	0.76502	0.0038878	0.57073	0.078652	0.66998	0.059779	0.42255	0.73122	0.053172	0.76497	0.013655	0.59119	0.16913	0.67137	0.13684	0.45564	0.999957	0.954304	0.999403	0.876969	0.996133	0.985909	0.999878	0.999962	0.9954	ALBAROSSA_library
human_lncrna_fused_10289	lncRNA_gRNA	0.221701071753448	0.278697690692043	-0.071831853743791	-0.161318475363233	-0.185147556463631	-0.262878569907688	0.318160136400765	0.10963247160441	0.023998853313231	0.82961	0.8808	0.41119	0.47704	0.50566	0.59214	0.85189	0.92837	0.37058	0.82967	0.88086	0.44993	0.49374	0.51366	0.59386	0.852	0.92862	0.38502	0.999957	0.997573	0.997814	0.999796	0.996133	0.993533	0.999878	0.999962	0.994452	ALBAROSSA_library
human_lncrna_fused_1029	lncRNA_gRNA	-0.364527679361898	0.074501846647201	-0.837987602536504	0.02734179564117	-0.270974613614145	-0.584185419339812	0.011283452418687	-0.270304738860877	0.127973225759745	0.53916	0.85645	0.019619	0.88577	0.63468	0.0098137	0.92846	0.6139	0.63368	0.54322	0.85655	0.050605	0.88583	0.63505	0.02624	0.92871	0.61435	0.63407	0.999957	0.99701	0.997814	0.999796	0.996133	0.971904	0.999878	0.999962	0.9954	ALBAROSSA_library
human_lncrna_fused_103	lncRNA_gRNA	0.031919823389224	0.117337652880151	-0.139196794924308	-0.007285320193114	0.278155713327128	-0.078821217629565	0.223532245393521	0.4247173938145	0.046831787113804	0.55811	0.70606	0.20493	0.043898	0.80814	0.10992	0.40556	0.76082	0.32518	0.56037	0.70644	0.31602	0.089241	0.80815	0.18528	0.4301	0.76112	0.34817	0.999957	0.99701	0.997814	0.999796	0.996133	0.987531	0.999878	0.999962	0.993197	ALBAROSSA_library
human_lncrna_fused_10300	lncRNA_gRNA	-0.166309592639749	0.228067474456684	-0.047930030717859	-0.228011014269491	0.318410986424184	-0.127061241843859	-0.096287576885545	-0.223771421329206	0.382446334489611	0.64086	0.93736	0.61527	0.090407	0.90349	0.2584	0.78994	0.15078	0.4534	0.6406	0.93741	0.61509	0.14459	0.9034	0.27913	0.78954	0.19018	0.4532	0.999957	0.998211	0.997814	0.999796	0.997857	0.992415	0.999878	0.999962	0.9954	ALBAROSSA_library
human_lncrna_fused_10301	lncRNA_gRNA	-0.233269063199346	-0.7661692671861	-0.859569160385991	0.006821906193467	0.119951493809722	-0.430648672793409	0.030457635086895	-0.475445820904349	-0.619046687937835	0.46851	0.099994	0.012693	0.16355	0.74449	0.19609	0.86763	0.25124	0.38372	0.48277	0.16985	0.033522	0.25961	0.74475	0.30373	0.86777	0.33267	0.39599	0.999957	0.982715	0.997814	0.999796	0.996133	0.992415	0.999878	0.999962	0.994452	ALBAROSSA_library
human_lncrna_fused_10302	lncRNA_gRNA	0.062383526585627	0.358157444732566	0.762759585897786	-0.013427714010646	-0.090215661880004	-0.297996041030895	0.348845547375984	-0.082124796290361	0.030064978530915	0.84986	0.89281	0.95577	0.55226	0.67579	0.44617	0.75354	0.81043	0.73093	0.84944	0.89266	0.95587	0.55221	0.67562	0.44665	0.75327	0.81003	0.73055	0.999957	0.998101	0.999403	0.999796	0.996133	0.992415	0.999878	0.999962	0.9954	ALBAROSSA_library
human_lncrna_fused_10305	lncRNA_gRNA	-0.41838737215222	-0.623248186385861	-0.059038192558215	-0.23819800377875	0.284257326648133	0.088329609214539	-0.733788390763514	-0.372639022687124	-0.366690299731399	0.39118	0.3768	0.49284	0.53022	0.70465	0.3833	0.062926	0.46236	0.45009	0.39321	0.38	0.49273	0.53022	0.7044	0.38763	0.11059	0.46236	0.4499	0.999957	0.99701	0.997814	0.999796	0.996133	0.992415	0.999878	0.999962	0.9954	ALBAROSSA_library
human_lncrna_fused_10308	lncRNA_gRNA	-0.131089941990796	0.097995704506666	0.051061729519228	-0.228243556892583	0.298008133611298	-0.799896904299451	-0.210002011738771	0.126076610746481	-0.043005377484839	0.56674	0.81134	0.45557	0.11349	0.78242	0.020586	0.49302	0.85549	0.43171	0.56838	0.81133	0.48231	0.18999	0.78254	0.052986	0.50114	0.85563	0.43754	0.999957	0.99701	0.997814	0.999796	0.996133	0.984341	0.999878	0.999962	0.9954	ALBAROSSA_library
human_lncrna_fused_10309	lncRNA_gRNA	0.39540369219694	0.137231000854902	-0.623209889936985	0.260340840753211	0.371455665133724	-0.103937456857043	-0.137131840118496	0.070199671233821	-0.062444980207248	0.96177	0.76196	0.12448	0.52255	0.73728	0.86418	0.30124	0.20535	0.31592	0.96185	0.76224	0.20641	0.53112	0.73764	0.86431	0.35381	0.30416	0.34085	0.999957	0.99701	0.997814	0.999796	0.996133	0.996872	0.999878	0.999962	0.993197	ALBAROSSA_library
human_lncrna_fused_10315	lncRNA_gRNA	0.067313708350887	-0.285740533436771	-0.448171315635643	0.010716479711296	-0.086907249873786	-0.041824194959773	0.022042252625134	-0.372632098889319	-0.463333924449965	0.7785	0.58963	0.17201	0.37989	0.88507	0.47428	0.85909	0.5254	0.11225	0.77863	0.59035	0.27165	0.42024	0.88516	0.49308	0.85923	0.53309	0.18538	0.999957	0.99701	0.997814	0.999796	0.996851	0.992415	0.999878	0.999962	0.99009	ALBAROSSA_library
human_lncrna_fused_10331	lncRNA_gRNA	0.076357198213772	-1.52786216757261	0.37758146568444	-0.37103672502332	0.174779244724622	-0.410012809759298	-0.277965992104618	-0.184334402421052	-0.6995770178108	0.64413	0.0050256	0.98445	0.22587	0.94103	0.17041	0.25361	0.70994	0.013737	0.64455	0.01378	0.98453	0.31818	0.94124	0.26915	0.32153	0.71035	0.033412	0.999957	0.935312	0.999403	0.999796	0.999233	0.992415	0.999878	0.999962	0.959106	ALBAROSSA_library
human_lncrna_fused_10333	lncRNA_gRNA	-0.422262535145763	-0.076603702259124	0.175279712303339	-0.188520327413806	-0.063503591123743	-0.338531667040493	-0.063693564452159	-0.517761466237246	0.088940045678613	0.025308	0.73923	0.60692	0.17498	0.76537	0.068558	0.79126	0.18266	0.95094	0.05918	0.73956	0.60857	0.27543	0.76561	0.12601	0.79142	0.28598	0.95111	0.999957	0.99701	0.997814	0.999796	0.996133	0.985909	0.999878	0.999962	0.999939	ALBAROSSA_library
human_lncrna_fused_10334	lncRNA_gRNA	0.421583130083019	0.353750777952667	-0.041073528632377	0.292013972805696	0.251997468736531	-0.043871024207028	-0.005227752519722	-0.063622141238868	0.021059756665639	0.98272	0.96437	0.66562	0.95606	0.5087	0.83566	0.71228	0.32296	0.5235	0.9828	0.96441	0.66591	0.95623	0.51626	0.8358	0.71267	0.3796	0.5237	0.999957	0.998641	0.997814	0.999796	0.996133	0.995583	0.999878	0.999962	0.9954	ALBAROSSA_library
human_lncrna_fused_10340	lncRNA_gRNA	0.101936282904215	-0.488849311058401	-0.07704676116263	-0.146535601172215	0.042959678037447	-0.188112312861048	-0.19901233405495	-0.259018385001355	-0.312883185687492	0.96427	0.13689	0.72597	0.54462	0.82916	0.72144	0.51561	0.74273	0.087601	0.96432	0.22219	0.72635	0.55021	0.82922	0.7218	0.52084	0.74301	0.14849	0.999957	0.982715	0.999403	0.999796	0.996133	0.993533	0.999878	0.999962	0.989857	ALBAROSSA_library
human_lncrna_fused_10352	lncRNA_gRNA	-0.503192023817271	-0.538015246944198	-0.113962706529075	-0.400123898729375	-0.390110181587377	-0.214134304869245	-0.276044770021374	-0.809664451281148	-0.327417653882009	0.22252	0.14972	0.44924	0.092031	0.47061	0.72949	0.62014	0.010939	0.48765	0.24498	0.18636	0.45018	0.1458	0.47058	0.72911	0.61996	0.020579	0.4875	0.999957	0.982715	0.997814	0.999796	0.996133	0.993533	0.999878	0.913185	0.9954	ALBAROSSA_library
human_lncrna_fused_10353	lncRNA_gRNA	-0.522867053179263	-0.600985642905211	-0.078741507718817	-0.316831946002037	-0.805890200999856	-0.759463151890653	-0.570738360925317	-0.504427010466	-0.894447543495362	0.11763	0.41836	0.5728	0.14862	0.015345	0.019935	0.061537	0.065899	0.033542	0.16063	0.41908	0.57276	0.18916	0.028633	0.036857	0.10825	0.11551	0.061023	0.999957	0.99701	0.997814	0.999796	0.981572	0.975499	0.999878	0.999962	0.970288	ALBAROSSA_library
human_lncrna_fused_10359	lncRNA_gRNA	-0.429458633462072	-0.175695294035173	0.164882131480856	0.039517855968168	0.141205945811683	0.231189280448044	-0.116899076991069	-0.267866079357299	0.072298086627125	0.23235	0.68509	0.58529	0.50676	0.13021	0.96242	0.61836	0.50888	0.8051	0.31305	0.68528	0.58871	0.51784	0.21271	0.96248	0.61876	0.51908	0.80512	0.999957	0.99701	0.997814	0.999796	0.996133	0.998423	0.999878	0.999962	0.996986	ALBAROSSA_library
human_lncrna_fused_1036	lncRNA_gRNA	-0.357469151596507	-0.475480424846127	-0.165630352136873	-0.419398701647551	-0.511752777675257	-0.336750176027759	0.296434754206916	0.009911504607444	-0.31950476329732	0.046746	0.57702	0.34483	0.034121	0.35928	0.46181	0.84949	0.029484	0.32966	0.083546	0.57695	0.35491	0.062016	0.36364	0.46195	0.84905	0.053879	0.33072	0.999957	0.99701	0.997814	0.999796	0.996133	0.992415	0.999878	0.999962	0.993197	ALBAROSSA_library
human_lncrna_fused_10360	lncRNA_gRNA	-0.410273715772497	0.22986742166821	-0.19358755358504	-1.3366685001412	-0.563664253485784	0.183271130246297	-0.463820803983167	-0.544646827452197	-0.58428179568827	0.12324	0.90462	0.22231	0.00039442	0.25278	0.92569	0.24334	0.12864	0.071872	0.21703	0.90452	0.34235	0.0014959	0.37459	0.92574	0.36264	0.22691	0.13563	0.999957	0.998101	0.997814	0.267727	0.996133	0.998423	0.999878	0.999962	0.989857	ALBAROSSA_library
human_lncrna_fused_10361	lncRNA_gRNA	0.072627961533624	-0.227319896493721	-0.292921384568468	-0.298582785980794	-0.393370359035778	-0.431408260296901	-0.246108457172517	-0.186426593292542	-0.42159168008395	0.86044	0.61615	0.63704	0.40635	0.27119	0.16592	0.5872	0.4666	0.064177	0.86061	0.61652	0.63748	0.43945	0.33786	0.263	0.58755	0.48467	0.11289	0.999957	0.99701	0.997814	0.999796	0.996133	0.992415	0.999878	0.999962	0.989857	ALBAROSSA_library
human_lncrna_fused_10363	lncRNA_gRNA	-0.522422607267857	0.067320485283953	-0.305282401521372	0.101117116891252	-0.378858118233118	-0.351546420319069	-0.07260404283898	-0.425603114982581	-0.527572915970925	0.16092	0.88112	0.080254	0.41413	0.38978	0.26619	0.51485	0.085598	0.053287	0.25569	0.88119	0.14423	0.44528	0.42118	0.34662	0.52015	0.14996	0.096094	0.999957	0.997573	0.997814	0.999796	0.996133	0.992415	0.999878	0.999962	0.980345	ALBAROSSA_library
human_lncrna_fused_10364	lncRNA_gRNA	0.157542990705403	-0.470911347332474	-0.050867983512385	0.174993895951514	-0.302856113135945	0.022918509038734	0.110728214547236	0.218806497284113	0.034813363476978	0.57767	0.15623	0.58115	0.58549	0.51067	0.56051	0.61957	0.85461	0.73341	0.57873	0.24925	0.58495	0.58716	0.51791	0.56498	0.61998	0.85478	0.73369	0.999957	0.987291	0.997814	0.999796	0.996133	0.993494	0.999878	0.999962	0.9954	ALBAROSSA_library
human_lncrna_fused_10370	lncRNA_gRNA	0.1316212333524	-0.030152068114384	-0.080718129198444	-0.135602887102392	0.012522058466125	-0.248953141897819	-0.336411064890896	-0.288646344003328	-0.222134126383583	0.78803	0.67425	0.37743	0.12293	0.48049	0.13465	0.25756	0.30562	0.68312	0.788	0.67648	0.49345	0.22074	0.52918	0.2363	0.38003	0.43798	0.68322	0.999957	0.99701	0.997814	0.999796	0.996133	0.992415	0.999878	0.999962	0.9954	ALBAROSSA_library
human_lncrna_fused_10371	lncRNA_gRNA	-0.236526336828618	-0.559965244675912	0.332413878823451	-0.177332373252826	-0.104039116314817	0.114532299901697	0.01271873221032	0.140465874089216	-0.35279244099478	0.49899	0.11281	0.87206	0.14433	0.76967	0.95545	0.73727	0.94449	0.13133	0.50814	0.18824	0.8722	0.23297	0.76995	0.95562	0.73762	0.94468	0.20724	0.999957	0.982715	0.999403	0.999796	0.996133	0.998423	0.999878	0.999962	0.990419	ALBAROSSA_library
human_lncrna_fused_10375	lncRNA_gRNA	-0.055767537773099	0.204373948414303	-0.520547791705559	-0.037280085329634	-0.726663208174108	-0.189746313887557	-0.712143044597789	0.104752971715796	-0.007449219030369	0.40759	0.74231	0.1771	0.74835	0.057919	0.66595	0.064678	0.88601	0.49199	0.40863	0.74207	0.2166	0.74809	0.10233	0.6657	0.11351	0.88592	0.49186	0.999957	0.99701	0.997814	0.999796	0.996133	0.993533	0.999878	0.999962	0.9954	ALBAROSSA_library
human_lncrna_fused_10385	lncRNA_gRNA	0.420857074220445	0.082644459875076	0.231017666559548	0.172680978026139	0.076923536593218	0.254310714466517	0.045122804981989	0.328024268339266	0.253791366741753	0.75344	0.34462	0.5128	0.35833	0.1762	0.76412	0.11546	0.92565	0.80006	0.7537	0.38969	0.52691	0.40496	0.27703	0.76437	0.19145	0.9259	0.80019	0.999957	0.99701	0.997814	0.999796	0.996133	0.993533	0.999878	0.999962	0.996986	ALBAROSSA_library
human_lncrna_fused_10388	lncRNA_gRNA	-0.282983323624759	0.071476527848225	-0.813692117601433	-1.00608530387576	-0.558436274044415	0.039862506803022	-1.26237763997936	-0.551000158397527	0.328266132971215	0.026661	0.74739	0.0099327	0.0012178	0.0096946	0.88292	0.000059913	0.023126	0.92975	0.061229	0.74767	0.026551	0.0034533	0.025932	0.883	0.00017797	0.057635	0.92998	0.999957	0.99701	0.997112	0.461838	0.958886	0.997969	0.030941	0.999962	0.999939	ALBAROSSA_library
human_lncrna_fused_10391	lncRNA_gRNA	-0.442121107690891	-1.1459889736258	-0.112709697926648	-0.097568152506463	-0.410303089816893	-0.131245831964013	0.013939161280595	-0.048834854143686	-0.132328200666188	0.34377	0.21958	0.58407	0.22294	0.20046	0.57658	0.41317	0.50937	0.75766	0.34967	0.24303	0.58398	0.2487	0.22657	0.57652	0.41349	0.50928	0.75732	0.999957	0.986067	0.997814	0.999796	0.996133	0.993494	0.999878	0.999962	0.9954	ALBAROSSA_library
human_lncrna_fused_1040	lncRNA_gRNA	-0.1713240450578	-1.04344777218028	-0.30559047680295	-0.431392039325517	-0.470867339118722	0.156136455920463	-0.387618187391943	0.334137788221283	-0.048123991305942	0.6418	0.077793	0.62883	0.065518	0.17368	0.33417	0.37943	0.93865	0.41321	0.6422	0.13772	0.62948	0.12105	0.27349	0.39102	0.41019	0.93889	0.42129	0.999957	0.982715	0.997814	0.999796	0.996133	0.992415	0.999878	0.999962	0.9954	ALBAROSSA_library
human_lncrna_fused_10402	lncRNA_gRNA	0.051586672989928	-1.09624413732467	-0.15322087351919	-0.356236378062513	-0.71785236877368	-0.43233616051821	-0.401127102301126	-0.386397171402402	-0.495554854746205	0.6049	0.038955	0.35355	0.28511	0.011575	0.084446	0.15481	0.34714	0.047758	0.64891	0.10015	0.4974	0.42439	0.037793	0.18592	0.28097	0.48738	0.11168	0.999957	0.981871	0.997814	0.999796	0.996133	0.987531	0.999878	0.999962	0.989164	ALBAROSSA_library
human_lncrna_fused_10403	lncRNA_gRNA	-0.288893505134124	-1.57039675365622	-0.055987321054754	-0.179149326850017	-0.026528745349238	0.197161588367355	0.144799530708895	-0.006528049603048	-0.291375123352761	0.45341	0.0057382	0.73245	0.25411	0.61777	0.39955	0.87525	0.80745	0.54043	0.47054	0.015724	0.73276	0.33585	0.61819	0.43655	0.87532	0.80747	0.54073	0.999957	0.935312	0.999403	0.999796	0.996133	0.992415	0.999878	0.999962	0.9954	ALBAROSSA_library
human_lncrna_fused_10408	lncRNA_gRNA	-0.360158386963687	-0.538202687226088	-0.048816303854505	-0.521564172731035	-0.112520726745313	0.089863697804451	-0.137167844576918	-0.15871980504711	-0.158600947226408	0.1765	0.031132	0.87681	0.019222	0.53287	0.83742	0.18587	0.67921	0.30901	0.28223	0.077065	0.87674	0.051379	0.56411	0.83737	0.29227	0.68233	0.37955	0.999957	0.970037	0.999403	0.999796	0.996133	0.995583	0.999878	0.999962	0.993816	ALBAROSSA_library
human_lncrna_fused_10414	lncRNA_gRNA	-0.072136870518956	-0.509440416596833	-0.32913236176109	-0.250423783863055	-0.322338592794709	-0.670575210733632	-0.083971624105521	0.187726409550133	-0.470607899380785	0.73067	0.075976	0.16091	0.19211	0.84828	0.0042556	0.27671	0.74589	0.063786	0.73653	0.16931	0.30954	0.33059	0.84821	0.01575	0.40956	0.7517	0.1435	0.999957	0.982715	0.997814	0.999796	0.996133	0.971904	0.999878	0.999962	0.989857	ALBAROSSA_library
human_lncrna_fused_10415	lncRNA_gRNA	0.004999208194194	-0.66899657589153	0.002487955682419	0.00103864811203	-0.681071219323142	-0.167404197146893	-0.042624090623251	-0.156518315776358	0.000930451303909	0.63449	0.18958	0.68651	0.7322	0.0074966	0.22202	0.56886	0.58128	0.75965	0.63488	0.2877	0.68672	0.73249	0.020316	0.31926	0.56976	0.58298	0.75995	0.999957	0.988132	0.998315	0.999796	0.933875	0.992415	0.999878	0.999962	0.9954	ALBAROSSA_library
human_lncrna_fused_10418	lncRNA_gRNA	0.654408873860394	-0.370194725482117	-0.267065838047973	0.401105705751521	0.152924716740757	0.352870742469157	0.542919096084641	0.565056197612994	0.114089946605252	0.9918	0.39643	0.54577	0.96461	0.59709	0.83757	0.98238	0.98391	0.72517	0.99183	0.39828	0.54575	0.9647	0.59702	0.83719	0.9824	0.98393	0.72476	0.999957	0.99701	0.997814	0.999796	0.996133	0.995583	0.999878	0.999962	0.9954	ALBAROSSA_library
human_lncrna_fused_10419	lncRNA_gRNA	0.274906351199488	-0.635190399422854	-0.238571634019042	0.380573139387754	-0.222299511745765	0.119472576798935	-0.046450872713178	0.19344430662491	0.417958734502419	0.87051	0.17039	0.62572	0.95808	0.099552	0.78149	0.47045	0.90471	0.83584	0.87041	0.20275	0.62557	0.95817	0.14645	0.78109	0.47041	0.90461	0.83548	0.999957	0.982715	0.997814	0.999796	0.996133	0.993533	0.999878	0.999962	0.998209	ALBAROSSA_library
human_lncrna_fused_10429	lncRNA_gRNA	0.136697130567671	-1.07282583719599	-0.465872778799825	-0.37178518742346	0.019284853774398	-0.696801529305729	-0.306004580848874	-0.268891352197934	-0.195911205549936	0.7277	0.019686	0.021697	0.10361	0.81373	0.012827	0.56178	0.67419	0.46862	0.72808	0.050758	0.055673	0.17595	0.8137	0.033882	0.56303	0.67441	0.47087	0.999957	0.943812	0.997814	0.999796	0.996133	0.971904	0.999878	0.999962	0.9954	ALBAROSSA_library
human_lncrna_fused_10433	lncRNA_gRNA	-0.825325637795147	-0.760762862786378	-0.395905421239827	-1.23572452514656	-0.476765580682678	-0.401310138562918	-0.00472677040539	-0.378896143826859	-0.727119808833145	0.026354	0.10043	0.53462	0.011757	0.14477	0.69397	0.20856	0.6518	0.02412	0.060751	0.17047	0.54485	0.031196	0.23307	0.69423	0.29219	0.65215	0.050275	0.999957	0.982715	0.997814	0.999796	0.996133	0.993533	0.999878	0.999962	0.970288	ALBAROSSA_library
human_lncrna_fused_10436	lncRNA_gRNA	0.415346200337707	-0.187554618895372	-0.260330172662622	0.147467040076816	0.252349998190058	-0.249333301741711	-0.332633807174113	0.047972937458374	0.012350791102544	0.83621	0.17379	0.3935	0.94123	0.92261	0.56014	0.53728	0.80096	0.44649	0.83639	0.27365	0.43735	0.94144	0.92285	0.56465	0.5403	0.8011	0.45066	0.999957	0.988132	0.997814	0.999796	0.998675	0.993494	0.999878	0.999962	0.9954	ALBAROSSA_library
human_lncrna_fused_10454	lncRNA_gRNA	-0.502202105860264	-0.069495344081093	0.052753559615406	0.053345898681473	-0.261806768799916	-0.065064474411228	0.256620930503313	-0.593641844904247	-0.252511626711336	0.33484	0.83132	0.64932	0.32062	0.51689	0.82649	0.94197	0.057047	0.42159	0.38171	0.83145	0.64973	0.37916	0.52336	0.82657	0.94219	0.10837	0.42865	0.999957	0.99701	0.997814	0.999796	0.996133	0.994452	0.999878	0.999962	0.9954	ALBAROSSA_library
human_lncrna_fused_10455	lncRNA_gRNA	0.034423473561603	0.114966731616662	-0.144515216084124	-0.001485797597165	0.119134605064225	0.388642214309035	-0.166823598250838	-0.242110823857388	0.022381247249012	0.40795	0.76565	0.76568	0.83631	0.84974	0.33691	0.29277	0.39282	0.91483	0.48548	0.76559	0.76562	0.8363	0.84961	0.46274	0.41491	0.48601	0.91477	0.999957	0.99701	0.999403	0.999796	0.996133	0.992415	0.999878	0.999962	0.999829	ALBAROSSA_library
human_lncrna_fused_10456	lncRNA_gRNA	-0.3259083841788	-0.453420128185521	-0.032556606739554	-0.180596650140032	-0.346275411100753	-0.287569743047094	-0.406973465371131	-0.608684829905993	-0.461482080177661	0.17449	0.42445	0.22123	0.34378	0.13379	0.2476	0.25366	0.018944	0.024378	0.2798	0.49663	0.34108	0.46174	0.22976	0.37017	0.37525	0.050665	0.060989	0.999957	0.99701	0.997814	0.999796	0.996133	0.992415	0.999878	0.999962	0.970288	ALBAROSSA_library
human_lncrna_fused_10472	lncRNA_gRNA	-0.362374410865195	0.005163573570576	0.245825632764283	0.02510167000903	-0.361739617787003	-0.253419223004383	-0.182394332844255	-0.082198054365671	0.062126423444371	0.17037	0.66082	0.81339	0.1687	0.11943	0.090068	0.12333	0.0091147	0.53659	0.27481	0.66456	0.81337	0.27572	0.21214	0.18292	0.2149	0.02798	0.54409	0.999957	0.99701	0.999403	0.999796	0.996133	0.985909	0.999878	0.984331	0.9954	ALBAROSSA_library
human_lncrna_fused_10479	lncRNA_gRNA	-0.379542498248162	-0.863023012062177	-0.334816201597773	-0.415001971132355	-0.341260760724845	-0.723387783859958	-0.482083556969208	-0.287400422086998	-0.689039419809685	0.38311	0.018478	0.19671	0.010718	0.44484	0.017137	0.15611	0.60445	0.092028	0.41652	0.047857	0.30508	0.028573	0.46354	0.044588	0.24892	0.60508	0.15512	0.999957	0.938671	0.997814	0.999796	0.996133	0.984341	0.999878	0.999962	0.989857	ALBAROSSA_library
human_lncrna_fused_1048	lncRNA_gRNA	-0.585687633121009	-0.065710632425039	-0.218921684244369	-0.159965465020722	-0.421528987266479	-0.486384312604845	0.184588624929929	-0.007014836102543	0.06040550113552	0.051322	0.36829	0.36295	0.53369	0.24652	0.031615	0.92765	0.86331	0.90023	0.098465	0.40659	0.41634	0.54066	0.32174	0.071529	0.92788	0.86341	0.90043	0.999957	0.99701	0.997814	0.999796	0.996133	0.984341	0.999878	0.999962	0.999829	ALBAROSSA_library
human_lncrna_fused_10481	lncRNA_gRNA	0.079392020854437	-0.74389617292961	-0.066917385113491	-0.141897433808667	0.375889988833634	0.335911906942094	-0.313749696518407	-0.686211867389238	-1.11168511876554	0.58342	0.39257	0.72766	0.16911	0.90167	0.86669	0.58383	0.040895	0.0061285	0.58333	0.39464	0.72722	0.20519	0.90155	0.86652	0.58373	0.073689	0.011734	0.999957	0.99701	0.999403	0.999796	0.997779	0.997102	0.999878	0.999962	0.929682	ALBAROSSA_library
human_lncrna_fused_10482	lncRNA_gRNA	-0.631411680921127	-0.31303949255378	-0.277377119654812	-0.060133935995369	0.077633899647433	-0.54970530044626	-0.25759908465953	-0.302054922203815	-0.355018551338187	0.20441	0.20778	0.13271	0.70493	0.8332	0.024509	0.60013	0.29404	0.20063	0.31618	0.32065	0.23767	0.70567	0.83319	0.063244	0.61132	0.42437	0.30681	0.999957	0.993488	0.997814	0.999796	0.996133	0.984341	0.999878	0.999962	0.993197	ALBAROSSA_library
human_lncrna_fused_10483	lncRNA_gRNA	-0.183771795567716	0.098093912210966	-0.529182792972778	0.095186687066191	-0.163277134473076	0.257730711227366	0.369493163117838	0.292470876375172	-0.025324230118574	0.12605	0.86468	0.030892	0.22923	0.22199	0.32545	0.25955	0.55215	0.27464	0.20682	0.8648	0.072313	0.32026	0.30596	0.38514	0.3255	0.55641	0.30909	0.999957	0.997164	0.997814	0.999796	0.996133	0.992415	0.999878	0.999962	0.993197	ALBAROSSA_library
human_lncrna_fused_10484	lncRNA_gRNA	-0.301689047876523	-1.23797469602359	-0.377138997437428	-0.2146263936842	-0.523431203266573	-0.181551146186142	-0.5938240027779	-0.25921492407487	-0.474719736420979	0.11975	0.0071259	0.29635	0.61272	0.64803	0.62192	0.082496	0.24586	0.5307	0.19789	0.019364	0.37277	0.61324	0.64845	0.6224	0.14376	0.32925	0.53095	0.999957	0.935312	0.997814	0.999796	0.996133	0.993533	0.999878	0.999962	0.9954	ALBAROSSA_library
human_lncrna_fused_10487	lncRNA_gRNA	-0.109759410148123	-0.598731649722058	-0.204036744963322	-0.308730973146601	-0.603731340825684	-0.013612069805373	-0.340037852586282	0.393197926972759	0.090021486800729	0.52223	0.32726	0.21043	0.175	0.063373	0.53858	0.52289	0.97369	0.87293	0.52221	0.33506	0.24306	0.20988	0.11132	0.53853	0.52287	0.97375	0.87287	0.999957	0.996764	0.997814	0.999796	0.996133	0.992631	0.999878	0.999962	0.999105	ALBAROSSA_library
human_lncrna_fused_10490	lncRNA_gRNA	-0.260327935834849	-0.252369951602009	-0.513438724063072	0.04346478360834	-0.290356088551333	0.072605438083528	0.31017350567117	-0.605116042351647	-0.640370749330374	0.67032	0.9653	0.10432	0.84256	0.067459	0.96299	0.89824	0.063675	0.031483	0.67017	0.9654	0.16123	0.84216	0.11805	0.96307	0.89814	0.11182	0.057404	0.999957	0.998641	0.997814	0.999796	0.996133	0.998423	0.999878	0.999962	0.970288	ALBAROSSA_library
human_lncrna_fused_10493	lncRNA_gRNA	-0.089657545307653	-0.623634824122722	-0.292262977144813	-0.156696870392359	0.146139940359178	0.014554796676741	-0.265234421714552	-0.40654493851906	-0.183780665711682	0.82899	0.1078	0.32949	0.61184	0.82268	0.92447	0.26389	0.021678	0.14546	0.82896	0.19864	0.46598	0.62762	0.82264	0.92449	0.38777	0.056743	0.23405	0.999957	0.982715	0.997814	0.999796	0.996133	0.998423	0.999878	0.999962	0.990664	ALBAROSSA_library
human_lncrna_fused_105	lncRNA_gRNA	-0.625892714345322	-0.36740474516071	0.058731137717076	-0.212711742680164	-1.14194265476596	-0.024817914755402	-0.049762799934909	-0.047601926592128	0.026365288909784	0.098128	0.60163	0.88078	0.3696	0.015039	0.51678	0.71836	0.73777	0.93623	0.18602	0.61584	0.88071	0.47528	0.041222	0.5638	0.7183	0.73767	0.93613	0.999957	0.99701	0.999403	0.999796	0.996133	0.993494	0.999878	0.999962	0.999939	ALBAROSSA_library
human_lncrna_fused_10502	lncRNA_gRNA	-0.167347009369547	-0.446660914483832	-0.252974432155693	0.014771982346034	0.13959036860696	-0.019176241673303	0.205724004872592	-0.427160936671499	-0.055598918633144	0.17252	0.44282	0.63085	0.82092	0.95627	0.49806	0.95069	0.064832	0.82082	0.27185	0.46288	0.63144	0.82102	0.95642	0.51196	0.95087	0.11979	0.82091	0.999957	0.99701	0.997814	0.999796	0.999233	0.992415	0.999878	0.999962	0.997261	ALBAROSSA_library
human_lncrna_fused_10506	lncRNA_gRNA	-0.191632372214133	-0.483974428562983	-0.915573338407816	0.112065972086561	-0.701757285723104	-0.206930622174956	0.060214116245746	-0.294366139539478	-0.599774002063821	0.15946	0.40766	0.019768	0.92887	0.039826	0.21159	0.44633	0.13792	0.034506	0.29023	0.54997	0.061677	0.92917	0.10143	0.35263	0.5577	0.27519	0.084735	0.999957	0.99701	0.997814	0.999796	0.996133	0.992415	0.999878	0.999962	0.978318	ALBAROSSA_library
human_lncrna_fused_10508	lncRNA_gRNA	-0.558665062940556	0.181726144648709	-0.239034124377035	-0.28910358981548	-0.511255145887944	-0.281701730162166	-0.234683999799967	-0.215123984306639	0.198582083768315	0.10093	0.98303	0.67606	0.16492	0.17012	0.39014	0.70282	0.23741	0.93721	0.18948	0.98306	0.68309	0.27119	0.27436	0.49031	0.70274	0.35729	0.93715	0.999957	0.999922	0.998315	0.999796	0.996133	0.992415	0.999878	0.999962	0.999939	ALBAROSSA_library
human_lncrna_fused_10509	lncRNA_gRNA	-0.472869171723631	-0.284470212490518	0.174500990802475	-0.204899500862133	-0.306906904626123	-0.144100043144676	-0.286271247690973	-0.307192468989222	-0.02500948516989	0.55945	0.77725	0.49634	0.12565	0.67502	0.3429	0.675	0.095506	0.80247	0.56162	0.77741	0.51377	0.20697	0.67525	0.39695	0.67523	0.16413	0.80253	0.999957	0.99701	0.997814	0.999796	0.996133	0.992415	0.999878	0.999962	0.996986	ALBAROSSA_library
human_lncrna_fused_10527	lncRNA_gRNA	-0.047331230922894	-0.223801265285123	-0.427190814025002	-0.017344774931328	0.29087765690214	0.061475402751102	0.050641810979627	-0.105240322497309	0.331846403999109	0.72708	0.50166	0.25263	0.22351	0.90879	0.6923	0.85865	0.36452	0.51782	0.72745	0.51084	0.34571	0.31671	0.90896	0.69253	0.85879	0.40828	0.51805	0.999957	0.99701	0.997814	0.999796	0.998497	0.993533	0.999878	0.999962	0.9954	ALBAROSSA_library
human_lncrna_fused_10530	lncRNA_gRNA	-0.309771119733433	0.017263958551887	-0.286846484851809	-0.232078380065748	-0.153185118294247	-0.330273823374901	-0.37893064851094	-0.408897143790402	-0.331435840114069	0.055128	0.21975	0.56919	0.13562	0.89282	0.1261	0.11517	0.26983	0.037695	0.13064	0.35343	0.65064	0.27329	0.89294	0.25742	0.23854	0.40826	0.091303	0.999957	0.99701	0.997814	0.999796	0.996851	0.992415	0.999878	0.999962	0.980281	ALBAROSSA_library
human_lncrna_fused_10531	lncRNA_gRNA	-0.274815344054604	-0.254709269668455	0.090938028501946	-0.340548917908831	-0.199980605689398	-0.159094234563786	0.076516517073492	-0.230673195792721	-0.50414141340925	0.28255	0.67802	0.55337	0.051213	0.44854	0.54642	0.64871	0.2928	0.17567	0.29577	0.67788	0.55328	0.09104	0.44842	0.5464	0.6485	0.30674	0.19162	0.999957	0.99701	0.997814	0.999796	0.996133	0.993494	0.999878	0.999962	0.99009	ALBAROSSA_library
human_lncrna_fused_10533	lncRNA_gRNA	-0.378529453435099	0.007898943150185	-0.3800626956224	-0.067092585526203	-0.062531658354586	-0.039395625563142	-0.170323213472545	-1.57708613443282	-0.323921532666682	0.30895	0.9314	0.14292	0.54743	0.4667	0.80526	0.73536	0.00066931	0.56845	0.3637	0.93162	0.23175	0.55262	0.4811	0.80526	0.73568	0.0019186	0.56869	0.999957	0.998211	0.997814	0.999796	0.996133	0.993533	0.999878	0.235849	0.9954	ALBAROSSA_library
human_lncrna_fused_10534	lncRNA_gRNA	-0.035444740511765	-0.473105858442085	-0.114710677284135	-0.040693222191381	-0.211756121537146	-0.286062188711487	0.112168319806086	-0.452732877749783	-0.215779575358767	0.66302	0.022267	0.80183	0.54142	0.69428	0.18521	0.89555	0.059269	0.083301	0.66609	0.05765	0.80178	0.57716	0.69472	0.29649	0.89546	0.13584	0.15103	0.999957	0.962136	0.999403	0.999796	0.996133	0.992415	0.999878	0.999962	0.989857	ALBAROSSA_library
human_lncrna_fused_10535	lncRNA_gRNA	-2.82595931862116	0.20600547733871	-1.09777296785116	-1.47394679360989	-1.9498596762132	-0.125875513343795	-2.67749907615882	-1.96637937859503	0.061313554423706																												ALBAROSSA_library
human_lncrna_fused_10536	lncRNA_gRNA	0.001812969042577	-0.622750187755093	-0.068148328558422	0.309715046640305	-0.211269013036867	-0.627885900015772	0.228069986071099	0.053693357440199	-0.095784738735527	0.85373	0.20193	0.73947	0.95844	0.67409	0.19203	0.80875	0.5814	0.72138	0.85337	0.22847	0.73922	0.95854	0.67394	0.225	0.80837	0.58132	0.72106	0.999957	0.983336	0.999403	0.999796	0.996133	0.992415	0.999878	0.999962	0.9954	ALBAROSSA_library
human_lncrna_fused_10537	lncRNA_gRNA	-0.077371654740936	0.349516142035277	0.127798460490544	0.072499025452277	-0.569950637349421	0.331019551623076	-0.469962003999111	-0.033704508523188	0.021183876656193	0.73716	0.76531	0.76531	0.50114	0.21638	0.95697	0.073529	0.66119	0.94981	0.74198	0.76676	0.77164	0.60417	0.34876	0.95712	0.16405	0.69037	0.94998	0.999957	0.99701	0.999403	0.999796	0.996133	0.998423	0.999878	0.999962	0.999939	ALBAROSSA_library
human_lncrna_fused_10538	lncRNA_gRNA	0.048853366226348	0.020529539047217	0.00013293863042	-0.265830515204511	-0.070826063720129	-0.545556139732986	0.004478170931744	-0.369833136190071	-0.34057066373986	0.85021	0.39388	0.44538	0.20078	0.36903	0.18363	0.36244	0.15098	0.46504	0.85008	0.479	0.52915	0.31403	0.46286	0.2946	0.45275	0.25381	0.48689	0.999957	0.99701	0.997814	0.999796	0.996133	0.992415	0.999878	0.999962	0.9954	ALBAROSSA_library
human_lncrna_fused_1054	lncRNA_gRNA	-0.356648084954276	-0.384812029491238	-0.507176406446347	-0.239727923757277	-0.478629659024488	-0.442908941897565	0.030055703311485	-0.415393534115618	-0.16762340755647	0.21697	0.63378	0.060541	0.18326	0.13587	0.15011	0.6714	0.2262	0.73846	0.30328	0.63417	0.11592	0.28681	0.22063	0.2412	0.67162	0.31695	0.73878	0.999957	0.99701	0.997814	0.999796	0.996133	0.992415	0.999878	0.999962	0.9954	ALBAROSSA_library
human_lncrna_fused_10541	lncRNA_gRNA	-0.374478419679376	-0.276452718816797	0.11911402556924	-0.266796241760787	-0.275326133510589	-0.469244047490252	0.102444451290672	-0.34356860998688	-0.074681729061986	0.17061	0.40344	0.50113	0.58942	0.47699	0.16636	0.65381	0.11022	0.39873	0.2751	0.48455	0.56108	0.61089	0.52692	0.27413	0.65664	0.20471	0.43886	0.999957	0.99701	0.997814	0.999796	0.996133	0.992415	0.999878	0.999962	0.9954	ALBAROSSA_library
human_lncrna_fused_10542	lncRNA_gRNA	-0.319499654482812	-0.048430566288942	-0.402988294261442	0.078555431115586	-0.372415434253718	-0.636149128192605	0.339081028546589	0.068843324853589	-0.275315440010165	0.25417	0.76271	0.23384	0.77527	0.33185	0.018274	0.74442	0.73347	0.48052	0.37632	0.76268	0.35567	0.77524	0.44258	0.049511	0.74436	0.73342	0.49878	0.999957	0.99701	0.997814	0.999796	0.996133	0.984341	0.999878	0.999962	0.9954	ALBAROSSA_library
human_lncrna_fused_1055	lncRNA_gRNA	-0.066675524156237	0.169314365649813	0.320598193204718	-0.317996258315034	-0.476269889025248	-0.068924072744703	0.292068871911864	0.527548210294666	0.330455458093842	0.80035	0.88908	0.95816	0.34498	0.40278	0.7099	0.20948	0.88203	0.7635	0.79997	0.88895	0.95825	0.35258	0.40401	0.70963	0.23208	0.88194	0.76309	0.999957	0.997949	0.999403	0.999796	0.996133	0.993533	0.999878	0.999962	0.9954	ALBAROSSA_library
human_lncrna_fused_10552	lncRNA_gRNA	-0.019718199239278	-0.442788796363338	-0.156765414250571	-0.080602558215525	-0.187863978331378	-0.133115029599977	0.139658446105759	-0.598796382676844	-0.385986384161531	0.26927	0.53326	0.091654	0.7853	0.5875	0.2822	0.79868	0.017429	0.2829	0.39443	0.56573	0.18938	0.7853	0.60398	0.41088	0.79866	0.047313	0.36348	0.999957	0.99701	0.997814	0.999796	0.996133	0.992415	0.999878	0.999962	0.993197	ALBAROSSA_library
human_lncrna_fused_10553	lncRNA_gRNA	-0.074185423134948	0.200535610981217	-0.563329914409401	-0.208864730956093	0.139135189028264	-0.681037627363859	-0.247060171710377	0.167376070010586	-0.352384584250856	0.67358	0.86155	0.024502	0.29869	0.58998	0.018715	0.15379	0.68496	0.18826	0.6738	0.8617	0.062367	0.36453	0.59057	0.048454	0.24564	0.68516	0.24624	0.999957	0.99701	0.997814	0.999796	0.996133	0.984341	0.999878	0.999962	0.990664	ALBAROSSA_library
human_lncrna_fused_10554	lncRNA_gRNA	-0.187564091310236	-0.728297748688973	-0.338542538067491	-0.168874296853373	-0.480044369048327	-0.425999415581051	-0.742966845970769	-1.04585344218256	-0.23030005650566	0.45833	0.18704	0.1454	0.089086	0.43829	0.043884	0.016877	0.010213	0.11006	0.45818	0.21626	0.19216	0.14358	0.43835	0.0788	0.031375	0.019242	0.13636	0.999957	0.982715	0.997814	0.999796	0.996133	0.984341	0.980343	0.913185	0.989857	ALBAROSSA_library
human_lncrna_fused_10560	lncRNA_gRNA	0.197043249275014	-0.353602834205271	0.156338655511464	-0.033981012485541	0.081641069254824	-0.482006065115289	-0.089194144668702	0.053506299141361	-0.627669887949202	0.95045	0.60412	0.80891	0.15222	0.78729	0.16948	0.80571	0.82148	0.038577	0.95063	0.6045	0.80894	0.24393	0.78745	0.26787	0.80571	0.82157	0.073073	0.999957	0.99701	0.999403	0.999796	0.996133	0.992415	0.999878	0.999962	0.970833	ALBAROSSA_library
human_lncrna_fused_10562	lncRNA_gRNA	-0.827233160140466	0.189167072673732	-0.398189734282489	0.209151328830889	-0.539852730392232	-0.04530530191072	0.034548439542297	-0.344288976723645	0.049981935427789	0.0097015	0.83488	0.1321	0.74136	0.12612	0.87846	0.094831	0.18029	0.5271	0.028754	0.8349	0.23695	0.74132	0.22032	0.87838	0.17942	0.2891	0.5362	0.980205	0.99701	0.997814	0.999796	0.996133	0.997906	0.999878	0.999962	0.9954	ALBAROSSA_library
human_lncrna_fused_10563	lncRNA_gRNA	0.170413149177081	-0.528796641937153	-0.116064532667831	0.055289026091398	0.022187880329913	0.111414829952543	-0.16498257133445	-0.053224918943662	-0.109125423352	0.97451	0.20363	0.49631	0.91861	0.8296	0.93074	0.32438	0.26362	0.21983	0.97459	0.31552	0.55826	0.91857	0.82958	0.93074	0.43161	0.38847	0.32622	0.999957	0.991718	0.997814	0.999796	0.996133	0.998423	0.999878	0.999962	0.993197	ALBAROSSA_library
human_lncrna_fused_10564	lncRNA_gRNA	0.137814212472224	0.126593865053718	0.288291535177913	0.125894404230628	0.147314594451304	0.613355403190812	0.494200052623961	-0.036150693766849	0.065360136731316	0.75532	0.81737	0.80018	0.47719	0.79312	0.99752	0.81519	0.35892	0.18962	0.75562	0.81746	0.80031	0.49385	0.79321	0.99755	0.8152	0.40436	0.24719	0.999957	0.99701	0.999403	0.999796	0.996133	0.999534	0.999878	0.999962	0.990664	ALBAROSSA_library
human_lncrna_fused_10565	lncRNA_gRNA	0.291474979912772	-0.52070506783308	-0.059798187558536	0.325209436171706	-0.062433948090768	0.22981618713166	-0.163248876547437	-0.056396063900933	0.371817346598429	0.89577	0.19091	0.25035	0.97717	0.27023	0.79608	0.39322	0.76007	0.89555	0.89562	0.21947	0.27529	0.97724	0.28503	0.79571	0.39447	0.75967	0.89539	0.999957	0.982715	0.997814	0.999796	0.996133	0.993533	0.999878	0.999962	0.999754	ALBAROSSA_library
human_lncrna_fused_10566	lncRNA_gRNA	-0.975957930657256	0.58889866286192	-0.389910775625439	-0.317780950828264	-0.756881581236824	-0.239696765594673	-0.308871343519436	-0.598889352608839	-0.790397649286471	0.0064875	0.9565	0.51982	0.14987	0.063474	0.36487	0.28327	0.071773	0.042559	0.012403	0.95658	0.51979	0.19013	0.1115	0.37097	0.29486	0.12513	0.076503	0.693889	0.998392	0.997814	0.999796	0.996133	0.992415	0.999878	0.999962	0.972571	ALBAROSSA_library
human_lncrna_fused_10567	lncRNA_gRNA	-0.38201548646494	-0.540095598527499	-0.696429442893963	-0.169584043088252	-0.305381699661642	-0.857262822038721	-0.363611570595779	-0.22015895354501	-0.807700739297798	0.25788	0.070877	0.049156	0.22547	0.072527	0.00054662	0.037565	0.21595	0.0014031	0.38081	0.15312	0.11569	0.34342	0.15414	0.002041	0.090738	0.3318	0.0050874	0.999957	0.982715	0.997814	0.999796	0.996133	0.848005	0.999878	0.999962	0.924596	ALBAROSSA_library
human_lncrna_fused_10568	lncRNA_gRNA	-0.255340077463965	-0.423809907107252	-1.32773500059943	-0.717579543805794	0.136501562681293	0.04649208582663	-0.393332358255762	-0.668879531849738	-0.141362355389899	0.62144	0.59751	0.015699	0.0087796	0.55447	0.67942	0.32413	0.17446	0.68461	0.6213	0.59745	0.029285	0.016585	0.55439	0.67928	0.33081	0.20884	0.68444	0.999957	0.99701	0.997814	0.939615	0.996133	0.993533	0.999878	0.999962	0.9954	ALBAROSSA_library
human_lncrna_fused_10569	lncRNA_gRNA	0.310467233540585	0.308952442544333	0.114855708062959	0.327192063176833	0.106672630453289	-0.30524661755597	0.444971506734676	0.277800629975577	0.321354097752511	0.87736	0.93882	0.67553	0.92074	0.80191	0.36372	0.97909	0.88062	0.70827	0.87732	0.93885	0.67538	0.92069	0.80154	0.36995	0.97914	0.88059	0.70799	0.999957	0.998211	0.998315	0.999796	0.996133	0.992415	0.999878	0.999962	0.9954	ALBAROSSA_library
human_lncrna_fused_1057	lncRNA_gRNA	-0.351791720576134	0.228115748886594	-0.769128750613939	0.290797590302468	-0.227214944817476	-0.329930809973677	0.148456513506068	0.085977886618875	0.117953187744598	0.081624	0.88002	0.032661	0.92714	0.21904	0.34172	0.80635	0.18649	0.82438	0.13286	0.88	0.059446	0.92715	0.24194	0.35034	0.80595	0.21849	0.82395	0.999957	0.997573	0.997814	0.999796	0.996133	0.992415	0.999878	0.999962	0.997261	ALBAROSSA_library
human_lncrna_fused_10573	lncRNA_gRNA	-0.455179371279933	0.081765785699328	-0.154088629500843	-0.071656174437237	-0.321741640634808	-1.28172280085125	-0.718679153628037	-0.240858647113618	-0.208331480938822	0.12311	0.76167	0.46087	0.58808	0.20996	0.00039078	0.02597	0.11056	0.42262	0.20268	0.76196	0.48631	0.58959	0.29839	0.0011506	0.059028	0.18568	0.42957	0.999957	0.99701	0.997814	0.999796	0.996133	0.848005	0.999878	0.999962	0.9954	ALBAROSSA_library
human_lncrna_fused_1058	lncRNA_gRNA	-0.123793543418681	-1.43513928161968	-0.181782389514626	-0.401967523900915	-0.560575523844491	-0.007471537182594	-0.168968409567712	-0.399415918157527	-0.238383865873458	0.39941	0.027391	0.043898	0.016414	0.10345	0.56882	0.50055	0.40307	0.5164	0.42865	0.062586	0.091635	0.042796	0.17469	0.5724	0.50767	0.43612	0.51665	0.999957	0.965714	0.997814	0.999796	0.996133	0.993494	0.999878	0.999962	0.9954	ALBAROSSA_library
human_lncrna_fused_10595	lncRNA_gRNA	-0.184848729938016	-1.85685959514716	-0.130327686424434	-0.085103549314146	-0.110478685128224	-0.161434235514186	-0.280217962021708	-0.550665772304811	-0.379261100881529	0.71015	0.004427	0.801	0.60604	0.40663	0.34862	0.58465	0.075262	0.12283	0.71056	0.012167	0.80114	0.60673	0.43387	0.4008	0.58504	0.13498	0.20086	0.999957	0.935312	0.999403	0.999796	0.996133	0.992415	0.999878	0.999962	0.99009	ALBAROSSA_library
human_lncrna_fused_10600	lncRNA_gRNA	0.103026569818293	-0.579675950433542	-0.25361592898388	0.109837193008678	-0.014415183557494	-0.398260581108824	-0.147428860842616	0.277082772786344	-0.148273849957915	0.82453	0.073931	0.71071	0.87773	0.6	0.53529	0.34868	0.89314	0.58702	0.82463	0.13213	0.71111	0.87777	0.60038	0.54302	0.38749	0.89326	0.58729	0.999957	0.982715	0.999403	0.999796	0.996133	0.993249	0.999878	0.999962	0.9954	ALBAROSSA_library
human_lncrna_fused_10603	lncRNA_gRNA	-0.15149149379063	-0.657420315986814	-0.577844743822513	-0.084511504889414	-0.321518611299489	-0.423305570344125	-0.213781312877532	-0.191146845966258	0.055351635224576	0.56685	0.11359	0.0287	0.57456	0.36014	0.2889	0.71462	0.12316	0.64109	0.56849	0.18938	0.069048	0.57702	0.39943	0.36108	0.71501	0.20338	0.64149	0.999957	0.982715	0.997814	0.999796	0.996133	0.992415	0.999878	0.999962	0.9954	ALBAROSSA_library
human_lncrna_fused_10604	lncRNA_gRNA	-0.625377188149322	-0.305432023788365	-0.038844425755385	-0.109411354272312	-0.29164170963636	-0.66063121996281	-0.142329232552566	-0.74430308283512	-0.507507350347067	0.052413	0.19983	0.64084	0.414	0.60937	0.0128	0.14357	0.017429	0.038644	0.12193	0.31096	0.65516	0.4994	0.62098	0.036985	0.24001	0.047313	0.090161	0.999957	0.990338	0.997814	0.999796	0.996133	0.975499	0.999878	0.999962	0.979284	ALBAROSSA_library
human_lncrna_fused_10606	lncRNA_gRNA	-0.401650847817586	-0.187169191970699	-0.3919898555227	-0.041852872988146	-0.351003114907194	-0.000598378602892	0.033412235516676	-0.954887718567702	-0.347289716069868	0.080934	0.47459	0.17294	0.51564	0.85705	0.84256	0.51802	0.0039619	0.33091	0.14213	0.48845	0.27295	0.52528	0.85715	0.84277	0.52297	0.010908	0.35271	0.999957	0.99701	0.997814	0.999796	0.996133	0.995583	0.999878	0.769537	0.993197	ALBAROSSA_library
human_lncrna_fused_10607	lncRNA_gRNA	0.005632811142603	-0.594692798295914	-0.213123663791867	-0.483494341688892	-0.141349196854008	0.07343521676541	0.073007155532242	-0.58429397550965	-0.245208318023522	0.38422	0.077127	0.26009	0.028267	0.82394	0.89591	0.79692	0.19416	0.13854	0.38668	0.13016	0.28322	0.051699	0.82348	0.89577	0.79651	0.22474	0.1601	0.999957	0.982715	0.997814	0.999796	0.996133	0.997969	0.999878	0.999962	0.989857	ALBAROSSA_library
human_lncrna_fused_10609	lncRNA_gRNA	-0.829315955713632	-0.146399873461061	-0.13159717711678	-0.006714997841914	-0.147097320521489	-0.178522670302441	-0.24118038742233	-0.02892070051431	-0.165273382581387	0.0067829	0.67072	0.20192	0.18005	0.67615	0.83167	0.45311	0.7404	0.69164	0.021901	0.67331	0.31863	0.28925	0.67787	0.83168	0.50691	0.74035	0.69167	0.886979	0.99701	0.997814	0.999796	0.996133	0.995583	0.999878	0.999962	0.9954	ALBAROSSA_library
human_lncrna_fused_1061	lncRNA_gRNA	-0.180294986504791	-0.991629429879605	-0.164872550364856	-0.261996994329614	-0.212965625764786	-0.189268263352426	-0.133917136572871	0.037070815352883	-0.339850279043082	0.5006	0.073638	0.5622	0.49459	0.098492	0.18868	0.34775	0.78572	0.33928	0.50949	0.13169	0.56827	0.50778	0.16748	0.29417	0.38683	0.78584	0.35941	0.999957	0.982715	0.997814	0.999796	0.996133	0.992415	0.999878	0.999962	0.993197	ALBAROSSA_library
human_lncrna_fused_10615	lncRNA_gRNA	-0.318504501688629	-0.097877006061656	0.10755925742191	-0.264494882095716	0.05427090493085	-0.336381044028462	-0.46429441238974	-0.09118734542223	-0.558124809434652	0.10074	0.84575	0.93548	0.19417	0.82114	0.064009	0.074023	0.44516	0.22315	0.21961	0.84565	0.93564	0.36258	0.82251	0.16647	0.17415	0.59139	0.35355	0.999957	0.99701	0.999403	0.999796	0.996133	0.985909	0.999878	0.999962	0.993197	ALBAROSSA_library
human_lncrna_fused_10628	lncRNA_gRNA	-0.228276118083592	-0.487244345090265	-0.477938921214825	-0.474861783701221	0.137211213012802	-0.194405201642879	-0.583318354029722	-0.104289984882755	-0.460474412185226	0.29128	0.041097	0.11829	0.011968	0.87579	0.26467	0.072349	0.75057	0.10136	0.421	0.098374	0.22076	0.034806	0.87571	0.39027	0.15115	0.75055	0.17523	0.999957	0.981871	0.997814	0.999796	0.996133	0.992415	0.999878	0.999962	0.989857	ALBAROSSA_library
human_lncrna_fused_10629	lncRNA_gRNA	-0.581286008141781	-0.997689965673775	-0.626183700044937	0.0594287555997	-0.318138199340242	-0.068108542068662	-0.082413183622935	-0.913712591230316	-0.292261207627892	0.049265	0.12668	0.10875	0.69159	0.46101	0.66701	0.68727	0.034465	0.44777	0.087761	0.16832	0.16447	0.69136	0.46087	0.66678	0.68711	0.062592	0.44751	0.999957	0.982715	0.997814	0.999796	0.996133	0.993533	0.999878	0.999962	0.9954	ALBAROSSA_library
human_lncrna_fused_1063	lncRNA_gRNA	-0.575905052507054	-0.769916925968756	-0.400307158661159	0.105204043364427	-0.194818900485762	-0.759752027828639	-0.493927254803796	-0.420900448686592	-0.575555758824457	0.072564	0.057842	0.42453	0.39104	0.26843	0.039005	0.036553	0.034798	0.03577	0.12994	0.10842	0.45957	0.42825	0.33604	0.082546	0.075155	0.075234	0.068649	0.999957	0.982214	0.997814	0.999796	0.996133	0.985909	0.999878	0.999962	0.970833	ALBAROSSA_library
human_lncrna_fused_10630	lncRNA_gRNA	-0.023905844403855	0.34569725783545	-0.100296603729468	-0.08185178458206	0.021861138944886	-0.163887860831662	-0.294244232249095	-0.32374734323506	0.265552399774191	0.76791	0.90634	0.58226	0.65662	0.81737	0.62427	0.29689	0.17902	0.73477	0.76817	0.9065	0.58595	0.65696	0.81746	0.62475	0.35078	0.28101	0.73507	0.999957	0.998101	0.997814	0.999796	0.996133	0.993533	0.999878	0.999962	0.9954	ALBAROSSA_library
human_lncrna_fused_10631	lncRNA_gRNA	-0.630673521320722	-0.111660006329743	-1.54520045306837	-0.041321769331783	-0.615298402946688	-0.279443088513405	-0.885715950942369	-0.347139206071671	-0.272341677567295	0.92398	0.82592	0.0064618	0.17963	0.21482	0.096618	0.50876	0.58412	0.64472	0.92394	0.82546	0.012351	0.21359	0.23843	0.15115	0.50865	0.58403	0.64449	0.999957	0.99701	0.845092	0.999796	0.996133	0.985909	0.999878	0.999962	0.9954	ALBAROSSA_library
human_lncrna_fused_10633	lncRNA_gRNA	0.165344657212225	-0.222474901439242	-0.564351276579846	0.017990384663761	0.353498464060297	0.66185055277595	-0.21626710643875	-0.408153208706591	0.154059869528795	0.73334	0.61383	0.049448	0.73308	0.95632	0.99215	0.12828	0.27767	0.48353	0.733	0.61367	0.088078	0.73275	0.95642	0.99218	0.16618	0.29381	0.48336	0.999957	0.99701	0.997814	0.999796	0.999233	0.999534	0.999878	0.999962	0.9954	ALBAROSSA_library
human_lncrna_fused_10635	lncRNA_gRNA	-0.185069278266433	0.728636542139486	0.168285659060133	-0.031207190992511	-0.18261527273592	-0.206285268619331	-0.02837171719152	0.255649027471831	-0.26515974604726	0.65361	0.99614	0.88973	0.77906	0.38577	0.10674	0.81244	0.33624	0.81304	0.654	0.99616	0.88982	0.77917	0.41823	0.18077	0.81246	0.38865	0.81303	0.999957	0.99993	0.999403	0.999796	0.996133	0.985909	0.999878	0.999962	0.996986	ALBAROSSA_library
human_lncrna_fused_10638	lncRNA_gRNA	-0.740323992668598	-0.842331195095362	-0.291717632223912	-0.22389302873298	0.322768692362176	-0.364979694591757	-0.182166734114682	-0.458119192741865	-0.144099355277363	0.024026	0.06374	0.15218	0.68041	0.95098	0.043122	0.58228	0.46193	0.59577	0.057221	0.1171	0.24452	0.68063	0.95115	0.088769	0.5827	0.48095	0.59615	0.999957	0.982715	0.997814	0.999796	0.999233	0.985909	0.999878	0.999962	0.9954	ALBAROSSA_library
human_lncrna_fused_1065	lncRNA_gRNA	0.075257976861909	-1.03031493668216	-0.062890503436468	-0.051361727633791	-0.171110604267562	-0.009796706031189	-0.458704380552249	-0.231411674010404	-0.443305829702358	0.7704	0.023411	0.86264	0.90023	0.092794	0.77871	0.17778	0.69498	0.1557	0.77039	0.060159	0.8625	0.90017	0.17936	0.7786	0.28232	0.69638	0.24759	0.999957	0.962531	0.999403	0.999796	0.996133	0.993533	0.999878	0.999962	0.990664	ALBAROSSA_library
human_lncrna_fused_10654	lncRNA_gRNA	0.136150278268812	-0.202992002676422	-0.247594424721374	0.116442935001976	-0.792742268881354	-0.120718734350346	-0.057913509175492	0.040014468753994	0.289001066658426	0.85043	0.22711	0.17212	0.50734	0.08281	0.56346	0.23117	0.85041	0.88945	0.85053	0.31107	0.27181	0.5183	0.14483	0.56759	0.30677	0.85051	0.88953	0.999957	0.990338	0.997814	0.999796	0.996133	0.993494	0.999878	0.999962	0.999238	ALBAROSSA_library
human_lncrna_fused_10655	lncRNA_gRNA	-0.471416425508182	-0.230819614603466	-0.127864350813552	0.156202969011776	-0.316050994072504	-0.139457137097274	-0.20211389593281	0.195221713326278	-0.34568170046801	0.10405	0.5518	0.54929	0.89264	0.57463	0.75493	0.3552	0.93271	0.46444	0.17559	0.55484	0.55717	0.89277	0.57578	0.75525	0.39222	0.93297	0.46697	0.999957	0.99701	0.997814	0.999796	0.996133	0.993533	0.999878	0.999962	0.9954	ALBAROSSA_library
human_lncrna_fused_10660	lncRNA_gRNA	0.077332779411009	-0.419529982357294	-0.596745605706701	-0.178640644349565	-0.407272427844779	0.066270532991251	0.252746357124248	-0.127698572513362	-0.017206219759975	0.78028	0.23158	0.058281	0.45495	0.63474	0.82701	0.97737	0.70863	0.82786	0.7804	0.31393	0.11265	0.4762	0.63511	0.82707	0.97745	0.70904	0.82791	0.999957	0.990748	0.997814	0.999796	0.996133	0.994452	0.999878	0.999962	0.997395	ALBAROSSA_library
human_lncrna_fused_10670	lncRNA_gRNA	-0.41088770700951	-0.740268282342644	-0.461046937641163	-0.306601110907478	-0.435290700039235	-0.629804440376999	-0.22732094445904	-0.362680566319729	-0.924073376530762	0.071714	0.084297	0.034217	0.3904	0.50833	0.089671	0.33043	0.15699	0.0035732	0.15337	0.16973	0.084688	0.48637	0.54736	0.18245	0.43493	0.26112	0.011484	0.999957	0.982715	0.997814	0.999796	0.996133	0.985909	0.999878	0.999962	0.929682	ALBAROSSA_library
human_lncrna_fused_10671	lncRNA_gRNA	-0.413176848541788	-0.950014634183557	-0.312294852665461	0.21652647257692	-0.867552410459692	-0.667514519668548	-0.782157444385205	-0.129950492042728	-0.982863179418957	0.13949	0.058899	0.60244	0.85983	0.02006	0.094879	0.03511	0.68063	0.0070583	0.22578	0.11001	0.6044	0.86002	0.050933	0.16388	0.072984	0.68086	0.019191	0.999957	0.982715	0.997814	0.999796	0.996133	0.985909	0.999878	0.999962	0.929682	ALBAROSSA_library
human_lncrna_fused_10678	lncRNA_gRNA	0.115117780489926	-0.386472471135039	-0.758766416851866	-0.26451924170222	-0.017384564695993	-0.043697597303237	-0.023602701000368	-0.122552100909762	-0.140518183842756	0.79399	0.3217	0.10358	0.45316	0.63566	0.73872	0.41962	0.66038	0.7286	0.79413	0.37362	0.1773	0.4748	0.63602	0.73905	0.44112	0.66064	0.72898	0.999957	0.99701	0.997814	0.999796	0.996133	0.993533	0.999878	0.999962	0.9954	ALBAROSSA_library
human_lncrna_fused_10679	lncRNA_gRNA	0.052923471008824	-0.580908702534121	-0.559219391570296	0.19053912642294	0.066085035404671	-0.098791101774194	-0.04269966055806	-0.087969840503087	-0.332784758019791	0.71654	0.10596	0.091316	0.9482	0.83856	0.81978	0.66424	0.4622	0.68149	0.71691	0.17848	0.15988	0.94837	0.83875	0.81989	0.66453	0.48116	0.6817	0.999957	0.982715	0.997814	0.999796	0.996133	0.99415	0.999878	0.999962	0.9954	ALBAROSSA_library
human_lncrna_fused_10680	lncRNA_gRNA	-0.287154965262595	-1.90633987694066	-0.324049432039623	-0.198568077018471	-0.216339019761498	-0.480022994142884	-0.43058757566519	-0.377132258487497	-0.905690295492049	0.1308	0.00023555	0.23559	0.18296	0.3051	0.40086	0.074559	0.12758	0.0017764	0.21355	0.00069376	0.3354	0.28639	0.36073	0.4375	0.13208	0.20956	0.0050072	0.999957	0.792924	0.997814	0.999796	0.996133	0.992415	0.999878	0.999962	0.924596	ALBAROSSA_library
human_lncrna_fused_10692	lncRNA_gRNA	0.462253565154371	-0.401434751451873	0.107668180802162	-0.354351449177997	-0.019183740349845	-0.316902777529817	-0.448488024927206	-0.301682819065189	-0.61588189925843	0.99459	0.54354	0.83874	0.14551	0.78932	0.41714	0.19461	0.35785	0.10069	0.99459	0.54746	0.83893	0.23461	0.78946	0.44952	0.2834	0.4036	0.16812	0.999957	0.99701	0.999403	0.999796	0.996133	0.992415	0.999878	0.999962	0.989857	ALBAROSSA_library
human_lncrna_fused_10693	lncRNA_gRNA	0.341054852857089	0.026897407209496	0.382966284128642	-0.036963253075979	0.114852402220851	-0.422094340102546	0.461766684898769	-0.203904852940023	-0.280133837518924	0.96728	0.5408	0.84157	0.76514	0.81834	0.15384	0.9442	0.24307	0.5394	0.96738	0.54078	0.84117	0.7647	0.81792	0.19483	0.94421	0.26479	0.53935	0.999957	0.99701	0.999403	0.999796	0.996133	0.98896	0.999878	0.999962	0.9954	ALBAROSSA_library
human_lncrna_fused_10694	lncRNA_gRNA	-0.450460790758123	-0.939505030218755	-0.125869806819737	-0.275550405129793	-0.068798237962312	-0.489772940534453	-0.002131797127926	0.100359450187074	-0.624309984119245	0.095394	0.30209	0.46749	0.086774	0.58682	0.36706	0.60406	0.80924	0.023666	0.16303	0.36021	0.49142	0.15181	0.58744	0.41348	0.60439	0.80925	0.049544	0.999957	0.99701	0.997814	0.999796	0.996133	0.992415	0.999878	0.999962	0.970288	ALBAROSSA_library
human_lncrna_fused_10696	lncRNA_gRNA	-0.396915199507117	-0.018269880373194	0.223612533217399	0.136833248569891	-0.652003387547214	0.235600113560135	-0.647327344743159	0.109771518052652	0.452884351902455	0.46159	0.54793	0.71388	0.22549	0.21714	0.57393	0.089966	0.25476	0.96751	0.47708	0.55134	0.71429	0.31794	0.3029	0.57699	0.15456	0.33492	0.96761	0.999957	0.99701	0.999403	0.999796	0.996133	0.993494	0.999878	0.999962	0.999939	ALBAROSSA_library
human_lncrna_fused_10712	lncRNA_gRNA	0.264234480994443	0.600861339693876	-0.608448943370107	-0.385852957264298	0.27538612059613	-0.148863201801158	-0.483766359197261	0.136543759208104	-0.50411405818259	0.93296	0.84257	0.20009	0.11635	0.71948	0.66896	0.11447	0.63396	0.16511	0.93323	0.84278	0.30961	0.19395	0.71984	0.66916	0.19007	0.63436	0.23016	0.999957	0.99701	0.997814	0.999796	0.996133	0.993533	0.999878	0.999962	0.990664	ALBAROSSA_library
human_lncrna_fused_10713	lncRNA_gRNA	-0.082060613680199	-0.590785278173115	-0.214876533150957	-0.37024522624608	0.004609325419939	-0.466790237552691	-0.124081745174975	-0.15620338373366	-0.275772631905519	0.40393	0.045345	0.81372	0.022101	0.75184	0.088254	0.72572	0.37361	0.23304	0.54606	0.11242	0.8141	0.06813	0.75439	0.19261	0.73055	0.51467	0.35045	0.999957	0.982715	0.999403	0.999796	0.996133	0.98896	0.999878	0.999962	0.993197	ALBAROSSA_library
human_lncrna_fused_10716	lncRNA_gRNA	0.521351313804355	0.1441515772396	0.618425086418357	0.667360414471777	0.202758696859678	0.43062902997773	0.516626537100203	0.242663436938758	0.440995038079199	0.98752	0.87164	0.81432	0.94069	0.20415	0.45105	0.97262	0.49201	0.99268	0.98759	0.87177	0.81428	0.94091	0.29474	0.47487	0.97268	0.50509	0.99269	0.999957	0.997476	0.999403	0.999796	0.996133	0.992415	0.999878	0.999962	0.999939	ALBAROSSA_library
human_lncrna_fused_10726	lncRNA_gRNA	-0.262952903239302	-0.118971557039205	-0.088089588771057	0.131570993189696	-0.422895494600796	-0.324933565187635	-0.082111476876563	-0.185275395218519	-0.012873769568486	0.59812	0.63184	0.84062	0.62632	0.13087	0.44907	0.74192	0.43729	0.47834	0.6124	0.63999	0.8405	0.63886	0.22616	0.5229	0.74188	0.51101	0.4971	0.999957	0.99701	0.999403	0.999796	0.996133	0.992415	0.999878	0.999962	0.9954	ALBAROSSA_library
human_lncrna_fused_10727	lncRNA_gRNA	0.088253979307459	-0.312100308365533	0.386486624257695	0.007519500951062	0.008830848315918	-0.331105877192663	-0.338317112749623	0.199486520145205	-0.658830392600572	0.76483	0.25883	0.8148	0.75349	0.87526	0.70256	0.26908	0.73594	0.10021	0.76507	0.33152	0.81479	0.75374	0.87533	0.70292	0.33182	0.73628	0.16741	0.999957	0.996004	0.999403	0.999796	0.996133	0.993533	0.999878	0.999962	0.989857	ALBAROSSA_library
human_lncrna_fused_10728	lncRNA_gRNA	-0.682477809882434	-0.217260339766589	-0.094865778336424	-0.132664028944959	-0.406761013929643	-0.492074564093908	-1.03905351461927	-0.938270714182166	-0.739141611384824	0.2747	0.73223	0.51993	0.65983	0.26512	0.074567	0.23785	0.016957	0.032839	0.289	0.73186	0.51989	0.65954	0.28069	0.12962	0.25594	0.031521	0.059782	0.999957	0.99701	0.997814	0.999796	0.996133	0.985909	0.999878	0.999962	0.970288	ALBAROSSA_library
human_lncrna_fused_10729	lncRNA_gRNA	-0.414057832328909	-0.206207127692248	0.122757750692962	-0.417490172916957	-0.07052157284888	-0.520570518498855	-0.663612570807365	-0.677667672693453	-0.600580455658472	0.096101	0.60608	0.90843	0.10521	0.75764	0.17606	0.054428	0.041415	0.098414	0.1641	0.60645	0.90862	0.17825	0.75795	0.27699	0.10218	0.085232	0.16472	0.999957	0.99701	0.999403	0.999796	0.996133	0.992415	0.999878	0.999962	0.989857	ALBAROSSA_library
human_lncrna_fused_1073	lncRNA_gRNA	0.009637105491929	-0.729277247748759	-0.275433125440039	0.342039773322224	0.024506405858153	-0.136734605295931	0.156519753613038	0.055813386744593	-0.012176409588359	0.86292	0.076315	0.29166	0.76418	0.60432	0.69146	0.97324	0.4044	0.52335	0.86305	0.13554	0.36977	0.76443	0.60466	0.69171	0.97331	0.43711	0.52355	0.999957	0.982715	0.997814	0.999796	0.996133	0.993533	0.999878	0.999962	0.9954	ALBAROSSA_library
human_lncrna_fused_10734	lncRNA_gRNA	-0.141768077187859	-0.751774450070423	0.325227807900416	-0.114388647818598	-0.763025988781048	0.270518969631139	-0.299251069365263	-0.180101714161044	0.103898287519824	0.14071	0.24682	0.90812	0.72588	0.052575	0.82003	0.26638	0.41889	0.78563	0.17863	0.2658	0.90801	0.72545	0.093329	0.81956	0.28021	0.4201	0.78521	0.999957	0.988058	0.999403	0.999796	0.996133	0.99415	0.999878	0.999962	0.996128	ALBAROSSA_library
human_lncrna_fused_10735	lncRNA_gRNA	-0.306112328580739	-0.494844140648764	-0.371930461104198	-0.00428115958361	-0.452954396241505	-0.457932331144572	-0.343318759714373	-0.274298847924781	0.063513249867832	0.29813	0.36779	0.67657	0.4782	0.51952	0.07067	0.61596	0.52509	0.35573	0.42562	0.46445	0.68352	0.53681	0.55496	0.15873	0.62416	0.56532	0.40959	0.999957	0.99701	0.998315	0.999796	0.996133	0.985909	0.999878	0.999962	0.994452	ALBAROSSA_library
human_lncrna_fused_1075	lncRNA_gRNA	-0.123788130815479	-0.644728610324167	-0.335263214082503	-0.477723458138693	-0.82226400767249	-0.68628590623207	-0.174553657038351	-0.611179094935361	-0.430331980781619	0.50108	0.1727	0.60181	0.025562	0.033934	0.0086396	0.062232	0.074728	0.5878	0.50992	0.27213	0.60384	0.061663	0.072158	0.023207	0.11383	0.13422	0.58806	0.999957	0.988132	0.997814	0.999796	0.996133	0.971904	0.999878	0.999962	0.9954	ALBAROSSA_library
human_lncrna_fused_10750	lncRNA_gRNA	0.095959732409933	-0.206452057425125	-0.108501920135022	0.012907239453257	0.463185935088951	-0.031677685977072	-0.02814557005148	-0.216261526933541	0.031145142271857	0.71962	0.72476	0.24732	0.74758	0.98464	0.78363	0.45911	0.61091	0.67945	0.71933	0.72437	0.27283	0.74733	0.98469	0.78322	0.45895	0.61082	0.67931	0.999957	0.99701	0.997814	0.999796	0.999754	0.993533	0.999878	0.999962	0.9954	ALBAROSSA_library
human_lncrna_fused_10753	lncRNA_gRNA	-0.137938482890001	-0.827031774802891	0.369761403594367	0.142050761683285	-0.369719139901348	0.547179387791681	0.072004046627448	-0.124075914052048	-0.341945611742691	0.2814	0.037875	0.9653	0.85704	0.54044	0.99864	0.87888	0.65379	0.41592	0.40921	0.091577	0.96528	0.85691	0.56939	0.99863	0.87882	0.66046	0.45093	0.999957	0.978166	0.999403	0.999796	0.996133	0.999652	0.999878	0.999962	0.9954	ALBAROSSA_library
human_lncrna_fused_10754	lncRNA_gRNA	0.048776976557737	0.67249470561091	0.08994276424761	0.017558381006411	0.265788172362096	0.237594030538167	-0.086309402478677	-0.22501380042759	0.308480904460766	0.71042	0.99807	0.69703	0.52819	0.94915	0.92131	0.47896	0.67301	0.94511	0.71037	0.99807	0.70066	0.56845	0.94905	0.92131	0.52357	0.67688	0.94498	0.999957	0.999973	0.998453	0.999796	0.999233	0.998423	0.999878	0.999962	0.999939	ALBAROSSA_library
human_lncrna_fused_10755	lncRNA_gRNA	0.433701945184337	-1.17810629702433	-0.021971904292681	0.038851389070941	0.195783822041891	-0.181318251763287	0.334827641149445	-0.137163739064234	0.561725765244136	0.96724	0.014035	0.53335	0.54183	0.72927	0.14162	0.88167	0.11236	0.84595	0.96735	0.036865	0.54378	0.54775	0.72962	0.22942	0.88175	0.18824	0.84613	0.999957	0.936659	0.997814	0.999796	0.996133	0.992415	0.999878	0.999962	0.998899	ALBAROSSA_library
human_lncrna_fused_1076	lncRNA_gRNA	0.471391844990446	-0.467497037586748	-0.001236016870987	0.238431096245918	-0.079245754045936	0.050795467404943	0.275477315700569	0.380187762169581	0.355060477984952	0.91232	0.027799	0.31851	0.89832	0.1455	0.1812	0.87255	0.69342	0.95923	0.91223	0.069772	0.45332	0.89821	0.24412	0.29173	0.87242	0.69498	0.95917	0.999957	0.969722	0.997814	0.999796	0.996133	0.992415	0.999878	0.999962	0.999939	ALBAROSSA_library
human_lncrna_fused_10772	lncRNA_gRNA	0.065220299527572	0.273919975912749	-0.424100256566597	-0.150627564807128	0.024555694933053	0.210078470878929	-0.330489074946798	0.201992519258968	-0.204831191681106	0.88877	0.54384	0.31331	0.15076	0.6152	0.63606	0.1801	0.37562	0.36841	0.88887	0.54774	0.38357	0.24193	0.61557	0.63642	0.27426	0.41623	0.38318	0.999957	0.99701	0.997814	0.999796	0.996133	0.993533	0.999878	0.999962	0.994452	ALBAROSSA_library
human_lncrna_fused_10773	lncRNA_gRNA	-0.092826477710906	-0.67136838477351	0.003041225595602	-0.258868748100028	-0.167389939758211	-0.304764174549842	-0.234231936886353	-0.162557875697805	0.177450008838923	0.3971	0.2603	0.4935	0.52277	0.16557	0.56738	0.67239	0.54441	0.8034	0.42689	0.33247	0.5115	0.53132	0.26218	0.57111	0.67259	0.54965	0.80346	0.999957	0.996383	0.997814	0.999796	0.996133	0.993494	0.999878	0.999962	0.996986	ALBAROSSA_library
human_lncrna_fused_10775	lncRNA_gRNA	0.337216889063579	0.035870579293768	0.433088312335294	-0.172222131362109	0.170478036365356	-0.532361121266207	0.231425646511186	-0.293732138409564	-0.121164156316345	0.97294	0.93264	0.99712	0.5052	0.60961	0.2506	0.89697	0.29699	0.2162	0.973	0.93259	0.99712	0.55351	0.62118	0.37365	0.89687	0.42783	0.32416	0.999957	0.998211	0.999403	0.999796	0.996133	0.992415	0.999878	0.999962	0.993197	ALBAROSSA_library
human_lncrna_fused_10781	lncRNA_gRNA	0.140206441556737	0.290138544458458	-0.492159352461949	-0.093247596871179	-0.058189350138166	-0.160198123913272	0.027664044660436	-1.29338958439916	-0.334611072377979	0.92455	0.97053	0.090974	0.33928	0.41848	0.4931	0.41603	0.0036105	0.48874	0.92477	0.97061	0.1594	0.39184	0.44303	0.50791	0.43831	0.0099691	0.48975	0.999957	0.999256	0.997814	0.999796	0.996133	0.992415	0.999878	0.732599	0.9954	ALBAROSSA_library
human_lncrna_fused_108	lncRNA_gRNA	-0.133129606822993	-0.607790041567207	-0.373840092945466	-0.151872460263102	-0.454082021307086	-0.352994014102424	-0.037523291485541	-0.237073212411919	-0.388687260001118	0.28931	0.27293	0.15282	0.18523	0.058672	0.11209	0.55537	0.17039	0.41166	0.35032	0.34069	0.2454	0.28945	0.10937	0.18832	0.55701	0.269	0.4199	0.999957	0.99701	0.997814	0.999796	0.996133	0.98896	0.999878	0.999962	0.99505	ALBAROSSA_library
human_lncrna_fused_10833	lncRNA_gRNA	-0.506463386280597	-0.069520510870645	-0.230868442925863	-0.021778589787071	-0.055514345348556	-0.1120917752734	0.091156039657623	0.421307852540575	-0.347348358639735	0.22756	0.79977	0.56252	0.71197	0.41568	0.82783	0.8776	0.97115	0.17466	0.24916	0.7994	0.56248	0.71169	0.41634	0.82743	0.87757	0.97118	0.19074	0.999957	0.99701	0.997814	0.999796	0.996133	0.994452	0.999878	0.999962	0.99009	ALBAROSSA_library
human_lncrna_fused_10834	lncRNA_gRNA	-0.156683829207773	-0.019426904431261	-0.130750019524392	-0.07291800332043	-0.721094790693867	-0.143750705857764	-0.189293032154149	-0.353831248665862	0.03757445240533	0.69161	0.54625	0.73518	0.20586	0.042143	0.58565	0.69084	0.068151	0.82612	0.69185	0.54987	0.7355	0.30597	0.084663	0.58775	0.69107	0.12461	0.8262	0.999957	0.99701	0.999403	0.999796	0.996133	0.993533	0.999878	0.999962	0.997261	ALBAROSSA_library
human_lncrna_fused_10838	lncRNA_gRNA	-0.078208425854121	-0.011088111739738	-0.120898610456184	-0.138469738962517	-0.250042676277622	-0.525255404791277	-0.107268162232746	-0.246127470779013	-0.150373339097879	0.9337	0.9284	0.59361	0.25022	0.13569	0.037407	0.59886	0.38014	0.87411	0.93384	0.92851	0.71142	0.42346	0.27416	0.1079	0.6792	0.53355	0.87403	0.999957	0.998211	0.999403	0.999796	0.996133	0.985909	0.999878	0.999962	0.999105	ALBAROSSA_library
human_lncrna_fused_10841	lncRNA_gRNA	-0.043339809533956	-0.064299759784271	-0.012966757027302	-0.139981872828237	-0.126996155118224	-0.752940632673177	-0.209796992457131	0.385732094473229	-0.104362615443972	0.81219	0.80826	0.11262	0.17227	0.21177	0.015177	0.41382	0.79741	0.29452	0.8122	0.80827	0.18998	0.27164	0.29953	0.039722	0.43659	0.79755	0.32415	0.999957	0.99701	0.997814	0.999796	0.996133	0.984341	0.999878	0.999962	0.993197	ALBAROSSA_library
human_lncrna_fused_10844	lncRNA_gRNA	-0.043029622543107	-0.579114911425241	0.230781486458463	-0.465373663519971	0.154087221129558	0.214672956882013	-0.154552461997878	-0.015159650366164	-0.629617955545005	0.49427	0.040666	0.91811	0.0043192	0.95769	0.8885	0.57939	0.81806	0.10858	0.53845	0.097457	0.91805	0.015103	0.95764	0.88843	0.59488	0.81802	0.18492	0.999957	0.981871	0.999403	0.904359	0.999233	0.997969	0.999878	0.999962	0.99009	ALBAROSSA_library
human_lncrna_fused_10845	lncRNA_gRNA	-0.03434346308763	-0.726668904169903	-0.703098132856521	-0.110649733186252	-0.46160696583165	-0.096417812877898	-0.175785891095385	-0.168163433369752	-0.140093601258194	0.78092	0.43804	0.051399	0.5374	0.14108	0.80241	0.80222	0.49861	0.29749	0.78103	0.45916	0.10257	0.54387	0.22793	0.80247	0.80229	0.51059	0.32649	0.999957	0.99701	0.997814	0.999796	0.996133	0.993533	0.999878	0.999962	0.993197	ALBAROSSA_library
human_lncrna_fused_10846	lncRNA_gRNA	-0.199944378426054	-0.942357992143462	0.06634280664818	-0.508543744809874	-0.399839732513315	-0.023190753563115	-0.494880365615432	0.021586029736211	-0.747628462374248	0.32438	0.15866	0.7024	0.0079174	0.1505	0.73403	0.096888	0.74328	0.029006	0.37437	0.25262	0.70276	0.021371	0.24116	0.73433	0.16465	0.74356	0.057975	0.999957	0.987291	0.998803	0.95268	0.996133	0.993533	0.999878	0.999962	0.970288	ALBAROSSA_library
human_lncrna_fused_10850	lncRNA_gRNA	1.13222824845203	1.09389919672889	1.3266401784662	1.15602836432931	1.13033791466008	1.48855134448605	1.67719410784057	1.39122114086898	0.806653865296287																												ALBAROSSA_library
human_lncrna_fused_10861	lncRNA_gRNA	-1.12893693477709	-0.440189770076181	-0.14046919966575	-0.565152896492058	-0.55777905937556	0.048613777573781	-0.645723902293793	-0.451553528589812	-0.889890288168497	0.0056013	0.4748	0.42202	0.0012504	0.0066668	0.6144	0.057432	0.17259	0.0053231	0.019015	0.52726	0.51656	0.004546	0.021559	0.63126	0.13206	0.27994	0.015906	0.836929	0.99701	0.997814	0.517049	0.936991	0.993533	0.999878	0.999962	0.929682	ALBAROSSA_library
human_lncrna_fused_10862	lncRNA_gRNA	-0.262672975897642	-0.095038155730823	-0.043647798238256	-0.565229576888587	-0.486902545796229	-0.027305915563661	-0.176092123436542	0.578402741177413	0.039882112103584	0.4748	0.59424	0.90046	0.013475	0.16806	0.26925	0.82196	0.97894	0.44268	0.48803	0.59491	0.90067	0.035481	0.26565	0.34855	0.82204	0.97901	0.44725	0.999957	0.99701	0.999403	0.999796	0.996133	0.992415	0.999878	0.999962	0.9954	ALBAROSSA_library
human_lncrna_fused_10873	lncRNA_gRNA	0.127964993089843	0.155419783209139	-0.314903538675158	0.007380667480491	-0.231095366023563	0.078452410656775	0.351455602233186	-0.096943687758845	-0.161559214963645	0.89875	0.80347	0.4828	0.34203	0.41286	0.87205	0.99758	0.78119	0.64864	0.89864	0.80344	0.55036	0.46082	0.48783	0.87191	0.99757	0.78114	0.6487	0.999957	0.99701	0.997814	0.999796	0.996133	0.997296	0.999878	0.999962	0.9954	ALBAROSSA_library
human_lncrna_fused_10888	lncRNA_gRNA	0.193792213989735	0.159004941765198	0.766043028816145	0.391692076539375	0.566853830675645	0.540077666772696	0.233508603358782	0.626546927511421	0.790829926354007	0.35895	0.22374	0.93593	0.48251	0.99509	0.030148	0.66841	0.82505	0.98948	0.39886	0.30894	0.93619	0.49804	0.99508	0.069314	0.66863	0.82514	0.9895	0.999957	0.990338	0.999403	0.999796	0.999864	0.984341	0.999878	0.999962	0.999939	ALBAROSSA_library
human_lncrna_fused_10890	lncRNA_gRNA	-0.640322482379412	-0.185484889523045	-0.532614259102799	0.046170040579807	0.200047201033408	-0.34740644397203	-0.364144011700286	-0.368087494197124	-0.401916044849144	0.0077066	0.83833	0.053403	0.6348	0.85683	0.63456	0.063265	0.19367	0.19796	0.020815	0.83851	0.10552	0.63518	0.85694	0.63494	0.11534	0.29713	0.2531	0.870717	0.99701	0.997814	0.999796	0.996133	0.993533	0.999878	0.999962	0.990664	ALBAROSSA_library
human_lncrna_fused_10891	lncRNA_gRNA	-0.177823881817416	-0.128609399737378	0.307436253518735	-0.493485831051331	0.253859497503655	0.225681599792577	-0.269062255371304	-0.327171336281833	-0.71040211376509	0.50299	0.58102	0.86036	0.27921	0.84125	0.91319	0.47796	0.26158	0.18632	0.50293	0.58094	0.8601	0.29555	0.84088	0.91316	0.47782	0.28024	0.20082	0.999957	0.99701	0.999403	0.999796	0.996133	0.998342	0.999878	0.999962	0.99009	ALBAROSSA_library
human_lncrna_fused_10892	lncRNA_gRNA	0.269837451539527	-0.481785206703807	-1.04463126461068	0.084932063406391	0.360235245042758	-0.019256202743959	0.100976536772163	-0.808313282577192	-0.216451692066912	0.92582	0.13138	0.046408	0.29345	0.92184	0.37746	0.43564	0.051845	0.53963	0.92578	0.17196	0.083003	0.30769	0.9218	0.38232	0.43554	0.092103	0.5396	0.999957	0.982715	0.997814	0.999796	0.99851	0.992415	0.999878	0.999962	0.9954	ALBAROSSA_library
human_lncrna_fused_109	lncRNA_gRNA	-0.298477608698405	-0.035280506652862	-0.034627783556289	-0.002532867836389	0.185713019984073	-0.059041148978622	-0.014205884665771	-0.590706541763622	-0.050065757474612	0.16394	0.6427	0.25693	0.73137	0.95208	0.53632	0.74886	0.10533	0.62647	0.25993	0.64313	0.3483	0.7317	0.95223	0.54389	0.74917	0.17827	0.62688	0.999957	0.99701	0.997814	0.999796	0.999233	0.993249	0.999878	0.999962	0.9954	ALBAROSSA_library
human_lncrna_fused_10905	lncRNA_gRNA	0.640200705611617	1.00846952123395	0.845401352057659	0.99657256508239	0.424075689028934	0.909541926765198	0.727634194648761	0.785767272940872	0.526661224389628	0.36945	0.67051	0.51755	0.73977	0.025781	0.74428	0.41889	0.54976	0.33199	0.37299	0.67035	0.51749	0.73951	0.047356	0.74406	0.41909	0.54976	0.33292	0.999957	0.99701	0.997814	0.999796	0.996133	0.993533	0.999878	0.999962	0.993197	ALBAROSSA_library
human_lncrna_fused_10909	lncRNA_gRNA	-0.158950745478941	-0.445013294451728	0.395693573264709	0.026745491906552	-0.514582606429488	-0.466309266451741	-0.03611436625542	-0.778565532226477	-0.065228518687707	0.6206	0.26304	0.97834	0.85592	0.13351	0.26856	0.69463	0.0093211	0.36304	0.62099	0.33423	0.97841	0.85604	0.21739	0.3481	0.69487	0.024966	0.37873	0.999957	0.996491	0.999403	0.999796	0.996133	0.992415	0.999878	0.952474	0.993816	ALBAROSSA_library
human_lncrna_fused_10912	lncRNA_gRNA	-0.47348555479684	-0.312448739442683	-0.277097922851035	-0.166454682928807	0.062405408105092	0.056916560734517	-0.124831955435382	-0.697718533086979	-0.001247357017193	0.18052	0.70589	0.027409	0.17998	0.9247	0.33311	0.79137	0.037244	0.12965	0.28709	0.70593	0.070023	0.28916	0.92473	0.46082	0.79133	0.090525	0.21298	0.999957	0.99701	0.997814	0.999796	0.998957	0.992415	0.999878	0.999962	0.990664	ALBAROSSA_library
human_lncrna_fused_10928	lncRNA_gRNA	0.116154789977931	-0.949205287606493	0.077478627904953	0.341618817739482	0.367448687194729	-0.384870909047728	0.100942642286756	-0.086077085401721	-0.399623516406708	0.72437	0.014685	0.66396	0.91096	0.72206	0.62306	0.19891	0.20732	0.36849	0.72399	0.027439	0.66369	0.91088	0.72173	0.62291	0.22328	0.23543	0.36831	0.999957	0.935312	0.997814	0.999796	0.996133	0.993533	0.999878	0.999962	0.99349	ALBAROSSA_library
human_lncrna_fused_10933	lncRNA_gRNA	-0.339290354017398	-0.470221940114601	-0.160676892240889	-0.23120548110729	0.162395384683905	-0.322859815690177	-0.152548019589773	-0.664601041604354	-0.542627606211441	0.069737	0.25927	0.58748	0.058418	0.97648	0.37429	0.4935	0.027431	0.020793	0.15089	0.38264	0.61646	0.13413	0.97661	0.482	0.53318	0.069294	0.052831	0.999957	0.99701	0.997814	0.999796	0.999233	0.992415	0.999878	0.999962	0.970288	ALBAROSSA_library
human_lncrna_fused_10934	lncRNA_gRNA	0.122594186323452	-0.014408438732205	0.100362484177651	0.003212149311009	0.132540016032236	-0.134114709377591	0.038843351293093	0.230001598857952	0.115745670520358	0.48583	0.66227	0.91734	0.52355	0.65966	0.80515	0.66164	0.95485	0.21775	0.49704	0.66251	0.91759	0.53196	0.65996	0.80517	0.66191	0.955	0.2671	0.999957	0.99701	0.999403	0.999796	0.996133	0.993533	0.999878	0.999962	0.990664	ALBAROSSA_library
human_lncrna_fused_10937	lncRNA_gRNA	0.160070889503783	-0.661539058597749	-0.56054613855457	0.134333415621869	-0.228706588214426	-0.057270245274816	-0.486452391819908	-0.150646992434834	-0.221335710471241	0.7244	0.063055	0.0051793	0.36552	0.68011	0.38586	0.5727	0.66364	0.16035	0.72478	0.11609	0.014209	0.41003	0.68036	0.4268	0.57342	0.66392	0.22688	0.999957	0.982715	0.889909	0.999796	0.996133	0.992415	0.999878	0.999962	0.990664	ALBAROSSA_library
human_lncrna_fused_10939	lncRNA_gRNA	-0.117527338765186	0.392296785346471	-0.422101131251854	0.134906556328175	-0.072835117813834	0.483932380483172	-0.259494589797538	-0.188644845999268	-0.11878396941577	0.44079	0.64095	0.3665	0.83351	0.60648	0.98329	0.35552	0.51973	0.68706	0.44082	0.6407	0.37394	0.83311	0.60636	0.98331	0.35937	0.5197	0.68692	0.999957	0.99701	0.997814	0.999796	0.996133	0.999497	0.999878	0.999962	0.9954	ALBAROSSA_library
human_lncrna_fused_10941	lncRNA_gRNA	-0.153369326723601	-0.590143875086452	-0.515027845572948	-0.234781991905238	-0.626392119194628	-0.584997604406175	-0.442525854138089	-0.171721103810751	-0.490178502450631	0.79425	0.17765	0.059129	0.027249	0.014054	0.090304	0.060624	0.35622	0.10143	0.7944	0.27908	0.11387	0.064161	0.03691	0.15728	0.11148	0.40243	0.16926	0.999957	0.988132	0.997814	0.999796	0.996133	0.985909	0.999878	0.999962	0.989857	ALBAROSSA_library
human_lncrna_fused_10945	lncRNA_gRNA	0.281983501100591	0.431011646221155	0.20784649733656	-0.160475827106934	-0.240659131013397	-0.300810411898773	-0.113050788073181	-0.549284879277862	-0.260156647876879	0.93368	0.9189	0.7262	0.48418	0.51651	0.093274	0.36612	0.099653	0.54441	0.93373	0.91887	0.72576	0.48401	0.51646	0.1486	0.36909	0.1509	0.5444	0.999957	0.998211	0.999403	0.999796	0.996133	0.985909	0.999878	0.999962	0.9954	ALBAROSSA_library
human_lncrna_fused_10956	lncRNA_gRNA	-0.010136467485564	-0.419900912023842	0.266082946385713	0.247712212169307	0.078633394065348	-0.127873391899222	0.20777774652079	0.324005190453242	-0.174903463320145	0.78952	0.35389	0.92139	0.81071	0.52081	0.71939	0.79432	0.76732	0.6379	0.78912	0.35901	0.92135	0.81029	0.52077	0.71909	0.79398	0.7669	0.63773	0.999957	0.99701	0.999403	0.999796	0.996133	0.993533	0.999878	0.999962	0.9954	ALBAROSSA_library
human_lncrna_fused_10957	lncRNA_gRNA	0.014010502956004	0.174879751074578	-0.51979201420781	-0.031428803178303	0.015205371164845	-0.047152723739399	-0.098636863518306	0.013453508048719	-0.20442459872887	0.62886	0.91896	0.11452	0.76249	0.60018	0.62711	0.69874	0.80512	0.12955	0.63702	0.91892	0.21637	0.76247	0.6138	0.641	0.69872	0.80508	0.21284	0.999957	0.998211	0.997814	0.999796	0.996133	0.993533	0.999878	0.999962	0.990664	ALBAROSSA_library
human_lncrna_fused_10958	lncRNA_gRNA	0.152167618686012	-0.277899138112585	0.512411779005855	-0.001599264678647	0.24216018466407	-0.135412320981934	0.154693385950859	-0.049692257984192	-0.234386396552022	0.88299	0.21284	0.97938	0.11652	0.98516	0.31821	0.90672	0.53886	0.83031	0.88292	0.32673	0.9795	0.21295	0.98519	0.45284	0.90664	0.5744	0.83029	0.999957	0.993957	0.999403	0.999796	0.999754	0.992415	0.999878	0.999962	0.997944	ALBAROSSA_library
human_lncrna_fused_10968	lncRNA_gRNA	0.414991243344476	-0.127105485648914	0.104924667757349	0.254395826992827	-0.035646261453105	0.067677738024896	0.089779277216929	0.266102800299834	0.31986864088139	0.62939	0.58697	0.46674	0.31873	0.23135	0.36917	0.17983	0.46736	0.83724	0.62925	0.58687	0.4672	0.32939	0.25219	0.37483	0.20751	0.46736	0.83689	0.999957	0.99701	0.997814	0.999796	0.996133	0.992415	0.999878	0.999962	0.998209	ALBAROSSA_library
human_lncrna_fused_10969	lncRNA_gRNA	0.020581908635733	-0.62824343564384	-0.526231377189745	0.120098561571581	-0.267206622369763	0.08477503321872	-0.923877563651353	-0.220227598297047	-0.948798837182313	0.85731	0.41197	0.15151	0.84206	0.5384	0.80786	0.1283	0.44468	0.026535	0.857	0.41291	0.19683	0.84168	0.53835	0.80747	0.1662	0.44494	0.048644	0.999957	0.99701	0.997814	0.999796	0.996133	0.993533	0.999878	0.999962	0.970288	ALBAROSSA_library
human_lncrna_fused_10972	lncRNA_gRNA	-0.435117503850566	-0.141272803599652	0.022859202778004	-0.091826235800384	0.021805571856315	-0.143591759712042	0.072400581446237	-0.240341666626091	-0.061799529612179	0.159	0.862	0.79077	0.6431	0.67706	0.78258	0.70766	0.53388	0.71134	0.25304	0.86215	0.79092	0.64353	0.67729	0.78269	0.70807	0.54043	0.71172	0.999957	0.997128	0.999403	0.999796	0.996133	0.993533	0.999878	0.999962	0.9954	ALBAROSSA_library
human_lncrna_fused_10977	lncRNA_gRNA	-0.054740940580499	-0.62560595323614	-0.283768352974748	0.0882925873133	-0.116279070055051	0.166833816049209	0.170675292363909	-0.291487121136362	-0.562443065625246	0.88667	0.15762	0.24157	0.84898	0.80321	0.76727	0.62234	0.61461	0.037565	0.88656	0.25962	0.36456	0.84885	0.80317	0.76727	0.62951	0.62901	0.088673	0.999957	0.987291	0.997814	0.999796	0.996133	0.993533	0.999878	0.999962	0.979284	ALBAROSSA_library
human_lncrna_fused_1098	lncRNA_gRNA	0.047134582883973	-0.032297006864201	0.191184161530823	-0.131335146966552	-0.221825652457953	0.094809842427024	0.064203943768688	-0.665031340161271	-0.037128264848019	0.70736	0.5844	0.62302	0.67275	0.098752	0.90813	0.79223	0.012849	0.33499	0.70776	0.58526	0.62389	0.67295	0.16783	0.90831	0.79235	0.033934	0.35597	0.999957	0.99701	0.997814	0.999796	0.996133	0.997969	0.999878	0.999962	0.993197	ALBAROSSA_library
human_lncrna_fused_10981	lncRNA_gRNA	-0.024676979310199	0.719473542995111	-0.40519140242957	0.147195481807583	-0.320535023935584	-0.21635276509877	0.389273013908356	-0.238973557660544	0.520920991463389	0.55881	0.95486	0.33633	0.61855	0.24008	0.63735	0.95779	0.07572	0.95592	0.55871	0.95495	0.34744	0.61835	0.25953	0.6372	0.95788	0.13148	0.95601	0.999957	0.998392	0.997814	0.999796	0.996133	0.993533	0.999878	0.999962	0.999939	ALBAROSSA_library
human_lncrna_fused_10982	lncRNA_gRNA	-3.47885258289192	0.50032019033984	-0.754978084220504	-2.14067666584962	-0.421315878519132	0.180974720131813	-1.42177182560882	-2.86333806241583	-0.155564602320551																												ALBAROSSA_library
human_lncrna_fused_10985	lncRNA_gRNA	-0.126578916502174	-0.234383086795586	0.313846197401706	-0.013120096174336	0.167892935139431	-0.420970374122884	-0.10199733096584	-0.163977206278371	-0.29753006832054	0.53085	0.73295	0.97975	0.36168	0.84222	0.021395	0.66302	0.51531	0.70644	0.53578	0.73323	0.97982	0.40736	0.84243	0.054938	0.66328	0.5245	0.70685	0.999957	0.99701	0.999403	0.999796	0.996133	0.984341	0.999878	0.999962	0.9954	ALBAROSSA_library
human_lncrna_fused_10989	lncRNA_gRNA	0.209226529748657	0.224371450316854	0.434908018908179	0.05573990796921	0.068437228587428	0.013122518740341	0.596458969324729	-0.228772213506944	-0.507952526781934	0.92424	0.94754	0.97535	0.87541	0.84859	0.45596	0.73533	0.59	0.16344	0.92446	0.94772	0.97541	0.87548	0.84871	0.47863	0.73565	0.59127	0.22901	0.999957	0.998211	0.999403	0.999796	0.996133	0.992415	0.999878	0.999962	0.990664	ALBAROSSA_library
human_lncrna_fused_10990	lncRNA_gRNA	-0.480451956045067	-0.009951664726768	0.278898574680305	-0.336839035576562	-0.472851699813014	-0.143285900323826	0.158627275858693	-0.130085562868418	-1.1009088849062	0.3307	0.56227	0.84611	0.22655	0.26128	0.733	0.64108	0.7073	0.004775	0.33781	0.56223	0.84572	0.25166	0.2774	0.73267	0.64082	0.70703	0.0092186	0.999957	0.99701	0.999403	0.999796	0.996133	0.993533	0.999878	0.999962	0.924596	ALBAROSSA_library
human_lncrna_fused_10991	lncRNA_gRNA	0.461707181013439	-0.612498317828687	-0.430717160056887	0.038518867621335	-0.179906308554022	-0.198129634511266	-0.342521972535682	-0.463470078449289	-0.252451839575706	0.98562	0.1733	0.1741	0.55717	0.76133	0.50838	0.56282	0.2653	0.62145	0.98565	0.2051	0.21425	0.55707	0.76094	0.50828	0.5628	0.28338	0.62131	0.999957	0.982715	0.997814	0.999796	0.996133	0.992415	0.999878	0.999962	0.9954	ALBAROSSA_library
human_lncrna_fused_10997	lncRNA_gRNA	-0.136045837048705	-0.964158935138759	0.18415494161821	-0.093535651664344	-0.643526655700021	0.298670613260899	-0.22258938249287	-0.469747150578314	-0.347387205984471	0.62747	0.015793	0.42323	0.4518	0.21908	0.51458	0.78682	0.12536	0.09345	0.62787	0.041248	0.45867	0.47378	0.30413	0.52554	0.78697	0.20645	0.15726	0.999957	0.936659	0.997814	0.999796	0.996133	0.992415	0.999878	0.999962	0.989857	ALBAROSSA_library
human_lncrna_fused_10998	lncRNA_gRNA	1.09386975518371	1.00232409296994	1.0257881443363	0.468439483084978	1.0079069484961	1.10847053465739	0.845651557408213	1.07242943549076	0.741440280939206																												ALBAROSSA_library
human_lncrna_fused_10999	lncRNA_gRNA	-0.006224525619012	0.276134858391781	-0.359628244128224	0.018941999949016	-0.388202751381913	0.076406624313924	-0.15352946055779	-0.480681039876551	-0.694422410801955	0.71546	0.8261	0.50292	0.85847	0.48115	0.44184	0.70991	0.24799	0.052561	0.71511	0.82566	0.50286	0.85818	0.48098	0.44252	0.70964	0.26891	0.089547	0.999957	0.99701	0.997814	0.999796	0.996133	0.992415	0.999878	0.999962	0.979284	ALBAROSSA_library
human_lncrna_fused_110	lncRNA_gRNA	-0.293985555945733	-0.092857140858482	-0.519407552649997	-0.132773051856793	0.111586403532102	-0.685506891452517	-0.550338489447313	-0.201808546979719	-0.307874886402233	0.21232	0.65992	0.13053	0.50221	0.79044	0.081038	0.056375	0.77584	0.32284	0.30033	0.66021	0.21479	0.51408	0.7906	0.14407	0.10509	0.77601	0.34634	0.999957	0.99701	0.997814	0.999796	0.996133	0.985909	0.999878	0.999962	0.993197	ALBAROSSA_library
human_lncrna_fused_1102	lncRNA_gRNA	-0.479913662076628	-0.49463557736724	-0.338392826463082	-0.206046321491197	-0.336942408203568	-0.811207184729841	-0.342319670665332	-0.430364950749159	-0.453921707883559	0.29289	0.35265	0.46437	0.21159	0.44716	0.016004	0.50539	0.1508	0.25945	0.30471	0.3579	0.46483	0.23946	0.44704	0.029834	0.50533	0.19019	0.26571	0.999957	0.99701	0.997814	0.999796	0.996133	0.971904	0.999878	0.999962	0.990664	ALBAROSSA_library
human_lncrna_fused_11027	lncRNA_gRNA	-0.037126438623209	-0.287232117487428	-0.40559524798419	-0.238988355768806	-0.023167343061728	0.004341877070055	-0.439287337341833	0.074336266370382	0.561376708268405	0.68027	0.65858	0.12551	0.26285	0.76164	0.27104	0.041234	0.92092	0.64351	0.68174	0.66262	0.22925	0.38773	0.76158	0.39763	0.098467	0.92091	0.6436	0.999957	0.99701	0.997814	0.999796	0.996133	0.992415	0.999878	0.999962	0.9954	ALBAROSSA_library
human_lncrna_fused_11029	lncRNA_gRNA	0.089147245683149	0.552042397332974	0.305192942519872	0.121716960830615	-0.022686781003796	0.226632353413008	0.117475771861176	0.099121004880158	-0.353860416160585	0.82476	0.969	0.96933	0.82945	0.3404	0.91136	0.90752	0.80756	0.4182	0.82487	0.96912	0.96944	0.8295	0.38533	0.91154	0.90771	0.80758	0.42565	0.999957	0.999158	0.999403	0.999796	0.996133	0.997969	0.999878	0.999962	0.9954	ALBAROSSA_library
human_lncrna_fused_1103	lncRNA_gRNA	0.401611239850853	0.336921904552994	0.590773246292779	-0.028622172724291	0.424252202862771	0.328900081252056	-0.007917143685589	0.231390518953576	0.035231568568754	0.91462	0.90442	0.9737	0.8824	0.96653	0.95028	0.86856	0.8889	0.80555	0.91486	0.90458	0.97376	0.88249	0.96664	0.95046	0.86873	0.88899	0.80557	0.999957	0.998101	0.999403	0.999796	0.999233	0.998423	0.999878	0.999962	0.996986	ALBAROSSA_library
human_lncrna_fused_11030	lncRNA_gRNA	0.224932746221716	-0.259509087480895	-0.369747386620042	-0.430201061739481	-0.112396426936998	-0.203429983032097	-0.505637591725144	-0.431069994502676	-0.3087772408023																												ALBAROSSA_library
human_lncrna_fused_11033	lncRNA_gRNA	-0.073118439090537	-1.0344515413194	-0.134873418888606	0.199235790547715	-1.1631564462525	-0.192327959676472	0.140034303974005	-0.467399708872549	-0.77342722527264	0.60162	0.09946	0.15886	0.35329	0.0041643	0.21466	0.58983	0.10329	0.046106	0.60201	0.16906	0.25371	0.40145	0.011443	0.31483	0.5902	0.17535	0.084952	0.999957	0.982715	0.997814	0.999796	0.798045	0.992415	0.999878	0.999962	0.978318	ALBAROSSA_library
human_lncrna_fused_11034	lncRNA_gRNA	-1.26532774197143	-0.79884166155066	-0.697616954441735	-0.382654641940355	-0.040027877416971	0.052417634728847	-0.655505987922924	-0.726417886056488	0.191858964152938																												ALBAROSSA_library
human_lncrna_fused_11047	lncRNA_gRNA	0.066104735847234	0.324695440754819	-0.117462387666485	0.153913554768978	0.776895245942677	-0.188827013020317	0.502059046187021	0.257295295422343	0.045856134162061	0.38642	0.88779	0.34997	0.9165	0.99676	0.60783	0.97733	0.93831	0.63687	0.38872	0.8877	0.35936	0.9165	0.99675	0.60772	0.97739	0.93834	0.63674	0.999957	0.997949	0.997814	0.999796	0.999864	0.993533	0.999878	0.999962	0.9954	ALBAROSSA_library
human_lncrna_fused_11054	lncRNA_gRNA	-0.23113046008303	-0.022583140152708	-0.224604232419829	-0.049542892967601	-0.265368177996013	-0.010317997925158	-0.269021939960759	-0.030099012071452	-0.031810804951686	0.74192	0.4529	0.66804	0.68183	0.20312	0.39719	0.52187	0.60028	0.40426	0.7422	0.4708	0.66828	0.68204	0.29411	0.43484	0.52636	0.60105	0.41343	0.999957	0.99701	0.998279	0.999796	0.996133	0.992415	0.999878	0.999962	0.99505	ALBAROSSA_library
human_lncrna_fused_1106	lncRNA_gRNA	-0.144843573542737	-0.131460699517113	0.137549940182719	0.320447647414139	-0.010287580503499	0.228475744340981	-0.031393479523805	-0.000549214189762	-0.342470290189935	0.27118	0.26362	0.69705	0.44401	0.72715	0.46337	0.83898	0.8262	0.080204	0.39678	0.38786	0.70068	0.51641	0.72713	0.53128	0.83889	0.82617	0.14681	0.999957	0.99701	0.998453	0.999796	0.996133	0.992415	0.999878	0.999962	0.989857	ALBAROSSA_library
human_lncrna_fused_11060	lncRNA_gRNA	0.106333057987243	-1.06543501102327	0.277946896541857	-0.049394718143119	-0.062408994267053	-0.149533493873147	-0.585535722880143	-0.2338849627482	-0.220913364041757	0.90462	0.062729	0.62384	0.27171	0.42433	0.067265	0.10834	0.17386	0.5476	0.90479	0.11559	0.62469	0.34699	0.44756	0.12414	0.18128	0.27383	0.54786	0.999957	0.982715	0.997814	0.999796	0.996133	0.985909	0.999878	0.999962	0.9954	ALBAROSSA_library
human_lncrna_fused_11061	lncRNA_gRNA	-0.231548145386651	-0.451983039276962	0.040555943825858	-0.174250086331196	-0.628359446145383	-0.472819080733198	-0.424057180485108	-0.019984278746619	0.338688369944831	0.22197	0.5944	0.87017	0.13303	0.057945	0.48604	0.061721	0.63156	0.97934	0.3375	0.61024	0.87003	0.23283	0.13311	0.54476	0.1376	0.64235	0.97947	0.999957	0.99701	0.999403	0.999796	0.996133	0.993494	0.999878	0.999962	0.999939	ALBAROSSA_library
human_lncrna_fused_11063	lncRNA_gRNA	-0.117822001172983	-0.306507431797948	-0.278740433258101	-0.299873819734714	-0.638841188120924	-0.110929496690637	0.183408004784897	-0.117111383725586	0.043864875757095	0.62151	0.74722	0.51384	0.039169	0.197	0.52295	0.92892	0.7911	0.87972	0.631	0.74719	0.56869	0.094541	0.30704	0.56782	0.92895	0.79107	0.87967	0.999957	0.99701	0.997814	0.999796	0.996133	0.993494	0.999878	0.999962	0.999105	ALBAROSSA_library
human_lncrna_fused_11068	lncRNA_gRNA	-0.096637669987672	-0.240561296130976	-0.119626086849952	-0.18699174113229	-0.262801518876668	-0.203516367517805	0.092383902723148	-0.090847142450526	-0.032275938824167	0.6343	0.79415	0.55786	0.53916	0.61141	0.61935	0.91631	0.69557	0.54021	0.63416	0.79382	0.55776	0.53911	0.6113	0.61917	0.91629	0.69528	0.54018	0.999957	0.99701	0.997814	0.999796	0.996133	0.993533	0.999878	0.999962	0.9954	ALBAROSSA_library
human_lncrna_fused_11069	lncRNA_gRNA	-0.004154922762535	0.0405008862973	0.06720439603882	-0.217436393477434	0.412806962334412	-0.461867956262658	-0.018866385676406	0.113734168989128	-0.188715855916411	0.84453	0.59911	0.9301	0.15998	0.80444	0.3642	0.78972	0.77519	0.29401	0.84473	0.59957	0.93035	0.25465	0.80446	0.41151	0.78986	0.77538	0.32377	0.999957	0.99701	0.999403	0.999796	0.996133	0.992415	0.999878	0.999962	0.993197	ALBAROSSA_library
human_lncrna_fused_1107	lncRNA_gRNA	-0.144019493282566	-0.315001787751948	0.075171835000072	0.439886951719579	-0.518758445317218	0.275912415142828	-0.23830033481121	-0.049608841385119	-0.044421261141265	0.15651	0.044014	0.25236	0.98588	0.1779	0.89259	0.38439	0.80341	0.50241	0.24962	0.087843	0.34555	0.98597	0.2785	0.89271	0.41396	0.80347	0.50299	0.999957	0.977168	0.997814	0.999796	0.996133	0.997969	0.999878	0.999962	0.9954	ALBAROSSA_library
human_lncrna_fused_11071	lncRNA_gRNA	-0.245191564533535	-0.66843416490827	-0.186381879757599	-0.34535837129353	-0.132528391694329	-0.244580372655451	0.006892087860523	-0.417106712436905	-0.186163958731254	0.40136	0.073055	0.39699	0.21628	0.55303	0.29689	0.80636	0.17284	0.36553	0.40271	0.12706	0.40136	0.24325	0.55296	0.31156	0.80595	0.20751	0.36539	0.999957	0.982715	0.997814	0.999796	0.996133	0.992415	0.999878	0.999962	0.993197	ALBAROSSA_library
human_lncrna_fused_11072	lncRNA_gRNA	0.133059843993381	-0.452717851677726	0.295538429528726	0.230389763618103	-0.028328611701963	0.111118162928579	0.369478955704871	-0.246714760840649	-0.104910831518027	0.88019	0.59275	0.78729	0.93656	0.821	0.83919	0.84354	0.19858	0.74111	0.88017	0.59267	0.78689	0.93661	0.82053	0.83887	0.84317	0.22828	0.74088	0.999957	0.99701	0.999403	0.999796	0.996133	0.995583	0.999878	0.999962	0.9954	ALBAROSSA_library
human_lncrna_fused_11073	lncRNA_gRNA	0.322316882936978	0.175152451099195	-0.500659381709589	-0.196295383603252	-0.300750267286591	0.064080059115191	-0.382009226818661	0.175809887960171	-0.243779942924358	0.9205	0.90636	0.16586	0.53654	0.17321	0.57771	0.37401	0.92298	0.15743	0.92075	0.90651	0.26325	0.54313	0.27283	0.58049	0.40616	0.92322	0.22489	0.999957	0.998101	0.997814	0.999796	0.996133	0.993533	0.999878	0.999962	0.990664	ALBAROSSA_library
human_lncrna_fused_11080	lncRNA_gRNA	-0.582767509525808	0.176636649104322	-0.153005538799155	-0.301359272190088	-0.526412013253126	-0.337819096749654	-0.061621309071984	-0.171049816913282	-0.27119133685708	0.091541	0.7349	0.17394	0.12877	0.060399	0.43704	0.87426	0.33821	0.23298	0.15745	0.73521	0.27431	0.21135	0.11193	0.46431	0.87433	0.39001	0.2782	0.999957	0.99701	0.997814	0.999796	0.996133	0.992415	0.999878	0.999962	0.992372	ALBAROSSA_library
human_lncrna_fused_11088	lncRNA_gRNA	-0.500713597697395	-0.50638567030118	0.019287732804116	-0.258814311178422	-0.333123612767736	-0.452691140374301	-0.675688129813297	-0.256754987342758	0.049955478528668	0.08142	0.50652	0.62988	0.15495	0.13755	0.36068	0.33516	0.59889	0.54586	0.13269	0.50642	0.62973	0.1941	0.17592	0.36723	0.34072	0.59885	0.54583	0.999957	0.99701	0.997814	0.999796	0.996133	0.992415	0.999878	0.999962	0.9954	ALBAROSSA_library
human_lncrna_fused_111	lncRNA_gRNA	-0.065728812180498	0.043711212844937	0.265843494922521	0.629709659416137	0.463865405919373	0.082681408076832	-0.044252466288802	0.372958893301871	0.322478575325341	0.70041	0.43263	0.87279	0.99562	0.82997	0.74671	0.75917	0.97655	0.72008	0.70011	0.4329	0.87274	0.99561	0.82953	0.74646	0.75879	0.97662	0.71979	0.999957	0.99701	0.999403	0.999796	0.996133	0.993533	0.999878	0.999962	0.9954	ALBAROSSA_library
human_lncrna_fused_1110	lncRNA_gRNA	0.347699548847219	0.024630273337009	0.464944669312539	0.167609782510347	0.252306423760834	0.464384068981939	-0.2804908507051	0.269759589610903	-0.080159391592312	0.96886	0.76164	0.97717	0.37731	0.8393	0.96046	0.46146	0.94039	0.69491	0.96894	0.76124	0.97724	0.38165	0.83897	0.96052	0.46132	0.94039	0.69462	0.999957	0.99701	0.999403	0.999796	0.996133	0.998423	0.999878	0.999962	0.9954	ALBAROSSA_library
human_lncrna_fused_11102	lncRNA_gRNA	-0.537789110101654	0.244947926986006	-0.141408591574368	-0.069315374258931	-0.330624869595685	0.34108839494419	-0.695272536675865	-0.250227941789367	-0.330750785884641	0.15953	0.94182	0.62298	0.76345	0.22431	0.99229	0.10278	0.5718	0.14637	0.25376	0.94203	0.62386	0.7637	0.30743	0.99231	0.17327	0.57418	0.21731	0.999957	0.998211	0.997814	0.999796	0.996133	0.999534	0.999878	0.999962	0.990664	ALBAROSSA_library
human_lncrna_fused_11103	lncRNA_gRNA	0.014927516821185	-0.73930653901183	-0.069498825565388	0.159655887207038	-0.242735138133724	-0.344770977721655	0.290487423499007	-0.194149096965218	-0.100787547387468	0.63169	0.12635	0.23215	0.94167	0.47663	0.38727	0.88884	0.58647	0.54533	0.6321	0.20734	0.33331	0.94187	0.48934	0.42782	0.88894	0.58787	0.54563	0.999957	0.982715	0.997814	0.999796	0.996133	0.992415	0.999878	0.999962	0.9954	ALBAROSSA_library
human_lncrna_fused_11105	lncRNA_gRNA	-0.218336164378821	-0.212547833573045	-0.259830377191044	0.174107480807894	0.138557155292873	-0.207386513049082	-0.751296063000335	-0.737704332017269	-0.136894065412746	0.38437	0.26544	0.64091	0.80877	0.84477	0.70597	0.085549	0.045472	0.15771	0.38682	0.28153	0.64065	0.80838	0.84443	0.7057	0.1328	0.081442	0.17628	0.999957	0.988132	0.997814	0.999796	0.996133	0.993533	0.999878	0.999962	0.989857	ALBAROSSA_library
human_lncrna_fused_11107	lncRNA_gRNA	0.541094350164491	0.056173729050469	0.314060411216297	0.326252827781685	0.631759023832989	0.348269787917557	-0.125789758726961	0.456236286078039	0.24781568658176	0.97456	0.66132	0.66866	0.61993	0.96762	0.91026	0.49902	0.90398	0.81876	0.97463	0.66159	0.66887	0.62036	0.96772	0.91042	0.50636	0.90414	0.81884	0.999957	0.99701	0.998315	0.999796	0.999233	0.997969	0.999878	0.999962	0.997261	ALBAROSSA_library
human_lncrna_fused_11108	lncRNA_gRNA	-0.409090331973863	-0.42689680169387	-0.84006079491593	-0.060703249798901	-0.093310237044411	-0.11176503468378	0.001953013903366	-0.59038207217555	-0.126729894778663	0.77573	0.53376	0.52537	0.82392	0.11675	0.85352	0.78166	0.36995	0.57532	0.77539	0.53377	0.5254	0.82345	0.1597	0.85314	0.78125	0.3747	0.57526	0.999957	0.99701	0.997814	0.999796	0.996133	0.995975	0.999878	0.999962	0.9954	ALBAROSSA_library
human_lncrna_fused_11115	lncRNA_gRNA	0.100049651598606	-0.239469104492763	0.080096297514956	0.194888867280171	-0.130480821469726	0.235633545405943	0.110809285242245	0.332275051050642	0.154139071893559	0.34035	0.46133	0.16532	0.29835	0.1027	0.43459	0.74507	0.2749	0.3894	0.44771	0.51889	0.27593	0.42951	0.19144	0.51466	0.74501	0.40174	0.43233	0.999957	0.99701	0.997814	0.999796	0.996133	0.992415	0.999878	0.999962	0.9954	ALBAROSSA_library
human_lncrna_fused_11119	lncRNA_gRNA	0.357318346383736	0.281445795876381	0.336201219862266	0.027823454058255	-0.186514148728371	-0.060631167483371	-0.15531787203255	0.298360913044724	-0.011937587103019	0.79059	0.89357	0.98077	0.34133	0.63177	0.282	0.41884	0.77095	0.42241	0.79056	0.89347	0.98081	0.46047	0.63924	0.41063	0.48571	0.77093	0.45554	0.999957	0.998101	0.999403	0.999796	0.996133	0.992415	0.999878	0.999962	0.9954	ALBAROSSA_library
human_lncrna_fused_11120	lncRNA_gRNA	0.081873822612599	-0.432287162480265	-0.085239225933561	-0.116007985054383	0.06543295548538	0.169219549965506	-0.118719329698522	0.592820889584247	0.00773200700861	0.89999	0.25236	0.59185	0.15025	0.59122	0.85352	0.63378	0.99871	0.53292	0.90019	0.32733	0.59472	0.24124	0.59178	0.85369	0.63417	0.99874	0.53315	0.999957	0.994378	0.997814	0.999796	0.996133	0.996251	0.999878	0.999962	0.9954	ALBAROSSA_library
human_lncrna_fused_11122	lncRNA_gRNA	-0.578990721456521	-0.251042137735122	-0.548204087067913	-0.453662607484229	-0.705270554179602	-0.307440321414758	-0.302091136707784	-0.231132710012244	-0.468423189693226	0.01887	0.62982	0.12164	0.06024	0.050897	0.34043	0.59595	0.19896	0.33216	0.048832	0.63022	0.20244	0.11337	0.097766	0.39527	0.59632	0.30031	0.35373	0.999957	0.99701	0.997814	0.999796	0.996133	0.992415	0.999878	0.999962	0.993197	ALBAROSSA_library
human_lncrna_fused_11124	lncRNA_gRNA	-0.158249276845855	-0.314623727468331	-0.147026713923193	-0.066887922063092	0.146359150618374	-0.043626742592999	-0.449042093698439	-0.317486211392185	-0.496508859776982	0.29274	0.6361	0.36313	0.49385	0.92014	0.73409	0.010499	0.81007	0.15968	0.45111	0.7055	0.52749	0.63584	0.92026	0.76765	0.036659	0.81543	0.28843	0.999957	0.99701	0.997814	0.999796	0.99851	0.993533	0.999878	0.999962	0.993197	ALBAROSSA_library
human_lncrna_fused_11125	lncRNA_gRNA	-0.112090128985196	-0.848412514881176	-0.367748973112822	-0.335586881990076	-0.614944498723721	0.018802566402498	-0.128482544356737	-0.503302950997437	-0.193855802884982	0.65939	0.12087	0.31194	0.08854	0.11077	0.48959	0.06529	0.043278	0.50739	0.65969	0.19958	0.38268	0.15431	0.18519	0.50507	0.11835	0.088017	0.50777	0.999957	0.982715	0.997814	0.999796	0.996133	0.992415	0.999878	0.999962	0.9954	ALBAROSSA_library
human_lncrna_fused_11126	lncRNA_gRNA	0.215941771008183	0.271431557662962	-0.069505217987158	-0.017401590902038	-0.01546847884278	0.161087252008481	-0.353631019603947	-0.232730435674981	-0.256390998590122	0.86367	0.95304	0.73779	0.15085	0.78528	0.90501	0.4323	0.044171	0.76752	0.86353	0.95295	0.7379	0.2542	0.78528	0.90492	0.49393	0.10508	0.76751	0.999957	0.998211	0.999403	0.999796	0.996133	0.997969	0.999878	0.999962	0.9954	ALBAROSSA_library
human_lncrna_fused_11127	lncRNA_gRNA	0.184176809271509	0.07631962609157	-0.454208799044283	-0.29676123163018	0.104773198999239	-0.527899393413252	-0.571220911334142	-0.406483747328299	-0.24796834887676	0.72597	0.81782	0.18825	0.049419	0.85861	0.16709	0.097373	0.159	0.39901	0.72635	0.8179	0.2937	0.097409	0.85876	0.26462	0.16535	0.25329	0.40892	0.999957	0.99701	0.997814	0.999796	0.996133	0.992415	0.999878	0.999962	0.994452	ALBAROSSA_library
human_lncrna_fused_11130	lncRNA_gRNA	-0.336626487880125	0.015022016142415	-0.043670732755341	-0.326062691073722	0.214462741965024	-0.216231277220923	-0.201479057066796	-0.159109512997393	-0.404042238935557	0.48496	0.5174	0.59161	0.15428	0.7461	0.52045	0.53496	0.73167	0.40046	0.48479	0.51734	0.59154	0.19358	0.74586	0.52041	0.53495	0.73129	0.40003	0.999957	0.99701	0.997814	0.999796	0.996133	0.992415	0.999878	0.999962	0.994452	ALBAROSSA_library
human_lncrna_fused_11132	lncRNA_gRNA	-0.215956625832687	0.268355012962171	0.169298791772341	-0.185167605297081	0.299269799070956	0.23331202014363	-0.293916142755333	0.08489575350698	-0.306469919088758	0.10349	0.75319	0.87655	0.09578	0.2604	0.88609	0.21218	0.79386	0.5144	0.17478	0.75346	0.87658	0.1647	0.33081	0.88616	0.2945	0.79399	0.51468	0.999957	0.99701	0.999403	0.999796	0.996133	0.997969	0.999878	0.999962	0.9954	ALBAROSSA_library
human_lncrna_fused_11136	lncRNA_gRNA	0.441681026655011	-0.202471893200253	-0.183633375596744	-0.642620176207562	-0.818915013839802	-0.86882614730286	-0.161435582564674	-0.534727904930596	-0.797157889600529	0.91848	0.55044	0.62738	0.009214	0.038534	0.018028	0.6717	0.063725	0.050331	0.91844	0.55044	0.62724	0.017376	0.069658	0.033448	0.67156	0.11192	0.087779	0.999957	0.99701	0.997814	0.94066	0.996133	0.971904	0.999878	0.999962	0.979284	ALBAROSSA_library
human_lncrna_fused_11137	lncRNA_gRNA	-0.066731012835006	0.015993146274101	-0.179886943096866	0.212628766542491	0.219667325473885	-0.135352452498055	0.102914736015361	0.030226316285811	-0.190519196613659	0.28389	0.82119	0.75345	0.94787	0.87243	0.375	0.70475	0.65085	0.69439	0.34671	0.82128	0.75371	0.94805	0.87254	0.41911	0.7051	0.65125	0.69463	0.999957	0.99701	0.999403	0.999796	0.996133	0.992415	0.999878	0.999962	0.9954	ALBAROSSA_library
human_lncrna_fused_1114	lncRNA_gRNA	0.176048616319452	-0.025565948778634	0.526900388522568	0.317647416261283	0.29320185160784	-0.331240437637538	0.587414905847683	0.329958584539156	0.115403751765299	0.83895	0.83017	0.96489	0.807	0.72979	0.61412	0.94903	0.79531	0.7665	0.83914	0.83025	0.96496	0.80701	0.73013	0.61477	0.94917	0.79545	0.76674	0.999957	0.99701	0.999403	0.999796	0.996133	0.993533	0.999878	0.999962	0.9954	ALBAROSSA_library
human_lncrna_fused_11143	lncRNA_gRNA	-0.184291096167029	-0.637723261016533	-0.424471604769183	-0.057947790104076	-0.037594524944847	0.040204985688243	-0.647940284843365	-0.132771380908617	-0.061940572558992	0.59774	0.26886	0.28565	0.86962	0.65859	0.69219	0.066664	0.62873	0.61655	0.59821	0.33801	0.36598	0.86978	0.6589	0.69243	0.12038	0.62911	0.61692	0.999957	0.99701	0.997814	0.999796	0.996133	0.993533	0.999878	0.999962	0.9954	ALBAROSSA_library
human_lncrna_fused_11146	lncRNA_gRNA	0.02481892247505	-0.417158509622819	-0.74350228887882	-0.369059208824206	0.535171059353049	0.013644951298175	0.146300888607254	0.309987399008005	-0.6436824735788	0.59124	0.79751	0.023731	0.023283	0.98999	0.1255	0.86581	0.71365	0.039083	0.59183	0.79765	0.060537	0.058224	0.99003	0.20707	0.86593	0.71405	0.07386	0.999957	0.99701	0.997814	0.999796	0.999754	0.989835	0.999878	0.999962	0.970833	ALBAROSSA_library
human_lncrna_fused_1115	lncRNA_gRNA	0.619602070418031	0.934599457331354	0.739124793896601	0.516331823225613	0.089195344540838	0.154991323304957	0.496512560589975	0.695093044014967	0.496248630267698	0.98601	0.98679	0.78729	0.99153	0.49062	0.71704	0.98778	0.99506	0.91707	0.98605	0.98681	0.78727	0.99157	0.53569	0.71748	0.98784	0.99506	0.91703	0.999957	0.99993	0.999403	0.999796	0.996133	0.993533	0.999878	0.999962	0.999829	ALBAROSSA_library
human_lncrna_fused_11153	lncRNA_gRNA	-0.30327796926682	-0.434661243123815	0.433243646498062	0.115083663510919	0.164139996071216	-0.025576656635221	-0.967837606694136	0.058851090608551	-0.094394012302607	0.54618	0.39878	0.97298	0.82976	0.63549	0.83131	0.031768	0.85793	0.4345	0.54952	0.42903	0.97304	0.82982	0.63586	0.83143	0.067891	0.85806	0.43999	0.999957	0.99701	0.999403	0.999796	0.996133	0.995572	0.999878	0.999962	0.9954	ALBAROSSA_library
human_lncrna_fused_11164	lncRNA_gRNA	0.172253226588063	-0.320075469368857	-0.020468494397695	0.190678050156405	0.15949476379163	0.039015133163668	0.090249387572284	0.223873888285871	-0.222018306681993	0.91925	0.46965	0.30474	0.91641	0.70976	0.90251	0.89556	0.95467	0.42775	0.91922	0.52398	0.43746	0.91637	0.70971	0.90247	0.89547	0.95456	0.45935	0.999957	0.99701	0.997814	0.999796	0.996133	0.997969	0.999878	0.999962	0.9954	ALBAROSSA_library
human_lncrna_fused_11167	lncRNA_gRNA	-0.345491879376407	-0.567226697550008	-0.253162971701082	-0.144095122450099	-0.143177987833535	-0.678270779157254	-0.185883738206837	-0.478505249149562	-0.813894178518448	0.58418	0.20263	0.224	0.42661	0.90834	0.1503	0.8468	0.12944	0.0039132	0.63653	0.33572	0.37049	0.56977	0.9084	0.292	0.84674	0.26292	0.013696	0.999957	0.996969	0.997814	0.999796	0.998497	0.992415	0.999878	0.999962	0.929682	ALBAROSSA_library
human_lncrna_fused_11171	lncRNA_gRNA	-0.099011051898381	0.158498110724774	-0.033093592404973	-0.333535614625899	-0.002436690433751	-0.705276228800987	-0.147087189290609	-0.389174098076582	-0.442182227257987	0.71902	0.63294	0.83386	0.20456	0.59291	0.040366	0.50997	0.4406	0.45849	0.71937	0.63334	0.83398	0.30518	0.59346	0.08464	0.51581	0.46444	0.4615	0.999957	0.99701	0.999403	0.999796	0.996133	0.985909	0.999878	0.999962	0.9954	ALBAROSSA_library
human_lncrna_fused_11174	lncRNA_gRNA	-0.248832531628168	-0.657999352690652	-0.063781761161759	-0.324432952241821	-0.277717548859006	-0.52125739358763	-0.554043698359972	-0.273014581738158	-0.278301678712211	0.083311	0.2612	0.37572	0.23121	0.16299	0.058204	0.025683	0.2774	0.80682	0.16776	0.38497	0.49259	0.35016	0.26558	0.13374	0.06484	0.40475	0.80679	0.999957	0.99701	0.997814	0.999796	0.996133	0.985909	0.999878	0.999962	0.996986	ALBAROSSA_library
human_lncrna_fused_11175	lncRNA_gRNA	-0.293290128860236	-0.766243418580593	-0.568311574163558	-0.413240349187653	-0.278629623780866	-0.730320866946553	-0.317086987789779	0.1671861594107	-0.547232518717013	0.25141	0.27456	0.04516	0.065967	0.58063	0.059392	0.14049	0.66737	0.021492	0.26919	0.28929	0.080939	0.11562	0.58053	0.10473	0.17586	0.66713	0.039642	0.999957	0.988132	0.997814	0.999796	0.996133	0.985909	0.999878	0.999962	0.969489	ALBAROSSA_library
human_lncrna_fused_11176	lncRNA_gRNA	0.125855940809379	-0.10695417133825	-0.083949783437179	-0.036620934685477	-0.06830053361955	-0.18902780080766	-0.061201009458158	-0.126494309359796	-0.151707822182075	0.79508	0.75862	0.64333	0.72717	0.76568	0.29604	0.70162	0.57828	0.51429	0.79471	0.75826	0.64308	0.72671	0.76525	0.31086	0.70131	0.57821	0.5142	0.999957	0.99701	0.997814	0.999796	0.996133	0.992415	0.999878	0.999962	0.9954	ALBAROSSA_library
human_lncrna_fused_11177	lncRNA_gRNA	-0.506193943182523	-0.981122462894963	-1.06456999512991	0.067696185948677	0.197631158210312	-0.807796173371024	-0.292454082637755	-0.369046079122456	-0.363138724227073	0.62631	0.15291	0.01484	0.52768	0.84929	0.060282	0.45421	0.22826	0.33077	0.62619	0.18889	0.027716	0.52768	0.84886	0.10617	0.45403	0.25254	0.33177	0.999957	0.982715	0.997112	0.999796	0.996133	0.985909	0.999878	0.999962	0.993197	ALBAROSSA_library
human_lncrna_fused_11180	lncRNA_gRNA	0.132828560969739	-0.06793755518687	0.438714368797742	0.106360838260463	-0.03988601411179	-0.222290458761096	0.105515766935863	0.042709763627793	0.585166877505222	0.96722	0.6783	0.78199	0.74798	0.77475	0.39622	0.7256	0.54964	0.9977	0.96733	0.67855	0.7821	0.74827	0.77495	0.43411	0.726	0.55421	0.99773	0.999957	0.99701	0.999403	0.999796	0.996133	0.992415	0.999878	0.999962	0.999939	ALBAROSSA_library
human_lncrna_fused_11192	lncRNA_gRNA	-0.563391494612494	-0.517668576391971	-0.475437970011436	-0.251668317400911	-0.736876531998938	-0.199926051572186	0.087028970839449	0.080429314570322	-0.13579619103663	0.046067	0.18809	0.46704	0.12914	0.11178	0.67201	0.75455	0.27271	0.24109	0.09065	0.28677	0.49107	0.21188	0.18661	0.67221	0.75485	0.34633	0.28409	0.999957	0.988132	0.997814	0.999796	0.996133	0.993533	0.999878	0.999962	0.993197	ALBAROSSA_library
human_lncrna_fused_112	lncRNA_gRNA	0.455928348309464	1.4003003895325	0.351595904961856	0.229764419301683	0.091324758900972	0.492914409087825	0.300862179128997	0.560386024858954	0.33681411466615	0.95247	0.99984	0.72217	0.74485	0.81154	0.94819	0.6793	0.85949	0.88543	0.95252	0.99983	0.72185	0.74463	0.81113	0.9482	0.67916	0.85922	0.88534	0.999957	0.999973	0.999403	0.999796	0.996133	0.998423	0.999878	0.999962	0.999105	ALBAROSSA_library
human_lncrna_fused_11220	lncRNA_gRNA	-0.056590898225879	-0.40802970779932	-0.210673485213862	-0.107584532041753	-0.263988199201172	-0.236405967653462	-0.088623791007285	-0.211999343634895	-0.066956208962167	0.85929	0.20711	0.80087	0.94141	0.86331	0.29236	0.77584	0.59483	0.8096	0.85908	0.31982	0.80084	0.94135	0.86318	0.42267	0.77582	0.61408	0.80957	0.999957	0.993313	0.999403	0.999796	0.996133	0.992415	0.999878	0.999962	0.996986	ALBAROSSA_library
human_lncrna_fused_11237	lncRNA_gRNA	-0.478544121125603	-0.711474468583345	-0.49906438716687	-0.315199077649911	-0.468071653776359	-0.787612821517241	-0.339804657166888	-0.723975896639492	-0.325821812749784	0.16305	0.059565	0.27964	0.43763	0.31303	0.068661	0.43809	0.033572	0.18089	0.19633	0.105	0.29943	0.43824	0.32216	0.12003	0.43798	0.061074	0.19608	0.999957	0.982214	0.997814	0.999796	0.996133	0.985909	0.999878	0.999962	0.99009	ALBAROSSA_library
human_lncrna_fused_11238	lncRNA_gRNA	0.009693167696541	-0.316101345054705	0.271089862820888	0.329421236681463	-0.597317033670633	-0.263969786414032	-0.787875739825983	0.1818834044671	-0.101776490417003	0.85256	0.52216	0.8239	0.95265	0.16777	0.30293	0.01052	0.87805	0.5809	0.85217	0.52213	0.82343	0.95272	0.19991	0.31676	0.019811	0.87803	0.58082	0.999957	0.99701	0.999403	0.999796	0.996133	0.992415	0.894625	0.999962	0.9954	ALBAROSSA_library
human_lncrna_fused_11240	lncRNA_gRNA	-0.095625436007488	0.044366034496552	-0.053713111596056	0.070927267562465	-0.374766824163809	-0.174597630973732	-0.15144921393171	0.006695413951723	-0.087597910798141	0.43499	0.55339	0.5822	0.86553	0.16406	0.53747	0.33809	0.86285	0.48089	0.45607	0.55624	0.5859	0.86567	0.26009	0.54485	0.37988	0.86299	0.48232	0.999957	0.99701	0.997814	0.999796	0.996133	0.993494	0.999878	0.999962	0.9954	ALBAROSSA_library
human_lncrna_fused_11249	lncRNA_gRNA	-0.244089830647896	-0.933932446537138	-0.433408641521388	-0.152346090103891	-0.73656047163367	-0.117631635107287	-0.134877356904009	-0.19165041526712	0.034825355768117	0.59287	0.088577	0.27796	0.60357	0.21855	0.57487	0.17645	0.62302	0.31583	0.59279	0.13893	0.29803	0.60344	0.24151	0.57482	0.20475	0.62288	0.31773	0.999957	0.982715	0.997814	0.999796	0.996133	0.993494	0.999878	0.999962	0.993197	ALBAROSSA_library
human_lncrna_fused_1125	lncRNA_gRNA	0.184956576578108	0.285530959148044	-0.137030875335583	0.18931789378791	-0.139191524091932	-0.325828670714722	0.145333270353708	-0.223094362386838	0.042718324450112	0.8251	0.85657	0.2161	0.50218	0.55091	0.12514	0.81986	0.75825	0.82423	0.82465	0.85625	0.24758	0.50213	0.55088	0.17272	0.81939	0.75787	0.82379	0.999957	0.99701	0.997814	0.999796	0.996133	0.985909	0.999878	0.999962	0.997261	ALBAROSSA_library
human_lncrna_fused_11250	lncRNA_gRNA	0.201093257066474	-0.890499156528186	-0.186782849819158	-0.111322367167449	-0.184305600146951	-0.423318505588575	-0.4803685234009	0.034741495597334	-0.220059881679178	0.6937	0.0495	0.6386	0.21836	0.65197	0.16086	0.32863	0.81683	0.24457	0.69346	0.088165	0.63842	0.24494	0.65173	0.20029	0.3348	0.8164	0.25239	0.999957	0.977168	0.997814	0.999796	0.996133	0.989835	0.999878	0.999962	0.990664	ALBAROSSA_library
human_lncrna_fused_11254	lncRNA_gRNA	-0.456920862116985	-0.78971351895547	-0.481325132804739	-0.499356317092964	-0.418393448930935	-0.105221831453047	-0.309864297250202	-0.11125739267497	-0.282405335432022	0.39833	0.112	0.31228	0.02832	0.15316	0.1302	0.15231	0.16731	0.6695	0.47995	0.20388	0.44619	0.071306	0.25349	0.23095	0.25077	0.27354	0.6696	0.999957	0.982715	0.997814	0.999796	0.996133	0.992415	0.999878	0.999962	0.9954	ALBAROSSA_library
human_lncrna_fused_11257	lncRNA_gRNA	-0.430621666513819	0.062994716034216	0.059303363789369	0.407040501263601	0.165591333234492	0.062286539552043	-0.34992429476493	-0.197592736277729	-0.103538793027947	0.10385	0.46312	0.46673	0.878	0.90684	0.78549	0.48675	0.60993	0.26294	0.17528	0.47897	0.49082	0.87805	0.907	0.78561	0.49579	0.61037	0.30028	0.999957	0.99701	0.997814	0.999796	0.998159	0.993533	0.999878	0.999962	0.993197	ALBAROSSA_library
human_lncrna_fused_11259	lncRNA_gRNA	0.433187660583778	0.360042404716872	0.157639107724359	0.16476756659913	0.313807721486118	-0.183876832766686	0.322359400461375	-0.139958283868077	-0.094809234785941	0.80254	0.9191	0.55235	0.1701	0.57497	0.32398	0.79899	0.13203	0.084225	0.80218	0.91907	0.5523	0.20598	0.57491	0.33474	0.79859	0.17558	0.1152	0.999957	0.998211	0.997814	0.999796	0.996133	0.992415	0.999878	0.999962	0.989857	ALBAROSSA_library
human_lncrna_fused_11266	lncRNA_gRNA	0.158291003958404	-0.557300038614623	-0.250509817076335	0.055357481671899	-0.346401529552462	-0.133449924564217	-0.32763646183631	-0.178997255327419	-0.362764997915462	0.79988	0.13879	0.61701	0.87406	0.31085	0.62475	0.17726	0.58804	0.20483	0.80002	0.22487	0.61815	0.87414	0.36462	0.62522	0.27243	0.58937	0.25793	0.999957	0.982715	0.997814	0.999796	0.996133	0.993533	0.999878	0.999962	0.990664	ALBAROSSA_library
human_lncrna_fused_11278	lncRNA_gRNA	-0.163702397509173	-0.128241195342879	-0.157506743641024	-0.069169184367337	-0.393063953954594	0.063372819280385	0.10710521718571	-0.171353936937672	-0.075466854390462	0.6973	0.84604	0.1162	0.83109	0.056502	0.76582	0.37851	0.42827	0.57964	0.73604	0.84593	0.2508	0.83311	0.14732	0.78671	0.52507	0.57621	0.62643	0.999957	0.99701	0.997814	0.999796	0.996133	0.993533	0.999878	0.999962	0.9954	ALBAROSSA_library
human_lncrna_fused_1128	lncRNA_gRNA	0.356359013221839	0.264421902280206	-0.443010609261176	-0.414806426302169	0.280471907314712	-0.284986844819247	-0.150185623034881	-0.017264286292505	-0.078064135964777	0.89427	0.89526	0.2046	0.061501	0.73805	0.35389	0.53925	0.68104	0.77702	0.89417	0.89517	0.32173	0.14036	0.73795	0.47139	0.56497	0.68397	0.77693	0.999957	0.998101	0.997814	0.999796	0.996133	0.992415	0.999878	0.999962	0.9954	ALBAROSSA_library
human_lncrna_fused_11280	lncRNA_gRNA	-0.363538813331185	0.085953434371479	-0.41082542844708	-0.004993775409893	-0.567202557983536	0.301433284066759	0.05208580052771	-0.411115214978438	-0.363830414932963	0.15289	0.34066	0.45204	0.67552	0.25534	0.91121	0.57585	0.45472	0.43849	0.18824	0.34709	0.45289	0.67536	0.27242	0.91115	0.5758	0.45482	0.43825	0.999957	0.99701	0.997814	0.999796	0.996133	0.997969	0.999878	0.999962	0.9954	ALBAROSSA_library
human_lncrna_fused_11288	lncRNA_gRNA	-0.077080067383688	-0.125927477551632	-0.183042337437484	0.204779285005753	-0.147903009314227	-0.20920903434752	-0.294825032623784	-0.001382027529628	-0.050683460356289	0.84077	0.62171	0.043525	0.93033	0.12693	0.60051	0.37951	0.44171	0.93723	0.84074	0.66042	0.11346	0.93065	0.25613	0.65849	0.51959	0.57553	0.93753	0.999957	0.99701	0.997814	0.999796	0.996133	0.993533	0.999878	0.999962	0.999939	ALBAROSSA_library
human_lncrna_fused_11289	lncRNA_gRNA	0.143196467209987	-0.168974398401542	0.299054957935287	-0.060592763475488	-0.169590220697673	-0.788046198517777	0.419325481704247	0.24295892475585	-0.348053733105995	0.91636	0.68339	0.8823	0.68888	0.36026	0.031057	0.89605	0.88266	0.23994	0.91635	0.68327	0.8822	0.68867	0.36453	0.056644	0.8959	0.88255	0.24823	0.999957	0.99701	0.999403	0.999796	0.996133	0.984341	0.999878	0.999962	0.990664	ALBAROSSA_library
human_lncrna_fused_11294	lncRNA_gRNA	-0.335050636693477	0.036407129882477	-0.036336534504914	0.073779818109559	0.215684456385056	-0.765496493222637	-0.766030765251884	-0.240047882607144	-0.336664020534898	0.15841	0.93419	0.84919	0.94638	0.92051	0.077815	0.021315	0.30491	0.22671	0.25224	0.93447	0.84931	0.94653	0.92077	0.13943	0.051837	0.36746	0.27359	0.999957	0.998211	0.999403	0.999796	0.99851	0.985909	0.999878	0.999962	0.990789	ALBAROSSA_library
human_lncrna_fused_11295	lncRNA_gRNA	-0.049642322022645	0.049471565917551	0.39468022911298	0.167439339856199	0.124206472560678	0.154972968821181	0.488311665076992	0.068074744603775	0.200242558228319	0.13028	0.81152	0.81166	0.80017	0.60412	0.22347	0.98119	0.37328	0.79067	0.21282	0.81152	0.81165	0.8003	0.60447	0.32015	0.98127	0.41459	0.79083	0.999957	0.99701	0.999403	0.999796	0.996133	0.992415	0.999878	0.999962	0.996857	ALBAROSSA_library
human_lncrna_fused_113	lncRNA_gRNA	0.323728854692189	-0.472865064385621	0.318566286262274	-0.28019080570457	0.274888768171703	-0.241220532191064	-0.341333959231805	0.044757421470612	-0.403036639427504	0.96022	0.61297	0.87666	0.078251	0.84453	0.69495	0.19457	0.7862	0.44619	0.96034	0.61334	0.87668	0.13956	0.84473	0.69519	0.28338	0.78634	0.4504	0.999957	0.99701	0.999403	0.999796	0.996133	0.993533	0.999878	0.999962	0.9954	ALBAROSSA_library
human_lncrna_fused_11301	lncRNA_gRNA	0.221252728960251	-0.455566818717412	-0.252596890138534	-0.174018174479612	-0.043678064584382	-0.413252953815983	-0.047595778314539	0.316348304987749	-0.457328139726105	0.55329	0.22837	0.30121	0.15117	0.11594	0.046144	0.65448	0.94493	0.015777	0.57877	0.34542	0.43339	0.25459	0.2078	0.10927	0.65726	0.94482	0.041188	0.999957	0.99701	0.997814	0.999796	0.996133	0.985909	0.999878	0.999962	0.970288	ALBAROSSA_library
human_lncrna_fused_11312	lncRNA_gRNA	-0.745849887703048	-0.372475170235871	-0.362167049670701	-0.284392991492771	-0.403333648436036	-0.345971384807175	-0.186720801164514	-0.383020130014407	-0.254201710627703	0.0061875	0.34013	0.36317	0.051618	0.14029	0.050088	0.050001	0.045366	0.72691	0.024659	0.49408	0.52753	0.14184	0.28123	0.13825	0.13379	0.12698	0.73066	0.931977	0.99701	0.997814	0.999796	0.996133	0.985909	0.999878	0.999962	0.9954	ALBAROSSA_library
human_lncrna_fused_11315	lncRNA_gRNA	-0.525833512564125	-0.54695826824731	-0.37267018247128	-0.375282710009093	-0.132611302269081	-0.687609146512827	-0.706466110914834	-0.6353084739622	-0.028602279204874	0.14019	0.46857	0.45905	0.068222	0.61346	0.02273	0.11119	0.025685	0.40743	0.17823	0.46852	0.45965	0.11928	0.61333	0.041893	0.15271	0.047191	0.40702	0.999957	0.99701	0.997814	0.999796	0.996133	0.984341	0.999878	0.999962	0.994452	ALBAROSSA_library
human_lncrna_fused_11316	lncRNA_gRNA	-0.260849445349736	-0.067786767198735	-0.207739528555689	-0.195835501815631	0.165589775089562	0.034226124138732	-0.206112278187896	-0.441850864857067	-0.273938422956282	0.20885	0.92485	0.52029	0.15869	0.3573	0.81157	0.15212	0.15119	0.18748	0.32167	0.92488	0.57271	0.2637	0.45633	0.81152	0.25054	0.25406	0.28953	0.999957	0.998211	0.997814	0.999796	0.996133	0.993533	0.999878	0.999962	0.993197	ALBAROSSA_library
human_lncrna_fused_11319	lncRNA_gRNA	0.020244081983215	0.089174947978362	-0.495771713683792	-0.111935281586789	-0.573062985181362	-0.384967541480029	-0.054259309848269	-0.050136090538797	-0.233609724637162	0.85954	0.92312	0.25661	0.53577	0.27608	0.31805	0.51254	0.78045	0.18949	0.85927	0.9231	0.28044	0.53577	0.29009	0.32965	0.51248	0.78008	0.20363	0.999957	0.998211	0.997814	0.999796	0.996133	0.992415	0.999878	0.999962	0.99009	ALBAROSSA_library
human_lncrna_fused_11322	lncRNA_gRNA	0.229350306399872	-0.523865343631189	-0.029048849385296	-0.184280241517878	0.316008998123452	-0.565267522487897	-0.143611035447983	-0.163900920800012	-0.151260392054868	0.62147	0.53365	0.77594	0.60726	0.97745	0.26098	0.24855	0.6365	0.67258	0.62133	0.53366	0.77559	0.60716	0.97751	0.28125	0.26496	0.63636	0.67243	0.999957	0.99701	0.999403	0.999796	0.999233	0.992415	0.999878	0.999962	0.9954	ALBAROSSA_library
human_lncrna_fused_11323	lncRNA_gRNA	-0.424558912124746	-0.0390556642621	-0.3541758635593	-0.168350420903574	0.290615090075753	-0.16975525096822	0.141551356794093	-0.069799257602728	-0.204502662265248	0.20281	0.76349	0.15208	0.51467	0.92632	0.77668	0.98424	0.60412	0.25591	0.29439	0.76374	0.24438	0.52447	0.92656	0.77686	0.98433	0.60476	0.29508	0.999957	0.99701	0.997814	0.999796	0.999233	0.993533	0.999878	0.999962	0.993197	ALBAROSSA_library
human_lncrna_fused_11326	lncRNA_gRNA	0.379176706596299	0.419708776442596	0.658366739975957	0.270508541394148	0.215672826601835	-0.014488663289332	0.444969997514671	0.461450751628246	0.284443980424819	0.87557	0.77176	0.98058	0.95957	0.99477	0.72755	0.96155	0.93413	0.87842	0.87564	0.77201	0.98065	0.9597	0.99476	0.72792	0.96163	0.93441	0.8785	0.999957	0.99701	0.999403	0.999796	0.999864	0.993533	0.999878	0.999962	0.999105	ALBAROSSA_library
human_lncrna_fused_11329	lncRNA_gRNA	0.033872457223071	0.006997457861638	-0.328246509015861	-0.095391068541702	-0.457295651706677	-0.052322931432872	-0.16223384968206	-0.275190022049922	-0.088710234180325	0.68455	0.69383	0.39116	0.66389	0.25502	0.63687	0.66492	0.53474	0.74183	0.68439	0.69359	0.39609	0.66362	0.27216	0.63674	0.66465	0.53473	0.74158	0.999957	0.99701	0.997814	0.999796	0.996133	0.993533	0.999878	0.999962	0.9954	ALBAROSSA_library
human_lncrna_fused_11348	lncRNA_gRNA	-0.228504135663912	-0.651972459585063	-0.045694670225623	0.263838851664426	-0.061724489926171	0.308223796474206	-0.309677051397787	0.202936995148429	-0.035958143377997	0.13144	0.038005	0.53082	0.15247	0.077628	0.94932	0.0048448	0.63195	0.097225	0.2676	0.10896	0.67094	0.30162	0.18215	0.94936	0.019634	0.71125	0.20571	0.999957	0.982214	0.998315	0.999796	0.996133	0.998423	0.889534	0.999962	0.990164	ALBAROSSA_library
human_lncrna_fused_11349	lncRNA_gRNA	-0.498299596085937	-0.914833072025225	0.273501906826451	-0.272220224689532	-0.805650665543136	0.084227599565456	-0.246420104101324	-0.514934215125073	-0.002737719337189	0.22564	0.055479	0.98553	0.12771	0.017489	0.65767	0.24958	0.081281	0.86301	0.35872	0.13154	0.98559	0.26004	0.055094	0.69178	0.38083	0.17972	0.86294	0.999957	0.982715	0.999403	0.999796	0.996133	0.993533	0.999878	0.999962	0.999105	ALBAROSSA_library
human_lncrna_fused_11351	lncRNA_gRNA	-0.174353003470078	-1.13003870640478	-0.276693791938587	-0.04849027206304	-0.508431867812328	-0.205828506641369	-0.17575520329382	-0.193320456954585	0.004747529775535	0.50161	0.0057358	0.25338	0.66867	0.50546	0.17037	0.61452	0.50481	0.33133	0.51033	0.015715	0.34616	0.66888	0.51348	0.2691	0.6149	0.51572	0.35308	0.999957	0.935312	0.997814	0.999796	0.996133	0.992415	0.999878	0.999962	0.993197	ALBAROSSA_library
human_lncrna_fused_11354	lncRNA_gRNA	-0.134386172042719	-0.051812665798163	-0.182841388941945	0.027250860279927	-0.485596416537809	-0.596117651914375	-0.14226837387122	-0.12217998795621	0.08191589540297	0.41096	0.74069	0.56113	0.89145	0.54476	0.071539	0.63222	0.52182	0.73221	0.48722	0.74066	0.59863	0.89137	0.5724	0.16045	0.63785	0.56314	0.73216	0.999957	0.99701	0.997814	0.999796	0.996133	0.985909	0.999878	0.999962	0.9954	ALBAROSSA_library
human_lncrna_fused_11358	lncRNA_gRNA	-0.53818595185945	-0.459627409892837	0.199249352627201	-0.000799488918143	-0.044259315855206	-0.578342883808213	-0.080087672204294	-0.083323767901408	0.060371551366423																												ALBAROSSA_library
human_lncrna_fused_11359	lncRNA_gRNA	0.184183155298856	-0.10932920107412	0.576204523117135	0.451966354149022	0.117045839982646	0.598141044326925	0.123467783243068	0.469794887782639	0.248272935374289	0.26405	0.45458	0.9091	0.47978	0.15985	0.85974	0.098865	0.79962	0.47716	0.33356	0.47216	0.90926	0.49585	0.25419	0.85992	0.16749	0.79977	0.47892	0.999957	0.99701	0.999403	0.999796	0.996133	0.996872	0.999878	0.999962	0.9954	ALBAROSSA_library
human_lncrna_fused_11369	lncRNA_gRNA	0.282847961512818	-0.110282223475318	-0.564285355716383	-0.081395724979264	-0.401820906765558	0.00535048018042	0.021892134243411	-0.384906028577342	0.009237995815486	0.98327	0.89519	0.088672	0.64776	0.069752	0.94719	0.89152	0.077003	0.88794	0.98331	0.8951	0.18589	0.65601	0.15066	0.94709	0.89142	0.16426	0.88786	0.999957	0.998101	0.997814	0.999796	0.996133	0.998423	0.999878	0.999962	0.999105	ALBAROSSA_library
human_lncrna_fused_11370	lncRNA_gRNA	0.288752336599004	-0.401436718739328	0.585256711010502	-0.002932189257029	-0.704268061331009	-0.537439889088894	0.122040891160352	0.161401614279296	-0.173121081850073	0.92512	0.039818	0.66426	0.47602	0.19308	0.40145	0.72387	0.89687	0.15213	0.92509	0.071858	0.664	0.47592	0.22051	0.40423	0.72351	0.89673	0.17153	0.999957	0.969722	0.997814	0.999796	0.996133	0.992415	0.999878	0.999962	0.989857	ALBAROSSA_library
human_lncrna_fused_11374	lncRNA_gRNA	0.152711976292568	0.132638458714203	0.250156031035565	0.306830560344445	-0.307819009236971	-0.3383339769493	0.365928141170259	0.519297327510311	0.49253372972268	0.81371	0.79497	0.89614	0.2221	0.33928	0.338	0.82905	0.97018	0.78521	0.81328	0.79461	0.89599	0.248	0.34552	0.34705	0.82862	0.97024	0.78479	0.999957	0.99701	0.999403	0.999796	0.996133	0.992415	0.999878	0.999962	0.996128	ALBAROSSA_library
human_lncrna_fused_11375	lncRNA_gRNA	-0.141126069467617	-0.315404237449918	-1.09177068430401	-0.166638926171433	-0.073710507518925	0.226242377883781	-0.558696627878248	-0.934522931092125	0.299216478637366	0.70601	0.55566	0.0026297	0.66288	0.39029	0.85844	0.053188	0.022598	0.91667	0.70574	0.55557	0.005126	0.66263	0.39231	0.85815	0.09437	0.041666	0.91667	0.999957	0.99701	0.59413	0.999796	0.996133	0.996632	0.999878	0.999962	0.999829	ALBAROSSA_library
human_lncrna_fused_11376	lncRNA_gRNA	-0.307040377681573	-0.596518339533559	-0.43671286308417	-0.202782711428224	0.02859261129603	-0.319031869117458	-0.211617649577544	-0.196840476956351	0.069890811048078	0.24036	0.11962	0.14824	0.16276	0.62061	0.1763	0.14586	0.077098	0.35974	0.35961	0.21318	0.25588	0.26857	0.63008	0.28593	0.24284	0.16438	0.41229	0.999957	0.982715	0.997814	0.999796	0.996133	0.992415	0.999878	0.999962	0.99505	ALBAROSSA_library
human_lncrna_fused_11393	lncRNA_gRNA	-0.699197989703327	-0.375387877829296	0.202528649385889	-0.226838747240049	0.576819621840738	-0.145422624422182	-0.781474982146799	-0.68326048550716	-0.53868762718532	0.089187	0.28674	0.80998	0.50311	0.86659	0.57724	0.055979	0.12472	0.18363	0.13865	0.29974	0.80959	0.50304	0.8664	0.57719	0.099069	0.16997	0.19849	0.999957	0.989586	0.999403	0.999796	0.996133	0.993494	0.999878	0.999962	0.99009	ALBAROSSA_library
human_lncrna_fused_11395	lncRNA_gRNA	-0.478056963026324	-0.670042759668772	-0.065535860843595	-0.40145992587211	-0.029616425553655	-0.316718742433036	-0.158755584350766	-0.098639937910957	-0.640900164409978	0.36697	0.49944	0.42011	0.13463	0.7653	0.17804	0.46769	0.81079	0.23405	0.37073	0.49938	0.4226	0.17832	0.76486	0.21379	0.46763	0.81038	0.24299	0.999957	0.99701	0.997814	0.999796	0.996133	0.992186	0.999878	0.999962	0.990664	ALBAROSSA_library
human_lncrna_fused_114	lncRNA_gRNA	0.777292249604759	-0.409901772296067	0.345077430656383	0.434176161264001	0.335338524912246	-0.047052663655483	-0.008438585340025	0.140194787175196	0.58080514524463	0.95952	0.39499	0.89298	0.8944	0.97284	0.19211	0.50831	0.66825	0.9918	0.95965	0.42615	0.89311	0.89453	0.97291	0.29887	0.51441	0.66848	0.99184	0.999957	0.99701	0.999403	0.999796	0.999233	0.992415	0.999878	0.999962	0.999939	ALBAROSSA_library
human_lncrna_fused_11406	lncRNA_gRNA	-0.546274428245392	-1.15972286118087	0.116888706890109	-0.150680196986146	-0.315452622334445	-0.325150526732906	-0.243640813237178	-0.034759392390551	-0.201116886760108	0.069514	0.032236	0.38692	0.67336	0.55198	0.55963	0.43668	0.80218	0.73407	0.12143	0.058678	0.39221	0.67321	0.55194	0.55956	0.43658	0.8018	0.73375	0.999957	0.962136	0.997814	0.999796	0.996133	0.993494	0.999878	0.999962	0.9954	ALBAROSSA_library
human_lncrna_fused_1141	lncRNA_gRNA	-0.382283461747598	0.02665170296158	-0.712040444767858	0.056021833040447	-0.787728026617853	0.10666921782233	-0.57047530727936	-0.318973670453098	-0.21265041831004	0.071082	0.38332	0.081096	0.63698	0.13068	0.94695	0.03807	0.48711	0.55968	0.1277	0.4176	0.14541	0.63734	0.21335	0.94712	0.07748	0.50112	0.55994	0.999957	0.99701	0.997814	0.999796	0.996133	0.998423	0.999878	0.999962	0.9954	ALBAROSSA_library
human_lncrna_fused_1142	lncRNA_gRNA	-0.189456845916749	0.167251821550949	0.705180885399519	0.334665600491495	0.290851133793018	0.686158379211466	-0.277357768686716	0.280936061272409	0.255073014886085	0.54864	0.73582	0.8747	0.83151	0.3801	0.99106	0.56171	0.62669	0.72525	0.54863	0.73559	0.87465	0.83105	0.38279	0.99107	0.56165	0.62654	0.72485	0.999957	0.99701	0.999403	0.999796	0.996133	0.999534	0.999878	0.999962	0.9954	ALBAROSSA_library
human_lncrna_fused_11467	lncRNA_gRNA	-0.320817927158779	-0.1450262212389	-0.396247886862093	-0.191628781474745	0.200621476057382	-0.443475425737923	-0.728491177491487	-0.288310818247404	-0.372324937573458	0.13195	0.16866	0.205	0.37835	0.79374	0.11026	0.034209	0.18725	0.36527	0.21517	0.2665	0.31612	0.41915	0.79385	0.18575	0.071603	0.29218	0.38055	0.999957	0.988058	0.997814	0.999796	0.996133	0.987531	0.999878	0.999962	0.994055	ALBAROSSA_library
human_lncrna_fused_11468	lncRNA_gRNA	-0.077094940789283	-0.802842706237635	-0.535429308498257	-0.099235770315528	-0.62209521337222	-0.241849221250847	-0.036556426750821	-0.201582935382098	-0.136378807445383	0.67246	0.10098	0.043473	0.69037	0.056113	0.27468	0.66495	0.3735	0.15783	0.69252	0.21405	0.11334	0.71084	0.13243	0.4155	0.68361	0.51455	0.2623	0.999957	0.982715	0.997814	0.999796	0.996133	0.992415	0.999878	0.999962	0.990664	ALBAROSSA_library
human_lncrna_fused_11471	lncRNA_gRNA	-0.30975845415253	-0.709331730233725	0.023000186387347	-0.172344002328482	0.025116559213169	0.042633216784764	0.089797887997783	0.088283712572592	0.207896717431561	0.38594	0.0282	0.82105	0.45741	0.81295	0.90851	0.74254	0.80212	0.95995	0.38826	0.051594	0.82057	0.4575	0.81252	0.90842	0.7423	0.80175	0.96003	0.999957	0.949204	0.999403	0.999796	0.996133	0.997969	0.999878	0.999962	0.999939	ALBAROSSA_library
human_lncrna_fused_11473	lncRNA_gRNA	0.122601350469812	-0.358667425694875	0.428176436010745	0.12169341459851	-0.188264974338868	-0.279782077611672	-0.015202001860848	-0.01768772201368	0.011715999818768	0.63651	0.49485	0.91882	0.31889	0.14646	0.095002	0.30688	0.46069	0.628	0.63689	0.50508	0.91907	0.37802	0.23546	0.16405	0.35776	0.47995	0.6284	0.999957	0.99701	0.999403	0.999796	0.996133	0.985909	0.999878	0.999962	0.9954	ALBAROSSA_library
human_lncrna_fused_11476	lncRNA_gRNA	-0.754490569317933	-0.317174514059691	-0.235855454076845	-0.282400218404116	-0.134666140805696	-0.706356183011338	0.153162058111575	-0.044307784598671	0.184847039874727	0.013626	0.7751	0.40978	0.45077	0.081803	0.02811	0.15813	0.77242	0.78507	0.037925	0.77506	0.51008	0.52035	0.16569	0.071056	0.25807	0.7724	0.78506	0.999957	0.99701	0.997814	0.999796	0.996133	0.984341	0.999878	0.999962	0.996128	ALBAROSSA_library
human_lncrna_fused_11480	lncRNA_gRNA	-0.388897455231285	-1.39481908229248	-0.3907228240115	-0.050408672934644	-0.041798335858006	-0.577677304421524	-0.617105722016239	-0.723802572976267	-0.741059639166441	0.25009	0.0064767	0.67252	0.41731	0.65921	0.054096	0.11575	0.050955	0.30701	0.32447	0.017675	0.67273	0.44766	0.6595	0.10494	0.19184	0.099393	0.3339	0.999957	0.935312	0.998315	0.999796	0.996133	0.985909	0.999878	0.999962	0.993197	ALBAROSSA_library
human_lncrna_fused_11481	lncRNA_gRNA	-0.343817504312674	-2.16155287460007	0.001213943038164	-0.40441407731061	0.292024565099298	-0.61217795330866	-0.034223743138476	-0.151922063609656	-0.040954098874372	0.37514	0.0071636	0.5851	0.038664	0.95049	0.084327	0.24892	0.54688	0.46649	0.37825	0.0136	0.58502	0.069885	0.95052	0.14185	0.26528	0.54687	0.46644	0.999957	0.935312	0.997814	0.999796	0.999233	0.985909	0.999878	0.999962	0.9954	ALBAROSSA_library
human_lncrna_fused_11482	lncRNA_gRNA	0.273312914972869	-0.814207637669162	0.475635262510204	-0.113913794701954	-0.747850425890621	-0.304287339220546	-0.358359556017781	0.182775207423626	-0.178251999814619	0.93689	0.10763	0.85585	0.6224	0.080291	0.11983	0.13922	0.90297	0.55263	0.93714	0.18084	0.85597	0.6228	0.14115	0.19911	0.22517	0.90314	0.55284	0.999957	0.982715	0.999403	0.999796	0.996133	0.989533	0.999878	0.999962	0.9954	ALBAROSSA_library
human_lncrna_fused_115	lncRNA_gRNA	-0.514347677793424	-0.776745757011553	-0.377806476634091	-0.200283957369378	0.038744779468592	-0.259283094872104	-0.015083015353906	-0.13670506226874	-0.089308950902265	0.14786	0.13051	0.36196	0.52159	0.8828	0.54118	0.83157	0.64507	0.53263	0.18424	0.17129	0.36997	0.52154	0.88269	0.54118	0.8311	0.64484	0.53263	0.999957	0.982715	0.997814	0.999796	0.996851	0.993249	0.999878	0.999962	0.9954	ALBAROSSA_library
human_lncrna_fused_1150	lncRNA_gRNA	-0.228055024256205	-0.247466455792748	-0.112623627086816	-0.187626206814642	-0.016708612730942	-0.042595614268132	-0.04787554951216	0.106145623658894	0.044116781581594	0.21393	0.62275	0.59529	0.15508	0.15043	0.80071	0.81984	0.95051	0.95851	0.32779	0.63261	0.62189	0.25934	0.2501	0.80068	0.81983	0.9504	0.95846	0.999957	0.99701	0.997814	0.999796	0.996133	0.993533	0.999878	0.999962	0.999939	ALBAROSSA_library
human_lncrna_fused_1151	lncRNA_gRNA	-0.399082244385254	0.173422555936512	-0.552516198754255	-0.139152917612997	0.169108721969234	-0.221369003724667	-0.428436017596962	-0.077537120486394	-0.097405220177919	0.1204	0.92318	0.13831	0.68891	0.85074	0.35067	0.11098	0.64747	0.39987	0.24752	0.92341	0.27795	0.70981	0.85067	0.49221	0.23121	0.68175	0.48418	0.999957	0.998211	0.997814	0.999796	0.996133	0.992415	0.999878	0.999962	0.9954	ALBAROSSA_library
human_lncrna_fused_11514	lncRNA_gRNA	-0.176791693770003	-0.956862407461433	-0.01918545783452	0.055730487291667	0.247243837276106	0.190259245603832	0.100910369394232	-0.512207648438531	0.270183125011399	0.70012	0.16101	0.59078	0.7869	0.96504	0.54477	0.46117	0.087789	0.86927	0.70045	0.25585	0.59373	0.78705	0.96512	0.55118	0.47433	0.15308	0.86943	0.999957	0.987291	0.997814	0.999796	0.999233	0.993494	0.999878	0.999962	0.999105	ALBAROSSA_library
human_lncrna_fused_1152	lncRNA_gRNA	-0.496357176976618	-0.515004937203829	-0.972551584491786	-0.64012973592618	-0.27980804612098	-0.405280770843445	-0.308153683470368	-0.27353827703219	-0.186116062624373	0.32597	0.24608	0.01424	0.030109	0.37945	0.21939	0.55761	0.55715	0.67035	0.3336	0.2652	0.02665	0.054958	0.38218	0.24708	0.55751	0.55705	0.6702	0.999957	0.988058	0.997112	0.999796	0.996133	0.992415	0.999878	0.999962	0.9954	ALBAROSSA_library
human_lncrna_fused_11521	lncRNA_gRNA	0.171750547453195	-0.238966861920893	0.109806051830817	-0.122788854786965	0.399468944918695	-0.295169728753704	0.603814696380963	0.497962352716381	-0.08449464084151	0.81571	0.65076	0.61932	0.68261	0.96789	0.36256	0.99165	0.95382	0.57939	0.81528	0.65051	0.61913	0.6825	0.96797	0.36892	0.99168	0.95387	0.5793	0.999957	0.99701	0.997814	0.999796	0.999233	0.992415	0.999878	0.999962	0.9954	ALBAROSSA_library
human_lncrna_fused_11522	lncRNA_gRNA	0.569196209565341	0.130617368696324	-0.180989372234031	0.644798102644723	0.528281304637031	0.762767132898134	0.829828657870198	0.644844550058514	0.179400756707886	0.86011	0.72088	0.17765	0.9205	0.28085	0.93811	0.98525	0.979	0.66862	0.86028	0.72124	0.27944	0.92075	0.3443	0.93834	0.98533	0.97908	0.66883	0.999957	0.99701	0.997814	0.999796	0.996133	0.998423	0.999878	0.999962	0.9954	ALBAROSSA_library
human_lncrna_fused_11524	lncRNA_gRNA	-0.658915623369329	-0.942713898011679	-0.765691612254045	-0.334894215044428	-0.548216283785944	-0.526924528944018	-0.23155229282977	-0.406687446660212	-0.164280752221123	0.025346	0.0075418	0.066067	0.068421	0.28045	0.014276	0.1969	0.044429	0.39746	0.064366	0.023767	0.14968	0.15426	0.40802	0.040395	0.30584	0.1056	0.43795	0.999957	0.935312	0.997814	0.999796	0.996133	0.984341	0.999878	0.999962	0.9954	ALBAROSSA_library
human_lncrna_fused_11532	lncRNA_gRNA	0.259489160446505	0.152440760198772	0.286244738576794	0.08831061157366	-0.075692775615227	-0.075479933481192	0.400056792762285	0.09050320279313	0.288836341224018	0.99093	0.68368	0.98582	0.9183	0.5253	0.10157	0.99034	0.90308	0.97509	0.99097	0.6851	0.98583	0.91825	0.55898	0.19666	0.99038	0.90303	0.9752	0.999957	0.99701	0.999403	0.999796	0.996133	0.98896	0.999878	0.999962	0.999939	ALBAROSSA_library
human_lncrna_fused_11538	lncRNA_gRNA	0.498343727512903	0.168679440810485	-0.197969775602022	0.233933875738219	0.360609158348069	0.266189991080826	0.130710678558718	0.081661086655842	0.181739701223064	0.99251	0.88742	0.71023	0.88537	0.99229	0.92861	0.77946	0.69753	0.60604	0.99255	0.88735	0.71225	0.88525	0.99232	0.92865	0.77936	0.6987	0.60653	0.999957	0.997949	0.999403	0.999796	0.999864	0.998423	0.999878	0.999962	0.9954	ALBAROSSA_library
human_lncrna_fused_1154	lncRNA_gRNA	-0.123711114904175	-0.060915860210849	-0.814085497429091	-0.199951680368008	-0.372338834018916	-0.963653228153299	0.013566803982526	-0.472129097558944	-0.142140795598924	0.64393	0.59473	0.045555	0.22758	0.43837	0.031005	0.53004	0.06967	0.60103	0.6437	0.59464	0.081582	0.25249	0.43843	0.056545	0.53005	0.12169	0.60097	0.999957	0.99701	0.997814	0.999796	0.996133	0.984341	0.999878	0.999962	0.9954	ALBAROSSA_library
human_lncrna_fused_11545	lncRNA_gRNA	-0.650858405500826	-0.69019950773887	0.107505796751031	-0.153839995142038	-0.464607357068126	0.014074846487095	-0.210721000790688	-0.477781520882275	-0.212102855116996	0.1048	0.088704	0.83763	0.25251	0.40667	0.26918	0.16877	0.14517	0.1676	0.15069	0.13904	0.83726	0.27318	0.40773	0.28813	0.19848	0.1858	0.1847	0.999957	0.982715	0.999403	0.999796	0.996133	0.992415	0.999878	0.999962	0.99009	ALBAROSSA_library
human_lncrna_fused_11546	lncRNA_gRNA	-0.604310600677133	-1.34806208828047	-0.257137734405966	-0.167182346520266	-0.23589929813655	-0.058021786754006	-0.073147254194507	-0.444920775591321	-0.482502616035883	0.031206	0.057742	0.15704	0.52338	0.40361	0.76673	0.76944	0.047924	0.11707	0.068142	0.10827	0.25126	0.53183	0.43157	0.76696	0.76972	0.094894	0.19244	0.999957	0.982214	0.997814	0.999796	0.996133	0.993533	0.999878	0.999962	0.99009	ALBAROSSA_library
human_lncrna_fused_1155	lncRNA_gRNA	-0.634595035116802	-0.477102652403555	-0.215965972292344	-0.393584891287686	-0.060174026042859	0.002361473317334	-0.56744251243857	0.014649130197812	0.372985579084432	0.053791	0.58931	0.22015	0.21454	0.70888	0.72519	0.25603	0.75071	0.94326	0.095385	0.58922	0.25082	0.24185	0.7086	0.72479	0.27138	0.75045	0.94325	0.999957	0.99701	0.997814	0.999796	0.996133	0.993533	0.999878	0.999962	0.999939	ALBAROSSA_library
human_lncrna_fused_11554	lncRNA_gRNA	0.069674197055818	-0.502711359039238	-0.257261059985329	-0.021722348257318	0.090966547381778	-0.056297262158239	-0.412385609494153	0.352991625487786	-0.373518300663015	0.67583	0.090744	0.30998	0.72849	0.82627	0.74537	0.17199	0.50496	0.70372	0.67607	0.15644	0.38143	0.72887	0.82635	0.74564	0.26915	0.51585	0.70408	0.999957	0.982715	0.997814	0.999796	0.996133	0.993533	0.999878	0.999962	0.9954	ALBAROSSA_library
human_lncrna_fused_11555	lncRNA_gRNA	-0.431046512660429	0.20305091740289	-0.140702319008001	-0.107063655867741	0.069645936792463	-0.284507619112113	-0.400344480717185	-0.024476354519859	0.094102759347754	0.041214	0.76753	0.44649	0.093993	0.49593	0.49295	0.026192	0.25837	0.7589	0.11681	0.78122	0.5973	0.21245	0.63686	0.63559	0.078721	0.42885	0.75928	0.999957	0.99701	0.997814	0.999796	0.996133	0.993533	0.999878	0.999962	0.9954	ALBAROSSA_library
human_lncrna_fused_11556	lncRNA_gRNA	-0.246906732554769	-0.00405080514107	-0.328498337712781	0.105071427711155	-0.373222649189232	-0.211435448764594	-0.390308155852766	-0.204314522723675	-0.108055218949587	0.4668	0.41064	0.28446	0.96004	0.40896	0.28508	0.15305	0.77584	0.68941	0.52086	0.48861	0.41427	0.95999	0.48554	0.41424	0.25171	0.77582	0.68943	0.999957	0.99701	0.997814	0.999796	0.996133	0.992415	0.999878	0.999962	0.9954	ALBAROSSA_library
human_lncrna_fused_1156	lncRNA_gRNA	-0.149206082202362	0.051078515394048	-0.360998654212928	-0.179953805281964	-0.634627732605383	-0.193853964061791	-0.807816717405472	-0.061113797047802	-0.347422348304552	0.6346	0.77797	0.6169	0.2852	0.023087	0.39385	0.0033324	0.53007	0.50665	0.63498	0.77812	0.61804	0.35567	0.05568	0.43242	0.00923	0.53715	0.50709	0.999957	0.99701	0.997814	0.999796	0.996133	0.992415	0.62113	0.999962	0.9954	ALBAROSSA_library
human_lncrna_fused_11560	lncRNA_gRNA	-1.14206021025446	-0.82007700090719	-0.345284800325706	-0.613699783197456	0.10051550053742	-0.556156299932883	-1.75228189191665	-0.535391666795159	-0.655516556128585	0.025361	0.25617	0.48965	0.011104	0.5621	0.063253	0.0043357	0.14904	0.030243	0.046616	0.27369	0.48957	0.020894	0.56204	0.11113	0.0083811	0.18882	0.055198	0.999957	0.988132	0.997814	0.950578	0.996133	0.985909	0.593009	0.999962	0.970288	ALBAROSSA_library
human_lncrna_fused_11563	lncRNA_gRNA	-0.38207967778731	-0.98998330841696	-0.559424782094534	-0.071826012770751	-0.247311836837964	-0.621746989059073	-0.191388411112639	-0.235851221661003	-0.44553219117552	0.1361	0.011002	0.21015	0.86994	0.4294	0.065873	0.49942	0.71479	0.026956	0.23279	0.031942	0.32824	0.86979	0.49755	0.14922	0.53716	0.71493	0.066772	0.999957	0.936659	0.997814	0.999796	0.996133	0.985909	0.999878	0.999962	0.970288	ALBAROSSA_library
human_lncrna_fused_11565	lncRNA_gRNA	0.361216909703521	-0.100682924913469	0.189419209615965	0.188215055710628	-0.483512187940928	-0.383362100176639	0.079454543720058	-0.47738795150046	-0.625968666563137	0.96573	0.61735	0.85305	0.95537	0.17025	0.13739	0.95834	0.083078	0.48542	0.96583	0.61777	0.8532	0.95554	0.26869	0.22361	0.95849	0.14634	0.48663	0.999957	0.99701	0.999403	0.999796	0.996133	0.992415	0.999878	0.999962	0.9954	ALBAROSSA_library
human_lncrna_fused_1157	lncRNA_gRNA	0.036024506129604	-1.36514440908603	-1.23996207384004	-0.023061635681026	-0.484408044539547	-0.026557598088019	-0.519418313831005	-0.644494098853466	-0.504663134592178	0.56716	0.033703	0.0072225	0.7409	0.34922	0.43963	0.32778	0.18774	0.28609	0.56714	0.0613	0.013698	0.74068	0.35448	0.44041	0.33406	0.21951	0.29007	0.999957	0.962531	0.875094	0.999796	0.996133	0.992415	0.999878	0.999962	0.993197	ALBAROSSA_library
human_lncrna_fused_11579	lncRNA_gRNA	-0.011053552000469	-0.84530056307249	0.05444917866592	-0.042099424269579	0.089783197405448	-0.060219230961919	0.38456979883205	0.168964197249373	0.033484060370674	0.41203	0.019331	0.31084	0.018118	0.19779	0.32806	0.88197	0.21883	0.10044	0.41284	0.035776	0.32564	0.033606	0.22435	0.33826	0.88189	0.24482	0.12853	0.999957	0.936659	0.997814	0.999796	0.996133	0.992415	0.999878	0.999962	0.989857	ALBAROSSA_library
human_lncrna_fused_1158	lncRNA_gRNA	-0.391221363958533	-2.14455992757651	-0.695942949913603	-0.525970477108594	-0.639957929877194	-0.201008685131693	-0.218224288667546	-0.389542906244793	-0.756151204899599	0.36744	0.001903	0.074379	0.042774	0.32143	0.68226	0.49263	0.11908	0.014843	0.37116	0.0037226	0.12932	0.076874	0.32952	0.68215	0.4925	0.16565	0.02772	0.999957	0.866687	0.997814	0.999796	0.996133	0.993533	0.999878	0.999962	0.934067	ALBAROSSA_library
human_lncrna_fused_11584	lncRNA_gRNA	-0.224454058244131	-0.561057572293386	-0.947141070395783	0.131973518147485	-0.587943814902834	-0.21901613405635	-0.330543492979324	-0.304382530977967	-0.467310057127985	0.47802	0.089666	0.005496	0.90714	0.01286	0.67098	0.59961	0.12272	0.12159	0.49064	0.15491	0.015082	0.90732	0.03396	0.6712	0.59995	0.20274	0.19902	0.999957	0.982715	0.902903	0.999796	0.996133	0.993533	0.999878	0.999962	0.99009	ALBAROSSA_library
human_lncrna_fused_11590	lncRNA_gRNA	-0.341712935654723	0.011350300551821	-0.322058768880346	-0.122363253107668	-0.159047079809567	-0.516851690277026	-0.214527346569544	-0.184289440774045	-0.30393620513924	0.16334	0.92891	0.58985	0.42306	0.29755	0.068505	0.73902	0.39087	0.16786	0.2591	0.92917	0.59288	0.452	0.35557	0.12593	0.73935	0.4272	0.23202	0.999957	0.998211	0.997814	0.999796	0.996133	0.985909	0.999878	0.999962	0.990664	ALBAROSSA_library
human_lncrna_fused_11592	lncRNA_gRNA	-1.02361046390048	0.601194421380251	0.422472576883844	-0.551436944909916	0.555698219557792	0.084527382643746	-0.5687856281257	0.516245755622621	-0.376752695337681	0.028802	0.6547	0.90348	0.032005	0.96299	0.75811	0.071773	0.76398	0.2365	0.052658	0.65449	0.90339	0.058279	0.96307	0.75774	0.12221	0.76358	0.24515	0.999957	0.99701	0.999403	0.999796	0.999233	0.993533	0.999878	0.999962	0.990664	ALBAROSSA_library
human_lncrna_fused_11597	lncRNA_gRNA	-0.035157523658408	0.547453379380718	-0.118304975846752	-0.093932579559282	-0.220680629631057	-0.358534554466107	0.128234087408846	0.118329367623504	-0.892420458247962	0.77296	0.9731	0.73856	0.45159	0.24215	0.14512	0.50226	0.93693	0.0077716	0.77317	0.97317	0.73887	0.47361	0.31891	0.23425	0.50916	0.93718	0.02098	0.999957	0.999263	0.999403	0.999796	0.996133	0.992415	0.999878	0.999962	0.929682	ALBAROSSA_library
human_lncrna_fused_11598	lncRNA_gRNA	-0.083128926219269	-0.061994015213122	-0.05640016286504	-0.13268457301296	-0.039602756982958	-0.431291426686286	-0.324556330152841	-0.247765916477598	-0.359179777405645	0.65147	0.57329	0.91104	0.51027	0.72492	0.17255	0.19811	0.27556	0.19115	0.65604	0.59424	0.91093	0.55672	0.7249	0.2815	0.3073	0.40252	0.29433	0.999957	0.99701	0.999403	0.999796	0.996133	0.992415	0.999878	0.999962	0.993197	ALBAROSSA_library
human_lncrna_fused_11601	lncRNA_gRNA	0.139243584877139	-0.240371457880738	0.096818046920516	0.132751517522393	-0.226978499325904	0.72903336289415	0.156469596305279	0.223734434156425	-0.094739877543224	0.66656	0.22357	0.90749	0.84919	0.84844	0.99972	0.57419	0.96603	0.58468	0.68843	0.35735	0.90756	0.8491	0.84837	0.99972	0.62502	0.96619	0.60234	0.999957	0.99701	0.999403	0.999796	0.996133	0.999858	0.999878	0.999962	0.9954	ALBAROSSA_library
human_lncrna_fused_11602	lncRNA_gRNA	-0.976865747529839	-0.482993239696975	-0.643337720767132	-0.150418421504429	-0.265914239653094	-0.992955088100442	-0.272292469285337	-0.236906641841418	-0.583198454614274	0.0074813	0.46675	0.023874	0.43113	0.25729	0.0090631	0.35845	0.36301	0.039547	0.020274	0.48194	0.060905	0.45804	0.32878	0.024303	0.3946	0.40723	0.074602	0.862693	0.99701	0.997814	0.999796	0.996133	0.971904	0.999878	0.999962	0.970918	ALBAROSSA_library
human_lncrna_fused_11613	lncRNA_gRNA	-0.230069091599816	-0.017587683941412	-0.077813808329419	-0.034647802185945	-0.445723653478492	-0.025523838548248	-0.007002973271133	0.236951759279341	0.08318380958933	0.15313	0.88791	0.7916	0.39807	0.017295	0.47753	0.32665	0.50356	0.87659	0.24481	0.888	0.79174	0.43333	0.044983	0.49561	0.37167	0.51469	0.87661	0.999957	0.997949	0.999403	0.999796	0.996133	0.992415	0.999878	0.999962	0.999105	ALBAROSSA_library
human_lncrna_fused_11615	lncRNA_gRNA	-0.236347643927821	-0.17173533456954	0.151786321792851	-0.419652431216782	0.13511751456118	-0.527170756051775	-0.3238473323396	0.125572562132378	-0.144844839947562	0.57036	0.27742	0.81604	0.078176	0.46097	0.14256	0.28293	0.89748	0.28847	0.57035	0.29174	0.81561	0.13531	0.46083	0.18612	0.29456	0.89737	0.29224	0.999957	0.988132	0.999403	0.999796	0.996133	0.988023	0.999878	0.999962	0.993197	ALBAROSSA_library
human_lncrna_fused_11625	lncRNA_gRNA	-0.184985690688591	-0.348866431897129	0.105332723007149	-0.02235386134175	0.33147448788479	-0.579834725170561	-0.207640035315383	-0.573214174163072	-0.047937150440176	0.47768	0.11247	0.90138	0.39124	0.97812	0.13776	0.84835	0.13439	0.66816	0.49037	0.18778	0.90158	0.42839	0.97819	0.22415	0.84848	0.21914	0.66839	0.999957	0.982715	0.999403	0.999796	0.999233	0.992415	0.999878	0.999962	0.9954	ALBAROSSA_library
human_lncrna_fused_1163	lncRNA_gRNA	-0.154055357940491	0.225714758449087	-0.27021367603867	-0.195803780725313	-0.208915185317395	-0.019677418662568	0.415260333967381	0.353504990716328	-0.396821878132309	0.21256	0.88165	0.57655	0.30003	0.22531	0.82313	0.9702	0.97193	0.45235	0.23674	0.88158	0.57648	0.31334	0.24719	0.82269	0.97026	0.97197	0.45215	0.999957	0.997573	0.997814	0.999796	0.996133	0.99415	0.999878	0.999962	0.9954	ALBAROSSA_library
human_lncrna_fused_11633	lncRNA_gRNA	-1.24317134120721	-0.275124486989954	-0.151847890252339	-0.951749304459915	-1.28222992830867	-0.098497335944577	-1.39611372767247	-0.917577222428983	-0.20073860680652	0.014632	0.32211	0.7098	0.0092321	0.02009	0.7412	0.014288	0.016244	0.50934	0.027342	0.33054	0.70953	0.017409	0.037125	0.74097	0.026737	0.030246	0.50924	0.960317	0.995385	0.999403	0.94066	0.996133	0.993533	0.953644	0.996249	0.9954	ALBAROSSA_library
human_lncrna_fused_11634	lncRNA_gRNA	-0.465446156570794	-0.771636553935967	-0.297817950461545	-0.205392423444278	-1.51822193495983	-0.216108453731601	-0.473874447737306	-0.277274686612763	-0.63455983897508	0.19418	0.062239	0.47777	0.42078	0.001013	0.48883	0.2857	0.61409	0.21159	0.22161	0.10943	0.47787	0.42198	0.001947	0.48868	0.29696	0.61392	0.22307	0.999957	0.982715	0.997814	0.999796	0.292538	0.992415	0.999878	0.999962	0.990664	ALBAROSSA_library
human_lncrna_fused_11636	lncRNA_gRNA	-0.026157915025781	-0.446280883062223	0.128595820647882	-0.173171944751524	-0.656307208887433	-0.392746717403774	-0.529645718353769	0.053288678517967	0.064455857219194	0.64348	0.21166	0.94353	0.28882	0.24001	0.14567	0.11632	0.96324	0.44026	0.64923	0.32531	0.94348	0.41833	0.35913	0.24942	0.20614	0.96322	0.46843	0.999957	0.993488	0.999403	0.999796	0.996133	0.992415	0.999878	0.999962	0.9954	ALBAROSSA_library
human_lncrna_fused_11638	lncRNA_gRNA	-0.024005961436183	-0.566022126456319	-0.48428078944585	-0.168958717477124	0.085803777717057	-0.500093723467045	0.109168677978722	-0.249687055253816	-0.178203653582488	0.85197	0.42009	0.32465	0.44122	0.89574	0.096138	0.84289	0.21925	0.73326	0.85207	0.44531	0.39094	0.46567	0.89589	0.16568	0.8431	0.31265	0.73353	0.999957	0.99701	0.997814	0.999796	0.996851	0.985909	0.999878	0.999962	0.9954	ALBAROSSA_library
human_lncrna_fused_1164	lncRNA_gRNA	-0.195426008517008	0.283734725153075	-0.11441083760704	-0.096806281803703	0.434038571034997	0.190109980767371	0.163202110781158	0.030571930796668	0.27057186618721	0.49576	0.77771	0.65473	0.70519	0.96537	0.95007	0.59545	0.76646	0.94064	0.50537	0.77788	0.6551	0.70555	0.96548	0.95024	0.59584	0.7667	0.94086	0.999957	0.99701	0.997814	0.999796	0.999233	0.998423	0.999878	0.999962	0.999939	ALBAROSSA_library
human_lncrna_fused_11640	lncRNA_gRNA	-0.146142605315708	0.122226977210594	0.046226433649739	-0.414362379630103	-0.222325607161843	0.002627603962138	-0.50897214510831	-0.257580828583132	-0.505764863168142	0.70724	0.84305	0.63384	0.073119	0.16652	0.60389	0.15287	0.39078	0.41463	0.70765	0.84327	0.63436	0.13214	0.26353	0.60489	0.24433	0.42713	0.42253	0.999957	0.99701	0.997814	0.999796	0.996133	0.993533	0.999878	0.999962	0.9954	ALBAROSSA_library
human_lncrna_fused_11644	lncRNA_gRNA	-0.052170304825606	-0.429553343781239	-0.39527724445783	-0.126199713142307	-0.516845033376	-0.123911929360008	-0.957968185824252	0.061656364306509	-0.773183657660694	0.80812	0.49396	0.091803	0.15127	0.16223	0.83102	0.0036164	0.74194	0.069776	0.80813	0.50432	0.16056	0.24265	0.25751	0.83115	0.0099838	0.74222	0.12149	0.999957	0.99701	0.997814	0.999796	0.996133	0.99547	0.641174	0.999962	0.989857	ALBAROSSA_library
human_lncrna_fused_11648	lncRNA_gRNA	-0.35060986614353	-0.410140590042749	-0.234488972824203	-0.182898730612791	-0.940014350015525	-0.810654818350446	-0.342884433620634	-0.242358016629318	0.039798291423894	0.44264	0.69003	0.24476	0.096945	0.011795	0.010797	0.22037	0.27607	0.83491	0.50595	0.69087	0.36826	0.18934	0.033658	0.032402	0.33465	0.40315	0.83493	0.999957	0.99701	0.997814	0.999796	0.996133	0.971904	0.999878	0.999962	0.998209	ALBAROSSA_library
human_lncrna_fused_11650	lncRNA_gRNA	-0.261442284856194	0.114399134061097	0.098506395746701	-0.349121203348263	-0.420293417589453	-0.236891905066586	0.226348791879451	-0.16672418418727	-0.118081456136153	0.17742	0.65031	0.61695	0.22175	0.17359	0.57368	0.89803	0.36718	0.78881	0.28334	0.65547	0.63736	0.339	0.27858	0.60161	0.89792	0.47221	0.78879	0.999957	0.99701	0.997814	0.999796	0.996133	0.993533	0.999878	0.999962	0.996857	ALBAROSSA_library
human_lncrna_fused_11654	lncRNA_gRNA	0.070676407038941	0.012325135356435	-0.434134248042804	-0.323641516391489	-0.423691848610097	-0.189959041957036	-0.080713494845899	0.091281869680986	-0.081950241725302	0.88621	0.74467	0.086493	0.048847	0.0549	0.41091	0.66403	0.61881	0.88287	0.88598	0.76579	0.20592	0.13527	0.14461	0.56292	0.71231	0.70545	0.8827	0.999957	0.99701	0.997814	0.999796	0.996133	0.993494	0.999878	0.999962	0.999105	ALBAROSSA_library
human_lncrna_fused_11655	lncRNA_gRNA	0.495388237007276	-0.391462443266434	0.26112845736136	0.332871059431565	-0.264637426832693	0.277117145028137	0.059978065063722	0.531397177200911	0.198523305538853	0.99841	0.23952	0.93989	0.95776	0.63445	0.90612	0.85348	0.99596	0.92571	0.99844	0.319	0.94011	0.95793	0.63484	0.90627	0.85364	0.99597	0.92595	0.999957	0.992859	0.999403	0.999796	0.996133	0.997969	0.999878	0.999962	0.999939	ALBAROSSA_library
human_lncrna_fused_11667	lncRNA_gRNA	-0.241693374104978	-0.276017067474388	0.297486229020185	0.475876206547985	-0.006412706445055	0.206166591135851	0.417653308130675	0.216562652900863	0.018186644700264	0.020697	0.15915	0.61481	0.88185	0.27028	0.37881	0.38353	0.46016	0.27159	0.054085	0.2615	0.63575	0.88176	0.39565	0.48432	0.46479	0.52456	0.35659	0.999957	0.987291	0.997814	0.999796	0.996133	0.992415	0.999878	0.999962	0.993197	ALBAROSSA_library
human_lncrna_fused_11669	lncRNA_gRNA	-0.272139630290629	-1.03509799930057	0.315233728281409	0.017839821425182	-0.132973442387946	-0.265710156058647	0.075098271976206	0.024502567196309	0.246721778075363	0.53104	0.012046	0.93668	0.7263	0.15319	0.21633	0.73879	0.76543	0.16507	0.53594	0.031929	0.93693	0.72668	0.24488	0.31583	0.73911	0.76567	0.23013	0.999957	0.936659	0.999403	0.999796	0.996133	0.992415	0.999878	0.999962	0.990664	ALBAROSSA_library
human_lncrna_fused_1167	lncRNA_gRNA	-0.186331922019876	0.088189648245814	0.191247437737987	-0.366968185472028	-0.254205840083155	-0.217359580699633	-0.193486315460726	-0.23579216537312	-0.31161605195927	0.77325	0.7743	0.85567	0.025314	0.2158	0.48965	0.14555	0.2598	0.22877	0.7732	0.77426	0.85552	0.064805	0.32996	0.54691	0.24246	0.38395	0.33136	0.999957	0.99701	0.999403	0.999796	0.996133	0.993494	0.999878	0.999962	0.993197	ALBAROSSA_library
human_lncrna_fused_11670	lncRNA_gRNA	-0.280149444120076	0.144151660149723	-0.30617157524229	-0.172790708221343	-0.818638065430904	-0.50833904351034	-0.112914894819099	-0.796740773269701	-0.46968782074875	0.6423	0.92701	0.20145	0.22835	0.024685	0.21623	0.83773	0.0017009	0.23406	0.64821	0.92707	0.3181	0.3468	0.062855	0.33325	0.83768	0.006119	0.33441	0.999957	0.998211	0.997814	0.999796	0.996133	0.992415	0.999878	0.559908	0.993197	ALBAROSSA_library
human_lncrna_fused_11671	lncRNA_gRNA	-0.27895346894183	0.027642917332306	-0.525487933449835	-0.083482596592572	-0.061290176959784	-0.338586711415206	-0.143211723156223	0.098865101530467	-0.091779430395394	0.16125	0.55966	0.091168	0.40687	0.6757	0.15166	0.50491	0.15377	0.69748	0.1949	0.55959	0.15143	0.4089	0.67553	0.19312	0.50486	0.19253	0.69719	0.999957	0.99701	0.997814	0.999796	0.996133	0.98896	0.999878	0.999962	0.9954	ALBAROSSA_library
human_lncrna_fused_11672	lncRNA_gRNA	0.191444799047116	0.547422254499542	0.058115871484489	-0.067264005820899	0.002023483073302	-0.204566550945103	0.143954481754176	0.280064534065683	0.117986620350913	0.95412	0.98835	0.71048	0.79634	0.78707	0.23902	0.38468	0.96727	0.8238	0.95427	0.98842	0.71088	0.79648	0.78723	0.3297	0.41418	0.96737	0.82391	0.999957	0.99993	0.999403	0.999796	0.996133	0.992415	0.999878	0.999962	0.997261	ALBAROSSA_library
human_lncrna_fused_11674	lncRNA_gRNA	0.17029353136749	-0.033819088335938	-0.133717400733602	-0.606033073103626	0.087008313529568	-0.103081464673657	-0.499586686437282	0.148553313557353	-0.349989154390165	0.96455	0.34199	0.3199	0.0015474	0.58682	0.72826	0.0092685	0.81087	0.069957	0.96454	0.45043	0.45493	0.005582	0.60345	0.72829	0.027311	0.81084	0.13304	0.999957	0.99701	0.997814	0.580625	0.996133	0.993533	0.958049	0.999962	0.989857	ALBAROSSA_library
human_lncrna_fused_1168	lncRNA_gRNA	-0.142739089079113	-0.081434464420775	-0.615511323527359	0.093942148578324	-0.052614234286693	-0.566819328617146	-0.474493830070902	-0.479580093135125	-0.611909419970293	0.20091	0.45485	0.022335	0.68894	0.41879	0.034357	0.2877	0.072106	0.086033	0.2271	0.45478	0.041193	0.68873	0.41935	0.062413	0.2987	0.12564	0.11665	0.999957	0.99701	0.997814	0.999796	0.996133	0.984341	0.999878	0.999962	0.989857	ALBAROSSA_library
human_lncrna_fused_11681	lncRNA_gRNA	-0.338330484878313	0.001635446203571	-0.082163021167844	0.063324892800828	-0.317785970390306	-0.260603461580556	0.379046807569231	-0.251664101763019	0.223018907226253	0.71352	0.8874	0.67782	0.37594	0.74883	0.70521	0.94306	0.25258	0.84716	0.71343	0.88733	0.68456	0.47863	0.74878	0.7064	0.94301	0.37529	0.84703	0.999957	0.997949	0.998315	0.999796	0.996133	0.993533	0.999878	0.999962	0.998899	ALBAROSSA_library
human_lncrna_fused_11682	lncRNA_gRNA	-0.560323417860151	-0.175502001103572	-0.554075697005363	-0.280044863710063	-0.16974187321389	-0.482550486515578	-0.124064068716061	0.162590037961224	-0.274943261327529	0.10402	0.254	0.016214	0.6144	0.83017	0.17084	0.74069	0.9831	0.20164	0.19331	0.37626	0.045525	0.62956	0.83016	0.27947	0.74066	0.98312	0.30813	0.999957	0.99701	0.997814	0.999796	0.996133	0.992415	0.999878	0.999962	0.993197	ALBAROSSA_library
human_lncrna_fused_11683	lncRNA_gRNA	-0.107834843420606	-0.741248401592518	0.134942344853818	0.005729938035125	-0.143059947565571	-0.111592075696859	-0.009701754357398	-0.065773803494077	-0.272182304382898	0.70361	0.14594	0.76298	0.55865	0.42902	0.64337	0.82394	0.36797	0.55692	0.70334	0.18338	0.76256	0.55857	0.42935	0.64314	0.82348	0.3729	0.55683	0.999957	0.982715	0.999403	0.999796	0.996133	0.993533	0.999878	0.999962	0.9954	ALBAROSSA_library
human_lncrna_fused_11686	lncRNA_gRNA	-0.364570382007857	-1.02391205883489	-0.174164783642506	-0.338423280655698	-0.529969745923246	-0.571821569036432	-0.451411714459409	0.017124281933845	-0.54790440311013	0.22896	0.013366	0.63725	0.096016	0.028947	0.10897	0.29576	0.88733	0.21108	0.3459	0.037397	0.65239	0.18825	0.072195	0.20559	0.41643	0.88726	0.32057	0.999957	0.936659	0.997814	0.999796	0.996133	0.989835	0.999878	0.999962	0.993197	ALBAROSSA_library
human_lncrna_fused_11695	lncRNA_gRNA	0.004244146451389	-0.241599536919231	-0.003309199783001	0.080510679538651	0.338469255855598	-0.691070903136825	-0.131300039261098	0.331391009379908	0.628460512174887	0.50551	0.42949	0.81773	0.62656	0.97415	0.13536	0.61284	0.70292	0.8398	0.51367	0.45256	0.81782	0.62697	0.9742	0.22078	0.61322	0.70328	0.84	0.999957	0.99701	0.999403	0.999796	0.999233	0.992415	0.999878	0.999962	0.998209	ALBAROSSA_library
human_lncrna_fused_11697	lncRNA_gRNA	0.075187083635283	-0.190529390828893	0.044941231702535	-0.182673884093722	0.053844195025092	0.135650921070115	0.252123882593275	-0.097811436714641	0.223232242243143	0.84694	0.87624	0.59187	0.16131	0.8107	0.94007	0.91789	0.60775	0.90326	0.84707	0.87628	0.59474	0.25649	0.81069	0.94027	0.91817	0.60828	0.90342	0.999957	0.997476	0.997814	0.999796	0.996133	0.998423	0.999878	0.999962	0.999829	ALBAROSSA_library
human_lncrna_fused_11698	lncRNA_gRNA	0.120814790380448	0.789583624173411	0.058856739621898	0.165798048906805	0.251742327772285	-0.181537298148072	0.06015337679251	0.093669694897983	-0.24811579576975	0.9153	0.99789	0.87022	0.97226	0.95306	0.18641	0.1973	0.58965	0.36906	0.91551	0.99792	0.87036	0.97233	0.95319	0.29109	0.28506	0.59092	0.38372	0.999957	0.999973	0.999403	0.999796	0.999233	0.992415	0.999878	0.999962	0.994452	ALBAROSSA_library
human_lncrna_fused_11699	lncRNA_gRNA	-0.470424475484932	-1.44105804727152	-1.0031585221426	-0.142083937223833	-0.393705748856708	-0.435346375963041	-0.440858317849868	-0.620968519103427	-0.511170493222168	0.11617	0.014322	0.0021489	0.41416	0.018625	0.18119	0.14611	0.086774	0.19222	0.19288	0.037596	0.0060165	0.4453	0.048217	0.28408	0.23478	0.15162	0.24905	0.999957	0.936659	0.633942	0.999796	0.996133	0.992415	0.999878	0.999962	0.990664	ALBAROSSA_library
human_lncrna_fused_117	lncRNA_gRNA	0.082435376157401	-0.64802385229833	-0.411207470940192	0.06423761330397	-0.485736247657525	0.046669497832799	0.295669295509974	-0.126432175832818	-0.157971391868871	0.76792	0.3164	0.14375	0.83869	0.1172	0.73359	0.89984	0.7751	0.37718	0.76751	0.32554	0.19091	0.83836	0.16006	0.73327	0.89976	0.77475	0.37687	0.999957	0.993488	0.997814	0.999796	0.996133	0.993533	0.999878	0.999962	0.993816	ALBAROSSA_library
human_lncrna_fused_11700	lncRNA_gRNA	-0.418453377406117	-0.555252889288385	0.046577322723835	-0.156893743208529	-0.344796354073123	-0.23552376408794	-0.016248680051014	-0.284906664554316	-0.620535788562708	0.20908	0.42399	0.81492	0.59869	0.32306	0.29876	0.55855	0.2485	0.13762	0.23385	0.42451	0.81451	0.59865	0.33094	0.31319	0.55845	0.26932	0.15933	0.999957	0.99701	0.999403	0.999796	0.996133	0.992415	0.999878	0.999962	0.989857	ALBAROSSA_library
human_lncrna_fused_11703	lncRNA_gRNA	-0.08953390640019	-0.233855747892511	-0.073026260392807	-0.217133784105554	-0.729139182722294	-0.783900915393881	0.040650803843613	0.110118842631352	-0.471303519794889	0.62822	0.59611	0.69399	0.3351	0.060682	0.04378	0.68476	0.8293	0.18623	0.62807	0.59602	0.69375	0.34372	0.10683	0.078615	0.6846	0.82887	0.20074	0.999957	0.99701	0.998315	0.999796	0.996133	0.984341	0.999878	0.999962	0.99009	ALBAROSSA_library
human_lncrna_fused_11704	lncRNA_gRNA	-0.2130459658273	-0.148101865702566	-0.268020521413514	0.043187444242815	0.122029260104659	-0.371339101264867	-0.022926196337951	0.035388629748879	-0.033583587371091	0.75196	0.74639	0.7935	0.8761	0.5329	0.31837	0.68983	0.5291	0.5932	0.75197	0.74632	0.79349	0.87602	0.56413	0.45301	0.69005	0.56794	0.59443	0.999957	0.99701	0.999403	0.999796	0.996133	0.992415	0.999878	0.999962	0.9954	ALBAROSSA_library
human_lncrna_fused_11706	lncRNA_gRNA	-0.058873199267361	0.252998168063135	0.341332488075974	0.07539863460937	-0.956289752355483	0.306218122664149	-0.15283957368817	0.499289044438059	0.282629131212256	0.27093	0.83748	0.76307	0.55016	0.019565	0.91114	0.74253	0.96076	0.52475	0.28577	0.83711	0.76266	0.55017	0.036175	0.91107	0.74229	0.96083	0.52476	0.999957	0.99701	0.999403	0.999796	0.996133	0.997969	0.999878	0.999962	0.9954	ALBAROSSA_library
human_lncrna_fused_11707	lncRNA_gRNA	-0.265018804832287	-0.495768938945892	-0.281460507665129	-0.273647504260237	-0.814011427845073	-0.467408192230573	-0.570365439123965	0.01575574932895	0.332034807749699	0.55286	0.1868	0.58514	0.19641	0.038317	0.27988	0.040572	0.76274	0.66092	0.57845	0.29513	0.61485	0.30881	0.092412	0.40813	0.097092	0.76271	0.66098	0.999957	0.988132	0.997814	0.999796	0.996133	0.992415	0.999878	0.999962	0.9954	ALBAROSSA_library
human_lncrna_fused_11708	lncRNA_gRNA	-0.242350296819353	-0.733702363380568	-0.525174659068412	0.283352636416245	-0.66437158435968	-0.600877224753293	-0.252251375925427	0.187561623070306	-0.414330418582972	0.43791	0.099237	0.11581	0.98034	0.012431	0.15894	0.17108	0.92353	0.60149	0.45833	0.16871	0.19438	0.98041	0.032885	0.25341	0.26856	0.92376	0.60184	0.999957	0.982715	0.997814	0.999796	0.996133	0.992415	0.999878	0.999962	0.9954	ALBAROSSA_library
human_lncrna_fused_11714	lncRNA_gRNA	-0.667188792344269	-1.33491381061927	-0.510053854680762	-0.232395936826273	-1.08094696221448	0.175990132580625	-0.366831212813684	-0.470943470782802	-0.667619386483551	0.083276	0.056306	0.13162	0.18155	0.023374	0.83299	0.18056	0.10552	0.15779	0.14556	0.1061	0.21627	0.28454	0.056131	0.8331	0.27457	0.17853	0.22513	0.999957	0.982214	0.997814	0.999796	0.996133	0.995583	0.999878	0.999962	0.990664	ALBAROSSA_library
human_lncrna_fused_11716	lncRNA_gRNA	-0.335822801131977	0.674561471691223	0.152040802662108	-0.261568066943402	-0.337286298709959	-1.74320022222637	0.03900466335036	0.47255902492178	-0.037279180646477	0.25447	0.96304	0.62796	0.56134	0.33449	0.0016636	0.45823	0.84933	0.26455	0.27183	0.96312	0.62782	0.56129	0.34112	0.0032426	0.45806	0.8489	0.27039	0.999957	0.998641	0.997814	0.999796	0.996133	0.848005	0.999878	0.999962	0.990664	ALBAROSSA_library
human_lncrna_fused_11717	lncRNA_gRNA	0.111319991236917	-0.851586358266534	-0.361485860475726	-0.41603655431348	-0.343624291247467	0.180522976366295	-0.054169424379879	0.032352805000611	0.884519428287788	0.67953	0.053287	0.14547	0.11706	0.16199	0.72827	0.70519	0.80746	0.99824	0.67979	0.10164	0.23528	0.19493	0.25716	0.72864	0.70555	0.80748	0.99826	0.999957	0.982214	0.997814	0.999796	0.996133	0.993533	0.999878	0.999962	0.999939	ALBAROSSA_library
human_lncrna_fused_11724	lncRNA_gRNA	-0.076114401716153	-0.429741314964649	0.161495117192045	0.066436517040389	0.06244042930353	-0.332149404596859	-0.168981185139748	0.21184412941937	0.195265961432864	0.89015	0.21673	0.76187	0.74932	0.43878	0.078452	0.19194	0.90548	0.63665	0.89008	0.33143	0.76183	0.74929	0.50315	0.16887	0.2998	0.90543	0.63665	0.999957	0.996004	0.999403	0.999796	0.996133	0.985909	0.999878	0.999962	0.9954	ALBAROSSA_library
human_lncrna_fused_11725	lncRNA_gRNA	0.226477382627095	-0.231825657802007	0.631397468291583	0.416914925753641	-0.202850306964969	0.257979438323377	-0.186792619557842	0.520578961458703	-0.227994743958647	0.72945	0.69554	0.99291	0.87627	0.34466	0.82401	0.5375	0.94394	0.57956	0.72907	0.69526	0.99295	0.87623	0.3504	0.82356	0.53745	0.94395	0.57948	0.999957	0.99701	0.999403	0.999796	0.996133	0.99415	0.999878	0.999962	0.9954	ALBAROSSA_library
human_lncrna_fused_11741	lncRNA_gRNA	0.090471293096645	-0.408435191382972	0.397426047235876	-0.037845781712543	0.062875943211276	0.113466893194394	0.090282121718892	-0.182982383499872	-0.09266535531408	0.88226	0.15644	0.95546	0.86386	0.84753	0.65733	0.79742	0.34668	0.73632	0.88217	0.25817	0.95536	0.86372	0.8474	0.66506	0.79737	0.46137	0.7362	0.999957	0.987291	0.999403	0.999796	0.996133	0.993533	0.999878	0.999962	0.9954	ALBAROSSA_library
human_lncrna_fused_11743	lncRNA_gRNA	0.271330411932333	0.391392248069777	-0.15644631686945	0.044283682777848	0.294174145963671	-0.0000587440521529897	0.149850079293976	0.345839058753572	-0.152934173038178	0.93407	0.94384	0.36142	0.68186	0.92937	0.74704	0.72319	0.96627	0.75314	0.93435	0.94406	0.41534	0.68208	0.9296	0.74731	0.72358	0.96639	0.75341	0.999957	0.998211	0.997814	0.999796	0.999233	0.993533	0.999878	0.999962	0.9954	ALBAROSSA_library
human_lncrna_fused_11745	lncRNA_gRNA	-0.143952346489213	-0.365920369018603	-0.724632072051253	-0.164803780840749	-0.375083097520542	-0.348982531912043	-0.387843722206835	-0.193078674560351	-0.282956134686869	0.49025	0.072222	0.022481	0.42899	0.41976	0.16458	0.12988	0.7405	0.16581	0.5007	0.12961	0.057551	0.45646	0.44403	0.26116	0.21195	0.74079	0.23063	0.999957	0.982715	0.997814	0.999796	0.996133	0.992415	0.999878	0.999962	0.990664	ALBAROSSA_library
human_lncrna_fused_11748	lncRNA_gRNA	-0.219130290382647	-0.67885090023972	-0.258076218430624	-0.069121875342677	-0.064437249771426	-0.180345148295158	-0.064365581787858	-0.294530335156892	0.036335968364956	0.090745	0.67834	0.42572	0.83181	0.15051	0.2229	0.70646	0.6743	0.67253	0.17699	0.6802	0.5185	0.83181	0.25021	0.34115	0.70641	0.678	0.67264	0.999957	0.99701	0.997814	0.999796	0.996133	0.992415	0.999878	0.999962	0.9954	ALBAROSSA_library
human_lncrna_fused_11754	lncRNA_gRNA	0.22953948022329	-0.320132739431855	0.245083678009584	-0.17397235619564	0.347121894471621	-0.497496103820579	-0.305367975336997	0.438498646029788	-0.115958680452461	0.97865	0.65767	0.92368	0.55785	0.96589	0.032456	0.61448	0.99244	0.57558	0.97872	0.65801	0.92391	0.56186	0.96601	0.072801	0.61487	0.99244	0.57579	0.999957	0.99701	0.999403	0.999796	0.999233	0.984341	0.999878	0.999962	0.9954	ALBAROSSA_library
human_lncrna_fused_11759	lncRNA_gRNA	0.04157536944422	-0.228533439774643	0.531095012894944	0.170075651394583	0.150131988972389	0.065217575939284	0.302111156021095	0.54578835506945	0.399336462777225	0.54315	0.66781	0.98702	0.78738	0.5013	0.79385	0.75635	0.91139	0.84654	0.54315	0.6676	0.98708	0.78697	0.50126	0.79352	0.75604	0.91134	0.84616	0.999957	0.99701	0.999403	0.999796	0.996133	0.993533	0.999878	0.999962	0.998899	ALBAROSSA_library
human_lncrna_fused_11769	lncRNA_gRNA	0.02281622923095	0.206745790882504	0.105620820938791	0.089238674251543	-0.032627146587976	-0.071084724011665	0.035332070999825	-0.07068316480298	0.092054893492063	0.50424	0.87441	0.83774	0.845	0.12195	0.18638	0.42095	0.70089	0.89355	0.51261	0.87448	0.83791	0.84519	0.20099	0.29104	0.44218	0.70122	0.89367	0.999957	0.997476	0.999403	0.999796	0.996133	0.992415	0.999878	0.999962	0.999754	ALBAROSSA_library
human_lncrna_fused_1177	lncRNA_gRNA	-1.71568697137722	-0.432631011987746	-0.914493051120065	-1.36439393267362	-1.47735429066006	-0.915273372865157	-1.18379043192046	-0.914437676235017	-0.366549230239676	0.19662	0.57511	0.95143	0.31382	0.45127	0.075924	0.78303	0.98232	0.50799	0.22359	0.57505	0.95146	0.32514	0.45114	0.13183	0.78261	0.98234	0.5079	0.999957	0.99701	0.999403	0.999796	0.996133	0.985909	0.999878	0.999962	0.9954	ALBAROSSA_library
human_lncrna_fused_11776	lncRNA_gRNA	-1.12718938062014	-0.133709990955026	-0.890166464191618	-0.413894033346102	-0.577212608006842	-0.400956171580573	-0.424752908289584	-0.596992865046066	-0.759158833795593	0.01618	0.31514	0.11435	0.015845	0.04249	0.45383	0.31421	0.082821	0.017847	0.04223	0.36909	0.19238	0.041382	0.085189	0.47702	0.36287	0.14597	0.040153	0.999957	0.99701	0.997814	0.999796	0.996133	0.992415	0.999878	0.999962	0.970288	ALBAROSSA_library
human_lncrna_fused_11777	lncRNA_gRNA	-0.380187434518227	-0.056468994036587	-0.820967892830907	-0.307355524506481	-0.082240904470657	-0.823695222834697	0.165108008093097	-0.607037515706442	-0.766340227883953	0.32848	0.83477	0.046337	0.2181	0.64972	0.065271	0.822	0.055126	0.02032	0.33583	0.83439	0.082891	0.24472	0.64947	0.11448	0.82155	0.097651	0.037551	0.999957	0.99701	0.997814	0.999796	0.996133	0.985909	0.999878	0.999962	0.969358	ALBAROSSA_library
human_lncrna_fused_11784	lncRNA_gRNA	-0.161237919843293	-0.797710024108569	-0.629790289158195	0.343173389109225	-0.147647448644995	0.198854087450942	-0.343022762779109	-0.029041957311174	-0.448544729311016	0.33909	0.098268	0.030149	0.76884	0.47996	0.76133	0.081198	0.37474	0.10205	0.38471	0.16732	0.071197	0.76912	0.49199	0.76162	0.14181	0.41558	0.17023	0.999957	0.982715	0.997814	0.999796	0.996133	0.993533	0.999878	0.999962	0.989857	ALBAROSSA_library
human_lncrna_fused_11785	lncRNA_gRNA	-0.326266913298674	-0.126043310346044	-0.826568535846716	0.170898188754238	-0.689298262175201	-0.019567018698625	-0.554698020106128	-0.619339403370046	-0.416844275528741	0.40239	0.68797	0.023385	0.93293	0.046746	0.56024	0.13921	0.032521	0.32308	0.40368	0.68778	0.043083	0.93295	0.083546	0.56018	0.17481	0.059203	0.32451	0.999957	0.99701	0.997814	0.999796	0.996133	0.993494	0.999878	0.999962	0.993197	ALBAROSSA_library
human_lncrna_fused_11787	lncRNA_gRNA	-0.05545210587236	-0.792027268428238	-0.749834838818591	-0.439792761388251	-0.632009936103116	-0.278113066779978	-0.522620216934935	-0.145934886431743	-0.225454722302418	0.83347	0.080405	0.064679	0.020078	0.15519	0.28651	0.095126	0.23131	0.42938	0.8336	0.14154	0.12184	0.051718	0.24771	0.35955	0.16209	0.32012	0.4355	0.999957	0.982715	0.997814	0.999796	0.996133	0.992415	0.999878	0.999962	0.9954	ALBAROSSA_library
human_lncrna_fused_1179	lncRNA_gRNA	-2.22518208987161	-0.753648200662824	-0.777802632138004	-0.771553560608336	-0.150072475319593	-0.646110013821426	-2.03702802253651	-1.4914581691551	-0.68990156810048	0.0072166	0.33381	0.029982	0.013997	0.49765	0.007588	0.00018752	0.0057037	0.12843	0.013688	0.34088	0.054733	0.026236	0.49757	0.014368	0.00036386	0.010985	0.15165	0.72108	0.99701	0.997814	0.996303	0.996133	0.971904	0.055701	0.772778	0.989857	ALBAROSSA_library
human_lncrna_fused_11792	lncRNA_gRNA	0.161906799254699	0.474604209850506	0.256188339683752	-0.270717433108487	-0.510835477198978	-0.025935654501403	0.031926015393359	-0.339263455847942	-0.237279721520952	0.95723	0.98126	0.87379	0.18297	0.36118	0.50234	0.91175	0.66787	0.63419	0.95739	0.98135	0.87388	0.2864	0.4002	0.51545	0.91192	0.66812	0.63458	0.999957	0.999731	0.999403	0.999796	0.996133	0.992415	0.999878	0.999962	0.9954	ALBAROSSA_library
human_lncrna_fused_11793	lncRNA_gRNA	-0.75623560073519	0.409692956613831	-0.054006505073882	-0.324006384685434	0.172037428842466	-0.646721164953045	-0.650573887139113	-0.572965825104052	-0.99231925013906	0.041118	0.96967	0.80932	0.10897	0.77521	0.034644	0.043782	0.027447	0.015121	0.083185	0.96979	0.80932	0.18358	0.77539	0.076061	0.086241	0.064126	0.035671	0.999957	0.999158	0.999403	0.999796	0.996133	0.984341	0.999878	0.999962	0.963256	ALBAROSSA_library
human_lncrna_fused_11794	lncRNA_gRNA	0.004696647829163	-0.543143266763904	0.2041515926784	-0.39813531514103	0.048787313590196	0.154860353011307	-0.213610884039908	-0.144130899651937	-0.218021449874398	0.46022	0.55507	0.85068	0.051716	0.88895	0.89947	0.73487	0.38268	0.069604	0.51683	0.58098	0.85053	0.12066	0.88885	0.8994	0.73477	0.48048	0.13254	0.999957	0.99701	0.999403	0.999796	0.996851	0.997969	0.999878	0.999962	0.989857	ALBAROSSA_library
human_lncrna_fused_11795	lncRNA_gRNA	-0.767265520121644	-0.285125916313743	-0.467489138053313	-0.119927931021621	-0.147983590694699	0.379351869337063	0.040802892070755	-0.006220674778041	0.027175310769432	0.090711	0.59151	0.079985	0.54794	0.51755	0.93939	0.50312	0.71189	0.79781	0.13984	0.59144	0.13828	0.54791	0.51749	0.93941	0.50307	0.7116	0.7974	0.999957	0.99701	0.997814	0.999796	0.996133	0.998423	0.999878	0.999962	0.996986	ALBAROSSA_library
human_lncrna_fused_11804	lncRNA_gRNA	0.0000793182714577678	-1.74541835378908	-0.03177845493361	-0.892483361822573	-1.39177993247438	-0.181632866345708	-0.675271412515272	-0.976889708039552	-0.673804044064157	0.81058	0.0031442	0.76593	0.025169	0.0060304	0.29763	0.061207	0.035727	0.084021	0.81018	0.0061121	0.76549	0.046275	0.011565	0.3122	0.1077	0.064773	0.11502	0.999957	0.935312	0.999403	0.999796	0.798045	0.992415	0.999878	0.999962	0.989857	ALBAROSSA_library
human_lncrna_fused_11805	lncRNA_gRNA	-0.199520999338418	-1.04180621898622	-0.119949338546348	0.067676229994955	-0.018127939202384	-0.119351238780274	0.031413037051249	-0.162375408156076	-0.294699010518689	0.19937	0.066626	0.16942	0.55736	0.42538	0.72954	0.21	0.66032	0.48805	0.29227	0.12135	0.26811	0.56143	0.44839	0.72987	0.2931	0.66057	0.48909	0.999957	0.982715	0.997814	0.999796	0.996133	0.993533	0.999878	0.999962	0.9954	ALBAROSSA_library
human_lncrna_fused_11806	lncRNA_gRNA	-0.290979647353683	-0.49966775513318	0.025689883556898	-0.022946413786846	-0.115814224942868	-0.031721959948485	-0.470605234801775	-0.299839761883725	0.00000543302343551655	0.21701	0.59687	0.60713	0.86358	0.89306	0.59621	0.13512	0.3785	0.86468	0.3033	0.59741	0.60878	0.86369	0.89318	0.59767	0.21935	0.41827	0.8648	0.999957	0.99701	0.997814	0.999796	0.996851	0.993533	0.999878	0.999962	0.999105	ALBAROSSA_library
human_lncrna_fused_11809	lncRNA_gRNA	-0.516322094504531	-1.19894983678405	-0.093324270561632	-0.328263999506197	-0.761629965482915	-0.842172815490313	-0.422978200004532	-0.170359941947431	-0.05203959509542	0.041492	0.049773	0.14018	0.10992	0.038194	0.010607	0.096589	0.12666	0.16949	0.083776	0.096442	0.22806	0.18492	0.07862	0.028284	0.16422	0.20826	0.2331	0.999957	0.981871	0.997814	0.999796	0.996133	0.971904	0.999878	0.999962	0.990664	ALBAROSSA_library
human_lncrna_fused_11810	lncRNA_gRNA	-0.524119347811809	0.208064384210645	-0.606620255272314	-0.101499684135699	-0.024916532247321	-0.193003604466647	-0.154921534966296	-0.526325968948688	-0.159775618960243	0.042523	0.7585	0.038614	0.74075	0.70805	0.77255	0.72836	0.03262	0.83562	0.10131	0.75843	0.093917	0.74072	0.70804	0.77252	0.72829	0.080583	0.83561	0.999957	0.99701	0.997814	0.999796	0.996133	0.993533	0.999878	0.999962	0.998209	ALBAROSSA_library
human_lncrna_fused_11813	lncRNA_gRNA	-0.709524300722645	0.165292625903484	-0.746155293716716	-0.320190056750758	-0.053957292285056	-0.494628884143892	-0.56064570454777	-0.628135081861768	0.35741985297555	0.22435	0.81724	0.76844	0.409	0.62585	0.58418	0.65845	0.17005	0.93685	0.30792	0.81732	0.76871	0.44144	0.62625	0.58638	0.65878	0.26855	0.9371	0.999957	0.99701	0.999403	0.999796	0.996133	0.993533	0.999878	0.999962	0.999939	ALBAROSSA_library
human_lncrna_fused_11818	lncRNA_gRNA	-0.459520229393566	-1.03620016114292	0.095371847235024	0.084061866212881	0.304943024845715	0.002364290121112	-0.115162092543254	-0.22259404727279	-0.244710950893342	0.21579	0.021361	0.80622	0.76032	0.41425	0.68207	0.20274	0.41254	0.37737	0.23938	0.03941	0.80581	0.75992	0.41495	0.68196	0.22646	0.41403	0.37707	0.999957	0.936659	0.999403	0.999796	0.996133	0.993533	0.999878	0.999962	0.993816	ALBAROSSA_library
human_lncrna_fused_1182	lncRNA_gRNA	-0.309745337239459	-1.26835230536379	-0.713817601026066	-0.264461465170467	-0.408910983396739	-0.296864393107324	-0.51949445132153	0.030960794636437	-0.223203801991971	0.22264	0.00044722	0.0217	0.057674	0.27062	0.74192	0.0075897	0.55154	0.58503	0.33833	0.001681	0.05769	0.13264	0.39606	0.74188	0.023362	0.58297	0.58684	0.999957	0.840675	0.997814	0.999796	0.996133	0.993533	0.935595	0.999962	0.9954	ALBAROSSA_library
human_lncrna_fused_11832	lncRNA_gRNA	-0.368994712521933	-0.346662590248915	-0.226847670664457	-0.019245235987344	-0.322338155200655	-0.22308606291328	0.250611555386578	-0.19191879375683	0.415043341787107	0.65477	0.72382	0.19788	0.65673	0.62188	0.2633	0.98167	0.65853	0.99029	0.65514	0.72421	0.30665	0.65708	0.62226	0.34482	0.98175	0.65885	0.99032	0.999957	0.99701	0.997814	0.999796	0.996133	0.992415	0.999878	0.999962	0.999939	ALBAROSSA_library
human_lncrna_fused_11837	lncRNA_gRNA	0.172561945174203	-0.627720262660204	-0.267166025869035	-0.03496519423504	-0.213222544214246	0.05845658180842	0.022845125474327	0.167148990814997	0.137645211379135	0.24952	0.11001	0.10825	0.27688	0.62681	0.84107	0.654	0.41088	0.41107	0.26759	0.15536	0.16409	0.29359	0.62666	0.84071	0.65378	0.41251	0.41068	0.999957	0.982715	0.997814	0.999796	0.996133	0.995583	0.999878	0.999962	0.994476	ALBAROSSA_library
human_lncrna_fused_11838	lncRNA_gRNA	0.238244205184413	0.198602779928097	-0.55588730928357	0.255795186868883	-0.190491054961708	-0.652430432013547	-0.086321277398463	-0.674907868789538	-0.042483229510918	0.91037	0.81578	0.34248	0.94733	0.68904	0.23773	0.59791	0.072244	0.72116	0.91027	0.81535	0.35282	0.94735	0.68883	0.2621	0.59787	0.12586	0.72084	0.999957	0.99701	0.997814	0.999796	0.996133	0.992415	0.999878	0.999962	0.9954	ALBAROSSA_library
human_lncrna_fused_11842	lncRNA_gRNA	-0.469036944141862	-0.427152198942647	-0.255497416469602	-0.160052565435877	-0.215213805022403	-0.420880936219763	-0.113776884956056	-0.625445805675817	-0.855376859632447	0.26297	0.23539	0.53785	0.30532	0.73042	0.11868	0.88715	0.043641	0.02413	0.38699	0.35387	0.58362	0.43765	0.73038	0.21723	0.88706	0.10394	0.060413	0.999957	0.99701	0.997814	0.999796	0.996133	0.992415	0.999878	0.999962	0.970288	ALBAROSSA_library
human_lncrna_fused_11857	lncRNA_gRNA	-0.252637677583549	-0.879841180756519	-0.558909467373422	-0.049984302926761	-0.429582567627143	-0.276001487559423	0.376595162631231	0.125585225669545	-0.254687826464646	0.653	0.26821	0.15064	0.54727	0.32999	0.43152	0.84336	0.70754	0.38074	0.65338	0.33758	0.24244	0.55248	0.37792	0.4602	0.84359	0.70794	0.39346	0.999957	0.99701	0.997814	0.999796	0.996133	0.992415	0.999878	0.999962	0.994452	ALBAROSSA_library
human_lncrna_fused_11858	lncRNA_gRNA	-0.337263435562389	-0.588799719067146	-0.06638049330001	0.012695223819423	-0.457724457660421	0.124608288561699	-0.471374309276368	0.246618803870745	-0.266405786817921	0.13446	0.11957	0.77598	0.78619	0.31567	0.95387	0.12325	0.90604	0.097485	0.21874	0.19775	0.77615	0.78632	0.36798	0.95402	0.20251	0.90619	0.16331	0.999957	0.982715	0.999403	0.999796	0.996133	0.998423	0.999878	0.999962	0.989857	ALBAROSSA_library
human_lncrna_fused_11862	lncRNA_gRNA	-0.061180155611474	0.34624033906506	-0.583759429600757	-0.302201688452348	0.020580581937987	-0.515325282672686	-0.486846124766512	-0.472414308970005	0.068054759792538	0.57847	0.99152	0.060133	0.18605	0.64124	0.1441	0.36847	0.12652	0.20278	0.59729	0.99157	0.13777	0.29643	0.64718	0.24756	0.45618	0.22434	0.30961	0.999957	0.99993	0.997814	0.999796	0.996133	0.992415	0.999878	0.999962	0.993197	ALBAROSSA_library
human_lncrna_fused_11873	lncRNA_gRNA	-0.048732051316702	-0.490689864258944	0.035894189165862	0.186251154543564	0.022434810694191	-0.0790338751379	-0.678121245248122	-0.354740879295818	0.141627957191717	0.79407	0.19837	0.9302	0.81306	0.89132	0.91422	0.008729	0.5796	0.94823	0.79421	0.29313	0.93045	0.81304	0.89143	0.91446	0.02344	0.58143	0.9484	0.999957	0.988132	0.999403	0.999796	0.996851	0.998423	0.935595	0.999962	0.999939	ALBAROSSA_library
human_lncrna_fused_11876	lncRNA_gRNA	0.222392314154445	-0.10201962237882	-0.589053859289479	-0.195565899852465	-0.262227665015134	-0.257835011091557	-0.58067989751441	0.069923735811885	-0.502534870309027	0.23168	0.73836	0.13166	0.25644	0.14569	0.035188	0.052799	0.55804	0.30626	0.31261	0.73869	0.21633	0.33731	0.23437	0.076887	0.099736	0.56171	0.33332	0.999957	0.99701	0.997814	0.999796	0.996133	0.984341	0.999878	0.999962	0.993197	ALBAROSSA_library
human_lncrna_fused_11878	lncRNA_gRNA	-0.765623774584233	-0.16336011713981	-0.372600301007566	0.133930527772186	0.297535764598011	-0.269898299612757	-0.522620884494153	-0.733092931986614	-0.262800455499434	0.21598	0.46919	0.59302	0.80056	0.45713	0.51897	0.097504	0.062746	0.65423	0.23955	0.46917	0.59293	0.80021	0.45698	0.51892	0.14218	0.11029	0.65401	0.999957	0.99701	0.997814	0.999796	0.996133	0.992415	0.999878	0.999962	0.9954	ALBAROSSA_library
human_lncrna_fused_11879	lncRNA_gRNA	-0.906713094359252	-0.459160776785136	-0.07381175745813	-0.054561496020846	-0.913355484224661	-0.250910858164533	-0.714484155741993	-0.133902757035123	-1.11903587652241	0.013648	0.20098	0.61389	0.48046	0.050293	0.30333	0.03075	0.78975	0.092488	0.025616	0.2277	0.61373	0.48027	0.089493	0.3171	0.056102	0.78935	0.12195	0.947568	0.983336	0.997814	0.999796	0.996133	0.992415	0.999878	0.999962	0.989857	ALBAROSSA_library
human_lncrna_fused_11880	lncRNA_gRNA	-0.626041989910522	-0.989559658020459	-0.245619734805	0.113908345623071	-0.034436712832497	-0.831564463405064	-0.777018632092977	-0.889291313659742	-0.192429006592415	0.20552	0.19146	0.57521	0.82645	0.88524	0.042559	0.015652	0.025755	0.56275	0.23092	0.21992	0.57516	0.82602	0.88513	0.076503	0.029207	0.047309	0.56273	0.999957	0.982715	0.997814	0.999796	0.996851	0.984341	0.970034	0.999962	0.9954	ALBAROSSA_library
human_lncrna_fused_11885	lncRNA_gRNA	0.125534548127712	0.235391480724651	0.253654412773113	0.350895926374454	0.444518730932891	-0.223266712598434	0.197600157032566	0.636461003864059	0.72575318249356	0.15007	0.86814	0.9368	0.64053	0.8501	0.10678	0.28762	0.73139	0.64733	0.24056	0.8683	0.93705	0.64093	0.8502	0.18082	0.34438	0.73172	0.64774	0.999957	0.997476	0.999403	0.999796	0.996133	0.985909	0.999878	0.999962	0.9954	ALBAROSSA_library
human_lncrna_fused_11887	lncRNA_gRNA	-0.228386058808109	-0.78651092551189	-0.444882427618891	-0.154303720499355	-0.388708675471485	-0.380979981158549	-0.457344900941739	0.048911170761958	-0.409619387974152																												ALBAROSSA_library
human_lncrna_fused_11899	lncRNA_gRNA	-0.209703942078309	-0.409630331102552	-1.1316211731826	-0.199310277490828	-0.35835755611529	-0.515298276900663	-0.674103446752069	-0.425733741642417	-0.276743930216852	0.40214	0.8273	0.00028509	0.25734	0.6111	0.084031	0.070379	0.11614	0.16144	0.4822	0.82727	0.0010908	0.38117	0.62237	0.17563	0.14867	0.21185	0.25519	0.999957	0.99701	0.226919	0.999796	0.996133	0.985909	0.999878	0.999962	0.990664	ALBAROSSA_library
human_lncrna_fused_119	lncRNA_gRNA	-0.144068345507608	-0.272893175298155	-0.212238159681345	0.046364356392486	0.167849734112925	-0.038803089114972	-0.18743951497556	-0.031938538577002	-0.525859103076693	0.40391	0.61749	0.56778	0.8962	0.86411	0.65752	0.67047	0.39611	0.034282	0.4832	0.62836	0.60301	0.89611	0.86397	0.66522	0.67181	0.48785	0.083145	0.999957	0.99701	0.997814	0.999796	0.996133	0.993533	0.999878	0.999962	0.976568	ALBAROSSA_library
human_lncrna_fused_1190	lncRNA_gRNA	-0.863917648850424	-0.577885937028471	-0.090472576553562	-0.167508043524871	-0.218549761758313	-0.114552194691163	-0.234356289680614	-0.682849623657366	-0.568789947740592	0.036497	0.29852	0.69222	0.45334	0.29622	0.58345	0.49987	0.024033	0.23536	0.066107	0.30999	0.69199	0.45349	0.30752	0.58336	0.4998	0.044252	0.24414	0.999957	0.990338	0.998315	0.999796	0.996133	0.993533	0.999878	0.999962	0.990664	ALBAROSSA_library
human_lncrna_fused_11901	lncRNA_gRNA	-0.604867731978434	-0.252865426483234	-0.377969996151503	-0.360287207143185	-0.265205148255523	0.088358406822443	-0.272277047032935	-0.081544847129841	-0.153648438248943	0.17399	0.72705	0.75308	0.061007	0.50119	0.35967	0.27817	0.29601	0.73109	0.27922	0.72703	0.75306	0.13935	0.54262	0.47437	0.40514	0.42667	0.73105	0.999957	0.99701	0.999403	0.999796	0.996133	0.992415	0.999878	0.999962	0.9954	ALBAROSSA_library
human_lncrna_fused_11902	lncRNA_gRNA	0.033839808703135	-0.2698242503619	-0.025641620368374	-0.234161243519619	-1.04754656607865	-0.503929461978595	-0.392677888519112	-0.381227707510703	-0.743787090249521	0.72681	0.66356	0.59802	0.26931	0.0056403	0.031126	0.35863	0.1782	0.0084483	0.72717	0.66384	0.60038	0.34546	0.015465	0.070791	0.39473	0.27986	0.022731	0.999957	0.99701	0.997814	0.999796	0.871322	0.984341	0.999878	0.999962	0.929682	ALBAROSSA_library
human_lncrna_fused_1191	lncRNA_gRNA	-0.288318154414762	0.48202840361327	-0.469211958970196	-0.35157445525177	-0.513441031212156	-0.207140696498686	-0.042839855470573	-0.661211889417034	-0.609670497029846	0.54767	0.9563	0.29729	0.1549	0.13834	0.46472	0.62247	0.069565	0.084785	0.54764	0.9564	0.31423	0.19406	0.17657	0.46482	0.62231	0.12151	0.11566	0.999957	0.998392	0.997814	0.999796	0.996133	0.992415	0.999878	0.999962	0.989857	ALBAROSSA_library
human_lncrna_fused_11913	lncRNA_gRNA	0.169016686372279	0.00869358179023	-0.160359522355966	0.026795749752475	-0.713718570162454	0.309823798934725	0.214050849990242	-0.528794360801705	0.175298153504062	0.9298	0.85379	0.080279	0.88188	0.14607	0.77847	0.8963	0.017492	0.87819	0.93004	0.85397	0.14428	0.88198	0.2349	0.7786	0.89646	0.045471	0.87826	0.999957	0.99701	0.997814	0.999796	0.996133	0.993533	0.999878	0.999962	0.999105	ALBAROSSA_library
human_lncrna_fused_11914	lncRNA_gRNA	-0.332828157327129	-0.929961328337219	-0.498331692460285	-0.238819365808947	0.261797061389549	-0.112457734028812	-0.343668895045387	-0.156756082666334	-0.060199523511468	0.097002	0.0061538	0.054493	0.3276	0.92421	0.11962	0.41107	0.53615	0.60951	0.20695	0.02144	0.13362	0.46771	0.92447	0.24655	0.54154	0.61941	0.62147	0.999957	0.935312	0.997814	0.999796	0.998957	0.992415	0.999878	0.999962	0.9954	ALBAROSSA_library
human_lncrna_fused_11918	lncRNA_gRNA	-0.01074838086493	-1.08720674406781	-0.444547790939311	-0.570777820599097	-0.638101884214019	-0.296152669707771	-0.691167891265179	-0.099766113189261	-0.778759817580096	0.28002	0.0058917	0.11671	0.0068939	0.067862	0.22718	0.018744	0.46196	0.030298	0.34413	0.016146	0.19561	0.018768	0.12288	0.32241	0.047805	0.48097	0.060037	0.999957	0.935312	0.997814	0.94066	0.996133	0.992415	0.999878	0.999962	0.970288	ALBAROSSA_library
human_lncrna_fused_11919	lncRNA_gRNA	-0.045077537813954	-1.11072916127174	-0.406510265032967	-0.317854405967773	-0.06361065839847	-0.349765971805035	-0.1409731020862	-0.301808397201504	-0.368376682260805	0.48418	0.034174	0.59984	0.15506	0.76777	0.55448	0.64204	0.44842	0.54002	0.49568	0.072904	0.60203	0.24788	0.76803	0.55962	0.64245	0.47044	0.54033	0.999957	0.969722	0.997814	0.999796	0.996133	0.993494	0.999878	0.999962	0.9954	ALBAROSSA_library
human_lncrna_fused_1192	lncRNA_gRNA	-0.091157133145025	-0.962379163921149	-0.509406816306158	-0.554809304860009	-0.848641273261399	-0.429450836678951	-0.694944868367958	0.160773183063656	-0.777746641154546	0.42525	0.13782	0.32555	0.023761	0.11545	0.38496	0.038921	0.79909	0.04503	0.42561	0.17703	0.33811	0.043769	0.15867	0.38913	0.070314	0.79868	0.080711	0.999957	0.982715	0.997814	0.999796	0.996133	0.992415	0.999878	0.999962	0.973976	ALBAROSSA_library
human_lncrna_fused_11920	lncRNA_gRNA	-0.437768281923246	-0.521222862188771	-0.382916511744486	-0.510025646985806	-0.263743265157827	-0.531157164283492	-0.072523725005313	0.470923676239735	-0.325372539938385	0.093578	0.46402	0.15486	0.040949	0.21884	0.1523	0.53325	0.8961	0.080348	0.16043	0.47972	0.24823	0.084799	0.30398	0.2442	0.53663	0.89626	0.13756	0.999957	0.99701	0.997814	0.999796	0.996133	0.992415	0.999878	0.999962	0.989857	ALBAROSSA_library
human_lncrna_fused_11921	lncRNA_gRNA	-0.098462557014867	-0.799479317235526	0.078687915810752	0.018274162425801	-0.340201906417965	-0.932104483138525	0.005759122626276	-0.532200852248422	0.210734343282258	0.72245	0.046746	0.86068	0.78531	0.27393	0.0077512	0.42877	0.18125	0.93328	0.72212	0.083546	0.86043	0.7849	0.2882	0.014694	0.42882	0.21426	0.9333	0.999957	0.977168	0.999403	0.999796	0.996133	0.971904	0.999878	0.999962	0.999939	ALBAROSSA_library
human_lncrna_fused_11927	lncRNA_gRNA	-0.054862241996209	0.010386339246441	-0.317676343445429	0.040349266536458	0.216552662652491	-0.330385547182161	-0.078156720624768	-0.005817639240861	-0.102613321254537	0.72348	0.50556	0.10696	0.78744	0.71831	0.10804	0.43122	0.74441	0.13544	0.72388	0.51417	0.18205	0.78761	0.71867	0.18263	0.45026	0.74467	0.20998	0.999957	0.99701	0.997814	0.999796	0.996133	0.985909	0.999878	0.999962	0.990664	ALBAROSSA_library
human_lncrna_fused_1193	lncRNA_gRNA	0.058336235170764	-0.1539890561539	0.001898768842123	0.021759232734092	-0.133671400563777	0.182470139006961	-0.20494317166094	-0.174984755862589	0.053198814624077	0.91258	0.58877	0.54147	0.76486	0.8303	0.98245	0.54905	0.54268	0.85508	0.91277	0.58951	0.55057	0.7651	0.83039	0.98253	0.55113	0.54813	0.85523	0.999957	0.99701	0.997814	0.999796	0.996133	0.999497	0.999878	0.999962	0.999105	ALBAROSSA_library
human_lncrna_fused_11931	lncRNA_gRNA	-0.303314068892136	-0.368833735777156	0.132826337067335	-0.397428402328984	-0.098417215871455	-0.264768586791385	-0.081243166512946	-0.04123079468191	-0.269564640081361	0.37926	0.56318	0.90308	0.053992	0.58983	0.56768	0.70058	0.87661	0.28928	0.41366	0.56527	0.90325	0.10414	0.59042	0.57137	0.70092	0.87663	0.32013	0.999957	0.99701	0.999403	0.999796	0.996133	0.993494	0.999878	0.999962	0.993197	ALBAROSSA_library
human_lncrna_fused_11938	lncRNA_gRNA	-0.431101639450621	-0.877030161781169	-0.203379567584753	-0.108602986807764	-0.37648508297779	-0.455306209840368	-0.186893215307609	-0.198960600440061	-0.130271465670918	0.32968	0.026347	0.24619	0.70115	0.36458	0.47485	0.67512	0.18056	0.49826	0.37805	0.061026	0.34175	0.70151	0.4026	0.49353	0.67535	0.28312	0.49897	0.999957	0.962531	0.997814	0.999796	0.996133	0.992415	0.999878	0.999962	0.9954	ALBAROSSA_library
human_lncrna_fused_11941	lncRNA_gRNA	-0.899113157375207	0.143703919860232	-0.275618440840658	-0.000712476809587	-0.238542510190699	0.432736053365254	-0.50638106769138	-0.061889931141906	0.48102384218349	0.90104	0.88143	0.91684	0.8395	0.15727	0.98209	0.63881	0.98486	0.9255	0.90093	0.88138	0.91684	0.83918	0.19153	0.98212	0.63862	0.98488	0.92546	0.999957	0.997573	0.999403	0.999796	0.996133	0.999497	0.999878	0.999962	0.999939	ALBAROSSA_library
human_lncrna_fused_11943	lncRNA_gRNA	0.174772269269401	0.096992879531912	0.345039833713218	-0.078563801109691	0.439947404707391	0.179410669677682	0.040723388452178	0.311000978563818	-0.311362398260325	0.58446	0.77986	0.93055	0.41472	0.9532	0.6266	0.86076	0.92051	0.52514	0.58438	0.77949	0.93056	0.41627	0.95325	0.62647	0.8605	0.92046	0.52517	0.999957	0.99701	0.999403	0.999796	0.999233	0.993533	0.999878	0.999962	0.9954	ALBAROSSA_library
human_lncrna_fused_11948	lncRNA_gRNA	-0.152956237993895	-0.976393067434337	-0.74300638819126	-0.631044526994231	0.265962869086954	0.02477076086768	-0.003721631685395	0.310888397433244	-0.752409596771634	0.49043	0.027141	0.055327	0.020366	0.95207	0.51884	0.79943	0.66843	0.030035	0.4903	0.049746	0.097982	0.037637	0.95212	0.51878	0.79906	0.66823	0.054828	0.999957	0.93998	0.997814	0.999796	0.999233	0.992415	0.999878	0.999962	0.970288	ALBAROSSA_library
human_lncrna_fused_11949	lncRNA_gRNA	-0.580488505090084	-0.70993326986587	-0.169997444114919	-0.601939125223553	0.078445751244112	0.158868884441926	-0.151181329902656	-0.554420183584601	-0.052825687853635	0.10627	0.41105	0.33411	0.007627	0.89857	0.71095	0.71218	0.095409	0.67428	0.17878	0.43835	0.39715	0.020625	0.89876	0.71135	0.71255	0.16399	0.67452	0.999957	0.99701	0.997814	0.945647	0.997469	0.993533	0.999878	0.999962	0.9954	ALBAROSSA_library
human_lncrna_fused_11950	lncRNA_gRNA	-0.693507305750955	-0.87991406003788	0.086741989337553	-0.254750891318034	-0.634602574994729	-0.606141606115916	-0.120185870157798	-0.515756851244212	-0.46227219766151	0.1056	0.089263	0.93764	0.62932	0.13386	0.095545	0.8074	0.12853	0.40584	0.17784	0.15431	0.93787	0.62971	0.21788	0.16479	0.80741	0.2109	0.41479	0.999957	0.982715	0.999403	0.999796	0.996133	0.985909	0.999878	0.999962	0.99505	ALBAROSSA_library
human_lncrna_fused_11951	lncRNA_gRNA	-0.518442950006333	-0.72498967557063	-0.390732818402018	-0.235170682489883	-0.083951246844279	-0.339743961674036	-0.476117661215731	-0.517094696577459	-0.462764261658046	0.10797	0.0074166	0.11634	0.026494	0.47676	0.28311	0.10511	0.23954	0.0087295	0.19819	0.023471	0.21845	0.067363	0.52678	0.41197	0.19216	0.35983	0.02422	0.999957	0.935312	0.997814	0.999796	0.996133	0.992415	0.999878	0.999962	0.929682	ALBAROSSA_library
human_lncrna_fused_11952	lncRNA_gRNA	-0.163724445565	0.324683199303073	0.155898571619143	0.133356984923319	-0.010453557437434	-0.019127754911045	-0.130977033942883	-0.279699124005737	-0.219471404982234	0.74299	0.75951	0.74811	0.88212	0.75142	0.79275	0.40597	0.46793	0.6383	0.74275	0.75911	0.74785	0.88204	0.75116	0.79242	0.40663	0.46791	0.63812	0.999957	0.99701	0.999403	0.999796	0.996133	0.993533	0.999878	0.999962	0.9954	ALBAROSSA_library
human_lncrna_fused_11953	lncRNA_gRNA	-0.031900210926895	0.430607770196021	0.028843376424193	0.078594872313947	0.092008788302335	0.067444285168614	-0.115542118217733	-0.707125549309768	-0.080369809051439	0.81508	0.85713	0.4935	0.84569	0.60444	0.7811	0.35047	0.069214	0.4473	0.81466	0.85682	0.49339	0.84533	0.60432	0.7807	0.35467	0.12093	0.44704	0.999957	0.99701	0.997814	0.999796	0.996133	0.993533	0.999878	0.999962	0.9954	ALBAROSSA_library
human_lncrna_fused_11954	lncRNA_gRNA	-0.136590224908401	-0.684653548503127	-0.128730626671208	-0.217577918822997	-0.170150799852872	-0.550147049978711	-0.177439147863002	-0.191709164018389	-0.143797523526454	0.49259	0.13402	0.49551	0.66753	0.17691	0.059167	0.53212	0.5545	0.2132	0.50267	0.21824	0.5131	0.66779	0.27785	0.11241	0.53564	0.55855	0.26387	0.999957	0.982715	0.997814	0.999796	0.996133	0.985909	0.999878	0.999962	0.990664	ALBAROSSA_library
human_lncrna_fused_11957	lncRNA_gRNA	-0.193542317747554	0.239284356377309	0.15223909455889	-0.021475316526224	0.065574222212253	0.159672408697306	0.266878991262146	-0.128905769985669	-0.145807464975237	0.0108	0.47971	0.72366	0.0083691	0.61974	0.62323	0.88428	0.14244	0.17702	0.031389	0.53038	0.72457	0.026359	0.62938	0.63807	0.88417	0.24359	0.27578	0.991567	0.99701	0.999403	0.996303	0.996133	0.993533	0.999878	0.999962	0.991699	ALBAROSSA_library
human_lncrna_fused_11959	lncRNA_gRNA	-0.296419963364511	-0.242373592031036	-0.436918413717593	-0.186988736202889	0.112243415496624	-0.530279671471032	-0.094187233033536	-0.54864185598965	-0.245218956179354	0.53169	0.47636	0.083789	0.29509	0.89007	0.08869	0.75345	0.017981	0.042579	0.53652	0.48987	0.14931	0.36217	0.89016	0.15499	0.75371	0.046681	0.079439	0.999957	0.99701	0.997814	0.999796	0.996851	0.985909	0.999878	0.999962	0.972571	ALBAROSSA_library
human_lncrna_fused_11961	lncRNA_gRNA	-0.764352326926091	-0.126118765003978	-0.223536820918821	-0.191157692589485	0.183322831643258	-0.883786134787717	-0.877161893804394	-0.265670614633475	-0.152208501712608	0.042657	0.16854	0.68845	0.1114	0.59084	0.019182	0.041648	0.77493	0.023008	0.085527	0.26631	0.68866	0.187	0.59142	0.049579	0.082979	0.77511	0.048493	0.999957	0.988058	0.998315	0.999796	0.996133	0.984341	0.999878	0.999962	0.970288	ALBAROSSA_library
human_lncrna_fused_11962	lncRNA_gRNA	-0.158687630992807	0.124085606578174	-0.41812009805554	-0.301769200971916	0.30819545413412	0.246972346713768	-0.265785973618056	-0.342621978134545	0.00428468459897	0.59298	0.39539	0.043975	0.25491	0.86824	0.94724	0.36019	0.048973	0.85675	0.64172	0.53708	0.1143	0.39384	0.86824	0.94743	0.49873	0.12054	0.85668	0.999957	0.99701	0.997814	0.999796	0.996133	0.998423	0.999878	0.999962	0.999105	ALBAROSSA_library
human_lncrna_fused_11965	lncRNA_gRNA	-0.057283829709204	0.21169524823446	-0.675443828644951	-0.263213663233132	-0.786580160830374	0.133709413226821	0.162798038036492	-0.567165519878053	-0.152219339851167	0.53663	0.8766	0.020844	0.3762	0.057248	0.85123	0.71245	0.068722	0.62068	0.54091	0.87663	0.053617	0.41763	0.1072	0.85134	0.71284	0.12546	0.62107	0.999957	0.997476	0.997814	0.999796	0.996133	0.99579	0.999878	0.999962	0.9954	ALBAROSSA_library
human_lncrna_fused_11968	lncRNA_gRNA	-0.036932575840269	-0.720704022727059	0.095947243980625	-0.259567576962635	0.388214600130483	-0.575786600772385	-0.154923130407747	-0.06364069963736	0.061765512550359	0.69086	0.07345	0.74204	0.16021	0.92683	0.016851	0.55857	0.45343	0.48495	0.69109	0.1314	0.74231	0.25497	0.92708	0.0439	0.55999	0.47429	0.4862	0.999957	0.982715	0.999403	0.999796	0.999233	0.984341	0.999878	0.999962	0.9954	ALBAROSSA_library
human_lncrna_fused_11969	lncRNA_gRNA	-0.796301343389206	-1.18610853396183	-0.607096772340092	-0.143187948641971	-0.642871999915082	0.170733986882871	-0.188889407284259	-0.311632948113267	-0.326992476608896	0.023812	0.009314	0.019825	0.16938	0.12715	0.91671	0.53145	0.25042	0.073959	0.056891	0.024946	0.051102	0.26765	0.20833	0.91693	0.53503	0.33212	0.1279	0.999957	0.935312	0.997814	0.999796	0.996133	0.998423	0.999878	0.999962	0.989857	ALBAROSSA_library
human_lncrna_fused_11970	lncRNA_gRNA	-0.396242009476615	-0.207868567816162	-0.035576250981423	-0.144816666647264	0.149538233277289	-0.481416438713278	0.224214331925947	-0.256506933585584	0.272939052970154	0.52201	0.5441	0.55576	0.40111	0.87201	0.50446	0.93638	0.401	0.96601	0.52793	0.54798	0.56272	0.43558	0.87215	0.51719	0.93663	0.43459	0.96611	0.999957	0.99701	0.997814	0.999796	0.996133	0.992415	0.999878	0.999962	0.999939	ALBAROSSA_library
human_lncrna_fused_11990	lncRNA_gRNA	-0.630303706496459	-0.951826902403789	-0.777903708589703	-0.228661926409575	-0.223174242623553	-0.033195335987605	-0.467742303069119	-0.633771739367316	-0.526082152354903	0.0497	0.012833	0.0048363	0.21841	0.29038	0.25492	0.037468	0.027782	0.17845	0.1163	0.036179	0.016866	0.33507	0.41994	0.37875	0.090532	0.070082	0.27765	0.999957	0.936659	0.904207	0.999796	0.996133	0.992415	0.999878	0.999962	0.992236	ALBAROSSA_library
human_lncrna_fused_11991	lncRNA_gRNA	-0.161682249347475	-0.313809900957318	0.124936461449382	0.291144230084922	-0.308477785220066	-0.093364521828084	0.336643441657789	0.276607023621621	-0.073488459789877	0.029453	0.25604	0.71745	0.11453	0.16489	0.013299	0.8244	0.48828	0.02517	0.065477	0.3297	0.71779	0.19144	0.26125	0.03503	0.8245	0.50205	0.051948	0.999957	0.994847	0.999403	0.999796	0.996133	0.971904	0.999878	0.999962	0.970288	ALBAROSSA_library
human_lncrna_fused_11994	lncRNA_gRNA	-0.086522481260205	-0.275646702231762	-0.676809406805507	0.130579736899425	0.377913126751839	-0.279115188494563	-0.078850967467176	0.249608061881848	-0.192893306614725	0.25341	0.23557	0.064395	0.83783	0.95199	0.45285	0.68972	0.851	0.64997	0.27092	0.25637	0.11302	0.83748	0.95204	0.45318	0.68952	0.85059	0.64971	0.999957	0.987291	0.997814	0.999796	0.999233	0.992415	0.999878	0.999962	0.9954	ALBAROSSA_library
human_lncrna_fused_11998	lncRNA_gRNA	-0.384942581985709	-0.932515442399983	-0.455242806762707	-0.041804052374055	-0.15126283523767	0.071789794346247	-0.570069935081254	-0.094187596693528	-0.364455874079614	0.32846	0.43953	0.19726	0.44353	0.48872	0.81487	0.14854	0.71678	0.53452	0.33581	0.43966	0.23254	0.4439	0.48857	0.81446	0.18225	0.71643	0.5345	0.999957	0.99701	0.997814	0.999796	0.996133	0.993533	0.999878	0.999962	0.9954	ALBAROSSA_library
human_lncrna_fused_12001	lncRNA_gRNA	-0.230652750458366	-0.365914002213847	0.044274103217508	0.038325647445897	-0.07007644349189	-0.320506634122238	-0.18230664135266	0.196601926916413	0.203777018257728	0.084249	0.2872	0.9616	0.68437	0.32545	0.59607	0.69768	0.78348	0.77945	0.16891	0.41615	0.96153	0.68719	0.43912	0.61771	0.69768	0.78346	0.77934	0.999957	0.99701	0.999403	0.999796	0.996133	0.993533	0.999878	0.999962	0.9954	ALBAROSSA_library
human_lncrna_fused_12004	lncRNA_gRNA	0.035477891130215	0.096529890712079	-0.289435949227757	0.139474527491014	-0.341931241736637	-0.172269070717796	-0.118010364550658	-0.042798911007087	0.172633540460895	0.87316	0.95556	0.16378	0.94834	0.17093	0.67675	0.35596	0.55152	0.92714	0.87305	0.95547	0.27412	0.94824	0.27533	0.68136	0.44907	0.58296	0.9272	0.999957	0.998392	0.997814	0.999796	0.996133	0.993533	0.999878	0.999962	0.999939	ALBAROSSA_library
human_lncrna_fused_12007	lncRNA_gRNA	-0.120540334008021	-0.448560196943076	-0.38483063161109	-0.070714713024354	-0.226542218494352	-0.30038585601633	0.076372020561715	-0.63236959655064	-0.571275747716665	0.76762	0.29493	0.15672	0.8066	0.55787	0.17246	0.65296	0.0075919	0.044905	0.76789	0.35533	0.25082	0.80663	0.56008	0.27198	0.65334	0.020547	0.083102	0.999957	0.99701	0.997814	0.999796	0.996133	0.992415	0.999878	0.913185	0.976568	ALBAROSSA_library
human_lncrna_fused_12019	lncRNA_gRNA	-0.2111573519397	0.124649307578207	0.304714306505695	0.067282278457828	-0.351203244591584	-0.32925453723996	0.048748425047987	0.279587476626562	-0.048843780847342	0.38631	0.9455	0.93919	0.89022	0.25381	0.21491	0.91552	0.95057	0.71725	0.47302	0.94537	0.93914	0.89015	0.37585	0.3317	0.91548	0.95046	0.7172	0.999957	0.998211	0.999403	0.999796	0.996133	0.992415	0.999878	0.999962	0.9954	ALBAROSSA_library
human_lncrna_fused_12024	lncRNA_gRNA	-0.107932910858242	-0.14927668115679	-0.559362753533272	0.316844596865097	-0.235935527068346	-0.375021704875893	-0.323517463935644	0.232680602497168	-0.121081183603387	0.2406	0.73426	0.14518	0.9786	0.15612	0.36514	0.094575	0.94176	0.18137	0.3599	0.73418	0.2523	0.97872	0.25715	0.47722	0.17909	0.9417	0.2815	0.999957	0.99701	0.997814	0.999796	0.996133	0.992415	0.999878	0.999962	0.993197	ALBAROSSA_library
human_lncrna_fused_1203	lncRNA_gRNA	-0.282186165436811	-1.26670420783459	-0.404785283621412	-0.11615605319059	-0.560549698917706	-0.423911528937826	-0.375189881986673	-0.045807570241841	-0.46119869507567	0.36398	0.022071	0.054206	0.030997	0.04074	0.049205	0.055696	0.772	0.079463	0.50347	0.067031	0.13309	0.086733	0.10316	0.12201	0.13085	0.77392	0.16988	0.999957	0.966552	0.997814	0.999796	0.996133	0.985909	0.999878	0.999962	0.989857	ALBAROSSA_library
human_lncrna_fused_12040	lncRNA_gRNA	-0.931517911923518	-0.691252790441232	-0.40993637617901	-0.117053703612512	-0.382374179458647	-0.198183234051357	-0.235118347635067	-0.228474794560907	-0.068952133013559	0.010031	0.31411	0.4918	0.60598	0.34787	0.2818	0.51645	0.25191	0.41578	0.018909	0.32354	0.49169	0.60584	0.35331	0.29879	0.51641	0.2722	0.4154	0.836929	0.993488	0.997814	0.999796	0.996133	0.992415	0.999878	0.999962	0.99505	ALBAROSSA_library
human_lncrna_fused_12041	lncRNA_gRNA	-0.361185686206598	-0.69930010735328	-0.653589829890641	-0.198741172129368	0.315180373261143	-0.44530855830281	0.083097837720685	-0.007918354419868	-0.775654788477996	0.13061	0.30255	0.13748	0.50492	0.9562	0.21923	0.5691	0.61477	0.028198	0.1707	0.31352	0.18614	0.50488	0.9563	0.24695	0.5691	0.61459	0.051592	0.999957	0.990587	0.997814	0.999796	0.999233	0.992415	0.999878	0.999962	0.970288	ALBAROSSA_library
human_lncrna_fused_12042	lncRNA_gRNA	0.060490801485428	-0.001768036878825	0.062398316346165	0.026422952032608	-0.111799701654882	0.11225237387373	-0.518975791807029	0.073064918274042	0.340117464351339	0.53022	0.74133	0.82475	0.86556	0.79912	0.6342	0.18386	0.34234	0.98818	0.56261	0.74128	0.82473	0.86542	0.79909	0.6465	0.2898	0.45913	0.98824	0.999957	0.99701	0.999403	0.999796	0.996133	0.993533	0.999878	0.999962	0.999939	ALBAROSSA_library
human_lncrna_fused_12043	lncRNA_gRNA	-0.397258487718827	-0.185418635659955	-0.633139100686946	-0.662034903817174	0.297320638881138	-0.193624977134285	-0.496833744206663	-0.394429267169106	-0.305504218257008	0.10028	0.31144	0.049276	0.0084327	0.87452	0.56642	0.10906	0.17772	0.18035	0.17012	0.36654	0.099487	0.022689	0.8746	0.57024	0.18232	0.27924	0.24072	0.999957	0.99701	0.997814	0.955259	0.996133	0.993494	0.999878	0.999962	0.990664	ALBAROSSA_library
human_lncrna_fused_12044	lncRNA_gRNA	-0.294048600435921	-0.209442838689269	-0.505856459034534	-0.229709769194037	-0.278009966875486	-0.352235631210539	-0.092009207731002	-0.234570944080506	-0.052755229167995	0.26013	0.7059	0.12455	0.16195	0.59044	0.20456	0.83036	0.67056	0.85511	0.33105	0.70628	0.20652	0.25737	0.59103	0.30876	0.83045	0.67077	0.85525	0.999957	0.99701	0.997814	0.999796	0.996133	0.992415	0.999878	0.999962	0.999105	ALBAROSSA_library
human_lncrna_fused_12045	lncRNA_gRNA	-2.3400183718337	-0.759981173054697	-0.739254652913775	-0.2964590951463	-0.550928632955145	-0.536141175533218	0.056437745285053	-0.695423769914929	-0.599149507986428																												ALBAROSSA_library
human_lncrna_fused_12049	lncRNA_gRNA	-0.049797570646263	-0.455544136629239	-0.033267978905068	-0.257468659739157	0.216543352803212	-0.256382016695564	-0.335403071780249	0.114141139118838	-0.428181761562591	0.7489	0.1568	0.77129	0.086436	0.87143	0.18238	0.50291	0.38814	0.27067	0.74922	0.25006	0.77154	0.15135	0.87155	0.28566	0.50974	0.42524	0.30604	0.999957	0.987291	0.999403	0.999796	0.996133	0.992415	0.999878	0.999962	0.993197	ALBAROSSA_library
human_lncrna_fused_12050	lncRNA_gRNA	-0.966084592350253	-0.807160315770392	-0.2041042229464	-0.350984087189048	-0.309966551325801	-0.15751433924932	-0.633842705885908	-0.958858502828181	-0.407533153519602	0.0060089	0.075827	0.59684	0.16657	0.54964	0.52816	0.13617	0.0014406	0.33326	0.016449	0.13483	0.59929	0.2638	0.55254	0.53694	0.2208	0.0040664	0.35461	0.778913	0.982715	0.997814	0.999796	0.996133	0.992415	0.999878	0.428721	0.993197	ALBAROSSA_library
human_lncrna_fused_12053	lncRNA_gRNA	-0.072085010581737	-0.002421209936861	-0.433895823613408	0.0266505802242	-0.000147880463763	0.045607082492501	0.094623104455722	-0.373839821896997	-0.179085419265799	0.21146	0.5226	0.27905	0.66915	0.55079	0.68305	0.7845	0.10203	0.62163	0.29982	0.52885	0.36188	0.66936	0.55356	0.68329	0.78462	0.17355	0.62201	0.999957	0.99701	0.997814	0.999796	0.996133	0.993533	0.999878	0.999962	0.9954	ALBAROSSA_library
human_lncrna_fused_12060	lncRNA_gRNA	-0.174908375541422	0.131185447929331	-0.085920243481438	0.307234472737645	0.129156901986713	0.00894239472917	-0.027485611241985	-0.16698259216614	0.317924645411112	0.17135	0.90967	0.38065	0.98097	0.80141	0.072146	0.66001	0.76596	0.93028	0.27018	0.90985	0.42843	0.98106	0.80153	0.13128	0.66029	0.76621	0.93053	0.999957	0.998101	0.997814	0.999796	0.996133	0.985909	0.999878	0.999962	0.999939	ALBAROSSA_library
human_lncrna_fused_12062	lncRNA_gRNA	-0.020318659103824	-0.168666252922792	-0.157382970990208	-0.25247788033811	0.099477372839156	-0.025537780025997	0.244374015185487	0.316534624545106	0.248990514342588	0.49789	0.75701	0.31676	0.11303	0.64663	0.60639	0.97384	0.98664	0.79401	0.5904	0.75934	0.46108	0.23529	0.67479	0.66179	0.9739	0.98666	0.79413	0.999957	0.99701	0.997814	0.999796	0.996133	0.993533	0.999878	0.999962	0.996857	ALBAROSSA_library
human_lncrna_fused_12066	lncRNA_gRNA	-0.339274844849757	-1.12209827004424	-0.728805252213909	-0.350984618622518	-0.881018524943013	-0.334849410883878	-0.562388494006167	-0.457305224550811	-0.34775276921458	0.70361	0.072374	0.11843	0.047356	0.028171	0.55378	0.080199	0.12767	0.30036	0.70398	0.12985	0.19798	0.09434	0.063398	0.55895	0.14038	0.20966	0.32869	0.999957	0.982715	0.997814	0.999796	0.996133	0.993494	0.999878	0.999962	0.993197	ALBAROSSA_library
human_lncrna_fused_12067	lncRNA_gRNA	-0.297697624048584	0.003660650225776	-0.136752838886336	-0.208868708821486	-0.115673106687017	-0.324333955400616	0.120890627017471	-0.002705873988134	0.266443018223084	0.10293	0.60296	0.25886	0.47825	0.67252	0.15824	0.81996	0.8111	0.91219	0.17402	0.60333	0.3495	0.4947	0.67273	0.25247	0.82006	0.8111	0.91238	0.999957	0.99701	0.997814	0.999796	0.996133	0.992415	0.999878	0.999962	0.999829	ALBAROSSA_library
human_lncrna_fused_12068	lncRNA_gRNA	0.127119824895114	-0.082014214552346	0.062977224722527	0.038913001405113	-0.224716705102842	0.086940662014676	0.23984045577391	-0.040863130555635	0.33756234141478	0.85136	0.15021	0.25473	0.84427	0.26811	0.78803	0.33827	0.62998	0.94706	0.85148	0.24081	0.34698	0.84448	0.33581	0.78818	0.38001	0.63037	0.94723	0.999957	0.985912	0.997814	0.999796	0.996133	0.993533	0.999878	0.999962	0.999939	ALBAROSSA_library
human_lncrna_fused_1207	lncRNA_gRNA	0.272251571534085	0.114958072856715	0.575791721701263	-0.077332221046324	0.108881522982199	0.03311865093657	-0.378090795329696	-0.187827180339118	-0.577238500018257	0.67558	0.59832	0.968	0.6089	0.76989	0.41832	0.32806	0.53615	0.29349	0.67541	0.59827	0.96808	0.60883	0.76951	0.42006	0.33429	0.53613	0.29697	0.999957	0.99701	0.999403	0.999796	0.996133	0.992415	0.999878	0.999962	0.993197	ALBAROSSA_library
human_lncrna_fused_12071	lncRNA_gRNA	-0.486494042267909	0.055219711804769	-0.792003190042926	-0.012232113522262	-0.507199007103867	-0.777853222006322	-0.617506556014505	-0.539110624314235	0.020090526939735	0.24209	0.31029	0.031497	0.78412	0.35177	0.05352	0.12188	0.035848	0.74736	0.26135	0.32021	0.057427	0.7837	0.35678	0.094922	0.1611	0.064988	0.74709	0.999957	0.993488	0.997814	0.999796	0.996133	0.985909	0.999878	0.999962	0.9954	ALBAROSSA_library
human_lncrna_fused_12074	lncRNA_gRNA	0.357511247047368	-0.422667101387725	0.070932854927599	0.164306633869188	-0.065929150925829	0.171413418522967	-0.130096473477056	0.320547356392132	0.114640280070095	0.86654	0.055307	0.73987	0.65565	0.36445	0.34377	0.68322	0.96776	0.7946	0.86636	0.09795	0.73962	0.65543	0.36838	0.35219	0.68311	0.96786	0.79426	0.999957	0.981871	0.999403	0.999796	0.996133	0.992415	0.999878	0.999962	0.996857	ALBAROSSA_library
human_lncrna_fused_12076	lncRNA_gRNA	0.381078516148159	-0.555957170704117	0.426462761353803	0.631986471377893	0.64630117671452	0.239149768250197	0.517393929339317	0.427463524876032	0.447337380801718	0.86553	0.22677	0.97393	0.99821	0.99092	0.9034	0.77689	0.98508	0.90575	0.86567	0.31084	0.97399	0.99824	0.99096	0.90356	0.77706	0.98517	0.90589	0.999957	0.990338	0.999403	0.999949	0.999754	0.997969	0.999878	0.999962	0.999829	ALBAROSSA_library
human_lncrna_fused_12077	lncRNA_gRNA	-0.872957513110725	-0.443541526856114	-0.22926167844411	-0.316549235902184	-0.706316279141093	-0.766630316866572	-1.02114027859317	-1.02714900384869	-0.200510769628001	0.048277	0.1229	0.70626	0.61858	0.045538	0.5003	0.13703	0.0074357	0.65298	0.086081	0.16537	0.706	0.61838	0.081551	0.50023	0.17309	0.014083	0.65274	0.999957	0.982715	0.99884	0.999796	0.996133	0.992415	0.999878	0.853605	0.9954	ALBAROSSA_library
human_lncrna_fused_12078	lncRNA_gRNA	-1.27420312297809	-0.915814200517885	0.049912684391277	0.017355289772709	0.003288130192111	0.099071240972586	-1.36370858669261	-0.498902073314074	0.019920044312865	0.0021306	0.11172	0.82375	0.67734	0.81824	0.68811	0.000058432	0.17754	0.88534	0.0059733	0.18667	0.82385	0.67759	0.81833	0.68834	0.00017146	0.27897	0.88542	0.435303	0.982715	0.999403	0.999796	0.996133	0.993533	0.030679	0.999962	0.999105	ALBAROSSA_library
human_lncrna_fused_12085	lncRNA_gRNA	0.218152348039888	0.355356847424368	0.387273950580005	-0.07232610057023	-0.133795558548887	0.330874946155871	-0.233206767351892	0.013491515494984	0.125197323830924	0.73403	0.96456	0.91163	0.23104	0.60067	0.84508	0.55086	0.80324	0.93329	0.73433	0.9646	0.91181	0.32137	0.60103	0.84527	0.55277	0.8033	0.93356	0.999957	0.998641	0.999403	0.999796	0.996133	0.995583	0.999878	0.999962	0.999939	ALBAROSSA_library
human_lncrna_fused_12098	lncRNA_gRNA	0.192398734475272	-0.286005215299133	-0.521045730518282	-0.312616039957408	-0.317304044946881	-0.248680033916823	-0.489620021400385	-0.005138356935471	0.09582585046002																												ALBAROSSA_library
human_lncrna_fused_12099	lncRNA_gRNA	-0.208359024382025	-0.165015954602478	-0.423778910265956	-0.353578750821406	-0.596120292406494	-0.41278838960424	-0.187323782236221	-0.02624082331105	-0.551278929226018	0.43588	0.73688	0.24612	0.158	0.14818	0.35473	0.65023	0.69698	0.16427	0.43602	0.73666	0.27189	0.19651	0.18429	0.36187	0.64997	0.69669	0.18187	0.999957	0.99701	0.997814	0.999796	0.996133	0.992415	0.999878	0.999962	0.99009	ALBAROSSA_library
human_lncrna_fused_121	lncRNA_gRNA	-0.462658005066878	-0.433710298959594	-0.132313492005759	-0.435166637781276	-0.221449356478635	0.255539245575773	-0.442737745774976	-0.312563264445067	-0.201003868131533	0.037666	0.20511	0.7575	0.080946	0.61619	0.95766	0.089929	0.61631	0.82341	0.077889	0.2973	0.75781	0.14345	0.61657	0.95782	0.15451	0.61673	0.82351	0.999957	0.988132	0.999403	0.999796	0.996133	0.998423	0.999878	0.999962	0.997261	ALBAROSSA_library
human_lncrna_fused_12100	lncRNA_gRNA	-0.545693051655813	-1.0672657853567	-0.353307651371526	-0.655937831960313	-0.674378490544852	-0.584986476426411	-1.00993898150887	-0.830041539755641	-1.14436487043388	0.11264	0.06666	0.52734	0.021974	0.26169	0.029615	0.015451	0.015347	0.00562	0.15669	0.11675	0.52733	0.040529	0.27776	0.054113	0.028835	0.028635	0.010816	0.999957	0.982715	0.997814	0.999796	0.996133	0.984341	0.969131	0.989391	0.924596	ALBAROSSA_library
human_lncrna_fused_12101	lncRNA_gRNA	-0.40457191355887	0.227567893722168	-0.306460752674292	-0.126132392032881	-0.35637789591904	-0.071904579628338	-0.989027411087906	-0.470813263924192	-0.263939746087798	0.17073	0.84292	0.45543	0.33849	0.13066	0.40434	0.00055722	0.13757	0.59804	0.26935	0.84313	0.48222	0.3913	0.21333	0.44006	0.001611	0.22356	0.59842	0.999957	0.99701	0.997814	0.999796	0.996133	0.992415	0.180704	0.999962	0.9954	ALBAROSSA_library
human_lncrna_fused_12103	lncRNA_gRNA	-0.855424553504126	-1.11191380315621	-0.481358318214081	-0.338897016678136	-0.938411932836431	-1.08038387373389	-1.23508193012366	-0.315638470585554	-0.431687206455719	0.022125	0.023975	0.16103	0.035456	0.085549	0.01241	0.0092586	0.33833	0.47121	0.040799	0.044145	0.20415	0.064321	0.13557	0.023349	0.017462	0.34631	0.47117	0.999957	0.936659	0.997814	0.999796	0.996133	0.971904	0.858633	0.999962	0.9954	ALBAROSSA_library
human_lncrna_fused_12104	lncRNA_gRNA	-0.856318545689301	-1.21384477079994	-0.437649371662198	-0.011062685092377	-0.629259929106151	-0.289400002280669	-0.271044138292985	-0.665117683874403	-0.233416556520151	0.061543	0.012348	0.078931	0.59385	0.1525	0.43652	0.46109	0.13949	0.57402	0.11365	0.032664	0.14234	0.59512	0.24392	0.46392	0.47425	0.22623	0.57419	0.999957	0.936659	0.997814	0.999796	0.996133	0.992415	0.999878	0.999962	0.9954	ALBAROSSA_library
human_lncrna_fused_12109	lncRNA_gRNA	-0.265034829636353	-0.108755233252875	-0.628138942237738	-0.318148337342598	-0.477102250585126	-0.593057456265453	-0.090112000398175	-0.298622681556893	-0.255166048114833	0.66182	0.52896	0.084856	0.082241	0.2308	0.14562	0.2748	0.46817	0.7559	0.66207	0.53448	0.1508	0.14534	0.31159	0.23493	0.33572	0.48595	0.7562	0.999957	0.99701	0.997814	0.999796	0.996133	0.992415	0.999878	0.999962	0.9954	ALBAROSSA_library
human_lncrna_fused_12110	lncRNA_gRNA	-1.21363410184881	0.296717729204336	-0.158550523649977	-0.04601707258637	-0.458887814723987	-0.151793770516626	-0.194310669207012	-0.256902655594974	0.577788768967731	0.0039955	0.95293	0.24182	0.54171	0.35507	0.66727	0.031686	0.58881	0.98984	0.0077221	0.95298	0.26834	0.54171	0.35981	0.66704	0.057738	0.58873	0.98989	0.514946	0.998211	0.997814	0.999796	0.996133	0.993533	0.999878	0.999962	0.999939	ALBAROSSA_library
human_lncrna_fused_12111	lncRNA_gRNA	-0.450771805227302	-0.871545802896964	-0.389764870048814	-0.164296415716476	-1.18258276914251	-0.736148393104787	-0.609018481308853	-0.44488913939054	-1.03004878646993	0.12861	0.077721	0.64749	0.41307	0.0063833	0.024148	0.058883	0.29547	0.0032978	0.21045	0.13762	0.6479	0.4445	0.017434	0.060325	0.10888	0.36118	0.0091397	0.999957	0.982715	0.997814	0.999796	0.89839	0.984341	0.999878	0.999962	0.924596	ALBAROSSA_library
human_lncrna_fused_12113	lncRNA_gRNA	0.151213316710945	-0.40456158566529	-0.563169662986582	-0.09258855361666	-0.280841111856845	-0.154110910424708	-0.303501546771706	0.136531440203412	-0.505814068743368	0.67788	0.41397	0.14894	0.35509	0.33549	0.55754	0.72317	0.75977	0.038017	0.67773	0.41481	0.19486	0.36158	0.34205	0.55743	0.72283	0.75937	0.068749	0.999957	0.99701	0.997814	0.999796	0.996133	0.993494	0.999878	0.999962	0.970833	ALBAROSSA_library
human_lncrna_fused_12117	lncRNA_gRNA	0.140843505063026	-0.285114865791326	0.126156233913158	0.134415164842198	-0.091528440470359	0.094075722214006	0.145368412874367	0.386925504191644	0.057119955550669	0.95366	0.28809	0.91792	0.86946	0.61455	0.92363	0.80229	0.98661	0.94294	0.95355	0.41723	0.91787	0.86934	0.62513	0.92369	0.80226	0.98662	0.94289	0.999957	0.99701	0.999403	0.999796	0.996133	0.998423	0.999878	0.999962	0.999939	ALBAROSSA_library
human_lncrna_fused_12118	lncRNA_gRNA	-0.123142708593334	-0.371573640887669	0.117098535375143	0.249581019892786	0.125317150623088	-0.034867066239979	-0.56078132161888	0.181635377149548	-0.451691500160814	0.33011	0.17644	0.90611	0.97354	0.95644	0.84307	0.10105	0.82603	0.083838	0.37834	0.27735	0.90626	0.97361	0.95659	0.84329	0.17071	0.82611	0.14289	0.999957	0.988132	0.999403	0.999796	0.999233	0.995583	0.999878	0.999962	0.989857	ALBAROSSA_library
human_lncrna_fused_12119	lncRNA_gRNA	0.177611554307926	-0.481222463654359	-0.615642982877428	0.041133271465236	-0.071094272713762	0.047805283325231	0.1829880896108	-0.220005007005654	-0.071354419109704	0.98179	0.35634	0.025708	0.87364	0.66056	0.77223	0.85221	0.25725	0.78299	0.98181	0.4582	0.066392	0.87353	0.66386	0.77219	0.85203	0.38087	0.78296	0.999957	0.99701	0.997814	0.999796	0.996133	0.993533	0.999878	0.999962	0.995573	ALBAROSSA_library
human_lncrna_fused_12121	lncRNA_gRNA	-0.080998261794001	-0.142721048919948	-0.19391895552218	-0.39159734009273	-0.730677066007997	-0.667748878229173	-0.673395832526046	-0.247817530339837	-0.417454247474959	0.35244	0.55112	0.48916	0.027279	0.27891	0.086746	0.095884	0.10805	0.64426	0.35745	0.55111	0.48906	0.049987	0.29251	0.14365	0.14092	0.15718	0.64403	0.999957	0.99701	0.997814	0.999796	0.996133	0.985909	0.999878	0.999962	0.9954	ALBAROSSA_library
human_lncrna_fused_12125	lncRNA_gRNA	-0.138073485167853	-0.164378111956879	-0.042653745340959	-0.266357222882325	-0.153918614699043	-0.068283987499982	-0.601318917372545	-0.044950790181295	-0.308028180727396	0.72171	0.61985	0.83099	0.39049	0.55189	0.82716	0.021296	0.64599	0.37646	0.72208	0.62025	0.83112	0.42786	0.55457	0.82721	0.051803	0.64642	0.3899	0.999957	0.99701	0.999403	0.999796	0.996133	0.994452	0.999878	0.999962	0.994452	ALBAROSSA_library
human_lncrna_fused_12131	lncRNA_gRNA	0.209489728502179	0.264573818832697	-0.192123604281512	0.072032843436842	-0.074512628676315	0.321522882559459	-0.437008615007495	0.385388632133425	-0.391945518299325	0.8788	0.53577	0.51878	0.6647	0.6872	0.94869	0.37314	0.91535	0.22365	0.87879	0.53577	0.51873	0.66443	0.68705	0.9487	0.37562	0.9153	0.2337	0.999957	0.99701	0.997814	0.999796	0.996133	0.998423	0.999878	0.999962	0.990664	ALBAROSSA_library
human_lncrna_fused_12132	lncRNA_gRNA	-0.399985899500448	-0.531481609897153	0.532319197093592	0.145528544207306	-0.779641628192916	-0.179968765173862	-0.176047897784119	0.035905792707118	-0.311815797262663	0.34832	0.43454	0.98161	0.91019	0.14768	0.36409	0.68071	0.80194	0.63857	0.35378	0.43478	0.98165	0.91008	0.18391	0.37028	0.68062	0.80157	0.63839	0.999957	0.99701	0.999403	0.999796	0.996133	0.992415	0.999878	0.999962	0.9954	ALBAROSSA_library
human_lncrna_fused_12134	lncRNA_gRNA	-0.790979747969853	-1.44613456769496	0.074124203495736	-0.010012263254625	-0.642901051150791	0.001889317302525	-0.473180974312756	-0.711487934693899	-0.071723726080102	0.064755	0.015201	0.65931	0.80862	0.07366	0.86507	0.088078	0.040211	0.70409	0.11837	0.039774	0.6596	0.80865	0.13147	0.86521	0.15183	0.083386	0.70444	0.999957	0.936659	0.997814	0.999796	0.996133	0.997088	0.999878	0.999962	0.9954	ALBAROSSA_library
human_lncrna_fused_12135	lncRNA_gRNA	-0.256536736183446	-0.676417381200315	-0.133343699269278	0.078834682595104	-0.339131465559267	-0.175118697571424	-0.089663184879668	0.005972713186127	-0.108302376517549	0.76873	0.026545	0.61622	0.5694	0.70557	0.78145	0.86103	0.2967	0.78338	0.76874	0.067024	0.63682	0.59637	0.70555	0.7814	0.86083	0.42751	0.78335	0.999957	0.966552	0.997814	0.999796	0.996133	0.993533	0.999878	0.999962	0.995665	ALBAROSSA_library
human_lncrna_fused_12136	lncRNA_gRNA	-0.177607229273124	-0.095660544896267	-0.057883127572689	-0.188469593725442	-0.223436502230199	-0.17879509113907	0.139166103035245	-0.11558059954707	0.247118481207211	0.42026	0.83265	0.6646	0.050241	0.72368	0.19211	0.62098	0.51974	0.9602	0.44466	0.83277	0.6649	0.098619	0.72407	0.29887	0.62136	0.52827	0.96033	0.999957	0.99701	0.997814	0.999796	0.996133	0.992415	0.999878	0.999962	0.999939	ALBAROSSA_library
human_lncrna_fused_12139	lncRNA_gRNA	-0.286701053952302	-0.570550348466871	0.372251547019748	-0.042154113490369	0.35412106909141	0.002312192130921	0.216332617111423	0.21153431535176	0.326068803350027	0.43761	0.13722	0.82413	0.56768	0.97135	0.84072	0.8497	0.88184	0.9611	0.45809	0.22264	0.82423	0.57074	0.97141	0.84093	0.8498	0.88194	0.96122	0.999957	0.982715	0.999403	0.999796	0.999233	0.995583	0.999878	0.999962	0.999939	ALBAROSSA_library
human_lncrna_fused_12141	lncRNA_gRNA	-0.215954801977915	-0.079990877716962	-0.036059177776519	-0.279669712896753	-0.153675581027101	-0.617196516274027	-0.434977906252554	-0.059128971282267	-0.45143764779679	0.45674	0.61846	0.66401	0.33375	0.17069	0.042551	0.32046	0.76025	0.40205	0.47316	0.61886	0.6643	0.38807	0.26929	0.087929	0.36728	0.76057	0.41153	0.999957	0.99701	0.997814	0.999796	0.996133	0.985909	0.999878	0.999962	0.99505	ALBAROSSA_library
human_lncrna_fused_1215	lncRNA_gRNA	-0.27474963817518	-0.760415985568807	-0.513835315090965	-0.286756280485553	-0.094339503425827	0.045263753186765	0.106370338199494	-0.062681441968691	-0.038639756669922	0.63795	0.15029	0.11937	0.3143	0.47147	0.9344	0.89992	0.65585	0.80506	0.63831	0.24093	0.19929	0.3749	0.48506	0.93469	0.90011	0.65622	0.80507	0.999957	0.985912	0.997814	0.999796	0.996133	0.998423	0.999878	0.999962	0.996986	ALBAROSSA_library
human_lncrna_fused_1216	lncRNA_gRNA	-0.443707583652466	-0.474758490493376	-0.089461792425916	-0.034035894348997	-0.140277093449366	-0.184848979604789	0.279262723381122	0.13061886108836	-0.514131570203802	0.25716	0.16571	0.61061	0.60101	0.44826	0.12448	0.9174	0.82371	0.020962	0.32911	0.2624	0.61201	0.60188	0.46628	0.20564	0.91765	0.82381	0.045211	0.999957	0.987291	0.997814	0.999796	0.996133	0.989835	0.999878	0.999962	0.970288	ALBAROSSA_library
human_lncrna_fused_1218	lncRNA_gRNA	-0.704507967550709	-0.048763895401362	-0.185068215012325	-0.367306327285246	0.402671477446838	-0.026572656790691	-0.155583128050443	-0.218539091386892	0.33175476270533	0.033279	0.74504	0.11123	0.18351	0.99082	0.95881	0.45145	0.14528	0.91627	0.088836	0.749	0.233	0.32199	0.99088	0.95896	0.5601	0.2826	0.91638	0.999957	0.99701	0.997814	0.999796	0.999754	0.998423	0.999878	0.999962	0.999829	ALBAROSSA_library
human_lncrna_fused_12180	lncRNA_gRNA	-0.366834385894472	0.085741257337355	0.285920035005336	-0.310909127213926	-0.211224366563415	-0.07538849006732	-0.507360641262706	0.051659982200854	-0.329785408944408	0.1813	0.50427	0.9814	0.4008	0.46773	0.36659	0.086731	0.86828	0.041312	0.31273	0.59542	0.98153	0.54319	0.57513	0.50837	0.18812	0.86828	0.098648	0.999957	0.99701	0.999403	0.999796	0.996133	0.992415	0.999878	0.999962	0.98128	ALBAROSSA_library
human_lncrna_fused_12190	lncRNA_gRNA	-0.184223924148086	-0.500937287756546	-0.026360688933111	-0.038813069847929	-0.270247242169344	-1.28264305454503	-0.065161599863737	0.107184756928066	-0.280947446847916	0.69719	0.38146	0.90479	0.69263	0.34197	0.0012128	0.26879	0.50196	0.75101	0.69743	0.41618	0.90497	0.69286	0.38644	0.0034395	0.33161	0.51334	0.75127	0.999957	0.99701	0.999403	0.999796	0.996133	0.848005	0.999878	0.999962	0.9954	ALBAROSSA_library
human_lncrna_fused_12191	lncRNA_gRNA	0.036009277211846	-0.40641378918972	-0.021777540221267	-0.166255523065777	-0.168988859147238	-0.04877120853682	-0.145537638158869	-0.113686568166831	-0.389097740213637	0.92353	0.80639	0.3089	0.266	0.33959	0.87671	0.24092	0.73887	0.15459	0.92376	0.80653	0.45329	0.40506	0.47763	0.87671	0.37157	0.74606	0.25856	0.999957	0.99701	0.997814	0.999796	0.996133	0.997833	0.999878	0.999962	0.990664	ALBAROSSA_library
human_lncrna_fused_12193	lncRNA_gRNA	-0.050657431228447	0.101587910201321	-0.648746455732336	-0.033785308663186	0.153999436332821	0.384011926584878	-0.397152976840804	-0.325036081173039	-0.253542146774407	0.44592	0.84708	0.11457	0.54774	0.81071	0.82318	0.57107	0.49312	0.43576	0.46463	0.84723	0.1927	0.55288	0.81071	0.82328	0.57182	0.50602	0.4411	0.999957	0.99701	0.997814	0.999796	0.996133	0.99415	0.999878	0.999962	0.9954	ALBAROSSA_library
human_lncrna_fused_12194	lncRNA_gRNA	0.164120656995756	-0.172696584003996	-0.011255882406658	0.058188624401593	-0.088922694652894	-0.078052050889471	0.213318172016316	-0.314103015346541	0.040414945284665	0.80772	0.65238	0.74176	0.78062	0.53505	0.48645	0.87261	0.52953	0.80576	0.80733	0.65215	0.74151	0.78025	0.53504	0.48627	0.87257	0.52953	0.80534	0.999957	0.99701	0.999403	0.999796	0.996133	0.992415	0.999878	0.999962	0.996986	ALBAROSSA_library
human_lncrna_fused_12195	lncRNA_gRNA	0.110794800156875	-0.00043683068423	-0.209882503452914	-0.257354367041754	-0.42848271700264	-0.61444578249194	0.184593585208414	-0.558097806118636	-0.778626386883953	0.92562	0.84375	0.4248	0.14418	0.21592	0.27083	0.83601	0.11114	0.041599	0.92586	0.84398	0.45978	0.23275	0.30215	0.34954	0.83617	0.18649	0.077901	0.999957	0.99701	0.997814	0.999796	0.996133	0.992415	0.999878	0.999962	0.972571	ALBAROSSA_library
human_lncrna_fused_12196	lncRNA_gRNA	-0.264514078929163	-0.56956221009225	-0.187422345008239	-0.0724091386793	-0.085279831501308	-0.496556808734236	-0.446217120715412	-0.056494509323898	0.079704578286451	0.23342	0.057248	0.73388	0.61168	0.26437	0.09031	0.10315	0.59623	0.72178	0.31374	0.10751	0.73419	0.61219	0.33335	0.15728	0.1738	0.5972	0.72214	0.999957	0.982214	0.999403	0.999796	0.996133	0.985909	0.999878	0.999962	0.9954	ALBAROSSA_library
human_lncrna_fused_122	lncRNA_gRNA	0.294400585530136	0.175520335486775	-0.071798446835018	0.181045452863112	0.174787770165152	0.319882739719896	0.077399155316315	0.290214686313449	0.112769295081443	0.6855	0.63722	0.38865	0.67459	0.92255	0.86649	0.76082	0.98143	0.95142	0.6857	0.63759	0.43401	0.67482	0.92279	0.86662	0.76112	0.9815	0.9516	0.999957	0.99701	0.997814	0.999796	0.998675	0.997102	0.999878	0.999962	0.999939	ALBAROSSA_library
human_lncrna_fused_12201	lncRNA_gRNA	-0.30265460684137	0.06874180081722	-0.452377786453606	0.197010449055531	-0.008221195942007	-0.236735809530907	-0.014623992863445	0.00213043754977	-0.13545756225686	0.47272	0.67673	0.1668	0.82361	0.92076	0.30845	0.40073	0.47259	0.32367	0.5246	0.67873	0.27763	0.8236	0.92076	0.44139	0.47501	0.53198	0.38874	0.999957	0.99701	0.997814	0.999796	0.99851	0.992415	0.999878	0.999962	0.994452	ALBAROSSA_library
human_lncrna_fused_12212	lncRNA_gRNA	-0.00541432214682	0.54619255012093	-0.427814397628222	0.134543763215477	0.190647195668236	0.166458736771972	-0.204463847849828	-0.104419604826803	-0.221142240142507	0.60967	0.96514	0.50966	0.98904	0.54656	0.96409	0.096685	0.37509	0.37794	0.69133	0.96514	0.65212	0.98903	0.66344	0.96409	0.21142	0.5291	0.51558	0.999957	0.998641	0.997814	0.999796	0.996133	0.998537	0.999878	0.999962	0.9954	ALBAROSSA_library
human_lncrna_fused_12219	lncRNA_gRNA	0.010048436555242	-0.796020455985995	-1.08676693010826	0.184038799174531	-0.238751318174467	-0.022276879238518	0.20502734103112	-0.410313540264136	0.282924247972179	0.80515	0.38307	0.0031517	0.80227	0.33523	0.63169	0.85312	0.37369	0.5073	0.80471	0.38578	0.0061247	0.8019	0.34182	0.63155	0.85275	0.37811	0.50721	0.999957	0.99701	0.63927	0.999796	0.996133	0.993533	0.999878	0.999962	0.9954	ALBAROSSA_library
human_lncrna_fused_1222	lncRNA_gRNA	-0.108123475986324	-0.312357774679922	0.147135898676224	-0.145283860782403	-0.451925006203054	0.203573223675013	-0.216327021180429	-0.603551782054806	-0.746301547285666	0.67936	0.70042	0.61371	0.45804	0.51351	0.84768	0.18951	0.072173	0.022049	0.67963	0.70076	0.61499	0.47858	0.5204	0.84781	0.28013	0.13054	0.04697	0.999957	0.99701	0.997814	0.999796	0.996133	0.99579	0.999878	0.999962	0.970288	ALBAROSSA_library
human_lncrna_fused_12220	lncRNA_gRNA	-0.195448507803127	-0.170002425137308	-0.38491974618258	-0.232595633475076	-0.309914938400208	-0.388337626074369	0.215054596882904	-0.438027124429772	-0.179044108395063	0.22121	0.32447	0.34847	0.12444	0.43228	0.29995	0.826	0.21497	0.82281	0.30592	0.37554	0.40664	0.2053	0.45374	0.36827	0.82608	0.31003	0.82291	0.999957	0.99701	0.997814	0.999796	0.996133	0.992415	0.999878	0.999962	0.997261	ALBAROSSA_library
human_lncrna_fused_12225	lncRNA_gRNA	-0.357334879141104	0.224158329332509	-0.151074859243512	-0.072985585956533	0.032305452062036	-0.059212858336486	-0.223711244397714	0.038703432324501	0.104820383369118	0.04986	0.61954	0.44852	0.88245	0.76946	0.94899	0.11907	0.72385	0.9039	0.12061	0.65907	0.59233	0.88254	0.77025	0.9492	0.24327	0.73437	0.90402	0.999957	0.99701	0.997814	0.999796	0.996133	0.998423	0.999878	0.999962	0.999829	ALBAROSSA_library
human_lncrna_fused_1223	lncRNA_gRNA	-0.009015312485807	0.656694374147682	1.09041588109284	0.511210348386582	0.778726964537803	0.127598807865865	1.15790645345638	0.010157880777613	0.595674154652267																												ALBAROSSA_library
human_lncrna_fused_12231	lncRNA_gRNA	0.451068629987564	-0.499246462802543	0.388521958013572	0.327803445067047	0.028297762419391	0.093307323219001	0.233637929136947	-0.01624203191097	0.07077685193417	0.95209	0.07188	0.92408	0.88672	0.88043	0.82805	0.83311	0.72279	0.85635	0.95224	0.1291	0.9243	0.8868	0.88048	0.8281	0.83322	0.72317	0.85645	0.999957	0.982715	0.999403	0.999796	0.996517	0.994696	0.999878	0.999962	0.999105	ALBAROSSA_library
human_lncrna_fused_1224	lncRNA_gRNA	0.249339080532548	0.174493245763613	-0.07672339392606	0.173256296446398	0.104308790857819	-0.165404424747389	-0.625737927503523	-0.444640908467434	0.192766417044944	0.84806	0.846	0.4701	0.56542	0.41391	0.83072	0.051024	0.067483	0.72398	0.84768	0.84561	0.47048	0.56541	0.4146	0.83028	0.090724	0.11809	0.72361	0.999957	0.99701	0.997814	0.999796	0.996133	0.995275	0.999878	0.999962	0.9954	ALBAROSSA_library
human_lncrna_fused_12242	lncRNA_gRNA	-0.627276187128467	-0.461381942192212	-1.17736778891248	-0.41079913363805	-0.63779140241863	-1.14033076015366	-0.734627663009498	0.120200371124633	0.081328507848892	0.17047	0.28611	0.025045	0.055265	0.34198	0.012152	0.073517	0.83106	0.77708	0.20221	0.29921	0.046059	0.097881	0.34794	0.022873	0.12352	0.8306	0.77671	0.999957	0.98925	0.997814	0.999796	0.996133	0.971904	0.999878	0.999962	0.9954	ALBAROSSA_library
human_lncrna_fused_1226	lncRNA_gRNA	-0.185872758020687	0.079595685778457	0.233375534509239	0.027494064658053	-0.132469385323373	-0.091289618491192	0.022297780519904	0.008297709457134	-0.413428459702962	0.13734	0.6955	0.77005	0.4678	0.69094	0.26078	0.80333	0.69182	0.45955	0.2343	0.696	0.77004	0.53047	0.69154	0.38571	0.8033	0.69352	0.48282	0.999957	0.99701	0.999403	0.999796	0.996133	0.992415	0.999878	0.999962	0.9954	ALBAROSSA_library
human_lncrna_fused_12271	lncRNA_gRNA	-0.273812956221525	-0.753121721667843	0.069116605393356	0.080276423576463	-0.31416711038592	0.036875693321504	0.114629179092682	-0.13299329343681	-0.313781009227942	0.72653	0.11666	0.61979	0.68868	0.16196	0.84119	0.77982	0.882	0.65263	0.72653	0.20952	0.63944	0.69095	0.26433	0.84107	0.77971	0.88191	0.65267	0.999957	0.982715	0.997814	0.999796	0.996133	0.995583	0.999878	0.999962	0.9954	ALBAROSSA_library
human_lncrna_fused_12273	lncRNA_gRNA	0.161299366676286	0.34508821706136	-0.007346107387821	-0.163152307063244	0.597474883411853	-0.064364189500461	0.192682720421675	-0.024026972663922	-0.02046094147897	0.95258	0.94952	0.68929	0.64547	0.95518	0.55287	0.89183	0.63241	0.5607	0.95272	0.94968	0.68953	0.64591	0.95534	0.55815	0.89194	0.63282	0.56098	0.999957	0.998211	0.998315	0.999796	0.999233	0.993494	0.999878	0.999962	0.9954	ALBAROSSA_library
human_lncrna_fused_12275	lncRNA_gRNA	-0.162599071256911	-0.731868687850785	-0.144244255263376	-0.199046660721744	-0.622040128053247	-0.350235489162847	-0.220921593849472	-0.663423679089231	-0.442204866839729	0.21609	0.1575	0.65178	0.29217	0.061685	0.26085	0.77623	0.052902	0.14234	0.30272	0.25099	0.65213	0.36022	0.1138	0.3433	0.7764	0.10227	0.21458	0.999957	0.987291	0.997814	0.999796	0.996133	0.992415	0.999878	0.999962	0.990664	ALBAROSSA_library
human_lncrna_fused_12277	lncRNA_gRNA	-0.465710374679935	-0.198970826999951	-0.263089825835757	-0.009644367468768	0.083222656928132	-0.396918986981498	0.014685455493563	0.605698228687453	-0.33145249161526	0.22067	0.58374	0.654	0.89122	0.87666	0.15771	0.57399	0.99963	0.099557	0.33589	0.60211	0.66532	0.89114	0.8766	0.26381	0.59067	0.99961	0.17278	0.999957	0.99701	0.997814	0.999796	0.996133	0.992415	0.999878	0.999962	0.989857	ALBAROSSA_library
human_lncrna_fused_12278	lncRNA_gRNA	-0.121503617820682	-0.385565214117073	-0.067854507063085	-0.062534664310255	0.067615311780373	-0.286490715776684	-0.394235559242792	-0.221983628889295	-0.391146650429199	0.49816	0.76008	0.4432	0.78042	0.91012	0.70367	0.64571	0.36248	0.38329	0.50742	0.7604	0.47316	0.78053	0.91029	0.70403	0.64614	0.40689	0.39562	0.999957	0.99701	0.997814	0.999796	0.998497	0.993533	0.999878	0.999962	0.994452	ALBAROSSA_library
human_lncrna_fused_12285	lncRNA_gRNA	-0.210417609930973	-0.259692094054726	-0.525547547904271	-0.196297377456303	-0.092640138269964	-0.21868987246239	-0.571252302809186	0.169214393240049	-0.273245645260354	0.22731	0.40683	0.075698	0.16935	0.54415	0.44163	0.015946	0.93202	0.37591	0.30981	0.43512	0.13769	0.26761	0.54763	0.46777	0.041642	0.93227	0.38945	0.999957	0.99701	0.997814	0.999796	0.996133	0.992415	0.999878	0.999962	0.994452	ALBAROSSA_library
human_lncrna_fused_12287	lncRNA_gRNA	-0.118587771959927	-0.107629520376758	-0.207239635687617	-0.239555910603627	-0.250629164970946	-0.074937057020266	0.012792403113469	-0.115177614828903	-0.502141897674777	0.72551	0.75267	0.33091	0.095303	0.34009	0.40838	0.8421	0.12064	0.0046845	0.73238	0.75555	0.47502	0.20466	0.47815	0.55125	0.84209	0.2481	0.016219	0.999957	0.99701	0.997814	0.999796	0.996133	0.993494	0.999878	0.999962	0.929682	ALBAROSSA_library
human_lncrna_fused_12290	lncRNA_gRNA	-0.210492617676668	-0.578631981247246	-0.066824643124183	-0.003008539303042	-0.777756973383124	0.340686107205179	-0.12100396890978	-0.332568748806108	-0.276380554139332	0.14294	0.12137	0.73872	0.7961	0.093799	0.92618	0.38168	0.067808	0.68824	0.2305	0.20029	0.73905	0.79624	0.1607	0.92641	0.41187	0.12413	0.68846	0.999957	0.982715	0.999403	0.999796	0.996133	0.998423	0.999878	0.999962	0.9954	ALBAROSSA_library
human_lncrna_fused_12293	lncRNA_gRNA	-0.430363776297938	-0.353331559618628	-0.522008893021372	0.002733082603722	-0.141533912405583	-0.437765911441929	-0.655064049327151	-0.447718728323403	-0.21108582071574	0.53455	0.063838	0.034122	0.69789	0.83382	0.18077	0.039083	0.18333	0.63335	0.53906	0.11724	0.077089	0.69817	0.83394	0.28348	0.079003	0.28689	0.63375	0.999957	0.982715	0.997814	0.999796	0.996133	0.992415	0.999878	0.999962	0.9954	ALBAROSSA_library
human_lncrna_fused_12294	lncRNA_gRNA	0.032916762359931	0.191262100661304	0.378225486961927	-0.218449281947684	-0.969026053098368	-0.272825593236943	0.166367030384274	0.321770348096646	-0.2511828360362	0.36809	0.659	0.58788	0.46317	0.021159	0.48629	0.74186	0.84957	0.26814	0.40546	0.65932	0.59104	0.48262	0.052697	0.50247	0.74214	0.84968	0.30412	0.999957	0.99701	0.997814	0.999796	0.996133	0.992415	0.999878	0.999962	0.993197	ALBAROSSA_library
human_lncrna_fused_12295	lncRNA_gRNA	-0.050199205758294	0.301134661248431	-0.448833618547377	0.113609229306615	0.277866642271391	-0.107788622683228	-0.227595165480868	0.091622980737496	0.295719943918768	0.49693	0.80324	0.27846	0.49867	0.86114	0.25963	0.30934	0.6248	0.6468	0.49683	0.80284	0.29845	0.4986	0.86093	0.28012	0.3177	0.62467	0.64656	0.999957	0.99701	0.997814	0.999796	0.996133	0.992415	0.999878	0.999962	0.9954	ALBAROSSA_library
human_lncrna_fused_12296	lncRNA_gRNA	-0.254828845385247	0.082780597857922	0.24947604141655	0.165593266426632	0.038299554913252	0.311195574460619	0.233980720693154	0.316099474116153	0.387219308051463	0.50391	0.66739	0.74718	0.23023	0.4849	0.96297	0.65644	0.85635	0.793	0.51233	0.66766	0.74745	0.32089	0.49612	0.96304	0.65679	0.85645	0.79308	0.999957	0.99701	0.999403	0.999796	0.996133	0.998423	0.999878	0.999962	0.996857	ALBAROSSA_library
human_lncrna_fused_12297	lncRNA_gRNA	-0.498539227018293	-0.133495367905509	0.462648989790535	0.060382166832093	-0.46929397529183	0.309877424631905	0.314879517510337	-0.383707860220922	0.109588018023156	0.17214	0.55853	0.96672	0.84094	0.34528	0.77156	0.93908	0.44939	0.83062	0.20356	0.55843	0.96683	0.84059	0.35095	0.77122	0.93911	0.44957	0.83018	0.999957	0.99701	0.999403	0.999796	0.996133	0.993533	0.999878	0.999962	0.997944	ALBAROSSA_library
human_lncrna_fused_123	lncRNA_gRNA	-0.129819073161191	-0.624718342942304	0.058129800285972	-0.032476779784712	0.009755250155333	-0.466544225771267	-0.062902415007615	0.005906669319294	0.02759511199393	0.61873	0.084234	0.48982	0.34414	0.74123	0.090225	0.42491	0.17597	0.9255	0.61916	0.14712	0.5086	0.39521	0.74151	0.15718	0.4453	0.27678	0.92574	0.999957	0.982715	0.997814	0.999796	0.996133	0.985909	0.999878	0.999962	0.999939	ALBAROSSA_library
human_lncrna_fused_1230	lncRNA_gRNA	0.637337786911699	-0.414265031313669	0.479810541881108	0.418921326085755	0.225632812782107	-0.008177746312851	0.484451788161614	0.146712648994577	0.329063182950971	0.98591	0.60041	0.90441	0.99513	0.95417	0.64188	0.87016	0.87363	0.96689	0.98594	0.60036	0.90431	0.99509	0.95424	0.64162	0.87007	0.87359	0.967	0.999957	0.99701	0.999403	0.999796	0.999233	0.993533	0.999878	0.999962	0.999939	ALBAROSSA_library
human_lncrna_fused_1231	lncRNA_gRNA	-0.25421867572232	-0.218951083651712	0.506124672351002	0.149205636069255	0.072915486866666	-0.446321451081106	-0.001485404958634	-0.170123196100182	-0.279407677268675	0.26886	0.35374	0.90534	0.94626	0.46103	0.12638	0.70915	0.34133	0.58422	0.33673	0.39609	0.90549	0.94642	0.47642	0.20828	0.70958	0.39217	0.58445	0.999957	0.99701	0.999403	0.999796	0.996133	0.989835	0.999878	0.999962	0.9954	ALBAROSSA_library
human_lncrna_fused_12312	lncRNA_gRNA	-0.630336982487792	-0.308190276961723	-0.428874667818605	-0.176110431399495	-0.770108287231719	-0.482148947909161	-0.030269549811843	-0.127662656887432	-0.838690487734045	0.18279	0.49795	0.44351	0.4933	0.24105	0.14375	0.18457	0.49997	0.031558	0.21221	0.49787	0.44472	0.49316	0.26033	0.18701	0.2114	0.4999	0.057546	0.999957	0.99701	0.997814	0.999796	0.996133	0.98896	0.999878	0.999962	0.970288	ALBAROSSA_library
human_lncrna_fused_12313	lncRNA_gRNA	-0.375719073695259	-0.868024100551066	0.241866722005495	-0.177495221649429	0.236461254292962	0.15243243239284	0.042020017984119	0.120077089111743	0.368244771476977	0.6933	0.053712	0.91741	0.040016	0.83994	0.85807	0.97276	0.93602	0.81014	0.69356	0.10226	0.91766	0.083393	0.84014	0.8582	0.97284	0.93628	0.81011	0.999957	0.982214	0.999403	0.999796	0.996133	0.996632	0.999878	0.999962	0.996986	ALBAROSSA_library
human_lncrna_fused_12315	lncRNA_gRNA	-0.726554055970883	0.340387038552591	-0.230614332041746	-0.350202955462715	0.095772506194283	-0.978291179945095	-0.608240333362195	-0.445068237326533	-0.076992817800539	0.069743	0.9208	0.65859	0.1606	0.94442	0.020128	0.021252	0.061664	0.72228	0.12575	0.92106	0.6589	0.25551	0.94462	0.051856	0.051737	0.11518	0.72265	0.999957	0.998211	0.997814	0.999796	0.999233	0.984341	0.999878	0.999962	0.9954	ALBAROSSA_library
human_lncrna_fused_12317	lncRNA_gRNA	-0.338879009874363	-0.299456917473594	0.427643331235798	0.14862168550963	-0.094684861974898	-0.318086882171875	0.100217452197245	-0.367546687733063	0.033281200722679	0.43775	0.4674	0.97398	0.91385	0.59016	0.30106	0.7881	0.21921	0.81165	0.43785	0.46734	0.97405	0.91382	0.5901	0.31514	0.78771	0.24512	0.81124	0.999957	0.99701	0.999403	0.999796	0.996133	0.992415	0.999878	0.999962	0.996986	ALBAROSSA_library
human_lncrna_fused_12347	lncRNA_gRNA	-0.056803915600452	-0.046332215671791	0.107772356981218	-0.013175791786495	0.23520578485204	0.015133635745422	-0.075019524147798	-0.26510888186052	-0.073343550846188	0.74828	0.84865	0.20119	0.39078	0.91417	0.88095	0.58782	0.31669	0.44633	0.74857	0.84879	0.31109	0.42806	0.91441	0.88102	0.58816	0.37535	0.45052	0.999957	0.99701	0.997814	0.999796	0.99851	0.997906	0.999878	0.999962	0.9954	ALBAROSSA_library
human_lncrna_fused_12354	lncRNA_gRNA	-0.269792581680974	-1.67347201645549	0.028266430881075	-0.058807415527028	-0.412880510295476	0.201256293767834	-0.343543230823246	-0.332846583741694	-0.670600264145811	0.49442	0.014054	0.86912	0.66143	0.087066	0.61429	0.57198	0.31982	0.090116	0.50421	0.03691	0.86928	0.66171	0.15095	0.61494	0.57269	0.37745	0.15223	0.999957	0.936659	0.999403	0.999796	0.996133	0.993533	0.999878	0.999962	0.989857	ALBAROSSA_library
human_lncrna_fused_12362	lncRNA_gRNA	-0.047005796981657	-0.048785390496869	-0.23985226139414	0.027138266926508	0.576381558950689	0.538417999580189	-0.392731299603582	0.195863875970614	0.224411985169444	0.68315	0.75775	0.30444	0.41597	0.99277	0.9876	0.1429	0.95592	0.80086	0.68338	0.75806	0.37791	0.44667	0.99278	0.98767	0.23021	0.95608	0.801	0.999957	0.99701	0.997814	0.999796	0.999864	0.999534	0.999878	0.999962	0.996986	ALBAROSSA_library
human_lncrna_fused_12363	lncRNA_gRNA	-0.326297798209001	-0.655174802012743	-0.174491066282081	-0.245485516596907	0.053283660454409	-0.09087045497428	-0.436066203889151	-0.646039388131018	-0.643805517555883	0.26814	0.19367	0.13563	0.25902	0.70544	0.38442	0.2776	0.0097558	0.038156	0.39306	0.30348	0.24111	0.38318	0.70542	0.48729	0.40445	0.029515	0.089474	0.999957	0.990338	0.997814	0.999796	0.996133	0.992415	0.999878	0.990898	0.979284	ALBAROSSA_library
human_lncrna_fused_12364	lncRNA_gRNA	-0.267966631457595	-0.740714197862633	-0.160057558498021	-0.33366049622933	-0.136394493334543	-0.071236316858385	-0.386339689715233	0.079158683357693	-0.044210124624736	0.63212	0.16837	0.70253	0.040802	0.86751	0.87123	0.31384	0.99033	0.91765	0.63253	0.26608	0.70288	0.084578	0.86764	0.87136	0.3626	0.99036	0.91791	0.999957	0.988058	0.998803	0.999796	0.996133	0.997296	0.999878	0.999962	0.999829	ALBAROSSA_library
human_lncrna_fused_12365	lncRNA_gRNA	-0.696332951933	-0.502769924706595	-0.361200571520844	-0.433520360890272	-1.27170480566072	-0.649685801192912	-0.219175872197407	-0.144593484425659	-0.564613021344269	0.029841	0.19256	0.21857	0.33661	0.018948	0.17843	0.6297	0.63824	0.14985	0.054484	0.22081	0.24956	0.34507	0.035075	0.21411	0.62956	0.63806	0.16959	0.999957	0.982715	0.997814	0.999796	0.996133	0.992186	0.999878	0.999962	0.989857	ALBAROSSA_library
human_lncrna_fused_12376	lncRNA_gRNA	-0.135827289988532	-0.385485820515715	-0.258903598327815	-0.052797352465316	0.041463835988809	-0.431257632445966	0.230318211610908	-0.203771478976061	-0.447901566967257	0.47045	0.70327	0.32437	0.65928	0.90983	0.13468	0.94717	0.098178	0.19403	0.52314	0.70341	0.45999	0.66553	0.90974	0.23634	0.94709	0.19003	0.29811	0.999957	0.99701	0.997814	0.999796	0.998497	0.992415	0.999878	0.999962	0.993197	ALBAROSSA_library
human_lncrna_fused_12382	lncRNA_gRNA	-0.409577092084309	-0.370583926684522	-0.518875978586465	-0.065856600061826	-0.394537827868959	0.04450922519346	-0.285525526712065	0.088982521691224	0.157887944455671	0.44783	0.23602	0.1509	0.63267	0.26697	0.85822	0.24725	0.70173	0.91871	0.46613	0.31679	0.2428	0.63308	0.33505	0.85836	0.3173	0.70207	0.91897	0.999957	0.992477	0.997814	0.999796	0.996133	0.996632	0.999878	0.999962	0.999829	ALBAROSSA_library
human_lncrna_fused_12387	lncRNA_gRNA	-0.48465356356057	-0.155927853062386	-0.517788798399858	-0.640443179362598	-0.643842849847508	-0.476154075147871	-1.3179297964644	-0.237246976070329	-0.373446492798303	0.20178	0.74736	0.097746	0.014449	0.096833	0.58844	0.001366	0.46678	0.68041	0.29376	0.74764	0.16898	0.037914	0.16508	0.59037	0.0038609	0.48482	0.68063	0.999957	0.99701	0.997814	0.999796	0.996133	0.993533	0.346589	0.999962	0.9954	ALBAROSSA_library
human_lncrna_fused_12388	lncRNA_gRNA	-0.430862077254251	-0.428136577322916	-1.07800239602582	-0.402307447176511	-0.214254131944731	-0.159126747695407	-0.400656861916023	-0.858767956990813	0.31642946239531	0.055654	0.61467	0.0018192	0.076198	0.61056	0.68168	0.28318	0.0072078	0.8887	0.098526	0.61451	0.0035526	0.13227	0.61046	0.68159	0.29476	0.013675	0.88857	0.999957	0.99701	0.485788	0.999796	0.996133	0.993533	0.999878	0.846095	0.999105	ALBAROSSA_library
human_lncrna_fused_12389	lncRNA_gRNA	-0.050925279951659	-0.322660302659624	-0.570801355979604	-0.130687030965445	-0.3070760926928	-0.132591579346329	-0.477442838936423	0.066223999011357	0.482599185097428	0.17326	0.51522	0.13373	0.6323	0.18262	0.63472	0.44807	0.38837	0.912	0.2729	0.52244	0.21925	0.63272	0.28144	0.6351	0.46371	0.42541	0.91219	0.999957	0.99701	0.997814	0.999796	0.996133	0.993533	0.999878	0.999962	0.999829	ALBAROSSA_library
human_lncrna_fused_12394	lncRNA_gRNA	0.110861170971397	0.067395454749752	0.368396355851322	-0.083190844103176	-0.266304883310304	-0.082929247859026	-0.126280892987411	-0.223158951913821	0.08429404773794	0.79421	0.82641	0.95251	0.63484	0.67495	0.53709	0.34251	0.47055	0.834	0.79435	0.82649	0.95264	0.63522	0.67518	0.54453	0.38307	0.48788	0.83413	0.999957	0.99701	0.999403	0.999796	0.996133	0.993494	0.999878	0.999962	0.998209	ALBAROSSA_library
human_lncrna_fused_124	lncRNA_gRNA	-0.273477570452555	-0.289793110735125	-0.675835818743237	-0.181402159325797	0.20081530360376	-0.497760729981759	-0.297889312587953	-0.552846984438182	0.058328522030058																												ALBAROSSA_library
human_lncrna_fused_12407	lncRNA_gRNA	0.200521047337218	0.27368857412436	-0.449841884715003	0.241809206802167	-0.270021033790737	0.231471055337259	-0.28519567648973	0.051726151285683	0.173645979208079	0.97713	0.98948	0.024007	0.87706	0.7085	0.88732	0.14958	0.65118	0.92992	0.9773	0.98951	0.062723	0.877	0.70849	0.88725	0.24738	0.65829	0.92994	0.999957	0.99993	0.997814	0.999796	0.996133	0.997969	0.999878	0.999962	0.999939	ALBAROSSA_library
human_lncrna_fused_12409	lncRNA_gRNA	0.689040376072172	0.597733392288188	0.487753209974359	0.97478905690806	0.593135996753324	0.508055192073546	0.586304788742218	0.889075330831257	0.891566372501455	0.73104	0.84773	0.7904	0.99731	0.93384	0.71297	0.53445	0.94247	0.87729	0.73066	0.84736	0.79003	0.9973	0.93389	0.71265	0.53444	0.94245	0.87724	0.999957	0.99701	0.999403	0.999949	0.999233	0.993533	0.999878	0.999962	0.999105	ALBAROSSA_library
human_lncrna_fused_1241	lncRNA_gRNA	-0.166324039288668	-0.278197716093346	-0.321843265195215	-0.283434499774658	-0.498887737200937	-0.014649961956082	-0.460534686630152	-0.168087132276224	-0.038035387940933	0.16298	0.34494	0.33188	0.064762	0.66566	0.7109	0.19729	0.21626	0.7336	0.19627	0.351	0.34353	0.11365	0.66541	0.71061	0.22194	0.2427	0.73328	0.999957	0.99701	0.997814	0.999796	0.996133	0.993533	0.999878	0.999962	0.9954	ALBAROSSA_library
human_lncrna_fused_12419	lncRNA_gRNA	-0.50091752261564	-0.774412133627414	-0.418844093174664	-0.136233217538361	-0.970565925816036	-0.38624632427465	-0.429346000207154	-0.193219481890087	-0.402729602604212	0.1272	0.02964	0.15082	0.55095	0.025484	0.60747	0.41993	0.31839	0.1206	0.20844	0.066047	0.24269	0.55571	0.059352	0.60832	0.44137	0.37651	0.19759	0.999957	0.965962	0.997814	0.999796	0.996133	0.993533	0.999878	0.999962	0.99009	ALBAROSSA_library
human_lncrna_fused_1242	lncRNA_gRNA	-0.619296184973653	0.258220119048381	-0.511498050070591	-0.109351276948429	-0.928921228989263	-0.205884036575112	0.011739151485434	0.127192349083378	-0.479712485517478	0.14497	0.91323	0.27735	0.46225	0.0095942	0.59442	0.57091	0.7117	0.54024	0.23337	0.91344	0.36087	0.48189	0.025663	0.59604	0.57167	0.71209	0.54053	0.999957	0.998101	0.997814	0.999796	0.956583	0.993533	0.999878	0.999962	0.9954	ALBAROSSA_library
human_lncrna_fused_12426	lncRNA_gRNA	0.217416570548787	-0.345729358013343	0.034489822500041	0.167203576461141	0.190325081808539	0.628345822446978	-0.143827591393375	0.299582842299821	0.564126879625	0.84457	0.25614	0.78629	0.75193	0.61712	0.72333	0.72785	0.95033	0.30391	0.84476	0.32976	0.78643	0.75217	0.61752	0.72372	0.72822	0.95051	0.33149	0.999957	0.994847	0.999403	0.999796	0.996133	0.993533	0.999878	0.999962	0.993197	ALBAROSSA_library
human_lncrna_fused_1243	lncRNA_gRNA	0.184317698472379	-0.146424299914645	-0.674528521428372	0.050576871205325	-0.334375234289565	0.453227421350849	0.342956428889471	-0.21884622901114	-0.251309660090684	0.82967	0.88069	0.014433	0.79669	0.66242	0.99417	0.98771	0.17316	0.61915	0.82973	0.88075	0.037873	0.79685	0.66266	0.99416	0.98778	0.27285	0.61958	0.999957	0.997573	0.997814	0.999796	0.996133	0.999534	0.999878	0.999962	0.9954	ALBAROSSA_library
human_lncrna_fused_12434	lncRNA_gRNA	-0.037515144954646	0.439925126107248	0.06662761322534	0.051173501217851	0.305534225719593	-0.005149039028186	-0.100135218285477	-0.359979073912414	-0.366911792818651	0.69924	0.97917	0.4148	0.7871	0.83225	0.73278	0.79016	0.42929	0.064271	0.69955	0.97924	0.45255	0.78726	0.83237	0.73306	0.79031	0.45587	0.11302	0.999957	0.999514	0.997814	0.999796	0.996133	0.993533	0.999878	0.999962	0.989857	ALBAROSSA_library
human_lncrna_fused_12436	lncRNA_gRNA	-0.373270241773982	-0.210554412385213	-0.516641595551007	-0.29207396092973	-0.079360966914178	-0.055056378813833	0.263428586955624	-0.388506544134493	0.49478139524721	0.16704	0.55303	0.1887	0.47967	0.78339	0.6273	0.74006	0.082976	0.77396	0.19954	0.55296	0.22577	0.47949	0.78297	0.62715	0.73983	0.13818	0.77358	0.999957	0.99701	0.997814	0.999796	0.996133	0.993533	0.999878	0.999962	0.9954	ALBAROSSA_library
human_lncrna_fused_12437	lncRNA_gRNA	-0.739923567344708	-0.610471197656296	0.250497022599486	-0.034882095580203	-0.465463119644629	-0.007865713285733	0.123970884492244	-0.56869238692159	0.423040425366966	0.025317	0.042139	0.83292	0.43686	0.42325	0.63961	0.56428	0.043416	0.96557	0.046535	0.075792	0.8325	0.43747	0.42368	0.6394	0.56427	0.07799	0.96568	0.999957	0.970037	0.999403	0.999796	0.996133	0.993533	0.999878	0.999962	0.999939	ALBAROSSA_library
human_lncrna_fused_1244	lncRNA_gRNA	-0.115057182904161	0.10481650166772	-0.520873349155852	-0.018847882517949	-0.196434110809021	-0.351899330344854	-0.464613389095136	-0.153655545122989	-0.294308277157168	0.098621	0.58103	0.032483	0.26544	0.27644	0.031652	0.077184	0.48049	0.52561	0.18662	0.60004	0.080958	0.39073	0.40315	0.078703	0.15714	0.53686	0.53499	0.999957	0.99701	0.997814	0.999796	0.996133	0.984341	0.999878	0.999962	0.9954	ALBAROSSA_library
human_lncrna_fused_12448	lncRNA_gRNA	-0.736180458179331	-0.855635195989714	-0.1993945207819	-0.112308152182776	-0.46589998479241	-0.20407406205122	-0.173092159977541	0.021024269069075	0.315715172409177	0.054753	0.23048	0.46558	0.68013	0.29049	0.46144	0.56213	0.8322	0.97771	0.097029	0.25212	0.46604	0.68001	0.30246	0.46159	0.56208	0.83176	0.97778	0.999957	0.987291	0.997814	0.999796	0.996133	0.992415	0.999878	0.999962	0.999939	ALBAROSSA_library
human_lncrna_fused_12449	lncRNA_gRNA	0.115706964059406	-0.486134110548853	-0.366740986675873	0.028390999045458	-0.27391249432986	-0.539570028181819	0.259904631626534	0.022526805238851	0.036867532273201	0.55203	0.36744	0.43608	0.61371	0.14468	0.081154	0.88268	0.71675	0.89374	0.55476	0.40595	0.46795	0.61422	0.23294	0.14423	0.88276	0.7171	0.89385	0.999957	0.99701	0.997814	0.999796	0.996133	0.985909	0.999878	0.999962	0.999754	ALBAROSSA_library
human_lncrna_fused_1245	lncRNA_gRNA	-0.105125253933499	-0.071682522436815	-0.049030250108865	0.1347014489693	-0.081963064053624	-0.082687252964926	-0.412768280256835	0.020178067155588	0.354838642513015	0.62154	0.76231	0.8677	0.92384	0.38951	0.74045	0.11962	0.55871	0.8772	0.63103	0.76228	0.86756	0.92388	0.47432	0.74041	0.21028	0.58796	0.87712	0.999957	0.99701	0.999403	0.999796	0.996133	0.993533	0.999878	0.999962	0.999105	ALBAROSSA_library
human_lncrna_fused_12454	lncRNA_gRNA	-0.451632259251224	-0.894036806094036	-0.917342698944385	-0.691402454155679	-0.463895889825647	-0.614059495230127	-0.283880568920402	-0.271193558159394	-0.72903784808342	0.11805	0.056681	0.0019209	0.017492	0.091483	0.021645	0.34727	0.59102	0.041513	0.1955	0.10668	0.0053898	0.045471	0.15731	0.055538	0.38648	0.59222	0.077765	0.999957	0.982214	0.605023	0.999796	0.996133	0.984341	0.999878	0.999962	0.972571	ALBAROSSA_library
human_lncrna_fused_12455	lncRNA_gRNA	-0.17888319696044	0.235523303552123	-0.401329192778869	-0.202958246566284	-0.455953158639931	0.248818793616897	0.134290087685466	0.036856181276584	-0.189121390982438	0.27915	0.95684	0.04854	0.063983	0.061278	0.97524	0.91608	0.58531	0.15795	0.40646	0.95675	0.11444	0.14533	0.13983	0.97536	0.91605	0.60706	0.25061	0.999957	0.998392	0.997814	0.999796	0.996133	0.999403	0.999878	0.999962	0.990664	ALBAROSSA_library
human_lncrna_fused_12457	lncRNA_gRNA	-0.19011224651513	0.111639187386074	-0.633065430113715	-0.191156985935957	-0.338051744501461	-1.04117358632369	-0.376595333268643	-1.41583518007763	-0.877377419209478	0.24989	0.93785	0.046837	0.14937	0.7565	0.0033576	0.51704	0.000092727	0.0056517	0.32434	0.93809	0.095909	0.23998	0.7568	0.0092931	0.5221	0.00027234	0.015493	0.999957	0.998211	0.997814	0.999796	0.996133	0.946308	0.999878	0.047419	0.929682	ALBAROSSA_library
human_lncrna_fused_12458	lncRNA_gRNA	-0.361413273672323	-0.438759331773862	-0.478603707984387	-0.342822075562094	-0.670293932391729	-0.488961603587648	-0.048836316347426	-0.248686312983362	-0.420340511260611	0.15009	0.65359	0.12947	0.078602	0.095736	0.019726	0.72762	0.25597	0.21104	0.24983	0.65827	0.23385	0.16707	0.18295	0.052774	0.72758	0.37931	0.32052	0.999957	0.99701	0.997814	0.999796	0.996133	0.984341	0.999878	0.999962	0.993197	ALBAROSSA_library
human_lncrna_fused_12460	lncRNA_gRNA	-0.270244327608897	-0.723663482010421	-0.009708133776175	-0.279373680186689	-0.408446006517855	0.17245878323024	-0.240632299962705	-0.93921233061874	-0.274460409147623	0.17227	0.14603	0.50989	0.16954	0.038961	0.78753	0.20653	0.0026056	0.42177	0.27713	0.24546	0.56629	0.27674	0.093773	0.7875	0.31775	0.0092935	0.45508	0.999957	0.987024	0.997814	0.999796	0.996133	0.993533	0.999878	0.71133	0.9954	ALBAROSSA_library
human_lncrna_fused_12462	lncRNA_gRNA	-0.616632488190597	-0.908504105076823	-0.323105314222021	-0.552998271043192	-0.428473999846432	-0.02033554361583	-0.759272619799054	-0.136717602086561	-0.245567900760887	0.024302	0.068151	0.18049	0.0024012	0.10517	0.31582	0.018205	0.53352	0.48483	0.05764	0.12356	0.28328	0.0067161	0.17717	0.37873	0.046935	0.5401	0.48608	0.999957	0.982715	0.997814	0.629072	0.996133	0.992415	0.999878	0.999962	0.9954	ALBAROSSA_library
human_lncrna_fused_12479	lncRNA_gRNA	-0.429827022808044	-0.322845624398817	-1.10591358508621	-0.123739983018153	-0.102654788389207	-0.219793739822381	-0.507773730845107	-0.230322296713872	-0.308627045257898	0.17431	0.48938	0.0017854	0.31256	0.61836	0.18767	0.1034	0.27558	0.16811	0.27439	0.50049	0.0050365	0.37373	0.61876	0.2928	0.17414	0.34823	0.23217	0.999957	0.99701	0.589371	0.999796	0.996133	0.992415	0.999878	0.999962	0.990664	ALBAROSSA_library
human_lncrna_fused_12485	lncRNA_gRNA	0.096183656083255	0.140131360032797	-0.013124657117511	0.236703428358799	-0.161580416114086	-0.019047430647657	0.117860034182145	0.179889208729481	0.221468111500578	0.42723	0.67428	0.72572	0.37189	0.85934	0.072325	0.49155	0.97735	0.76543	0.49672	0.6765	0.72651	0.47651	0.85913	0.16152	0.53186	0.97751	0.76538	0.999957	0.99701	0.999403	0.999796	0.996133	0.985909	0.999878	0.999962	0.9954	ALBAROSSA_library
human_lncrna_fused_12491	lncRNA_gRNA	-0.022495054057568	-0.170261805719088	-0.86794547362165	0.137809266595498	-0.24089400802903	-0.049744110044603	-0.461302764339376	0.206870830847875	-0.125097060622438	0.50987	0.83523	0.0027975	0.92694	0.66639	0.41993	0.071636	0.40657	0.55767	0.51736	0.83537	0.00779	0.92719	0.66669	0.45159	0.12776	0.43874	0.55791	0.999957	0.99701	0.712222	0.999796	0.996133	0.992415	0.999878	0.999962	0.9954	ALBAROSSA_library
human_lncrna_fused_12497	lncRNA_gRNA	0.026700424617836	-0.118146968126632	-0.291187422611889	-0.201110684283296	-0.329943747307922	-0.294607882596198	-0.163759965504291	0.186213868698549	-0.419211397665675	0.36826	0.79872	0.1418	0.17853	0.52949	0.35666	0.72718	0.50514	0.14292	0.40561	0.79884	0.23026	0.28036	0.53448	0.40629	0.72756	0.51598	0.21498	0.999957	0.99701	0.997814	0.999796	0.996133	0.992415	0.999878	0.999962	0.990664	ALBAROSSA_library
human_lncrna_fused_12498	lncRNA_gRNA	-0.362011066996863	-0.173060109544723	-0.456753289530493	-0.385145565190773	-1.20135092019102	0.074745306321374	-0.402586189807134	-0.41540667068159	-0.070496775094071	0.37261	0.51438	0.10225	0.16464	0.013204	0.79369	0.338	0.23733	0.78852	0.37593	0.5143	0.15971	0.2017	0.024797	0.79336	0.34333	0.26009	0.78813	0.999957	0.99701	0.997814	0.999796	0.95586	0.993533	0.999878	0.999962	0.996838	ALBAROSSA_library
human_lncrna_fused_125	lncRNA_gRNA	-0.378569451231362	-0.577161142524777	-0.412355596649233	-0.042904287136943	-0.296843705644639	-0.387038564447239	-0.102045372441069	-0.159567193747262	-0.21531409257667	0.17577	0.32616	0.55362	0.70935	0.275	0.088765	0.70167	0.25299	0.21037	0.27642	0.37669	0.56083	0.70979	0.34042	0.1551	0.70202	0.33379	0.26186	0.999957	0.99701	0.997814	0.999796	0.996133	0.985909	0.999878	0.999962	0.990664	ALBAROSSA_library
human_lncrna_fused_1250	lncRNA_gRNA	-0.005458970976729	-0.610659972252991	-0.261025411310804	-0.325722870694894	-0.273704459930659	-0.303366205016549	-0.121998878769679	-0.153923564788534	-0.250487765673623	0.78495	0.21636	0.3787	0.13618	0.45838	0.27268	0.50911	0.24985	0.37701	0.78512	0.3499	0.5224	0.27421	0.57072	0.41351	0.58895	0.38797	0.47157	0.999957	0.99701	0.997814	0.999796	0.996133	0.992415	0.999878	0.999962	0.9954	ALBAROSSA_library
human_lncrna_fused_12502	lncRNA_gRNA	-0.240580680742684	-0.788801147222614	-0.855521712738755	-0.37503556578555	-0.877734029637278	-0.666647378672417	-0.593884708966525	-0.563649305041359	-0.922018658135036	0.44678	0.09874	0.024959	0.15946	0.0044746	0.066469	0.065901	0.10262	0.0070396	0.46531	0.16799	0.063443	0.25396	0.012292	0.12301	0.11927	0.1744	0.019144	0.999957	0.982715	0.997814	0.999796	0.815213	0.985909	0.999878	0.999962	0.929682	ALBAROSSA_library
human_lncrna_fused_12503	lncRNA_gRNA	0.24856066355593	-0.874275715535682	-0.300861759560071	-0.265615724676652	-0.036486764757806	0.073937841054298	0.257064066936993	-0.010356493947464	0.12037700052187	0.90734	0.065285	0.1291	0.47781	0.74127	0.58664	0.74017	0.6547	0.79917	0.90724	0.1145	0.17978	0.47768	0.74104	0.58655	0.73996	0.65449	0.79877	0.999957	0.982715	0.997814	0.999796	0.996133	0.993533	0.999878	0.999962	0.996986	ALBAROSSA_library
human_lncrna_fused_12505	lncRNA_gRNA	0.198453114443484	0.046700579801378	-0.551793206292172	0.072308904426197	-0.231253543711936	0.176056135273839	-0.535326986208572	-0.139508746075938	0.137062385234871	0.66424	0.80243	0.14088	0.75141	0.59776	0.86184	0.16459	0.71857	0.7664	0.66453	0.80248	0.22899	0.75166	0.59821	0.86199	0.26079	0.71894	0.76664	0.999957	0.99701	0.997814	0.999796	0.996133	0.996872	0.999878	0.999962	0.9954	ALBAROSSA_library
human_lncrna_fused_12509	lncRNA_gRNA	0.073667283594621	-0.521621360669619	-0.394084805355481	-0.455591093522307	0.040752554421564	-0.394597546207059	-0.50393805581969	-0.140608879465645	0.156813630389828	0.94275	0.11269	0.11954	0.049029	0.84335	0.38522	0.22124	0.54299	0.94721	0.94298	0.18809	0.19952	0.096811	0.84358	0.42635	0.3003	0.54841	0.94738	0.999957	0.982715	0.997814	0.999796	0.996133	0.992415	0.999878	0.999962	0.999939	ALBAROSSA_library
human_lncrna_fused_12511	lncRNA_gRNA	0.154299356883083	0.073808379818002	0.415900654784766	0.070397400567369	-0.587669825626254	0.598309087690113	-0.196850418981627	0.15696431731201	-0.483026663336699	0.76174	0.66608	0.94851	0.81659	0.19098	0.88618	0.69567	0.79346	0.18882	0.76134	0.66582	0.94853	0.81616	0.21878	0.88609	0.69538	0.79313	0.20302	0.999957	0.99701	0.999403	0.999796	0.996133	0.997969	0.999878	0.999962	0.99009	ALBAROSSA_library
human_lncrna_fused_12512	lncRNA_gRNA	-0.003968606437811	0.219701626863382	0.198683585641148	0.087393773912153	-0.120408996934807	0.17103668433605	0.289956837663159	0.069512362115775	-0.174621258876347	0.75639	0.69057	0.93028	0.12499	0.48959	0.60241	0.96274	0.80582	0.41566	0.75607	0.69036	0.93028	0.1709	0.48947	0.60234	0.96282	0.80541	0.41528	0.999957	0.99701	0.999403	0.999796	0.996133	0.993533	0.999878	0.999962	0.99505	ALBAROSSA_library
human_lncrna_fused_12513	lncRNA_gRNA	0.004783044210489	-0.18493716924895	-0.154767725271014	-0.459807709613043	-0.275642571224139	-0.034871199015569	0.710894092281028	-0.379438607640202	-0.372932455296222	0.66589	0.6624	0.53563	0.077386	0.35437	0.70655	0.9964	0.25346	0.14744	0.66564	0.66215	0.53563	0.13416	0.35912	0.70629	0.9964	0.2735	0.16756	0.999957	0.99701	0.997814	0.999796	0.996133	0.993533	0.999878	0.999962	0.989857	ALBAROSSA_library
human_lncrna_fused_12518	lncRNA_gRNA	0.20430420362348	-0.555786537151234	-0.024229223227331	0.085798608995445	0.182378370477681	-0.32037595840449	-0.414573848216455	-0.187833090547682	-0.194004995831594	0.47729	0.11768	0.19582	0.4655	0.94435	0.71503	0.082952	0.51604	0.0966	0.52751	0.21079	0.31151	0.5291	0.94428	0.71556	0.16449	0.55931	0.16889	0.999957	0.982715	0.997814	0.999796	0.999233	0.993533	0.999878	0.999962	0.989857	ALBAROSSA_library
human_lncrna_fused_12521	lncRNA_gRNA	-0.028981298191644	-1.01096631095134	-0.345372803525838	0.158848840432723	0.011026446267678	-0.527799779364806	0.115138556394185	-0.270200271994547	-0.070448454575478	0.38074	0.04413	0.29657	0.98174	0.84801	0.082833	0.7847	0.7037	0.28539	0.41475	0.088021	0.37291	0.98181	0.84813	0.14668	0.78482	0.70406	0.31719	0.999957	0.977168	0.997814	0.999796	0.996133	0.985909	0.999878	0.999962	0.993197	ALBAROSSA_library
human_lncrna_fused_12522	lncRNA_gRNA	-0.130568440251369	-0.117032864483768	-0.270140558675679	-0.110150658846089	0.079934165655435	-0.021411426177254	0.279245759138455	0.120282136311455	0.28792647911579	0.165	0.84019	0.16988	0.28216	0.48385	0.42084	0.73746	0.98819	0.83224	0.29586	0.84016	0.31818	0.4214	0.58293	0.5639	0.74058	0.9882	0.83232	0.999957	0.99701	0.997814	0.999796	0.996133	0.993494	0.999878	0.999962	0.997944	ALBAROSSA_library
human_lncrna_fused_12523	lncRNA_gRNA	0.074025063233254	-0.968243386019333	-0.255245005965802	-0.295933687005405	-0.829303124616106	-0.124299672508662	-0.415560097836144	-0.085174045225321	-0.150363964030558	0.88134	0.053125	0.26335	0.25028	0.029933	0.50858	0.16164	0.68415	0.48801	0.88126	0.12338	0.38988	0.37275	0.074367	0.55858	0.26237	0.6867	0.50458	0.999957	0.982715	0.997814	0.999796	0.996133	0.993494	0.999878	0.999962	0.9954	ALBAROSSA_library
human_lncrna_fused_12529	lncRNA_gRNA	0.106310290981393	-0.438769104193093	0.091499769816884	0.225037204040794	0.249302798970508	-0.023842125506291	-0.108798741540105	-0.084613570522803	0.371461488203501	0.95352	0.11984	0.68846	0.98661	0.84661	0.46477	0.56162	0.77052	0.96106	0.95342	0.21344	0.69336	0.98662	0.84649	0.53205	0.58136	0.77052	0.96099	0.999957	0.982715	0.998315	0.999796	0.996133	0.992415	0.999878	0.999962	0.999939	ALBAROSSA_library
human_lncrna_fused_12530	lncRNA_gRNA	0.37544633353724	0.258368684858912	0.361504692648577	0.478591034037135	0.190573774819491	0.135065858194749	0.117769534833424	0.429841977802407	0.040218697589858	0.9814	0.84183	0.78543	0.99673	0.85635	0.76678	0.82194	0.97633	0.64073	0.98148	0.84204	0.78556	0.99675	0.85645	0.76701	0.82202	0.97639	0.64113	0.999957	0.99701	0.999403	0.999949	0.996133	0.993533	0.999878	0.999962	0.9954	ALBAROSSA_library
human_lncrna_fused_12533	lncRNA_gRNA	-0.16547995578558	0.309067101645204	-0.364179676708691	0.042005065652088	-0.439437581325759	0.093509660155282	0.196715513761318	0.022066150993795	-0.491151871080019	0.71355	0.90645	0.39204	0.82896	0.086022	0.88159	0.95639	0.91679	0.22778	0.71394	0.90661	0.43635	0.82903	0.14949	0.88169	0.95654	0.91701	0.27438	0.999957	0.998101	0.997814	0.999796	0.996133	0.997969	0.999878	0.999962	0.991082	ALBAROSSA_library
human_lncrna_fused_12535	lncRNA_gRNA	-0.525464649111867	-1.86292545314411	-0.48562439443635	-0.339065730909317	-0.547370572450015	-0.622116735082894	-0.631151724359716	-0.419729357042557	-0.464393492428958	0.89924	0.023696	0.58904	0.85786	0.080986	0.25821	0.43458	0.54932	0.55646	0.89915	0.043643	0.58895	0.85756	0.1321	0.27899	0.43452	0.54931	0.55635	0.999957	0.936659	0.997814	0.999796	0.996133	0.992415	0.999878	0.999962	0.9954	ALBAROSSA_library
human_lncrna_fused_12559	lncRNA_gRNA	-0.205012948743889	0.234647010315929	-0.529372256689972	-0.174696773948958	-0.379312021863265	0.022267210942626	-0.194123344144828	-0.063847526137718	-0.379902347930327	0.28593	0.77472	0.16291	0.47815	0.30904	0.71556	0.42571	0.48102	0.2232	0.34806	0.77491	0.25925	0.49461	0.3634	0.71593	0.44594	0.4962	0.27105	0.999957	0.99701	0.997814	0.999796	0.996133	0.993533	0.999878	0.999962	0.990664	ALBAROSSA_library
human_lncrna_fused_12562	lncRNA_gRNA	-0.444977757437642	-0.835236047448264	-0.646930619521144	-0.574128139286482	-1.11465221374625	-0.616357385488716	-0.562485535924877	-0.380114349480958	-0.48581486935223	0.18513	0.069268	0.17372	0.041803	0.0116	0.035818	0.14362	0.31601	0.13348	0.28345	0.12522	0.27401	0.086101	0.030804	0.077788	0.23125	0.37488	0.20871	0.999957	0.982715	0.997814	0.999796	0.990993	0.984341	0.999878	0.999962	0.990664	ALBAROSSA_library
human_lncrna_fused_12563	lncRNA_gRNA	-0.502362523442701	-0.216645864305128	0.577233659551429	-0.721938609889736	-0.281756043998642	-0.465890095789249	-0.358881455995078	-0.400223380357332	-0.455481487772731	0.089467	0.68019	0.98474	0.037442	0.48937	0.30153	0.31294	0.48446	0.37289	0.13888	0.68007	0.98478	0.067761	0.48923	0.31555	0.32089	0.48429	0.37263	0.999957	0.99701	0.999403	0.999796	0.996133	0.992415	0.999878	0.999962	0.993816	ALBAROSSA_library
human_lncrna_fused_12564	lncRNA_gRNA	-0.543022817708958	-0.112172151159124	-0.146033957057372	-0.215675710483965	-0.00508647381891	0.050467817855715	-0.07630494205208	-0.277889891806844	-0.132818699363693	0.11722	0.75774	0.26662	0.28029	0.57355	0.31986	0.62755	0.082429	0.26828	0.2421	0.75999	0.41195	0.41946	0.63005	0.46097	0.65817	0.18178	0.39187	0.999957	0.99701	0.997814	0.999796	0.996133	0.992415	0.999878	0.999962	0.994452	ALBAROSSA_library
human_lncrna_fused_12567	lncRNA_gRNA	-0.020246669397052	-0.045278240098007	-0.114473695416146	-0.143014114547724	0.236048966422228	0.078653497894487	-0.084150026521847	-0.125283629504726	0.636257978303147	0.5977	0.65073	0.74536	0.31338	0.84912	0.77979	0.77188	0.2943	0.86282	0.59765	0.65048	0.74511	0.32476	0.84869	0.77941	0.77153	0.30804	0.86265	0.999957	0.99701	0.999403	0.999796	0.996133	0.993533	0.999878	0.999962	0.999105	ALBAROSSA_library
human_lncrna_fused_12570	lncRNA_gRNA	0.128455332142741	-0.033512576799537	-0.174772206575176	0.155355177657782	0.088860768082732	-0.075392115806601	-0.143687176446547	0.149989566347884	-0.033770158778941	0.78554	0.97682	0.65436	0.96632	0.91113	0.88186	0.30889	0.97459	0.52415	0.78553	0.97697	0.66562	0.96631	0.91103	0.88177	0.42339	0.97467	0.53377	0.999957	0.999371	0.997814	0.999796	0.99851	0.997969	0.999878	0.999962	0.9954	ALBAROSSA_library
human_lncrna_fused_12574	lncRNA_gRNA	-0.187475829196018	-0.052717478856359	-0.081382149592141	0.018000868638996	-0.542677968899434	-0.48166958753507	-0.290671104711193	-0.465573161254935	0.315485373867339	0.49821	0.21626	0.86628	0.34158	0.086141	0.10171	0.41015	0.10481	0.38969	0.50747	0.30425	0.86641	0.39343	0.14965	0.17363	0.43369	0.17751	0.401	0.999957	0.990338	0.999403	0.999796	0.996133	0.985909	0.999878	0.999962	0.994452	ALBAROSSA_library
human_lncrna_fused_12576	lncRNA_gRNA	0.212641037846935	-0.347845907257722	0.00712053106401	0.094708830534888	0.054532951408394	0.307552922120579	-0.138061572962067	-0.67685288653028	-0.170681379920391	0.75263	0.30804	0.066421	0.73111	0.81867	0.45757	0.50504	0.025271	0.76558	0.75263	0.43269	0.15038	0.73107	0.81864	0.52788	0.54095	0.064625	0.76553	0.999957	0.99701	0.997814	0.999796	0.996133	0.992415	0.999878	0.999962	0.9954	ALBAROSSA_library
human_lncrna_fused_12603	lncRNA_gRNA	-0.511147310778039	-0.898573188871822	-0.767579278453091	-0.362015670984595	-0.406933005511817	-0.48955233910416	-0.31874549028081	-0.833048071161354	-0.323633394732346	0.1916	0.0089971	0.0088427	0.10319	0.24496	0.023757	0.16126	0.017336	0.63809	0.30066	0.027171	0.028517	0.19685	0.36513	0.061615	0.2619	0.047117	0.63813	0.999957	0.935312	0.997814	0.999796	0.996133	0.984341	0.999878	0.999962	0.9954	ALBAROSSA_library
human_lncrna_fused_12607	lncRNA_gRNA	-0.758776244293828	-0.129856354586801	-0.330120772266267	-0.324891479136469	-0.863313367604282	0.077509686914604	-0.036861385791774	-0.481408903980405	0.176639815587828	0.042967	0.5576	0.090304	0.17791	0.042502	0.68767	0.66122	0.014686	0.094161	0.085998	0.56013	0.15841	0.2795	0.085204	0.6879	0.66149	0.038515	0.15835	0.999957	0.99701	0.997814	0.999796	0.996133	0.993533	0.999878	0.999962	0.989857	ALBAROSSA_library
human_lncrna_fused_12608	lncRNA_gRNA	-0.544891940189384	0.268012363191573	0.148667915447678	0.02462830496354	-0.693521812569194	-0.17474442179493	-0.665613610944768	-0.13278836596254	-0.752411696385642	0.11243	0.81982	0.8805	0.88031	0.10433	0.69086	0.064	0.6668	0.041182	0.18761	0.81993	0.88056	0.88034	0.17595	0.69109	0.11642	0.66706	0.077226	0.999957	0.99701	0.999403	0.999796	0.996133	0.993533	0.999878	0.999962	0.972571	ALBAROSSA_library
human_lncrna_fused_12612	lncRNA_gRNA	-0.059836826110065	0.496045182364059	-0.082898062339793	-0.343087556385501	-0.482681803434675	0.094917265944349	0.099107914358424	-0.23497957092541	-0.231849793138769	0.62988	0.83856	0.17265	0.43068	0.12761	0.52673	0.79141	0.1352	0.47043	0.62973	0.83822	0.21308	0.43158	0.16812	0.52673	0.79109	0.17807	0.47039	0.999957	0.99701	0.997814	0.999796	0.996133	0.992415	0.999878	0.999962	0.9954	ALBAROSSA_library
human_lncrna_fused_12620	lncRNA_gRNA	-0.966951788204669	-0.602367832886951	0.1110823714462	-0.124571109544457	-0.193992024401697	-0.229992566261213	-0.110243107256996	-0.022483669807103	-0.878918342163089	0.063958	0.19661	0.89528	0.75783	0.82506	0.50997	0.20524	0.82171	0.02171	0.11718	0.29205	0.89542	0.75814	0.82516	0.52165	0.29008	0.82179	0.046418	0.999957	0.988132	0.999403	0.999796	0.996133	0.992415	0.999878	0.999962	0.970288	ALBAROSSA_library
human_lncrna_fused_12629	lncRNA_gRNA	-0.42597644988506	0.29498762149098	-0.439552849068468	-0.344550441029178	-0.269187973999841	-0.118971711755147	-0.581118168956219	-0.585935785037472	-0.028362409333765	0.24283	0.63633	0.10103	0.017486	0.64314	0.223	0.073482	0.027955	0.1153	0.36259	0.64362	0.20039	0.047534	0.64879	0.34128	0.15255	0.070443	0.19393	0.999957	0.99701	0.997814	0.999796	0.996133	0.992415	0.999878	0.999962	0.99009	ALBAROSSA_library
human_lncrna_fused_12635	lncRNA_gRNA	-0.119426432908982	-0.483483580576836	-0.921642699542347	-0.106785689206253	0.101694076623732	-0.379156945881074	-0.392910646654026	-0.195204766673418	-0.529158068879381	0.7646	0.15302	0.0055686	0.29948	0.92162	0.0778	0.076232	0.4631	0.31014	0.76456	0.25396	0.019278	0.43079	0.92164	0.16805	0.15597	0.52631	0.38029	0.999957	0.987291	0.944488	0.999796	0.99851	0.985909	0.999878	0.999962	0.993816	ALBAROSSA_library
human_lncrna_fused_12636	lncRNA_gRNA	-0.60006211710288	-0.204299963580934	0.584818191615852	0.163160596584968	-0.635259189653551	-0.277964349461065	0.282903555100172	-0.353141247897711	-0.667718428169104	0.041018	0.42579	0.98601	0.33007	0.077766	0.49092	0.89546	0.25189	0.091041	0.07388	0.42626	0.98604	0.33925	0.12962	0.49079	0.89531	0.27219	0.12079	0.999957	0.99701	0.999403	0.999796	0.996133	0.992415	0.999878	0.999962	0.989857	ALBAROSSA_library
human_lncrna_fused_12637	lncRNA_gRNA	0.172700316552943	-0.126045155593107	-0.597341357854918	-0.169121967500736	-0.232666798062265	-0.379968818436716	-0.147835252580506	-0.317522340219417	-0.63717193804307	0.91761	0.55378	0.068899	0.17553	0.34332	0.46507	0.53468	0.4689	0.16882	0.91758	0.55369	0.12041	0.21031	0.34916	0.46517	0.53468	0.46892	0.18571	0.999957	0.99701	0.997814	0.999796	0.996133	0.992415	0.999878	0.999962	0.99009	ALBAROSSA_library
human_lncrna_fused_12641	lncRNA_gRNA	-0.410281726525418	-0.475189753931383	-0.505585011183908	-0.604414494052122	-0.643632916282165	-0.328392015507725	-0.238471435312697	-0.298817114261106	-0.636116443705098	0.2544	0.86741	0.65059	0.091397	0.056063	0.79648	0.5166	0.19093	0.49039	0.27177	0.86725	0.65033	0.14533	0.099207	0.79607	0.51654	0.22212	0.49027	0.999957	0.997476	0.997814	0.999796	0.996133	0.993533	0.999878	0.999962	0.9954	ALBAROSSA_library
human_lncrna_fused_12644	lncRNA_gRNA	-0.125746814461598	0.041458380081614	-0.340524230218448	-0.273985897954597	-0.100845225382543	0.430540365923894	-0.532376981147073	0.161513884443095	-0.448038204762235	0.43698	0.80291	0.050704	0.16903	0.6978	0.99492	0.26007	0.53058	0.072194	0.45762	0.80297	0.10157	0.26717	0.69808	0.99491	0.32584	0.53757	0.12521	0.999957	0.99701	0.997814	0.999796	0.996133	0.999534	0.999878	0.999962	0.989857	ALBAROSSA_library
human_lncrna_fused_12649	lncRNA_gRNA	-0.292542973749245	0.111211885615018	-0.748807892671451	-0.18601148662511	-0.774508158573657	-0.586334193259478	0.015622201021998	0.018704213333657	-0.473853693407085	0.45748	0.91383	0.022101	0.70201	0.086285	0.035773	0.85636	0.83706	0.085021	0.4738	0.91404	0.056643	0.70235	0.14985	0.077721	0.85646	0.83722	0.14467	0.999957	0.998101	0.997814	0.999796	0.996133	0.984341	0.999878	0.999962	0.989857	ALBAROSSA_library
human_lncrna_fused_12662	lncRNA_gRNA	-0.171416052272352	0.195976907793772	-0.203600615856754	-0.220557404317385	-0.2282659348149	-0.0000374566590845074	-0.046568195883294	-0.439413038415945	0.268998958126716	0.38606	0.64881	0.18635	0.49178	0.86453	0.85001	0.61419	0.21374	0.80388	0.38838	0.64858	0.22388	0.49165	0.86435	0.84958	0.61402	0.24065	0.80345	0.999957	0.99701	0.997814	0.999796	0.996133	0.99579	0.999878	0.999962	0.996986	ALBAROSSA_library
human_lncrna_fused_12663	lncRNA_gRNA	0.343453472074446	0.142037596984062	-0.073486980010404	-0.084220155272115	-0.423206860646473	0.090660486683034	-0.12021834797542	0.122399044391641	-0.273389201237696	0.96262	0.72676	0.62438	0.74029	0.2259	0.56339	0.75421	0.76691	0.54748	0.96268	0.72711	0.62521	0.74058	0.30845	0.56753	0.75449	0.76716	0.54773	0.999957	0.99701	0.997814	0.999796	0.996133	0.993494	0.999878	0.999962	0.9954	ALBAROSSA_library
human_lncrna_fused_12665	lncRNA_gRNA	-0.067029938994495	-0.502722821409743	-0.769997401608937	-0.15757597539013	-0.047761469305011	0.017532194207218	-0.657023104136625	-0.172218484182613	-0.519329185559151	0.24314	0.30423	0.068302	0.69055	0.60664	0.76043	0.080024	0.26346	0.028007	0.37676	0.441	0.15855	0.71097	0.64952	0.76515	0.17597	0.40179	0.071164	0.999957	0.99701	0.997814	0.999796	0.996133	0.993533	0.999878	0.999962	0.970833	ALBAROSSA_library
human_lncrna_fused_12669	lncRNA_gRNA	0.344435830225768	0.105313704077905	-0.000349524224758	-0.22559694656665	0.033860416157591	-0.519784682196515	-0.037390033165731	0.210249886917145	0.1970693564029	0.94803	0.91275	0.96865	0.010209	0.87238	0.065135	0.48842	0.93309	0.98442	0.94824	0.9128	0.96879	0.033879	0.87238	0.15134	0.57826	0.93338	0.98451	0.999957	0.998101	0.999403	0.999796	0.996133	0.985909	0.999878	0.999962	0.999939	ALBAROSSA_library
human_lncrna_fused_12673	lncRNA_gRNA	0.373502067992055	0.157490879731144	0.297524774920635	-0.159776513113272	-0.736260029349703	-0.208600384088211	-0.267348590843863	-0.357721287891853	-0.671179482110713	0.98763	0.89053	0.95709	0.57202	0.091628	0.84353	0.65855	0.70607	0.10099	0.98771	0.89062	0.95725	0.57465	0.15752	0.84376	0.65886	0.70645	0.1686	0.999957	0.997992	0.999403	0.999796	0.996133	0.995583	0.999878	0.999962	0.989857	ALBAROSSA_library
human_lncrna_fused_12674	lncRNA_gRNA	-0.157215376200678	0.033474623242694	0.067079899203319	-0.060742344647352	-0.117803912081386	-0.033479766173763	-0.093705441593211	-0.121450003996402	0.063299563299348	0.57225	0.66574	0.93229	0.69318	0.59239	0.80363	0.54706	0.62167	0.28485	0.59259	0.66888	0.93225	0.69499	0.60776	0.8036	0.57058	0.63455	0.3646	0.999957	0.99701	0.999403	0.999796	0.996133	0.993533	0.999878	0.999962	0.993197	ALBAROSSA_library
human_lncrna_fused_12678	lncRNA_gRNA	0.161814098169307	0.251943542398397	0.342416932691835	-0.014995878355542	0.097420575227262	-0.344929138430339	0.323770531503603	0.070422119981212	-0.033261424939105	0.87961	0.95205	0.90031	0.1729	0.53556	0.31914	0.91648	0.32161	0.33121	0.87965	0.95221	0.90051	0.27252	0.53987	0.38096	0.91669	0.37866	0.35299	0.999957	0.998211	0.999403	0.999796	0.996133	0.992415	0.999878	0.999962	0.993197	ALBAROSSA_library
human_lncrna_fused_12680	lncRNA_gRNA	-0.468288989850828	0.105969898980773	-0.060276065971419	-0.05698638294694	-0.349728936154378	0.157132802415768	-0.072781709759385	-0.22685340417875	-0.189501096374108	0.032216	0.54932	0.68095	0.21327	0.68285	0.47068	0.79314	0.13768	0.61066	0.079339	0.57689	0.68717	0.32893	0.68405	0.53554	0.79311	0.23788	0.61098	0.999957	0.99701	0.998315	0.999796	0.996133	0.992415	0.999878	0.999962	0.9954	ALBAROSSA_library
human_lncrna_fused_12681	lncRNA_gRNA	-1.0564214545777	-0.308387029135223	-0.259227358417238	-0.599625555103812	0.087628613877771	0.20509135254422	-0.522989222604119	-0.178890301913979	-0.903863143190698	0.0080827	0.077951	0.25144	0.0043027	0.89526	0.98855	0.017246	0.12392	0.0050233	0.024924	0.16182	0.37598	0.015051	0.89517	0.98861	0.046045	0.22127	0.015146	0.936201	0.982715	0.997814	0.904359	0.996851	0.999534	0.999878	0.999962	0.929682	ALBAROSSA_library
human_lncrna_fused_12683	lncRNA_gRNA	-0.257649174819563	0.202884010396226	0.094660076008617	-0.256393624183421	0.008433566350243	-0.123150816026468	-0.121903249967774	-0.038991491752544	-0.56920713223036	0.2846	0.88939	0.83687	0.18297	0.88806	0.34603	0.39662	0.81654	0.044294	0.41304	0.8893	0.83684	0.29277	0.88799	0.46735	0.47252	0.81649	0.097924	0.999957	0.997949	0.999403	0.999796	0.996851	0.992415	0.999878	0.999962	0.980444	ALBAROSSA_library
human_lncrna_fused_12684	lncRNA_gRNA	0.019650000798597	-0.146979412020066	-0.535111853021151	-0.118398204795086	-0.265422956199001	-0.424117400080079	-0.264101842858937	-0.112976208298445	-0.709219078608181	0.88674	0.62927	0.1313	0.88062	0.58107	0.0053475	0.33785	0.76193	0.0038384	0.88687	0.66505	0.26641	0.88068	0.63425	0.019214	0.47484	0.76515	0.013446	0.999957	0.99701	0.997814	0.999796	0.996133	0.971904	0.999878	0.999962	0.929682	ALBAROSSA_library
human_lncrna_fused_12686	lncRNA_gRNA	-0.459924767144847	-0.424064240100106	-0.027909266634499	-0.302730671366699	-0.446154717524063	-0.936230202636944	-0.115729265569686	-0.237004859529962	0.305871597335981	0.14685	0.24727	0.65388	0.53215	0.21329	0.00096232	0.8527	0.4177	0.93485	0.24595	0.36815	0.66523	0.57101	0.32691	0.0035188	0.85257	0.49989	0.93481	0.999957	0.99701	0.997814	0.999796	0.996133	0.848005	0.999878	0.999962	0.999939	ALBAROSSA_library
human_lncrna_fused_12688	lncRNA_gRNA	-0.415350859009947	-0.134295444732487	0.173909480855079	0.237761596244303	-0.245963419448952	-0.169656965269054	0.020742226044161	0.212094688076989	-0.174780748745165	0.65312	0.83524	0.93614	0.87272	0.47488	0.65875	0.88622	0.99052	0.18178	0.65349	0.83538	0.9364	0.8728	0.48792	0.65907	0.88628	0.99056	0.24173	0.999957	0.99701	0.999403	0.999796	0.996133	0.993533	0.999878	0.999962	0.990664	ALBAROSSA_library
human_lncrna_fused_12690	lncRNA_gRNA	0.183194293923805	-1.00841783465904	0.171451869822154	-0.524374169826236	0.385911305201497	-0.75145929128562	-0.228108639119627	0.278121511197043	-0.540428129708193	0.64252	0.18074	0.57037	0.080373	0.78076	0.064816	0.26261	0.82403	0.12688	0.64228	0.21113	0.57037	0.13696	0.78039	0.11375	0.277	0.82358	0.15037	0.999957	0.982715	0.997814	0.999796	0.996133	0.985909	0.999878	0.999962	0.989857	ALBAROSSA_library
human_lncrna_fused_12699	lncRNA_gRNA	-0.255999210438317	-1.30225258385067	-0.377405481232755	-0.048615231477464	-0.20168705003662	-0.205854467649041	-0.294856094247959	0.136561237352979	-0.467170805771522	0.52206	0.0023862	0.079687	0.82849	0.30092	0.058975	0.42899	0.64972	0.059134	0.52797	0.0066832	0.14344	0.82854	0.35783	0.11213	0.44854	0.65012	0.10518	0.999957	0.935312	0.997814	0.999796	0.996133	0.985909	0.999878	0.999962	0.983421	ALBAROSSA_library
human_lncrna_fused_127	lncRNA_gRNA	-0.133146118511489	-0.342949975192346	-0.312130736362781	-0.023891437516073	-0.032187897903074	0.197493130625993	-0.117611192368172	-0.059894981706034	-0.110183037335038	0.38175	0.35261	0.12053	0.56754	0.4693	0.90281	0.10914	0.84151	0.79388	0.4155	0.39527	0.20091	0.57061	0.48324	0.90299	0.18242	0.84172	0.79401	0.999957	0.99701	0.997814	0.999796	0.996133	0.997969	0.999878	0.999962	0.996857	ALBAROSSA_library
human_lncrna_fused_12701	lncRNA_gRNA	0.020144195601078	-0.702272645655398	-0.172297259382317	0.098940315065108	-0.562411526203368	0.09125278980056	-0.467902077091182	-0.202995709720033	-0.343006850290628	0.80498	0.53692	0.44909	0.38667	0.083575	0.85667	0.4533	0.28328	0.44081	0.80498	0.5415	0.47752	0.42515	0.14596	0.85677	0.46793	0.35319	0.4456	0.999957	0.99701	0.997814	0.999796	0.996133	0.996524	0.999878	0.999962	0.9954	ALBAROSSA_library
human_lncrna_fused_12703	lncRNA_gRNA	0.182785592374477	-0.552234328720012	0.227504591019738	-0.041977801937423	-0.138963306526627	0.551517476197156	0.760618158141458	0.298893258927593	-0.007394805543054	0.6276	0.51404	0.8817	0.63697	0.34705	0.94141	0.99713	0.75635	0.82244	0.62746	0.51397	0.88164	0.63683	0.35255	0.94142	0.99711	0.75604	0.82198	0.999957	0.99701	0.999403	0.999796	0.996133	0.998423	0.999878	0.999962	0.997261	ALBAROSSA_library
human_lncrna_fused_12704	lncRNA_gRNA	-0.067572480273747	-0.067176087542041	-0.17509957626005	-0.299976220865894	0.077418939678106	-0.54818934102568	-0.248915221547166	-0.960304159596979	0.037238219805755	0.6422	0.40992	0.5315	0.44548	0.52015	0.015187	0.4694	0.016068	0.7904	0.64195	0.41098	0.53151	0.44578	0.52011	0.028344	0.46936	0.029937	0.79003	0.999957	0.99701	0.997814	0.999796	0.996133	0.971904	0.999878	0.995462	0.996857	ALBAROSSA_library
human_lncrna_fused_12706	lncRNA_gRNA	-0.084109618623842	0.059282221872263	-0.118388904230789	-0.151785744966229	-0.407687043982624	-0.361945028038652	-0.011090866241263	-0.238657997501044	-0.535453289371985	0.6101	0.34345	0.59212	0.2459	0.31122	0.18154	0.54109	0.61095	0.097903	0.61039	0.38886	0.59497	0.33066	0.36488	0.28457	0.54383	0.61139	0.16394	0.999957	0.99701	0.997814	0.999796	0.996133	0.992415	0.999878	0.999962	0.989857	ALBAROSSA_library
human_lncrna_fused_1271	lncRNA_gRNA	-1.03026549039636	-0.418187953100748	-0.789872368648925	-0.671574520463656	0.114927953357747	0.014491101079557	-0.828052472336776	-0.311121198796913	-0.040747581830097	0.023156	0.63181	0.018894	0.014301	0.83694	0.65611	0.02412	0.49745	0.70418	0.055891	0.63223	0.048889	0.03754	0.8371	0.65646	0.056195	0.5096	0.70453	0.999957	0.99701	0.997814	0.999796	0.996133	0.993533	0.999878	0.999962	0.9954	ALBAROSSA_library
human_lncrna_fused_12710	lncRNA_gRNA	-0.42480631975439	-0.12339421141618	-0.174091471373273	-0.116298634733358	-0.414566602465502	-0.728804197253559	-0.140787013310619	-0.476923312509345	-0.427934457080514	0.020732	0.54187	0.10877	0.87044	0.04313	0.048551	0.25959	0.0085227	0.32949	0.054157	0.57169	0.20954	0.87032	0.10261	0.1142	0.38255	0.026592	0.39248	0.999957	0.99701	0.997814	0.999796	0.996133	0.985909	0.999878	0.973171	0.994452	ALBAROSSA_library
human_lncrna_fused_12718	lncRNA_gRNA	-0.347277885861616	-0.074954051193838	0.464559038756166	-0.055588043585053	-0.017005874983339	-0.170179162085444	-0.405956809818479	-0.293033786241195	-0.38864549317171	0.457	0.88785	0.98705	0.59902	0.75618	0.58795	0.47308	0.088615	0.3339	0.4734	0.88794	0.98713	0.59997	0.75648	0.58989	0.48437	0.15422	0.3551	0.999957	0.997949	0.999403	0.999796	0.996133	0.993533	0.999878	0.999962	0.993197	ALBAROSSA_library
human_lncrna_fused_12719	lncRNA_gRNA	-0.200352852114009	-0.762794614807878	0.273056032525205	-0.290914711188914	-0.106991411612269	-1.10400092431258	-0.016465454589215	-0.249719219904663	-1.01954863412005	0.38529	0.22889	0.75186	0.23032	0.73685	0.0052143	0.78826	0.48756	0.0221	0.38766	0.25078	0.75158	0.25477	0.73663	0.010069	0.78787	0.48741	0.040755	0.999957	0.987291	0.999403	0.999796	0.996133	0.950893	0.999878	0.999962	0.970288	ALBAROSSA_library
human_lncrna_fused_12721	lncRNA_gRNA	-0.202384156813985	-0.05801344724288	0.118521658227355	0.131039706980712	-0.184510967056035	-0.034525474738463	-0.789626964315183	0.138849033588566	0.244293940531803	0.60378	0.83033	0.74425	0.91682	0.38248	0.33746	0.0056771	0.90958	0.65867	0.60412	0.83042	0.74452	0.91703	0.41577	0.39323	0.01556	0.90976	0.65899	0.999957	0.99701	0.999403	0.999796	0.996133	0.992415	0.821514	0.999962	0.9954	ALBAROSSA_library
human_lncrna_fused_12726	lncRNA_gRNA	0.152599780683146	-0.687022754312827	0.1073233333785	0.092954784277948	-0.041560199409336	0.047835860774344	-0.186902559140844	0.053537845984618	-0.352876515416246	0.9229	0.1449	0.86968	0.41275	0.6371	0.7596	0.59364	0.56396	0.64262	0.92292	0.24411	0.86954	0.49871	0.64363	0.75953	0.60614	0.59169	0.64271	0.999957	0.987024	0.999403	0.999796	0.996133	0.993533	0.999878	0.999962	0.9954	ALBAROSSA_library
human_lncrna_fused_12728	lncRNA_gRNA	-0.614904084074285	-0.536501700231319	0.089889281014766	-0.493027338099095	-0.845802734923503	-0.661564822148948	-0.134604298333886	-0.265548651835477	-0.37436503311815	0.053934	0.10262	0.24205	0.24854	0.11184	0.042795	0.046686	0.58989	0.41194	0.10236	0.17369	0.33925	0.33231	0.18669	0.088307	0.090591	0.59116	0.42016	0.999957	0.982715	0.997814	0.999796	0.996133	0.985909	0.999878	0.999962	0.99505	ALBAROSSA_library
human_lncrna_fused_12732	lncRNA_gRNA	-0.707783452052406	-0.341344274639154	-0.088380000303823	-0.423958217124069	-0.043804214223289	0.135267451115599	-0.508965674396319	-0.678238257325037	-0.602709906413235	0.006259	0.50304	0.28705	0.080859	0.74793	0.89616	0.16223	0.054593	0.07926	0.017103	0.51204	0.36686	0.14333	0.74822	0.89633	0.25745	0.10477	0.13591	0.799174	0.99701	0.997814	0.999796	0.996133	0.997969	0.999878	0.999962	0.989857	ALBAROSSA_library
human_lncrna_fused_12733	lncRNA_gRNA	-0.647756219361236	-0.64190031830795	-0.314473804511429	-0.458225430232426	0.044956979245621	-0.356438519291731	0.181763084645317	-0.572597214350498	-0.587735742142035	0.11033	0.075822	0.25155	0.04727	0.60147	0.49494	0.72231	0.16391	0.069719	0.15488	0.12919	0.27628	0.084415	0.6014	0.4948	0.72199	0.20049	0.1034	0.999957	0.982715	0.997814	0.999796	0.996133	0.992415	0.999878	0.999962	0.983313	ALBAROSSA_library
human_lncrna_fused_12736	lncRNA_gRNA	-0.222828436237304	-0.388071696630502	0.159006667594807	-0.357190657825137	-0.588841386218169	-1.20606831834174	-0.586456330293506	-0.436128215006029	0.216730364922864	0.14464	0.1644	0.54682	0.11782	0.17595	0.01528	0.074159	0.32429	0.93081	0.2329	0.26059	0.5551	0.19599	0.27669	0.039965	0.13151	0.38048	0.93106	0.999957	0.987291	0.997814	0.999796	0.996133	0.984341	0.999878	0.999962	0.999939	ALBAROSSA_library
human_lncrna_fused_12740	lncRNA_gRNA	0.236367825578041	0.725592167818444	-0.145339258225668	0.388106667778296	-0.091142881782667	0.556435491421452	0.192392178003532	0.485959080530174	0.694918217886788	0.81899	0.99485	0.33069	0.99042	0.41611	0.97459	0.79709	0.99245	0.98718	0.81909	0.99484	0.39487	0.99046	0.44121	0.97465	0.79724	0.99245	0.98726	0.999957	0.99993	0.997814	0.999796	0.996133	0.999403	0.999878	0.999962	0.999939	ALBAROSSA_library
human_lncrna_fused_12753	lncRNA_gRNA	0.425829739886305	0.116041085740234	0.581121915929041	0.275972792210152	-0.129336012512975	-0.027853233565779	0.153063755178774	0.416031985213215	-0.018916530170817	0.9842	0.9453	0.94805	0.87152	0.31991	0.66267	0.65172	0.98308	0.66845	0.98428	0.94548	0.94822	0.87165	0.37093	0.66291	0.65207	0.98316	0.66867	0.999957	0.998211	0.999403	0.999796	0.996133	0.993533	0.999878	0.999962	0.9954	ALBAROSSA_library
human_lncrna_fused_12755	lncRNA_gRNA	0.436395397579197	0.492258528658679	0.482643731597096	0.172470976720091	0.424949019296054	0.235732680637443	0.511618825524912	0.443657238479499	0.375823820150382	0.68493	0.73939	0.79196	0.59095	0.89947	0.79709	0.844	0.92961	0.61868	0.68604	0.7393	0.79192	0.61202	0.8994	0.79705	0.84388	0.92962	0.61885	0.999957	0.99701	0.999403	0.999796	0.997558	0.993533	0.999878	0.999962	0.9954	ALBAROSSA_library
human_lncrna_fused_12756	lncRNA_gRNA	-0.508873054427511	0.212275821945628	-0.555249865824372	-0.14709052743855	-0.498320620528364	-0.556635650293667	-0.073547728224478	0.068697985398919	-0.305851878971793	0.25445	0.53188	0.41968	0.1693	0.20804	0.5128	0.63005	0.70647	0.58047	0.27181	0.53189	0.42223	0.20535	0.23283	0.51273	0.62992	0.70622	0.58038	0.999957	0.99701	0.997814	0.999796	0.996133	0.992415	0.999878	0.999962	0.9954	ALBAROSSA_library
human_lncrna_fused_12758	lncRNA_gRNA	-0.513140746043758	-0.458938072435922	-0.465228895315685	-0.128225014017216	-0.765410367750841	-0.258165526662754	-0.470471116387326	0.160210927958612	-0.930619092935941	0.14287	0.67402	0.099768	0.6497	0.092224	0.66098	0.077569	0.88287	0.041415	0.2304	0.67425	0.17186	0.65009	0.15841	0.66126	0.13648	0.88296	0.07761	0.999957	0.99701	0.997814	0.999796	0.996133	0.993533	0.999878	0.999962	0.972571	ALBAROSSA_library
human_lncrna_fused_12759	lncRNA_gRNA	-0.146575213912028	-0.133068890398418	-0.129943440524955	0.344109678432207	-0.084451304666758	-0.276276496928761	-0.666783377216797	0.057610071172167	0.370351470195279	0.58161	0.86839	0.33782	0.97328	0.16528	0.25558	0.11075	0.87783	0.9521	0.58243	0.86856	0.39959	0.97334	0.26178	0.34004	0.18472	0.87788	0.95225	0.999957	0.997476	0.997814	0.999796	0.996133	0.992415	0.999878	0.999962	0.999939	ALBAROSSA_library
human_lncrna_fused_1276	lncRNA_gRNA	-0.791601776718514	-1.66506387958557	-0.580228642466589	-0.022037807189347	0.23161511809596	-0.773785255268157	-0.66242746503151	-0.515029875361298	-0.391089873125289																												ALBAROSSA_library
human_lncrna_fused_12766	lncRNA_gRNA	-0.1792134406314	-0.836917557010928	0.264313121855822	-0.2086780212194	-0.51611388049267	-0.152188905618506	0.068086778998466	-0.40068446112067	-0.319384754305958	0.65273	0.012275	0.79932	0.055601	0.12897	0.43823	0.65781	0.11865	0.73314	0.6571	0.03491	0.7993	0.12859	0.2238	0.51672	0.66025	0.2149	0.7331	0.999957	0.936659	0.999403	0.999796	0.996133	0.992415	0.999878	0.999962	0.9954	ALBAROSSA_library
human_lncrna_fused_12768	lncRNA_gRNA	-0.141587454453198	0.905321899901762	-0.086009447218105	0.025625676834753	-0.476811097804047	-0.388143827103238	0.006661649551023	-0.975160424118416	0.007670360323398	0.52157	0.99691	0.59842	0.33453	0.087229	0.27477	0.60875	0.024677	0.49978	0.52152	0.9969	0.59838	0.34319	0.13688	0.29283	0.60868	0.045378	0.49971	0.999957	0.99993	0.997814	0.999796	0.996133	0.992415	0.999878	0.999962	0.9954	ALBAROSSA_library
human_lncrna_fused_12769	lncRNA_gRNA	0.205045740741397	0.042594319515446	-0.286114667214677	0.216090343295866	-0.951703576843958	-0.661869927320144	-0.400564168586011	-0.143093535689149	-0.4373425513508	0.91223	0.72165	0.33046	0.87456	0.073388	0.15688	0.20915	0.63325	0.18265	0.91218	0.72133	0.34231	0.87452	0.12629	0.1972	0.23181	0.63308	0.19762	0.999957	0.99701	0.997814	0.999796	0.996133	0.98896	0.999878	0.999962	0.99009	ALBAROSSA_library
human_lncrna_fused_12773	lncRNA_gRNA	0.043196092408722	-0.597964176183887	0.038091017795103	-0.223052831248547	-0.185550447893423	-0.204422154723794	-0.722239774406533	-0.724341047383782	-0.385927997612618	0.88345	0.020373	0.20809	0.24797	0.48218	0.39673	0.049382	0.025266	0.27326	0.88336	0.053443	0.32587	0.37004	0.53026	0.49389	0.11557	0.064613	0.35759	0.999957	0.954304	0.997814	0.999796	0.996133	0.992415	0.999878	0.999962	0.993197	ALBAROSSA_library
human_lncrna_fused_128	lncRNA_gRNA	-0.575371326861043	-0.216849104817294	-0.488949709210251	-0.057750730603378	0.407655518356458	-0.568313868188435	-0.027707923516243	0.225882581736742	-0.017286424293044	0.11578	0.69217	0.409	0.17664	0.80689	0.3354	0.71634	0.86381	0.89374	0.15916	0.69194	0.4123	0.2112	0.80648	0.34474	0.71599	0.86365	0.89358	0.999957	0.99701	0.997814	0.999796	0.996133	0.992415	0.999878	0.999962	0.999754	ALBAROSSA_library
human_lncrna_fused_12813	lncRNA_gRNA	0.200140297854937	0.221707935715955	0.121889672516186	0.041074866045438	0.344239520957741	-0.029847381010176	-0.451402421196963	0.201201092056656	0.026549545369738	0.9152	0.84339	0.64613	0.59518	0.98806	0.72309	0.04506	0.84703	0.9277	0.91542	0.84362	0.64656	0.59637	0.98813	0.72348	0.088169	0.84716	0.92793	0.999957	0.99701	0.997814	0.999796	0.999754	0.993533	0.999878	0.999962	0.999939	ALBAROSSA_library
human_lncrna_fused_12817	lncRNA_gRNA	0.104272856924245	0.098780905055293	-0.445071546972887	-0.140541050018916	0.211458333933652	-0.036102273926689	0.237619123538605	0.037665000678381	-0.150264460770896	0.80825	0.96974	0.13733	0.097009	0.95283	0.73258	0.97802	0.35659	0.24443	0.80844	0.96982	0.27631	0.20768	0.95301	0.74305	0.97812	0.49707	0.36374	0.999957	0.999158	0.997814	0.999796	0.999233	0.993533	0.999878	0.999962	0.993197	ALBAROSSA_library
human_lncrna_fused_12819	lncRNA_gRNA	0.221477288961628	-0.540778596423222	0.112356003666583	0.117401865204921	-0.134276282086504	-0.515105461323158	-0.333283282965047	0.235104016181969	0.42612936749207	0.90336	0.11351	0.84206	0.68	0.16931	0.11803	0.14278	0.73427	0.99075	0.90352	0.18927	0.84226	0.68024	0.26739	0.19659	0.23005	0.73458	0.99078	0.999957	0.982715	0.999403	0.999796	0.996133	0.98896	0.999878	0.999962	0.999939	ALBAROSSA_library
human_lncrna_fused_12822	lncRNA_gRNA	0.074442811913199	0.137262522082225	-0.459177760477014	-0.233549778796809	-0.240949529637149	0.317097135834097	-0.193571253457609	0.323336351689007	0.087295815916258	0.80483	0.88091	0.20174	0.42232	0.45438	0.95103	0.37228	0.96163	0.81365	0.80439	0.88088	0.2361	0.42349	0.45426	0.95106	0.37481	0.96172	0.81323	0.999957	0.997573	0.997814	0.999796	0.996133	0.998423	0.999878	0.999962	0.996986	ALBAROSSA_library
human_lncrna_fused_12823	lncRNA_gRNA	0.045244928892507	-0.485632756160091	0.533093220998427	-0.090333291157225	0.006547686860904	-0.468808095622516	0.526677998726039	-0.313751332171427	-0.208059096540494	0.66715	0.32682	0.98231	0.38831	0.45145	0.247	0.98184	0.26419	0.55644	0.66691	0.33468	0.98233	0.39172	0.45132	0.26972	0.98187	0.28243	0.55632	0.999957	0.996585	0.999403	0.999796	0.996133	0.992415	0.999878	0.999962	0.9954	ALBAROSSA_library
human_lncrna_fused_12824	lncRNA_gRNA	-0.010220460553339	0.069733732427767	-0.636922066904157	-0.092399743121474	-0.231482621089508	-0.875256390719268	0.030023448281251	-0.034737296891655	-0.412293920335109	0.40917	0.60874	0.059629	0.27442	0.60331	0.0050162	0.74408	0.1621	0.4943	0.48616	0.62135	0.13677	0.4013	0.61623	0.017443	0.74403	0.26728	0.50948	0.999957	0.99701	0.997814	0.999796	0.996133	0.971904	0.999878	0.999962	0.9954	ALBAROSSA_library
human_lncrna_fused_12825	lncRNA_gRNA	0.183630063022314	-0.310609124153694	0.286817849320137	0.155265553172149	0.194821333525859	-0.37136138437335	0.088612377507171	0.011439948460216	-0.220914015703879	0.96592	0.11783	0.88171	0.88285	0.85873	0.096007	0.61997	0.44199	0.43788	0.96589	0.21096	0.88162	0.88278	0.85853	0.19007	0.62752	0.51375	0.46664	0.999957	0.982715	0.999403	0.999796	0.996133	0.98896	0.999878	0.999962	0.9954	ALBAROSSA_library
human_lncrna_fused_12826	lncRNA_gRNA	0.331897417026752	0.782860150361688	0.399261134966863	0.56352255956931	0.523015553440481	0.862398948149811	0.730883833106005	-0.041812144795873	0.386088479799817	0.86869	0.94865	0.96882	0.9883	0.99491	0.99765	0.98295	0.39688	0.91737	0.86854	0.94866	0.96889	0.98834	0.99487	0.99762	0.98295	0.39945	0.91735	0.999957	0.998211	0.999403	0.999796	0.999864	0.999534	0.999878	0.999962	0.999829	ALBAROSSA_library
human_lncrna_fused_12831	lncRNA_gRNA	-0.03310190247945	-0.584218314490546	-0.301270525965738	-0.29620284486526	-0.308873594000812	-0.580451766272589	-0.072858790604607	-0.124733824840211	-0.252152332134543	0.20029	0.25958	0.19392	0.045434	0.21694	0.0088908	0.32287	0.2455	0.43664	0.31121	0.38303	0.3093	0.10771	0.33134	0.027868	0.4308	0.36689	0.46572	0.999957	0.99701	0.997814	0.999796	0.996133	0.971904	0.999878	0.999962	0.9954	ALBAROSSA_library
human_lncrna_fused_1284	lncRNA_gRNA	-0.900311968323704	-0.063508977907325	-1.00283419986383	-0.416531747437683	-0.550934992051241	-0.550548866705869	-1.00084936106789	-0.57921715868917	-0.671400840392942	0.0062618	0.71823	0.01136	0.013087	0.090696	0.077114	0.00037861	0.092224	0.048549	0.017113	0.71859	0.030204	0.034515	0.15616	0.13838	0.001114	0.15944	0.08876	0.799174	0.99701	0.997814	0.999796	0.996133	0.985909	0.135569	0.999962	0.979284	ALBAROSSA_library
human_lncrna_fused_12840	lncRNA_gRNA	-0.550023599927163	-0.582564601836886	-0.24733704510752	-0.707844104438944	-0.435426420581666	-0.956027015064016	-0.394921162020192	-0.537384454670735	-0.146903943424937	0.11093	0.28002	0.59018	0.0007709	0.55771	0.000059913	0.16803	0.028489	0.38897	0.18544	0.34537	0.59319	0.0022062	0.55992	0.00017797	0.26559	0.065721	0.4004	0.999957	0.99701	0.997814	0.335065	0.996133	0.721947	0.999878	0.999962	0.994452	ALBAROSSA_library
human_lncrna_fused_12854	lncRNA_gRNA	-0.385165848611427	-0.421576773189016	0.133740860274203	0.286060222243709	-0.343429789439802	0.357906077556224	-0.497713439769113	0.178422682106599	-0.396076180043198	0.42573	0.38912	0.78641	0.98051	0.15267	0.95437	0.26576	0.84159	0.029457	0.4261	0.39144	0.786	0.98057	0.18787	0.95444	0.2797	0.84119	0.053825	0.999957	0.99701	0.999403	0.999796	0.996133	0.998423	0.999878	0.999962	0.970288	ALBAROSSA_library
human_lncrna_fused_12856	lncRNA_gRNA	-0.414743242722685	-0.17364443690047	0.039738166516072	-0.495891299984924	-0.625105861653733	0.684895069758084	-0.504058774078033	-0.26487066324846	-1.24930838054748	0.19908	0.61124	0.69117	0.12636	0.18286	0.97121	0.050383	0.58501	0.011113	0.22559	0.61113	0.69097	0.17196	0.21209	0.97124	0.089644	0.58495	0.02091	0.999957	0.99701	0.998315	0.999796	0.996133	0.998962	0.999878	0.999962	0.929682	ALBAROSSA_library
human_lncrna_fused_12858	lncRNA_gRNA	0.160253563423984	0.638942577953247	-0.001282531768663	0.176308556957707	0.27470842528713	-0.315542743929755	-0.06651664305463	-0.045823042662584	0.208918144327617	0.83195	0.97625	0.82795	0.94576	0.93573	0.37497	0.38987	0.49087	0.82475	0.8315	0.97633	0.82754	0.94578	0.93579	0.38005	0.39132	0.49073	0.82431	0.999957	0.999371	0.999403	0.999796	0.999233	0.992415	0.999878	0.999962	0.997261	ALBAROSSA_library
human_lncrna_fused_12859	lncRNA_gRNA	-0.165129545309853	-0.652790515268903	-0.433923616130975	-0.254032675607525	-0.395930579477524	0.094874376009566	-0.188234527218295	-0.430902878272354	-0.306146890652232	0.71528	0.14405	0.021061	0.061409	0.2812	0.17332	0.71539	0.041205	0.68746	0.71522	0.24305	0.056297	0.14017	0.40895	0.28241	0.71532	0.098792	0.68749	0.999957	0.986067	0.997814	0.999796	0.996133	0.992415	0.999878	0.999962	0.9954	ALBAROSSA_library
human_lncrna_fused_1286	lncRNA_gRNA	0.129884131993142	-0.340633429929385	0.253233251117363	-0.081956291312131	0.223056716270153	-0.417942235515147	-0.529593944756164	0.287308981028378	-0.345559231058562	0.45493	0.15053	0.86	0.11029	0.81702	0.1011	0.13845	0.94063	0.17284	0.47177	0.24127	0.86017	0.18543	0.81709	0.17276	0.22405	0.94084	0.23542	0.999957	0.986067	0.999403	0.999796	0.996133	0.985909	0.999878	0.999962	0.990664	ALBAROSSA_library
human_lncrna_fused_12861	lncRNA_gRNA	-1.42836870869302	-0.688950759545826	-0.232199508351863	-0.412630209874108	-0.66215410720115	-0.310222164983891	-0.492364328784207	-0.206418329690141	-0.251750769916892	0.0012985	0.30923	0.58221	0.18089	0.044875	0.39096	0.20134	0.55273	0.62016	0.0025263	0.31927	0.58213	0.21457	0.080455	0.39466	0.22527	0.55265	0.61998	0.2303	0.992859	0.997814	0.999796	0.996133	0.992415	0.999878	0.999962	0.9954	ALBAROSSA_library
human_lncrna_fused_12868	lncRNA_gRNA	-0.561396144919498	-0.761791071183192	0.181887667379737	0.051254777989264	-0.138209944814937	-0.234570816601997	-0.064102946567399	-0.649520059660687	-0.36617673090274	0.034821	0.013948	0.96489	0.55489	0.25133	0.18345	0.43069	0.037772	0.1342	0.084982	0.038775	0.96488	0.58628	0.37281	0.2944	0.49293	0.091601	0.21908	0.999957	0.936659	0.999403	0.999796	0.996133	0.992415	0.999878	0.999962	0.990664	ALBAROSSA_library
human_lncrna_fused_1287	lncRNA_gRNA	0.142217276496726	-0.786463297523067	0.133892994261282	0.080382348396332	-0.27994707454626	0.233117740917675	-0.202805612602031	0.028003321543971	-0.031350602242781	0.89476	0.16886	0.52725	0.46982	0.28244	0.95118	0.29932	0.75382	0.76859	0.89468	0.27335	0.57706	0.53167	0.41045	0.95107	0.4183	0.75384	0.76859	0.999957	0.988132	0.997814	0.999796	0.996133	0.998423	0.999878	0.999962	0.9954	ALBAROSSA_library
human_lncrna_fused_12890	lncRNA_gRNA	-0.284863736363778	-0.568871642307994	-0.247615365023431	-0.160515131753461	-0.242610524948763	-0.191369332599768	-0.196857476162105	-0.181318119936845	-0.066874142987938	0.088436	0.063265	0.1282	0.2586	0.51393	0.32238	0.66589	0.43606	0.60324	0.15296	0.11639	0.21154	0.3387	0.52077	0.38311	0.6662	0.46096	0.60357	0.999957	0.982715	0.997814	0.999796	0.996133	0.992415	0.999878	0.999962	0.9954	ALBAROSSA_library
human_lncrna_fused_12892	lncRNA_gRNA	-0.137716293470209	-0.249369202690306	-0.478190237019687	-0.096987625390521	0.257417056301281	0.237235510507006	0.066247170817846	0.05820875010747	-0.144198858421003	0.17231	0.78294	0.071972	0.47048	0.82753	0.81246	0.28568	0.48559	0.45165	0.27718	0.78291	0.16135	0.53207	0.8275	0.81241	0.41127	0.54001	0.47682	0.999957	0.99701	0.997814	0.999796	0.996133	0.993533	0.999878	0.999962	0.9954	ALBAROSSA_library
human_lncrna_fused_12894	lncRNA_gRNA	-0.477659601914	-0.691999861424027	-0.226930348926675	-0.17740249140267	-0.377082692925783	-0.061791790072364	-0.259151774329907	-0.373811931827988	-0.201834659954794	0.042861	0.026002	0.72043	0.14896	0.046028	0.85993	0.10518	0.089377	0.16057	0.10732	0.074863	0.73824	0.28753	0.11336	0.85985	0.22109	0.19403	0.26546	0.999957	0.969722	0.999403	0.999796	0.996133	0.996872	0.999878	0.999962	0.990664	ALBAROSSA_library
human_lncrna_fused_12895	lncRNA_gRNA	0.034872313062647	-1.0273077970261	-0.085250363457095	-0.543919272706626	0.027608051314918	-0.284973902667768	-0.238414011726763	-0.311038016131941	-0.181151524360966	0.73479	0.029346	0.87265	0.014276	0.70129	0.018169	0.13515	0.20409	0.50808	0.73469	0.073152	0.87252	0.040127	0.70139	0.049277	0.22958	0.31759	0.52048	0.999957	0.969722	0.999403	0.999796	0.996133	0.984341	0.999878	0.999962	0.9954	ALBAROSSA_library
human_lncrna_fused_12897	lncRNA_gRNA	-0.136476835486571	-0.533171168265547	0.349088576199853	-0.148310275064032	-0.035113585988563	-0.170191249087364	-0.204873272150012	-0.716220784573167	-0.473172427100561	0.20638	0.15235	0.8736	0.64449	0.6898	0.2533	0.65784	0.0083655	0.10822	0.23163	0.18844	0.87356	0.64424	0.6896	0.27496	0.65758	0.015821	0.13484	0.999957	0.982715	0.999403	0.999796	0.996133	0.992415	0.999878	0.874799	0.989857	ALBAROSSA_library
human_lncrna_fused_129	lncRNA_gRNA	0.046436853392541	0.761498598120478	0.082288104093571	0.153906969941314	0.018192465505735	-0.272054913739549	0.224338497094541	-0.34508584739732	0.376139469403261	0.68307	0.9658	0.84559	0.90156	0.70494	0.058953	0.44617	0.5352	0.95298	0.68295	0.96591	0.84523	0.90144	0.70469	0.10403	0.44594	0.5352	0.95303	0.999957	0.998692	0.999403	0.999796	0.996133	0.985909	0.999878	0.999962	0.999939	ALBAROSSA_library
human_lncrna_fused_12900	lncRNA_gRNA	-0.109055908885318	0.340691543692781	0.161898644009843	0.030875762522281	0.039564113032944	-0.197954265030538	0.26985992131249	0.05623660434476	-0.362800871634011	0.094426	0.37061	0.20617	0.086696	0.27486	0.24177	0.82974	0.10039	0.023097	0.18158	0.46604	0.32361	0.17696	0.4012	0.36327	0.82973	0.19269	0.058069	0.999957	0.99701	0.997814	0.999796	0.996133	0.992415	0.999878	0.999962	0.970288	ALBAROSSA_library
human_lncrna_fused_12904	lncRNA_gRNA	-0.198026656537617	-0.457255255963574	-0.074048558357815	0.015273653773823	-0.583919849312577	0.168458492248897	-0.304240685168589	-0.265669786063987	-0.267277643775348	0.66599	0.16117	0.5252	0.70133	0.10152	0.76628	0.33928	0.22603	0.14094	0.66629	0.25606	0.53704	0.70168	0.17188	0.76653	0.38072	0.31684	0.21365	0.999957	0.987291	0.997814	0.999796	0.996133	0.993533	0.999878	0.999962	0.990664	ALBAROSSA_library
human_lncrna_fused_12905	lncRNA_gRNA	0.486775596132807	-0.386364933680834	-0.256537162382628	0.131877338888906	-0.139249105993384	0.442456210990415	-0.072146231722586	-0.109039658098588	0.453358867461992	0.97407	0.80325	0.5857	0.89951	0.48376	0.87467	0.21265	0.63976	0.97827	0.97414	0.80285	0.5856	0.89942	0.48358	0.87462	0.23475	0.63953	0.97834	0.999957	0.99701	0.997814	0.999796	0.996133	0.997474	0.999878	0.999962	0.999939	ALBAROSSA_library
human_lncrna_fused_12906	lncRNA_gRNA	0.121524098571008	0.092475515210973	-1.08634269191201	-0.266998502450094	0.016638527734762	0.024541602684983	-0.662180562950742	0.238719086528625	-0.52826033474324	0.91592	0.79554	0.023675	0.10661	0.77548	0.8368	0.066557	0.93691	0.039844	0.91591	0.79517	0.043608	0.15681	0.77513	0.83645	0.1166	0.93697	0.071903	0.999957	0.99701	0.997814	0.999796	0.996133	0.995583	0.999878	0.999962	0.970833	ALBAROSSA_library
human_lncrna_fused_12907	lncRNA_gRNA	-0.273193249583911	0.134940441105142	0.097790905833843	-0.091086058677347	0.090214333533835	-0.58176003800717	-0.176166468301566	0.134088905279102	-0.353568472833872	0.16328	0.43785	0.72001	0.36446	0.70719	0.013079	0.66794	0.50403	0.15905	0.26607	0.50453	0.72118	0.47255	0.70719	0.037618	0.66948	0.55155	0.25206	0.999957	0.99701	0.999403	0.999796	0.996133	0.980331	0.999878	0.999962	0.990664	ALBAROSSA_library
human_lncrna_fused_12908	lncRNA_gRNA	-0.056542369490439	-0.456796075380517	-0.039162293968552	-0.192049068888994	-0.040031733867687	-0.530655558676249	-0.324727377215525	0.081494234017694	0.143728668052385	0.64679	0.083198	0.87753	0.25925	0.36153	0.01883	0.2258	0.67549	0.73136	0.64721	0.14562	0.87756	0.33912	0.40046	0.048742	0.30326	0.67574	0.73168	0.999957	0.982715	0.999403	0.999796	0.996133	0.984341	0.999878	0.999962	0.9954	ALBAROSSA_library
human_lncrna_fused_12911	lncRNA_gRNA	-0.09663641609909	-0.580531665904475	0.318388504695216	0.234346580321781	-0.362263316306434	0.048107718268202	0.246863410565535	-0.121306894333403	-0.230483497327976	0.52533	0.040715	0.98666	0.65523	0.31805	0.84598	0.766	0.75728	0.26776	0.55933	0.097562	0.98668	0.66214	0.43531	0.84587	0.76595	0.75726	0.35426	0.999957	0.981871	0.999403	0.999796	0.996133	0.995583	0.999878	0.999962	0.993197	ALBAROSSA_library
human_lncrna_fused_12919	lncRNA_gRNA	-0.397319347623669	0.185611622956289	-0.629790215440572	-0.212193662390837	-0.418831852479846	-0.291700633652517	-0.242495808726342	-0.194190663540959	-0.294153904512988	0.2181	0.32739	0.066263	0.24688	0.36771	0.64878	0.4425	0.15649	0.60517	0.33284	0.44265	0.15007	0.36877	0.46209	0.65808	0.50022	0.26051	0.60571	0.999957	0.99701	0.997814	0.999796	0.996133	0.993533	0.999878	0.999962	0.9954	ALBAROSSA_library
human_lncrna_fused_12921	lncRNA_gRNA	-0.164752316521656	-0.233430033886839	-0.248126257866082	-0.286743973927759	0.052823539796051	-0.046517846707807	0.185243494193261	-0.267397564330476	-0.081289161977303	0.23363	0.81372	0.21816	0.099881	0.97831	0.31692	0.95701	0.77267	0.73274	0.36703	0.81393	0.36485	0.21267	0.97841	0.45804	0.95716	0.77452	0.73276	0.999957	0.99701	0.997814	0.999796	0.999233	0.992415	0.999878	0.999962	0.9954	ALBAROSSA_library
human_lncrna_fused_12926	lncRNA_gRNA	-0.469235584313054	-0.475988247946631	-0.3249810675307	-0.300100444942281	0.348862405688739	-0.394149040594853	-0.040263333648246	-0.039297743044391	-0.663547900357742	0.044751	0.68528	0.24354	0.022615	0.94942	0.11921	0.79774	0.31113	0.038701	0.088698	0.68547	0.34016	0.057178	0.94957	0.19824	0.79788	0.37155	0.073265	0.999957	0.99701	0.997814	0.999796	0.999233	0.989317	0.999878	0.999962	0.970833	ALBAROSSA_library
human_lncrna_fused_12947	lncRNA_gRNA	-0.452469847004289	-0.057234684988054	0.107037708862599	-0.319663011246933	0.031385282358148	-0.29617130324815	-0.1504464437	-0.450403387306885	-0.38460302726817	0.068075	0.68339	0.88709	0.023209	0.3707	0.058285	0.20507	0.15142	0.029277	0.12325	0.68362	0.88718	0.058105	0.40712	0.11113	0.28998	0.24279	0.058423	0.999957	0.99701	0.999403	0.999796	0.996133	0.985909	0.999878	0.999962	0.970288	ALBAROSSA_library
human_lncrna_fused_12948	lncRNA_gRNA	-0.592660938942518	-0.832860484128801	0.191837524096103	-0.116750095380319	-0.538489801964539	0.210875542363524	-0.104050344689858	-0.230760029668667	0.244408036416178	0.051276	0.077261	0.96711	0.69179	0.1427	0.39844	0.65459	0.70237	0.94585	0.098392	0.13691	0.96723	0.69203	0.23015	0.43575	0.65497	0.70273	0.94601	0.999957	0.982715	0.999403	0.999796	0.996133	0.992415	0.999878	0.999962	0.999939	ALBAROSSA_library
human_lncrna_fused_12949	lncRNA_gRNA	-0.030817342004873	-0.753086607629366	-0.303019387596884	-0.257847586829791	-0.901385650795554	-0.3558800723437	0.302720044248562	-0.595122844877117	-0.365074779205907	0.58943	0.22593	0.42627	0.051276	0.0054933	0.069333	0.94272	0.044254	0.53012	0.59006	0.31033	0.46084	0.10012	0.015077	0.12715	0.94295	0.089492	0.53038	0.999957	0.990338	0.997814	0.999796	0.871322	0.985909	0.999878	0.999962	0.9954	ALBAROSSA_library
human_lncrna_fused_12955	lncRNA_gRNA	-0.264934561410118	-0.438127440650399	-0.975872310898456	-0.302646833854255	-0.357811506457839	-0.024112709215569	-0.400764564930803	0.038539374154893	-0.203661097640182	0.57714	0.63523	0.011351	0.25842	0.1839	0.39206	0.28138	0.80311	0.57783	0.57708	0.63509	0.02137	0.27804	0.21294	0.39565	0.29322	0.80272	0.57776	0.999957	0.99701	0.968628	0.999796	0.996133	0.992415	0.999878	0.999962	0.9954	ALBAROSSA_library
human_lncrna_fused_12959	lncRNA_gRNA	-0.004238115051193	0.326731285651379	-0.183722139781084	-0.38860249249377	0.061264537015712	-0.392134441953651	-0.029648212098725	-0.336365636671363	-0.208696114389298	0.88524	0.91821	0.28345	0.060562	0.82449	0.23095	0.57224	0.28161	0.88427	0.88536	0.91836	0.42837	0.1424	0.8246	0.37188	0.62392	0.4202	0.88439	0.999957	0.998211	0.997814	0.999796	0.996133	0.992415	0.999878	0.999962	0.999105	ALBAROSSA_library
human_lncrna_fused_12962	lncRNA_gRNA	-0.619759203642572	-0.749475728969552	-1.26456050356703	-0.45486214381644	-0.17374867940373	-0.692834368378413	-0.174273263052334	-0.639078930091407	-0.378094123700705	0.12015	0.25072	0.0084898	0.16534	0.37167	0.1966	0.70668	0.073209	0.4668	0.16255	0.26905	0.016055	0.20227	0.37497	0.22866	0.70642	0.12744	0.46675	0.999957	0.988058	0.902903	0.999796	0.996133	0.992415	0.999878	0.999962	0.9954	ALBAROSSA_library
human_lncrna_fused_12978	lncRNA_gRNA	-0.095189637689704	0.062795792358531	-0.349082685199994	-0.007399679480282	0.238604657226651	0.411834830903108	-0.066155430221771	0.498025661033781	0.208377383992089	0.51816	0.4443	0.18045	0.33375	0.6382	0.91655	0.47561	0.85731	0.83624	0.51809	0.44429	0.21922	0.34249	0.63803	0.91656	0.47553	0.857	0.83589	0.999957	0.99701	0.997814	0.999796	0.996133	0.998423	0.999878	0.999962	0.998209	ALBAROSSA_library
human_lncrna_fused_1298	lncRNA_gRNA	-0.027130104025064	-0.274107647760884	0.085707604891384	0.286897660300953	-0.482146003791476	-0.04662932205395	0.331724730343993	0.357542621300943	0.203047665141085	0.64498	0.27995	0.78614	0.92033	0.021044	0.67158	0.98348	0.87408	0.87674	0.65045	0.40747	0.78613	0.92033	0.054828	0.67695	0.9835	0.87399	0.87668	0.999957	0.99701	0.999403	0.999796	0.996133	0.993533	0.999878	0.999962	0.999105	ALBAROSSA_library
human_lncrna_fused_1299	lncRNA_gRNA	-0.322366492337522	-0.396778718355808	-0.415784612346141	-0.048590531449093	-0.276938294276017	-0.650027583693409	-0.055183713334479	-0.18443631930562	-0.178686155353192	0.22097	0.20088	0.043276	0.805	0.51322	0.13551	0.57753	0.62263	0.79188	0.30576	0.29467	0.09071	0.80501	0.52015	0.22098	0.57811	0.62303	0.792	0.999957	0.988132	0.997814	0.999796	0.996133	0.992415	0.999878	0.999962	0.996857	ALBAROSSA_library
human_lncrna_fused_12990	lncRNA_gRNA	0.196070834501978	-1.00315768404722	0.081689491197734	0.162879360936423	0.43981996916713	-0.033339549720785	-0.029859895784347	-0.134034366168835	-0.788687490220708	0.34438	0.0056773	0.68633	0.97292	0.98087	0.90891	0.91574	0.43094	0.11358	0.38849	0.015561	0.68655	0.97299	0.98094	0.90908	0.91593	0.4571	0.18738	0.999957	0.935312	0.998315	0.999796	0.999233	0.997969	0.999878	0.999962	0.99009	ALBAROSSA_library
human_lncrna_fused_12991	lncRNA_gRNA	0.083254187704912	-1.25859716870983	-0.298609361037682	-0.078029931566887	-0.308689756324471	-0.254163527053578	-0.024854937646176	0.069444005801224	-0.055772605415637	0.85857	0.0097886	0.1135	0.55509	0.58046	0.29275	0.78589	0.83708	0.40498	0.85828	0.018452	0.16803	0.55499	0.58036	0.30804	0.78547	0.83672	0.40466	0.999957	0.935312	0.997814	0.999796	0.996133	0.992415	0.999878	0.999962	0.994452	ALBAROSSA_library
human_lncrna_fused_13035	lncRNA_gRNA	-0.064400376364488	-0.209293881303381	-0.057996031699327	-0.060656257460737	-0.089899500813779	-0.488220675607046	-0.108533710395362	-0.374490911469703	-0.156390693215552	0.91352	0.35862	0.94025	0.77573	0.81086	0.22458	0.43844	0.35982	0.25722	0.9136	0.49794	0.94048	0.77753	0.81107	0.36555	0.55398	0.50037	0.37881	0.999957	0.99701	0.999403	0.999796	0.996133	0.992415	0.999878	0.999962	0.993816	ALBAROSSA_library
human_lncrna_fused_13036	lncRNA_gRNA	-0.263434735536669	-0.001024350938899	0.308711334634843	0.008641131528862	-0.428203558456922	-0.491128028189943	-0.46708814673927	0.120576164864537	-0.735172373216097	0.38995	0.81492	0.9395	0.35736	0.58638	0.02909	0.15161	0.73734	0.039714	0.39203	0.81451	0.93951	0.36362	0.58629	0.053178	0.18468	0.73713	0.071685	0.999957	0.99701	0.999403	0.999796	0.996133	0.984341	0.999878	0.999962	0.970833	ALBAROSSA_library
human_lncrna_fused_13037	lncRNA_gRNA	-0.659198190709217	-0.131823114647448	-0.404757947536492	-0.737813796701863	-0.381815677868192	-0.421811770116354	-0.204971468720388	-0.521252066519348	-0.5872277235376	0.032661	0.7306	0.021932	0.00057097	0.24321	0.17472	0.27365	0.049901	0.095341	0.080314	0.73056	0.058201	0.0021407	0.36301	0.28407	0.39959	0.11688	0.16724	0.999957	0.99701	0.997814	0.331872	0.996133	0.992415	0.999878	0.999962	0.989857	ALBAROSSA_library
human_lncrna_fused_13040	lncRNA_gRNA	-0.395606113107631	0.312586860772751	-0.060415261396	0.204875257076911	-0.911718014444003	-0.588776896245827	-0.564417761576351	-0.094079037918065	-0.56068199016191	0.11553	0.92628	0.75861	0.9407	0.033598	0.066104	0.17823	0.72067	0.34477	0.15896	0.92626	0.75824	0.94072	0.061122	0.11584	0.20621	0.72037	0.34532	0.999957	0.998211	0.999403	0.999796	0.996133	0.985909	0.999878	0.999962	0.993197	ALBAROSSA_library
human_lncrna_fused_13041	lncRNA_gRNA	-1.19573099900359	-0.142864646231648	-0.413586498284607	-0.361133971353747	-0.112624621726886	-1.15396212116138	-0.801237368889722	-0.453844040906057	-0.385417090814578	0.0053693	0.78646	0.24376	0.1465	0.66813	0.013363	0.052429	0.057169	0.25028	0.010352	0.78604	0.26994	0.18752	0.66793	0.025087	0.093084	0.10109	0.25746	0.620604	0.99701	0.997814	0.999796	0.996133	0.971904	0.999878	0.999962	0.990664	ALBAROSSA_library
human_lncrna_fused_13042	lncRNA_gRNA	0.147181441529091	0.037914628936975	-0.166106358356881	0.174946973742621	0.182551130293635	0.078178658907751	0.330136105296274	0.004093566530723	0.192688086031357	0.71795	0.82808	0.50621	0.83582	0.44274	0.71179	0.90841	0.63535	0.85859	0.7183	0.82814	0.52162	0.83598	0.4619	0.71218	0.90859	0.63572	0.85873	0.999957	0.99701	0.997814	0.999796	0.996133	0.993533	0.999878	0.999962	0.999105	ALBAROSSA_library
human_lncrna_fused_13054	lncRNA_gRNA	-0.272657730073793	-0.269613484559617	-0.072851658300322	-0.479342816244876	-0.460745238946768	-0.362876012362686	-0.38440287103545	-0.722281581657314	-0.30797801055556	0.67302	0.52809	0.20123	0.044751	0.1523	0.44125	0.12357	0.014123	0.56277	0.67322	0.53369	0.31113	0.090518	0.24364	0.46749	0.20299	0.037084	0.56301	0.999957	0.99701	0.997814	0.999796	0.996133	0.992415	0.999878	0.999962	0.9954	ALBAROSSA_library
human_lncrna_fused_13055	lncRNA_gRNA	-0.236975193444824	-0.456248354757576	-0.4490321487977	-0.220657522251289	-0.163603485044164	0.1216590846657	-0.375395516127828	-0.388786549776504	-0.102548518852775	0.68706	0.4508	0.42863	0.29401	0.177	0.78117	0.36665	0.49976	0.585	0.68692	0.45074	0.43069	0.30817	0.20733	0.78077	0.36958	0.49969	0.58493	0.999957	0.99701	0.997814	0.999796	0.996133	0.993533	0.999878	0.999962	0.9954	ALBAROSSA_library
human_lncrna_fused_13060	lncRNA_gRNA	0.295542041355689	0.113344275078179	0.077457276447139	0.068846337684845	-0.068086731136135	0.309125094340503	0.126904022443852	0.338169303449893	0.573656363178565	0.94438	0.36434	0.28903	0.23603	0.19554	0.84311	0.68172	0.922	0.99046	0.94431	0.46257	0.41948	0.35591	0.30531	0.84298	0.68237	0.92202	0.99049	0.999957	0.99701	0.997814	0.999796	0.996133	0.995583	0.999878	0.999962	0.999939	ALBAROSSA_library
human_lncrna_fused_1308	lncRNA_gRNA	-0.398473842545212	0.030043214690742	-0.123097279180461	0.121788319717065	0.297730800201798	-0.008350020443113	0.28296182659573	0.133023687057865	0.254653396764105	0.060424	0.62407	0.083868	0.68977	0.91517	0.86133	0.32907	0.8783	0.49054	0.10641	0.6239	0.14453	0.68957	0.91512	0.86113	0.33519	0.87828	0.49041	0.999957	0.99701	0.997814	0.999796	0.99851	0.996872	0.999878	0.999962	0.9954	ALBAROSSA_library
human_lncrna_fused_1309	lncRNA_gRNA	-0.165163858754794	-0.935799432583597	-0.063299595222415	-0.229227212191054	-0.810653725989697	-0.018255784066068	-0.611618919581601	-0.274213152530842	-0.331517111623623	0.69542	0.16721	0.78171	0.31429	0.17124	0.71639	0.35349	0.4604	0.66181	0.69513	0.20027	0.78129	0.32555	0.20266	0.71605	0.35742	0.46039	0.66155	0.999957	0.982715	0.999403	0.999796	0.996133	0.993533	0.999878	0.999962	0.9954	ALBAROSSA_library
human_lncrna_fused_13101	lncRNA_gRNA	0.008079202085549	0.497624791723053	-0.139750864121187	-0.244683422890822	-0.012879841387921	0.191291920442788	-0.217261178010347	0.200421006526427	0.229328808081375	0.49033	0.75601	0.25729	0.058552	0.055826	0.95165	0.47942	0.91082	0.8426	0.50076	0.7563	0.34854	0.11087	0.10511	0.95182	0.4896	0.911	0.84281	0.999957	0.99701	0.997814	0.999796	0.996133	0.998423	0.999878	0.999962	0.998748	ALBAROSSA_library
human_lncrna_fused_1311	lncRNA_gRNA	0.347056199181559	0.096166119801825	0.288555712244107	0.32662409573086	0.442690836525716	0.050117086786769	0.1202767168256	0.130096290577324	0.509390185304276	0.95794	0.47058	0.70051	0.89685	0.92196	0.59987	0.65528	0.50143	0.97595	0.9581	0.4851	0.70085	0.89702	0.92221	0.60108	0.65565	0.51291	0.97602	0.999957	0.99701	0.998517	0.999796	0.99851	0.993533	0.999878	0.999962	0.999939	ALBAROSSA_library
human_lncrna_fused_13114	lncRNA_gRNA	-0.088228954526092	0.200541630206753	-0.180933365993919	-0.414874130365131	-0.935352392894748	-0.046004979222074	-0.271603817168183	-0.376556954890421	-0.116336899206573	0.32542	0.83157	0.2455	0.073097	0.017691	0.46575	0.17259	0.077171	0.48534	0.37508	0.83171	0.34134	0.13211	0.045987	0.48628	0.26952	0.13773	0.48656	0.999957	0.99701	0.997814	0.999796	0.996133	0.992415	0.999878	0.999962	0.9954	ALBAROSSA_library
human_lncrna_fused_13119	lncRNA_gRNA	-0.28620932829699	-0.154353118996955	-0.402806448574977	-0.128578332435446	0.037787736825547	-0.556251452060807	-0.185028265561748	-0.347766688204094	-0.167088947303321	0.34224	0.14487	0.26743	0.44998	0.82697	0.020356	0.63247	0.094289	0.65011	0.38696	0.23328	0.35466	0.47234	0.82704	0.052416	0.63288	0.16242	0.65052	0.999957	0.984019	0.997814	0.999796	0.996133	0.984341	0.999878	0.999962	0.9954	ALBAROSSA_library
human_lncrna_fused_1312	lncRNA_gRNA	-0.053628932006683	-0.605527601506264	0.013953871105436	0.276815844442183	-0.350472570905226	0.0155763832123	0.427637787601141	-0.105381802701145	-0.068402827821179	0.5615	0.21082	0.41124	0.9721	0.093823	0.80385	0.99542	0.83948	0.86652	0.56355	0.30084	0.44997	0.97217	0.16074	0.8039	0.9954	0.83968	0.86665	0.999957	0.990061	0.997814	0.999796	0.996133	0.993533	0.999878	0.999962	0.999105	ALBAROSSA_library
human_lncrna_fused_13125	lncRNA_gRNA	0.060392155286545	-0.629717624610014	-0.103461604507693	-0.303405297378404	0.042173806230329	-0.384380399009216	-0.478894722369633	-0.031475953980486	-0.388055875740909	0.81321	0.1131	0.77204	0.19924	0.76912	0.72234	0.056154	0.88245	0.20762	0.81319	0.20523	0.772	0.31219	0.76913	0.72258	0.12956	0.88237	0.31605	0.999957	0.982715	0.999403	0.999796	0.996133	0.993533	0.999878	0.999962	0.993197	ALBAROSSA_library
human_lncrna_fused_13126	lncRNA_gRNA	-0.505774098730398	-0.130293963149029	-0.323521460987031	0.001411483205714	0.005084155183214	-0.32259674082461	-0.318495591740649	0.115628688669572	-0.00427606404942	0.24613	0.37263	0.64795	0.80322	0.29265	0.14504	0.69368	0.80343	0.56394	0.32191	0.4098	0.64837	0.80328	0.35219	0.23414	0.69395	0.80349	0.56417	0.999957	0.99701	0.997814	0.999796	0.996133	0.992415	0.999878	0.999962	0.9954	ALBAROSSA_library
human_lncrna_fused_13129	lncRNA_gRNA	0.06649653105546	-0.218310753876025	0.13808532395625	0.115621124838178	-0.362591830782274	-0.257565528862161	0.126971193700555	-0.090565645293894	-0.178158452066774	0.79464	0.70621	0.6332	0.95155	0.72279	0.13839	0.95472	0.86258	0.63772	0.79464	0.70626	0.64937	0.95146	0.72276	0.24079	0.9546	0.86244	0.63775	0.999957	0.99701	0.997814	0.999796	0.996133	0.992415	0.999878	0.999962	0.9954	ALBAROSSA_library
human_lncrna_fused_13130	lncRNA_gRNA	-0.154982587655452	-0.076471096685324	0.197769597055643	0.065638132509381	-0.079178072849967	-0.217801802172088	-0.287240441863539	-0.32804400923272	-0.912923696163143	0.41431	0.72382	0.61292	0.86673	0.33622	0.6466	0.56623	0.51675	0.022467	0.41505	0.72347	0.61278	0.86656	0.34272	0.64636	0.56622	0.51669	0.041412	0.999957	0.99701	0.997814	0.999796	0.996133	0.993533	0.999878	0.999962	0.970288	ALBAROSSA_library
human_lncrna_fused_13135	lncRNA_gRNA	0.100919348391802	0.26571773609391	-0.413177568547738	-0.02294292693506	-0.125698091087631	0.085055792127075	0.05196866316816	-0.045846933098049	0.094806913913021	0.80706	0.88597	0.1669	0.70977	0.39488	0.50973	0.44508	0.52545	0.76675	0.80666	0.88588	0.2087	0.70951	0.39661	0.50964	0.44487	0.52547	0.76632	0.999957	0.997949	0.997814	0.999796	0.996133	0.992415	0.999878	0.999962	0.9954	ALBAROSSA_library
human_lncrna_fused_13138	lncRNA_gRNA	-0.118496208511475	-0.036574613622441	0.427750233116654	0.24977591778242	0.437399403605211	0.386856460712692	0.59839411113845	0.293584437469059	-0.079711554597429	0.70606	0.88844	0.99192	0.96895	0.91152	0.91178	0.99713	0.89685	0.69836	0.70644	0.88852	0.99196	0.96907	0.91171	0.91196	0.99714	0.89702	0.69867	0.999957	0.997949	0.999403	0.999796	0.99851	0.997982	0.999878	0.999962	0.9954	ALBAROSSA_library
human_lncrna_fused_13139	lncRNA_gRNA	0.098947596158479	-0.578980422465616	-0.6816477732589	-0.351561695360951	-0.641362839785788	-0.350717299325349	-0.048011221724899	0.043792267970621	-0.22334181017255	0.60882	0.35144	0.10658	0.18909	0.057892	0.12192	0.58616	0.72699	0.19561	0.60914	0.39446	0.18151	0.29471	0.1082	0.20204	0.58653	0.72737	0.25145	0.999957	0.99701	0.997814	0.999796	0.996133	0.989835	0.999878	0.999962	0.990664	ALBAROSSA_library
human_lncrna_fused_13140	lncRNA_gRNA	-0.383219491814045	0.075672643411872	-0.2105134945898	0.13136620113893	0.125477388839604	-0.679084960805878	0.260032884280941	-0.089664213857325	-0.119198346668092	0.052285	0.77693	0.27219	0.88086	0.51072	0.1145	0.85092	0.46749	0.54197	0.0999	0.7771	0.35761	0.88092	0.51796	0.19173	0.85103	0.4854	0.54226	0.999957	0.99701	0.997814	0.999796	0.996133	0.98896	0.999878	0.999962	0.9954	ALBAROSSA_library
human_lncrna_fused_13141	lncRNA_gRNA	0.539950764891312	-0.116066448590098	0.017964081552925	0.292306969427091	0.305340468451214	0.119464162672936	0.270923216081323	0.04574476765971	-0.067647000643391	0.93366	0.34296	0.25138	0.78078	0.92808	0.81868	0.61502	0.36138	0.70657	0.93364	0.45097	0.37589	0.78071	0.92814	0.81866	0.62336	0.46913	0.70653	0.999957	0.99701	0.997814	0.999796	0.999233	0.99415	0.999878	0.999962	0.9954	ALBAROSSA_library
human_lncrna_fused_13144	lncRNA_gRNA	-0.202344988222344	-0.069546653837111	0.101585727912047	-0.264055199571851	-0.04320498950419	-0.031806554087168	-0.269990342025545	-0.009090042568115	0.349652328937653	0.71575	0.43179	0.90361	0.1643	0.38045	0.92685	0.51731	0.25706	0.81261	0.71612	0.45433	0.90376	0.26067	0.41425	0.9271	0.52234	0.33636	0.81262	0.999957	0.99701	0.999403	0.999796	0.996133	0.998423	0.999878	0.999962	0.996986	ALBAROSSA_library
human_lncrna_fused_13150	lncRNA_gRNA	-0.182128818950464	-0.300131372749016	-0.388768865965803	0.024824866735186	0.011385863672511	-0.011559826193442	0.121801027138712	-0.186836373214584	-0.213419714176351	0.73673	0.59394	0.19697	0.65732	0.73197	0.87883	0.67617	0.37532	0.49434	0.73707	0.59459	0.30543	0.65767	0.73227	0.8789	0.6764	0.41603	0.49513	0.999957	0.99701	0.997814	0.999796	0.996133	0.997906	0.999878	0.999962	0.9954	ALBAROSSA_library
human_lncrna_fused_13151	lncRNA_gRNA	-0.439880210248446	-0.062287851454817	0.204219724751476	0.041243334111095	-0.069846912524705	-0.042154383212687	-0.343988223638039	-0.126791800441664	-0.193224113758774	0.46417	0.78856	0.89821	0.33289	0.67858	0.78433	0.43373	0.66724	0.48849	0.47923	0.78871	0.89839	0.38749	0.67885	0.78445	0.45228	0.6675	0.48951	0.999957	0.99701	0.999403	0.999796	0.996133	0.993533	0.999878	0.999962	0.9954	ALBAROSSA_library
human_lncrna_fused_13152	lncRNA_gRNA	-0.708279741831411	-0.186337800686084	0.072829756821866	0.172654048160772	-0.175775253353893	0.496508335181173	0.096179562705333	-0.007933865386181	0.075553130455845	0.012318	0.68701	0.82827	0.94522	0.75109	0.99231	0.90417	0.7791	0.49538	0.032597	0.68723	0.82833	0.9454	0.75135	0.99232	0.90433	0.77921	0.49616	0.999957	0.99701	0.999403	0.999796	0.996133	0.999534	0.999878	0.999962	0.9954	ALBAROSSA_library
human_lncrna_fused_13153	lncRNA_gRNA	-0.435996806646652	-1.06452414142804	-0.106463614477642	-0.258642198147401	-0.364630081358181	-0.744004007198848	0.055624902045547	-0.06710812961987	0.156931296655174	0.74868	0.032311	0.38172	0.12287	0.13318	0.041341	0.87263	0.16642	0.062194	0.74899	0.070104	0.42917	0.20307	0.21693	0.086116	0.87273	0.26354	0.10986	0.999957	0.969722	0.997814	0.999796	0.996133	0.985909	0.999878	0.999962	0.989082	ALBAROSSA_library
human_lncrna_fused_13154	lncRNA_gRNA	-0.253250033011339	0.035240915143332	-1.25437797648775	-0.143178796847787	0.310326289612072	-0.065671597165327	-0.919759570925333	0.009362116461092	0.132612320205617	0.55945	0.18745	0.015301	0.5268	0.70027	0.7288	0.016916	0.72838	0.87786	0.55936	0.2166	0.02856	0.52681	0.69995	0.7284	0.031445	0.72795	0.87784	0.999957	0.982715	0.997814	0.999796	0.996133	0.993533	0.980343	0.999962	0.999105	ALBAROSSA_library
human_lncrna_fused_13155	lncRNA_gRNA	0.036621057334991	-0.046091274665111	0.110025952535972	-0.073367534660686	-0.813110628052178	0.095877266567791	-0.37140231801546	-0.571449962628401	0.08912414350067	0.85181	0.74797	0.83146	0.70538	0.015127	0.78958	0.26364	0.12967	0.86682	0.85141	0.74772	0.83099	0.70513	0.028241	0.78918	0.27787	0.1738	0.86664	0.999957	0.99701	0.999403	0.999796	0.981572	0.993533	0.999878	0.999962	0.999105	ALBAROSSA_library
human_lncrna_fused_13156	lncRNA_gRNA	-0.21058461130735	0.049850116745767	-0.216493683763684	-0.433279055851841	-0.786843460090488	-1.46809791873569	-0.239269987697977	-0.599722870460192	-0.67753658968908	0.39804	0.78538	0.49665	0.17059	0.053736	0.01825	0.32332	0.31018	0.060941	0.39962	0.78497	0.49653	0.20634	0.095295	0.033837	0.33007	0.32167	0.096244	0.999957	0.99701	0.997814	0.999796	0.996133	0.971904	0.999878	0.999962	0.980444	ALBAROSSA_library
human_lncrna_fused_13157	lncRNA_gRNA	0.462005664179993	0.645712599949247	0.360560053868296	0.649877920254263	0.122853936737355	0.452899478136004	0.685481057917593	0.729377860215179	0.731075156705812	0.31384	0.88452	0.36826	0.20884	0.15618	0.64995	0.40925	0.94386	0.68011	0.36706	0.88462	0.41996	0.30778	0.24914	0.65036	0.433	0.94408	0.68036	0.999957	0.997618	0.997814	0.999796	0.996133	0.993533	0.999878	0.999962	0.9954	ALBAROSSA_library
human_lncrna_fused_13164	lncRNA_gRNA	-1.70196256224753	-0.907220346291832	-1.23645640650001	-0.302154021734864	-0.477142330954695	-0.631478253824471	-0.416351355792445	-0.458496541984384	-0.480252627814305	0.1184	0.16544	0.030821	0.55328	0.59037	0.037852	0.4181	0.21069	0.25814	0.16121	0.19885	0.056221	0.55319	0.59029	0.068462	0.41833	0.23819	0.26457	0.999957	0.982715	0.997814	0.999796	0.996133	0.984341	0.999878	0.999962	0.990664	ALBAROSSA_library
human_lncrna_fused_13165	lncRNA_gRNA	0.177487766854486	0.208068646131737	-0.10362103739643	0.140798071787522	0.046351449788342	0.223404900265719	0.085230262956199	-0.175224197595981	-0.111709508877087	0.83323	0.72346	0.64619	0.82853	0.6027	0.89312	0.93917	0.27429	0.68457	0.83334	0.72387	0.64661	0.82858	0.60304	0.89325	0.93939	0.34737	0.68476	0.999957	0.99701	0.997814	0.999796	0.996133	0.997969	0.999878	0.999962	0.9954	ALBAROSSA_library
human_lncrna_fused_13169	lncRNA_gRNA	-0.703505743580971	-1.22748409094122	-0.858965555179706	-0.669231877080945	-0.199439569031047	-0.773542254468868	-0.651391103944472	-0.352433338051687	-0.256490037595291	0.062505	0.0098113	0.016554	0.036501	0.70987	0.047084	0.085524	0.30384	0.37907	0.10989	0.018504	0.030782	0.066114	0.7096	0.084116	0.13278	0.31625	0.37873	0.999957	0.935312	0.997814	0.999796	0.996133	0.985909	0.999878	0.999962	0.993816	ALBAROSSA_library
human_lncrna_fused_13170	lncRNA_gRNA	-0.240926367815411	-0.747263993229175	-0.86296879349735	-0.099191347617003	-0.420212206983739	0.071890878536807	0.179654244138653	-0.266835510188654	-0.292968259447418	0.50724	0.23442	0.074567	0.58089	0.44438	0.81698	0.90202	0.22189	0.22137	0.50715	0.25543	0.12962	0.58081	0.44431	0.81653	0.90188	0.24732	0.23167	0.999957	0.987291	0.997814	0.999796	0.996133	0.993977	0.999878	0.999962	0.990664	ALBAROSSA_library
human_lncrna_fused_13171	lncRNA_gRNA	-0.366747174591561	-0.497858353695975	-0.286475296618035	-0.423826972846949	0.084379301939501	-0.211872095446702	-0.069918538556785	-0.146852975684728	-0.191059309622503	0.401	0.39969	0.42715	0.055932	0.73872	0.72319	0.68162	0.18066	0.47068	0.42984	0.42969	0.46149	0.10701	0.73905	0.72358	0.68185	0.28328	0.47283	0.999957	0.99701	0.997814	0.999796	0.996133	0.993533	0.999878	0.999962	0.9954	ALBAROSSA_library
human_lncrna_fused_13172	lncRNA_gRNA	-0.017418815519858	-0.32878702108666	0.162923332122333	0.162609513110056	-0.450739768476557	-0.44140566467671	-0.065568910893676	-0.118817511083541	-0.075559013112406	0.57521	0.79679	0.79399	0.82932	0.5236	0.23345	0.44944	0.654	0.69548	0.57636	0.79694	0.79413	0.82937	0.52922	0.32627	0.46481	0.65439	0.69571	0.999957	0.99701	0.999403	0.999796	0.996133	0.992415	0.999878	0.999962	0.9954	ALBAROSSA_library
human_lncrna_fused_13179	lncRNA_gRNA	-0.214480577515358	-0.763287843175516	-0.031349696246381	-0.160938053993459	-0.107083744341953	-0.376533445231785	-0.1049282401843	-0.3983456558784	-0.022004498140136	0.22667	0.019463	0.77053	0.47738	0.6852	0.40522	0.69763	0.24618	0.38702	0.35979	0.060714	0.77584	0.59316	0.70129	0.54805	0.70795	0.38424	0.47702	0.999957	0.962531	0.999403	0.999796	0.996133	0.993494	0.999878	0.999962	0.9954	ALBAROSSA_library
human_lncrna_fused_13180	lncRNA_gRNA	-0.269680719022934	0.201822409351988	-0.061490229304753	0.088621626878656	-0.325084904146736	0.16183833770214	0.112817955195416	-0.226502246510427	-0.066548160327225	0.43357	0.96886	0.68224	0.61204	0.097977	0.81493	0.38088	0.07768	0.81696	0.45498	0.96897	0.68243	0.61256	0.16672	0.81493	0.41129	0.1385	0.81702	0.999957	0.999158	0.998315	0.999796	0.996133	0.993533	0.999878	0.999962	0.997108	ALBAROSSA_library
human_lncrna_fused_13181	lncRNA_gRNA	0.128159449827093	-0.596454646251422	0.313629947892288	-0.015376728918145	-0.184025242489063	-0.365880851109539	0.316778522076487	0.217755678538999	0.63795499491014	0.68881	0.48729	0.88431	0.085221	0.71606	0.066257	0.9235	0.73285	0.45716	0.68903	0.49875	0.8844	0.14963	0.71642	0.12271	0.92373	0.73313	0.46029	0.999957	0.99701	0.999403	0.999796	0.996133	0.985909	0.999878	0.999962	0.9954	ALBAROSSA_library
human_lncrna_fused_13184	lncRNA_gRNA	-0.018069242843003	0.056452254880908	0.214275019759458	0.035024825075523	0.016283389071997	-0.02626057464363	-0.053721494236798	0.058486270690439	0.100001658445469	0.26788	0.90511	0.15925	0.10089	0.19137	0.48381	0.15078	0.95127	0.76747	0.39277	0.90503	0.26882	0.19406	0.30026	0.54342	0.24886	0.95116	0.76746	0.999957	0.998101	0.997814	0.999796	0.996133	0.993249	0.999878	0.999962	0.9954	ALBAROSSA_library
human_lncrna_fused_13187	lncRNA_gRNA	0.796655065398595	-0.169633246408217	0.568832106930716	0.520102242900947	0.54010374814801	0.733882199689084	0.1561504879934	0.491375181504884	1.02907741772943	0.74062	0.026891	0.56947	0.49734	0.24952	0.86874	0.047968	0.65026	0.96149	0.74041	0.049297	0.56948	0.49724	0.26744	0.86858	0.085569	0.65	0.96158	0.999957	0.938878	0.997814	0.999796	0.996133	0.997102	0.999878	0.999962	0.999939	ALBAROSSA_library
human_lncrna_fused_13189	lncRNA_gRNA	-0.026170936982288	0.054432562780484	0.145465678003919	-0.472368392252914	-0.53202954303815	-0.059272055602035	-0.382461937104073	-0.040474030592861	-0.684326386436099	0.85207	0.84519	0.92296	0.0043234	0.060806	0.71879	0.49147	0.66377	0.0087341	0.85217	0.84538	0.92319	0.011881	0.11254	0.71916	0.49979	0.66405	0.023453	0.999957	0.99701	0.999403	0.816958	0.996133	0.993533	0.999878	0.999962	0.929682	ALBAROSSA_library
human_lncrna_fused_13192	lncRNA_gRNA	-0.306290606888074	0.616738418347102	0.189887907765104	-0.242776747412214	-0.123061504532292	-0.063547276438395	-0.113745944504523	-0.057830535198964	0.076309366128061	0.54157	0.99071	0.85087	0.25627	0.55093	0.36877	0.48691	0.4664	0.52512	0.57048	0.99074	0.85072	0.37986	0.57679	0.47912	0.52883	0.52824	0.53459	0.999957	0.99993	0.999403	0.999796	0.996133	0.992415	0.999878	0.999962	0.9954	ALBAROSSA_library
human_lncrna_fused_13195	lncRNA_gRNA	-0.129147607989812	-0.366246983717947	0.038280163897786	-0.071701870751439	-0.228878291002281	0.079045153642552	-0.041539522740881	-0.66187034340801	-0.193432601332748	0.61935	0.676	0.59546	0.67617	0.15786	0.4557	0.19514	0.052899	0.41879	0.61917	0.67583	0.59538	0.676	0.19198	0.45597	0.22017	0.093883	0.41843	0.999957	0.99701	0.997814	0.999796	0.996133	0.992415	0.999878	0.999962	0.99505	ALBAROSSA_library
human_lncrna_fused_132	lncRNA_gRNA	-0.317411819068063	-0.836959752674011	0.254309103428999	-0.194887665903996	-0.383136479485069	-0.217158957432362	-0.350576559409793	-0.556395517150569	-0.549191554660925	0.44011	0.056176	0.92723	0.46124	0.51473	0.63222	0.25787	0.070926	0.25989	0.44016	0.099402	0.92723	0.46127	0.51466	0.63206	0.27293	0.12373	0.2661	0.999957	0.981871	0.999403	0.999796	0.996133	0.993533	0.999878	0.999962	0.990664	ALBAROSSA_library
human_lncrna_fused_13200	lncRNA_gRNA	-0.780847960997303	-0.365733249477604	-0.182351087832715	-0.365921100233908	0.074730878625981	-0.181303519329824	-0.033015963234613	-0.231223574142101	-0.078987845502737	0.0012511	0.14511	0.28688	0.016907	0.3537	0.49624	0.7342	0.44794	0.52515	0.0045484	0.24437	0.41701	0.046195	0.45437	0.55099	0.73411	0.51721	0.53461	0.366583	0.987024	0.997814	0.999796	0.996133	0.993494	0.999878	0.999962	0.9954	ALBAROSSA_library
human_lncrna_fused_13208	lncRNA_gRNA	-0.968630232568929	-0.550542124920122	-1.01191407436238	-0.236244814307725	-0.147214595179621	-0.580254852835289	-0.493489537658949	-0.26964574110835	-0.225727042220872	0.064189	0.46754	0.057195	0.25178	0.5889	0.29635	0.37219	0.49288	0.69477	0.11268	0.46747	0.10114	0.27254	0.58882	0.31111	0.37472	0.49275	0.69449	0.999957	0.99701	0.997814	0.999796	0.996133	0.992415	0.999878	0.999962	0.9954	ALBAROSSA_library
human_lncrna_fused_13209	lncRNA_gRNA	0.125773376093742	-0.29019249754752	0.282993658534201	0.252085070842378	-0.544931337164532	0.110671354183028	-0.29380848215268	0.08419927622682	-0.243317058316591	0.86079	0.26929	0.93031	0.96367	0.18947	0.84533	0.30026	0.85428	0.57443	0.86053	0.28478	0.9303	0.96372	0.21754	0.84497	0.30974	0.85392	0.57436	0.999957	0.988132	0.999403	0.999796	0.996133	0.995583	0.999878	0.999962	0.9954	ALBAROSSA_library
human_lncrna_fused_1321	lncRNA_gRNA	-0.083167933031954	-0.347678478362089	-0.64844956971132	-0.389263050061369	-1.39800194428426	0.146559913684145	-0.096887817241931	-0.676891110278814	-0.060643973524259	0.43074	0.58907	0.047845	0.060475	0.0097981	0.51109	0.78652	0.026513	0.50803	0.43104	0.58898	0.085376	0.10649	0.018476	0.51102	0.78611	0.048601	0.50794	0.999957	0.99701	0.997814	0.999796	0.919122	0.992415	0.999878	0.999962	0.9954	ALBAROSSA_library
human_lncrna_fused_13210	lncRNA_gRNA	-0.011587288461998	-0.190323457715197	0.283842073117555	0.12686237674563	-0.238168773083648	0.018463535669021	0.21480801019215	0.393106045558177	-0.043861528121173	0.76879	0.52305	0.6122	0.65719	0.17797	0.74711	0.93685	0.97923	0.89709	0.76878	0.55887	0.63388	0.66379	0.28388	0.74709	0.93679	0.97936	0.89699	0.999957	0.99701	0.997814	0.999796	0.996133	0.993533	0.999878	0.999962	0.999754	ALBAROSSA_library
human_lncrna_fused_13211	lncRNA_gRNA	-0.452541152695165	-0.981658441403548	-1.12158975208599	-0.204373136218557	-0.717715912806012	-0.385464216538075	-0.361854920150151	-0.767816800549561	-0.384571630226862	0.46639	0.063099	0.64008	0.80874	0.089111	0.19112	0.4184	0.34759	0.062643	0.46633	0.11088	0.63985	0.80836	0.13835	0.22427	0.41861	0.35462	0.097638	0.999957	0.982715	0.997814	0.999796	0.996133	0.992415	0.999878	0.999962	0.980444	ALBAROSSA_library
human_lncrna_fused_13215	lncRNA_gRNA	-0.422417478424933	-0.059105568579642	-0.643423217782345	-0.142739628735152	-0.209572000120027	-0.530650351539063	-0.383150177456623	0.021586370327895	-0.300285899682705	0.118	0.47229	0.0045111	0.032973	0.088091	0.069618	0.03443	0.25259	0.21153	0.24345	0.57987	0.016804	0.090587	0.19094	0.15944	0.089891	0.39075	0.32522	0.999957	0.99701	0.902903	0.999796	0.996133	0.985909	0.999878	0.999962	0.993197	ALBAROSSA_library
human_lncrna_fused_13218	lncRNA_gRNA	-0.576004905967441	-0.954375244394395	-0.444461371699304	-0.398596431985508	0.09658297211222	-0.175667153619	0.014621168143312	-0.144395496785386	-0.39561823755725	0.11222	0.13826	0.1416	0.13802	0.92886	0.63421	0.62348	0.17105	0.26075	0.18729	0.22414	0.22997	0.22427	0.92913	0.6346	0.62391	0.2699	0.29865	0.999957	0.982715	0.997814	0.999796	0.999233	0.993533	0.999878	0.999962	0.993197	ALBAROSSA_library
human_lncrna_fused_1322	lncRNA_gRNA	-0.0700313793221	-0.474641520684931	-0.712163502742088	-0.394696076928581	-0.194603008240661	-0.235597619508788	-0.027103150831823	0.132448210733497	-0.327154867981673	0.56852	0.38514	0.014554	0.086224	0.66961	0.28011	0.82303	0.78202	0.30757	0.57007	0.41894	0.038188	0.15105	0.66983	0.35547	0.82314	0.78213	0.33434	0.999957	0.99701	0.997814	0.999796	0.996133	0.992415	0.999878	0.999962	0.993197	ALBAROSSA_library
human_lncrna_fused_13220	lncRNA_gRNA	-0.290829274773845	-0.496720829130229	-0.51258800659986	-0.391641476384729	-0.868395479231428	-1.04159541638891	0.015757863127727	-0.290467982126409	-0.166315411122221	0.22658	0.1971	0.06904	0.093932	0.043399	0.024956	0.88245	0.07313	0.64779	0.34304	0.30759	0.15556	0.18576	0.10318	0.064229	0.88237	0.15962	0.64787	0.999957	0.990338	0.997814	0.999796	0.996133	0.984341	0.999878	0.999962	0.9954	ALBAROSSA_library
human_lncrna_fused_13222	lncRNA_gRNA	-0.12119809781746	-0.459108198133407	-0.495946178206515	-0.479246442895307	-0.324468554471219	-0.474039143142866	-0.091645397410764	-0.177835433134323	-0.524370689460992	0.25109	0.28551	0.099052	0.0040798	0.21047	0.016329	0.76615	0.66398	0.0019425	0.37255	0.41417	0.19806	0.014305	0.32351	0.045148	0.7661	0.66902	0.0069557	0.999957	0.99701	0.997814	0.889738	0.996133	0.984341	0.999878	0.999962	0.924596	ALBAROSSA_library
human_lncrna_fused_13226	lncRNA_gRNA	-0.194064303441854	-0.761114668011253	0.131601315674275	0.187885906683897	-0.363785020444536	-0.645542320665859	0.074082295543222	-0.122427928571507	-0.461767734575685	0.25249	0.019009	0.85557	0.89458	0.098671	0.026458	0.96875	0.76722	0.47621	0.37428	0.050371	0.85542	0.8945	0.18645	0.067484	0.96875	0.76721	0.49543	0.999957	0.940203	0.999403	0.999796	0.996133	0.984341	0.999878	0.999962	0.9954	ALBAROSSA_library
human_lncrna_fused_13229	lncRNA_gRNA	-0.335633320419958	-0.781950500554374	-0.564741047599169	-0.070745388623785	0.147810617208293	0.064629790708822	-0.205392379808847	-0.254174905055724	-0.224002814554401	0.036099	0.031963	0.03803	0.28464	0.31014	0.559	0.53821	0.080209	0.56093	0.087739	0.078819	0.092701	0.41346	0.43122	0.59151	0.56423	0.16822	0.56504	0.999957	0.972016	0.997814	0.999796	0.996133	0.993533	0.999878	0.999962	0.9954	ALBAROSSA_library
human_lncrna_fused_13233	lncRNA_gRNA	0.168181020167036	0.056474298042025	0.104518279283269	0.434808238353659	0.458317886716158	0.426819597659276	0.653773134729698	0.427574943887727	0.361792047111231	0.12736	0.15673	0.61268	0.93846	0.80979	0.53126	0.98158	0.50768	0.94057	0.20867	0.24996	0.61401	0.9387	0.80977	0.53957	0.98166	0.51807	0.94078	0.999957	0.987291	0.997814	0.999796	0.996133	0.992797	0.999878	0.999962	0.999939	ALBAROSSA_library
human_lncrna_fused_13235	lncRNA_gRNA	-0.11022765285492	-0.693435069422259	-0.237471242897368	-0.192137552477932	-0.080358934854377	-0.558991663418813	-0.08002446302417	-0.35731794363928	-0.695991078134703	0.78192	0.16208	0.68302	0.3714	0.86954	0.037098	0.7455	0.26444	0.013381	0.78203	0.25734	0.68325	0.41423	0.86971	0.079709	0.74577	0.341	0.032814	0.999957	0.987291	0.998315	0.999796	0.996133	0.984341	0.999878	0.999962	0.958119	ALBAROSSA_library
human_lncrna_fused_13239	lncRNA_gRNA	0.343732467791661	0.061356768597405	0.295383144111735	0.083327253343498	0.207495886208436	0.18623060551987	0.203520803671722	0.298750713081418	0.027128280194639	0.97354	0.31304	0.99682	0.93283	0.93617	0.91537	0.96749	0.85751	0.96572	0.9736	0.43531	0.99683	0.93279	0.93609	0.91532	0.96747	0.85736	0.96569	0.999957	0.99701	0.999403	0.999796	0.999233	0.998423	0.999878	0.999962	0.999939	ALBAROSSA_library
human_lncrna_fused_13243	lncRNA_gRNA	-1.46949958297891	-0.765302714968235	-0.259755730195311	-0.427410118793808	-0.734366423438698	-0.553322460889941	-0.939259169017124	-0.363700067478246	-0.730515583066585	0.0077138	0.050664	0.57121	0.16964	0.29495	0.26496	0.032734	0.31944	0.022578	0.014617	0.090117	0.57119	0.20561	0.30642	0.28462	0.05959	0.32967	0.041631	0.732052	0.977504	0.997814	0.999796	0.996133	0.992415	0.999878	0.999962	0.970288	ALBAROSSA_library
human_lncrna_fused_13247	lncRNA_gRNA	0.229944479589799	0.136605320291162	0.615109350932448	-0.067228331725886	-0.465427415637698	0.075126192223502	-0.329295536955867	-0.060351220258829	-0.143545307871987	0.56811	0.85461	0.92302	0.46169	0.28769	0.87252	0.14977	0.75391	0.63072	0.56969	0.85478	0.92325	0.48146	0.34884	0.87262	0.23996	0.75417	0.63111	0.999957	0.99701	0.999403	0.999796	0.996133	0.997296	0.999878	0.999962	0.9954	ALBAROSSA_library
human_lncrna_fused_13250	lncRNA_gRNA	0.247798906811282	-0.422352539720402	-0.286719362642724	-0.171285704352974	-0.329286546616923	-0.63325833854478	-0.340911413727705	-0.383731360395408	-0.021201281133042	0.13113	0.028906	0.36559	0.063958	0.27395	0.018395	0.32605	0.50556	0.75352	0.1711	0.052841	0.37311	0.1123	0.28823	0.034118	0.33249	0.5055	0.75324	0.999957	0.954304	0.997814	0.999796	0.996133	0.971904	0.999878	0.999962	0.9954	ALBAROSSA_library
human_lncrna_fused_13251	lncRNA_gRNA	-0.009474433796379	0.239470051644173	-0.544315226306083	-0.059276948342775	-0.247480083335035	-0.099183671761886	0.00693784632749	0.166445521241003	0.054783283891031	0.75259	0.94095	0.038849	0.21312	0.64883	0.89393	0.40036	0.93781	0.90006	0.7526	0.94088	0.094408	0.32875	0.65365	0.89383	0.4748	0.93774	0.89998	0.999957	0.998211	0.997814	0.999796	0.996133	0.997969	0.999878	0.999962	0.999829	ALBAROSSA_library
human_lncrna_fused_13252	lncRNA_gRNA	-0.209792579982826	-0.154564043235698	-0.177020917096518	-0.020421613653243	-0.011046233034355	-0.368322113582403	-0.384763788541585	-0.398441287159889	-0.273818117874336	0.35159	0.42712	0.76718	0.39393	0.8333	0.26281	0.16191	0.48816	0.53795	0.39355	0.45072	0.76743	0.43031	0.83343	0.34454	0.257	0.50195	0.53822	0.999957	0.99701	0.999403	0.999796	0.996133	0.992415	0.999878	0.999962	0.9954	ALBAROSSA_library
human_lncrna_fused_13254	lncRNA_gRNA	0.181700352460063	0.263098381763276	0.142056116959972	0.155027334941415	0.036379864847456	0.222450100402718	0.039569767041545	0.211220176718849	-0.036858578476697	0.92208	0.87036	0.63026	0.93004	0.81655	0.59492	0.51782	0.42137	0.79948	0.92228	0.87034	0.68248	0.93037	0.81675	0.65537	0.59353	0.56429	0.79964	0.999957	0.997476	0.998315	0.999796	0.996133	0.993533	0.999878	0.999962	0.996986	ALBAROSSA_library
human_lncrna_fused_1327	lncRNA_gRNA	-0.752790267500071	-0.767114524936476	-2.06235662189867	-0.661237025647321	-1.21850318041547	-0.507884341855067	-1.40953948121427	-1.57374126529491	-1.07078661616121																												ALBAROSSA_library
human_lncrna_fused_13280	lncRNA_gRNA	0.308974147457404	-0.130605058055068	0.12628733618296	0.175962526319769	0.205616958425248	-0.118856984806813	-0.431367252515097	-0.274252194667067	-0.670262576865745	0.84498	0.10511	0.21473	0.70285	0.6076	0.51583	0.086511	0.11454	0.0093374	0.84517	0.17725	0.32299	0.70319	0.60793	0.52659	0.14958	0.1913	0.025013	0.999957	0.982715	0.997814	0.999796	0.996133	0.992415	0.999878	0.999962	0.929682	ALBAROSSA_library
human_lncrna_fused_13281	lncRNA_gRNA	0.00200954918217	0.742374451184208	-0.134392357334018	-0.240182988466383	-0.320228168409922	-0.294392283914289	-0.363480297562072	0.074561947981608	0.349596677733322	0.34537	0.93566	0.47613	0.3866	0.458	0.45078	0.51555	0.802	0.82596	0.35111	0.93573	0.4763	0.39013	0.45785	0.45118	0.51549	0.80164	0.8255	0.999957	0.998211	0.997814	0.999796	0.996133	0.992415	0.999878	0.999962	0.997261	ALBAROSSA_library
human_lncrna_fused_13284	lncRNA_gRNA	0.874631807217435	0.436066456736409	0.798131323767621	0.550974383638894	0.356206395356268	0.567524475947541	0.942520956003444	0.629423759741276	0.525491111589607	0.62846	0.91487	0.99403	0.91213	0.82046	0.99554	0.99853	0.99684	0.90148	0.62885	0.91511	0.99401	0.91232	0.82058	0.99553	0.99855	0.99686	0.90168	0.999957	0.998211	0.999403	0.999796	0.996133	0.999534	0.999953	0.999962	0.999829	ALBAROSSA_library
human_lncrna_fused_13285	lncRNA_gRNA	-0.061079905209782	-0.234079426289094	-0.245176102463604	0.128776659124199	-0.028045091798459	-0.014759172081785	0.218835783547532	-0.540241517671784	-0.110666068696588	0.74348	0.077736	0.18648	0.75404	0.36653	0.88132	0.90154	0.076855	0.85527	0.74375	0.13764	0.29129	0.75431	0.40403	0.88139	0.90174	0.13729	0.85542	0.999957	0.982715	0.997814	0.999796	0.996133	0.997969	0.999878	0.999962	0.999105	ALBAROSSA_library
human_lncrna_fused_13286	lncRNA_gRNA	0.885140667876743	0.078488457225376	0.635101291955474	0.327257279246576	0.586246376490705	0.278800480869298	0.543912762258476	0.595768080137454	0.683616854917451	0.99748	0.8595	0.98327	0.28498	0.9709	0.39523	0.78859	0.70848	0.89667	0.99744	0.85923	0.98329	0.30046	0.97094	0.39855	0.78821	0.70822	0.89654	0.999957	0.99701	0.999403	0.999796	0.999233	0.992415	0.999878	0.999962	0.999754	ALBAROSSA_library
human_lncrna_fused_13289	lncRNA_gRNA	0.232669989612288	-0.071576636443951	0.379886204460977	0.242309132938602	0.311324353811042	-0.34629821721424	-0.121939699400706	-0.034509981055984	-0.037653335488539	0.91943	0.56875	0.71278	0.93809	0.90485	0.5245	0.77221	0.29502	0.3018	0.91968	0.57048	0.71317	0.93833	0.90502	0.53384	0.77246	0.36088	0.32988	0.999957	0.99701	0.999403	0.999796	0.997992	0.992415	0.999878	0.999962	0.993197	ALBAROSSA_library
human_lncrna_fused_1329	lncRNA_gRNA	0.017032387816966	0.489526118709003	0.140903199134777	-0.061365027809812	-0.056853278430302	-0.553561047675991	0.075463758289284	0.181340042365467	0.2307845588448	0.73697	0.9751	0.61804	0.61323	0.79817	0.42245	0.63718	0.91772	0.94175	0.73732	0.97516	0.61916	0.61374	0.79829	0.45349	0.63754	0.91799	0.94195	0.999957	0.999263	0.997814	0.999796	0.996133	0.992415	0.999878	0.999962	0.999939	ALBAROSSA_library
human_lncrna_fused_13292	lncRNA_gRNA	-0.118017040331942	-0.662132173801569	-0.148563955215332	0.018382186296606	0.01303747973778	-0.357907159102101	-0.668788697089754	-0.142320273146315	-0.071942828366518	0.23706	0.027851	0.3037	0.36578	0.79746	0.17964	0.015262	0.82853	0.83714	0.35569	0.069884	0.43626	0.47324	0.79743	0.28988	0.041418	0.8285	0.83711	0.999957	0.969722	0.997814	0.999796	0.996133	0.992415	0.999878	0.999962	0.998209	ALBAROSSA_library
human_lncrna_fused_13295	lncRNA_gRNA	-0.349192553434764	-0.402618106408151	-0.574507437220309	-0.260225394799105	-0.854772905198696	-0.042496468976531	-0.66974932909762	-0.417256663600957	-0.618084685668312	0.21613	0.28711	0.17794	0.073694	0.011053	0.85175	0.017454	0.12605	0.06887	0.30274	0.35006	0.27982	0.13299	0.029423	0.85185	0.045382	0.20741	0.12006	0.999957	0.99701	0.997814	0.999796	0.984022	0.995945	0.999878	0.999962	0.989857	ALBAROSSA_library
human_lncrna_fused_1330	lncRNA_gRNA	0.130996191670618	-0.585155697293912	-0.557703622787808	-0.073377115111408	-0.601654260822318	-0.237209612260405	0.230258305219587	0.001091873219035	0.280610032684455	0.75464	0.56849	0.047455	0.72852	0.22906	0.63453	0.72254	0.81937	0.80603	0.75435	0.56851	0.084731	0.7281	0.25026	0.63439	0.72221	0.81891	0.80562	0.999957	0.99701	0.997814	0.999796	0.996133	0.993533	0.999878	0.999962	0.996986	ALBAROSSA_library
human_lncrna_fused_13303	lncRNA_gRNA	-0.290943833832688	-0.792933752719801	-0.676720569647863	-0.49616115856714	-0.187542009925401	-0.669939624107808	-0.788499780448546	-0.247794219732522	0.128673441293134	0.19205	0.16881	0.055673	0.017552	0.58389	0.094301	0.088999	0.42267	0.83884	0.28776	0.2667	0.10882	0.045624	0.5846	0.16306	0.15314	0.45089	0.83903	0.999957	0.988058	0.997814	0.999796	0.996133	0.985909	0.999878	0.999962	0.998209	ALBAROSSA_library
human_lncrna_fused_13304	lncRNA_gRNA	0.891870500736844	-0.719122341371579	-0.361696606134328	0.095573326583614	-0.08948436272083	-0.079766636090143	0.448352134958351	0.603905082643251	-0.183840012579315	0.96264	0.44442	0.40093	0.45202	0.75469	0.46948	0.96396	0.75778	0.15553	0.96273	0.4444	0.40489	0.4522	0.7544	0.46958	0.96405	0.75743	0.17442	0.999957	0.99701	0.997814	0.999796	0.996133	0.992415	0.999878	0.999962	0.989857	ALBAROSSA_library
human_lncrna_fused_13305	lncRNA_gRNA	-0.647819933021481	-0.650914852112354	-0.329091995486135	0.022815241441738	0.097959580541661	-0.500726350622325	-0.530371528126615	-0.244295279271341	-0.729651631487085	0.056902	0.10276	0.15185	0.62606	0.90519	0.11726	0.16022	0.3783	0.037098	0.10677	0.1739	0.24408	0.62646	0.90535	0.19553	0.25462	0.41812	0.070741	0.999957	0.982715	0.997814	0.999796	0.997992	0.98896	0.999878	0.999962	0.970833	ALBAROSSA_library
human_lncrna_fused_13310	lncRNA_gRNA	-2.07970338779334	-0.884312858220983	-1.44778901402496	-1.33413004514549	-1.80434967088209	-0.0064507558792	-0.506909754715664	-0.00271443250426	0.00745885746468	0.0066063	0.059474	0.0038707	0.0010249	0.0016104	0.80183	0.044743	0.6581	0.87338	0.012609	0.10486	0.0074841	0.0019731	0.0031397	0.80147	0.080245	0.65784	0.87334	0.694017	0.982214	0.700258	0.317711	0.432036	0.993533	0.999878	0.999962	0.999105	ALBAROSSA_library
human_lncrna_fused_13311	lncRNA_gRNA	-0.297564862414355	-0.0919800929934	-0.421076393942625	0.066294072234224	-0.038306924728285	-0.218937718120609	-0.107773421513062	-0.243714080349671	-0.153066024080529	0.49942	0.59342	0.098652	0.96329	0.80731	0.67398	0.62344	0.10369	0.91996	0.54183	0.60951	0.19755	0.96327	0.80726	0.67899	0.63045	0.19675	0.91995	0.999957	0.99701	0.997814	0.999796	0.996133	0.993533	0.999878	0.999962	0.999829	ALBAROSSA_library
human_lncrna_fused_13314	lncRNA_gRNA	-0.39125223788539	-0.421529411058681	-0.201378116829298	-0.564557250960446	0.004590935791426	-0.126337295877565	-0.225276725541072	-0.18367529610981	-0.27641405753696	0.14445	0.43818	0.56298	0.0059352	0.80355	0.44046	0.49203	0.11818	0.72117	0.23265	0.45927	0.56893	0.016258	0.80361	0.46691	0.50027	0.19633	0.72153	0.999957	0.99701	0.997814	0.939615	0.996133	0.992415	0.999878	0.999962	0.9954	ALBAROSSA_library
human_lncrna_fused_13315	lncRNA_gRNA	-0.418348415674472	0.126267520333467	-0.482984191882956	0.000668238158153	-0.205417267185283	-0.555734686766285	-0.405203275571821	0.019191132927765	-0.541652691206964	0.21239	0.77499	0.18787	0.59858	0.74069	0.0050922	0.5877	0.50239	0.072023	0.32592	0.77494	0.30224	0.61769	0.74066	0.017711	0.60146	0.55054	0.13583	0.999957	0.99701	0.997814	0.999796	0.996133	0.971904	0.999878	0.999962	0.989857	ALBAROSSA_library
human_lncrna_fused_13317	lncRNA_gRNA	0.574245910113763	-1.28521706200184	-0.213834964018769	0.070543066349544	-0.73073539039007	0.062791635651904	-0.011018020453215	-0.09986604537732	0.432118344373269	0.64017	0.035037	0.43185	0.84663	0.048008	0.76967	0.78579	0.10056	0.84299	0.63994	0.063588	0.43367	0.84625	0.085637	0.76929	0.78537	0.15159	0.84259	0.999957	0.965962	0.997814	0.999796	0.996133	0.993533	0.999878	0.999962	0.998748	ALBAROSSA_library
human_lncrna_fused_13318	lncRNA_gRNA	-0.556279165580038	-0.702743270866968	0.062761524743546	-0.031213776549584	-0.445532865754853	-0.437682147616598	-0.060969894963553	-0.019856606166649	0.254650347225099	0.064501	0.17779	0.82816	0.66776	0.12083	0.12185	0.39287	0.71922	0.97971	0.11801	0.27926	0.82821	0.668	0.19938	0.20195	0.42033	0.71958	0.97978	0.999957	0.988132	0.999403	0.999796	0.996133	0.989835	0.999878	0.999962	0.999939	ALBAROSSA_library
human_lncrna_fused_13319	lncRNA_gRNA	0.163512561001561	-0.074027940518655	-0.327672074741556	0.087507273560523	0.113008735327769	-0.283167671787149	-0.022353060223458	-0.056519435749453	-0.391449621284482	0.92624	0.5921	0.33436	0.88542	0.81773	0.2479	0.7859	0.27558	0.17403	0.92622	0.59204	0.34568	0.88532	0.8173	0.27048	0.78549	0.29207	0.19019	0.999957	0.99701	0.997814	0.999796	0.996133	0.992415	0.999878	0.999962	0.99009	ALBAROSSA_library
human_lncrna_fused_13320	lncRNA_gRNA	0.203413463101614	-0.566865374991071	0.400538087443481	-0.076811665970155	-0.437740479882247	-0.166550930205902	-0.228652750972647	0.412876958038475	0.917138032990284	0.81609	0.47763	0.92454	0.50125	0.55803	0.43395	0.33677	0.95903	0.99114	0.81565	0.47751	0.92452	0.50119	0.55795	0.43498	0.34218	0.95913	0.99114	0.999957	0.99701	0.999403	0.999796	0.996133	0.992415	0.999878	0.999962	0.999939	ALBAROSSA_library
human_lncrna_fused_13321	lncRNA_gRNA	-0.548402437666358	-0.105998567340745	-0.326294507631003	-0.189700582252251	-0.036605679357744	-0.422026900750407	-0.411148359154488	-0.523966547740342	-0.17216074707636	0.15365	0.64023	0.4991	0.49661	0.56275	0.092666	0.38044	0.10324	0.56046	0.18885	0.64	0.49904	0.49649	0.56273	0.14813	0.38243	0.1536	0.56039	0.999957	0.99701	0.997814	0.999796	0.996133	0.985909	0.999878	0.999962	0.9954	ALBAROSSA_library
human_lncrna_fused_13322	lncRNA_gRNA	0.057502092372804	-0.493109025952341	-0.850280765902007	-0.221786936858507	-0.572082216175439	-0.166997591781009	-0.150678820698675	0.050395231156718	-0.081419910465282	0.83806	0.55001	0.014386	0.26859	0.15781	0.57421	0.47642	0.75259	0.62217	0.83771	0.55002	0.026927	0.28657	0.19195	0.57414	0.47633	0.75231	0.62202	0.999957	0.99701	0.997112	0.999796	0.996133	0.993494	0.999878	0.999962	0.9954	ALBAROSSA_library
human_lncrna_fused_13323	lncRNA_gRNA	-0.133576568878914	-0.076531230712297	0.053346848292603	0.033048930668064	-0.283607089407469	-0.441198857850583	0.01920531405968	-0.408118485493014	-0.048537100059489	0.10061	0.21725	0.60143	0.41189	0.18168	0.035553	0.60696	0.48982	0.11808	0.17059	0.30485	0.60351	0.4436	0.28088	0.077407	0.60728	0.5033	0.19389	0.999957	0.990338	0.997814	0.999796	0.996133	0.984341	0.999878	0.999962	0.99009	ALBAROSSA_library
human_lncrna_fused_13324	lncRNA_gRNA	-0.493622100612827	-0.912443277524239	0.024072778900204	0.054700319876324	0.320765077411874	-0.370310077374965	-0.255052283832583	-0.164894571975089	-0.694092669969961	0.17274	0.051784	0.78778	0.7825	0.91498	0.5545	0.43323	0.316	0.067046	0.20406	0.092	0.78739	0.78207	0.91495	0.55442	0.43318	0.32668	0.10122	0.999957	0.978166	0.999403	0.999796	0.99851	0.993494	0.999878	0.999962	0.983313	ALBAROSSA_library
human_lncrna_fused_13325	lncRNA_gRNA	-0.216900038829801	0.666727120322117	-0.00719828317907	-0.158476579397941	-0.102097307467073	-0.783456871848008	-0.134031155666891	-0.095451654399156	-0.230435143610244	0.16937	0.99131	0.81942	0.36629	0.70698	0.027723	0.33336	0.48238	0.46521	0.20135	0.99134	0.81895	0.37162	0.70672	0.050777	0.33904	0.48223	0.46511	0.999957	0.99993	0.999403	0.999796	0.996133	0.984341	0.999878	0.999962	0.9954	ALBAROSSA_library
human_lncrna_fused_13327	lncRNA_gRNA	-0.892304933864993	-0.61488005818725	-0.280083268807988	-0.470518841038956	-0.731511295084162	-0.540101720415977	-0.607856622114668	-0.743438363227566	-0.941550535978596	0.0020391	0.41093	0.031456	0.03159	0.028914	0.025959	0.0084656	0.027194	0.00045261	0.0073043	0.48879	0.07876	0.078404	0.072124	0.066398	0.025402	0.068791	0.0017054	0.498003	0.99701	0.997814	0.999796	0.996133	0.984341	0.942329	0.999962	0.812928	ALBAROSSA_library
human_lncrna_fused_13332	lncRNA_gRNA	-0.437115457348031	-0.131681008464526	-0.321006699819783	-0.093942950938912	-0.254553841913409	-0.267454816177195	-0.583415543443753	-0.315070157419498	-0.306681557116478	0.046483	0.86522	0.19613	0.38999	0.36487	0.088181	0.018332	0.29704	0.72477	0.10962	0.8651	0.31187	0.48615	0.46054	0.18067	0.048462	0.42789	0.72475	0.999957	0.997164	0.997814	0.999796	0.996133	0.985909	0.999878	0.999962	0.9954	ALBAROSSA_library
human_lncrna_fused_13334	lncRNA_gRNA	0.615951721577224	0.12868003975618	-0.199987947590263	-0.021673631388943	0.024925290045537	-0.132893845652639	0.193106607165373	-0.332302862169409	-0.358520196005769	0.99935	0.9166	0.56104	0.11365	0.86005	0.77973	0.88887	0.050626	0.032142	0.99937	0.91682	0.56729	0.19022	0.86023	0.77985	0.88896	0.098915	0.062956	0.999957	0.998211	0.997814	0.999796	0.996133	0.993533	0.999878	0.999962	0.970288	ALBAROSSA_library
human_lncrna_fused_13336	lncRNA_gRNA	-0.539916280605771	-0.546735909796173	-0.322606791899428	-0.009280854690819	-0.030673000323214	-0.45411524510441	-0.591419989250759	-0.271553566089019	-0.459679475541617	0.10121	0.069031	0.13725	0.77235	0.62761	0.13548	0.020424	0.14957	0.11691	0.17148	0.12488	0.22404	0.77259	0.628	0.22094	0.050437	0.24021	0.19218	0.999957	0.982715	0.997814	0.999796	0.996133	0.992415	0.999878	0.999962	0.99009	ALBAROSSA_library
human_lncrna_fused_13337	lncRNA_gRNA	-0.041853051828031	-0.750415969004493	0.205032207583178	-0.269562155086564	-0.248941203171075	-0.453805000669652	-0.147506955794622	0.340447094043132	-0.002691114161684	0.74603	0.12795	0.57506	0.38181	0.065634	0.14525	0.76743	0.98768	0.55434	0.74633	0.20956	0.57954	0.42159	0.1196	0.23444	0.76769	0.98775	0.55459	0.999957	0.982715	0.997814	0.999796	0.996133	0.992415	0.999878	0.999962	0.9954	ALBAROSSA_library
human_lncrna_fused_13339	lncRNA_gRNA	-0.232101314155733	-0.087444654033907	-0.394674879902492	0.041269455326531	-1.01501016031198	-0.349995466266878	-0.283415925769669	0.19384906073735	-0.120011427564927	0.58748	0.88129	0.2142	0.65831	0.0031113	0.050744	0.14348	0.79324	0.82762	0.60419	0.88119	0.33297	0.66471	0.011003	0.11876	0.23988	0.79321	0.8276	0.999957	0.997573	0.997814	0.999796	0.789735	0.985909	0.999878	0.999962	0.997395	ALBAROSSA_library
human_lncrna_fused_13342	lncRNA_gRNA	-0.44751969809097	0.081041493495971	-0.155665989749283	-0.117739951832835	-0.692469124636909	0.132127516346659	0.160317801419429	0.012622841670832	0.043970774512996	0.092747	0.6892	0.70731	0.24583	0.050743	0.94327	0.45538	0.68834	0.757	0.15925	0.68942	0.7077	0.33062	0.097522	0.94349	0.46962	0.68855	0.7573	0.999957	0.99701	0.998871	0.999796	0.996133	0.998423	0.999878	0.999962	0.9954	ALBAROSSA_library
human_lncrna_fused_13344	lncRNA_gRNA	0.360625884334172	-0.30349590682776	-0.267385638570436	0.172379530745755	0.236546455954789	-0.042756390544722	0.080084406766578	0.342871803353904	-0.581971042789659	0.9014	0.38596	0.4297	0.90238	0.83924	0.6218	0.7237	0.93952	0.04205	0.90131	0.38846	0.43169	0.90224	0.83891	0.62164	0.72335	0.93954	0.075636	0.999957	0.99701	0.997814	0.999796	0.996133	0.993533	0.999878	0.999962	0.972571	ALBAROSSA_library
human_lncrna_fused_13351	lncRNA_gRNA	0.067220161270951	-0.300350380428334	0.164029730865063	-0.050901642991721	0.245343192461395	-0.179241557995534	-0.011949191433627	-0.090825852476229	0.157255413944048	0.85221	0.73928	0.96883	0.57007	0.8932	0.58018	0.86438	0.72154	0.95807	0.85233	0.7396	0.96894	0.57288	0.89332	0.58269	0.8645	0.7219	0.95823	0.999957	0.99701	0.999403	0.999796	0.996851	0.993533	0.999878	0.999962	0.999939	ALBAROSSA_library
human_lncrna_fused_13352	lncRNA_gRNA	-0.487835963413824	-0.770992770461485	-0.294638298491566	-0.468155019181333	-0.943178408083633	-0.691267125322774	-0.359749576453608	-0.46881184937786	-0.725014012909617	0.079734	0.54311	0.4753	0.032891	0.0099729	0.036763	0.12519	0.16595	0.039639	0.13137	0.54311	0.47549	0.059878	0.018802	0.066567	0.16374	0.20211	0.071544	0.999957	0.99701	0.997814	0.999796	0.920802	0.984341	0.999878	0.999962	0.970833	ALBAROSSA_library
human_lncrna_fused_13353	lncRNA_gRNA	0.087717957344239	-0.898594445644149	0.340560878127585	-0.013583227776832	0.102301797894505	-0.450438017919224	0.076095743176015	-0.29516205731997	-0.463795565759035	0.88038	0.075524	0.98068	0.91876	0.93691	0.091592	0.68782	0.6019	0.11263	0.88043	0.13439	0.98075	0.91901	0.93716	0.15914	0.68803	0.60262	0.18596	0.999957	0.982715	0.999403	0.999796	0.999233	0.985909	0.999878	0.999962	0.99009	ALBAROSSA_library
human_lncrna_fused_13354	lncRNA_gRNA	0.202566524626157	-1.0066552596435	-0.211783226540338	-0.220047124309496	-0.683616322649199	-0.46176533052822	0.007366398433773	0.056168006420127	-0.817231354483953	0.91699	0.050914	0.21623	0.75057	0.038655	0.076897	0.30213	0.49637	0.0035186	0.91695	0.11887	0.33528	0.75055	0.093147	0.16695	0.41979	0.54673	0.011346	0.999957	0.982715	0.997814	0.999796	0.996133	0.985909	0.999878	0.999962	0.929682	ALBAROSSA_library
human_lncrna_fused_13355	lncRNA_gRNA	-0.504004073778163	-0.033919226283216	0.054993852121731	0.188681357064448	-0.308108126479576	-0.447984317317477	0.056251127103755	-0.127149643038176	-0.045620765361514	0.050705	0.32339	0.73353	0.81015	0.2227	0.20181	0.46479	0.74618	0.8112	0.1184	0.44056	0.73384	0.81013	0.33833	0.31618	0.51432	0.74611	0.81117	0.999957	0.99701	0.999403	0.999796	0.996133	0.992415	0.999878	0.999962	0.996986	ALBAROSSA_library
human_lncrna_fused_13364	lncRNA_gRNA	0.024252494317786	-0.675903844054515	-0.412508074651588	0.01766249952362	-0.096621967991351	-0.239886285375763	-0.214812350506942	-0.480526744099616	0.670124989508555	0.93077	0.31873	0.14802	0.80571	0.87033	0.65229	0.69399	0.081445	0.9988	0.93077	0.43822	0.25563	0.80568	0.8702	0.66093	0.69412	0.16978	0.99879	0.999957	0.99701	0.997814	0.999796	0.996133	0.993533	0.999878	0.999962	0.999939	ALBAROSSA_library
human_lncrna_fused_13366	lncRNA_gRNA	0.093103695259909	0.07266419765525	0.188819189487682	0.342149339438893	0.190677436865996	0.128432900871368	0.132360376871976	-0.089137610008859	0.375511118680303	0.55816	0.82263	0.84727	0.96721	0.96463	0.6717	0.60811	0.47905	0.9984	0.58228	0.8226	0.84715	0.96719	0.96461	0.67705	0.61769	0.53599	0.9984	0.999957	0.99701	0.999403	0.999796	0.999233	0.993533	0.999878	0.999962	0.999939	ALBAROSSA_library
human_lncrna_fused_13370	lncRNA_gRNA	-0.977461024936705	-0.543233902332149	-0.374348777882347	-0.061662487465927	0.055748424021773	-0.330080243933234	-0.565077275650335	-0.156579271500016	-0.609382118491731	0.0091733	0.13209	0.26863	0.26359	0.83588	0.54578	0.1278	0.13021	0.042944	0.024586	0.21546	0.35542	0.3418	0.83604	0.55204	0.20894	0.21328	0.080009	0.93174	0.982715	0.997814	0.999796	0.996133	0.993494	0.999878	0.999962	0.972576	ALBAROSSA_library
human_lncrna_fused_13371	lncRNA_gRNA	0.134483887577594	-0.295546319409987	0.036289536658726	0.189082532417538	0.293488005778901	-0.351049142538412	0.071266716445072	0.012510876868481	0.029781515337897	0.8678	0.41984	0.82153	0.97637	0.73019	0.46315	0.57427	0.7349	0.68086	0.86793	0.44513	0.82162	0.97642	0.73049	0.48421	0.57491	0.73521	0.68108	0.999957	0.99701	0.999403	0.999796	0.996133	0.992415	0.999878	0.999962	0.9954	ALBAROSSA_library
human_lncrna_fused_13380	lncRNA_gRNA	0.103453423002043	-0.443187362737793	0.317559831762242	0.066596919459305	-0.400765911302319	-0.341582319134981	0.251067578699492	0.415817855028502	0.219324909017716	0.87295	0.69149	0.84376	0.97186	0.41471	0.28327	0.99139	0.94076	0.962	0.87284	0.69227	0.84364	0.97191	0.48895	0.41216	0.99144	0.9407	0.96195	0.999957	0.99701	0.999403	0.999796	0.996133	0.992415	0.999878	0.999962	0.999939	ALBAROSSA_library
human_lncrna_fused_13387	lncRNA_gRNA	0.095274744361994	-0.58706906929678	-0.627033139599071	-0.252109755082107	0.564612092428922	-0.644168449442325	0.040329856985006	-0.409442264650709	-0.348752646779495	0.85368	0.11452	0.1282	0.43712	0.97833	0.065837	0.57764	0.1933	0.274	0.85332	0.15888	0.17912	0.43773	0.9784	0.11541	0.57758	0.22406	0.27896	0.999957	0.982715	0.997814	0.999796	0.999233	0.985909	0.999878	0.999962	0.992851	ALBAROSSA_library
human_lncrna_fused_13389	lncRNA_gRNA	0.818923207598479	1.17294643897655	1.00807859167062	1.03504303825185	1.57949844430486	1.0311568431009	0.407701135052811	1.12927950118264	1.35509206755046																												ALBAROSSA_library
human_lncrna_fused_13390	lncRNA_gRNA	-0.275464148599052	-0.39520277264164	-0.559598488742871	0.05128220728226	-0.022522433352901	-0.011242300295487	-0.360450444429137	-0.376095452459669	-0.33809179249578	0.17667	0.64471	0.11325	0.36408	0.59341	0.32598	0.16347	0.44384	0.15086	0.27767	0.64514	0.19085	0.409	0.59396	0.38548	0.25919	0.4669	0.22041	0.999957	0.99701	0.997814	0.999796	0.996133	0.992415	0.999878	0.999962	0.990664	ALBAROSSA_library
human_lncrna_fused_13391	lncRNA_gRNA	-0.373468904140467	-0.330671532037755	0.08490096005279	-0.324220752727231	-0.675040750211098	-0.166237395882034	0.098719416777655	-0.420961632196767	-0.205197787826559	0.43636	0.36716	0.77029	0.30878	0.046205	0.1042	0.85501	0.19438	0.53004	0.43646	0.37113	0.76992	0.32082	0.082678	0.15686	0.85466	0.22492	0.53005	0.999957	0.99701	0.999403	0.999796	0.996133	0.985909	0.999878	0.999962	0.9954	ALBAROSSA_library
human_lncrna_fused_13401	lncRNA_gRNA	0.322168031272982	0.016816116973649	-0.027158042087906	0.37121286020038	0.514516678855202	0.302713587163273	0.057409837103264	0.101390258464252	0.062786572976311	0.80434	0.68956	0.097298	0.82554	0.9204	0.70267	0.36803	0.65428	0.14494	0.80438	0.68978	0.16835	0.82563	0.92065	0.70303	0.40168	0.65465	0.21635	0.999957	0.99701	0.997814	0.999796	0.99851	0.993533	0.999878	0.999962	0.990664	ALBAROSSA_library
human_lncrna_fused_13412	lncRNA_gRNA	-0.206215593260143	-0.462664632241812	0.034848298158048	-0.100679405030684	0.05469228080725	0.007478394798577	-0.090975172090991	0.179039419025296	-0.061565481091046	0.74254	0.44006	0.21726	0.14134	0.50967	0.53501	0.66859	0.27402	0.34761	0.74249	0.50587	0.33647	0.24288	0.54823	0.57551	0.67009	0.4007	0.40424	0.999957	0.99701	0.997814	0.999796	0.996133	0.993494	0.999878	0.999962	0.994452	ALBAROSSA_library
human_lncrna_fused_13418	lncRNA_gRNA	-0.170265700201155	-1.20441771940566	0.215615788365437	-0.140788167300908	0.102917201328128	0.017298620784846	0.288609649045505	-0.013439191753511	-0.022088951526964	0.5176	0.057388	0.77073	0.51671	0.87423	0.7664	0.92532	0.74015	0.56442	0.51755	0.10147	0.77038	0.51666	0.87417	0.76598	0.92528	0.73992	0.56442	0.999957	0.982214	0.999403	0.999796	0.996133	0.993533	0.999878	0.999962	0.9954	ALBAROSSA_library
human_lncrna_fused_13421	lncRNA_gRNA	-0.055686000832428	-0.356123234473528	-0.118243463643946	-0.241197676183592	-0.555640171683132	-1.13203982437366	-0.303006801203823	-0.042223092632682	-0.209621017739883	0.68694	0.0756	0.46035	0.39619	0.026936	0.0016538	0.27329	0.13935	0.51215	0.68715	0.13451	0.4859	0.43194	0.061538	0.0046615	0.33467	0.22603	0.51241	0.999957	0.982715	0.997814	0.999796	0.996133	0.900479	0.999878	0.999962	0.9954	ALBAROSSA_library
human_lncrna_fused_13422	lncRNA_gRNA	-0.175039461640258	-0.125504167579122	0.185319097122797	-0.318029531739384	-0.616737092621874	-0.377314424016231	-0.184836136999395	-0.142461585885745	0.046464110868263	0.2797	0.58376	0.74452	0.076005	0.081151	0.11865	0.24906	0.23684	0.15719	0.40712	0.60213	0.7445	0.16389	0.16486	0.21718	0.36968	0.35662	0.24962	0.999957	0.99701	0.999403	0.999796	0.996133	0.992415	0.999878	0.999962	0.990664	ALBAROSSA_library
human_lncrna_fused_13424	lncRNA_gRNA	0.0679218799904	0.152104399760922	0.327012348372461	0.651820654234817	0.30545571626969	0.464573834559829	0.551369178671574	0.425982108810254	0.641400151821631	0.15747	0.66674	0.84573	0.96225	0.77731	0.82284	0.54066	0.81728	0.99099	0.25092	0.66701	0.84591	0.96232	0.77747	0.82294	0.54343	0.81736	0.99103	0.999957	0.99701	0.999403	0.999796	0.996133	0.99415	0.999878	0.999962	0.999939	ALBAROSSA_library
human_lncrna_fused_13425	lncRNA_gRNA	0.212953214381037	-0.400860652586694	0.099707353137846	0.1364512226583	-0.103490187237434	-0.180708594491479	0.167401579414389	0.350560854714862	-0.464398844559054	0.77443	0.12825	0.86516	0.64083	0.82093	0.17889	0.8193	0.9527	0.031162	0.77407	0.16954	0.86498	0.64057	0.82045	0.21448	0.81884	0.95276	0.056831	0.999957	0.982715	0.999403	0.999796	0.996133	0.992186	0.999878	0.999962	0.970288	ALBAROSSA_library
human_lncrna_fused_13428	lncRNA_gRNA	-0.66392742291382	-0.169937221472192	0.321061397486861	-0.404871511599744	-0.225336137625239	-0.600418344788682	-0.084954361635539	-0.347841108976683	-0.705031650872999	0.054784	0.67782	0.42477	0.041521	0.2537	0.051205	0.78843	0.15085	0.011639	0.12679	0.67971	0.51801	0.09952	0.37571	0.1197	0.78841	0.25366	0.031289	0.999957	0.99701	0.997814	0.999796	0.996133	0.985909	0.999878	0.999962	0.954548	ALBAROSSA_library
human_lncrna_fused_13429	lncRNA_gRNA	0.062206615226953	0.21623281961075	0.456947093839335	0.193759725461603	0.381866648772164	0.204839943651107	-0.003296839682917	-0.249410891420016	-0.012447365701592	0.80706	0.8664	0.95533	0.42309	0.9351	0.90166	0.75089	0.18785	0.59689	0.80708	0.86654	0.95551	0.45202	0.9354	0.90187	0.75115	0.29301	0.59725	0.999957	0.997476	0.999403	0.999796	0.999233	0.997969	0.999878	0.999962	0.9954	ALBAROSSA_library
human_lncrna_fused_13430	lncRNA_gRNA	-0.243710771682665	-0.294228736071798	0.202628194649736	-0.20534442938121	0.217757010457545	-0.219656849002793	-0.357339377134114	-0.078877285039147	-0.23426839745155	0.47215	0.13726	0.87622	0.34363	0.88476	0.29862	0.16173	0.82469	0.17572	0.48582	0.2227	0.87626	0.39485	0.88484	0.36742	0.25674	0.82479	0.2374	0.999957	0.982715	0.999403	0.999796	0.996851	0.992415	0.999878	0.999962	0.990664	ALBAROSSA_library
human_lncrna_fused_13431	lncRNA_gRNA	0.03689369943502	-0.602605245713294	0.298329191817243	-0.057344347214358	0.035195842192709	-0.101165446269979	0.022473722074762	0.179393265045888	0.413735069297072	0.15201	0.061715	0.94102	0.041454	0.4288	0.53831	0.30441	0.43286	0.91167	0.24327	0.11414	0.94123	0.085586	0.45105	0.54559	0.35603	0.45855	0.91185	0.999957	0.982715	0.999403	0.999796	0.996133	0.993494	0.999878	0.999962	0.999829	ALBAROSSA_library
human_lncrna_fused_13435	lncRNA_gRNA	-0.560989968159338	-0.274296307405441	0.249417782657051	-0.014154859550364	0.021254721804723	-0.090877192613678	-0.266851442344875	0.029355720282458	-0.600371837459693	0.058672	0.50644	0.89883	0.66787	0.76442	0.20764	0.55523	0.53402	0.0021354	0.10945	0.51491	0.89903	0.66812	0.76466	0.3106	0.55688	0.54056	0.0059841	0.999957	0.99701	0.999403	0.999796	0.996133	0.992415	0.999878	0.999962	0.924596	ALBAROSSA_library
human_lncrna_fused_13437	lncRNA_gRNA	-0.191286325833344	0.007011812255151	0.068679044102151	-0.126901623855374	0.03436956894793	-0.092833768470834	-0.035368842822351	-0.087282904994022	-0.298203876341518	0.50236	0.62336	0.42782	0.74669	0.81858	0.29351	0.65645	0.36404	0.44559	0.54377	0.63311	0.51963	0.74665	0.81855	0.42401	0.65905	0.47054	0.47232	0.999957	0.99701	0.997814	0.999796	0.996133	0.992415	0.999878	0.999962	0.9954	ALBAROSSA_library
human_lncrna_fused_13439	lncRNA_gRNA	-0.524161364121867	-0.227128505364037	-0.236420040059366	-0.294688458001088	0.049993753882963	-0.178998150521295	0.016147625076817	-0.290890726855165	-0.213736938806695	0.036007	0.72292	0.70616	0.52778	0.68311	0.31471	0.61892	0.56466	0.66528	0.07538	0.72331	0.70654	0.53557	0.68335	0.37799	0.61934	0.56772	0.66555	0.999957	0.99701	0.99884	0.999796	0.996133	0.992415	0.999878	0.999962	0.9954	ALBAROSSA_library
human_lncrna_fused_13440	lncRNA_gRNA	0.216573253619967	-0.54725381960837	0.124135824950741	0.512219999525827	0.154330871956417	-0.062249365622631	0.398821985087244	0.220171004561965	0.648447519871759	0.94179	0.33192	0.71879	0.95333	0.91846	0.22226	0.95779	0.9033	0.99905	0.942	0.38074	0.71916	0.95348	0.91872	0.31941	0.95795	0.90346	0.99907	0.999957	0.99701	0.999403	0.999796	0.99851	0.992415	0.999878	0.999962	0.999939	ALBAROSSA_library
[truncated: 43,838 more rows]
