# Supplementary material for: Genome-scale pan-cancer interrogation of lncRNA dependencies using CasRx
Source: Nat Methods. 2024 Feb 26;21(4):584–96. doi: 10.1038/s41592-024-02190-0 (PMC11009108; doi:10.1038/s41592-024-02190-0)
Supplement: Supplementary file 4 — Supplementary Tables 1–18. [file 41592_2024_2190_MOESM4_ESM.zip › Supplementary_tables/Supplementary_table13.csv]

target	unified_ID	Annotated_ID	cancer_related	Paper_cancer	validation	Paper_validation	group	LN18.lfc	LN229.lfc	A549.lfc	NCIH460.lfc	KP4.lfc	MIAPACA2.lfc
human_lncrna_fused_10388	human_lncrna_fused_10388	HSALNT0162188	NO				Common essential	-0.573585	-1.2385415000000002	-1.9735265	-1.3574600000000001	-4.16428	-0.90735
human_lncrna_fused_10533	human_lncrna_fused_10533	HSALNT0162743	NO				MIAPACA2	-0.5161	-0.774135	-0.07057500000000001	0.097055	-0.0939035	-2.23705
human_lncrna_fused_1179	human_lncrna_fused_1179	HSALNG0001650	NO				Common essential	-2.846985	-0.7213529999999999	-0.6967850000000001	-0.021415000000000017	-2.06245	-1.6350117000000002
human_lncrna_fused_11899	human_lncrna_fused_11899	lnc-R3HCC1L-2	NO				LN229	-0.10159499999999999	-1.83845	-0.41757500000000003	-0.266745	-0.661555	-0.44728499999999993
human_lncrna_fused_12078	human_lncrna_fused_12078	C10orf95-AS1;RPARP-AS1	YES	https://www.ncbi.nlm.nih.gov/pmc/articles/PMC8520480/;https://pubmed.ncbi.nlm.nih.gov/35837104/;https://pubmed.ncbi.nlm.nih.gov/32190687/;https://pubmed.ncbi.nlm.nih.gov/34558724/;https://pubmed.ncbi.nlm.nih.gov/34675548/	YES	https://www.ncbi.nlm.nih.gov/pmc/articles/PMC8520480/;https://www.ncbi.nlm.nih.gov/pmc/articles/PMC9273977/	Common essential	-1.709515	0.10289999999999999	-0.10248125000000001	0.395655	-1.51375	-0.480406
human_lncrna_fused_12101	human_lncrna_fused_12101	URS0000D58F40_9606	NO				KP4	-0.20521999999999999	-0.2992375	0.23027999999999998	-0.002464999999999995	-0.887325	-0.009984999999999994
human_lncrna_fused_12457	human_lncrna_fused_12457	HSALNG0080814	NO				Common essential	-0.15912	-1.2135	-0.03836999999999999	0.04598500000000001	-0.23594700000000002	-1.6767999999999998
human_lncrna_fused_1284	human_lncrna_fused_1284	HSALNG0001810	NO				LN229	-0.9114949999999999	-1.42198	-0.396695	-0.5710500000000001	-0.9803900000000001	-0.45159499999999997
human_lncrna_fused_12861	human_lncrna_fused_12861	ENSG00000282787	NO				LN18	-1.37915	-0.114245	-0.3679	-0.5248349999999999	-0.382132	-0.025649999999999992
human_lncrna_fused_13785	human_lncrna_fused_13785	SPON1-AS1	NO				Common essential	-2.664	-1.2116500000000001	-0.096175	-0.703944	-0.339225	-0.722055
human_lncrna_fused_15015	human_lncrna_fused_15015	HSALNG0084630	NO				KP4	-0.4101	-0.190255	-0.133795	-0.390265	-1.26495	-0.609074
human_lncrna_fused_15144	human_lncrna_fused_15144	NEAT1	YES	https://www.frontiersin.org/articles/10.3389/fgene.2018.00471/full	YES	https://www.frontiersin.org/articles/10.3389/fgene.2018.00471/full;https://www.ncbi.nlm.nih.gov/pmc/articles/PMC7102915/;https://www.ncbi.nlm.nih.gov/pmc/articles/PMC5325106/;https://onlinelibrary.wiley.com/doi/full/10.1002/kjm2.12354;https://www.dovepress.com/long-noncoding-rna-neat1-promotes-cell-proliferation-and-invasion-and--peer-reviewed-fulltext-article-OTT;https://www.nature.com/articles/…	Core essential	-7.691800000000001	-7.463150000000001	-4.528650000000001	-6.68365	-7.4014	-7.4641
human_lncrna_fused_15157	human_lncrna_fused_15157	MALAT1	YES	https://pubmed.ncbi.nlm.nih.gov/29928382/	YES	https://pubmed.ncbi.nlm.nih.gov/29928382/;https://pubmed.ncbi.nlm.nih.gov/23153939/;https://pubmed.ncbi.nlm.nih.gov/24525122/;https://pubmed.ncbi.nlm.nih.gov/20213048/;https://pubmed.ncbi.nlm.nih.gov/25431257/	Core essential	-3.5102	-6.62365	-4.6515	-4.09865	-6.3307	-4.00535
human_lncrna_fused_15858	human_lncrna_fused_15858	ANKRD42-DT	NO				KP4	-0.533065	0.162885	0.12277	0.15866	-1.3279999999999998	0.18260549999999998
human_lncrna_fused_1610	human_lncrna_fused_1610	ENSG00000284702	NO				LN229	-0.19849	-2.22595	-0.20124	-0.24324500000000002	-0.672723	-0.17315000000000003
human_lncrna_fused_16431	human_lncrna_fused_16431	ENSG00000285696	NO				LN18	-2.9036	-0.7359499999999999	0.100495	0.2686049999999999	-0.8040799999999999	0.5311400000000001
human_lncrna_fused_16880	human_lncrna_fused_16880	lnc-BLID-5	YES	https://www.ncbi.nlm.nih.gov/pmc/articles/PMC6021240/	YES	https://www.ncbi.nlm.nih.gov/pmc/articles/PMC6021240/	Common essential	-3.81195	-5.1183	-0.17316399999999998	0.15572999999999998	-5.5245	0.192165
human_lncrna_fused_17397	human_lncrna_fused_17397	HSALNG0088468	NO				LN18	-1.07985	-0.772525	-0.22017599999999998	0.050835000000000005	-0.641115	-0.30203747
human_lncrna_fused_1978	human_lncrna_fused_1978	lnc-RLF-4	NO				Common essential	-1.26749	-0.47394000000000003	-0.53794	-1.82225	-0.78078	-0.78836
human_lncrna_fused_20305	human_lncrna_fused_20305	HSALNG0093194;MIR5700host	NO				NCIH460	0.07567499999999999	0.014429999999999998	-0.34648499999999993	-1.9012499999999999	0.056040000000000006	0.10049999999999998
human_lncrna_fused_20610	human_lncrna_fused_20610	HSALNG0093670	NO				KP4	-0.11821999999999999	0.17151	0.104505	0.06444000000000001	-0.9164049999999999	-0.082455
human_lncrna_fused_21248	human_lncrna_fused_21248	ENSG00000274191	NO				Common essential	-0.815315	0.13844499999999998	-0.9533400000000001	0.132885	-0.6916899999999999	-0.46003000000000005
human_lncrna_fused_21546	human_lncrna_fused_21546	HSALNG0095097	NO				Common essential	-0.35956	-0.06644000000000001	-0.906535	-2.0107015	-0.752745	-1.815
human_lncrna_fused_21576	human_lncrna_fused_21576	NONHSAG012751.2	NO				KP4	-0.05666	-0.553335	-0.1346735	0.54990000000000006	-0.70636	-0.10831999999999997
human_lncrna_fused_23056	human_lncrna_fused_23056	DLEU2	YES	https://pubmed.ncbi.nlm.nih.gov/33106136/;https://www.sciencedirect.com/science/article/pii/S0753332220312865;https://cancerci.biomedcentral.com/articles/10.1186/s12935-021-02074-9	YES	https://pubmed.ncbi.nlm.nih.gov/34261460/;https://www.sciencedirect.com/science/article/pii/S0014482721000823?via%3Dihub#fig2;https://pubmed.ncbi.nlm.nih.gov/32922596/;https://www.sciencedirect.com/science/article/abs/pii/S0024320521004045?via%3Dihub;https://pubmed.ncbi.nlm.nih.gov/31721438/;https://pubmed.ncbi.nlm.nih.gov/33391439/#&gid=article-figures&pid=figure-4-uid-3	LN18	-1.42395	-0.6200650000000001	-0.220671	-0.19628700000000002	-0.9197900000000001	-0.17687499999999998
human_lncrna_fused_24029	human_lncrna_fused_24029	NEW	NO				KP4	-0.21917199999999998	0.412625	0.25736	-0.17493999999999998	-2.59215	-0.267775
human_lncrna_fused_24033	human_lncrna_fused_24033	LINC00397	YES	https://onlinelibrary.wiley.com/doi/full/10.1002/cam4.1315	NO		KP4	-0.741875	-0.612097	-0.529435	-0.40420999999999996	-3.8123	-0.88491
human_lncrna_fused_2439	human_lncrna_fused_2439	HSALNG0003628	NO				LN229	-0.37673	-2.39265	-0.23606699999999997	-0.6515850000000001	-0.08587499999999998	-0.16400000000000003
human_lncrna_fused_24947	human_lncrna_fused_24947	ENSG00000277128	NO				NCIH460	-0.61048	0.12713200000000002	-0.327525	-1.8864	-0.53531	-0.34502
human_lncrna_fused_25028	human_lncrna_fused_25028	lnc-OR6S1-4	NO				Common essential	-4.14455	0.18563000000000002	-0.010920000000000013	0.21340299999999998	-0.5964499999999999	-1.28333
human_lncrna_fused_25417	human_lncrna_fused_25417	HSALNG0100442	NO				MIAPACA2	-0.39331499999999997	-0.67669	-0.959225	-0.25983500000000004	-0.918015	-1.0861049999999999
human_lncrna_fused_25886	human_lncrna_fused_25886	NEW	NO				A549	-0.12445	-0.7871750000000001	-1.34395	0.061624	-0.6179399999999999	-0.12622
human_lncrna_fused_27459	human_lncrna_fused_27459	NEW	NO				KP4	0.21139999999999998	0.035579999999999994	-0.172097	-0.459015	-1.1286	0.401199
human_lncrna_fused_27820	human_lncrna_fused_27820	ENSG00000246451	NO				KP4	-0.49859	-0.46934000000000003	-0.54146	-0.025035	-1.0917	-0.44467049999999997
human_lncrna_fused_2853	human_lncrna_fused_2853	lnc-GADD45A-2	NO				MIAPACA2	-0.03442499999999998	-0.025624999999999953	-0.15288	-0.47869500000000004	0.20809999999999998	-4.9674
human_lncrna_fused_30411	human_lncrna_fused_30411	ENSG00000287391	NO				KP4	-0.361155	-0.854495	-0.481633	-0.9836849999999999	-1.9626	-0.52083
human_lncrna_fused_31014	human_lncrna_fused_31014	ENSG00000259376	NO				MIAPACA2	0.1559393	-0.54724	0.1709665	-0.44592	-0.467375	-1.7967
human_lncrna_fused_31081	human_lncrna_fused_31081	HSALNG0108691	NO				LN18	-1.6232000000000002	-0.7810649999999999	-0.254874	0.1704015	-0.488795	-0.09246999999999997
human_lncrna_fused_31188	human_lncrna_fused_31188	lnc-UBE2I-3	NO				NCIH460	-0.16984500000000002	-0.10513	-0.003862500000000005	-1.4199	-0.04826199999999999	-0.727965
human_lncrna_fused_31235	human_lncrna_fused_31235	ENSG00000261663	NO				MIAPACA2	-0.403515	-0.023495000000000016	-0.14126350000000001	0.16432	-0.455405	-1.5340500000000001
human_lncrna_fused_31995	human_lncrna_fused_31995	ENSG00000261723	NO				Core essential	-3.8726700000000003	-3.7518700000000003	-1.463731	-4.0127295	-2.22555	-2.109265
human_lncrna_fused_33350	human_lncrna_fused_33350	LncCDH5-3;ENSG00000260364	YES	https://www.ncbi.nlm.nih.gov/pmc/articles/PMC8834634/	YES	https://www.ncbi.nlm.nih.gov/pmc/articles/PMC8834634/	NCIH460	0.27806400000000003	-0.5391564999999999	0.047369999999999995	-4.6131	0.186455	0.080265
human_lncrna_fused_33351	human_lncrna_fused_33350	ADAPT53;LncCDH5-3;ENSG00000260364	YES	https://www.ncbi.nlm.nih.gov/pmc/articles/PMC8834634/	YES	https://www.ncbi.nlm.nih.gov/pmc/articles/PMC8834634/	NCIH460	0.27806400000000003	-0.5391564999999999	0.047369999999999995	-4.6131	0.186455	0.080265
human_lncrna_fused_34115	human_lncrna_fused_34115	FENDRR	YES	https://pubmed.ncbi.nlm.nih.gov/33761608/;https://pubmed.ncbi.nlm.nih.gov/35579154/;https://pubmed.ncbi.nlm.nih.gov/34414867/	NO		LN18	-3.1418	-0.19923549999999998	0.21513500000000002	-0.11618	0.3421265	0.26435
human_lncrna_fused_34116	human_lncrna_fused_34115	FENDRR	YES	https://pubmed.ncbi.nlm.nih.gov/33761608/;https://pubmed.ncbi.nlm.nih.gov/35579154/;https://pubmed.ncbi.nlm.nih.gov/34414867/	NO		LN18	-3.1418	-0.19923549999999998	0.21513500000000002	-0.11618	0.3421265	0.26435
human_lncrna_fused_34236	human_lncrna_fused_34236	HSALNG0113502	NO				A549	-0.52282	-0.467965	-1.016135	-0.12164149999999999	-0.8224	-0.88126
human_lncrna_fused_34330	human_lncrna_fused_34330	lnc-DEF8-2	NO				LN18	-2.2366	-0.7762	0.25563	0.09183000000000002	-0.7871199999999999	-0.487215
human_lncrna_fused_35063	human_lncrna_fused_35063	SNHG29	YES	https://cancerci.biomedcentral.com/articles/10.1186/s12935-019-1057-x;https://www.cell.com/molecular-therapy-family/molecular-therapy/fulltext/S1525-0016(21)00264-1	YES	https://cancerci.biomedcentral.com/articles/10.1186/s12935-019-1057-x	Core essential	-7.78115	-1.833475	-2.1086	-5.59155	-3.23825	-2.78355
human_lncrna_fused_35577	human_lncrna_fused_35577	lnc-ATAD5-9;SUZ12P1	YES	https://www.ncbi.nlm.nih.gov/pmc/articles/PMC5312399/	YES	https://www.ncbi.nlm.nih.gov/pmc/articles/PMC5312399/	Core essential	-4.5003	-1.8578999999999999	-1.9488150000000002	-1.439735	-2.4577	-1.0248249999999999
human_lncrna_fused_35582	human_lncrna_fused_35577	SUZ12P1	YES	https://www.ncbi.nlm.nih.gov/pmc/articles/PMC5312399/	YES	https://www.ncbi.nlm.nih.gov/pmc/articles/PMC5312399/	Core essential	-4.5003	-1.8578999999999999	-1.9488150000000002	-1.439735	-2.4577	-1.0248249999999999
human_lncrna_fused_35998	human_lncrna_fused_35998	HSALNG0116362	NO				A549	0.060459	0.13371	-1.9548	-0.111095	-0.0664545	-0.22117040000000002
human_lncrna_fused_36031	human_lncrna_fused_36031	ENSG00000264488	NO				NCIH460	0.19132499999999997	0.14900000000000002	-0.43757324999999997	-3.33505	-0.35607500000000003	-0.29887545
human_lncrna_fused_36353	human_lncrna_fused_36353	ENSG00000262879	NO				Common essential	-1.158495	-0.7425	-1.1431499999999999	-0.13702050000000002	-1.72915	-0.772775
human_lncrna_fused_36399	human_lncrna_fused_36399	SP2-AS1	NO				LN229	0.05328000000000001	-1.54995	0.040429999999999994	-0.8195600000000001	-0.28342999999999996	0.20883000000000002
human_lncrna_fused_37340	human_lncrna_fused_37340	LINC00511	YES	https://www.ncbi.nlm.nih.gov/pmc/articles/PMC7376647/#:~:text=LINC00511%20is%20an%20oncogene%20which,22%2C%2024%E2%80%9328%5D.	YES	https://pubmed.ncbi.nlm.nih.gov/35399076/;https://pubmed.ncbi.nlm.nih.gov/34427967/;https://pubmed.ncbi.nlm.nih.gov/34224294/;https://jeccr.biomedcentral.com/articles/10.1186/s13046-018-0945-;https://www.dovepress.com/lncrna-linc00511-acts-as-an-oncogene-in-colorectal-cancer-via-sponging-peer-reviewed-fulltext-article-OTT6;https://www.nature.com/articles/s41420-021-00790-9;https://onlinelibrary.w…	LN229	0.150809	-4.788600000000001	-0.366205	0.4542985	0.178475	-0.13959
human_lncrna_fused_37349	human_lncrna_fused_37340	LINC00511	YES	https://www.ncbi.nlm.nih.gov/pmc/articles/PMC7376647/#:~:text=LINC00511%20is%20an%20oncogene%20which,22%2C%2024%E2%80%9328%5D.	YES	https://pubmed.ncbi.nlm.nih.gov/35399076/;https://pubmed.ncbi.nlm.nih.gov/34427967/;https://pubmed.ncbi.nlm.nih.gov/34224294/;https://jeccr.biomedcentral.com/articles/10.1186/s13046-018-0945-;https://www.dovepress.com/lncrna-linc00511-acts-as-an-oncogene-in-colorectal-cancer-via-sponging-peer-reviewed-fulltext-article-OTT6;https://www.nature.com/articles/s41420-021-00790-9;https://onlinelibrary.w…	LN229	0.150809	-4.788600000000001	-0.366205	0.4542985	0.178475	-0.13959
human_lncrna_fused_37509	human_lncrna_fused_37509	RNF157-AS1	YES	https://pubmed.ncbi.nlm.nih.gov/27941916/;https://pubmed.ncbi.nlm.nih.gov/34224310/;https://pubmed.ncbi.nlm.nih.gov/35642209/	NO		LN229	0.30635	-1.6914	-0.19417800000000002	0.321785	0.12734	-0.34584000000000004
human_lncrna_fused_37523	human_lncrna_fused_37523	SNHG16	YES	https://www.ncbi.nlm.nih.gov/pmc/articles/PMC6942535/;https://www.sciencedirect.com/science/article/abs/pii/S000989811932193X	YES	https://pubmed.ncbi.nlm.nih.gov/29234154/;https://pubmed.ncbi.nlm.nih.gov/27396952/;https://pubmed.ncbi.nlm.nih.gov/29845747/;https://pubmed.ncbi.nlm.nih.gov/30981105/;https://pubmed.ncbi.nlm.nih.gov/30909141/;https://pubmed.ncbi.nlm.nih.gov/31483572/	Core essential	-6.61015	-7.6361	-3.66725	-5.5199	-4.37815	-6.6302
human_lncrna_fused_37524	human_lncrna_fused_37523	SNHG16	YES	https://www.ncbi.nlm.nih.gov/pmc/articles/PMC6942535/;https://www.sciencedirect.com/science/article/abs/pii/S000989811932193X	YES	https://pubmed.ncbi.nlm.nih.gov/29234154/;https://pubmed.ncbi.nlm.nih.gov/27396952/;https://pubmed.ncbi.nlm.nih.gov/29845747/;https://pubmed.ncbi.nlm.nih.gov/30981105/;https://pubmed.ncbi.nlm.nih.gov/30909141/;https://pubmed.ncbi.nlm.nih.gov/31483572/	Core essential	-6.61015	-7.6361	-3.66725	-5.5199	-4.37815	-6.6302
human_lncrna_fused_37793	human_lncrna_fused_37793	BAIAP2-DT	YES	https://pubmed.ncbi.nlm.nih.gov/29525275/;https://pubmed.ncbi.nlm.nih.gov/27285756/;https://www.ncbi.nlm.nih.gov/pmc/articles/PMC9109328/	YES	https://www.ncbi.nlm.nih.gov/pmc/articles/PMC8487846/;https://www.ncbi.nlm.nih.gov/pmc/articles/PMC5173145/	MIAPACA2	-0.46431500000000003	-0.31628999999999996	-0.07907	0.29097	0.150735	-0.80126
human_lncrna_fused_37800	human_lncrna_fused_37800	HSALNG0119239	NO				MIAPACA2	0.154532	0.021304999999999963	-0.16897	0.23285499999999998	-0.1282185	-1.2137
human_lncrna_fused_38122	human_lncrna_fused_38122	DLGAP1-AS1	YES	https://www.hindawi.com/journals/cmmm/2022/5038124/	YES	https://www.nature.com/articles/s41419-019-2188-7;https://www.cell.com/molecular-therapy-family/oncolytics/fulltext/S2372-7705(21)00003-6;https://www.sciencedirect.com/science/article/pii/S1807593221000028;https://pubmed.ncbi.nlm.nih.gov/34037089/;https://pubmed.ncbi.nlm.nih.gov/33901010/	KP4	-0.48982549999999997	-0.509825	-0.550995	-0.26959	-1.8493499999999998	-0.38029999999999997
human_lncrna_fused_39328	human_lncrna_fused_39328	HSALNG0121294	NO				Common essential	-0.6708514999999999	-0.703035	-1.1532499999999999	0.012828000000000003	-0.292035	-1.1661534
human_lncrna_fused_3954	human_lncrna_fused_3954	lnc-GSTM5-1	NO				LN229	-0.056694999999999995	-1.7615	-0.335575	0.3855265	-0.555255	0.171205
human_lncrna_fused_3998	human_lncrna_fused_3998	Lnc-RBM15-3;LAMTOR5-AS1; SLC16A4-AS1	YES		YES	https://pubmed.ncbi.nlm.nih.gov/34588094/#:~:text=Long%20noncoding%20RNA%20LAMTOR5%20antisense,cancer%20(NSCLC)%20remain%20unclear;https://pubmed.ncbi.nlm.nih.gov/34588094/#:~:text=Long%20noncoding%20RNA%20LAMTOR5%20antisense,cancer%20(NSCLC)%20remain%20unclear.	Common essential	-2.084	-0.572195	0.09081	0.6072649999999999	-0.187195	-1.17415
human_lncrna_fused_40117	human_lncrna_fused_40117	LINC02582	YES	https://pubmed.ncbi.nlm.nih.gov/31601781/	NO		NCIH460	-0.27549	-0.664	-0.3467	-1.79105	-0.09538	-0.08269500000000002
human_lncrna_fused_40367	human_lncrna_fused_40367	ENSG00000264334	NO				LN18	-3.0865	0.2317525	0.11307	0.029899999999999996	-0.08755500000000001	0.083035
human_lncrna_fused_40463	human_lncrna_fused_40463	ENSG00000267287	NO				NCIH460	-0.054485000000000006	-0.30628500000000003	0.35299	-1.0358	0.398575	-0.141185
human_lncrna_fused_40676	human_lncrna_fused_40676	lnc-LINGO3-1	NO				Common essential	-0.772695	-1.91435	-0.7624150000000001	-1.1683050000000001	-0.48678	-0.19540499999999994
human_lncrna_fused_41204	human_lncrna_fused_41204	HSALNG0124248	NO				LN18	-1.0586	-0.7438199999999999	-0.93675	-0.3285895	0.31423999999999996	-0.51681
human_lncrna_fused_42254	human_lncrna_fused_42254	Lnc-SIPA1L3-5	NO				Common essential	-0.5906035000000001	-0.5157700000000001	-1.20243	-1.400755	-0.173485	-1.0087350000000002
human_lncrna_fused_42280	human_lncrna_fused_42280	ENSG00000287271	NO				LN18	-0.76018	0.47868	0.1225075	0.6503749999999999	0.4085045	0.076045
human_lncrna_fused_42547	human_lncrna_fused_42547	ENSG00000288773	NO				NCIH460	0.007355	0.40125	-0.159202	-1.296335	0.38939999999999997	-0.27175000000000005
human_lncrna_fused_42683	human_lncrna_fused_42683	HSALNG0126770	NO				MIAPACA2	0.09600185	0.0556115	0.1882095	-0.44417	-0.47495600000000004	-1.2728000000000002
human_lncrna_fused_42810	human_lncrna_fused_42810	PTOV1-AS2	NO				Common essential	-1.2917	-0.4204	-0.74388	-2.0979	-1.10277	-0.38792499999999996
human_lncrna_fused_42930	human_lncrna_fused_42930	ZNF649-AS1	YES	https://pubmed.ncbi.nlm.nih.gov/32735773/	NO		LN18	-2.04025	-0.776635	-0.26829	-0.163035	-0.285527	-0.186493
human_lncrna_fused_43215	human_lncrna_fused_43215	ENSG00000268205	NO				LN18	-2.6862	-0.247657	-0.5742700000000001	0.30706	-0.68866	-0.492915
human_lncrna_fused_44835	human_lncrna_fused_44835	PRKD3-DT	NO				LN18	-1.2782	0.4493495	0.11729499999999998	0.188015	-0.20185	0.15770949999999997
human_lncrna_fused_45607	human_lncrna_fused_45607	Lnc-C2orf74-1	NO				Common essential	-1.1502	-1.30805	-0.46786	-0.26979	-2.05855	0.14414499999999997
human_lncrna_fused_46544	human_lncrna_fused_46544	CYTOR	YES	https://pubmed.ncbi.nlm.nih.gov/34478013/	YES	https://pubmed.ncbi.nlm.nih.gov/30487160/;https://www.sciencedirect.com/science/article/abs/pii/S0041008X22002125?via%3Dihub;https://pubmed.ncbi.nlm.nih.gov/35563834/;https://pubmed.ncbi.nlm.nih.gov/35081873/;https://pubmed.ncbi.nlm.nih.gov/33653250/;https://pubmed.ncbi.nlm.nih.gov/34039336/;https://pubmed.ncbi.nlm.nih.gov/32732173/;https://pubmed.ncbi.nlm.nih.gov/34110382/	Common essential	-2.54775	-2.6451000000000002	-0.444735	-0.730845	-0.931225	-1.337445
human_lncrna_fused_46545	human_lncrna_fused_46544	CYTOR	YES	https://pubmed.ncbi.nlm.nih.gov/34478013/	YES	https://pubmed.ncbi.nlm.nih.gov/30487160/;https://www.sciencedirect.com/science/article/abs/pii/S0041008X22002125?via%3Dihub;https://pubmed.ncbi.nlm.nih.gov/35563834/;https://pubmed.ncbi.nlm.nih.gov/35081873/;https://pubmed.ncbi.nlm.nih.gov/33653250/;https://pubmed.ncbi.nlm.nih.gov/34039336/;https://pubmed.ncbi.nlm.nih.gov/32732173/;https://pubmed.ncbi.nlm.nih.gov/34110382/	Common essential	-2.54775	-2.6451000000000002	-0.444735	-0.730845	-0.931225	-1.337445
human_lncrna_fused_46547	human_lncrna_fused_46544	CYTOR	YES	https://pubmed.ncbi.nlm.nih.gov/34478013/	YES	https://pubmed.ncbi.nlm.nih.gov/30487160/;https://www.sciencedirect.com/science/article/abs/pii/S0041008X22002125?via%3Dihub;https://pubmed.ncbi.nlm.nih.gov/35563834/;https://pubmed.ncbi.nlm.nih.gov/35081873/;https://pubmed.ncbi.nlm.nih.gov/33653250/;https://pubmed.ncbi.nlm.nih.gov/34039336/;https://pubmed.ncbi.nlm.nih.gov/32732173/;https://pubmed.ncbi.nlm.nih.gov/34110382/	Common essential	-2.54775	-2.6451000000000002	-0.444735	-0.730845	-0.931225	-1.337445
human_lncrna_fused_47428	human_lncrna_fused_47428	LINC01106	YES		YES	https://pubmed.ncbi.nlm.nih.gov/32990221/;https://pubmed.ncbi.nlm.nih.gov/34550549/	KP4	-0.206	0.017979999999999996	-0.47504500000000005	-0.050269999999999995	-1.9723000000000002	-0.149505
human_lncrna_fused_47473	human_lncrna_fused_47473	MIR4435-2HG	YES	https://pubmed.ncbi.nlm.nih.gov/35784328/	YES	https://pubmed.ncbi.nlm.nih.gov/34859256/;https://pubmed.ncbi.nlm.nih.gov/34714963/;https://pubmed.ncbi.nlm.nih.gov/33846784/;https://pubmed.ncbi.nlm.nih.gov/33846802/;https://pubmed.ncbi.nlm.nih.gov/34859256/;https://pubmed.ncbi.nlm.nih.gov/32538823/	Common essential	-2.1614	-4.3816999999999995	-0.37807499999999994	0.201606	-0.8341700000000001	-1.2183449999999998
human_lncrna_fused_47495	human_lncrna_fused_47495	HSALNG0017920	NO				KP4	0.038844	0.36499500000000007	-0.213771	0.258949	-1.0021550000000001	-0.0223535
human_lncrna_fused_47637	human_lncrna_fused_47637	ENSG00000286513	NO				NCIH460	0.2272	-0.47960499999999995	-0.945775	-1.2584499999999998	-0.32294249999999997	-0.7436050000000001
human_lncrna_fused_47729	human_lncrna_fused_47729	THORLNC	YES	https://pubmed.ncbi.nlm.nih.gov/29245011/;https://pubmed.ncbi.nlm.nih.gov/30984551/;https://pubmed.ncbi.nlm.nih.gov/30227327/	YES	https://pubmed.ncbi.nlm.nih.gov/30098425/;https://pubmed.ncbi.nlm.nih.gov/29959065/;https://pubmed.ncbi.nlm.nih.gov/29752937/;https://pubmed.ncbi.nlm.nih.gov/29626476/;https://pubmed.ncbi.nlm.nih.gov/32665537/;https://pubmed.ncbi.nlm.nih.gov/31220513/;https://pubmed.ncbi.nlm.nih.gov/30119193/;https://pubmed.ncbi.nlm.nih.gov/31727877/	MIAPACA2	-0.45453	0.003479999999999997	-0.19556	-0.35636	0.147179	-1.2219
human_lncrna_fused_48260	human_lncrna_fused_48260	LINC01297-DUXAP10-NBEAP6;lnc-POTEG-14	NO				Common essential	-3.13445	-0.39838999999999997	-0.7244	-0.419611	-1.7556500000000002	-1.155535
human_lncrna_fused_50893	human_lncrna_fused_50893	Lnc-SLC19A3-4	NO				KP4	-0.1732813	0.14425500000000002	0.218045	0.17861	-1.56785	-0.6285350000000001
human_lncrna_fused_51511	human_lncrna_fused_51511	HSALNG0023714	NO				MIAPACA2	-0.180025	-0.321195	-0.6734450000000001	-0.956755	-0.017875000000000002	-1.2043
human_lncrna_fused_52709	human_lncrna_fused_52709	lnc-DEFB115-5	NO				Common essential	-3.3162000000000003	-0.71583	-0.499275	-1.7043	-1.92375	-0.41575999999999996
human_lncrna_fused_53385	human_lncrna_fused_53385	lnc-SULF2-11	NO				Common essential	-0.556775	-0.14709500000000003	-0.44998025	-1.0553750000000002	-1.5817999999999999	-0.21230500000000002
human_lncrna_fused_53450	human_lncrna_fused_53450	ZFAS1	YES	https://pubmed.ncbi.nlm.nih.gov/31010087/;https://pubmed.ncbi.nlm.nih.gov/30288832/	YES	https://pubmed.ncbi.nlm.nih.gov/34697152/;https://pubmed.ncbi.nlm.nih.gov/33202381/;https://pubmed.ncbi.nlm.nih.gov/32964288/;https://pubmed.ncbi.nlm.nih.gov/32443980/;https://pubmed.ncbi.nlm.nih.gov/31535380/;https://pubmed.ncbi.nlm.nih.gov/31403940/;https://pubmed.ncbi.nlm.nih.gov/31307201/;https://pubmed.ncbi.nlm.nih.gov/31081072/;https://pubmed.ncbi.nlm.nih.gov/31012438/;https://pubmed.ncbi.n…	Core essential	-5.1388	-1.87805	-1.4309500000000002	-1.630325	-1.64208	-1.74985
human_lncrna_fused_536	human_lncrna_fused_536	MIR34AHG	NO				LN18	-1.3028	-0.43335	-0.06055749999999999	-0.24803399999999998	0.14323999999999998	-0.12938
human_lncrna_fused_53725	human_lncrna_fused_53725	ENSG00000236352	NO				NCIH460	0.4949825	-0.22959000000000002	-0.9336949999999999	-1.08254	0.0011649999999999994	-0.13351
human_lncrna_fused_54306	human_lncrna_fused_54306	ENSG00000278878	NO				Common essential	-1.15457	-4.08265	-0.9821500000000001	-0.01049	-1.69235	-0.632685
human_lncrna_fused_54371	human_lncrna_fused_54371	HSALNG0131776-7-8;rRNA	YES	https://www.ncbi.nlm.nih.gov/pmc/articles/PMC4487161/;https://www.ncbi.nlm.nih.gov/pmc/articles/PMC6833074/;https://www.spandidos-publications.com/10.3892/ol.2015.3179;https://pubmed.ncbi.nlm.nih.gov/33990872/;https://ar.iiarjournals.org/content/39/2/557;https://link.springer.com/article/10.1007/s00345-021-03723-4;https://europepmc.org/article/ppr/ppr58464	NO		Core essential	-2.76945	-2.1505	-1.6078999999999999	-3.6757	-1.9807000000000001	-1.66655
human_lncrna_fused_54372	human_lncrna_fused_54371	HSALNG0131776-7-8;rRNA	YES	https://www.ncbi.nlm.nih.gov/pmc/articles/PMC4487161/;https://www.ncbi.nlm.nih.gov/pmc/articles/PMC6833074/;https://www.spandidos-publications.com/10.3892/ol.2015.3179;https://pubmed.ncbi.nlm.nih.gov/33990872/;https://ar.iiarjournals.org/content/39/2/557;https://link.springer.com/article/10.1007/s00345-021-03723-4;https://europepmc.org/article/ppr/ppr58464	NO		Core essential	-2.76945	-2.1505	-1.6078999999999999	-3.6757	-1.9807000000000001	-1.66655
human_lncrna_fused_54532	human_lncrna_fused_54532	HSALNG0131931	NO				LN18	-2.43755	-0.08122	-0.39383	0.384945	-0.9806100000000001	-0.7559699999999999
human_lncrna_fused_55159	human_lncrna_fused_55159	MIS18A-AS1	NO				LN229	-0.246035	-1.62695	0.015015	-0.158605	-0.6248199999999999	-0.19075
human_lncrna_fused_56695	human_lncrna_fused_56695	HSALNG0134807	NO				A549	0.15039999999999998	-0.58371035	-1.04148	-0.640501	-0.1965	-0.39996
human_lncrna_fused_57218	human_lncrna_fused_57218	LOC105373044	NO				LN18	-1.0540100000000001	0.02595	-0.48194499999999996	-0.42530999999999997	-0.670925	-0.689395
human_lncrna_fused_57223	human_lncrna_fused_57223	Lnc-SNU13-1	NO				Common essential	-0.7514165	-0.811825	-1.33062	-0.18653	-1.20168	-0.668875
human_lncrna_fused_57677	human_lncrna_fused_57677	HSALNG0136269	NO				NCIH460	-0.892135	-0.183975	-0.637185	-1.576625	-0.74397	0.12756499999999998
human_lncrna_fused_58115	human_lncrna_fused_58115	FGD5-AS1	YES	https://pubmed.ncbi.nlm.nih.gov/35475392/;https://pubmed.ncbi.nlm.nih.gov/33687911/;https://pubmed.ncbi.nlm.nih.gov/34519634/;https://pubmed.ncbi.nlm.nih.gov/33974163/;https://pubmed.ncbi.nlm.nih.gov/34003510/	YES	https://pubmed.ncbi.nlm.nih.gov/35190765/;https://pubmed.ncbi.nlm.nih.gov/34821374/;https://pubmed.ncbi.nlm.nih.gov/33794727/;https://pubmed.ncbi.nlm.nih.gov/32585241/;https://pubmed.ncbi.nlm.nih.gov/32534055/;https://pubmed.ncbi.nlm.nih.gov/31919528/;https://pubmed.ncbi.nlm.nih.gov/32964964/;https://pubmed.ncbi.nlm.nih.gov/34783233/;https://pubmed.ncbi.nlm.nih.gov/33550920/;https://pubmed.ncbi.n…	Common essential	-6.5821	-1.096395	-0.29301499999999997	-0.267252	-2.84525	-1.52705
human_lncrna_fused_58469	human_lncrna_fused_58469	ENSG00000261468	NO				KP4	-0.78152	0.04569000000000001	-0.080882	0.27089	-2.59815	-0.17248
human_lncrna_fused_59161	human_lncrna_fused_59161	HSALNG0026257	NO				KP4	-0.17799500000000001	-0.37988	0.044160000000000005	-0.08799000000000001	-1.33395	0.11898
human_lncrna_fused_59455	human_lncrna_fused_59455	Lnc-SUCLG2-1	NO				NCIH460	-0.858535	0.28912	-0.180806	-1.35275	0.361645	-0.06563000000000002
human_lncrna_fused_59843	human_lncrna_fused_59843	HSALNG0027144	NO				NCIH460	0.35488600000000003	0.5356350000000001	0.24409000000000003	-6.1171	0.14241000000000004	0.67552
human_lncrna_fused_60744	human_lncrna_fused_60744	MYLK-AS2	NO				Common essential	-0.2566045	-0.15341	-0.836255	-0.604495	-1.167085	-1.4662000000000002
human_lncrna_fused_61606	human_lncrna_fused_61606	lnc-AADACL2-1	NO				Common essential	-2.5141	-0.731772	-1.6631999999999998	-1.0445	-3.7435	-0.18509
human_lncrna_fused_61630	human_lncrna_fused_61630	lnc-IGSF10-8	NO				LN229	0.04283000000000001	-2.19745	-0.024992999999999994	0.14396499999999998	-0.97418	-0.32872500000000004
human_lncrna_fused_62148	human_lncrna_fused_62148	Lnc-PLD1-2	NO				Common essential	-1.4963	-1.7093500000000001	-1.1457	-0.30201	0.20054999999999998	-0.77605
human_lncrna_fused_62893	human_lncrna_fused_62893	ENSG00000223711	NO				MIAPACA2	-0.2809265	0.03125	0.050622	-0.46833	-0.11269999999999991	-1.47025
human_lncrna_fused_63118	human_lncrna_fused_63118	ENSG00000281016	NO				LN18	-2.6649	-0.6895975	-0.7506165	-0.32909	-0.6747299999999999	-0.7529
human_lncrna_fused_63131	human_lncrna_fused_63131	HSALNG0032157	NO				NCIH460	-0.19267	-3.0250000000000415e-4	-0.14917999999999998	-1.79515	-0.189999	0.12304500000000002
human_lncrna_fused_64603	human_lncrna_fused_64603	HSALNG0034171	NO				LN18	-1.612	-0.39233500000000004	-0.17336000000000001	-0.03020500000000001	-0.7658	-0.22779000000000002
human_lncrna_fused_65970	human_lncrna_fused_65970	ENSG00000250740	NO				Common essential	-1.099025	-0.7818849999999999	-1.0041	-1.2850000000000001	-1.30578	-0.53575
human_lncrna_fused_6646	human_lncrna_fused_6646	lncRNA-ZNF281	YES	https://pubmed.ncbi.nlm.nih.gov/32194679/	YES	https://www.ncbi.nlm.nih.gov/pmc/articles/PMC8131163/	KP4	0.46888	0.09095499999999995	0.21744	-0.425125	-2.7342500000000003	0.45143
human_lncrna_fused_6647	human_lncrna_fused_6646	lncRNA-ZNF281	YES	https://pubmed.ncbi.nlm.nih.gov/32194679/	YES	https://www.ncbi.nlm.nih.gov/pmc/articles/PMC8131163/	KP4	0.46888	0.09095499999999995	0.21744	-0.425125	-2.7342500000000003	0.45143
human_lncrna_fused_67630	human_lncrna_fused_67630	ENSG00000286580	NO				Common essential	-1.3484	0.08668999999999999	-0.171255	-0.367135	-1.334855	-0.903789
human_lncrna_fused_67930	human_lncrna_fused_67930	lnc-DCTD-14	NO				NCIH460	-0.38380499999999995	0.28781500000000004	-0.9111750000000001	-1.35965	-0.33037299999999997	-0.47523000000000004
human_lncrna_fused_68218	human_lncrna_fused_68218	LINC02492	NO				LN18	-1.10965	-0.08580499999999999	-0.408065	-0.7870865	0.16584500000000002	-0.95658
human_lncrna_fused_690	human_lncrna_fused_690	ENSG00000285646	NO				Common essential	-2.7418500000000003	-1.14851	-0.31988545	-0.33669099999999996	-0.621575	-1.040835
human_lncrna_fused_69357	human_lncrna_fused_69357	HSALNG0040793-001	NO				Common essential	-2.6906	-0.17976	-1.0278200000000002	-0.1810795	-3.2920499999999997	-3.9069
human_lncrna_fused_69710	human_lncrna_fused_69710	ENSG00000251257	NO				KP4	-0.10535999999999998	0.07452149999999999	-0.35057	-0.5283150000000001	-0.92559	0.0765145
human_lncrna_fused_69725	human_lncrna_fused_69725	OSMR-AS1	NO				Common essential	-2.97525	-0.403335	-0.83659	-0.13795000000000002	-1.7788	-1.48705
human_lncrna_fused_70045	human_lncrna_fused_70045	HSALNG0041721	NO				Common essential	0.058521	-1.178805	-0.036161	-1.8081	0.30011	-0.47161000000000003
human_lncrna_fused_70229	human_lncrna_fused_70229	ENSG00000249198	NO				MIAPACA2	-0.0752855	0.0918285	-0.31154	-0.686685	-0.459998	-2.4644500000000003
human_lncrna_fused_70245	human_lncrna_fused_70245	HSALNG0042030	NO				MIAPACA2	0.2520565	-0.15335500000000002	0.35860749999999997	-0.048674999999999996	0.306845	-3.7536
human_lncrna_fused_70471	human_lncrna_fused_70471	ENSG00000250978	NO				KP4	0.046995	-0.318865	-0.06967999999999999	-0.08266599999999999	-1.1696	-0.1920135
human_lncrna_fused_70609	human_lncrna_fused_70609	NEW	NO				LN18	-1.1527500000000002	0.42117499999999997	-0.07575999999999998	0.60607	0.36359105	-0.10713999999999999
human_lncrna_fused_70695	human_lncrna_fused_70695	ENSG00000249743	NO				LN229	0.22002699999999997	-1.40525	-0.27732575	-0.526835	0.386908	-0.40732
human_lncrna_fused_71046	human_lncrna_fused_71046	HSALNG0043229	NO				KP4	0.17333500000000002	-0.970175	-0.6441749999999999	-8.450000000000124e-4	-1.38735	-0.09988905
human_lncrna_fused_71148	human_lncrna_fused_71148	ENSG00000250377;LINC00461	YES	https://pubmed.ncbi.nlm.nih.gov/31545458/;https://pubmed.ncbi.nlm.nih.gov/30623482/	YES	https://pubmed.ncbi.nlm.nih.gov/33233986/;https://pubmed.ncbi.nlm.nih.gov/31972361/;https://pubmed.ncbi.nlm.nih.gov/30409700/;https://pubmed.ncbi.nlm.nih.gov/29137410/;https://pubmed.ncbi.nlm.nih.gov/32106756/;https://pubmed.ncbi.nlm.nih.gov/31967713/;https://pubmed.ncbi.nlm.nih.gov/31934717/;https://pubmed.ncbi.nlm.nih.gov/30879766/	LN18	-1.89555	0.0913155	-0.43252	0.0658055	0.36487000000000003	-0.32333
human_lncrna_fused_71234	human_lncrna_fused_71234	ENSG00000248588	NO				KP4	-0.1520225	-0.632625	-0.258205	-0.86646	-2.7604499999999996	-0.28991500000000003
human_lncrna_fused_71239	human_lncrna_fused_71239	ENSG0000025136	NO				Common essential	-2.3357	0.128365	0.314585	-0.26627	-0.32825499999999996	-1.05124
human_lncrna_fused_71248	human_lncrna_fused_71248	NR2F1-AS1	YES	https://pubmed.ncbi.nlm.nih.gov/33822440/;https://pubmed.ncbi.nlm.nih.gov/32392629/;https://pubmed.ncbi.nlm.nih.gov/34475402/;https://pubmed.ncbi.nlm.nih.gov/29602203/	YES	https://pubmed.ncbi.nlm.nih.gov/35283481/;https://pubmed.ncbi.nlm.nih.gov/35083026/;https://pubmed.ncbi.nlm.nih.gov/32548873/;https://pubmed.ncbi.nlm.nih.gov/32407174/;https://pubmed.ncbi.nlm.nih.gov/32329844/;https://pubmed.ncbi.nlm.nih.gov/31692033/;https://pubmed.ncbi.nlm.nih.gov/31304680/;https://pubmed.ncbi.nlm.nih.gov/35082283/;https://pubmed.ncbi.nlm.nih.gov/33378023/;https://pubmed.ncbi.n…	Common essential	-2.6709500000000004	-0.839635	0.01187935	-0.27663	-3.39295	-1.5211700000000001
human_lncrna_fused_71681	human_lncrna_fused_71681	EPB41L4A-DT;EPB41L4A-AS2	YES	https://pubmed.ncbi.nlm.nih.gov/29490660/	YES	https://pubmed.ncbi.nlm.nih.gov/31645082/;https://pubmed.ncbi.nlm.nih.gov/30971290/;https://pubmed.ncbi.nlm.nih.gov/26980733/	LN229	0.05172500000000001	-1.2907000000000002	-0.104195	-0.833925	0.38199500000000003	-0.87135
human_lncrna_fused_72935	human_lncrna_fused_72935	HSALNG0046095	NO				Common essential	-1.2547000000000001	-1.056705	-1.69485	-1.5714599999999999	-1.13993	-0.777585
human_lncrna_fused_7324	human_lncrna_fused_7324	LINC02869	NO				LN229	-0.218445	-2.5576	-0.152795	0.24569799999999997	0.059850000000000014	-0.33058000000000004
human_lncrna_fused_73601	human_lncrna_fused_73601	Lnc-FAM153A-3	NO				KP4	-0.10905599999999999	-0.576095	0.0854855	0.44406999999999996	-2.1387	-0.8104899999999999
human_lncrna_fused_74030	human_lncrna_fused_74030	FOXCUT	YES	https://pubmed.ncbi.nlm.nih.gov/31710451/	YES	https://pubmed.ncbi.nlm.nih.gov/34658347/;https://pubmed.ncbi.nlm.nih.gov/34591391/;https://pubmed.ncbi.nlm.nih.gov/31364114/;https://pubmed.ncbi.nlm.nih.gov/25516208/;https://pubmed.ncbi.nlm.nih.gov/28635400/;https://pubmed.ncbi.nlm.nih.gov/25031703/;https://pubmed.ncbi.nlm.nih.gov/24889262/	Common essential	-0.55882	-1.20595	-0.36956	-1.4266999999999999	-0.8538650000000001	-0.9446650000000001
human_lncrna_fused_74716	human_lncrna_fused_74716	lnc-SIRT5-6	NO				Common essential	-1.081325	-0.1542591	-1.0168	-1.538465	-0.948885	-1.2727499999999998
human_lncrna_fused_75176	human_lncrna_fused_75176	lnc-HIST1H2BI-1	NO				Common essential	-0.8852549999999999	-0.954075	-0.963055	-0.752265	-1.74949	-1.5205
human_lncrna_fused_75613	human_lncrna_fused_75613	SNHG32	YES		YES	https://pubmed.ncbi.nlm.nih.gov/31534128/	Core essential	-3.4953000000000003	-2.90785	-1.647875	-3.2978795	-3.8126	-3.7285000000000004
human_lncrna_fused_7566	human_lncrna_fused_7566	Lnc-FBXO28	NO				Core essential	-3.01675	-4.1993	-1.9462395000000001	-2.1195	-4.34637	-3.381125
human_lncrna_fused_76648	human_lncrna_fused_76648	HSALNG0050851;tRNA-Ala	NO				Common essential	-1.252825	-1.4550299999999998	-1.04095	-0.74374	-3.84865	-0.6141800000000001
human_lncrna_fused_76859	human_lncrna_fused_76859	LINC00472	YES				KP4	-0.20264500000000002	-0.685945	-0.34187999999999996	-0.23260000000000003	-3.9210000000000003	-0.925435
human_lncrna_fused_77233	human_lncrna_fused_77233	SNHG5	YES	https://pubmed.ncbi.nlm.nih.gov/32360843/;https://pubmed.ncbi.nlm.nih.gov/28861326/;https://pubmed.ncbi.nlm.nih.gov/27065326/;https://pubmed.ncbi.nlm.nih.gov/32131767/;https://pubmed.ncbi.nlm.nih.gov/31884339/;https://pubmed.ncbi.nlm.nih.gov/30114643/;https://pubmed.ncbi.nlm.nih.gov/29592872/	YES	https://pubmed.ncbi.nlm.nih.gov/34351577/;https://pubmed.ncbi.nlm.nih.gov/32281285/;https://pubmed.ncbi.nlm.nih.gov/31657621/;https://pubmed.ncbi.nlm.nih.gov/31506418/;https://pubmed.ncbi.nlm.nih.gov/31173289/;https://pubmed.ncbi.nlm.nih.gov/33095847/;https://pubmed.ncbi.nlm.nih.gov/28004750/;https://pubmed.ncbi.nlm.nih.gov/33622094/;https://pubmed.ncbi.nlm.nih.gov/32329834/;https://pubmed.ncbi.n…	Common essential	-2.2224	-0.512354	0.023637850000000002	0.06806000000000001	-1.62365	-0.5511965
human_lncrna_fused_77342	human_lncrna_fused_77342	HSALNG0051879	NO				Core essential	-3.433455	-3.29364	-2.971355	-3.27758	-3.257095	-3.740335
human_lncrna_fused_78325	human_lncrna_fused_78325	lnc-RNF146-3	NO				Common essential	-1.2753765	-0.84057	-1.051965	-0.732275	-0.551595	-0.43187
human_lncrna_fused_78894	human_lncrna_fused_78894	lnc-UTRN-3	NO				MIAPACA2	0.50388	0.27815	0.41371499999999994	0.23331000000000002	0.16164499999999998	-4.78215
human_lncrna_fused_7903	human_lncrna_fused_7903	HSALNG0011419	NO				LN18	-1.2585	-0.9025	-0.23486	-0.68264	-0.36046500000000004	-0.37154
human_lncrna_fused_79033	human_lncrna_fused_79033	ENSG00000231760	NO				LN18	-1.1198000000000001	-0.046345	-0.4984405	-0.9622160000000001	-0.47836500000000004	-0.751695
human_lncrna_fused_79091	human_lncrna_fused_79091	Lnc-AKAP12-1	NO				Common essential	-1.19863	-0.27062	-0.02551500000000001	0.569215	-3.0052000000000003	-0.63363405
human_lncrna_fused_79943	human_lncrna_fused_79943	HSALNG0055453	NO				Common essential	-0.75275	-0.3899745	-0.35925	-0.5454749999999999	-0.914655	-0.39309
human_lncrna_fused_80240	human_lncrna_fused_80240	lnc-RBAK-RBAKDN-2	NO				Common essential	-1.362995	-1.494915	-0.312455	0.3445045	-2.4077	-1.70965
human_lncrna_fused_8036	human_lncrna_fused_8036	COA6-AS1	NO				KP4	-0.18091500000000002	-0.934725	-0.706375	-0.591075	-1.12033	-0.430936
human_lncrna_fused_81132	human_lncrna_fused_81132	HSALNG0057187	NO				MIAPACA2	-0.031204500000000003	0.38953999999999994	-0.074575	-0.68998	-0.15005500000000002	-1.1132
human_lncrna_fused_81623	human_lncrna_fused_81623	Lnc-PKD1L1-1	NO				KP4	-0.28064500000000003	-0.338505	0.42125500000000005	0.42374500000000004	-1.9207	-0.789045
human_lncrna_fused_82491	human_lncrna_fused_82491	NONHSAG047973.2	NO				Common essential	-2.28535	-2.5617	-0.251741	0.37897	-3.2127999999999997	-0.2431735
human_lncrna_fused_82494	human_lncrna_fused_82494	HSALNG0058948	NO				Common essential	-2.4455	-1.2465199999999999	0.09057999999999997	0.33604	-1.14358	-0.8195825
human_lncrna_fused_82523	human_lncrna_fused_82523	lnc-TRIM73-2	NO				Common essential	-2.1161	-1.1287	-0.285515	0.5031	-1.3585500000000001	-0.82688
human_lncrna_fused_82583	human_lncrna_fused_82583	HSALNG0059092	NO				Common essential	-3.51485	-1.466045	-0.57092	-2.00025	0.29614	0.11279150000000002
human_lncrna_fused_82759	human_lncrna_fused_82759	ENSG00000232019;SNHG7;offtarget	YES	https://pubmed.ncbi.nlm.nih.gov/34714775/;https://pubmed.ncbi.nlm.nih.gov/34714775/;https://pubmed.ncbi.nlm.nih.gov/32049793/;https://pubmed.ncbi.nlm.nih.gov/35405116/;https://pubmed.ncbi.nlm.nih.gov/34709112/;https://pubmed.ncbi.nlm.nih.gov/33074217/	YES	https://pubmed.ncbi.nlm.nih.gov/33738672/;https://pubmed.ncbi.nlm.nih.gov/32444795/;https://pubmed.ncbi.nlm.nih.gov/31793741/;https://pubmed.ncbi.nlm.nih.gov/31773679/;https://pubmed.ncbi.nlm.nih.gov/30527358/;https://pubmed.ncbi.nlm.nih.gov/30536320/;https://pubmed.ncbi.nlm.nih.gov/29771415/;https://pubmed.ncbi.nlm.nih.gov/29571017/;https://pubmed.ncbi.nlm.nih.gov/29360452/;https://pubmed.ncbi.n…	Common essential	-3.557785	-0.052485000000000004	-0.19417500000000001	-0.3272179	-0.8550895	-2.4163550000000003
human_lncrna_fused_82956	human_lncrna_fused_82956	HSALNG0059652	NO				Common essential	-0.528975	-0.125485	-0.4132305	-0.0028935000000000002	-1.05021	-1.3134000000000001
human_lncrna_fused_83149	human_lncrna_fused_83149	HSALNG0059997	NO				Common essential	-2.11903	-3.1498999999999997	-0.49048250000000004	0.111902	-2.4553	-1.025015
human_lncrna_fused_83298	human_lncrna_fused_83298	LINC01004	YES		YES	https://pubmed.ncbi.nlm.nih.gov/35490653/	Common essential	-2.25962	-2.99185	-0.283335	0.61024	-2.47925	-0.8640450000000001
human_lncrna_fused_83996	human_lncrna_fused_83996	LINC-PINT	YES	https://pubmed.ncbi.nlm.nih.gov/35019222/			Common essential	-2.8564999999999996	-6.2303999999999995	0.0036548499999999994	-0.090332	-4.43705	-1.175525
human_lncrna_fused_84023	human_lncrna_fused_83996	LINC-PINT	YES	https://pubmed.ncbi.nlm.nih.gov/35019222/			Common essential	-2.8564999999999996	-6.2303999999999995	0.0036548499999999994	-0.090332	-4.43705	-1.175525
human_lncrna_fused_84220	human_lncrna_fused_84220	HSALNG0061721	NO				Common essential	-0.4657825	-0.70094	-1.05815	-1.608535	-0.451875	-1.6465
human_lncrna_fused_86884	human_lncrna_fused_86884	HSALNG0065463	NO				Common essential	0.36315600000000003	0.04200499999999999	-0.196325	-0.850895	-0.8574550000000001	0.40357
human_lncrna_fused_87258	human_lncrna_fused_87258	LINC01592	YES		YES	https://pubmed.ncbi.nlm.nih.gov/34032608/	KP4	0.14356999999999998	0.29723	-0.1880615	-0.0629895	-1.08696	-0.5969949999999999
human_lncrna_fused_87260	human_lncrna_fused_87260	lnc-C8orf34-1	NO				Common essential	-0.8065450000000001	-0.48311000000000004	-0.22476999999999997	0.026637	-1.04954	-1.00258
human_lncrna_fused_88961	human_lncrna_fused_88961	PVT1	YES	https://pubmed.ncbi.nlm.nih.gov/34859371/;https://pubmed.ncbi.nlm.nih.gov/34033197/;https://pubmed.ncbi.nlm.nih.gov/33947142/;https://pubmed.ncbi.nlm.nih.gov/33600954/;https://pubmed.ncbi.nlm.nih.gov/33443959/;https://pubmed.ncbi.nlm.nih.gov/31986409/;https://pubmed.ncbi.nlm.nih.gov/31326971/;https://pubmed.ncbi.nlm.nih.gov/31297833/;https://pubmed.ncbi.nlm.nih.gov/30909189/	YES	https://pubmed.ncbi.nlm.nih.gov/35664988/;https://pubmed.ncbi.nlm.nih.gov/34922601/;https://pubmed.ncbi.nlm.nih.gov/33369809/;https://pubmed.ncbi.nlm.nih.gov/33188158/;https://pubmed.ncbi.nlm.nih.gov/32725807/;https://pubmed.ncbi.nlm.nih.gov/32689767/;https://pubmed.ncbi.nlm.nih.gov/32441301/;https://pubmed.ncbi.nlm.nih.gov/32407172/;https://pubmed.ncbi.nlm.nih.gov/31485648/;https://pubmed.ncbi.n…	Common essential	-0.6547350000000001	-1.67565	-1.117365	-0.519595	-3.9476500000000003	-0.855915
human_lncrna_fused_88965	human_lncrna_fused_88961	PVT1	YES	https://pubmed.ncbi.nlm.nih.gov/34859371/;https://pubmed.ncbi.nlm.nih.gov/34033197/;https://pubmed.ncbi.nlm.nih.gov/33947142/;https://pubmed.ncbi.nlm.nih.gov/33600954/;https://pubmed.ncbi.nlm.nih.gov/33443959/;https://pubmed.ncbi.nlm.nih.gov/31986409/;https://pubmed.ncbi.nlm.nih.gov/31326971/;https://pubmed.ncbi.nlm.nih.gov/31297833/;https://pubmed.ncbi.nlm.nih.gov/30909189/	YES	https://pubmed.ncbi.nlm.nih.gov/35664988/;https://pubmed.ncbi.nlm.nih.gov/34922601/;https://pubmed.ncbi.nlm.nih.gov/33369809/;https://pubmed.ncbi.nlm.nih.gov/33188158/;https://pubmed.ncbi.nlm.nih.gov/32725807/;https://pubmed.ncbi.nlm.nih.gov/32689767/;https://pubmed.ncbi.nlm.nih.gov/32441301/;https://pubmed.ncbi.nlm.nih.gov/32407172/;https://pubmed.ncbi.nlm.nih.gov/31485648/;https://pubmed.ncbi.n…	Common essential	-0.6547350000000001	-1.67565	-1.117365	-0.519595	-3.9476500000000003	-0.855915
human_lncrna_fused_88968	human_lncrna_fused_88961	PVT1	YES	https://pubmed.ncbi.nlm.nih.gov/34859371/;https://pubmed.ncbi.nlm.nih.gov/34033197/;https://pubmed.ncbi.nlm.nih.gov/33947142/;https://pubmed.ncbi.nlm.nih.gov/33600954/;https://pubmed.ncbi.nlm.nih.gov/33443959/;https://pubmed.ncbi.nlm.nih.gov/31986409/;https://pubmed.ncbi.nlm.nih.gov/31326971/;https://pubmed.ncbi.nlm.nih.gov/31297833/;https://pubmed.ncbi.nlm.nih.gov/30909189/	YES	https://pubmed.ncbi.nlm.nih.gov/35664988/;https://pubmed.ncbi.nlm.nih.gov/34922601/;https://pubmed.ncbi.nlm.nih.gov/33369809/;https://pubmed.ncbi.nlm.nih.gov/33188158/;https://pubmed.ncbi.nlm.nih.gov/32725807/;https://pubmed.ncbi.nlm.nih.gov/32689767/;https://pubmed.ncbi.nlm.nih.gov/32441301/;https://pubmed.ncbi.nlm.nih.gov/32407172/;https://pubmed.ncbi.nlm.nih.gov/31485648/;https://pubmed.ncbi.n…	Common essential	-0.6547350000000001	-1.67565	-1.117365	-0.519595	-3.9476500000000003	-0.855915
human_lncrna_fused_88970	human_lncrna_fused_88961	PVT1	YES	https://pubmed.ncbi.nlm.nih.gov/34859371/;https://pubmed.ncbi.nlm.nih.gov/34033197/;https://pubmed.ncbi.nlm.nih.gov/33947142/;https://pubmed.ncbi.nlm.nih.gov/33600954/;https://pubmed.ncbi.nlm.nih.gov/33443959/;https://pubmed.ncbi.nlm.nih.gov/31986409/;https://pubmed.ncbi.nlm.nih.gov/31326971/;https://pubmed.ncbi.nlm.nih.gov/31297833/;https://pubmed.ncbi.nlm.nih.gov/30909189/	YES	https://pubmed.ncbi.nlm.nih.gov/35664988/;https://pubmed.ncbi.nlm.nih.gov/34922601/;https://pubmed.ncbi.nlm.nih.gov/33369809/;https://pubmed.ncbi.nlm.nih.gov/33188158/;https://pubmed.ncbi.nlm.nih.gov/32725807/;https://pubmed.ncbi.nlm.nih.gov/32689767/;https://pubmed.ncbi.nlm.nih.gov/32441301/;https://pubmed.ncbi.nlm.nih.gov/32407172/;https://pubmed.ncbi.nlm.nih.gov/31485648/;https://pubmed.ncbi.n…	Common essential	-0.6547350000000001	-1.67565	-1.117365	-0.519595	-3.9476500000000003	-0.855915
human_lncrna_fused_88971	human_lncrna_fused_88961	PVT1	YES	https://pubmed.ncbi.nlm.nih.gov/34859371/;https://pubmed.ncbi.nlm.nih.gov/34033197/;https://pubmed.ncbi.nlm.nih.gov/33947142/;https://pubmed.ncbi.nlm.nih.gov/33600954/;https://pubmed.ncbi.nlm.nih.gov/33443959/;https://pubmed.ncbi.nlm.nih.gov/31986409/;https://pubmed.ncbi.nlm.nih.gov/31326971/;https://pubmed.ncbi.nlm.nih.gov/31297833/;https://pubmed.ncbi.nlm.nih.gov/30909189/	YES	https://pubmed.ncbi.nlm.nih.gov/35664988/;https://pubmed.ncbi.nlm.nih.gov/34922601/;https://pubmed.ncbi.nlm.nih.gov/33369809/;https://pubmed.ncbi.nlm.nih.gov/33188158/;https://pubmed.ncbi.nlm.nih.gov/32725807/;https://pubmed.ncbi.nlm.nih.gov/32689767/;https://pubmed.ncbi.nlm.nih.gov/32441301/;https://pubmed.ncbi.nlm.nih.gov/32407172/;https://pubmed.ncbi.nlm.nih.gov/31485648/;https://pubmed.ncbi.n…	Common essential	-0.6547350000000001	-1.67565	-1.117365	-0.519595	-3.9476500000000003	-0.855915
human_lncrna_fused_88972	human_lncrna_fused_88961	PVT1	YES	https://pubmed.ncbi.nlm.nih.gov/34859371/;https://pubmed.ncbi.nlm.nih.gov/34033197/;https://pubmed.ncbi.nlm.nih.gov/33947142/;https://pubmed.ncbi.nlm.nih.gov/33600954/;https://pubmed.ncbi.nlm.nih.gov/33443959/;https://pubmed.ncbi.nlm.nih.gov/31986409/;https://pubmed.ncbi.nlm.nih.gov/31326971/;https://pubmed.ncbi.nlm.nih.gov/31297833/;https://pubmed.ncbi.nlm.nih.gov/30909189/	YES	https://pubmed.ncbi.nlm.nih.gov/35664988/;https://pubmed.ncbi.nlm.nih.gov/34922601/;https://pubmed.ncbi.nlm.nih.gov/33369809/;https://pubmed.ncbi.nlm.nih.gov/33188158/;https://pubmed.ncbi.nlm.nih.gov/32725807/;https://pubmed.ncbi.nlm.nih.gov/32689767/;https://pubmed.ncbi.nlm.nih.gov/32441301/;https://pubmed.ncbi.nlm.nih.gov/32407172/;https://pubmed.ncbi.nlm.nih.gov/31485648/;https://pubmed.ncbi.n…	Common essential	-0.6547350000000001	-1.67565	-1.117365	-0.519595	-3.9476500000000003	-0.855915
human_lncrna_fused_88976	human_lncrna_fused_88961	PVT1	YES	https://pubmed.ncbi.nlm.nih.gov/34859371/;https://pubmed.ncbi.nlm.nih.gov/34033197/;https://pubmed.ncbi.nlm.nih.gov/33947142/;https://pubmed.ncbi.nlm.nih.gov/33600954/;https://pubmed.ncbi.nlm.nih.gov/33443959/;https://pubmed.ncbi.nlm.nih.gov/31986409/;https://pubmed.ncbi.nlm.nih.gov/31326971/;https://pubmed.ncbi.nlm.nih.gov/31297833/;https://pubmed.ncbi.nlm.nih.gov/30909189/	YES	https://pubmed.ncbi.nlm.nih.gov/35664988/;https://pubmed.ncbi.nlm.nih.gov/34922601/;https://pubmed.ncbi.nlm.nih.gov/33369809/;https://pubmed.ncbi.nlm.nih.gov/33188158/;https://pubmed.ncbi.nlm.nih.gov/32725807/;https://pubmed.ncbi.nlm.nih.gov/32689767/;https://pubmed.ncbi.nlm.nih.gov/32441301/;https://pubmed.ncbi.nlm.nih.gov/32407172/;https://pubmed.ncbi.nlm.nih.gov/31485648/;https://pubmed.ncbi.n…	Common essential	-0.6547350000000001	-1.67565	-1.117365	-0.519595	-3.9476500000000003	-0.855915
human_lncrna_fused_88977	human_lncrna_fused_88961	PVT1	YES	https://pubmed.ncbi.nlm.nih.gov/34859371/;https://pubmed.ncbi.nlm.nih.gov/34033197/;https://pubmed.ncbi.nlm.nih.gov/33947142/;https://pubmed.ncbi.nlm.nih.gov/33600954/;https://pubmed.ncbi.nlm.nih.gov/33443959/;https://pubmed.ncbi.nlm.nih.gov/31986409/;https://pubmed.ncbi.nlm.nih.gov/31326971/;https://pubmed.ncbi.nlm.nih.gov/31297833/;https://pubmed.ncbi.nlm.nih.gov/30909189/	YES	https://pubmed.ncbi.nlm.nih.gov/35664988/;https://pubmed.ncbi.nlm.nih.gov/34922601/;https://pubmed.ncbi.nlm.nih.gov/33369809/;https://pubmed.ncbi.nlm.nih.gov/33188158/;https://pubmed.ncbi.nlm.nih.gov/32725807/;https://pubmed.ncbi.nlm.nih.gov/32689767/;https://pubmed.ncbi.nlm.nih.gov/32441301/;https://pubmed.ncbi.nlm.nih.gov/32407172/;https://pubmed.ncbi.nlm.nih.gov/31485648/;https://pubmed.ncbi.n…	Common essential	-0.6547350000000001	-1.67565	-1.117365	-0.519595	-3.9476500000000003	-0.855915
human_lncrna_fused_88978	human_lncrna_fused_88961	PVT1	YES	https://pubmed.ncbi.nlm.nih.gov/34859371/;https://pubmed.ncbi.nlm.nih.gov/34033197/;https://pubmed.ncbi.nlm.nih.gov/33947142/;https://pubmed.ncbi.nlm.nih.gov/33600954/;https://pubmed.ncbi.nlm.nih.gov/33443959/;https://pubmed.ncbi.nlm.nih.gov/31986409/;https://pubmed.ncbi.nlm.nih.gov/31326971/;https://pubmed.ncbi.nlm.nih.gov/31297833/;https://pubmed.ncbi.nlm.nih.gov/30909189/	YES	https://pubmed.ncbi.nlm.nih.gov/35664988/;https://pubmed.ncbi.nlm.nih.gov/34922601/;https://pubmed.ncbi.nlm.nih.gov/33369809/;https://pubmed.ncbi.nlm.nih.gov/33188158/;https://pubmed.ncbi.nlm.nih.gov/32725807/;https://pubmed.ncbi.nlm.nih.gov/32689767/;https://pubmed.ncbi.nlm.nih.gov/32441301/;https://pubmed.ncbi.nlm.nih.gov/32407172/;https://pubmed.ncbi.nlm.nih.gov/31485648/;https://pubmed.ncbi.n…	Common essential	-0.6547350000000001	-1.67565	-1.117365	-0.519595	-3.9476500000000003	-0.855915
human_lncrna_fused_88973	human_lncrna_fused_88973	lnc-FAM84B-86	NO				Common essential	-4.79255	-0.5677365000000001	-1.50789	-1.2626175	-1.7217825	-1.231095
human_lncrna_fused_89003	human_lncrna_fused_89003	LINC00824	NO				NCIH460	0.23232000000000003	-0.594965	-0.235412	-6.56415	-0.2075035	0.26828
human_lncrna_fused_89007	human_lncrna_fused_89003	LINC00824	NO				NCIH460	0.23232000000000003	-0.594965	-0.235412	-6.56415	-0.2075035	0.26828
human_lncrna_fused_89101	human_lncrna_fused_89101	HSALNG0068644	NO				Common essential	-0.35062	-1.058895	-0.44860999999999995	-3.5533900000000003	-1.36595	-0.46801000000000004
human_lncrna_fused_89224	human_lncrna_fused_89224	MIR30DHG	YES	https://www.ncbi.nlm.nih.gov/pmc/articles/PMC3681522/;https://www.oncotarget.com/article/12241/text/;https://www.degruyter.com/document/doi/10.1515/biol-2022-0017/html;https://aasldpubs.onlinelibrary.wiley.com/doi/pdf/10.1002/hep.23443;https://europepmc.org/article/pmc/pmc3717805;https://jcancer.org/v11p2593.htm;https://www.scienceopen.com/document_file/a6e06b0b-f557-40f6-9718-f8f722289712/PubMed…	NO		Common essential	-0.77944	-2.75975	-0.68401	0.3015215	-1.17954	-0.4649465
human_lncrna_fused_9020	human_lncrna_fused_9020	HSALNG0075953	NO				NCIH460	-0.101415	-0.30083	-0.12467500000000001	-1.31	0.2088	0.42913
human_lncrna_fused_90981	human_lncrna_fused_90981	lnc-ANKRD20A2-22	NO				Common essential	-0.125795	-2.76595	-1.008025	-1.53184	-0.27902499999999997	-1.0581785
human_lncrna_fused_92303	human_lncrna_fused_92303	lnc-FANCC-1	NO				LN18	-1.0965349999999998	-0.7546999999999999	-0.171744	-0.09701000000000001	-0.3232085	-0.42832
human_lncrna_fused_92437	human_lncrna_fused_92437	ENSG00000236896	NO				KP4	-0.28475000000000006	-0.453855	-0.36131	0.60059	-1.2430500000000002	-0.628065
human_lncrna_fused_92578	human_lncrna_fused_92578	Lnc-CYLC2-4	NO				Core essential	-5.1161	-4.4811	-1.4469100000000001	-3.6682599999999996	-2.3062	-5.09895
human_lncrna_fused_93875	human_lncrna_fused_93875	HSALNG0075450	NO				NCIH460	0.10935999999999998	0.061744999999999994	-0.12849	-0.9544950000000001	-0.3959915	-0.04528500000000002
human_lncrna_fused_94141	human_lncrna_fused_94141	TLR8-AS1	YES	https://pubmed.ncbi.nlm.nih.gov/32278547/;https://link.springer.com/article/10.1007/s00335-021-09920-1	NO		MIAPACA2	-0.45448500000000003	-0.0346647	0.423835	-0.11427999999999999	0.67269	-1.9123999999999999
human_lncrna_fused_94165	human_lncrna_fused_94165	LINC02154	YES		YES	https://pubmed.ncbi.nlm.nih.gov/35543858/	MIAPACA2	0.55702	-0.233875	-0.1313335	0.11501	-0.35709199999999996	-3.0301
human_lncrna_fused_94283	human_lncrna_fused_94283	LOC101928415	NO				LN229	-0.702495	-1.4452500000000001	-0.49515000000000003	-0.568015	-0.47041	-0.642045
human_lncrna_fused_94783	human_lncrna_fused_94783	MIR222HG	YES		YES	https://www.nature.com/articles/s41389-018-0039-5	Common essential	-6.13225	-4.05735	-2.38585	0.264092	-4.565	-3.5831
human_lncrna_fused_94793	human_lncrna_fused_94793	HSALNG0137601	NO				Common essential	-2.11605	0.06121500000000002	-3.0144	-0.40882500000000005	-1.5023250000000001	-3.0873
human_lncrna_fused_94797	human_lncrna_fused_94797	HSALNG0137611	NO				Common essential	-1.65145	-0.334505	-3.0634499999999996	0.2169905	-0.722575	-3.92935
human_lncrna_fused_95420	human_lncrna_fused_95420	FTX	YES	https://pubmed.ncbi.nlm.nih.gov/33398336/;https://pubmed.ncbi.nlm.nih.gov/33121404/;https://pubmed.ncbi.nlm.nih.gov/32476208/	YES	https://pubmed.ncbi.nlm.nih.gov/35651928/;https://pubmed.ncbi.nlm.nih.gov/31920141/;https://pubmed.ncbi.nlm.nih.gov/29845188/;https://pubmed.ncbi.nlm.nih.gov/27983937/;https://pubmed.ncbi.nlm.nih.gov/33736615/;https://pubmed.ncbi.nlm.nih.gov/34720057/;https://pubmed.ncbi.nlm.nih.gov/33389283/;https://pubmed.ncbi.nlm.nih.gov/32176463/;https://pubmed.ncbi.nlm.nih.gov/28112756/;https://pubmed.ncbi.n…	Common essential	-1.9422000000000001	-1.51879	-0.92555	0.5465	-2.9576000000000002	-0.885635
human_lncrna_fused_95458	human_lncrna_fused_95458	Lnc-RLIM-1	NO				MIAPACA2	-0.80652105	-0.240165	-0.698135	-0.35554	-0.7838455	-2.01014
human_lncrna_fused_95869	human_lncrna_fused_95869	HSALNG0139204	NO				Common essential	-0.44705	-0.20041000000000003	-0.580995	-0.12426000000000001	-1.44576	-1.7512
human_lncrna_fused_95943	human_lncrna_fused_95943	HSALNG0139292	NO				Common essential	-1.04935	-0.94237	-0.514695	-0.70099	-2.10975	-0.29986525
human_lncrna_fused_9778	human_lncrna_fused_9778	HSALNG0076992	NO				KP4	-0.95222	-0.13482	-0.34286	0.347875	-1.1306	0.32415499999999997
