# Supplementary material for: Genome-scale pan-cancer interrogation of lncRNA dependencies using CasRx
Source: Nat Methods. 2024 Feb 26;21(4):584–96. doi: 10.1038/s41592-024-02190-0 (PMC11009108; doi:10.1038/s41592-024-02190-0)
Supplement: Supplementary file 4 — Supplementary Tables 1–18. [file 41592_2024_2190_MOESM4_ESM.zip › Supplementary_tables/Supplementary_table13.xlsx]

## Sheet: Sheet1
target	unified_ID	Annotated_ID	cancer_related	Paper_cancer	validation	Paper_validation	group	LN18.lfc	LN229.lfc	A549.lfc	NCIH460.lfc	KP4.lfc	MIAPACA2.lfc
human_lncrna_fused_10388	human_lncrna_fused_10388	HSALNT0162188	NO				Common essential	-0.573585	-1.2385415000000002	-1.9735265	-1.3574600000000001	-4.16428	-0.90735
human_lncrna_fused_10533	human_lncrna_fused_10533	HSALNT0162743	NO				MIAPACA2	-0.5161	-0.774135	-0.07057500000000001	0.097055	-0.0939035	-2.23705
human_lncrna_fused_1179	human_lncrna_fused_1179	HSALNG0001650	NO				Common essential	-2.846985	-0.7213529999999999	-0.6967850000000001	-0.021415000000000017	-2.06245	-1.6350117000000002
human_lncrna_fused_11899	human_lncrna_fused_11899	lnc-R3HCC1L-2	NO				LN229	-0.10159499999999999	-1.83845	-0.41757500000000003	-0.266745	-0.661555	-0.44728499999999993
human_lncrna_fused_12078	human_lncrna_fused_12078	C10orf95-AS1;RPARP-AS1	YES	https://www.ncbi.nlm.nih.gov/pmc/articles/PMC8520480/;https://pubmed.ncbi.nlm.nih.gov/35837104/;https://pubmed.ncbi.nlm.nih.gov/32190687/;https://pubmed.ncbi.nlm.nih.gov/34558724/;https://pubmed.ncbi.nlm.nih.gov/34675548/	YES	https://www.ncbi.nlm.nih.gov/pmc/articles/PMC8520480/;https://www.ncbi.nlm.nih.gov/pmc/articles/PMC9273977/	Common essential	-1.709515	0.10289999999999999	-0.10248125000000001	0.395655	-1.51375	-0.480406
human_lncrna_fused_12101	human_lncrna_fused_12101	URS0000D58F40_9606	NO				KP4	-0.20521999999999999	-0.2992375	0.23027999999999998	-0.002464999999999995	-0.887325	-0.009984999999999994
human_lncrna_fused_12457	human_lncrna_fused_12457	HSALNG0080814	NO				Common essential	-0.15912	-1.2135	-0.03836999999999999	0.04598500000000001	-0.23594700000000002	-1.6767999999999998
human_lncrna_fused_1284	human_lncrna_fused_1284	HSALNG0001810	NO				LN229	-0.9114949999999999	-1.42198	-0.396695	-0.5710500000000001	-0.9803900000000001	-0.45159499999999997
human_lncrna_fused_12861	human_lncrna_fused_12861	ENSG00000282787	NO				LN18	-1.37915	-0.114245	-0.3679	-0.5248349999999999	-0.382132	-0.025649999999999992
human_lncrna_fused_13785	human_lncrna_fused_13785	SPON1-AS1	NO				Common essential	-2.664	-1.2116500000000001	-0.096175	-0.703944	-0.339225	-0.722055
human_lncrna_fused_15015	human_lncrna_fused_15015	HSALNG0084630	NO				KP4	-0.4101	-0.190255	-0.133795	-0.390265	-1.26495	-0.609074
human_lncrna_fused_15144	human_lncrna_fused_15144	NEAT1	YES	https://www.frontiersin.org/articles/10.3389/fgene.2018.00471/full	YES	https://www.frontiersin.org/articles/10.3389/fgene.2018.00471/full;https://www.ncbi.nlm.nih.gov/pmc/articles/PMC7102915/;https://www.ncbi.nlm.nih.gov/pmc/articles/PMC5325106/;https://onlinelibrary.wiley.com/doi/full/10.1002/kjm2.12354;https://www.dovepress.com/long-noncoding-rna-neat1-promotes-cell-proliferation-and-invasion-and--peer-reviewed-fulltext-article-OTT;https://www.nature.com/articles/…	Core essential	-7.691800000000001	-7.463150000000001	-4.528650000000001	-6.68365	-7.4014	-7.4641
human_lncrna_fused_15157	human_lncrna_fused_15157	MALAT1	YES	https://pubmed.ncbi.nlm.nih.gov/29928382/	YES	https://pubmed.ncbi.nlm.nih.gov/29928382/;https://pubmed.ncbi.nlm.nih.gov/23153939/;https://pubmed.ncbi.nlm.nih.gov/24525122/;https://pubmed.ncbi.nlm.nih.gov/20213048/;https://pubmed.ncbi.nlm.nih.gov/25431257/	Core essential	-3.5102	-6.62365	-4.6515	-4.09865	-6.3307	-4.00535
human_lncrna_fused_15858	human_lncrna_fused_15858	ANKRD42-DT	NO				KP4	-0.533065	0.162885	0.12277	0.15866	-1.3279999999999998	0.18260549999999998
human_lncrna_fused_1610	human_lncrna_fused_1610	ENSG00000284702	NO				LN229	-0.19849	-2.22595	-0.20124	-0.24324500000000002	-0.672723	-0.17315000000000003
human_lncrna_fused_16431	human_lncrna_fused_16431	ENSG00000285696	NO				LN18	-2.9036	-0.7359499999999999	0.100495	0.2686049999999999	-0.8040799999999999	0.5311400000000001
human_lncrna_fused_16880	human_lncrna_fused_16880	lnc-BLID-5	YES	https://www.ncbi.nlm.nih.gov/pmc/articles/PMC6021240/	YES	https://www.ncbi.nlm.nih.gov/pmc/articles/PMC6021240/	Common essential	-3.81195	-5.1183	-0.17316399999999998	0.15572999999999998	-5.5245	0.192165
human_lncrna_fused_17397	human_lncrna_fused_17397	HSALNG0088468	NO				LN18	-1.07985	-0.772525	-0.22017599999999998	0.050835000000000005	-0.641115	-0.30203747
human_lncrna_fused_1978	human_lncrna_fused_1978	lnc-RLF-4	NO				Common essential	-1.26749	-0.47394000000000003	-0.53794	-1.82225	-0.78078	-0.78836
human_lncrna_fused_20305	human_lncrna_fused_20305	HSALNG0093194;MIR5700host	NO				NCIH460	0.07567499999999999	0.014429999999999998	-0.34648499999999993	-1.9012499999999999	0.056040000000000006	0.10049999999999998
human_lncrna_fused_20610	human_lncrna_fused_20610	HSALNG0093670	NO				KP4	-0.11821999999999999	0.17151	0.104505	0.06444000000000001	-0.9164049999999999	-0.082455
human_lncrna_fused_21248	human_lncrna_fused_21248	ENSG00000274191	NO				Common essential	-0.815315	0.13844499999999998	-0.9533400000000001	0.132885	-0.6916899999999999	-0.46003000000000005
human_lncrna_fused_21546	human_lncrna_fused_21546	HSALNG0095097	NO				Common essential	-0.35956	-0.06644000000000001	-0.906535	-2.0107015	-0.752745	-1.815
human_lncrna_fused_21576	human_lncrna_fused_21576	NONHSAG012751.2	NO				KP4	-0.05666	-0.553335	-0.1346735	0.54990000000000006	-0.70636	-0.10831999999999997
human_lncrna_fused_23056	human_lncrna_fused_23056	DLEU2	YES	https://pubmed.ncbi.nlm.nih.gov/33106136/;https://www.sciencedirect.com/science/article/pii/S0753332220312865;https://cancerci.biomedcentral.com/articles/10.1186/s12935-021-02074-9	YES	https://pubmed.ncbi.nlm.nih.gov/34261460/;https://www.sciencedirect.com/science/article/pii/S0014482721000823?via%3Dihub#fig2;https://pubmed.ncbi.nlm.nih.gov/32922596/;https://www.sciencedirect.com/science/article/abs/pii/S0024320521004045?via%3Dihub;https://pubmed.ncbi.nlm.nih.gov/31721438/;https://pubmed.ncbi.nlm.nih.gov/33391439/#&gid=article-figures&pid=figure-4-uid-3	LN18	-1.42395	-0.6200650000000001	-0.220671	-0.19628700000000002	-0.9197900000000001	-0.17687499999999998
human_lncrna_fused_24029	human_lncrna_fused_24029	NEW	NO				KP4	-0.21917199999999998	0.412625	0.25736	-0.17493999999999998	-2.59215	-0.267775
human_lncrna_fused_24033	human_lncrna_fused_24033	LINC00397	YES	https://onlinelibrary.wiley.com/doi/full/10.1002/cam4.1315	NO		KP4	-0.741875	-0.612097	-0.529435	-0.40420999999999996	-3.8123	-0.88491
human_lncrna_fused_2439	human_lncrna_fused_2439	HSALNG0003628	NO				LN229	-0.37673	-2.39265	-0.23606699999999997	-0.6515850000000001	-0.08587499999999998	-0.16400000000000003
human_lncrna_fused_24947	human_lncrna_fused_24947	ENSG00000277128	NO				NCIH460	-0.61048	0.12713200000000002	-0.327525	-1.8864	-0.53531	-0.34502
human_lncrna_fused_25028	human_lncrna_fused_25028	lnc-OR6S1-4	NO				Common essential	-4.14455	0.18563000000000002	-0.010920000000000013	0.21340299999999998	-0.5964499999999999	-1.28333
human_lncrna_fused_25417	human_lncrna_fused_25417	HSALNG0100442	NO				MIAPACA2	-0.39331499999999997	-0.67669	-0.959225	-0.25983500000000004	-0.918015	-1.0861049999999999
human_lncrna_fused_25886	human_lncrna_fused_25886	NEW	NO				A549	-0.12445	-0.7871750000000001	-1.34395	0.061624	-0.6179399999999999	-0.12622
human_lncrna_fused_27459	human_lncrna_fused_27459	NEW	NO				KP4	0.21139999999999998	0.035579999999999994	-0.172097	-0.459015	-1.1286	0.401199
human_lncrna_fused_27820	human_lncrna_fused_27820	ENSG00000246451	NO				KP4	-0.49859	-0.46934000000000003	-0.54146	-0.025035	-1.0917	-0.44467049999999997
human_lncrna_fused_2853	human_lncrna_fused_2853	lnc-GADD45A-2	NO				MIAPACA2	-0.03442499999999998	-0.025624999999999953	-0.15288	-0.47869500000000004	0.20809999999999998	-4.9674
human_lncrna_fused_30411	human_lncrna_fused_30411	ENSG00000287391	NO				KP4	-0.361155	-0.854495	-0.481633	-0.9836849999999999	-1.9626	-0.52083
human_lncrna_fused_31014	human_lncrna_fused_31014	ENSG00000259376	NO				MIAPACA2	0.1559393	-0.54724	0.1709665	-0.44592	-0.467375	-1.7967
human_lncrna_fused_31081	human_lncrna_fused_31081	HSALNG0108691	NO				LN18	-1.6232000000000002	-0.7810649999999999	-0.254874	0.1704015	-0.488795	-0.09246999999999997
human_lncrna_fused_31188	human_lncrna_fused_31188	lnc-UBE2I-3	NO				NCIH460	-0.16984500000000002	-0.10513	-0.003862500000000005	-1.4199	-0.04826199999999999	-0.727965
human_lncrna_fused_31235	human_lncrna_fused_31235	ENSG00000261663	NO				MIAPACA2	-0.403515	-0.023495000000000016	-0.14126350000000001	0.16432	-0.455405	-1.5340500000000001
human_lncrna_fused_31995	human_lncrna_fused_31995	ENSG00000261723	NO				Core essential	-3.8726700000000003	-3.7518700000000003	-1.463731	-4.0127295	-2.22555	-2.109265
human_lncrna_fused_33350	human_lncrna_fused_33350	LncCDH5-3;ENSG00000260364	YES	https://www.ncbi.nlm.nih.gov/pmc/articles/PMC8834634/	YES	https://www.ncbi.nlm.nih.gov/pmc/articles/PMC8834634/	NCIH460	0.27806400000000003	-0.5391564999999999	0.047369999999999995	-4.6131	0.186455	0.080265
human_lncrna_fused_33351	human_lncrna_fused_33350	ADAPT53;LncCDH5-3;ENSG00000260364	YES	https://www.ncbi.nlm.nih.gov/pmc/articles/PMC8834634/	YES	https://www.ncbi.nlm.nih.gov/pmc/articles/PMC8834634/	NCIH460	0.27806400000000003	-0.5391564999999999	0.047369999999999995	-4.6131	0.186455	0.080265
human_lncrna_fused_34115	human_lncrna_fused_34115	FENDRR	YES	https://pubmed.ncbi.nlm.nih.gov/33761608/;https://pubmed.ncbi.nlm.nih.gov/35579154/;https://pubmed.ncbi.nlm.nih.gov/34414867/	NO		LN18	-3.1418	-0.19923549999999998	0.21513500000000002	-0.11618	0.3421265	0.26435
human_lncrna_fused_34116	human_lncrna_fused_34115	FENDRR	YES	https://pubmed.ncbi.nlm.nih.gov/33761608/;https://pubmed.ncbi.nlm.nih.gov/35579154/;https://pubmed.ncbi.nlm.nih.gov/34414867/	NO		LN18	-3.1418	-0.19923549999999998	0.21513500000000002	-0.11618	0.3421265	0.26435
human_lncrna_fused_34236	human_lncrna_fused_34236	Â HSALNG0113502	NO				A549	-0.52282	-0.467965	-1.016135	-0.12164149999999999	-0.8224	-0.88126
human_lncrna_fused_34330	human_lncrna_fused_34330	lnc-DEF8-2	NO				LN18	-2.2366	-0.7762	0.25563	0.09183000000000002	-0.7871199999999999	-0.487215
human_lncrna_fused_35063	human_lncrna_fused_35063	SNHG29	YES	https://cancerci.biomedcentral.com/articles/10.1186/s12935-019-1057-x;https://www.cell.com/molecular-therapy-family/molecular-therapy/fulltext/S1525-0016(21)00264-1	YES	https://cancerci.biomedcentral.com/articles/10.1186/s12935-019-1057-x	Core essential	-7.78115	-1.833475	-2.1086	-5.59155	-3.23825	-2.78355
human_lncrna_fused_35577	human_lncrna_fused_35577	Â lnc-ATAD5-9;SUZ12P1	YES	https://www.ncbi.nlm.nih.gov/pmc/articles/PMC5312399/	YES	https://www.ncbi.nlm.nih.gov/pmc/articles/PMC5312399/	Core essential	-4.5003	-1.8578999999999999	-1.9488150000000002	-1.439735	-2.4577	-1.0248249999999999
human_lncrna_fused_35582	human_lncrna_fused_35577	SUZ12P1	YES	https://www.ncbi.nlm.nih.gov/pmc/articles/PMC5312399/	YES	https://www.ncbi.nlm.nih.gov/pmc/articles/PMC5312399/	Core essential	-4.5003	-1.8578999999999999	-1.9488150000000002	-1.439735	-2.4577	-1.0248249999999999
human_lncrna_fused_35998	human_lncrna_fused_35998	HSALNG0116362	NO				A549	0.060459	0.13371	-1.9548	-0.111095	-0.0664545	-0.22117040000000002
human_lncrna_fused_36031	human_lncrna_fused_36031	ENSG00000264488	NO				NCIH460	0.19132499999999997	0.14900000000000002	-0.43757324999999997	-3.33505	-0.35607500000000003	-0.29887545
human_lncrna_fused_36353	human_lncrna_fused_36353	Â ENSG00000262879	NO				Common essential	-1.158495	-0.7425	-1.1431499999999999	-0.13702050000000002	-1.72915	-0.772775
human_lncrna_fused_36399	human_lncrna_fused_36399	SP2-AS1	NO				LN229	0.05328000000000001	-1.54995	0.040429999999999994	-0.8195600000000001	-0.28342999999999996	0.20883000000000002
human_lncrna_fused_37340	human_lncrna_fused_37340	LINC00511	YES	https://www.ncbi.nlm.nih.gov/pmc/articles/PMC7376647/#:~:text=LINC00511%20is%20an%20oncogene%20which,22%2C%2024%E2%80%9328%5D.	YES	https://pubmed.ncbi.nlm.nih.gov/35399076/;https://pubmed.ncbi.nlm.nih.gov/34427967/;https://pubmed.ncbi.nlm.nih.gov/34224294/;https://jeccr.biomedcentral.com/articles/10.1186/s13046-018-0945-;https://www.dovepress.com/lncrna-linc00511-acts-as-an-oncogene-in-colorectal-cancer-via-sponging-peer-reviewed-fulltext-article-OTT6;https://www.nature.com/articles/s41420-021-00790-9;https://onlinelibrary.w…	LN229	0.150809	-4.788600000000001	-0.366205	0.4542985	0.178475	-0.13959
human_lncrna_fused_37349	human_lncrna_fused_37340	LINC00511	YES	https://www.ncbi.nlm.nih.gov/pmc/articles/PMC7376647/#:~:text=LINC00511%20is%20an%20oncogene%20which,22%2C%2024%E2%80%9328%5D.	YES	https://pubmed.ncbi.nlm.nih.gov/35399076/;https://pubmed.ncbi.nlm.nih.gov/34427967/;https://pubmed.ncbi.nlm.nih.gov/34224294/;https://jeccr.biomedcentral.com/articles/10.1186/s13046-018-0945-;https://www.dovepress.com/lncrna-linc00511-acts-as-an-oncogene-in-colorectal-cancer-via-sponging-peer-reviewed-fulltext-article-OTT6;https://www.nature.com/articles/s41420-021-00790-9;https://onlinelibrary.w…	LN229	0.150809	-4.788600000000001	-0.366205	0.4542985	0.178475	-0.13959
human_lncrna_fused_37509	human_lncrna_fused_37509	RNF157-AS1	YES	https://pubmed.ncbi.nlm.nih.gov/27941916/;https://pubmed.ncbi.nlm.nih.gov/34224310/;https://pubmed.ncbi.nlm.nih.gov/35642209/	NO		LN229	0.30635	-1.6914	-0.19417800000000002	0.321785	0.12734	-0.34584000000000004
human_lncrna_fused_37523	human_lncrna_fused_37523	SNHG16	YES	https://www.ncbi.nlm.nih.gov/pmc/articles/PMC6942535/;https://www.sciencedirect.com/science/article/abs/pii/S000989811932193X	YES	https://pubmed.ncbi.nlm.nih.gov/29234154/;https://pubmed.ncbi.nlm.nih.gov/27396952/;https://pubmed.ncbi.nlm.nih.gov/29845747/;https://pubmed.ncbi.nlm.nih.gov/30981105/;https://pubmed.ncbi.nlm.nih.gov/30909141/;https://pubmed.ncbi.nlm.nih.gov/31483572/	Core essential	-6.61015	-7.6361	-3.66725	-5.5199	-4.37815	-6.6302
human_lncrna_fused_37524	human_lncrna_fused_37523	SNHG16	YES	https://www.ncbi.nlm.nih.gov/pmc/articles/PMC6942535/;https://www.sciencedirect.com/science/article/abs/pii/S000989811932193X	YES	https://pubmed.ncbi.nlm.nih.gov/29234154/;https://pubmed.ncbi.nlm.nih.gov/27396952/;https://pubmed.ncbi.nlm.nih.gov/29845747/;https://pubmed.ncbi.nlm.nih.gov/30981105/;https://pubmed.ncbi.nlm.nih.gov/30909141/;https://pubmed.ncbi.nlm.nih.gov/31483572/	Core essential	-6.61015	-7.6361	-3.66725	-5.5199	-4.37815	-6.6302
human_lncrna_fused_37793	human_lncrna_fused_37793	BAIAP2-DT	YES	https://pubmed.ncbi.nlm.nih.gov/29525275/;https://pubmed.ncbi.nlm.nih.gov/27285756/;https://www.ncbi.nlm.nih.gov/pmc/articles/PMC9109328/	YES	https://www.ncbi.nlm.nih.gov/pmc/articles/PMC8487846/;https://www.ncbi.nlm.nih.gov/pmc/articles/PMC5173145/	MIAPACA2	-0.46431500000000003	-0.31628999999999996	-0.07907	0.29097	0.150735	-0.80126
human_lncrna_fused_37800	human_lncrna_fused_37800	HSALNG0119239	NO				MIAPACA2	0.154532	0.021304999999999963	-0.16897	0.23285499999999998	-0.1282185	-1.2137
human_lncrna_fused_38122	human_lncrna_fused_38122	DLGAP1-AS1	YES	https://www.hindawi.com/journals/cmmm/2022/5038124/	YES	https://www.nature.com/articles/s41419-019-2188-7;https://www.cell.com/molecular-therapy-family/oncolytics/fulltext/S2372-7705(21)00003-6;https://www.sciencedirect.com/science/article/pii/S1807593221000028;https://pubmed.ncbi.nlm.nih.gov/34037089/;https://pubmed.ncbi.nlm.nih.gov/33901010/	KP4	-0.48982549999999997	-0.509825	-0.550995	-0.26959	-1.8493499999999998	-0.38029999999999997
human_lncrna_fused_39328	human_lncrna_fused_39328	HSALNG0121294	NO				Common essential	-0.6708514999999999	-0.703035	-1.1532499999999999	0.012828000000000003	-0.292035	-1.1661534
human_lncrna_fused_3954	human_lncrna_fused_3954	lnc-GSTM5-1	NO				LN229	-0.056694999999999995	-1.7615	-0.335575	0.3855265	-0.555255	0.171205
human_lncrna_fused_3998	human_lncrna_fused_3998	Lnc-RBM15-3;LAMTOR5-AS1; SLC16A4-AS1	YES		YES	https://pubmed.ncbi.nlm.nih.gov/34588094/#:~:text=Long%20noncoding%20RNA%20LAMTOR5%20antisense,cancer%20(NSCLC)%20remain%20unclear;https://pubmed.ncbi.nlm.nih.gov/34588094/#:~:text=Long%20noncoding%20RNA%20LAMTOR5%20antisense,cancer%20(NSCLC)%20remain%20unclear.	Common essential	-2.084	-0.572195	0.09081	0.6072649999999999	-0.187195	-1.17415
human_lncrna_fused_40117	human_lncrna_fused_40117	LINC02582	YES	https://pubmed.ncbi.nlm.nih.gov/31601781/	NO		NCIH460	-0.27549	-0.664	-0.3467	-1.79105	-0.09538	-0.08269500000000002
human_lncrna_fused_40367	human_lncrna_fused_40367	ENSG00000264334	NO				LN18	-3.0865	0.2317525	0.11307	0.029899999999999996	-0.08755500000000001	0.083035
human_lncrna_fused_40463	human_lncrna_fused_40463	ENSG00000267287	NO				NCIH460	-0.054485000000000006	-0.30628500000000003	0.35299	-1.0358	0.398575	-0.141185
human_lncrna_fused_40676	human_lncrna_fused_40676	lnc-LINGO3-1	NO				Common essential	-0.772695	-1.91435	-0.7624150000000001	-1.1683050000000001	-0.48678	-0.19540499999999994
human_lncrna_fused_41204	human_lncrna_fused_41204	HSALNG0124248	NO				LN18	-1.0586	-0.7438199999999999	-0.93675	-0.3285895	0.31423999999999996	-0.51681
human_lncrna_fused_42254	human_lncrna_fused_42254	Lnc-SIPA1L3-5	NO				Common essential	-0.5906035000000001	-0.5157700000000001	-1.20243	-1.400755	-0.173485	-1.0087350000000002
human_lncrna_fused_42280	human_lncrna_fused_42280	ENSG00000287271	NO				LN18	-0.76018	0.47868	0.1225075	0.6503749999999999	0.4085045	0.076045
human_lncrna_fused_42547	human_lncrna_fused_42547	ENSG00000288773	NO				NCIH460	0.007355	0.40125	-0.159202	-1.296335	0.38939999999999997	-0.27175000000000005
human_lncrna_fused_42683	human_lncrna_fused_42683	HSALNG0126770	NO				MIAPACA2	0.09600185	0.0556115	0.1882095	-0.44417	-0.47495600000000004	-1.2728000000000002
human_lncrna_fused_42810	human_lncrna_fused_42810	PTOV1-AS2	NO				Common essential	-1.2917	-0.4204	-0.74388	-2.0979	-1.10277	-0.38792499999999996
human_lncrna_fused_42930	human_lncrna_fused_42930	ZNF649-AS1	YES	https://pubmed.ncbi.nlm.nih.gov/32735773/	NO		LN18	-2.04025	-0.776635	-0.26829	-0.163035	-0.285527	-0.186493
human_lncrna_fused_43215	human_lncrna_fused_43215	ENSG00000268205	NO				LN18	-2.6862	-0.247657	-0.5742700000000001	0.30706	-0.68866	-0.492915
human_lncrna_fused_44835	human_lncrna_fused_44835	PRKD3-DT	NO				LN18	-1.2782	0.4493495	0.11729499999999998	0.188015	-0.20185	0.15770949999999997
human_lncrna_fused_45607	human_lncrna_fused_45607	Lnc-C2orf74-1	NO				Common essential	-1.1502	-1.30805	-0.46786	-0.26979	-2.05855	0.14414499999999997
human_lncrna_fused_46544	human_lncrna_fused_46544	CYTOR	YES	https://pubmed.ncbi.nlm.nih.gov/34478013/	YES	https://pubmed.ncbi.nlm.nih.gov/30487160/;https://www.sciencedirect.com/science/article/abs/pii/S0041008X22002125?via%3Dihub;https://pubmed.ncbi.nlm.nih.gov/35563834/;https://pubmed.ncbi.nlm.nih.gov/35081873/;https://pubmed.ncbi.nlm.nih.gov/33653250/;https://pubmed.ncbi.nlm.nih.gov/34039336/;https://pubmed.ncbi.nlm.nih.gov/32732173/;https://pubmed.ncbi.nlm.nih.gov/34110382/	Common essential	-2.54775	-2.6451000000000002	-0.444735	-0.730845	-0.931225	-1.337445
human_lncrna_fused_46545	human_lncrna_fused_46544	CYTOR	YES	https://pubmed.ncbi.nlm.nih.gov/34478013/	YES	https://pubmed.ncbi.nlm.nih.gov/30487160/;https://www.sciencedirect.com/science/article/abs/pii/S0041008X22002125?via%3Dihub;https://pubmed.ncbi.nlm.nih.gov/35563834/;https://pubmed.ncbi.nlm.nih.gov/35081873/;https://pubmed.ncbi.nlm.nih.gov/33653250/;https://pubmed.ncbi.nlm.nih.gov/34039336/;https://pubmed.ncbi.nlm.nih.gov/32732173/;https://pubmed.ncbi.nlm.nih.gov/34110382/	Common essential	-2.54775	-2.6451000000000002	-0.444735	-0.730845	-0.931225	-1.337445
human_lncrna_fused_46547	human_lncrna_fused_46544	CYTOR	YES	https://pubmed.ncbi.nlm.nih.gov/34478013/	YES	https://pubmed.ncbi.nlm.nih.gov/30487160/;https://www.sciencedirect.com/science/article/abs/pii/S0041008X22002125?via%3Dihub;https://pubmed.ncbi.nlm.nih.gov/35563834/;https://pubmed.ncbi.nlm.nih.gov/35081873/;https://pubmed.ncbi.nlm.nih.gov/33653250/;https://pubmed.ncbi.nlm.nih.gov/34039336/;https://pubmed.ncbi.nlm.nih.gov/32732173/;https://pubmed.ncbi.nlm.nih.gov/34110382/	Common essential	-2.54775	-2.6451000000000002	-0.444735	-0.730845	-0.931225	-1.337445
human_lncrna_fused_47428	human_lncrna_fused_47428	LINC01106	YES		YES	https://pubmed.ncbi.nlm.nih.gov/32990221/;https://pubmed.ncbi.nlm.nih.gov/34550549/	KP4	-0.206	0.017979999999999996	-0.47504500000000005	-0.050269999999999995	-1.9723000000000002	-0.149505
human_lncrna_fused_47473	human_lncrna_fused_47473	MIR4435-2HG	YES	https://pubmed.ncbi.nlm.nih.gov/35784328/	YES	https://pubmed.ncbi.nlm.nih.gov/34859256/;https://pubmed.ncbi.nlm.nih.gov/34714963/;https://pubmed.ncbi.nlm.nih.gov/33846784/;https://pubmed.ncbi.nlm.nih.gov/33846802/;https://pubmed.ncbi.nlm.nih.gov/34859256/;https://pubmed.ncbi.nlm.nih.gov/32538823/	Common essential	-2.1614	-4.3816999999999995	-0.37807499999999994	0.201606	-0.8341700000000001	-1.2183449999999998
human_lncrna_fused_47495	human_lncrna_fused_47495	HSALNG0017920	NO				KP4	0.038844	0.36499500000000007	-0.213771	0.258949	-1.0021550000000001	-0.0223535
human_lncrna_fused_47637	human_lncrna_fused_47637	ENSG00000286513	NO				NCIH460	0.2272	-0.47960499999999995	-0.945775	-1.2584499999999998	-0.32294249999999997	-0.7436050000000001
human_lncrna_fused_47729	human_lncrna_fused_47729	THORLNC	YES	https://pubmed.ncbi.nlm.nih.gov/29245011/;https://pubmed.ncbi.nlm.nih.gov/30984551/;https://pubmed.ncbi.nlm.nih.gov/30227327/	YES	https://pubmed.ncbi.nlm.nih.gov/30098425/;https://pubmed.ncbi.nlm.nih.gov/29959065/;https://pubmed.ncbi.nlm.nih.gov/29752937/;https://pubmed.ncbi.nlm.nih.gov/29626476/;https://pubmed.ncbi.nlm.nih.gov/32665537/;https://pubmed.ncbi.nlm.nih.gov/31220513/;https://pubmed.ncbi.nlm.nih.gov/30119193/;https://pubmed.ncbi.nlm.nih.gov/31727877/	MIAPACA2	-0.45453	0.003479999999999997	-0.19556	-0.35636	0.147179	-1.2219
human_lncrna_fused_48260	human_lncrna_fused_48260	LINC01297-DUXAP10-NBEAP6;lnc-POTEG-14	NO				Common essential	-3.13445	-0.39838999999999997	-0.7244	-0.419611	-1.7556500000000002	-1.155535
human_lncrna_fused_50893	human_lncrna_fused_50893	Lnc-SLC19A3-4	NO				KP4	-0.1732813	0.14425500000000002	0.218045	0.17861	-1.56785	-0.6285350000000001
human_lncrna_fused_51511	human_lncrna_fused_51511	HSALNG0023714	NO				MIAPACA2	-0.180025	-0.321195	-0.6734450000000001	-0.956755	-0.017875000000000002	-1.2043
human_lncrna_fused_52709	human_lncrna_fused_52709	lnc-DEFB115-5	NO				Common essential	-3.3162000000000003	-0.71583	-0.499275	-1.7043	-1.92375	-0.41575999999999996
human_lncrna_fused_53385	human_lncrna_fused_53385	lnc-SULF2-11	NO				Common essential	-0.556775	-0.14709500000000003	-0.44998025	-1.0553750000000002	-1.5817999999999999	-0.21230500000000002
human_lncrna_fused_53450	human_lncrna_fused_53450	ZFAS1	YES	https://pubmed.ncbi.nlm.nih.gov/31010087/;https://pubmed.ncbi.nlm.nih.gov/30288832/	YES	https://pubmed.ncbi.nlm.nih.gov/34697152/;https://pubmed.ncbi.nlm.nih.gov/33202381/;https://pubmed.ncbi.nlm.nih.gov/32964288/;https://pubmed.ncbi.nlm.nih.gov/32443980/;https://pubmed.ncbi.nlm.nih.gov/31535380/;https://pubmed.ncbi.nlm.nih.gov/31403940/;https://pubmed.ncbi.nlm.nih.gov/31307201/;https://pubmed.ncbi.nlm.nih.gov/31081072/;https://pubmed.ncbi.nlm.nih.gov/31012438/;https://pubmed.ncbi.n…	Core essential	-5.1388	-1.87805	-1.4309500000000002	-1.630325	-1.64208	-1.74985
human_lncrna_fused_536	human_lncrna_fused_536	MIR34AHG	NO				LN18	-1.3028	-0.43335	-0.06055749999999999	-0.24803399999999998	0.14323999999999998	-0.12938
human_lncrna_fused_53725	human_lncrna_fused_53725	ENSG00000236352	NO				NCIH460	0.4949825	-0.22959000000000002	-0.9336949999999999	-1.08254	0.0011649999999999994	-0.13351
human_lncrna_fused_54306	human_lncrna_fused_54306	ENSG00000278878	NO				Common essential	-1.15457	-4.08265	-0.9821500000000001	-0.01049	-1.69235	-0.632685
human_lncrna_fused_54371	human_lncrna_fused_54371	HSALNG0131776-7-8;rRNA	YES	https://www.ncbi.nlm.nih.gov/pmc/articles/PMC4487161/;https://www.ncbi.nlm.nih.gov/pmc/articles/PMC6833074/;https://www.spandidos-publications.com/10.3892/ol.2015.3179;https://pubmed.ncbi.nlm.nih.gov/33990872/;https://ar.iiarjournals.org/content/39/2/557;https://link.springer.com/article/10.1007/s00345-021-03723-4;https://europepmc.org/article/ppr/ppr58464	NO		Core essential	-2.76945	-2.1505	-1.6078999999999999	-3.6757	-1.9807000000000001	-1.66655
human_lncrna_fused_54372	human_lncrna_fused_54371	HSALNG0131776-7-8;rRNA	YES	https://www.ncbi.nlm.nih.gov/pmc/articles/PMC4487161/;https://www.ncbi.nlm.nih.gov/pmc/articles/PMC6833074/;https://www.spandidos-publications.com/10.3892/ol.2015.3179;https://pubmed.ncbi.nlm.nih.gov/33990872/;https://ar.iiarjournals.org/content/39/2/557;https://link.springer.com/article/10.1007/s00345-021-03723-4;https://europepmc.org/article/ppr/ppr58464	NO		Core essential	-2.76945	-2.1505	-1.6078999999999999	-3.6757	-1.9807000000000001	-1.66655
human_lncrna_fused_54532	human_lncrna_fused_54532	HSALNG0131931	NO				LN18	-2.43755	-0.08122	-0.39383	0.384945	-0.9806100000000001	-0.7559699999999999
human_lncrna_fused_55159	human_lncrna_fused_55159	MIS18A-AS1	NO				LN229	-0.246035	-1.62695	0.015015	-0.158605	-0.6248199999999999	-0.19075
human_lncrna_fused_56695	human_lncrna_fused_56695	HSALNG0134807	NO				A549	0.15039999999999998	-0.58371035	-1.04148	-0.640501	-0.1965	-0.39996
human_lncrna_fused_57218	human_lncrna_fused_57218	LOC105373044	NO				LN18	-1.0540100000000001	0.02595	-0.48194499999999996	-0.42530999999999997	-0.670925	-0.689395
human_lncrna_fused_57223	human_lncrna_fused_57223	Lnc-SNU13-1	NO				Common essential	-0.7514165	-0.811825	-1.33062	-0.18653	-1.20168	-0.668875
human_lncrna_fused_57677	human_lncrna_fused_57677	HSALNG0136269	NO				NCIH460	-0.892135	-0.183975	-0.637185	-1.576625	-0.74397	0.12756499999999998
human_lncrna_fused_58115	human_lncrna_fused_58115	FGD5-AS1	YES	https://pubmed.ncbi.nlm.nih.gov/35475392/;https://pubmed.ncbi.nlm.nih.gov/33687911/;https://pubmed.ncbi.nlm.nih.gov/34519634/;https://pubmed.ncbi.nlm.nih.gov/33974163/;https://pubmed.ncbi.nlm.nih.gov/34003510/	YES	https://pubmed.ncbi.nlm.nih.gov/35190765/;https://pubmed.ncbi.nlm.nih.gov/34821374/;https://pubmed.ncbi.nlm.nih.gov/33794727/;https://pubmed.ncbi.nlm.nih.gov/32585241/;https://pubmed.ncbi.nlm.nih.gov/32534055/;https://pubmed.ncbi.nlm.nih.gov/31919528/;https://pubmed.ncbi.nlm.nih.gov/32964964/;https://pubmed.ncbi.nlm.nih.gov/34783233/;https://pubmed.ncbi.nlm.nih.gov/33550920/;https://pubmed.ncbi.n…	Common essential	-6.5821	-1.096395	-0.29301499999999997	-0.267252	-2.84525	-1.52705
human_lncrna_fused_58469	human_lncrna_fused_58469	ENSG00000261468	NO				KP4	-0.78152	0.04569000000000001	-0.080882	0.27089	-2.59815	-0.17248
human_lncrna_fused_59161	human_lncrna_fused_59161	HSALNG0026257	NO				KP4	-0.17799500000000001	-0.37988	0.044160000000000005	-0.08799000000000001	-1.33395	0.11898
human_lncrna_fused_59455	human_lncrna_fused_59455	Lnc-SUCLG2-1	NO				NCIH460	-0.858535	0.28912	-0.180806	-1.35275	0.361645	-0.06563000000000002
human_lncrna_fused_59843	human_lncrna_fused_59843	HSALNG0027144	NO				NCIH460	0.35488600000000003	0.5356350000000001	0.24409000000000003	-6.1171	0.14241000000000004	0.67552
human_lncrna_fused_60744	human_lncrna_fused_60744	MYLK-AS2	NO				Common essential	-0.2566045	-0.15341	-0.836255	-0.604495	-1.167085	-1.4662000000000002
human_lncrna_fused_61606	human_lncrna_fused_61606	lnc-AADACL2-1	NO				Common essential	-2.5141	-0.731772	-1.6631999999999998	-1.0445	-3.7435	-0.18509
human_lncrna_fused_61630	human_lncrna_fused_61630	lnc-IGSF10-8	NO				LN229	0.04283000000000001	-2.19745	-0.024992999999999994	0.14396499999999998	-0.97418	-0.32872500000000004
human_lncrna_fused_62148	human_lncrna_fused_62148	Lnc-PLD1-2	NO				Common essential	-1.4963	-1.7093500000000001	-1.1457	-0.30201	0.20054999999999998	-0.77605
human_lncrna_fused_62893	human_lncrna_fused_62893	ENSG00000223711	NO				MIAPACA2	-0.2809265	0.03125	0.050622	-0.46833	-0.11269999999999991	-1.47025
human_lncrna_fused_63118	human_lncrna_fused_63118	ENSG00000281016	NO				LN18	-2.6649	-0.6895975	-0.7506165	-0.32909	-0.6747299999999999	-0.7529
human_lncrna_fused_63131	human_lncrna_fused_63131	HSALNG0032157	NO				NCIH460	-0.19267	-3.0250000000000415e-4	-0.14917999999999998	-1.79515	-0.189999	0.12304500000000002
human_lncrna_fused_64603	human_lncrna_fused_64603	HSALNG0034171	NO				LN18	-1.612	-0.39233500000000004	-0.17336000000000001	-0.03020500000000001	-0.7658	-0.22779000000000002
human_lncrna_fused_65970	human_lncrna_fused_65970	ENSG00000250740	NO				Common essential	-1.099025	-0.7818849999999999	-1.0041	-1.2850000000000001	-1.30578	-0.53575
human_lncrna_fused_6646	human_lncrna_fused_6646	lncRNA-ZNF281	YES	https://pubmed.ncbi.nlm.nih.gov/32194679/	YES	https://www.ncbi.nlm.nih.gov/pmc/articles/PMC8131163/	KP4	0.46888	0.09095499999999995	0.21744	-0.425125	-2.7342500000000003	0.45143
human_lncrna_fused_6647	human_lncrna_fused_6646	lncRNA-ZNF281	YES	https://pubmed.ncbi.nlm.nih.gov/32194679/	YES	https://www.ncbi.nlm.nih.gov/pmc/articles/PMC8131163/	KP4	0.46888	0.09095499999999995	0.21744	-0.425125	-2.7342500000000003	0.45143
human_lncrna_fused_67630	human_lncrna_fused_67630	ENSG00000286580	NO				Common essential	-1.3484	0.08668999999999999	-0.171255	-0.367135	-1.334855	-0.903789
human_lncrna_fused_67930	human_lncrna_fused_67930	lnc-DCTD-14	NO				NCIH460	-0.38380499999999995	0.28781500000000004	-0.9111750000000001	-1.35965	-0.33037299999999997	-0.47523000000000004
human_lncrna_fused_68218	human_lncrna_fused_68218	LINC02492	NO				LN18	-1.10965	-0.08580499999999999	-0.408065	-0.7870865	0.16584500000000002	-0.95658
human_lncrna_fused_690	human_lncrna_fused_690	ENSG00000285646	NO				Common essential	-2.7418500000000003	-1.14851	-0.31988545	-0.33669099999999996	-0.621575	-1.040835
human_lncrna_fused_69357	human_lncrna_fused_69357	HSALNG0040793-001	NO				Common essential	-2.6906	-0.17976	-1.0278200000000002	-0.1810795	-3.2920499999999997	-3.9069
human_lncrna_fused_69710	human_lncrna_fused_69710	ENSG00000251257	NO				KP4	-0.10535999999999998	0.07452149999999999	-0.35057	-0.5283150000000001	-0.92559	0.0765145
human_lncrna_fused_69725	human_lncrna_fused_69725	OSMR-AS1	NO				Common essential	-2.97525	-0.403335	-0.83659	-0.13795000000000002	-1.7788	-1.48705
human_lncrna_fused_70045	human_lncrna_fused_70045	HSALNG0041721	NO				Common essential	0.058521	-1.178805	-0.036161	-1.8081	0.30011	-0.47161000000000003
human_lncrna_fused_70229	human_lncrna_fused_70229	ENSG00000249198	NO				MIAPACA2	-0.0752855	0.0918285	-0.31154	-0.686685	-0.459998	-2.4644500000000003
human_lncrna_fused_70245	human_lncrna_fused_70245	HSALNG0042030	NO				MIAPACA2	0.2520565	-0.15335500000000002	0.35860749999999997	-0.048674999999999996	0.306845	-3.7536
human_lncrna_fused_70471	human_lncrna_fused_70471	ENSG00000250978	NO				KP4	0.046995	-0.318865	-0.06967999999999999	-0.08266599999999999	-1.1696	-0.1920135
human_lncrna_fused_70609	human_lncrna_fused_70609	NEW	NO				LN18	-1.1527500000000002	0.42117499999999997	-0.07575999999999998	0.60607	0.36359105	-0.10713999999999999
human_lncrna_fused_70695	human_lncrna_fused_70695	ENSG00000249743	NO				LN229	0.22002699999999997	-1.40525	-0.27732575	-0.526835	0.386908	-0.40732
human_lncrna_fused_71046	human_lncrna_fused_71046	HSALNG0043229	NO				KP4	0.17333500000000002	-0.970175	-0.6441749999999999	-8.450000000000124e-4	-1.38735	-0.09988905
human_lncrna_fused_71148	human_lncrna_fused_71148	ENSG00000250377;LINC00461	YES	https://pubmed.ncbi.nlm.nih.gov/31545458/;https://pubmed.ncbi.nlm.nih.gov/30623482/	YES	https://pubmed.ncbi.nlm.nih.gov/33233986/;https://pubmed.ncbi.nlm.nih.gov/31972361/;https://pubmed.ncbi.nlm.nih.gov/30409700/;https://pubmed.ncbi.nlm.nih.gov/29137410/;https://pubmed.ncbi.nlm.nih.gov/32106756/;https://pubmed.ncbi.nlm.nih.gov/31967713/;https://pubmed.ncbi.nlm.nih.gov/31934717/;https://pubmed.ncbi.nlm.nih.gov/30879766/	LN18	-1.89555	0.0913155	-0.43252	0.0658055	0.36487000000000003	-0.32333
human_lncrna_fused_71234	human_lncrna_fused_71234	ENSG00000248588	NO				KP4	-0.1520225	-0.632625	-0.258205	-0.86646	-2.7604499999999996	-0.28991500000000003
human_lncrna_fused_71239	human_lncrna_fused_71239	ENSG0000025136	NO				Common essential	-2.3357	0.128365	0.314585	-0.26627	-0.32825499999999996	-1.05124
human_lncrna_fused_71248	human_lncrna_fused_71248	NR2F1-AS1	YES	https://pubmed.ncbi.nlm.nih.gov/33822440/;https://pubmed.ncbi.nlm.nih.gov/32392629/;https://pubmed.ncbi.nlm.nih.gov/34475402/;https://pubmed.ncbi.nlm.nih.gov/29602203/	YES	https://pubmed.ncbi.nlm.nih.gov/35283481/;https://pubmed.ncbi.nlm.nih.gov/35083026/;https://pubmed.ncbi.nlm.nih.gov/32548873/;https://pubmed.ncbi.nlm.nih.gov/32407174/;https://pubmed.ncbi.nlm.nih.gov/32329844/;https://pubmed.ncbi.nlm.nih.gov/31692033/;https://pubmed.ncbi.nlm.nih.gov/31304680/;https://pubmed.ncbi.nlm.nih.gov/35082283/;https://pubmed.ncbi.nlm.nih.gov/33378023/;https://pubmed.ncbi.n…	Common essential	-2.6709500000000004	-0.839635	0.01187935	-0.27663	-3.39295	-1.5211700000000001
human_lncrna_fused_71681	human_lncrna_fused_71681	EPB41L4A-DT;EPB41L4A-AS2	YES	https://pubmed.ncbi.nlm.nih.gov/29490660/	YES	https://pubmed.ncbi.nlm.nih.gov/31645082/;https://pubmed.ncbi.nlm.nih.gov/30971290/;https://pubmed.ncbi.nlm.nih.gov/26980733/	LN229	0.05172500000000001	-1.2907000000000002	-0.104195	-0.833925	0.38199500000000003	-0.87135
human_lncrna_fused_72935	human_lncrna_fused_72935	HSALNG0046095	NO				Common essential	-1.2547000000000001	-1.056705	-1.69485	-1.5714599999999999	-1.13993	-0.777585
human_lncrna_fused_7324	human_lncrna_fused_7324	LINC02869	NO				LN229	-0.218445	-2.5576	-0.152795	0.24569799999999997	0.059850000000000014	-0.33058000000000004
human_lncrna_fused_73601	human_lncrna_fused_73601	Lnc-FAM153A-3	NO				KP4	-0.10905599999999999	-0.576095	0.0854855	0.44406999999999996	-2.1387	-0.8104899999999999
human_lncrna_fused_74030	human_lncrna_fused_74030	FOXCUT	YES	https://pubmed.ncbi.nlm.nih.gov/31710451/	YES	https://pubmed.ncbi.nlm.nih.gov/34658347/;https://pubmed.ncbi.nlm.nih.gov/34591391/;https://pubmed.ncbi.nlm.nih.gov/31364114/;https://pubmed.ncbi.nlm.nih.gov/25516208/;https://pubmed.ncbi.nlm.nih.gov/28635400/;https://pubmed.ncbi.nlm.nih.gov/25031703/;https://pubmed.ncbi.nlm.nih.gov/24889262/	Common essential	-0.55882	-1.20595	-0.36956	-1.4266999999999999	-0.8538650000000001	-0.9446650000000001
human_lncrna_fused_74716	human_lncrna_fused_74716	lnc-SIRT5-6	NO				Common essential	-1.081325	-0.1542591	-1.0168	-1.538465	-0.948885	-1.2727499999999998
human_lncrna_fused_75176	human_lncrna_fused_75176	lnc-HIST1H2BI-1	NO				Common essential	-0.8852549999999999	-0.954075	-0.963055	-0.752265	-1.74949	-1.5205
human_lncrna_fused_75613	human_lncrna_fused_75613	SNHG32	YES		YES	https://pubmed.ncbi.nlm.nih.gov/31534128/	Core essential	-3.4953000000000003	-2.90785	-1.647875	-3.2978795	-3.8126	-3.7285000000000004
human_lncrna_fused_7566	human_lncrna_fused_7566	Lnc-FBXO28	NO				Core essential	-3.01675	-4.1993	-1.9462395000000001	-2.1195	-4.34637	-3.381125
human_lncrna_fused_76648	human_lncrna_fused_76648	HSALNG0050851;tRNA-Ala	NO				Common essential	-1.252825	-1.4550299999999998	-1.04095	-0.74374	-3.84865	-0.6141800000000001
human_lncrna_fused_76859	human_lncrna_fused_76859	LINC00472	YES				KP4	-0.20264500000000002	-0.685945	-0.34187999999999996	-0.23260000000000003	-3.9210000000000003	-0.925435
human_lncrna_fused_77233	human_lncrna_fused_77233	SNHG5	YES	https://pubmed.ncbi.nlm.nih.gov/32360843/;https://pubmed.ncbi.nlm.nih.gov/28861326/;https://pubmed.ncbi.nlm.nih.gov/27065326/;https://pubmed.ncbi.nlm.nih.gov/32131767/;https://pubmed.ncbi.nlm.nih.gov/31884339/;https://pubmed.ncbi.nlm.nih.gov/30114643/;https://pubmed.ncbi.nlm.nih.gov/29592872/	YES	https://pubmed.ncbi.nlm.nih.gov/34351577/;https://pubmed.ncbi.nlm.nih.gov/32281285/;https://pubmed.ncbi.nlm.nih.gov/31657621/;https://pubmed.ncbi.nlm.nih.gov/31506418/;https://pubmed.ncbi.nlm.nih.gov/31173289/;https://pubmed.ncbi.nlm.nih.gov/33095847/;https://pubmed.ncbi.nlm.nih.gov/28004750/;https://pubmed.ncbi.nlm.nih.gov/33622094/;https://pubmed.ncbi.nlm.nih.gov/32329834/;https://pubmed.ncbi.n…	Common essential	-2.2224	-0.512354	0.023637850000000002	0.06806000000000001	-1.62365	-0.5511965
human_lncrna_fused_77342	human_lncrna_fused_77342	HSALNG0051879	NO				Core essential	-3.433455	-3.29364	-2.971355	-3.27758	-3.257095	-3.740335
human_lncrna_fused_78325	human_lncrna_fused_78325	lnc-RNF146-3	NO				Common essential	-1.2753765	-0.84057	-1.051965	-0.732275	-0.551595	-0.43187
human_lncrna_fused_78894	human_lncrna_fused_78894	lnc-UTRN-3	NO				MIAPACA2	0.50388	0.27815	0.41371499999999994	0.23331000000000002	0.16164499999999998	-4.78215
human_lncrna_fused_7903	human_lncrna_fused_7903	HSALNG0011419	NO				LN18	-1.2585	-0.9025	-0.23486	-0.68264	-0.36046500000000004	-0.37154
human_lncrna_fused_79033	human_lncrna_fused_79033	ENSG00000231760	NO				LN18	-1.1198000000000001	-0.046345	-0.4984405	-0.9622160000000001	-0.47836500000000004	-0.751695
human_lncrna_fused_79091	human_lncrna_fused_79091	Lnc-AKAP12-1	NO				Common essential	-1.19863	-0.27062	-0.02551500000000001	0.569215	-3.0052000000000003	-0.63363405
human_lncrna_fused_79943	human_lncrna_fused_79943	HSALNG0055453	NO				Common essential	-0.75275	-0.3899745	-0.35925	-0.5454749999999999	-0.914655	-0.39309
human_lncrna_fused_80240	human_lncrna_fused_80240	lnc-RBAK-RBAKDN-2	NO				Common essential	-1.362995	-1.494915	-0.312455	0.3445045	-2.4077	-1.70965
human_lncrna_fused_8036	human_lncrna_fused_8036	COA6-AS1	NO				KP4	-0.18091500000000002	-0.934725	-0.706375	-0.591075	-1.12033	-0.430936
human_lncrna_fused_81132	human_lncrna_fused_81132	HSALNG0057187	NO				MIAPACA2	-0.031204500000000003	0.38953999999999994	-0.074575	-0.68998	-0.15005500000000002	-1.1132
human_lncrna_fused_81623	human_lncrna_fused_81623	Lnc-PKD1L1-1	NO				KP4	-0.28064500000000003	-0.338505	0.42125500000000005	0.42374500000000004	-1.9207	-0.789045
human_lncrna_fused_82491	human_lncrna_fused_82491	NONHSAG047973.2	NO				Common essential	-2.28535	-2.5617	-0.251741	0.37897	-3.2127999999999997	-0.2431735
human_lncrna_fused_82494	human_lncrna_fused_82494	HSALNG0058948	NO				Common essential	-2.4455	-1.2465199999999999	0.09057999999999997	0.33604	-1.14358	-0.8195825
human_lncrna_fused_82523	human_lncrna_fused_82523	lnc-TRIM73-2	NO				Common essential	-2.1161	-1.1287	-0.285515	0.5031	-1.3585500000000001	-0.82688
human_lncrna_fused_82583	human_lncrna_fused_82583	HSALNG0059092	NO				Common essential	-3.51485	-1.466045	-0.57092	-2.00025	0.29614	0.11279150000000002
human_lncrna_fused_82759	human_lncrna_fused_82759	ENSG00000232019;SNHG7;offtarget	YES	https://pubmed.ncbi.nlm.nih.gov/34714775/;https://pubmed.ncbi.nlm.nih.gov/34714775/;https://pubmed.ncbi.nlm.nih.gov/32049793/;https://pubmed.ncbi.nlm.nih.gov/35405116/;https://pubmed.ncbi.nlm.nih.gov/34709112/;https://pubmed.ncbi.nlm.nih.gov/33074217/	YES	https://pubmed.ncbi.nlm.nih.gov/33738672/;https://pubmed.ncbi.nlm.nih.gov/32444795/;https://pubmed.ncbi.nlm.nih.gov/31793741/;https://pubmed.ncbi.nlm.nih.gov/31773679/;https://pubmed.ncbi.nlm.nih.gov/30527358/;https://pubmed.ncbi.nlm.nih.gov/30536320/;https://pubmed.ncbi.nlm.nih.gov/29771415/;https://pubmed.ncbi.nlm.nih.gov/29571017/;https://pubmed.ncbi.nlm.nih.gov/29360452/;https://pubmed.ncbi.n…	Common essential	-3.557785	-0.052485000000000004	-0.19417500000000001	-0.3272179	-0.8550895	-2.4163550000000003
human_lncrna_fused_82956	human_lncrna_fused_82956	HSALNG0059652	NO				Common essential	-0.528975	-0.125485	-0.4132305	-0.0028935000000000002	-1.05021	-1.3134000000000001
human_lncrna_fused_83149	human_lncrna_fused_83149	HSALNG0059997	NO				Common essential	-2.11903	-3.1498999999999997	-0.49048250000000004	0.111902	-2.4553	-1.025015
human_lncrna_fused_83298	human_lncrna_fused_83298	LINC01004	YES		YES	https://pubmed.ncbi.nlm.nih.gov/35490653/	Common essential	-2.25962	-2.99185	-0.283335	0.61024	-2.47925	-0.8640450000000001
human_lncrna_fused_83996	human_lncrna_fused_83996	LINC-PINT	YES	https://pubmed.ncbi.nlm.nih.gov/35019222/			Common essential	-2.8564999999999996	-6.2303999999999995	0.0036548499999999994	-0.090332	-4.43705	-1.175525
human_lncrna_fused_84023	human_lncrna_fused_83996	LINC-PINT	YES	https://pubmed.ncbi.nlm.nih.gov/35019222/			Common essential	-2.8564999999999996	-6.2303999999999995	0.0036548499999999994	-0.090332	-4.43705	-1.175525
human_lncrna_fused_84220	human_lncrna_fused_84220	HSALNG0061721	NO				Common essential	-0.4657825	-0.70094	-1.05815	-1.608535	-0.451875	-1.6465
human_lncrna_fused_86884	human_lncrna_fused_86884	HSALNG0065463	NO				Common essential	0.36315600000000003	0.04200499999999999	-0.196325	-0.850895	-0.8574550000000001	0.40357
human_lncrna_fused_87258	human_lncrna_fused_87258	LINC01592	YES		YES	https://pubmed.ncbi.nlm.nih.gov/34032608/	KP4	0.14356999999999998	0.29723	-0.1880615	-0.0629895	-1.08696	-0.5969949999999999
human_lncrna_fused_87260	human_lncrna_fused_87260	lnc-C8orf34-1	NO				Common essential	-0.8065450000000001	-0.48311000000000004	-0.22476999999999997	0.026637	-1.04954	-1.00258
human_lncrna_fused_88961	human_lncrna_fused_88961	PVT1	YES	https://pubmed.ncbi.nlm.nih.gov/34859371/;https://pubmed.ncbi.nlm.nih.gov/34033197/;https://pubmed.ncbi.nlm.nih.gov/33947142/;https://pubmed.ncbi.nlm.nih.gov/33600954/;https://pubmed.ncbi.nlm.nih.gov/33443959/;https://pubmed.ncbi.nlm.nih.gov/31986409/;https://pubmed.ncbi.nlm.nih.gov/31326971/;https://pubmed.ncbi.nlm.nih.gov/31297833/;https://pubmed.ncbi.nlm.nih.gov/30909189/	YES	https://pubmed.ncbi.nlm.nih.gov/35664988/;https://pubmed.ncbi.nlm.nih.gov/34922601/;https://pubmed.ncbi.nlm.nih.gov/33369809/;https://pubmed.ncbi.nlm.nih.gov/33188158/;https://pubmed.ncbi.nlm.nih.gov/32725807/;https://pubmed.ncbi.nlm.nih.gov/32689767/;https://pubmed.ncbi.nlm.nih.gov/32441301/;https://pubmed.ncbi.nlm.nih.gov/32407172/;https://pubmed.ncbi.nlm.nih.gov/31485648/;https://pubmed.ncbi.n…	Common essential	-0.6547350000000001	-1.67565	-1.117365	-0.519595	-3.9476500000000003	-0.855915
human_lncrna_fused_88965	human_lncrna_fused_88961	PVT1	YES	https://pubmed.ncbi.nlm.nih.gov/34859371/;https://pubmed.ncbi.nlm.nih.gov/34033197/;https://pubmed.ncbi.nlm.nih.gov/33947142/;https://pubmed.ncbi.nlm.nih.gov/33600954/;https://pubmed.ncbi.nlm.nih.gov/33443959/;https://pubmed.ncbi.nlm.nih.gov/31986409/;https://pubmed.ncbi.nlm.nih.gov/31326971/;https://pubmed.ncbi.nlm.nih.gov/31297833/;https://pubmed.ncbi.nlm.nih.gov/30909189/	YES	https://pubmed.ncbi.nlm.nih.gov/35664988/;https://pubmed.ncbi.nlm.nih.gov/34922601/;https://pubmed.ncbi.nlm.nih.gov/33369809/;https://pubmed.ncbi.nlm.nih.gov/33188158/;https://pubmed.ncbi.nlm.nih.gov/32725807/;https://pubmed.ncbi.nlm.nih.gov/32689767/;https://pubmed.ncbi.nlm.nih.gov/32441301/;https://pubmed.ncbi.nlm.nih.gov/32407172/;https://pubmed.ncbi.nlm.nih.gov/31485648/;https://pubmed.ncbi.n…	Common essential	-0.6547350000000001	-1.67565	-1.117365	-0.519595	-3.9476500000000003	-0.855915
human_lncrna_fused_88968	human_lncrna_fused_88961	PVT1	YES	https://pubmed.ncbi.nlm.nih.gov/34859371/;https://pubmed.ncbi.nlm.nih.gov/34033197/;https://pubmed.ncbi.nlm.nih.gov/33947142/;https://pubmed.ncbi.nlm.nih.gov/33600954/;https://pubmed.ncbi.nlm.nih.gov/33443959/;https://pubmed.ncbi.nlm.nih.gov/31986409/;https://pubmed.ncbi.nlm.nih.gov/31326971/;https://pubmed.ncbi.nlm.nih.gov/31297833/;https://pubmed.ncbi.nlm.nih.gov/30909189/	YES	https://pubmed.ncbi.nlm.nih.gov/35664988/;https://pubmed.ncbi.nlm.nih.gov/34922601/;https://pubmed.ncbi.nlm.nih.gov/33369809/;https://pubmed.ncbi.nlm.nih.gov/33188158/;https://pubmed.ncbi.nlm.nih.gov/32725807/;https://pubmed.ncbi.nlm.nih.gov/32689767/;https://pubmed.ncbi.nlm.nih.gov/32441301/;https://pubmed.ncbi.nlm.nih.gov/32407172/;https://pubmed.ncbi.nlm.nih.gov/31485648/;https://pubmed.ncbi.n…	Common essential	-0.6547350000000001	-1.67565	-1.117365	-0.519595	-3.9476500000000003	-0.855915
human_lncrna_fused_88970	human_lncrna_fused_88961	PVT1	YES	https://pubmed.ncbi.nlm.nih.gov/34859371/;https://pubmed.ncbi.nlm.nih.gov/34033197/;https://pubmed.ncbi.nlm.nih.gov/33947142/;https://pubmed.ncbi.nlm.nih.gov/33600954/;https://pubmed.ncbi.nlm.nih.gov/33443959/;https://pubmed.ncbi.nlm.nih.gov/31986409/;https://pubmed.ncbi.nlm.nih.gov/31326971/;https://pubmed.ncbi.nlm.nih.gov/31297833/;https://pubmed.ncbi.nlm.nih.gov/30909189/	YES	https://pubmed.ncbi.nlm.nih.gov/35664988/;https://pubmed.ncbi.nlm.nih.gov/34922601/;https://pubmed.ncbi.nlm.nih.gov/33369809/;https://pubmed.ncbi.nlm.nih.gov/33188158/;https://pubmed.ncbi.nlm.nih.gov/32725807/;https://pubmed.ncbi.nlm.nih.gov/32689767/;https://pubmed.ncbi.nlm.nih.gov/32441301/;https://pubmed.ncbi.nlm.nih.gov/32407172/;https://pubmed.ncbi.nlm.nih.gov/31485648/;https://pubmed.ncbi.n…	Common essential	-0.6547350000000001	-1.67565	-1.117365	-0.519595	-3.9476500000000003	-0.855915
human_lncrna_fused_88971	human_lncrna_fused_88961	PVT1	YES	https://pubmed.ncbi.nlm.nih.gov/34859371/;https://pubmed.ncbi.nlm.nih.gov/34033197/;https://pubmed.ncbi.nlm.nih.gov/33947142/;https://pubmed.ncbi.nlm.nih.gov/33600954/;https://pubmed.ncbi.nlm.nih.gov/33443959/;https://pubmed.ncbi.nlm.nih.gov/31986409/;https://pubmed.ncbi.nlm.nih.gov/31326971/;https://pubmed.ncbi.nlm.nih.gov/31297833/;https://pubmed.ncbi.nlm.nih.gov/30909189/	YES	https://pubmed.ncbi.nlm.nih.gov/35664988/;https://pubmed.ncbi.nlm.nih.gov/34922601/;https://pubmed.ncbi.nlm.nih.gov/33369809/;https://pubmed.ncbi.nlm.nih.gov/33188158/;https://pubmed.ncbi.nlm.nih.gov/32725807/;https://pubmed.ncbi.nlm.nih.gov/32689767/;https://pubmed.ncbi.nlm.nih.gov/32441301/;https://pubmed.ncbi.nlm.nih.gov/32407172/;https://pubmed.ncbi.nlm.nih.gov/31485648/;https://pubmed.ncbi.n…	Common essential	-0.6547350000000001	-1.67565	-1.117365	-0.519595	-3.9476500000000003	-0.855915
human_lncrna_fused_88972	human_lncrna_fused_88961	PVT1	YES	https://pubmed.ncbi.nlm.nih.gov/34859371/;https://pubmed.ncbi.nlm.nih.gov/34033197/;https://pubmed.ncbi.nlm.nih.gov/33947142/;https://pubmed.ncbi.nlm.nih.gov/33600954/;https://pubmed.ncbi.nlm.nih.gov/33443959/;https://pubmed.ncbi.nlm.nih.gov/31986409/;https://pubmed.ncbi.nlm.nih.gov/31326971/;https://pubmed.ncbi.nlm.nih.gov/31297833/;https://pubmed.ncbi.nlm.nih.gov/30909189/	YES	https://pubmed.ncbi.nlm.nih.gov/35664988/;https://pubmed.ncbi.nlm.nih.gov/34922601/;https://pubmed.ncbi.nlm.nih.gov/33369809/;https://pubmed.ncbi.nlm.nih.gov/33188158/;https://pubmed.ncbi.nlm.nih.gov/32725807/;https://pubmed.ncbi.nlm.nih.gov/32689767/;https://pubmed.ncbi.nlm.nih.gov/32441301/;https://pubmed.ncbi.nlm.nih.gov/32407172/;https://pubmed.ncbi.nlm.nih.gov/31485648/;https://pubmed.ncbi.n…	Common essential	-0.6547350000000001	-1.67565	-1.117365	-0.519595	-3.9476500000000003	-0.855915
human_lncrna_fused_88976	human_lncrna_fused_88961	PVT1	YES	https://pubmed.ncbi.nlm.nih.gov/34859371/;https://pubmed.ncbi.nlm.nih.gov/34033197/;https://pubmed.ncbi.nlm.nih.gov/33947142/;https://pubmed.ncbi.nlm.nih.gov/33600954/;https://pubmed.ncbi.nlm.nih.gov/33443959/;https://pubmed.ncbi.nlm.nih.gov/31986409/;https://pubmed.ncbi.nlm.nih.gov/31326971/;https://pubmed.ncbi.nlm.nih.gov/31297833/;https://pubmed.ncbi.nlm.nih.gov/30909189/	YES	https://pubmed.ncbi.nlm.nih.gov/35664988/;https://pubmed.ncbi.nlm.nih.gov/34922601/;https://pubmed.ncbi.nlm.nih.gov/33369809/;https://pubmed.ncbi.nlm.nih.gov/33188158/;https://pubmed.ncbi.nlm.nih.gov/32725807/;https://pubmed.ncbi.nlm.nih.gov/32689767/;https://pubmed.ncbi.nlm.nih.gov/32441301/;https://pubmed.ncbi.nlm.nih.gov/32407172/;https://pubmed.ncbi.nlm.nih.gov/31485648/;https://pubmed.ncbi.n…	Common essential	-0.6547350000000001	-1.67565	-1.117365	-0.519595	-3.9476500000000003	-0.855915
human_lncrna_fused_88977	human_lncrna_fused_88961	PVT1	YES	https://pubmed.ncbi.nlm.nih.gov/34859371/;https://pubmed.ncbi.nlm.nih.gov/34033197/;https://pubmed.ncbi.nlm.nih.gov/33947142/;https://pubmed.ncbi.nlm.nih.gov/33600954/;https://pubmed.ncbi.nlm.nih.gov/33443959/;https://pubmed.ncbi.nlm.nih.gov/31986409/;https://pubmed.ncbi.nlm.nih.gov/31326971/;https://pubmed.ncbi.nlm.nih.gov/31297833/;https://pubmed.ncbi.nlm.nih.gov/30909189/	YES	https://pubmed.ncbi.nlm.nih.gov/35664988/;https://pubmed.ncbi.nlm.nih.gov/34922601/;https://pubmed.ncbi.nlm.nih.gov/33369809/;https://pubmed.ncbi.nlm.nih.gov/33188158/;https://pubmed.ncbi.nlm.nih.gov/32725807/;https://pubmed.ncbi.nlm.nih.gov/32689767/;https://pubmed.ncbi.nlm.nih.gov/32441301/;https://pubmed.ncbi.nlm.nih.gov/32407172/;https://pubmed.ncbi.nlm.nih.gov/31485648/;https://pubmed.ncbi.n…	Common essential	-0.6547350000000001	-1.67565	-1.117365	-0.519595	-3.9476500000000003	-0.855915
human_lncrna_fused_88978	human_lncrna_fused_88961	PVT1	YES	https://pubmed.ncbi.nlm.nih.gov/34859371/;https://pubmed.ncbi.nlm.nih.gov/34033197/;https://pubmed.ncbi.nlm.nih.gov/33947142/;https://pubmed.ncbi.nlm.nih.gov/33600954/;https://pubmed.ncbi.nlm.nih.gov/33443959/;https://pubmed.ncbi.nlm.nih.gov/31986409/;https://pubmed.ncbi.nlm.nih.gov/31326971/;https://pubmed.ncbi.nlm.nih.gov/31297833/;https://pubmed.ncbi.nlm.nih.gov/30909189/	YES	https://pubmed.ncbi.nlm.nih.gov/35664988/;https://pubmed.ncbi.nlm.nih.gov/34922601/;https://pubmed.ncbi.nlm.nih.gov/33369809/;https://pubmed.ncbi.nlm.nih.gov/33188158/;https://pubmed.ncbi.nlm.nih.gov/32725807/;https://pubmed.ncbi.nlm.nih.gov/32689767/;https://pubmed.ncbi.nlm.nih.gov/32441301/;https://pubmed.ncbi.nlm.nih.gov/32407172/;https://pubmed.ncbi.nlm.nih.gov/31485648/;https://pubmed.ncbi.n…	Common essential	-0.6547350000000001	-1.67565	-1.117365	-0.519595	-3.9476500000000003	-0.855915
human_lncrna_fused_88973	human_lncrna_fused_88973	lnc-FAM84B-86	NO				Common essential	-4.79255	-0.5677365000000001	-1.50789	-1.2626175	-1.7217825	-1.231095
human_lncrna_fused_89003	human_lncrna_fused_89003	LINC00824	NO				NCIH460	0.23232000000000003	-0.594965	-0.235412	-6.56415	-0.2075035	0.26828
human_lncrna_fused_89007	human_lncrna_fused_89003	LINC00824	NO				NCIH460	0.23232000000000003	-0.594965	-0.235412	-6.56415	-0.2075035	0.26828
human_lncrna_fused_89101	human_lncrna_fused_89101	HSALNG0068644	NO				Common essential	-0.35062	-1.058895	-0.44860999999999995	-3.5533900000000003	-1.36595	-0.46801000000000004
human_lncrna_fused_89224	human_lncrna_fused_89224	MIR30DHG	YES	https://www.ncbi.nlm.nih.gov/pmc/articles/PMC3681522/;https://www.oncotarget.com/article/12241/text/;https://www.degruyter.com/document/doi/10.1515/biol-2022-0017/html;https://aasldpubs.onlinelibrary.wiley.com/doi/pdf/10.1002/hep.23443;https://europepmc.org/article/pmc/pmc3717805;https://jcancer.org/v11p2593.htm;https://www.scienceopen.com/document_file/a6e06b0b-f557-40f6-9718-f8f722289712/PubMed…	NO		Common essential	-0.77944	-2.75975	-0.68401	0.3015215	-1.17954	-0.4649465
human_lncrna_fused_9020	human_lncrna_fused_9020	HSALNG0075953	NO				NCIH460	-0.101415	-0.30083	-0.12467500000000001	-1.31	0.2088	0.42913
human_lncrna_fused_90981	human_lncrna_fused_90981	lnc-ANKRD20A2-22	NO				Common essential	-0.125795	-2.76595	-1.008025	-1.53184	-0.27902499999999997	-1.0581785
human_lncrna_fused_92303	human_lncrna_fused_92303	lnc-FANCC-1	NO				LN18	-1.0965349999999998	-0.7546999999999999	-0.171744	-0.09701000000000001	-0.3232085	-0.42832
human_lncrna_fused_92437	human_lncrna_fused_92437	ENSG00000236896	NO				KP4	-0.28475000000000006	-0.453855	-0.36131	0.60059	-1.2430500000000002	-0.628065
human_lncrna_fused_92578	human_lncrna_fused_92578	Lnc-CYLC2-4	NO				Core essential	-5.1161	-4.4811	-1.4469100000000001	-3.6682599999999996	-2.3062	-5.09895
human_lncrna_fused_93875	human_lncrna_fused_93875	HSALNG0075450	NO				NCIH460	0.10935999999999998	0.061744999999999994	-0.12849	-0.9544950000000001	-0.3959915	-0.04528500000000002
human_lncrna_fused_94141	human_lncrna_fused_94141	TLR8-AS1	YES	https://pubmed.ncbi.nlm.nih.gov/32278547/;https://link.springer.com/article/10.1007/s00335-021-09920-1	NO		MIAPACA2	-0.45448500000000003	-0.0346647	0.423835	-0.11427999999999999	0.67269	-1.9123999999999999
human_lncrna_fused_94165	human_lncrna_fused_94165	LINC02154	YES		YES	https://pubmed.ncbi.nlm.nih.gov/35543858/	MIAPACA2	0.55702	-0.233875	-0.1313335	0.11501	-0.35709199999999996	-3.0301
human_lncrna_fused_94283	human_lncrna_fused_94283	LOC101928415	NO				LN229	-0.702495	-1.4452500000000001	-0.49515000000000003	-0.568015	-0.47041	-0.642045
human_lncrna_fused_94783	human_lncrna_fused_94783	MIR222HG	YES		YES	https://www.nature.com/articles/s41389-018-0039-5	Common essential	-6.13225	-4.05735	-2.38585	0.264092	-4.565	-3.5831
human_lncrna_fused_94793	human_lncrna_fused_94793	HSALNG0137601	NO				Common essential	-2.11605	0.06121500000000002	-3.0144	-0.40882500000000005	-1.5023250000000001	-3.0873
human_lncrna_fused_94797	human_lncrna_fused_94797	HSALNG0137611	NO				Common essential	-1.65145	-0.334505	-3.0634499999999996	0.2169905	-0.722575	-3.92935
human_lncrna_fused_95420	human_lncrna_fused_95420	FTX	YES	https://pubmed.ncbi.nlm.nih.gov/33398336/;https://pubmed.ncbi.nlm.nih.gov/33121404/;https://pubmed.ncbi.nlm.nih.gov/32476208/	YES	https://pubmed.ncbi.nlm.nih.gov/35651928/;https://pubmed.ncbi.nlm.nih.gov/31920141/;https://pubmed.ncbi.nlm.nih.gov/29845188/;https://pubmed.ncbi.nlm.nih.gov/27983937/;https://pubmed.ncbi.nlm.nih.gov/33736615/;https://pubmed.ncbi.nlm.nih.gov/34720057/;https://pubmed.ncbi.nlm.nih.gov/33389283/;https://pubmed.ncbi.nlm.nih.gov/32176463/;https://pubmed.ncbi.nlm.nih.gov/28112756/;https://pubmed.ncbi.n…	Common essential	-1.9422000000000001	-1.51879	-0.92555	0.5465	-2.9576000000000002	-0.885635
human_lncrna_fused_95458	human_lncrna_fused_95458	Lnc-RLIM-1	NO				MIAPACA2	-0.80652105	-0.240165	-0.698135	-0.35554	-0.7838455	-2.01014
human_lncrna_fused_95869	human_lncrna_fused_95869	HSALNG0139204	NO				Common essential	-0.44705	-0.20041000000000003	-0.580995	-0.12426000000000001	-1.44576	-1.7512
human_lncrna_fused_95943	human_lncrna_fused_95943	HSALNG0139292	NO				Common essential	-1.04935	-0.94237	-0.514695	-0.70099	-2.10975	-0.29986525
human_lncrna_fused_9778	human_lncrna_fused_9778	HSALNG0076992	NO				KP4	-0.95222	-0.13482	-0.34286	0.347875	-1.1306	0.32415499999999997
References
1	Ren, Y. et al. RPARP-AS1/miR125a-5p Axis Promotes Cell Proliferation, Migration and Invasion in Colon Cancer. OncoTargets Ther. 14, 5035–5043 (2021).
2	Yong, W. et al. Long noncoding RNA NEAT1, regulated by LIN28B, promotes cell proliferation and migration through sponging miR-506 in high-grade serous ovarian cancer. Cell Death Dis. 9, 1–15 (2018).
3	Shin, V. Y. et al. Long non-coding RNA NEAT1 confers oncogenic role in triple-negative breast cancer through modulating chemoresistance and cancer stemness. Cell Death Dis. 10, 1–10 (2019).
4	Zhang, J. et al. Long non?coding RNA NEAT1 regulates glioma cell proliferation and apoptosis by competitively binding to microRNA?324?5p and upregulating KCTD20 expression. Oncol. Rep. 46, 1–17 (2021).
5	Yin, L. & Wang, Y. Long non-coding RNA NEAT1 facilitates the growth, migration, and invasion of ovarian cancer cells via the let-7 g/MEST/ATGL axis. Cancer Cell Int. 21, 437 (2021).
6	Adriaens, C. et al. p53 induces formation of NEAT1 lncRNA-containing paraspeckles that modulate replication stress response and chemosensitivity. Nat. Med. 22, 861–868 (2016).
7	Gutschner, T. et al. The non-coding RNA MALAT1 is a critical regulator of the metastasis phenotype of lung cancer cells. Cancer Res. 73, 1180–1189 (2013).
8	Zhao, M. et al. MALAT1: A long non-coding RNA highly associated with human cancers. Oncol. Lett. 16, 19–26 (2018).
9	Han, Y., Liu, Y., Nie, L., Gui, Y. & Cai, Z. Inducing cell proliferation inhibition, apoptosis, and motility reduction by silencing long noncoding ribonucleic acid metastasis-associated lung adenocarcinoma transcript 1 in urothelial carcinoma of the bladder. Urology 81, 209.e1–7 (2013).
10	Guo, F. et al. Inhibition of metastasis-associated lung adenocarcinoma transcript 1 in CaSki human cervical cancer cells suppresses cell proliferation and invasion. Acta Biochim. Biophys. Sin. 42, 224–229 (2010).
11	Dong, Y. et al. MALAT1 promotes the proliferation and metastasis of osteosarcoma cells by activating the PI3K/Akt pathway. Tumour Biol. J. Int. Soc. Oncodevelopmental Biol. Med. 36, 1477–1486 (2015).
12	James de Bony, E. et al. Comprehensive identification of long noncoding RNAs in colorectal cancer. Oncotarget 9, 27605–27629 (2018).
13	He, M. et al. LncRNA DLEU2 promotes cervical cancer cell proliferation by regulating cell cycle and NOTCH pathway. Exp. Cell Res. 402, 112551 (2021).
14	He, X. et al. Long noncoding RNA DLEU2 affects the proliferative and invasive ability of colorectal cancer cells. J. Cancer 12, 428–437 (2021).
15	Li, G., Zhang, Z., Chen, Z., Liu, B. & Wu, H. LncRNA DLEU2 is activated by STAT1 and induces gastric cancer development via targeting miR-23b-3p/NOTCH2 axis and Notch signaling pathway. Life Sci. 277, 119419 (2021).
16	Wu, W. et al. LncRNA DLEU2 accelerates the tumorigenesis and invasion of non-small cell lung cancer by sponging miR-30a-5p. J. Cell. Mol. Med. 24, 441–450 (2020).
17	Xu, S. et al. Integrative analysis of competing endogenous RNA network focusing on long noncoding RNA associated with progression of cutaneous melanoma. Cancer Med. 7, 1019–1029 (2018).
18	Kwa?niak, K. et al. LncCDH5-3:3 Regulates Apoptosis, Proliferation, and Aggressiveness in Human Lung Cancer Cells. Cells 11, 378 (2022).
19	Miao, L. et al. Loss of long noncoding RNA FOXF1-AS1 regulates epithelial-mesenchymal transition, stemness and metastasis of non-small cell lung cancer cells. Oncotarget 7, 68339–68349 (2016).
20	Qin, X., Lu, M., Zhou, Y., Li, G. & Liu, Z. LncRNA FENDRR represses proliferation, migration and invasion through suppression of survivin in cholangiocarcinoma cells. Cell Cycle Georget. Tex 18, 889–897 (2019).
21	Han, L., Li, Z., Jiang, Y., Jiang, Z. & Tang, L. SNHG29 regulates miR-223-3p/CTNND1 axis to promote glioblastoma progression via Wnt/?-catenin signaling pathway. Cancer Cell Int. 19, 345 (2019).
22	Wan, X. et al. Identification of androgen-responsive lncRNAs as diagnostic and prognostic markers for prostate cancer. Oncotarget 7, 60503–60518 (2016).
23	Wu, Y. et al. LINC00511 promotes lung squamous cell carcinoma proliferation and migration via inhibiting miR-150-5p and activating TADA1. Transl. Lung Cancer Res. 9, (2020).
24	Cui, N. et al. Long non-coding RNA LINC00511 regulates the expression of microRNA-625-5p and activates signal transducers and activators of transcription 3 (STAT3) to accelerate the progression of gastric cancer. Bioengineered 12, 2915–2927 (2021).
25	Qian, X. et al. Long non-coding RNA LINC00511 facilitates colon cancer development through regulating microRNA-625-5p to target WEE1. Cell Death Discov. 8, 1–9 (2022).
26	Wang, H. et al. LncRNAs expression profiling in normal ovary, benign ovarian cyst and malignant epithelial ovarian cancer. Sci. Rep. 6, 38983 (2016).
27	Lin, N., Lin, J.-Z., Tanaka, Y., Sun, P. & Zhou, X. Identification and validation of a five-lncRNA signature for predicting survival with targeted drug candidates in ovarian cancer. Bioengineered 12, 3263–3274 (2021).
28	Tian, J. & Luo, B. Identification of Three Prognosis-Related Differentially Expressed lncRNAs Driven by Copy Number Variation in Thyroid Cancer. J. Immunol. Res. 2022, 9203796 (2022).
29	Cao, X., Xu, J. & Yue, D. LncRNA-SNHG16 predicts poor prognosis and promotes tumor proliferation through epigenetically silencing p21 in bladder cancer. Cancer Gene Ther. 25, 10–17 (2018).
30	Christensen, L. L. et al. SNHG16 is regulated by the Wnt pathway in colorectal cancer and affects genes involved in lipid metabolism. Mol. Oncol. 10, 1266–1282 (2016).
31	Liu, S., Zhang, W., Liu, K. & Liu, Y. LncRNA SNHG16 promotes tumor growth of pancreatic cancer by targeting miR-218-5p. Biomed. Pharmacother. Biomedecine Pharmacother. 114, 108862 (2019).
32	Wang, X., Hu, K., Chao, Y. & Wang, L. LncRNA SNHG16 promotes proliferation, migration and invasion of osteosarcoma cells by targeting miR-1301/BCL9 axis. Biomed. Pharmacother. Biomedecine Pharmacother. 114, 108798 (2019).
33	Yang, Y., Ge, H., Li, D. & Xu, A. E2F1-Induced lncRNA BAIAP2-AS1 Overexpression Contributes to the Malignant Progression of Hepatocellular Carcinoma via miR-361-3p/SOX4 Axis. Dis. Markers 2021, 6256369 (2021).
34	Gong, X., Wei, W., Chen, L., Xia, Z. & Yu, C. Comprehensive analysis of long non-coding RNA expression profiles in hepatitis B virus-related hepatocellular carcinoma. Oncotarget 7, 42422–42430 (2016).
35	Lin, Y. et al. Long non-coding RNA DLGAP1-AS1 facilitates tumorigenesis and epithelial–mesenchymal transition in hepatocellular carcinoma via the feedback loop of miR-26a/b-5p/IL-6/JAK2/STAT3 and Wnt/?-catenin pathway. Cell Death Dis. 11, 1–17 (2020).
36	Qu, L., Chen, Y., Zhang, F. & He, L. The lncRNA DLGAP1-AS1/miR-149-5p/TGFB2 axis contributes to colorectal cancer progression and 5-FU resistance by regulating smad2 pathway. Mol. Ther. - Oncolytics 20, 607–624 (2021).
37	Liu, L., Li, X., Shi, Y. & Chen, H. Long noncoding RNA DLGAP1-AS1 promotes the progression of glioma by regulating the miR-1297/EZH2 axis. Aging 13, 12129–12142 (2021).
38	Li, L., Lai, Q., Zhang, M. & Jia, J. Long non-coding RNA DLGAP1-AS1 promotes the progression of gastric cancer via miR-515-5p/MARK4 axis. Braz. J. Med. Biol. Res. Rev. Bras. Pesqui. Medicas E Biol. 54, e10062 (2021).
39	Chen, G. et al. Long Noncoding RNA LAMTOR5-AS1 Interference Affects MicroRNA-506-3p/E2F6-Mediated Behavior of Non-Small Cell Lung Cancer Cells. Oncol. Res. 28, 945–959 (2022).
40	Wang, B. et al. Long noncoding RNA LINC02582 acts downstream of miR-200c to promote radioresistance through CHK1 in breast cancer cells. Cell Death Dis. 10, 764 (2019).
41	lncRNA ZNF649-AS1 Induces Trastuzumab Resistance by Promoting ATG5 Expression and Autophagy - PubMed. https://pubmed.ncbi.nlm.nih.gov/32735773/.
42	Zhao, J. et al. Long non-coding RNA Linc00152 is involved in cell cycle arrest, apoptosis, epithelial to mesenchymal transition, cell migration and invasion in gastric cancer. Cell Cycle Georget. Tex 14, 3112–3123 (2015).
43	Pellegrino, R. et al. LINC00152 Drives a Competing Endogenous RNA Network in Human Hepatocellular Carcinoma. Cells 11, 1528 (2022).
44	Keqi, H. & Handong, L. The Long Non-coding RNA Cytoskeleton Regulator (CYTOR) Sponges microRNA- 206 (miR-206) to Promote Proliferation and Invasion of HP75 Cells. Curr. Cancer Drug Targets 21, 526–535 (2021).
45	Wang, D., Zhu, X., Siqin, B., Ren, C. & Yi, F. Long non-coding RNA CYTOR modulates cancer progression through miR-136-5p/MAT2B axis in renal cell carcinoma. Toxicol. Appl. Pharmacol. 447, 116067 (2022).
46	Wei, F., Wang, Y., Zhou, Y. & Li, Y. Long noncoding RNA CYTOR triggers gastric cancer progression by targeting miR-103/RAB10. Acta Biochim. Biophys. Sin. 53, 1044–1054 (2021).
47	Zhang, J. & Li, W. Long noncoding RNA CYTOR sponges miR-195 to modulate proliferation, migration, invasion and radiosensitivity in nonsmall cell lung cancer cells. Biosci. Rep. 38, BSR20181599 (2018).
48	Zhu, H. et al. LncRNA CYTOR promotes pancreatic cancer cell proliferation and migration by sponging miR-205-5p. Pancreatol. Off. J. Int. Assoc. Pancreatol. IAP Al 20, 1139–1148 (2020).
49	Gu, Y. et al. [Long non-coding RNA LINC01106 regulates colorectal cancer cell proliferation and apoptosis through the STAT3 pathway]. Nan Fang Yi Ke Da Xue Xue Bao 40, 1259–1264 (2020).
50	Hong, S., Li, Q., Yang, Y., Jing, D. & Zhu, F. Silencing of Long Non-coding RNA LINC01106 Represses Malignant Behaviors of Gastric Cancer Cells by Targeting miR-34a-5p/MYCN Axis. Mol. Biotechnol. 64, 144–155 (2022).
51	Wang, S., Chen, X. & Qiao, T. Long non?coding RNA MIR4435?2HG promotes the progression of head and neck squamous cell carcinoma by regulating the miR?383?5p/RBM3 axis. Oncol. Rep. 45, 99 (2021).
52	Xing, P., Wang, Y., Zhang, L., Ma, C. & Lu, J. Knockdown of lncRNA MIR4435?2HG and ST8SIA1 expression inhibits the proliferation, invasion and migration of prostate cancer cells in vitro and in vivo by blocking the activation of the FAK/AKT/??catenin signaling pathway. Int. J. Mol. Med. 47, 93 (2021).
53	Zhu, Y., Li, B., Xu, G., Han, C. & Xing, G. lncRNA MIR4435?2HG promotes the progression of liver cancer by upregulating B3GNT5 expression. Mol. Med. Rep. 25, 38 (2022).
54	Chen, W. et al. Long non-coding RNA THOR promotes human osteosarcoma cell growth in vitro and in vivo. Biochem. Biophys. Res. Commun. 499, 913–919 (2018).
55	Cheng, Z. et al. Long non-coding RNA THOR promotes cell proliferation and metastasis in hepatocellular carcinoma. Gene 678, 129–136 (2018).
56	Gao, L., Cheng, X.-L. & Cao, H. LncRNA THOR attenuates cisplatin sensitivity of nasopharyngeal carcinoma cells via enhancing cells stemness. Biochimie 152, 63–72 (2018).
57	Hosono, Y. et al. Oncogenic Role of THOR, a Conserved Cancer/Testis Long Non-coding RNA. Cell 171, 1559-1572.e20 (2017).
58	Wang, B., Ye, Q. & Zou, C. Long Non-Coding RNA THOR Enhances the Stem Cell-Like Traits of Triple-Negative Breast Cancer Cells Through Activating ?-Catenin Signaling. Med. Sci. Monit. Int. Med. J. Exp. Clin. Res. 26, e923507 (2020).
59	Xue, J. et al. Lnc-THOR silencing inhibits human glioma cell survival by activating MAGEA6-AMPK signaling. Cell Death Dis. 10, 866 (2019).
60	Ye, X.-T., Huang, H., Huang, W.-P. & Hu, W.-L. LncRNA THOR promotes human renal cell carcinoma cell growth. Biochem. Biophys. Res. Commun. 501, 661–667 (2018).
61	Chen, X., Li, J., Li, C.-L. & Lu, X. Long non-coding RNA ZFAS1 promotes nasopharyngeal carcinoma through activation of Wnt/?-catenin pathway. Eur. Rev. Med. Pharmacol. Sci. 22, 3423–3429 (2018).
62	Feng, L.-L., Shen, F.-R., Zhou, J.-H. & Chen, Y.-G. Expression of the lncRNA ZFAS1 in cervical cancer and its correlation with prognosis and chemosensitivity. Gene 696, 105–112 (2019).
63	Han, C.-G., Huang, Y. & Qin, L. Long Non-Coding RNA ZFAS1 as a Novel Potential Biomarker for Predicting the Prognosis of Thyroid Cancer. Med. Sci. Monit. Int. Med. J. Exp. Clin. Res. 25, 2984–2992 (2019).
64	Li, X. et al. The long noncoding RNA ZFAS1 promotes the progression of glioma by regulating the miR-150-5p/PLP2 axis. J. Cell. Physiol. 235, 2937–2946 (2020).
65	Wu, H. et al. Long noncoding RNA ZFAS1 promoting small nucleolar RNA-mediated 2?-O-methylation via NOP58 recruitment in colorectal cancer. Mol. Cancer 19, 95 (2020).
66	Xu, W. et al. Silencing of lncRNA ZFAS1 inhibits malignancies by blocking Wnt/?-catenin signaling in gastric cancer cells. Biosci. Biotechnol. Biochem. 82, 456–465 (2018).
67	Ye, D., Jian, W., Feng, J. & Liao, X. Role of long noncoding RNA ZFAS1 in proliferation, apoptosis and migration of chondrocytes in osteoarthritis. Biomed. Pharmacother. Biomedecine Pharmacother. 104, 825–831 (2018).
68	CHEN, Z. et al. Identification and characterization of tumor suppressor and oncogenic miRNAs in gastric cancer. Oncol. Lett. 10, 329–336 (2015).
69	Bottani, M., Banfi, G. & Lombardi, G. Circulating miRNAs as Diagnostic and Prognostic Biomarkers in Common Solid Tumors: Focus on Lung, Breast, Prostate Cancers, and Osteosarcoma. J. Clin. Med. 8, 1661 (2019).
70	Rönnau, C. G. H. et al. Upregulation of miR-3195, miR-3687 and miR-4417 is associated with castration-resistant prostate cancer. World J. Urol. 39, 3789–3797 (2021).
71	Zhang, W.-T. et al. FGD5?AS1 is an oncogenic lncRNA in pancreatic cancer and regulates the Wnt/??catenin signaling pathway via miR?577. Oncol. Rep. 47, 21 (2022).
72	Wu, L. et al. FGD5-AS1 facilitates glioblastoma progression by activation of Wnt/?-catenin signaling via regulating miR-129-5p/HNRNPK axis. Life Sci. 256, 117998 (2020).
73	Fan, Y. et al. Long non-coding RNA FGD5-AS1 promotes non-small cell lung cancer cell proliferation through sponging hsa-miR-107 to up-regulate FGFRL1. Biosci. Rep. 40, BSR20193309 (2020).
74	Yang, Y., Dong, M.-H., Hu, H.-M., Min, Q.-H. & Xiao, L. LncRNA FGD5-AS1/miR-5590-3p axis facilitates the proliferation and metastasis of renal cell carcinoma through ERK/AKT signalling. Eur. Rev. Med. Pharmacol. Sci. 24, 8756–8766 (2020).
75	Zhang, N. et al. LncRNA FGD5-AS1 functions as an oncogene to upregulate GTPBP4 expression by sponging miR-873-5p in hepatocellular carcinoma. Eur. J. Histochem. EJH 65, 3300 (2021).
76	Li, D. et al. Long noncoding RNA FGD5-AS1 promotes colorectal cancer cell proliferation, migration, and invasion through upregulating CDCA7 via sponging miR-302e. In Vitro Cell. Dev. Biol. Anim. 55, 577–585 (2019).
77	Liu, G., Du, X., Xiao, L., Zeng, Q. & Liu, Q. Activation of FGD5-AS1 Promotes Progression of Cervical Cancer through Regulating BST2 to Inhibit Macrophage M1 Polarization. J. Immunol. Res. 2021, 5857214 (2021).
78	Ge, C. et al. LncRNA FGD5-AS1 promotes tumor growth by regulating MCL1 via sponging miR-153-3p in oral cancer. Aging 12, 14355–14364 (2020).
79	Deng, Y.-Q., Kong, G.-Y., Li, S., Li, F. & Wen, S.-L. Upregulation of lnc-ZNF281 Inhibits the Progression of Glioma via the AKT/GSK-3?/?-Catenin Signaling Pathway. J. Immunol. Res. 2021, 5573071 (2021).
80	Hou, J. et al. Silencing of LINC00461 enhances radiosensitivity of lung adenocarcinoma cells by down-regulating HOXA10 via microRNA-195. J. Cell. Mol. Med. 24, 2879–2890 (2020).
81	Qu, W., Huang, W., Yang, F., Ju, H. & Zhu, G. Long noncoding RNA LINC00461 mediates cisplatin resistance of rectal cancer via miR-593-5p/CCND1 axis. Biomed. Pharmacother. Biomedecine Pharmacother. 124, 109740 (2020).
82	Yang, Y. et al. LINC00461, a long non-coding RNA, is important for the proliferation and migration of glioma cells. Oncotarget 8, 84123–84139 (2017).
83	Ji, D., Wang, Y., Li, H., Sun, B. & Luo, X. Long non-coding RNA LINC00461/miR-149-5p/LRIG2 axis regulates hepatocellular carcinoma progression. Biochem. Biophys. Res. Commun. 512, 176–181 (2019).
84	Liu, Y. et al. Hypoxia-induced long noncoding RNA NR2F1-AS1 maintains pancreatic cancer proliferation, migration, and invasion by activating the NR2F1/AKT/mTOR axis. Cell Death Dis. 13, 232 (2022).
85	Zhang, Q. et al. lncRNA NR2F1-AS1 promotes breast cancer angiogenesis through activating IGF-1/IGF-1R/ERK pathway. J. Cell. Mol. Med. 24, 8236–8247 (2020).
86	Wang, J. et al. LncRNA NR2F1-AS1 Regulates miR-371a-3p/TOB1 Axis to Suppress Proliferation of Colorectal Cancer Cells. Cancer Biother. Radiopharm. 35, 760–764 (2020).
87	Guo, F., Fu, Q., Wang, Y. & Sui, G. Long non-coding RNA NR2F1-AS1 promoted proliferation and migration yet suppressed apoptosis of thyroid cancer cells through regulating miRNA-338-3p/CCND1 axis. J. Cell. Mol. Med. 23, 5907–5919 (2019).
88	Li, D. et al. The EMT-induced lncRNA NR2F1-AS1 positively modulates NR2F1 expression and drives gastric cancer via miR-29a-3p/VAMP7 axis. Cell Death Dis. 13, 84 (2022).
89	Liu, L. et al. Long non-coding RNA NR2F1-AS1 promoted neuroblastoma progression through miR-493-5p/TRIM2 axis. Eur. Rev. Med. Pharmacol. Sci. 24, 12748–12756 (2020).
90	Wang, L., Zhao, S. & Mingxin, Y. U. LncRNA NR2F1-AS1 is involved in the progression of endometrial cancer by sponging miR-363 to target SOX4. Pharm. 74, 295–300 (2019).
91	Sun, T., Yang, P. & Gao, Y. Long non-coding RNA EPB41L4A-AS2 suppresses progression of ovarian cancer by sequestering microRNA-103a to upregulate transcription factor RUNX1T1. Exp. Physiol. 105, 75–87 (2020).
92	Wang, Y.-G., Wang, T., Shi, M. & Zhai, B. Long noncoding RNA EPB41L4A-AS2 inhibits hepatocellular carcinoma development by sponging miR-301a-5p and targeting FOXL1. J. Exp. Clin. Cancer Res. CR 38, 153 (2019).
93	Xu, S. et al. The long non-coding RNA EPB41L4A-AS2 inhibits tumor proliferation and is associated with favorable prognoses in breast cancer and other solid tumors. Oncotarget 7, 20704–20717 (2016).
94	Pan, F. et al. A novel long non-coding RNA FOXCUT and mRNA FOXC1 pair promote progression and predict poor prognosis in esophageal squamous cell carcinoma. Int. J. Clin. Exp. Pathol. 7, 2838–2849 (2014).
95	Xu, Y.-Z. et al. The long noncoding RNA FOXCUT promotes proliferation and migration by targeting FOXC1 in nasopharyngeal carcinoma. Tumour Biol. J. Int. Soc. Oncodevelopmental Biol. Med. 39, 1010428317706054 (2017).
96	Yang, X., Zhao, X., Cheng, L. & Wei, R. LncRNA FOXCUT Stimulates the Progression of Endometrial Cancer. Crit. Rev. Eukaryot. Gene Expr. 31, 59–66 (2021).
97	Zhao, D.-L. & Shen, G. Verification of expressions of lncRNA FOXCUT in gastric adenocarcinoma patients and its effects on cell biological function based on TCGA database. Eur. Rev. Med. Pharmacol. Sci. 23, 6139–6147 (2019).
98	Liu, J. et al. Forkhead box C1 promoter upstream transcript, a novel long non-coding RNA, regulates proliferation and migration in basal-like breast cancer. Mol. Med. Rep. 11, 3155–3159 (2015).
99	Bi, C. & Wang, G. LINC00472 suppressed by ZEB1 regulates the miR-23a-3p/FOXO3/BID axis to inhibit the progression of pancreatic cancer. J. Cell. Mol. Med. 25, 8312–8328 (2021).
100	Wang, Z. et al. ER? upregulates the expression of long non-coding RNA LINC00472 which suppresses the phosphorylation of NF-?B in breast cancer. Breast Cancer Res. Treat. 175, 353–368 (2019).
101	Damas, N. D. et al. SNHG5 promotes colorectal cancer cell survival by counteracting STAU1-mediated mRNA destabilization. Nat. Commun. 7, 13875 (2016).
102	Hu, P.-A., Miao, Y.-Y., Yu, S. & Guo, N. Long non-coding RNA SNHG5 promotes human hepatocellular carcinoma progression by regulating miR-363-3p/RNF38 axis. Eur. Rev. Med. Pharmacol. Sci. 24, 3592–3604 (2020).
103	Huang, S.-L. et al. LncRNA SNHG5 promotes the glycolysis and proliferation of breast cancer cell through regulating BACH1 via targeting miR-299. Breast Cancer Tokyo Jpn. 29, 65–76 (2022).
104	Li, X. et al. Long non-coding RNA SNHG5 promotes glioma progression via miR-205/E2F3 axis. Biosci. Rep. 39, BSR20190668 (2019).
105	Wei, S. et al. SNHG5 inhibits the progression of EMT through the ubiquitin-degradation of MTA2 in oesophageal cancer. Carcinogenesis 42, 315–326 (2021).
106	Zhang, L. et al. LncRNA SNHG5 promotes cervical cancer progression by regulating the miR-132/SOX4 pathway. Autoimmunity 54, 88–96 (2021).
107	Zhao, L. et al. The lncRNA SNHG5/miR-32 axis regulates gastric cancer cell proliferation and migration by targeting KLF4. FASEB J. Off. Publ. Fed. Am. Soc. Exp. Biol. 31, 893–903 (2017).
108	Boone, D. N., Warburton, A., Som, S. & Lee, A. V. SNHG7 is a lncRNA oncogene controlled by Insulin-like Growth Factor signaling through a negative feedback loop to tightly regulate proliferation. Sci. Rep. 10, 8583 (2020).
109	Chen, Y. et al. Knockdown of lncRNA SNHG7 inhibited cell proliferation and migration in bladder cancer through activating Wnt/?-catenin pathway. Pathol. Res. Pract. 215, 302–307 (2019).
110	Deng, Y., Zhao, F., Zhang, Z., Sun, F. & Wang, M. Long Noncoding RNA SNHG7 Promotes the Tumor Growth and Epithelial-to-Mesenchymal Transition via Regulation of miR-34a Signals in Osteosarcoma. Cancer Biother. Radiopharm. 33, 365–372 (2018).
111	Liu, K. L. et al. LncRNA SNHG7 is an Oncogenic Biomarker Interacting with MicroRNA-193b in Colon Carcinogenesis. Clin. Lab. 65, (2019).
112	Qi, H. et al. Long noncoding RNA SNHG7 accelerates prostate cancer proliferation and cycle progression through cyclin D1 by sponging miR-503. Biomed. Pharmacother. Biomedecine Pharmacother. 102, 326–332 (2018).
113	Ren, J. et al. Long noncoding RNA SNHG7 promotes the progression and growth of glioblastoma via inhibition of miR-5095. Biochem. Biophys. Res. Commun. 496, 712–718 (2018).
114	She, K. et al. lncRNA-SNHG7 promotes the proliferation, migration and invasion and inhibits apoptosis of lung cancer cells by enhancing the FAIM2 expression. Oncol. Rep. 36, 2673–2680 (2016).
115	Xie, Y. et al. SNHG7 Facilitates Hepatocellular Carcinoma Occurrence by Sequestering miR-9-5p to Upregulate CNNM1 Expression. Cancer Biother. Radiopharm. 35, 731–740 (2020).
116	Xu, L.-J. et al. LncRNA SNHG7 promotes the proliferation of esophageal cancer cells and inhibits its apoptosis. Eur. Rev. Med. Pharmacol. Sci. 22, 2653–2661 (2018).
117	Zeng, J., Ma, Y.-X., Liu, Z.-H. & Zeng, Y.-L. LncRNA SNHG7 contributes to cell proliferation, invasion and prognosis of cervical cancer. Eur. Rev. Med. Pharmacol. Sci. 23, 9277–9285 (2019).
118	Qiu, P., Bi, J., Liu, J., Lai, C. & Li, X. Long non-coding RNA LINC01004 promotes malignant behaviors of pituitary adenoma via miR-323a-3p/136-5p/RCN2 axis. Pathol. Res. Pract. 234, 153884 (2022).
119	Marín-Béjar, O. et al. The human lncRNA LINC-PINT inhibits tumor cell invasion through a highly conserved sequence element. Genome Biol. 18, 202 (2017).
120	Duan, J. et al. Long noncoding RNA LINC-PINT promotes proliferation through EZH2 and predicts poor prognosis in clear cell renal cell carcinoma. OncoTargets Ther. 12, 4729–4740 (2019).
121	Marín-Béjar, O. et al. Pint lincRNA connects the p53 pathway with epigenetic silencing by the Polycomb repressive complex 2. Genome Biol. 14, R104 (2013).
122	Su, Y., Tang, Z. & Wang, F. Role of LINC01592 in TGF-?1-induced epithelial-mesenchymal transition of retinal pigment epithelial cells. Aging 13, 14053–14064 (2021).
123	Chen, M. et al. LncRNA PVT1 accelerates malignant phenotypes of bladder cancer cells by modulating miR-194-5p/BCLAF1 axis as a ceRNA. Aging 12, 22291–22312 (2020).
124	He, T., Li, X., Xie, D. & Tian, L. Overexpressed circPVT1 in oral squamous cell carcinoma promotes proliferation by serving as a miRNA sponge. Mol. Med. Rep. 20, 3509–3518 (2019).
125	Liu, S. et al. Long noncoding RNA PVT1 promotes breast cancer proliferation and metastasis by binding miR-128-3p and UPF1. Breast Cancer Res. BCR 23, 115 (2021).
126	Tseng, Y.-Y. et al. PVT1 dependence in cancer with MYC copy-number increase. Nature 512, 82–86 (2014).
127	Gaziel-Sovran, A. et al. MiR-30b/30d regulation of GalNAc transferases enhances invasion and immunosuppression during metastasis. Cancer Cell 20, 104–118 (2011).
128	Kumar, B. et al. Identification of miR-30b-3p and miR-30d-5p as direct regulators of androgen receptor signaling in prostate cancer by complementary functional microRNA library screening. Oncotarget 7, 72593–72607 (2016).
129	Shi, X. et al. LncRNA TLR8-AS1 suppresses miR-34a maturation in hepatocellular carcinoma to suppress cell proliferation and migration. Mamm. Genome 32, 530–536 (2021).
130	Xu, Q., Lin, Y.-B., Li, L. & Liu, J. LncRNA TLR8-AS1 promotes metastasis and chemoresistance of ovarian cancer through enhancing TLR8 mRNA stability. Biochem. Biophys. Res. Commun. 526, 857–864 (2020).
131	Yue, H. et al. LINC02154 promotes the proliferation and metastasis of hepatocellular carcinoma by enhancing SPC24 promoter activity and activating the PI3K-AKT signaling pathway. Cell. Oncol. Dordr. 45, 447–462 (2022).
132	Sun, T. et al. Expression of lncRNA MIR222HG co-transcribed from the miR-221/222 gene promoter facilitates the development of castration-resistant prostate cancer. Oncogenesis 7, 1–13 (2018).
133	Chen, G.-Q. et al. LncRNA FTX Promotes Colorectal Cancer Cells Migration and Invasion by miRNA-590-5p/RBPJ Axis. Biochem. Genet. 59, 560–573 (2021).
134	He, X. et al. Knockdown of Long Noncoding RNA FTX Inhibits Proliferation, Migration, and Invasion in Renal Cell Carcinoma Cells. Oncol. Res. 25, 157–166 (2017).
135	Huang, S. et al. LncRNA FTX inhibition restrains osteosarcoma proliferation and migration via modulating miR-320a/TXNRD1. Cancer Biol. Ther. 21, 379–387 (2020).
136	Jin, S. et al. LncRNA FTX activates FOXA2 expression to inhibit non-small-cell lung cancer proliferation and metastasis. J. Cell. Mol. Med. 24, 4839–4849 (2020).
137	Li, S., Zhang, Q., Liu, W. & Zhao, C. Silencing of FTX suppresses pancreatic cancer cell proliferation and invasion by upregulating miR-513b-5p. BMC Cancer 21, 290 (2021).
138	Liu, Z. et al. Ftx non coding RNA-derived miR-545 promotes cell proliferation by targeting RIG-I in hepatocellular carcinoma. Oncotarget 7, 25350–25365 (2016).
139	Wang, X., Su, Y. & Yin, C. Long non-coding RNA (lncRNA) five prime to Xist (FTX) promotes retinoblastoma progression by regulating the microRNA-320a/with-no-lysine kinases 1 (WNK1) axis. Bioengineered 12, 11622–11633 (2021).
140	Liu, M. & Peng, J. FTX Regulated miR-153-3p/FOXR2 to Promote Cisplatin Resistance in Ovarian Cancer. Comput. Math. Methods Med. 2022, 2318170 (2022).
