# Supplementary material for: Genome-scale pan-cancer interrogation of lncRNA dependencies using CasRx
Source: Nat Methods. 2024 Feb 26;21(4):584–96. doi: 10.1038/s41592-024-02190-0 (PMC11009108; doi:10.1038/s41592-024-02190-0)
Supplement: Supplementary file 4 — Supplementary Tables 1–18. [file 41592_2024_2190_MOESM4_ESM.zip › Supplementary_tables/Supplementary_table14.csv]

TSS	Gene	HeLa.lfc	K562.lfc	MCF7.lfc	MDAMB231.lfc	U87.lfc	HeLa.RRAscore	K562.RRAscore	MCF7.RRAscore	MDAMB231.RRAscore	U87.RRAscore	HeLa.dropPvalue	K562.dropPvalue	MCF7.dropPvalue	MDAMB231.dropPvalue	U87.dropPvalue	HeLa.dropFDR	K562.dropFDR	MCF7.dropFDR	MDA-MB-231.dropFDR	U87.dropFDR	is_offtarget	distance_to_nearest_essential	nearest_essential
TSS100008-CUFF.46670.18	LH15463	NA	NA	NA	NA	0.0072096	NA	NA	NA	NA	0.089641	NA	NA	NA	NA	0.24656	NA	NA	NA	NA	0.999999	no	407760	CNOT7
TSS100020-ENST00000606659	LH15464	0.0023732	0.024268	-0.056708	-0.037093	-0.025142	0.87489	0.97716	0.45867	0.40531	0.34683	0.91914	0.97734	0.73161	0.66519	0.58566	0.999256	0.998964	0.999999	0.999989	0.999999	no	9390	CNOT7
TSS100024-CUFF.46609.1	LH15465	NA	NA	-0.24372	-0.0084203	NA	NA	NA	0.00078582	0.26835	NA	NA	NA	0.0054512	0.52024	NA	NA	NA	0.414173	0.999989	NA	no	506658	VPS37A
TSS100027-CUFF.46581.1	LH15467	-0.10917	NA	0.08372	0.019983	NA	0.033165	NA	0.45925	0.45777	NA	0.11975	NA	0.73205	0.70078	NA	0.999256	NA	0.999999	0.999989	NA	no	715718	VPS37A
TSS100028-CUFF.46582.1	LH15466	0.025829	-0.0086589	NA	NA	NA	0.73174	0.93424	NA	NA	NA	0.84876	0.93524	NA	NA	NA	0.999256	0.998964	NA	NA	NA	no	708011	VPS37A
TSS100029-CUFF.46587.1	LH15468	0.048225	-0.0040103	-0.058981	0.040511	-0.044593	0.95179	0.60136	0.10837	0.20701	0.10877	0.9542	0.73149	0.31256	0.43122	0.28535	0.999256	0.998964	0.956629	0.999989	0.999999	no	731760	VPS37A
TSS100041-CUFF.46622.1	LH15469	NA	NA	NA	NA	NA	NA	NA	NA	NA	NA	NA	NA	NA	NA	NA	NA	NA	NA	NA	NA	no	904893	ATP6V1B2
TSS100045-CUFF.46646.1,CUFF.46646.2	LH15472	0.10224	-0.019462	NA	NA	NA	0.99847	0.6747	NA	NA	NA	0.99851	0.79884	NA	NA	NA	0.999928	0.998964	NA	NA	NA	no	255691	ATP6V1B2
TSS100046-CUFF.46646.3	LH15470	0.00072143	0.070663	-0.080952	0.012139	-0.0065405	0.80555	0.92974	0.15716	0.91915	0.43755	0.89162	0.93137	0.4058	0.94954	0.65913	0.999256	0.998964	0.988861	0.999989	0.999999	no	345459	ATP6V1B2
TSS100047-CUFF.46646.4	LH15471	NA	0.10075	NA	NA	NA	NA	0.12291	NA	NA	NA	NA	0.29256	NA	NA	NA	NA	0.998964	NA	NA	NA	no	275419	ATP6V1B2
TSS100052-CUFF.46637.1	LH15473	NA	NA	NA	NA	NA	NA	NA	NA	NA	NA	NA	NA	NA	NA	NA	NA	NA	NA	NA	NA	no	6068	ATP6V1B2
TSS10006-ENST00000609756	LH01684	NA	NA	NA	NA	NA	NA	NA	NA	NA	NA	NA	NA	NA	NA	NA	NA	NA	NA	NA	NA	no	21819	PRPF18
TSS10007-ENST00000600850	LH01685	NA	NA	NA	NA	NA	NA	NA	NA	NA	NA	NA	NA	NA	NA	NA	NA	NA	NA	NA	NA	no	28694	PRPF18
TSS100098-CUFF.46651.1	LH15474	NA	NA	NA	NA	NA	NA	NA	NA	NA	NA	NA	NA	NA	NA	NA	NA	NA	NA	NA	NA	no	296913	POLR3D
TSS100101-P1P2	LH15475	-0.0041606	0.030597	-0.064413	-0.17672	-0.023456	0.45503	0.34726	0.21431	0.016825	0.0068681	0.67606	0.5626	0.48462	0.073261	0.03343	0.999256	0.998964	0.999999	0.953125	0.881279	no	27945	POLR3D
TSS100102-CUFF.46658.1	LH15476	NA	NA	NA	NA	NA	NA	NA	NA	NA	NA	NA	NA	NA	NA	NA	NA	NA	NA	NA	NA	no	119907	POLR3D
TSS100103-CUFF.46659.1	LH15477	-0.024152	0.0096152	NA	NA	-0.021698	0.053958	0.46619	NA	NA	0.16462	0.17085	0.67556	NA	NA	0.3703	0.999256	0.998964	NA	NA	0.999999	no	167986	POLR3D
TSS100112-CUFF.46680.3	LH15479	NA	NA	NA	NA	0.022002	NA	NA	NA	NA	0.5825	NA	NA	NA	NA	0.77159	NA	NA	NA	NA	0.999999	no	301338	POLR3D
TSS100113-P1P2	LH15478	NA	NA	NA	NA	NA	NA	NA	NA	NA	NA	NA	NA	NA	NA	NA	NA	NA	NA	NA	NA	no	298179	POLR3D
TSS100114-P1P2	LH15480	NA	NA	NA	NA	NA	NA	NA	NA	NA	NA	NA	NA	NA	NA	NA	NA	NA	NA	NA	NA	no	319973	POLR3D
TSS100115-CUFF.46684.1	LH15482	0.033465	-0.14606	-0.060523	0.14587	0.019159	0.23708	0.076084	0.48178	0.44593	0.13866	0.46892	0.21541	0.74835	0.69293	0.3339	0.999256	0.998964	0.999999	0.999989	0.999999	no	371004	POLR3D
TSS100116-ENST00000521025	LH15481	0.080195	-0.032318	0.041968	-0.077494	NA	0.55797	0.11593	0.28256	0.19224	NA	0.75821	0.2815	0.56844	0.43434	NA	0.999256	0.998964	0.999999	0.999989	NA	no	369434	POLR3D
TSS10012-CUFF.4951.12	LH01686	NA	NA	NA	NA	NA	NA	NA	NA	NA	NA	NA	NA	NA	NA	NA	NA	NA	NA	NA	NA	no	80675	PRPF18
TSS100120-P1P2	LH15483	0.042185	NA	0.11111	0.11392	0.152	0.3017	NA	0.59182	0.33675	0.02032	0.54974	NA	0.82527	0.59421	0.077448	0.999256	NA	0.999999	0.999989	0.970653	no	224232	CHMP7
TSS100122-P1P2	LH15484	0.01964	0.0040903	NA	NA	-0.0063682	0.052507	0.012075	NA	NA	0.034044	0.16756	0.050083	NA	NA	0.12246	0.999256	0.992848	NA	NA	0.999999	no	168857	CHMP7
TSS100124-CUFF.46690.1,CUFF.46690.2	LH15485	NA	NA	0.1152	0.049504	NA	NA	NA	0.6773	0.044728	NA	NA	NA	0.86828	0.14947	NA	NA	NA	0.999999	0.975525	NA	no	121486	CHMP7
TSS100128-ENST00000511929	LH15488	0.15869	-0.11624	NA	NA	NA	0.62128	0.0015032	NA	NA	NA	0.79433	0.008287	NA	NA	NA	0.999256	0.688978	NA	NA	NA	no	12721	CHMP7
TSS100129-CUFF.46698.1	LH15489	-0.074454	NA	NA	NA	0.023197	0.061593	NA	NA	NA	0.76946	0.18774	NA	NA	NA	0.86833	0.999256	NA	NA	NA	0.999999	no	25109	CHMP7
TSS100130-P1P2	LH15490	NA	0.078639	NA	NA	NA	NA	0.56785	NA	NA	NA	NA	0.73342	NA	NA	NA	NA	0.998964	NA	NA	NA	no	234375	CHMP7
TSS100132-CUFF.46709.1,CUFF.46709.2	LH15491	0.099507	0.052499	0.046114	-0.25398	0.090507	0.80099	0.34525	0.43197	0.059606	0.96838	0.88886	0.55188	0.71206	0.19467	0.96845	0.999256	0.998964	0.999999	0.977165	0.999999	no	311684	CHMP7
TSS100133-CUFF.46709.3	LH15492	NA	-0.042823	NA	NA	0.16673	NA	0.041077	NA	NA	0.70867	NA	0.13197	NA	NA	0.83341	NA	0.992848	NA	NA	0.999999	no	312182	CHMP7
TSS100158-CUFF.46896.28	LH15494	NA	NA	NA	NA	0.013818	NA	NA	NA	NA	0.72772	NA	NA	NA	NA	0.84399	NA	NA	NA	NA	0.999999	no	1682054	CHMP7
TSS100159-P1P2	LH15493	NA	NA	NA	NA	NA	NA	NA	NA	NA	NA	NA	NA	NA	NA	NA	NA	NA	NA	NA	NA	no	1654950	CHMP7
TSS100163-ENST00000221169	LH15495	NA	NA	-0.056573	-0.087128	NA	NA	NA	0.0090013	0.067898	NA	NA	NA	0.04613	0.21462	NA	NA	NA	0.755816	0.988717	NA	no	1697215	CHMP7
TSS100175-ENST00000523840	LH15496	0.071741	-0.041622	-0.0073737	-0.042951	0.095145	0.6018	0.23567	0.27863	0.3562	0.7281	0.78567	0.45619	0.56372	0.61461	0.8442	0.999256	0.998964	0.999999	0.999989	0.999999	no	2166685	CHMP7
TSS100176-CUFF.46742.1	LH15497	0.064502	0.042471	0.056347	0.062275	0.06548	0.98295	0.39901	0.38287	0.6484	0.89011	0.98293	0.61173	0.67621	0.82862	0.92111	0.999256	0.998964	0.999999	0.999989	0.999999	no	2251889	CHMP7
TSS100177-CUFF.46742.2	LH15498	NA	NA	NA	NA	-0.0068364	NA	NA	NA	NA	0.66786	NA	NA	NA	NA	0.8122	NA	NA	NA	NA	0.999999	no	2254933	CHMP7
TSS100193-CUFF.46762.1	LH15499	NA	NA	NA	NA	NA	NA	NA	NA	NA	NA	NA	NA	NA	NA	NA	NA	NA	NA	NA	NA	no	1622998	ELP3
TSS100194-CUFF.46751.1	LH15500	NA	NA	NA	NA	NA	NA	NA	NA	NA	NA	NA	NA	NA	NA	NA	NA	NA	NA	NA	NA	no	1548778	ELP3
TSS100206-CUFF.46774.1	LH15501	NA	0.06434	NA	NA	NA	NA	0.95885	NA	NA	NA	NA	0.95916	NA	NA	NA	NA	0.998964	NA	NA	NA	no	542670	ELP3
TSS100209-CUFF.46804.1	LH15502	-0.047265	-0.087243	NA	NA	0.0042351	0.014973	0.0089806	NA	NA	0.01799	0.062088	0.038731	NA	NA	0.071934	0.999256	0.958736	NA	NA	0.951421	no	86607	ELP3
TSS100225-CUFF.46807.3	LH15503	0.038514	-0.00080822	0.05626	-0.021187	0.045028	0.15834	0.72984	0.35778	0.81029	0.36725	0.36506	0.83619	0.65387	0.90211	0.60224	0.999256	0.998964	0.999999	0.999989	0.999999	no	173974	INTS9
TSS100246-CUFF.46911.14	LH15504	NA	NA	NA	NA	-0.10662	NA	NA	NA	NA	0.0062976	NA	NA	NA	NA	0.030883	NA	NA	NA	NA	0.854819	no	564833	DCTN6
TSS100253-P1P2	LH15505	-0.034514	NA	0.086163	-0.0058886	NA	0.5232	NA	0.75539	0.032805	NA	0.73036	NA	0.90289	0.12071	NA	0.999256	NA	0.999999	0.975525	NA	no	421038	DCTN6
TSS100260-P1P2	LH15506	NA	NA	NA	NA	-0.0034335	NA	NA	NA	NA	0.39811	NA	NA	NA	NA	0.62714	NA	NA	NA	NA	0.999999	no	327853	DCTN6
TSS100270-CUFF.46828.1,CUFF.46828.2	LH15507	-0.010807	-0.10069	NA	NA	NA	0.072049	0.073104	NA	NA	NA	0.21056	0.20868	NA	NA	NA	0.999256	0.995058	NA	NA	NA	no	60964	DCTN6
TSS100272-ENST00000607315	LH15508	NA	NA	NA	NA	NA	NA	NA	NA	NA	NA	NA	NA	NA	NA	NA	NA	NA	NA	NA	NA	yes	48	DCTN6
TSS100277-CUFF.46851.1	LH15509	NA	NA	0.12029	-0.0098795	NA	NA	NA	0.50858	0.4081	NA	NA	NA	0.76716	0.66801	NA	NA	NA	0.999999	0.999989	NA	no	74460	DCTN6
TSS100288-P1P2	LH15510	NA	NA	-0.027422	0.13081	-0.065046	NA	NA	0.033154	0.0078729	0.0057487	NA	NA	0.13134	0.038285	0.028507	NA	NA	0.868262	0.882718	0.853654	no	227380	GTF2E2
TSS100291-CUFF.46836.1	LH15511	NA	NA	NA	NA	-0.016448	NA	NA	NA	NA	0.43603	NA	NA	NA	NA	0.65777	NA	NA	NA	NA	0.999999	no	19108	GTF2E2
TSS100293-P1P2	LH15512	0.048019	-0.037229	NA	NA	NA	0.41591	0.14652	NA	NA	NA	0.64509	0.32963	NA	NA	NA	0.999256	0.998964	NA	NA	NA	no	518840	GTF2E2
TSS100316-CUFF.46859.1	LH15514	NA	NA	-0.20936	0.073509	0.011436	NA	NA	0.0028678	0.42889	0.81138	NA	NA	0.016892	0.6819	0.89504	NA	NA	0.621456	0.999989	0.999999	no	714848	MAK16
TSS100319-CUFF.46936.4	LH15515	0.015834	NA	NA	NA	-0.005767	0.62468	NA	NA	NA	0.55525	0.79585	NA	NA	NA	0.75535	0.999256	NA	NA	NA	0.999999	no	270798	MAK16
TSS100325-ENST00000606064	LH15516	-0.058967	-0.0063752	NA	NA	NA	0.10766	0.28762	NA	NA	NA	0.28367	0.50624	NA	NA	NA	0.999256	0.998964	NA	NA	NA	no	123766	MAK16
TSS100349-CUFF.47282.8	LH15517	NA	NA	NA	NA	-0.048822	NA	NA	NA	NA	0.34104	NA	NA	NA	NA	0.58091	NA	NA	NA	NA	0.999999	no	1875290	BRF2
TSS100351-P1P2	LH15518	NA	NA	NA	NA	-0.095729	NA	NA	NA	NA	0.031142	NA	NA	NA	NA	0.11379	NA	NA	NA	NA	0.999999	no	1754603	BRF2
TSS100353-P1P2	LH15518	NA	NA	NA	NA	-0.095729	NA	NA	NA	NA	0.031142	NA	NA	NA	NA	0.11379	NA	NA	NA	NA	0.999999	no	1754603	BRF2
TSS100356-P1P2	LH15520	NA	NA	NA	NA	-0.11255	NA	NA	NA	NA	0.0094025	NA	NA	NA	NA	0.042822	NA	NA	NA	NA	0.919991	no	1070657	BRF2
TSS100357-P1P2	LH15520	NA	NA	NA	NA	-0.11255	NA	NA	NA	NA	0.0094025	NA	NA	NA	NA	0.042822	NA	NA	NA	NA	0.919991	no	1070657	BRF2
TSS100359-CUFF.47288.15	LH15519	NA	NA	NA	NA	0.03792	NA	NA	NA	NA	0.57938	NA	NA	NA	NA	0.77012	NA	NA	NA	NA	0.999999	no	1297449	BRF2
TSS10037-CUFF.4973.1	LH01687	-0.015598	NA	NA	NA	NA	0.66367	NA	NA	NA	NA	0.81394	NA	NA	NA	NA	0.999256	NA	NA	NA	NA	no	57917	HSPA14
TSS10038-CUFF.4973.2	LH01688	0.13353	0.1277	0.1126	0.098083	-0.11317	0.18862	0.047578	0.914	0.9731	0.10123	0.40574	0.148	0.96367	0.97415	0.27014	0.999256	0.992848	0.999999	0.999999	0.999999	no	58529	HSPA14
TSS100381-P1P2	LH15521	NA	NA	NA	NA	NA	NA	NA	NA	NA	NA	NA	NA	NA	NA	NA	NA	NA	NA	NA	NA	no	517844	BRF2
TSS100385-CUFF.46927.24	LH15522	NA	NA	NA	NA	NA	NA	NA	NA	NA	NA	NA	NA	NA	NA	NA	NA	NA	NA	NA	NA	no	490279	BRF2
TSS100386-P1P2	LH15523	NA	NA	NA	NA	0.063797	NA	NA	NA	NA	0.043872	NA	NA	NA	NA	0.14615	NA	NA	NA	NA	0.999999	no	355901	BRF2
TSS100387-CUFF.47056.21	LH15525	NA	NA	NA	NA	NA	NA	NA	NA	NA	NA	NA	NA	NA	NA	NA	NA	NA	NA	NA	NA	no	303525	BRF2
TSS100389-P1P2	LH15527	NA	NA	NA	NA	NA	NA	NA	NA	NA	NA	NA	NA	NA	NA	NA	NA	NA	NA	NA	NA	no	249973	BRF2
TSS10039-CUFF.4974.1	LH01689	NA	-0.01579	0.042291	0.14788	0.093948	NA	0.10707	0.04308	0.76989	0.95715	NA	0.26741	0.16223	0.88339	0.95782	NA	0.998964	0.890264	0.999989	0.999999	no	21708	RPP38
TSS100391-P1P2	LH15526	NA	NA	NA	NA	NA	NA	NA	NA	NA	NA	NA	NA	NA	NA	NA	NA	NA	NA	NA	NA	no	295654	BRF2
TSS100392-P1P2	LH15526	NA	NA	NA	NA	NA	NA	NA	NA	NA	NA	NA	NA	NA	NA	NA	NA	NA	NA	NA	NA	no	295654	BRF2
TSS100394-P1P2	LH15524	NA	NA	-0.023478	0.11994	-0.0019928	NA	NA	0.09464	0.97831	0.23181	NA	NA	0.28446	0.97855	0.46029	NA	NA	0.948813	0.999999	0.999999	no	332788	BRF2
TSS100395-P1P2	LH15527	NA	NA	-0.12202	0.071665	NA	NA	NA	0.067486	0.97413	NA	NA	NA	0.22616	0.97499	NA	NA	NA	0.919258	0.999999	NA	no	249973	BRF2
TSS100401-CUFF.46924.1	LH15528	NA	NA	-0.14488	-0.049237	0.036933	NA	NA	0.033899	0.2037	0.35448	NA	NA	0.13378	0.4475	0.59177	NA	NA	0.868262	0.999989	0.999999	no	153898	BRF2
TSS100402-CUFF.46931.1	LH15529	NA	NA	NA	NA	NA	NA	NA	NA	NA	NA	NA	NA	NA	NA	NA	NA	NA	NA	NA	NA	no	138301	BRF2
TSS100405-CUFF.46928.1	LH15530	NA	NA	NA	NA	NA	NA	NA	NA	NA	NA	NA	NA	NA	NA	NA	NA	NA	NA	NA	NA	no	87843	BRF2
TSS100412-CUFF.46930.8	LH15531	NA	NA	NA	NA	NA	NA	NA	NA	NA	NA	NA	NA	NA	NA	NA	NA	NA	NA	NA	NA	no	51149	BRF2
TSS100417-CUFF.46949.1	LH15532	0.076394	NA	NA	NA	NA	0.97576	NA	NA	NA	NA	0.9757	NA	NA	NA	NA	0.999256	NA	NA	NA	NA	no	218930	BRF2
TSS100419-CUFF.46954.2	LH15533	NA	NA	NA	NA	NA	NA	NA	NA	NA	NA	NA	NA	NA	NA	NA	NA	NA	NA	NA	NA	no	237755	BRF2
TSS100423-CUFF.46957.1	LH15534	-0.01633	0.050845	NA	NA	-0.032052	0.22845	0.8623	NA	NA	0.12145	0.45769	0.89109	NA	NA	0.30951	0.999256	0.998964	NA	NA	0.999999	no	250998	BRF2
TSS100425-ENST00000533301	LH15535	0.033497	NA	NA	NA	NA	0.41461	NA	NA	NA	NA	0.62997	NA	NA	NA	NA	0.999256	NA	NA	NA	NA	no	551820	BRF2
TSS100426-ENST00000606593	LH15536	-0.053022	NA	-0.039231	0.036747	0.035911	0.3866	NA	0.43645	0.8779	0.63139	0.62217	NA	0.71526	0.93825	0.79431	0.999256	NA	0.999999	0.999989	0.999999	no	558879	BRF2
TSS100456-ENST00000459965	LH15538	NA	-0.044276	-0.11322	0.00068554	NA	NA	0.33893	0.059035	0.13554	NA	NA	0.55473	0.20705	0.34013	NA	NA	0.998964	0.915386	0.99929	NA	no	996576	BRF2
TSS100461-ENST00000520863	LH15539	0.026544	0.031523	0.024125	0.12608	-0.0079086	0.24467	0.073139	0.75146	0.44425	0.2405	0.47854	0.20875	0.90112	0.69183	0.4716	0.999256	0.995058	0.999999	0.999989	0.999999	no	1123148	BRF2
TSS100463-CUFF.46986.1	LH15540	0.060624	NA	NA	NA	-0.030917	0.75586	NA	NA	NA	0.08584	0.86198	NA	NA	NA	0.23858	0.999256	NA	NA	NA	0.999999	no	1255901	BRF2
TSS100470-CUFF.47024.3	LH15541	NA	NA	NA	NA	NA	NA	NA	NA	NA	NA	NA	NA	NA	NA	NA	NA	NA	NA	NA	NA	no	1618651	GINS4
TSS100472-ENST00000522970	LH15542	NA	NA	NA	NA	NA	NA	NA	NA	NA	NA	NA	NA	NA	NA	NA	NA	NA	NA	NA	NA	no	1608327	GINS4
TSS100522-ENST00000517495	LH15543	NA	NA	NA	NA	NA	NA	NA	NA	NA	NA	NA	NA	NA	NA	NA	NA	NA	NA	NA	NA	no	252214	GINS4
TSS100532-P1P2	LH15544	-0.01988	0.03121	0.051383	-0.054966	-0.032316	0.060729	0.3895	0.24728	0.19877	0.16468	0.18577	0.60271	0.52593	0.44189	0.37038	0.999256	0.998964	0.999999	0.999989	0.999999	no	3088	GINS4
TSS100533-P1P2	LH15544	-0.01988	0.03121	0.051383	-0.054966	-0.032316	0.060729	0.3895	0.24728	0.19877	0.16468	0.18577	0.60271	0.52593	0.44189	0.37038	0.999256	0.998964	0.999999	0.999989	0.999999	no	3088	GINS4
TSS100534-CUFF.47080.4	LH15545	NA	NA	NA	NA	-0.0066513	NA	NA	NA	NA	0.26367	NA	NA	NA	NA	0.50118	NA	NA	NA	NA	0.999999	no	10075	GINS4
TSS100535-ENST00000581909	LH15546	0.10278	-0.038025	-0.024549	-0.21673	0.011707	0.20512	0.45019	0.11902	0.014865	0.51436	0.42742	0.66032	0.33382	0.066256	0.72155	0.999256	0.998964	0.961897	0.932092	0.999999	no	79696	GINS4
TSS100541-ENST00000563810	LH15547	NA	0.073026	NA	NA	NA	NA	0.9945	NA	NA	NA	NA	0.99456	NA	NA	NA	NA	0.998964	NA	NA	NA	no	288128	GINS4
TSS100542-CUFF.47088.3	LH15548	NA	0.044488	NA	NA	NA	NA	0.99128	NA	NA	NA	NA	0.99134	NA	NA	NA	NA	0.998964	NA	NA	NA	no	288914	GINS4
TSS100558-CUFF.47092.1	LH15549	0.049544	0.060568	NA	NA	0.039026	0.93469	0.951	NA	NA	0.9282	0.94342	0.95136	NA	NA	0.93832	0.999256	0.998964	NA	NA	0.999999	no	511695	THAP1
TSS100559-CUFF.47094.1	LH15550	-0.044221	0.038259	0.014735	-0.079736	0.13902	0.56599	0.92405	0.86898	0.11804	0.79106	0.76452	0.9268	0.94927	0.30888	0.88169	0.999256	0.998964	0.999999	0.99929	0.999999	no	437062	THAP1
TSS100562-ENST00000522190	LH15551	0.017386	-0.078264	-0.10218	0.047673	0.026258	0.036456	0.0088098	0.0010094	0.14807	0.55115	0.12965	0.038115	0.0068424	0.33653	0.75199	0.999256	0.957672	0.444657	0.99929	0.999999	no	304483	THAP1
TSS100573-CUFF.47115.1	LH15552	NA	NA	NA	NA	NA	NA	NA	NA	NA	NA	NA	NA	NA	NA	NA	NA	NA	NA	NA	NA	no	83801	FNTA
TSS100574-CUFF.47126.1,CUFF.47126.2	LH15553	-0.018705	-0.099415	0.079311	0.12076	0.066569	0.21948	0.14391	0.034407	0.92046	0.23938	0.44624	0.32559	0.1354	0.9499	0.47013	0.999256	0.998964	0.868262	0.999989	0.999999	no	6696	FNTA
TSS100575-CUFF.47126.4	LH15554	NA	NA	NA	NA	-0.040866	NA	NA	NA	NA	0.23103	NA	NA	NA	NA	0.45925	NA	NA	NA	NA	0.999999	no	3651	FNTA
TSS100576-CUFF.47126.5	LH15555	0.047731	0.01538	-0.15669	0.082773	-0.059173	0.73189	0.65936	0.069669	0.90297	0.23103	0.84884	0.78894	0.23098	0.94526	0.45925	0.999256	0.998964	0.921041	0.999989	0.999999	no	3534	FNTA
TSS100578-CUFF.47120.1	LH15556	0.062041	0.026962	NA	NA	NA	0.62163	0.018687	NA	NA	NA	0.79446	0.072971	NA	NA	NA	0.999256	0.992848	NA	NA	NA	no	153450	FNTA
TSS100580-CUFF.47119.1	LH15558	0.0326	NA	NA	NA	NA	0.25548	NA	NA	NA	NA	0.49223	NA	NA	NA	NA	0.999256	NA	NA	NA	NA	no	157735	FNTA
TSS100611-P1P2	LH15559	0.025291	0.14145	-0.016723	-0.086116	-0.00093529	0.087359	0.46273	0.26852	0.11885	0.33257	0.24253	0.67215	0.5518	0.31025	0.57401	0.999256	0.998964	0.999999	0.99929	0.999999	no	224852	MCM4
TSS100620-CUFF.47312.2	LH15560	NA	NA	NA	NA	0.039815	NA	NA	NA	NA	0.47091	NA	NA	NA	NA	0.68611	NA	NA	NA	NA	0.999999	no	407386	MCM4
TSS100621-CUFF.47312.1	LH15561	NA	NA	NA	NA	0.092544	NA	NA	NA	NA	0.98292	NA	NA	NA	NA	0.98278	NA	NA	NA	NA	0.999999	no	419733	MCM4
TSS100625-P1P2	LH15562	NA	NA	NA	NA	-0.093429	NA	NA	NA	NA	0.045747	NA	NA	NA	NA	0.14359	NA	NA	NA	NA	0.999999	no	453892	MCM4
TSS100626-CUFF.47315.2	LH15563	NA	NA	NA	NA	NA	NA	NA	NA	NA	NA	NA	NA	NA	NA	NA	NA	NA	NA	NA	NA	no	496142	MCM4
TSS100631-CUFF.47309.5	LH15564	NA	NA	NA	NA	0.094866	NA	NA	NA	NA	0.99155	NA	NA	NA	NA	0.9915	NA	NA	NA	NA	0.999999	no	577252	MCM4
TSS100682-ENST00000518507	LH15565	NA	NA	NA	NA	NA	NA	NA	NA	NA	NA	NA	NA	NA	NA	NA	NA	NA	NA	NA	NA	no	1843248	ATP6V1H
TSS100708-P1P2	LH15566	NA	NA	-0.089496	-0.087078	0.014066	NA	NA	0.11399	0.1712	0.61251	NA	NA	0.3239	0.40089	0.78541	NA	NA	0.95854	0.999989	0.999999	no	215641	ATP6V1H
TSS100709-P1P2	LH15566	NA	NA	NA	NA	0.014066	NA	NA	NA	NA	0.61251	NA	NA	NA	NA	0.78541	NA	NA	NA	NA	0.999999	no	215641	ATP6V1H
TSS10072-CUFF.5007.1	LH01690	NA	0.039848	NA	NA	NA	NA	0.077735	NA	NA	NA	NA	0.21885	NA	NA	NA	NA	0.998964	NA	NA	NA	no	2217771	RPP38
TSS100720-ENST00000606037	LH15567	NA	NA	NA	NA	-0.028634	NA	NA	NA	NA	0.64933	NA	NA	NA	NA	0.80287	NA	NA	NA	NA	0.999999	no	33089	ATP6V1H
TSS100726-CUFF.47259.1,CUFF.47259.2	LH15569	0.044723	0.0055526	0.032478	0.045153	-0.10512	0.92684	0.20617	0.18904	0.085839	0.022094	0.93937	0.4202	0.45238	0.24964	0.085343	0.999256	0.998964	0.999999	0.988717	0.986421	no	13051	MRPL15
TSS10074-P1P2	LH01691	NA	0.082999	NA	NA	NA	NA	0.84437	NA	NA	NA	NA	0.88344	NA	NA	NA	NA	0.998964	NA	NA	NA	no	2289512	RPP38
TSS100747-CUFF.47264.1	LH15570	NA	NA	NA	NA	-0.016429	NA	NA	NA	NA	0.08295	NA	NA	NA	NA	0.23247	NA	NA	NA	NA	0.999999	no	606483	MRPL15
TSS10076-P1P2	LH01691	NA	0.082999	NA	NA	NA	NA	0.84437	NA	NA	NA	NA	0.88344	NA	NA	NA	NA	0.998964	NA	NA	NA	no	2289522	RPP38
TSS100767-CUFF.47299.1	LH15571	NA	0.026617	NA	NA	NA	NA	0.60929	NA	NA	NA	NA	0.75775	NA	NA	NA	NA	0.998964	NA	NA	NA	no	59068	RPS20
TSS100771-CUFF.47327.1	LH15572	NA	NA	NA	NA	NA	NA	NA	NA	NA	NA	NA	NA	NA	NA	NA	NA	NA	NA	NA	NA	no	148658	RPS20
TSS100771-CUFF.47327.1	LH15572	NA	NA	NA	NA	NA	NA	NA	NA	NA	NA	NA	NA	NA	NA	NA	NA	NA	NA	NA	NA	no	148658	RPS20
TSS100774-P1P2	LH15574	NA	NA	NA	NA	NA	NA	NA	NA	NA	NA	NA	NA	NA	NA	NA	NA	NA	NA	NA	NA	no	485083	RPS20
TSS100774-P1P2	LH15574	NA	NA	NA	NA	NA	NA	NA	NA	NA	NA	NA	NA	NA	NA	NA	NA	NA	NA	NA	NA	no	485083	RPS20
TSS100775-P1P2	LH15574	NA	NA	NA	NA	NA	NA	NA	NA	NA	NA	NA	NA	NA	NA	NA	NA	NA	NA	NA	NA	no	485083	RPS20
TSS100775-P1P2	LH15574	NA	NA	NA	NA	NA	NA	NA	NA	NA	NA	NA	NA	NA	NA	NA	NA	NA	NA	NA	NA	no	485083	RPS20
TSS100776-P1P2	LH15573	NA	NA	NA	NA	NA	NA	NA	NA	NA	NA	NA	NA	NA	NA	NA	NA	NA	NA	NA	NA	no	484978	RPS20
TSS100776-P1P2	LH15573	NA	NA	NA	NA	NA	NA	NA	NA	NA	NA	NA	NA	NA	NA	NA	NA	NA	NA	NA	NA	no	484978	RPS20
TSS100787-CUFF.47335.1	LH15575	NA	NA	NA	NA	0.065675	NA	NA	NA	NA	0.96368	NA	NA	NA	NA	0.96384	NA	NA	NA	NA	0.999999	no	881626	RPS20
TSS100787-CUFF.47335.1	LH15575	NA	NA	NA	NA	0.065675	NA	NA	NA	NA	0.96368	NA	NA	NA	NA	0.96384	NA	NA	NA	NA	0.999999	no	881626	RPS20
TSS10081-CUFF.5047.26	LH01692	NA	-0.07547	NA	NA	NA	NA	0.28066	NA	NA	NA	NA	0.48237	NA	NA	NA	NA	0.998964	NA	NA	NA	no	2339760	RPP38
TSS10082-CUFF.5009.1	LH01693	NA	-0.0037342	0.099824	0.21222	NA	NA	0.0071479	0.0074102	0.73817	NA	NA	0.031928	0.03881	0.87015	NA	NA	0.934824	0.736424	0.999989	NA	no	2356837	RPP38
TSS100825-CUFF.47373.1	LH15576	-0.10336	NA	NA	NA	0.023909	0.0044474	NA	NA	NA	0.7962	0.022592	NA	NA	NA	0.885	0.899686	NA	NA	NA	0.999999	no	2377910	RPS20
TSS100825-CUFF.47373.1	LH15576	-0.10336	NA	NA	NA	0.023909	0.0044474	NA	NA	NA	0.7962	0.022592	NA	NA	NA	0.885	0.899686	NA	NA	NA	0.999999	no	2377910	RPS20
TSS100858-CUFF.47400.1	LH15577	NA	NA	NA	NA	0.060184	NA	NA	NA	NA	0.88898	NA	NA	NA	NA	0.92071	NA	NA	NA	NA	0.999999	no	4550040	RPS20
TSS100858-CUFF.47400.1	LH15577	NA	NA	NA	NA	0.060184	NA	NA	NA	NA	0.88898	NA	NA	NA	NA	0.92071	NA	NA	NA	NA	0.999999	no	4550040	RPS20
TSS100867-CUFF.47409.1	LH15578	NA	NA	NA	NA	NA	NA	NA	NA	NA	NA	NA	NA	NA	NA	NA	NA	NA	NA	NA	NA	no	4793688	RPS20
TSS100867-CUFF.47409.1	LH15578	NA	NA	NA	NA	NA	NA	NA	NA	NA	NA	NA	NA	NA	NA	NA	NA	NA	NA	NA	NA	no	4793688	RPS20
TSS100869-P1P2	LH15579	NA	NA	NA	NA	0.024094	NA	NA	NA	NA	0.14916	NA	NA	NA	NA	0.3486	NA	NA	NA	NA	0.999999	no	4893255	RPS20
TSS100869-P1P2	LH15579	NA	NA	NA	NA	0.024094	NA	NA	NA	NA	0.14916	NA	NA	NA	NA	0.3486	NA	NA	NA	NA	0.999999	no	4893255	RPS20
TSS100879-CUFF.47565.1,CUFF.47565.2	LH15581	NA	NA	NA	NA	-0.040846	NA	NA	NA	NA	0.48185	NA	NA	NA	NA	0.69486	NA	NA	NA	NA	0.999999	no	4666540	RRS1
TSS100880-P1P2	LH15582	NA	NA	NA	NA	-0.10971	NA	NA	NA	NA	0.010089	NA	NA	NA	NA	0.04525	NA	NA	NA	NA	0.928309	no	4663005	RRS1
TSS100881-CUFF.47566.1	LH15580	NA	NA	NA	NA	0.040055	NA	NA	NA	NA	0.091452	NA	NA	NA	NA	0.25025	NA	NA	NA	NA	0.999999	no	4679092	RRS1
TSS100904-ENST00000603538	LH15583	0.081347	0.021142	-0.043681	0.039721	0.010641	0.39799	0.1597	0.03312	0.1905	0.97515	0.63112	0.35011	0.13121	0.43231	0.97517	0.999256	0.998964	0.868262	0.999989	0.999999	no	3260509	RRS1
TSS10091-CUFF.5037.1	LH01694	NA	NA	NA	NA	NA	NA	NA	NA	NA	NA	NA	NA	NA	NA	NA	NA	NA	NA	NA	NA	no	3466437	RPP38
TSS10092-CUFF.5037.2	LH01695	NA	NA	NA	NA	NA	NA	NA	NA	NA	NA	NA	NA	NA	NA	NA	NA	NA	NA	NA	NA	no	3466833	RPP38
TSS100955-CUFF.47469.1	LH15585	NA	NA	NA	NA	0.050743	NA	NA	NA	NA	0.80261	NA	NA	NA	NA	0.88912	NA	NA	NA	NA	0.999999	no	828026	RRS1
TSS100956-ENST00000606963	LH15584	NA	-0.0027178	NA	NA	0.039689	NA	0.96657	NA	NA	0.061389	NA	0.96682	NA	NA	0.18572	NA	0.998964	NA	NA	0.999999	no	836541	RRS1
TSS100957-ENST00000606067	LH15586	-0.12203	-0.00019566	0.038678	-0.11884	-0.021797	0.058058	0.44699	0.65539	0.038457	0.52862	0.17987	0.65731	0.85901	0.13703	0.73331	0.999256	0.998964	0.999999	0.975525	0.999999	no	714235	RRS1
TSS100987-CUFF.47497.1	LH15587	NA	-0.053093	NA	NA	NA	NA	0.3457	NA	NA	NA	NA	0.55234	NA	NA	NA	NA	0.998964	NA	NA	NA	no	254340	RRS1
TSS100989-CUFF.47495.1	LH15588	NA	NA	0.15551	-0.06315	NA	NA	NA	0.86739	0.062063	NA	NA	NA	0.9488	0.2011	NA	NA	NA	0.999999	0.980096	NA	no	284198	RRS1
TSS100996-P1P2	LH15590	0.096058	-0.051628	0.0051688	-0.15095	-0.21166	0.88375	0.093183	0.88951	0.03744	9.0168E-05	0.92193	0.24457	0.95551	0.13406	0.00068743	0.999256	0.998964	0.999999	0.975525	0.172167	no	131012	COPS5
TSS100997-ENST00000520619	LH15591	-0.029462	-0.011743	-0.13733	0.069227	NA	0.0025507	0.24178	0.04775	0.10571	NA	0.013794	0.46208	0.17643	0.28674	NA	0.750801	0.998964	0.893892	0.99929	NA	no	130137	COPS5
TSS100998-P1P2	LH15589	NA	NA	NA	NA	NA	NA	NA	NA	NA	NA	NA	NA	NA	NA	NA	NA	NA	NA	NA	NA	no	134008	COPS5
TSS10100-CUFF.5184.5	LH01696	NA	NA	NA	NA	NA	NA	NA	NA	NA	NA	NA	NA	NA	NA	NA	NA	NA	NA	NA	NA	no	5272500	RPP38
TSS101013-CUFF.47672.1	LH15593	NA	NA	-0.037042	0.12875	NA	NA	NA	0.58609	0.96986	NA	NA	NA	0.82141	0.97174	NA	NA	NA	0.999999	0.999999	NA	no	1774423	COPS5
TSS101015-P1P2	LH15592	NA	NA	0.08614	-0.015876	NA	NA	NA	0.23319	0.46327	NA	NA	NA	0.50856	0.70426	NA	NA	NA	0.999999	0.999989	NA	no	1769169	COPS5
TSS101016-P1P2	LH15592	NA	NA	0.08614	-0.015876	NA	NA	NA	0.23319	0.46327	NA	NA	NA	0.50856	0.70426	NA	NA	NA	0.999999	0.999989	NA	no	1769169	COPS5
TSS101043-CUFF.47530.1	LH15594	NA	NA	NA	NA	NA	NA	NA	NA	NA	NA	NA	NA	NA	NA	NA	NA	NA	NA	NA	NA	no	2474254	COPS5
TSS101063-CUFF.47589.1	LH15595	NA	NA	NA	NA	NA	NA	NA	NA	NA	NA	NA	NA	NA	NA	NA	NA	NA	NA	NA	NA	no	1280738	TERF1
TSS101097-P1P2	LH15596	NA	NA	NA	NA	NA	NA	NA	NA	NA	NA	NA	NA	NA	NA	NA	NA	NA	NA	NA	NA	no	54181	TERF1
TSS101101-P1P2	LH15597	NA	-0.068431	NA	NA	NA	NA	0.041568	NA	NA	NA	NA	0.13137	NA	NA	NA	NA	0.992848	NA	NA	NA	no	19874	RPL7
TSS101107-CUFF.47620.26	LH15598	NA	NA	NA	NA	NA	NA	NA	NA	NA	NA	NA	NA	NA	NA	NA	NA	NA	NA	NA	NA	no	82886	RPL7
TSS101109-CUFF.47602.1	LH15599	NA	0.10187	NA	NA	NA	NA	0.99302	NA	NA	NA	NA	0.99287	NA	NA	NA	NA	0.998964	NA	NA	NA	no	8914	ELOC
TSS10112-CUFF.5074.4	LH01697	NA	NA	-0.083029	-0.027541	NA	NA	NA	0.18445	0.20414	NA	NA	NA	0.44642	0.44803	NA	NA	NA	0.999999	0.999989	NA	no	5782244	RPP38
TSS10113-CUFF.5075.1	LH01698	NA	NA	0.032159	-0.0044941	NA	NA	NA	0.67749	0.32614	NA	NA	NA	0.86836	0.58308	NA	NA	NA	0.999999	0.999989	NA	no	6003874	RPP38
TSS101135-CUFF.47662.11	LH15602	NA	0.053999	0.11483	-0.067179	NA	NA	0.72057	0.36562	0.33911	NA	NA	0.82969	0.66253	0.59665	NA	NA	0.998964	0.999999	0.999989	NA	no	1340010	ELOC
TSS101136-ENST00000523313	LH15603	NA	NA	-0.080881	0.096113	NA	NA	NA	0.056908	0.9198	NA	NA	NA	0.20212	0.94973	NA	NA	NA	0.910556	0.999989	NA	no	1352007	ELOC
TSS101137-CUFF.47662.17	LH15604	NA	NA	-0.21155	0.25419	NA	NA	NA	0.010674	0.97364	NA	NA	NA	0.053522	0.97454	NA	NA	NA	0.768228	0.999999	NA	no	1352255	ELOC
TSS101154-CUFF.47643.1	LH15606	0.058242	NA	NA	NA	NA	0.71803	NA	NA	NA	NA	0.83046	NA	NA	NA	NA	0.999256	NA	NA	NA	NA	no	2139295	ELOC
TSS101158-CUFF.47689.29	LH15607	-0.019054	NA	NA	NA	NA	0.49968	NA	NA	NA	NA	0.71144	NA	NA	NA	NA	0.999256	NA	NA	NA	NA	no	2336201	ELOC
TSS101167-CUFF.47706.5,CUFF.47706.7	LH15608	NA	-0.024395	NA	NA	NA	NA	0.26722	NA	NA	NA	NA	0.48661	NA	NA	NA	NA	0.998964	NA	NA	NA	no	2625509	ELOC
TSS101178-CUFF.47651.2	LH15609	NA	NA	NA	NA	0.043595	NA	NA	NA	NA	0.27171	NA	NA	NA	NA	0.51153	NA	NA	NA	NA	0.999999	no	2924042	ELOC
TSS10120-CUFF.5084.1	LH01699	NA	NA	NA	NA	NA	NA	NA	NA	NA	NA	NA	NA	NA	NA	NA	NA	NA	NA	NA	NA	no	5677238	MASTL
TSS101202-P1P2	LH15611	NA	NA	NA	NA	0.0019968	NA	NA	NA	NA	0.72071	NA	NA	NA	NA	0.83994	NA	NA	NA	NA	0.999999	no	1444640	MRPS28
TSS101207-CUFF.47773.1	LH15612	NA	NA	NA	NA	NA	NA	NA	NA	NA	NA	NA	NA	NA	NA	NA	NA	NA	NA	NA	NA	no	1397149	MRPS28
TSS101208-CUFF.47660.1	LH15613	NA	NA	-0.066834	-0.10334	0.0067444	NA	NA	0.147	0.18236	0.93367	NA	NA	0.38707	0.41936	0.94134	NA	NA	0.98313	0.999989	0.999999	no	1287424	MRPS28
TSS10121-CUFF.5082.1	LH01700	NA	NA	NA	NA	NA	NA	NA	NA	NA	NA	NA	NA	NA	NA	NA	NA	NA	NA	NA	NA	no	5670181	MASTL
TSS101215-CUFF.47681.2	LH15614	NA	NA	NA	NA	NA	NA	NA	NA	NA	NA	NA	NA	NA	NA	NA	NA	NA	NA	NA	NA	no	1045960	MRPS28
TSS101216-CUFF.47682.1	LH15615	NA	NA	NA	NA	NA	NA	NA	NA	NA	NA	NA	NA	NA	NA	NA	NA	NA	NA	NA	NA	no	1041548	MRPS28
TSS10122-CUFF.5086.1	LH01701	NA	NA	0.036172	0.10738	NA	NA	NA	0.77959	0.94138	NA	NA	NA	0.91411	0.95692	NA	NA	NA	0.999999	0.999989	NA	no	5241223	MASTL
TSS101226-CUFF.47699.24	LH15616	NA	NA	NA	NA	NA	NA	NA	NA	NA	NA	NA	NA	NA	NA	NA	NA	NA	NA	NA	NA	no	611763	MRPS28
TSS101232-CUFF.47678.4,CUFF.47678.5	LH15617	NA	NA	NA	NA	NA	NA	NA	NA	NA	NA	NA	NA	NA	NA	NA	NA	NA	NA	NA	NA	no	340656	MRPS28
TSS101243-ENST00000606512	LH15618	0.0088514	0.014483	-0.10478	-0.024302	0.033356	0.78352	0.47306	0.041252	0.66767	0.0056146	0.87818	0.68181	0.15674	0.84175	0.027897	0.999256	0.998964	0.880553	0.999989	0.852003	no	45766	MRPS28
TSS101244-ENST00000607017	LH15619	NA	NA	-0.13038	0.082282	NA	NA	NA	0.037504	0.24377	NA	NA	NA	0.14513	0.47878	NA	NA	NA	0.875921	0.999989	NA	no	3009	MRPS28
TSS101255-ENST00000605948	LH15620	NA	NA	-0.067484	0.086648	NA	NA	NA	0.013444	0.22305	NA	NA	NA	0.064815	0.46971	NA	NA	NA	0.801513	0.999989	NA	no	455223	MRPS28
TSS101257-ENST00000523871	LH15621	NA	NA	NA	NA	NA	NA	NA	NA	NA	NA	NA	NA	NA	NA	NA	NA	NA	NA	NA	NA	no	508844	MRPS28
TSS101275-CUFF.47738.1	LH15622	0.0009312	0.065006	NA	NA	NA	0.10289	0.87549	NA	NA	NA	0.27405	0.89716	NA	NA	NA	0.999256	0.998964	NA	NA	NA	no	415366	FABP5
TSS101276-CUFF.47739.1	LH15623	-0.032262	NA	NA	NA	-0.045102	0.048376	NA	NA	NA	0.14516	0.15825	NA	NA	NA	0.34289	0.999256	NA	NA	NA	0.999999	no	416852	FABP5
TSS101277-CUFF.47742.1	LH15624	NA	NA	-0.028074	0.06468	NA	NA	NA	0.31789	0.24499	NA	NA	NA	0.6097	0.49419	NA	NA	NA	0.999999	0.999989	NA	no	775730	FABP5
TSS10133-CUFF.5100.1,CUFF.5100.4	LH01702	NA	NA	-0.027619	-0.02036	-0.015318	NA	NA	0.044175	0.091162	0.06339	NA	NA	0.16567	0.25957	0.19019	NA	NA	0.890264	0.988717	0.999999	no	4719392	MASTL
TSS101330-CUFF.47754.1	LH15625	NA	NA	0.11839	0.13655	NA	NA	NA	0.64547	0.95375	NA	NA	NA	0.85485	0.96226	NA	NA	NA	0.999999	0.999999	NA	no	3824543	FABP5
TSS101335-P1P2	LH15626	-0.069925	-0.056353	NA	NA	NA	0.28587	0.023095	NA	NA	NA	0.53033	0.085737	NA	NA	NA	0.999256	0.992848	NA	NA	NA	no	3894950	FABP5
TSS101337-CUFF.47769.4,CUFF.47769.7	LH15628	NA	NA	0.17188	0.10272	NA	NA	NA	0.084832	0.44313	NA	NA	NA	0.26396	0.69116	NA	NA	NA	0.937714	0.999989	NA	no	4180489	FABP5
TSS101340-P1P2	LH15629	NA	NA	0.13553	-0.0098215	NA	NA	NA	0.93508	0.60516	NA	NA	NA	0.97174	0.79904	NA	NA	NA	0.999999	0.999989	NA	no	4180925	FABP5
TSS101341-P1P2	LH15627	NA	NA	-0.086943	0.13849	NA	NA	NA	0.19904	0.95409	NA	NA	NA	0.45243	0.95632	NA	NA	NA	0.999999	0.999989	NA	no	4179922	FABP5
TSS101360-P1P2	LH15632	NA	NA	0.14915	-0.070716	NA	NA	NA	0.2186	0.030632	NA	NA	NA	0.49003	0.11464	NA	NA	NA	0.999999	0.974332	NA	no	5060063	FABP5
TSS101361-P1P2	LH15631	NA	NA	0.022361	0.038724	NA	NA	NA	0.2186	0.21284	NA	NA	NA	0.49003	0.45803	NA	NA	NA	0.999999	0.999989	NA	no	5059861	FABP5
TSS101376-P1P2	LH15633	0.046248	NA	NA	NA	NA	0.51273	NA	NA	NA	NA	0.72184	NA	NA	NA	NA	0.999256	NA	NA	NA	NA	no	6450524	FABP5
TSS101377-P1P2	LH15634	-0.053844	NA	NA	NA	-0.0063059	0.21861	NA	NA	NA	0.11928	0.44515	NA	NA	NA	0.306	0.999256	NA	NA	NA	0.999999	no	6472757	FABP5
TSS101403-P1P2	LH15641	0.069855	-0.04029	-0.074959	0.031522	-0.12875	0.88178	0.37755	0.34747	0.55494	0.055426	0.90589	0.59147	0.64246	0.75687	0.16724	0.999256	0.998964	0.999999	0.999989	0.999999	no	4732431	VIRMA
TSS101406-ENST00000520306	LH15637	NA	NA	NA	NA	NA	NA	NA	NA	NA	NA	NA	NA	NA	NA	NA	NA	NA	NA	NA	NA	no	4869296	VIRMA
TSS101409-ENST00000521996	LH15639	NA	NA	-0.059185	0.069238	NA	NA	NA	0.097372	0.23517	NA	NA	NA	0.29011	0.48321	NA	NA	NA	0.951899	0.999989	NA	no	4765241	VIRMA
TSS101410-ENST00000523995	LH15638	NA	-0.10023	NA	NA	NA	NA	0.019754	NA	NA	NA	NA	0.070879	NA	NA	NA	NA	0.992848	NA	NA	NA	no	4767821	VIRMA
TSS101411-P1P2	LH15640	NA	NA	NA	NA	NA	NA	NA	NA	NA	NA	NA	NA	NA	NA	NA	NA	NA	NA	NA	NA	no	4732757	VIRMA
TSS101414-CUFF.47820.3	LH15642	NA	-0.0033629	-0.086226	-0.074323	NA	NA	0.063402	0.057379	0.17605	NA	NA	0.18609	0.2033	0.40889	NA	NA	0.993145	0.912402	0.999989	NA	no	4587817	VIRMA
TSS101417-CUFF.47995.2	LH15643	NA	0.0016162	NA	NA	NA	NA	0.20901	NA	NA	NA	NA	0.42421	NA	NA	NA	NA	0.998964	NA	NA	NA	no	4268787	VIRMA
TSS101418-P1P2	LH15644	NA	0.018133	-0.076181	0.048556	NA	NA	0.18806	0.071179	0.85572	NA	NA	0.39329	0.23428	0.92562	NA	NA	0.998964	0.923269	0.999989	NA	no	3870092	VIRMA
TSS101420-P1P2	LH15645	NA	NA	-0.070479	0.049654	NA	NA	NA	0.15243	0.60838	NA	NA	NA	0.39702	0.8013	NA	NA	NA	0.984256	0.999989	NA	no	3630926	VIRMA
TSS101421-CUFF.47826.1,CUFF.47826.5	LH15646	NA	NA	-0.02751	-0.12789	NA	NA	NA	0.26193	0.12919	NA	NA	NA	0.5439	0.32887	NA	NA	NA	0.999999	0.99929	NA	no	3630531	VIRMA
TSS101427-P1P2	LH15647	0.061969	0.12625	-0.1303	-0.18106	0.086279	0.44508	0.59517	0.12192	0.044807	0.91519	0.66815	0.73416	0.33961	0.14963	0.9218	0.999256	0.998964	0.961897	0.975525	0.999999	no	3420017	VIRMA
TSS101428-CUFF.47828.1	LH15648	0.017241	-0.022927	NA	NA	NA	0.19107	0.19269	NA	NA	NA	0.40909	0.40019	NA	NA	NA	0.999256	0.998964	NA	NA	NA	no	3359889	VIRMA
TSS101432-CUFF.47830.1	LH15649	0.030077	0.066367	NA	NA	NA	0.38291	0.59733	NA	NA	NA	0.6193	0.75056	NA	NA	NA	0.999256	0.998964	NA	NA	NA	no	3351411	VIRMA
TSS101433-CUFF.47831.1	LH15650	NA	NA	NA	NA	NA	NA	NA	NA	NA	NA	NA	NA	NA	NA	NA	NA	NA	NA	NA	NA	no	3348976	VIRMA
TSS101457-ENST00000521230	LH15652	NA	-0.080777	NA	NA	NA	NA	0.033211	NA	NA	NA	NA	0.112	NA	NA	NA	NA	0.992848	NA	NA	NA	no	1731629	VIRMA
TSS101458-P1P2	LH15653	NA	0.024274	NA	NA	NA	NA	0.24318	NA	NA	NA	NA	0.46341	NA	NA	NA	NA	0.998964	NA	NA	NA	no	1612506	VIRMA
TSS10146-CUFF.5125.2	LH01703	-0.025078	NA	NA	NA	NA	0.7141	NA	NA	NA	NA	0.83922	NA	NA	NA	NA	0.999256	NA	NA	NA	NA	no	3722452	MASTL
TSS101460-ENST00000518861	LH15651	NA	-0.035172	NA	NA	NA	NA	0.94383	NA	NA	NA	NA	0.94411	NA	NA	NA	NA	0.998964	NA	NA	NA	no	1765060	VIRMA
TSS101478-ENST00000607706	LH15654	NA	-0.01868	-0.056685	0.047318	-0.00045103	NA	0.95512	0.163	0.72546	0.48841	NA	0.95545	0.41633	0.86504	0.7002	NA	0.998964	0.992557	0.999989	0.999999	no	774058	VIRMA
TSS101493-CUFF.47888.4	LH15656	NA	NA	0.013301	0.039856	NA	NA	NA	0.83299	0.15498	NA	NA	NA	0.93974	0.36182	NA	NA	NA	0.999999	0.999989	NA	no	87544	VIRMA
TSS101494-P1P2	LH15655	NA	NA	0.10815	0.020627	NA	NA	NA	0.26142	0.47684	NA	NA	NA	0.54335	0.69539	NA	NA	NA	0.999999	0.999989	NA	no	85880	VIRMA
TSS101496-CUFF.47887.1,CUFF.47887.2	LH15659	0.0031507	0.04544	-0.16903	0.10428	-0.085636	0.42508	0.70635	0.0032132	0.46158	0.014538	0.6525	0.81995	0.018647	0.70321	0.060462	0.999256	0.998964	0.644286	0.999989	0.94341	no	19403	INTS8
TSS101497-ENST00000521706	LH15657	NA	NA	NA	NA	-0.021928	NA	NA	NA	NA	0.23544	NA	NA	NA	NA	0.46493	NA	NA	NA	NA	0.999999	no	20347	INTS8
TSS101498-ENST00000510185	LH15658	0.048229	NA	NA	NA	NA	0.18245	NA	NA	NA	NA	0.39747	NA	NA	NA	NA	0.999256	NA	NA	NA	NA	no	20204	INTS8
TSS101532-CUFF.47979.11	LH15660	NA	NA	NA	NA	NA	NA	NA	NA	NA	NA	NA	NA	NA	NA	NA	NA	NA	NA	NA	NA	no	104112	TSPYL5
TSS101543-CUFF.47911.1,CUFF.47911.2,CUFF.47911.3	LH15661	-0.0074144	0.11738	-0.079763	-0.037241	0.039588	0.15994	0.99432	0.18781	0.23635	0.31531	0.3672	0.99436	0.45074	0.4846	0.5602	0.999256	0.998964	0.999999	0.999989	0.999999	no	312824	RPL30
TSS101550-CUFF.47914.3	LH15662	NA	NA	NA	NA	NA	NA	NA	NA	NA	NA	NA	NA	NA	NA	NA	NA	NA	NA	NA	NA	no	267353	RPL30
TSS101555-CUFF.47936.1	LH15663	NA	NA	-0.12257	0.074749	NA	NA	NA	0.017823	0.65838	NA	NA	NA	0.078914	0.81589	NA	NA	NA	0.82932	0.999989	NA	no	232993	POP1
TSS101560-CUFF.47931.1	LH15664	NA	NA	NA	NA	NA	NA	NA	NA	NA	NA	NA	NA	NA	NA	NA	NA	NA	NA	NA	NA	no	72656	VPS13B
TSS101564-P1P2	LH15665	NA	NA	NA	NA	NA	NA	NA	NA	NA	NA	NA	NA	NA	NA	NA	NA	NA	NA	NA	NA	yes	31	VPS13B
TSS101577-CUFF.47951.4	LH15666	NA	NA	NA	NA	NA	NA	NA	NA	NA	NA	NA	NA	NA	NA	NA	NA	NA	NA	NA	NA	no	57305	COX6C
TSS101584-CUFF.47963.1	LH15667	NA	NA	-0.077686	0.015803	NA	NA	NA	0.14773	0.61781	NA	NA	NA	0.38838	0.80766	NA	NA	NA	0.98313	0.999989	NA	no	89851	POLR2K
TSS101585-CUFF.47961.1	LH15668	NA	NA	0.018356	-0.030813	NA	NA	NA	0.477	0.30961	NA	NA	NA	0.74491	0.56532	NA	NA	NA	0.999999	0.999989	NA	no	94397	POLR2K
TSS10159-CUFF.5140.1	LH01704	NA	NA	NA	NA	0.014937	NA	NA	NA	NA	0.61529	NA	NA	NA	NA	0.78671	NA	NA	NA	NA	0.999999	no	2202817	MASTL
TSS10160-ENST00000610158	LH01705	0.15514	-0.0057486	NA	NA	-0.006098	0.99733	0.6294	NA	NA	0.25939	0.99731	0.77009	NA	NA	0.49586	0.999877	0.998964	NA	NA	0.999999	no	2201582	MASTL
TSS101610-ENST00000564694	LH15669	NA	NA	NA	NA	0.11185	NA	NA	NA	NA	0.95108	NA	NA	NA	NA	0.95286	NA	NA	NA	NA	0.999999	no	10599	YWHAZ
TSS101622-P1P2	LH15670	NA	NA	NA	NA	0.056126	NA	NA	NA	NA	0.26266	NA	NA	NA	NA	0.49992	NA	NA	NA	NA	0.999999	no	173192	YWHAZ
TSS101627-CUFF.48024.1	LH15671	NA	NA	NA	NA	-0.066145	NA	NA	NA	NA	0.11557	NA	NA	NA	NA	0.29876	NA	NA	NA	NA	0.999999	no	257892	YWHAZ
TSS101641-P1P2	LH15672	NA	NA	-3.9705	-0.055629	NA	NA	NA	6.6111E-14	0.1669	NA	NA	NA	7.2154E-07	0.39395	NA	NA	NA	0.000354	0.999989	NA	no	539222	YWHAZ
TSS101642-CUFF.48034.4	LH15673	NA	NA	-0.052431	0.26151	NA	NA	NA	0.075188	0.89573	NA	NA	NA	0.24309	0.94349	NA	NA	NA	0.92949	0.999989	NA	no	544320	YWHAZ
TSS101643-P1P2	LH15672	NA	NA	-3.9705	-0.055629	NA	NA	NA	6.6111E-14	0.1669	NA	NA	NA	7.2154E-07	0.39395	NA	NA	NA	0.000354	0.999989	NA	no	539222	YWHAZ
TSS101644-CUFF.48025.1	LH15674	NA	NA	-0.0074542	0.054928	NA	NA	NA	0.30073	0.19342	NA	NA	NA	0.5898	0.43569	NA	NA	NA	0.999999	0.999989	NA	no	555849	YWHAZ
TSS101665-CUFF.48079.4	LH15676	NA	NA	NA	NA	0.068325	NA	NA	NA	NA	0.16615	NA	NA	NA	NA	0.36119	NA	NA	NA	NA	0.999999	no	274385	UBR5
TSS101674-CUFF.48065.2	LH15677	NA	NA	NA	NA	0.13441	NA	NA	NA	NA	0.96071	NA	NA	NA	NA	0.96102	NA	NA	NA	NA	0.999999	no	263867	ATP6V1C1
TSS101680-CUFF.48087.1,CUFF.48087.2	LH15678	-0.0073494	NA	0.13783	0.15548	0.021926	0.010902	NA	0.14198	0.29511	0.032402	0.048452	NA	0.37764	0.54989	0.11762	0.985108	NA	0.980144	0.999989	0.999999	no	209969	ATP6V1C1
TSS101687-CUFF.48071.1	LH15679	NA	NA	NA	NA	NA	NA	NA	NA	NA	NA	NA	NA	NA	NA	NA	NA	NA	NA	NA	NA	no	81600	ATP6V1C1
TSS101697-CUFF.48074.1	LH15680	NA	NA	-0.1405	0.18224	-0.028043	NA	NA	0.056013	0.72707	0.18326	NA	NA	0.20016	0.83821	0.39567	NA	NA	0.908917	0.999989	0.999999	no	9052	ATP6V1C1
TSS101698-P1P2	LH15684	NA	NA	0.20663	0.23867	0.015172	NA	NA	0.92843	0.24853	0.66143	NA	NA	0.96917	0.49814	0.8089	NA	NA	0.999999	0.999989	0.999999	no	234155	ATP6V1C1
TSS101700-P1P2	LH15681	NA	NA	NA	NA	NA	NA	NA	NA	NA	NA	NA	NA	NA	NA	NA	NA	NA	NA	NA	NA	no	107535	ATP6V1C1
TSS101701-ENST00000520025	LH15683	NA	NA	0.028872	0.18264	NA	NA	NA	0.50661	0.62677	NA	NA	NA	0.76574	0.81385	NA	NA	NA	0.999999	0.999989	NA	no	221343	ATP6V1C1
TSS101704-ENST00000523775	LH15682	NA	NA	NA	NA	-0.097521	NA	NA	NA	NA	0.034209	NA	NA	NA	NA	0.12289	NA	NA	NA	NA	0.999999	no	164752	ATP6V1C1
TSS101705-CUFF.48085.1	LH15686	0.024375	NA	-0.027109	-0.041214	0.070911	0.45329	NA	0.053884	0.19132	0.18787	0.67455	NA	0.19447	0.43329	0.40186	0.999256	NA	0.908266	0.999989	0.999999	no	258775	ATP6V1C1
TSS101706-CUFF.48085.2	LH15685	-0.058076	NA	0.079842	0.0052074	-0.088838	0.14455	NA	0.38702	0.28272	0.031999	0.34598	NA	0.6793	0.53624	0.11639	0.999256	NA	0.999999	0.999989	0.999999	no	258431	ATP6V1C1
TSS101710-ENST00000577199	LH15687	0.041994	NA	NA	NA	NA	0.13357	NA	NA	NA	NA	0.33083	NA	NA	NA	NA	0.999256	NA	NA	NA	NA	no	319292	ATP6V1C1
TSS101760-CUFF.48142.1	LH15688	NA	NA	NA	NA	NA	NA	NA	NA	NA	NA	NA	NA	NA	NA	NA	NA	NA	NA	NA	NA	no	2545811	EIF3E
TSS101761-P1P2	LH15690	0.066646	-0.034106	-0.010694	-0.032604	0.039779	0.95123	0.16439	0.565	0.22951	0.74964	0.95378	0.35731	0.80675	0.47685	0.8565	0.999256	0.998964	0.999999	0.999989	0.999999	no	2156511	EIF3E
TSS101762-P1P2	LH15689	-0.088806	0.0090248	NA	NA	NA	0.021983	0.2486	NA	NA	NA	0.08513	0.46862	NA	NA	NA	0.999256	0.998964	NA	NA	NA	no	2305221	EIF3E
TSS101766-CUFF.48122.1	LH15691	NA	NA	NA	NA	NA	NA	NA	NA	NA	NA	NA	NA	NA	NA	NA	NA	NA	NA	NA	NA	no	1935578	EIF3E
TSS101769-P1P2	LH15692	NA	NA	0.10309	0.049547	NA	NA	NA	0.4531	0.3623	NA	NA	NA	0.72755	0.62118	NA	NA	NA	0.999999	0.999989	NA	no	1559510	EIF3E
TSS101774-CUFF.48135.1	LH15693	NA	NA	-0.12542	-0.091126	NA	NA	NA	0.085328	0.40845	NA	NA	NA	0.26501	0.66842	NA	NA	NA	0.938434	0.999989	NA	no	1466256	EIF3E
TSS101787-CUFF.48152.1	LH15694	NA	NA	NA	NA	NA	NA	NA	NA	NA	NA	NA	NA	NA	NA	NA	NA	NA	NA	NA	NA	no	46424	EIF3E
TSS101788-CUFF.48152.2	LH15695	NA	NA	-0.082037	-0.10093	-0.0033092	NA	NA	0.15815	0.087877	0.20195	NA	NA	0.40757	0.2443	0.42073	NA	NA	0.989474	0.988717	0.999999	no	46569	EIF3E
TSS101795-P1P2	LH15696	NA	NA	NA	NA	0.070134	NA	NA	NA	NA	0.25093	NA	NA	NA	NA	0.48489	NA	NA	NA	NA	0.999999	no	270846	ENY2
TSS101799-CUFF.48168.1	LH15697	-0.0068705	-0.0054682	NA	NA	NA	0.71299	0.73748	NA	NA	NA	0.83861	0.84172	NA	NA	NA	0.999256	0.998964	NA	NA	NA	no	123504	ENY2
TSS101803-CUFF.48175.1	LH15698	NA	NA	NA	NA	NA	NA	NA	NA	NA	NA	NA	NA	NA	NA	NA	NA	NA	NA	NA	NA	no	37677	ENY2
TSS101818-CUFF.48194.13,CUFF.48194.14	LH15700	NA	-0.053479	NA	NA	NA	NA	0.091296	NA	NA	NA	NA	0.24147	NA	NA	NA	NA	0.998964	NA	NA	NA	no	1700018	ENY2
TSS101818-CUFF.48194.3	LH15700	NA	-0.053479	NA	NA	NA	NA	0.091296	NA	NA	NA	NA	0.24147	NA	NA	NA	NA	0.998964	NA	NA	NA	no	1700018	ENY2
TSS101820-P1P2	LH15699	NA	-0.027635	NA	NA	NA	NA	0.36257	NA	NA	NA	NA	0.57717	NA	NA	NA	NA	0.998964	NA	NA	NA	no	1687026	ENY2
TSS101832-CUFF.48199.2	LH15701	NA	NA	-0.03861	0.23502	NA	NA	NA	0.36795	0.53393	NA	NA	NA	0.66497	0.75091	NA	NA	NA	0.999999	0.999989	NA	no	3040053	EIF3H
TSS101839-CUFF.48305.4	LH15703	0.092712	NA	NA	NA	NA	0.31171	NA	NA	NA	NA	0.56196	NA	NA	NA	NA	0.999256	NA	NA	NA	NA	no	2262785	EIF3H
TSS101841-CUFF.48305.11	LH15704	NA	NA	NA	NA	NA	NA	NA	NA	NA	NA	NA	NA	NA	NA	NA	NA	NA	NA	NA	NA	no	2186875	EIF3H
TSS101845-CUFF.48305.13	LH15702	NA	NA	NA	NA	NA	NA	NA	NA	NA	NA	NA	NA	NA	NA	NA	NA	NA	NA	NA	NA	no	2352071	EIF3H
TSS101899-CUFF.48255.14	LH15705	NA	NA	-0.10033	-0.031379	NA	NA	NA	0.012612	0.20113	NA	NA	NA	0.06188	0.44451	NA	NA	NA	0.791742	0.999989	NA	no	153317	MED30
TSS101916-P1P2	LH15706	-0.039064	NA	-0.010732	0.17258	NA	0.26606	NA	0.6936	0.94413	NA	0.50555	NA	0.87514	0.95802	NA	0.999256	NA	0.999999	0.999999	NA	no	500780	TAF2
TSS101929-CUFF.48271.1	LH15708	0.070342	NA	-0.26727	0.075141	NA	0.29143	NA	0.0058323	0.98972	NA	0.5371	NA	0.03136	0.98993	NA	0.999256	NA	0.707921	0.999999	NA	no	221883	TAF2
TSS101936-CUFF.48398.1	LH15709	NA	NA	0.1017	-0.13301	NA	NA	NA	0.50524	0.0015672	NA	NA	NA	0.76482	0.0096632	NA	NA	NA	0.999999	0.682403	NA	no	623526	MTBP
TSS101967-CUFF.48361.22	LH15710	NA	NA	0.03125	0.20569	NA	NA	NA	0.56055	0.17023	NA	NA	NA	0.80364	0.39934	NA	NA	NA	0.999999	0.999989	NA	no	1199619	FAM91A1
TSS101982-ENST00000607710	LH15711	NA	NA	0.25585	0.012678	NA	NA	NA	0.020987	0.44332	NA	NA	NA	0.091253	0.69128	NA	NA	NA	0.846731	0.999989	NA	no	987608	FAM91A1
TSS101983-CUFF.48298.1	LH15712	NA	NA	0.017925	0.096792	NA	NA	NA	0.17738	0.036657	NA	NA	NA	0.43714	0.13043	NA	NA	NA	0.999404	0.975525	NA	no	984654	FAM91A1
TSS10199-CUFF.5165.1	LH01706	NA	NA	NA	NA	-0.089597	NA	NA	NA	NA	0.055669	NA	NA	NA	NA	0.17294	NA	NA	NA	NA	0.999999	no	47485	MASTL
TSS101999-CUFF.48325.1,ENST00000522383	LH15713	-0.062537	0.013447	NA	NA	NA	0.24451	0.48335	NA	NA	NA	0.47835	0.68706	NA	NA	NA	0.999256	0.998964	NA	NA	NA	no	585650	FAM91A1
TSS10200-CUFF.5167.2	LH01707	NA	NA	-0.096493	0.062569	NA	NA	NA	0.20724	0.8815	NA	NA	NA	0.47583	0.94033	NA	NA	NA	0.999999	0.999989	NA	no	72250	MASTL
TSS102000-CUFF.48334.2	LH15715	NA	-0.0074227	NA	NA	NA	NA	0.42224	NA	NA	NA	NA	0.63386	NA	NA	NA	NA	0.998964	NA	NA	NA	no	564541	FAM91A1
TSS102001-CUFF.48334.4	LH15716	0.11619	NA	NA	NA	NA	0.80289	NA	NA	NA	NA	0.89002	NA	NA	NA	NA	0.999256	NA	NA	NA	NA	no	561193	FAM91A1
TSS102002-P1P2	LH15714	0.080456	0.066992	NA	NA	NA	0.16146	0.90795	NA	NA	NA	0.36928	0.91551	NA	NA	NA	0.999256	0.998964	NA	NA	NA	no	566076	FAM91A1
TSS102005-CUFF.48328.1	LH15717	NA	NA	NA	NA	-0.044747	NA	NA	NA	NA	0.29758	NA	NA	NA	NA	0.54415	NA	NA	NA	NA	0.999999	no	321157	FAM91A1
TSS102007-CUFF.48328.4	LH15718	NA	NA	NA	NA	0.071802	NA	NA	NA	NA	0.26253	NA	NA	NA	NA	0.49976	NA	NA	NA	NA	0.999999	no	319543	FAM91A1
TSS102040-ENST00000607837	LH15719	0.0335	-0.03375	0.037734	-0.030765	-0.019998	0.39448	0.51218	0.22014	0.04049	0.75798	0.6283	0.70246	0.49194	0.14272	0.86151	0.999256	0.998964	0.999999	0.975525	0.999999	no	230724	NDUFB9
TSS102045-P1	LH15720	0.00097605	-0.017628	-0.14656	0.13283	0.033149	0.98875	0.79577	0.010442	0.50451	0.97785	0.9888	0.86595	0.052452	0.73126	0.9778	0.999256	0.998964	0.768228	0.999989	0.999999	no	64513	NDUFB9
TSS102045-P2	LH15720	0.036335	-0.14789	0.29572	-0.23842	0.023269	0.18231	0.065301	0.023944	0.014419	0.64485	0.39728	0.1906	0.10127	0.064619	0.8007	0.999256	0.993145	0.846731	0.931577	0.999999	no	64094	NDUFB9
TSS102059-CUFF.48402.1	LH15721	NA	NA	NA	NA	NA	NA	NA	NA	NA	NA	NA	NA	NA	NA	NA	NA	NA	NA	NA	NA	no	58042	NSMCE2
TSS10206-CUFF.5178.1	LH01708	NA	NA	NA	NA	NA	NA	NA	NA	NA	NA	NA	NA	NA	NA	NA	NA	NA	NA	NA	NA	no	38454	RAB18
TSS102060-CUFF.48403.1	LH15722	NA	NA	NA	NA	NA	NA	NA	NA	NA	NA	NA	NA	NA	NA	NA	NA	NA	NA	NA	NA	no	49922	NSMCE2
TSS102063-CUFF.48416.1	LH15723	NA	NA	NA	NA	NA	NA	NA	NA	NA	NA	NA	NA	NA	NA	NA	NA	NA	NA	NA	NA	yes	132	NSMCE2
TSS102066-CUFF.48415.1	LH15724	NA	NA	NA	NA	NA	NA	NA	NA	NA	NA	NA	NA	NA	NA	NA	NA	NA	NA	NA	NA	no	3792	NSMCE2
TSS102080-P1P2	LH15725	NA	0.027411	NA	NA	NA	NA	0.72047	NA	NA	NA	NA	0.82962	NA	NA	NA	NA	0.998964	NA	NA	NA	no	588130	NSMCE2
TSS102083-CUFF.48564.4,CUFF.48564.24	LH15727	NA	-0.030092	NA	NA	NA	NA	0.10542	NA	NA	NA	NA	0.25427	NA	NA	NA	NA	0.998964	NA	NA	NA	no	929776	NSMCE2
TSS102089-CUFF.48564.36	LH15728	NA	NA	0.06811	-0.078811	NA	NA	NA	0.79718	0.16346	NA	NA	NA	0.92245	0.38823	NA	NA	NA	0.999999	0.999989	NA	no	1012432	NSMCE2
TSS1021-CUFF.1043.2	LH00218	NA	-0.016471	NA	NA	-0.041538	NA	0.37162	NA	NA	0.17468	NA	0.58572	NA	NA	0.38407	NA	0.998964	NA	NA	0.999999	no	23671	MEAF6
TSS102112-CUFF.49125.9	LH15729	0.025069	NA	NA	NA	NA	0.74703	NA	NA	NA	NA	0.84956	NA	NA	NA	NA	0.999256	NA	NA	NA	NA	no	616413	MYC
TSS102113-CUFF.49125.7	LH15730	0.056003	NA	NA	NA	NA	0.12506	NA	NA	NA	NA	0.31757	NA	NA	NA	NA	0.999256	NA	NA	NA	NA	no	588242	MYC
TSS102114-CUFF.49125.5	LH15740	-0.22603	NA	NA	NA	NA	3.5803E-05	NA	NA	NA	NA	0.00028271	NA	NA	NA	NA	0.100135	NA	NA	NA	NA	no	510749	MYC
TSS102115-CUFF.49125.6,CUFF.49125.22,CUFF.49125.25,CUFF.49125.30,CUFF.49125.37	LH15742	-0.081226	NA	NA	NA	NA	0.0024455	NA	NA	NA	NA	0.013318	NA	NA	NA	NA	0.750801	NA	NA	NA	NA	no	505918	MYC
TSS102116-CUFF.49125.11	LH15731	0.00074092	NA	NA	NA	NA	0.28244	NA	NA	NA	NA	0.52602	NA	NA	NA	NA	0.999256	NA	NA	NA	NA	no	586185	MYC
TSS102117-CUFF.49125.13	LH15732	-0.0016594	NA	NA	NA	NA	0.99087	NA	NA	NA	NA	0.9909	NA	NA	NA	NA	0.999256	NA	NA	NA	NA	no	585770	MYC
TSS102119-CUFF.49125.17	LH15733	-0.095996	NA	NA	NA	NA	0.029054	NA	NA	NA	NA	0.1073	NA	NA	NA	NA	0.999256	NA	NA	NA	NA	no	570718	MYC
TSS102121-CUFF.49125.18,CUFF.49125.20,CUFF.49125.32,CUFF.49125.34,CUFF.49125.36,CUFF.49125.39	LH15743	-0.0093233	NA	NA	NA	NA	0.92382	NA	NA	NA	NA	0.93784	NA	NA	NA	NA	0.999256	NA	NA	NA	NA	no	505538	MYC
TSS102123-CUFF.49125.23	LH15734	-0.035918	NA	NA	NA	NA	0.14136	NA	NA	NA	NA	0.34162	NA	NA	NA	NA	0.999256	NA	NA	NA	NA	no	564618	MYC
TSS102124-CUFF.49125.24,CUFF.49125.41	LH15741	-0.57039	NA	NA	NA	NA	4.0939E-11	NA	NA	NA	NA	6.6835E-07	NA	NA	NA	NA	0.00099	NA	NA	NA	NA	no	506180	MYC
TSS102125-CUFF.49125.29	LH15735	0.02954	NA	NA	NA	NA	0.90866	NA	NA	NA	NA	0.93102	NA	NA	NA	NA	0.999256	NA	NA	NA	NA	no	546641	MYC
TSS102126-CUFF.49125.31	LH15737	-0.017808	NA	NA	NA	NA	0.4017	NA	NA	NA	NA	0.634	NA	NA	NA	NA	0.999256	NA	NA	NA	NA	no	531935	MYC
TSS102127-ENST00000521815	LH15736	-0.016839	NA	NA	NA	NA	0.4017	NA	NA	NA	NA	0.634	NA	NA	NA	NA	0.999256	NA	NA	NA	NA	no	532211	MYC
TSS102128-CUFF.49125.38	LH15739	-0.15574	NA	NA	NA	NA	0.0016058	NA	NA	NA	NA	0.0092801	NA	NA	NA	NA	0.719909	NA	NA	NA	NA	no	510880	MYC
TSS102129-P1P2	LH15738	-4.9282	NA	NA	NA	NA	7.5139E-21	NA	NA	NA	NA	6.6835E-07	NA	NA	NA	NA	0.00099	NA	NA	NA	NA	no	516413	MYC
TSS102130-CUFF.49121.5,CUFF.49121.6,CUFF.49121.3	LH15744	0.069239	NA	NA	NA	NA	0.27211	NA	NA	NA	NA	0.51332	NA	NA	NA	NA	0.999256	NA	NA	NA	NA	no	478502	MYC
TSS10214-CUFF.5189.1	LH01709	NA	NA	NA	NA	NA	NA	NA	NA	NA	NA	NA	NA	NA	NA	NA	NA	NA	NA	NA	NA	no	121054	RAB18
TSS102155-CUFF.48432.1	LH15745	NA	NA	0.12789	0.12968	NA	NA	NA	0.52889	0.28792	NA	NA	NA	0.78162	0.5339	NA	NA	NA	0.999999	0.999989	NA	no	55862	MYC
TSS102156-CUFF.48432.2	LH15746	NA	NA	1.1699	0.099541	NA	NA	NA	1	0.77335	NA	NA	NA	1	0.8849	NA	NA	NA	0.999999	0.999989	NA	no	56746	MYC
TSS102157-CUFF.48637.6	LH15747	0.0040972	NA	0.062183	0.056222	NA	0.14926	NA	0.58175	0.39514	NA	0.35246	NA	0.81834	0.63146	NA	0.999256	NA	0.999999	0.999989	NA	no	266136	MYC
TSS102159-CUFF.48637.2	LH15748	NA	NA	0.20371	-0.031197	NA	NA	NA	0.099248	0.090457	NA	NA	NA	0.29398	0.25827	NA	NA	NA	0.955508	0.988717	NA	no	361840	MYC
TSS102162-CUFF.48637.14	LH15749	0.060533	-0.038574	-0.18062	-0.14658	NA	0.1319	0.10163	0.03515	0.056534	NA	0.32852	0.25856	0.13769	0.18658	NA	0.999256	0.998964	0.868262	0.97714	NA	no	382911	MYC
TSS10217-CUFF.5192.2	LH01710	NA	NA	NA	NA	NA	NA	NA	NA	NA	NA	NA	NA	NA	NA	NA	NA	NA	NA	NA	NA	no	206520	RAB18
TSS10218-P1P2	LH01711	NA	NA	NA	NA	NA	NA	NA	NA	NA	NA	NA	NA	NA	NA	NA	NA	NA	NA	NA	NA	no	206969	RAB18
TSS102185-ENST00000523173	LH15750	NA	NA	NA	NA	NA	NA	NA	NA	NA	NA	NA	NA	NA	NA	NA	NA	NA	NA	NA	NA	no	823503	MYC
TSS1022-CUFF.1055.3	LH00219	NA	0.034341	NA	NA	NA	NA	0.32883	NA	NA	NA	NA	0.54514	NA	NA	NA	NA	0.998964	NA	NA	NA	no	4271	MEAF6
TSS102200-CUFF.48905.17	LH15751	NA	NA	-0.070638	0.019978	NA	NA	NA	0.051926	0.61478	NA	NA	NA	0.1887	0.80567	NA	NA	NA	0.904166	0.999989	NA	no	1226947	MYC
TSS102211-P1P2	LH15752	NA	0.062112	NA	NA	NA	NA	0.21821	NA	NA	NA	NA	0.43755	NA	NA	NA	NA	0.998964	NA	NA	NA	no	1503592	MYC
TSS102213-P1P2	LH15755	NA	-0.02585	NA	NA	NA	NA	0.35779	NA	NA	NA	NA	0.57254	NA	NA	NA	NA	0.998964	NA	NA	NA	no	1837385	MYC
TSS102214-CUFF.48929.6	LH15753	NA	0.032373	NA	NA	NA	NA	0.75847	NA	NA	NA	NA	0.8551	NA	NA	NA	NA	0.998964	NA	NA	NA	no	1539161	MYC
TSS102223-P1P2	LH15755	NA	-0.02585	NA	NA	NA	NA	0.35779	NA	NA	NA	NA	0.57254	NA	NA	NA	NA	0.998964	NA	NA	NA	no	1837385	MYC
TSS102225-ENST00000595333	LH15754	NA	0.013844	NA	NA	NA	NA	0.73734	NA	NA	NA	NA	0.84161	NA	NA	NA	NA	0.998964	NA	NA	NA	no	1615365	MYC
TSS102232-P1P2	LH15756	0.15666	NA	NA	NA	NA	0.040671	NA	NA	NA	NA	0.14057	NA	NA	NA	NA	0.999256	NA	NA	NA	NA	no	2705966	MYC
TSS102246-CUFF.48475.1	LH15757	NA	NA	NA	NA	-0.11688	NA	NA	NA	NA	0.011701	NA	NA	NA	NA	0.050892	NA	NA	NA	NA	0.928352	no	4079324	MYC
TSS102250-CUFF.48480.1	LH15758	NA	NA	NA	NA	-0.081096	NA	NA	NA	NA	0.10562	NA	NA	NA	NA	0.27899	NA	NA	NA	NA	0.999999	no	4583949	MYC
TSS102262-CUFF.48494.1	LH15759	NA	NA	NA	NA	NA	NA	NA	NA	NA	NA	NA	NA	NA	NA	NA	NA	NA	NA	NA	NA	no	5112756	MYC
TSS10227-CUFF.5198.1	LH01712	NA	NA	NA	NA	NA	NA	NA	NA	NA	NA	NA	NA	NA	NA	NA	NA	NA	NA	NA	NA	no	540112	RAB18
TSS102275-CUFF.48504.3,CUFF.48504.4	LH15760	NA	NA	NA	NA	0.051684	NA	NA	NA	NA	0.6972	NA	NA	NA	NA	0.82732	NA	NA	NA	NA	0.999999	no	5494066	MYC
TSS102289-CUFF.48506.1	LH15761	NA	NA	NA	NA	0.020811	NA	NA	NA	NA	0.34659	NA	NA	NA	NA	0.58545	NA	NA	NA	NA	0.999999	no	5671801	MYC
TSS102297-CUFF.48536.5	LH15762	NA	NA	NA	NA	-0.020246	NA	NA	NA	NA	0.39378	NA	NA	NA	NA	0.6236	NA	NA	NA	NA	0.999999	no	5946842	MYC
TSS102318-P1P2	LH15764	NA	-0.026317	NA	NA	NA	NA	0.20134	NA	NA	NA	NA	0.41301	NA	NA	NA	NA	0.998964	NA	NA	NA	no	7062905	MYC
TSS102320-ENST00000568248	LH15763	0.1062	-0.022668	-0.06132	0.12044	-0.084326	0.99991	0.37386	0.13455	0.26824	0.027858	0.9999	0.58794	0.3638	0.52011	0.10357	0.999928	0.998964	0.972807	0.999989	0.999999	no	7060649	MYC
TSS102400-ENST00000522373	LH15765	NA	NA	NA	NA	NA	NA	NA	NA	NA	NA	NA	NA	NA	NA	NA	NA	NA	NA	NA	NA	no	4355459	PUF60
TSS102411-CUFF.48629.1	LH15767	-0.056433	0.037416	NA	NA	NA	0.14056	0.71811	NA	NA	NA	0.34059	0.82795	NA	NA	NA	0.999256	0.998964	NA	NA	NA	no	3306943	PUF60
TSS102412-ENST00000564464	LH15766	0.020015	-0.10068	NA	NA	NA	0.077955	0.023598	NA	NA	NA	0.223	0.087056	NA	NA	NA	0.999256	0.992848	NA	NA	NA	no	3310432	PUF60
TSS102413-P1P2	LH15768	0.0067093	0.078854	0.20462	0.098367	-0.015592	0.37637	0.88988	0.12501	0.43821	0.23084	0.61402	0.90466	0.34551	0.68791	0.45898	0.999256	0.998964	0.966396	0.999989	0.999999	no	3289244	PUF60
TSS102414-CUFF.48668.3,CUFF.48668.1,CUFF.48668.4	LH15769	-0.014729	NA	NA	NA	0.03276	0.19342	NA	NA	NA	0.33113	0.41215	NA	NA	NA	0.57282	0.999256	NA	NA	NA	0.999999	no	2780668	PUF60
TSS10242-CUFF.5211.1	LH01713	NA	NA	-0.071667	-0.058819	NA	NA	NA	0.035886	0.3136	NA	NA	NA	0.13999	0.56954	NA	NA	NA	0.871552	0.999989	NA	no	1146228	RAB18
TSS102420-P1P2	LH15770	NA	NA	NA	NA	0.02418	NA	NA	NA	NA	0.99311	NA	NA	NA	NA	0.99309	NA	NA	NA	NA	0.999999	no	2690160	PUF60
TSS102422-P1P2	LH15770	-0.0564	NA	0.10213	0.0417	NA	0.22397	NA	0.70983	0.57954	NA	0.45203	NA	0.88219	0.78159	NA	0.999256	NA	0.999999	0.999989	NA	no	2690160	PUF60
TSS102423-CUFF.48643.1	LH15771	NA	NA	NA	NA	NA	NA	NA	NA	NA	NA	NA	NA	NA	NA	NA	NA	NA	NA	NA	NA	no	2668165	PUF60
TSS102433-ENST00000517658	LH15772	NA	NA	NA	NA	0.069673	NA	NA	NA	NA	0.98881	NA	NA	NA	NA	0.98888	NA	NA	NA	NA	0.999999	no	2565183	PUF60
TSS102434-CUFF.48660.1	LH15773	-0.0013294	-0.059334	0.044552	0.1111	NA	0.11395	0.14693	0.23245	0.50403	NA	0.29599	0.33025	0.50763	0.73096	NA	0.999256	0.998964	0.999999	0.999989	NA	no	2551993	PUF60
TSS102436-ENST00000562459	LH15774	NA	NA	NA	NA	NA	NA	NA	NA	NA	NA	NA	NA	NA	NA	NA	NA	NA	NA	NA	NA	no	2463110	PUF60
TSS102441-CUFF.48665.1	LH15775	NA	-0.012805	NA	NA	NA	NA	0.92835	NA	NA	NA	NA	0.9302	NA	NA	NA	NA	0.998964	NA	NA	NA	no	2387262	PUF60
TSS102442-CUFF.48665.2	LH15775	NA	-0.012805	NA	NA	NA	NA	0.92835	NA	NA	NA	NA	0.9302	NA	NA	NA	NA	0.998964	NA	NA	NA	no	2387262	PUF60
TSS102455-CUFF.48685.1	LH15777	NA	NA	NA	NA	0.053752	NA	NA	NA	NA	0.27331	NA	NA	NA	NA	0.51343	NA	NA	NA	NA	0.999999	no	2088118	PUF60
TSS102456-CUFF.48685.2	LH15776	NA	NA	NA	NA	-0.031582	NA	NA	NA	NA	0.28744	NA	NA	NA	NA	0.53143	NA	NA	NA	NA	0.999999	no	2090828	PUF60
TSS102458-CUFF.48685.6	LH15778	NA	NA	NA	NA	-0.05133	NA	NA	NA	NA	0.21608	NA	NA	NA	NA	0.4397	NA	NA	NA	NA	0.999999	no	2087635	PUF60
TSS102493-ENST00000507178	LH15780	0.083322	0.030767	-0.0053547	0.14885	0.017793	0.1819	0.37651	0.23834	0.87143	0.48771	0.39671	0.59045	0.51491	0.9346	0.69961	0.999256	0.998964	0.999999	0.999989	0.999999	no	1152018	PUF60
TSS102494-P1P2	LH15782	-0.036348	NA	NA	NA	0.0073139	0.30947	NA	NA	NA	0.097963	0.55921	NA	NA	NA	0.26347	0.999256	NA	NA	NA	0.999999	no	1136499	PUF60
TSS102495-P1P2	LH15781	-0.052904	-0.043182	-0.029428	-0.0077562	0.081833	0.10261	0.074327	0.21628	0.44934	0.20548	0.27349	0.21143	0.48705	0.69514	0.42545	0.999256	0.996697	0.999999	0.999989	0.999999	no	1148485	PUF60
TSS102496-ENST00000506774	LH15779	-0.07162	-0.015113	0.094713	-0.12286	NA	0.044143	0.66489	0.00034335	0.12603	NA	0.14859	0.7924	0.0024597	0.32062	NA	0.999256	0.998964	0.27212	0.99929	NA	no	1154953	PUF60
TSS102497-P1P2	LH15782	-0.036348	NA	NA	NA	0.0073139	0.30947	NA	NA	NA	0.097963	0.55921	NA	NA	NA	0.26347	0.999256	NA	NA	NA	0.999999	no	1136499	PUF60
TSS102500-CUFF.48744.3	LH15783	0.005332	NA	NA	NA	NA	0.46131	NA	NA	NA	NA	0.68105	NA	NA	NA	NA	0.999256	NA	NA	NA	NA	no	1118843	PUF60
TSS102502-P1P2	LH15784	0.018857	NA	NA	NA	NA	0.98154	NA	NA	NA	NA	0.98146	NA	NA	NA	NA	0.999256	NA	NA	NA	NA	no	1091414	PUF60
TSS102503-P1P2	LH15785	-0.022443	0.10206	0.0022591	0.0029298	NA	0.42222	0.8341	0.46683	0.35308	NA	0.65013	0.87931	0.73759	0.61137	NA	0.999256	0.998964	0.999999	0.999989	NA	no	1090761	PUF60
TSS102504-CUFF.48738.1	LH15787	0.0020072	0.057284	0.077592	-0.077055	NA	0.34446	0.64104	0.93061	0.20162	NA	0.58879	0.77747	0.96997	0.44504	NA	0.999256	0.998964	0.999999	0.999989	NA	no	1085779	PUF60
TSS102505-CUFF.48739.1	LH15786	0.069254	0.02675	-0.092445	0.088328	NA	0.40153	0.57303	0.038417	0.99864	NA	0.63389	0.73637	0.14796	0.99866	NA	0.999256	0.998964	0.875921	0.999999	NA	no	1087159	PUF60
TSS102512-P1P2	LH15788	NA	NA	NA	NA	NA	NA	NA	NA	NA	NA	NA	NA	NA	NA	NA	NA	NA	NA	NA	NA	no	800010	PUF60
TSS102514-CUFF.48752.1	LH15789	0.10397	0.0013839	0.0032545	0.014093	NA	0.19161	0.26537	0.31405	0.11523	NA	0.4098	0.48482	0.60536	0.30385	NA	0.999256	0.998964	0.999999	0.99929	NA	no	795860	PUF60
TSS102516-CUFF.48767.10	LH15790	NA	NA	NA	NA	NA	NA	NA	NA	NA	NA	NA	NA	NA	NA	NA	NA	NA	NA	NA	NA	no	785816	PUF60
TSS102520-CUFF.48767.12	LH15791	NA	NA	NA	NA	NA	NA	NA	NA	NA	NA	NA	NA	NA	NA	NA	NA	NA	NA	NA	NA	no	779026	PUF60
TSS102551-CUFF.48770.1	LH15792	NA	0.051049	0.1099	0.10082	0.02132	NA	0.0032786	0.17843	0.2251	0.14293	NA	0.017017	0.4386	0.47198	0.33977	NA	0.844344	0.999999	0.999989	0.999999	no	566127	PUF60
TSS102552-CUFF.48771.1	LH15793	NA	NA	0.16726	0.011329	0.095091	NA	NA	0.08874	0.2551	0.47262	NA	NA	0.27219	0.50543	0.68755	NA	NA	0.943819	0.999989	0.999999	no	565541	PUF60
TSS102553-CUFF.48774.2	LH15794	NA	NA	NA	NA	NA	NA	NA	NA	NA	NA	NA	NA	NA	NA	NA	NA	NA	NA	NA	NA	no	553260	PUF60
TSS102554-CUFF.48774.3	LH15795	-0.11725	-0.063556	0.08184	-0.10624	-0.15971	0.092325	0.34996	0.82414	0.11596	0.016604	0.25281	0.56522	0.93546	0.30515	0.06738	0.999256	0.998964	0.999999	0.99929	0.94341	no	546068	PUF60
TSS102555-CUFF.48785.2	LH15798	NA	NA	NA	NA	NA	NA	NA	NA	NA	NA	NA	NA	NA	NA	NA	NA	NA	NA	NA	NA	no	533147	PUF60
TSS102556-P1P2	LH15797	-0.043923	0.029569	0.081642	-0.018053	0.047257	0.29834	0.29382	0.81191	0.8155	0.61385	0.54557	0.51212	0.92949	0.90456	0.78602	0.999256	0.998964	0.999999	0.999989	0.999999	no	536780	PUF60
TSS102558-ENST00000523031	LH15796	-0.092086	-0.11549	-0.2016	0.075621	0.023539	0.10047	0.0077198	0.0082259	0.52918	0.96191	0.26928	0.034098	0.042577	0.74781	0.96215	0.999256	0.936815	0.75256	0.999989	0.999999	no	537626	PUF60
TSS102559-P1P2	LH15797	NA	-0.051037	0.074718	-0.018053	NA	NA	0.046484	0.37685	0.47578	NA	NA	0.14539	0.67187	0.71248	NA	NA	0.992848	0.999999	0.999989	NA	no	536846	PUF60
TSS102560-CUFF.48775.1	LH15800	-0.10158	0.0059694	0.063626	-0.15816	0.045966	0.14499	0.93547	0.79517	0.19085	0.96882	0.33062	0.93504	0.92146	0.41015	0.96873	0.999256	0.998964	0.999999	0.999989	0.999999	no	527458	PUF60
TSS102561-ENST00000607376	LH15799	NA	NA	0.24324	-0.034226	NA	NA	NA	0.73258	0.18641	NA	NA	NA	0.89232	0.42596	NA	NA	NA	0.999999	0.999989	NA	no	527854	PUF60
TSS102562-CUFF.48776.1	LH15801	0.028383	NA	NA	NA	NA	0.31934	NA	NA	NA	NA	0.5692	NA	NA	NA	NA	0.999256	NA	NA	NA	NA	no	515808	PUF60
TSS102563-P1P2	LH15802	0.010758	0.06034	-0.075103	0.0034612	NA	0.10118	0.4388	0.068646	0.33786	NA	0.27073	0.64968	0.22869	0.59536	NA	0.999256	0.998964	0.919631	0.999989	NA	no	449840	PUF60
TSS102565-CUFF.48817.1	LH15803	NA	NA	NA	NA	NA	NA	NA	NA	NA	NA	NA	NA	NA	NA	NA	NA	NA	NA	NA	NA	no	400751	PUF60
TSS102568-ENST00000530600	LH15804	NA	0.030037	NA	NA	NA	NA	0.94536	NA	NA	NA	NA	0.94558	NA	NA	NA	NA	0.998964	NA	NA	NA	no	268746	PUF60
TSS102569-P1P2	LH15805	-0.14136	-0.01471	NA	NA	0.073071	0.010906	0.35977	NA	NA	0.019395	0.048468	0.57451	NA	NA	0.076533	0.985108	0.998964	NA	NA	0.970568	no	260190	PUF60
TSS102571-CUFF.48798.2	LH15806	NA	-0.023964	-0.054881	-0.13523	NA	NA	0.0014499	0.0011754	0.041842	NA	NA	0.0080354	0.0079002	0.14275	NA	NA	0.688978	0.490099	0.975525	NA	no	183437	PUF60
TSS102572-CUFF.48794.1	LH15809	NA	NA	-0.18058	-0.047436	0.092016	NA	NA	0.0074343	0.019786	0.99659	NA	NA	0.038932	0.08236	0.99656	NA	NA	0.736424	0.960219	0.999999	no	169591	PUF60
TSS102573-CUFF.48795.1	LH15807	0.065874	0.044961	0.0062186	0.026622	0.015554	0.63449	0.97223	0.29406	0.032324	0.74306	0.80034	0.97252	0.58193	0.1194	0.85273	0.999256	0.998964	0.999999	0.975525	0.999999	no	176984	PUF60
TSS102574-CUFF.48796.1	LH15808	NA	NA	NA	NA	-0.039699	NA	NA	NA	NA	0.23392	NA	NA	NA	NA	0.46304	NA	NA	NA	NA	0.999999	no	171205	PUF60
TSS102575-CUFF.48800.1	LH15810	0.0092608	-0.087856	0.028174	-0.039563	0.017393	0.22617	0.057668	0.32832	0.10317	0.60279	0.45466	0.17243	0.62135	0.28203	0.78087	0.999256	0.992848	0.999999	0.99929	0.999999	no	162816	PUF60
TSS102578-CUFF.48805.1	LH15811	0.10768	-0.0048853	0.098488	-0.11128	0.00044417	0.045415	0.21022	0.92581	0.042992	0.95144	0.15151	0.40531	0.96807	0.14539	0.95313	0.999256	0.998964	0.999999	0.975525	0.999999	no	122543	PUF60
TSS102581-CUFF.48806.1,CUFF.48806.2	LH15812	0.024309	-0.043335	0.12327	-0.16296	NA	0.30964	0.64851	0.23996	0.016334	NA	0.5594	0.78214	0.51692	0.071746	NA	0.999256	0.998964	0.999999	0.953125	NA	no	100399	PUF60
TSS102582-P1P2	LH15813	-0.02636	0.047353	0.18395	0.12513	NA	0.06547	0.16634	0.0061013	0.083677	NA	0.1962	0.36034	0.032626	0.24557	NA	0.999256	0.998964	0.712576	0.988717	NA	no	99575	PUF60
TSS102583-CUFF.48810.1	LH15814	NA	NA	-0.15763	0.31495	NA	NA	NA	0.0097689	0.43994	NA	NA	NA	0.04953	0.68904	NA	NA	NA	0.756751	0.999989	NA	no	67081	PUF60
TSS102585-P1P2	LH15815	-0.018093	NA	0.14869	-0.052252	NA	0.080839	NA	0.28452	0.35414	NA	0.22902	NA	0.57072	0.61253	NA	0.999256	NA	0.999999	0.999989	NA	no	46598	PUF60
TSS102586-P1P2	LH15816	NA	NA	-0.068444	0.046735	NA	NA	NA	0.078929	0.66564	NA	NA	NA	0.25121	0.84031	NA	NA	NA	0.934455	0.999989	NA	no	4678	PUF60
TSS102587-CUFF.48814.1	LH15817	0.039392	NA	NA	NA	NA	0.098101	NA	NA	NA	NA	0.26454	NA	NA	NA	NA	0.999256	NA	NA	NA	NA	no	20125	PUF60
TSS102594-P1P2	LH15820	NA	NA	NA	NA	NA	NA	NA	NA	NA	NA	NA	NA	NA	NA	NA	NA	NA	NA	NA	NA	yes	272	EXOSC4
TSS102595-CUFF.48828.1	LH15821	0.061439	0.044443	0.16026	0.10448	0.081874	0.7839	0.39958	0.86881	0.69048	0.99102	0.8784	0.61232	0.94922	0.85171	0.991	0.999256	0.998964	0.999999	0.999989	0.999999	no	3071	EXOSC4
TSS102596-CUFF.48829.1	LH15822	0.037196	-0.060061	-0.049308	-0.056007	NA	0.38371	0.10516	0.11874	0.22526	NA	0.61994	0.26428	0.33329	0.47215	NA	0.999256	0.998964	0.961897	0.999989	NA	no	1297	CYC1
TSS102597-CUFF.48832.1	LH15823	-0.00042001	NA	0.25539	0.038496	NA	0.088213	NA	0.58215	0.77564	NA	0.24438	NA	0.81862	0.8859	NA	0.999256	NA	0.999999	0.999989	NA	no	13110	CYC1
TSS102599-P1P2	LH15824	-0.041834	-0.17529	-0.0091753	-0.046709	0.045973	0.11113	0.011099	0.49323	0.82177	0.38896	0.29051	0.046592	0.75639	0.90772	0.61984	0.999256	0.992848	0.999999	0.999989	0.999999	no	2112	HSF1
TSS102602-ENST00000528207	LH15825	NA	-0.057083	NA	NA	NA	NA	0.49387	NA	NA	NA	NA	0.69258	NA	NA	NA	NA	0.998964	NA	NA	NA	no	54538	TONSL
TSS102602-ENST00000528207	LH15825	NA	-0.057083	NA	NA	NA	NA	0.49387	NA	NA	NA	NA	0.69258	NA	NA	NA	NA	0.998964	NA	NA	NA	no	54538	TONSL
TSS102603-ENST00000569326	LH15827	0.014254	-0.064978	0.21288	-0.091804	-0.018858	0.73317	0.057888	0.41208	0.042893	0.18759	0.84951	0.17295	0.69737	0.14947	0.4015	0.999256	0.992848	0.999999	0.975525	0.999999	no	55838	TONSL
TSS102603-ENST00000569326	LH15827	0.014254	-0.064978	0.21288	-0.091804	-0.018858	0.73317	0.057888	0.41208	0.042893	0.18759	0.84951	0.17295	0.69737	0.14947	0.4015	0.999256	0.992848	0.999999	0.975525	0.999999	no	55838	TONSL
TSS102604-P1P2	LH15828	-0.0757	0.0094791	NA	NA	NA	0.61834	0.88115	NA	NA	NA	0.79302	0.89993	NA	NA	NA	0.999256	0.998964	NA	NA	NA	no	60978	TONSL
TSS102604-P1P2	LH15828	-0.0757	0.0094791	NA	NA	NA	0.61834	0.88115	NA	NA	NA	0.79302	0.89993	NA	NA	NA	0.999256	0.998964	NA	NA	NA	no	60978	TONSL
TSS102605-ENST00000532766	LH15826	-0.010066	-0.079724	NA	NA	-0.053063	0.056054	0.0050912	NA	NA	0.55456	0.17543	0.024125	NA	NA	0.75475	0.999256	0.927448	NA	NA	0.999999	no	54863	TONSL
TSS102605-ENST00000532766	LH15826	-0.010066	-0.079724	NA	NA	-0.053063	0.056054	0.0050912	NA	NA	0.55456	0.17543	0.024125	NA	NA	0.75475	0.999256	0.927448	NA	NA	0.999999	no	54863	TONSL
TSS102607-CUFF.48845.1	LH15829	0.046205	0.032599	NA	NA	NA	0.14501	0.46267	NA	NA	NA	0.34661	0.67208	NA	NA	NA	0.999256	0.998964	NA	NA	NA	no	61802	TONSL
TSS102607-CUFF.48845.1	LH15829	0.046205	0.032599	NA	NA	NA	0.14501	0.46267	NA	NA	NA	0.34661	0.67208	NA	NA	NA	0.999256	0.998964	NA	NA	NA	no	61802	TONSL
TSS102608-CUFF.48846.1,CUFF.48846.2	LH15830	-0.056085	NA	NA	NA	NA	0.23845	NA	NA	NA	NA	0.46723	NA	NA	NA	NA	0.999256	NA	NA	NA	NA	no	64213	TONSL
TSS102608-CUFF.48846.1,CUFF.48846.2	LH15830	-0.056085	NA	NA	NA	NA	0.23845	NA	NA	NA	NA	0.46723	NA	NA	NA	NA	0.999256	NA	NA	NA	NA	no	64213	TONSL
TSS102608-CUFF.48846.7	LH15830	0.070314	NA	NA	NA	NA	0.31167	NA	NA	NA	NA	0.56191	NA	NA	NA	NA	0.999256	NA	NA	NA	NA	no	64494	TONSL
TSS102608-CUFF.48846.7	LH15830	0.070314	NA	NA	NA	NA	0.31167	NA	NA	NA	NA	0.56191	NA	NA	NA	NA	0.999256	NA	NA	NA	NA	no	64494	TONSL
TSS102609-CUFF.48854.1	LH15831	NA	NA	NA	NA	NA	NA	NA	NA	NA	NA	NA	NA	NA	NA	NA	NA	NA	NA	NA	NA	no	128257	RPL8
TSS102613-CUFF.48856.1	LH15832	NA	NA	NA	NA	NA	NA	NA	NA	NA	NA	NA	NA	NA	NA	NA	NA	NA	NA	NA	NA	no	81183	RPL8
TSS102617-P1P2	LH15833	NA	NA	-0.02495	0.16532	0.027266	NA	NA	0.28845	0.76907	0.084044	NA	NA	0.57527	0.88302	0.23477	NA	NA	0.999999	0.999989	0.999999	no	34616	RPL8
TSS102622-ENST00000422679	LH15834	0.071558	0.12989	0.03231	0.044841	0.018368	0.46671	0.41954	0.29661	0.49237	0.7403	0.68528	0.63129	0.58497	0.72321	0.85117	0.999256	0.998964	0.999999	0.999989	0.999999	no	90759	FOXD4
TSS102630-P1P2	LH15835	0.074158	0.051247	NA	NA	NA	0.49714	0.45511	NA	NA	NA	0.70942	0.66486	NA	NA	NA	0.999256	0.998964	NA	NA	NA	no	368098	CBWD1
TSS102631-CUFF.48938.1	LH15836	NA	NA	NA	NA	NA	NA	NA	NA	NA	NA	NA	NA	NA	NA	NA	NA	NA	NA	NA	NA	no	612863	CBWD1
TSS102673-CUFF.48972.2	LH15837	NA	NA	NA	NA	NA	NA	NA	NA	NA	NA	NA	NA	NA	NA	NA	NA	NA	NA	NA	NA	no	532033	PUM3
TSS102686-CUFF.48944.3	LH15838	0.093278	NA	NA	NA	NA	0.97825	NA	NA	NA	NA	0.97814	NA	NA	NA	NA	0.999256	NA	NA	NA	NA	no	11890	PUM3
TSS102687-CUFF.48943.1	LH15839	0.066224	NA	0.13691	0.0040141	NA	0.52978	NA	0.90675	0.38802	NA	0.73554	NA	0.96117	0.64771	NA	0.999256	NA	0.999999	0.999989	NA	no	10782	PUM3
TSS102688-CUFF.48942.1	LH15840	NA	NA	NA	NA	NA	NA	NA	NA	NA	NA	NA	NA	NA	NA	NA	NA	NA	NA	NA	NA	yes	211	PUM3
TSS102695-P1P2	LH15841	-0.00045893	0.021634	0.070719	-0.096699	0.13544	0.099002	0.88103	0.60978	0.29436	0.93065	0.26628	0.89987	0.83742	0.54901	0.93964	0.999256	0.998964	0.999999	0.999989	0.999999	no	681950	PUM3
TSS102696-P1P2	LH15841	NA	0.021634	NA	NA	NA	NA	0.88103	NA	NA	NA	NA	0.89987	NA	NA	NA	NA	0.998964	NA	NA	NA	no	681950	PUM3
TSS102702-CUFF.48992.15	LH15842	NA	-0.0047304	NA	NA	NA	NA	0.22059	NA	NA	NA	NA	0.44093	NA	NA	NA	NA	0.998964	NA	NA	NA	no	819371	PUM3
TSS102704-P1P2	LH15843	NA	-0.035895	NA	NA	NA	NA	0.1337	NA	NA	NA	NA	0.30981	NA	NA	NA	NA	0.998964	NA	NA	NA	no	824037	PUM3
TSS102712-P1P2	LH15846	NA	NA	NA	NA	NA	NA	NA	NA	NA	NA	NA	NA	NA	NA	NA	NA	NA	NA	NA	NA	no	894262	RCL1
TSS102714-CUFF.48968.1	LH15844	NA	NA	NA	NA	0.13457	NA	NA	NA	NA	0.5484	NA	NA	NA	NA	0.74973	NA	NA	NA	NA	0.999999	no	970243	RCL1
TSS102715-ENST00000422150	LH15845	NA	NA	NA	NA	NA	NA	NA	NA	NA	NA	NA	NA	NA	NA	NA	NA	NA	NA	NA	NA	no	917359	RCL1
TSS102716-CUFF.48951.7	LH15847	NA	NA	NA	NA	0.055747	NA	NA	NA	NA	0.99351	NA	NA	NA	NA	0.99348	NA	NA	NA	NA	0.999999	no	821284	RCL1
TSS102719-CUFF.48955.1	LH15848	NA	NA	NA	NA	NA	NA	NA	NA	NA	NA	NA	NA	NA	NA	NA	NA	NA	NA	NA	NA	no	568522	RCL1
TSS102726-CUFF.48976.1	LH15849	-0.016214	-0.034253	NA	NA	-0.08658	0.20431	0.15653	NA	NA	0.14455	0.40476	0.34197	NA	NA	0.32413	0.999256	0.998964	NA	NA	0.999999	no	83650	RCL1
TSS102730-CUFF.48997.2	LH15850	NA	NA	NA	NA	NA	NA	NA	NA	NA	NA	NA	NA	NA	NA	NA	NA	NA	NA	NA	NA	no	324093	RIC1
TSS102731-CUFF.48997.3	LH15851	NA	NA	NA	NA	NA	NA	NA	NA	NA	NA	NA	NA	NA	NA	NA	NA	NA	NA	NA	NA	no	321632	RIC1
TSS102733-P1P2	LH15852	-0.15558	NA	NA	NA	NA	0.0064814	NA	NA	NA	NA	0.031547	NA	NA	NA	NA	0.936401	NA	NA	NA	NA	no	237298	RIC1
TSS102737-CUFF.48989.1	LH15853	0.0038446	NA	NA	NA	NA	0.69941	NA	NA	NA	NA	0.83174	NA	NA	NA	NA	0.999256	NA	NA	NA	NA	no	332635	RIC1
TSS102746-P1P2	LH15854	NA	NA	NA	NA	NA	NA	NA	NA	NA	NA	NA	NA	NA	NA	NA	NA	NA	NA	NA	NA	no	875616	RIC1
TSS102747-P1P2	LH15854	0.064141	NA	0.040201	0.013617	0.10942	0.16749	NA	0.84234	0.1845	0.99857	0.37758	NA	0.94227	0.42289	0.99865	0.999256	NA	0.999999	0.999989	0.999999	no	875616	RIC1
TSS102753-ENST00000452643	LH15855	NA	NA	-0.0031835	0.2188	NA	NA	NA	0.14268	0.51052	NA	NA	NA	0.3789	0.7353	NA	NA	NA	0.98026	0.999989	NA	no	946222	RIC1
TSS102754-ENST00000443688	LH15856	NA	NA	-0.14136	0.056001	NA	NA	NA	0.056692	0.49732	NA	NA	NA	0.20164	0.7265	NA	NA	NA	0.910088	0.999989	NA	no	948602	RIC1
TSS102781-CUFF.49034.1,CUFF.49034.3	LH15857	NA	NA	NA	NA	-0.010128	NA	NA	NA	NA	0.67395	NA	NA	NA	NA	0.81531	NA	NA	NA	NA	0.999999	no	3087181	RIC1
TSS102782-P1P2	LH15858	NA	NA	NA	NA	0.025056	NA	NA	NA	NA	0.53165	NA	NA	NA	NA	0.73575	NA	NA	NA	NA	0.999999	no	3087894	RIC1
TSS10281-P1P2	LH01714	-0.033974	0.012813	0.021042	0.10421	0.055231	0.8171	0.87538	0.33543	0.28543	0.37834	0.89924	0.89712	0.62921	0.53926	0.61134	0.999256	0.998964	0.999999	0.999989	0.999999	no	939530	MTPAP
TSS10282-P1P2	LH01715	-0.034747	0.0058706	-0.046522	0.075679	0.0090981	0.8171	0.10069	0.33543	0.28543	0.26944	0.89924	0.25696	0.62921	0.53926	0.50861	0.999256	0.998964	0.999999	0.999989	0.999999	no	939378	MTPAP
TSS102821-CUFF.49089.1	LH15859	NA	NA	NA	NA	NA	NA	NA	NA	NA	NA	NA	NA	NA	NA	NA	NA	NA	NA	NA	NA	no	2684246	SNAPC3
TSS10283-ENST00000455774	LH01716	NA	0.028697	NA	NA	NA	NA	0.59828	NA	NA	NA	NA	0.75114	NA	NA	NA	NA	0.998964	NA	NA	NA	no	938733	MTPAP
TSS10285-CUFF.5340.21	LH01717	0.023031	NA	NA	NA	NA	0.71228	NA	NA	NA	NA	0.83819	NA	NA	NA	NA	0.999256	NA	NA	NA	NA	no	867210	MTPAP
TSS102877-CUFF.49094.1	LH15860	0.041387	0.011825	NA	NA	0.058676	0.571	0.16595	NA	NA	0.63444	0.76849	0.35976	NA	NA	0.79574	0.999256	0.998964	NA	NA	0.999999	no	502006	SNAPC3
TSS10288-CUFF.5242.1	LH01718	0.1003	NA	NA	NA	NA	0.1792	NA	NA	NA	NA	0.39319	NA	NA	NA	NA	0.999256	NA	NA	NA	NA	no	614796	MTPAP
TSS102882-CUFF.49091.3	LH15861	NA	NA	-0.10913	-0.054596	-0.070267	NA	NA	0.015315	0.95478	0.5602	NA	NA	0.071518	0.96281	0.75932	NA	NA	0.816453	0.999999	0.999999	no	255516	SNAPC3
TSS102883-CUFF.49095.1	LH15862	NA	NA	0.153	0.054797	NA	NA	NA	0.40949	0.018121	NA	NA	NA	0.69547	0.07725	NA	NA	NA	0.999999	0.953125	NA	no	117168	SNAPC3
TSS102885-CUFF.49096.1	LH15863	NA	NA	NA	NA	NA	NA	NA	NA	NA	NA	NA	NA	NA	NA	NA	NA	NA	NA	NA	NA	no	48132	SNAPC3
TSS102902-CUFF.49118.2	LH15864	NA	NA	NA	NA	0.031684	NA	NA	NA	NA	0.5412	NA	NA	NA	NA	0.74381	NA	NA	NA	NA	0.999999	no	962402	SNAPC3
TSS102912-P1P2	LH15865	NA	NA	NA	NA	NA	NA	NA	NA	NA	NA	NA	NA	NA	NA	NA	NA	NA	NA	NA	NA	no	1279690	SNAPC3
TSS102913-P1P2	LH15865	0.11147	NA	NA	NA	0.1059	0.96885	NA	NA	NA	0.098695	0.96848	NA	NA	NA	0.26495	0.999256	NA	NA	NA	0.999999	no	1279690	SNAPC3
TSS102942-ENST00000609982	LH15866	0.036445	0.18156	-0.062764	-0.080189	-0.065734	0.34385	0.66808	0.081198	0.29707	0.039579	0.58836	0.79452	0.25624	0.55202	0.13623	0.999256	0.998964	0.934455	0.999989	0.999999	no	1387	RPS6
TSS102943-P1P2	LH15867	0.041453	0.080265	-0.090678	0.1166	-0.059335	0.77587	0.18774	0.096045	0.3252	0.089488	0.87364	0.39279	0.28737	0.58213	0.24628	0.999256	0.998964	0.951423	0.999989	0.999999	no	72978	RPS6
TSS102967-CUFF.49267.1	LH15868	NA	NA	NA	NA	NA	NA	NA	NA	NA	NA	NA	NA	NA	NA	NA	NA	NA	NA	NA	NA	no	1943831	RPS6
TSS102975-P1P2	LH15870	0.03516	NA	NA	NA	NA	0.023489	NA	NA	NA	NA	0.089952	NA	NA	NA	NA	0.999256	NA	NA	NA	NA	no	2614538	RPS6
TSS102976-P1P2	LH15870	0.03516	NA	0.034863	-0.18471	NA	0.023489	NA	0.53929	0.011055	NA	0.089952	NA	0.78881	0.047865	NA	0.999256	NA	0.999999	0.890365	NA	no	2614538	RPS6
TSS102982-CUFF.49510.25	LH15871	NA	NA	-0.063108	-0.13361	NA	NA	NA	0.062844	0.058262	NA	NA	NA	0.21576	0.19115	NA	NA	NA	0.917432	0.97714	NA	no	2735531	RPS6
TSS102984-CUFF.49509.4	LH15872	0.022625	NA	0.0090675	0.086001	NA	0.84116	NA	0.34039	0.83412	NA	0.9097	NA	0.63471	0.91406	NA	0.999256	NA	0.999999	0.999989	NA	no	2857742	RPS6
TSS102985-CUFF.49509.5	LH15873	0.0013706	NA	-0.0080057	0.1242	NA	0.38472	NA	0.54096	0.6576	NA	0.6207	NA	0.78999	0.83478	NA	0.999256	NA	0.999999	0.999989	NA	no	2858027	RPS6
TSS102989-CUFF.49370.11	LH15874	NA	NA	-0.017567	0.012481	NA	NA	NA	0.65992	0.22547	NA	NA	NA	0.86097	0.47239	NA	NA	NA	0.999999	0.999989	NA	no	3128280	RPS6
TSS103-ENST00000442483	LH00040	NA	NA	NA	NA	NA	NA	NA	NA	NA	NA	NA	NA	NA	NA	NA	NA	NA	NA	NA	NA	yes	4	FAAP20
TSS103023-CUFF.49276.1	LH15875	NA	NA	-0.12521	-0.16359	NA	NA	NA	0.084044	0.019251	NA	NA	NA	0.26223	0.080682	NA	NA	NA	0.936913	0.960134	NA	no	6298522	RPS6
TSS103036-CUFF.49244.1	LH15876	0.099251	NA	-0.069984	-0.13163	NA	0.70241	NA	0.30311	0.05372	NA	0.83316	NA	0.59253	0.17905	NA	0.999256	NA	0.999999	0.97714	NA	no	5955852	DNAJA1
TSS103073-P1P2	LH15877	NA	NA	NA	NA	NA	NA	NA	NA	NA	NA	NA	NA	NA	NA	NA	NA	NA	NA	NA	NA	no	3810936	DNAJA1
TSS103100-CUFF.49451.1,CUFF.49451.5,CUFF.49451.7	LH15878	0.034322	0.10369	NA	NA	NA	0.53427	0.44683	NA	NA	NA	0.73914	0.65718	NA	NA	NA	0.999256	0.998964	NA	NA	NA	no	1176561	DNAJA1
TSS103101-CUFF.49451.11	LH15879	NA	0.090753	NA	NA	NA	NA	0.71138	NA	NA	NA	NA	0.82328	NA	NA	NA	NA	0.998964	NA	NA	NA	no	962901	DNAJA1
TSS103102-CUFF.49451.12	LH15880	NA	NA	NA	NA	0.046641	NA	NA	NA	NA	0.48994	NA	NA	NA	NA	0.70145	NA	NA	NA	NA	0.999999	no	763364	DNAJA1
TSS103103-CUFF.49451.13	LH15881	-0.018768	NA	NA	NA	NA	0.80325	NA	NA	NA	NA	0.89026	NA	NA	NA	NA	0.999256	NA	NA	NA	NA	no	702510	DNAJA1
TSS103105-CUFF.49315.1	LH15882	NA	NA	NA	NA	NA	NA	NA	NA	NA	NA	NA	NA	NA	NA	NA	NA	NA	NA	NA	NA	no	489410	DNAJA1
TSS103106-ENST00000453396	LH15883	NA	NA	NA	NA	NA	NA	NA	NA	NA	NA	NA	NA	NA	NA	NA	NA	NA	NA	NA	NA	no	474077	DNAJA1
TSS103107-ENST00000450093	LH15884	-0.015701	0.044631	-0.037775	-0.074184	0.020201	0.62368	0.29801	0.22153	0.31525	0.63393	0.7954	0.51614	0.49371	0.57148	0.7955	0.999256	0.998964	0.999999	0.999989	0.999999	no	473508	DNAJA1
TSS103108-P1P2	LH15885	-0.04776	0.10443	0.10168	-0.0014416	0.10728	0.078609	0.51261	0.97036	0.14525	0.85286	0.22433	0.70268	0.98354	0.35689	0.90897	0.999256	0.998964	0.999999	0.999989	0.999999	no	472902	DNAJA1
TSS103122-CUFF.49319.2	LH15886	NA	NA	NA	NA	NA	NA	NA	NA	NA	NA	NA	NA	NA	NA	NA	NA	NA	NA	NA	NA	no	57256	DNAJA1
TSS103124-CUFF.49320.2	LH15887	0.10119	0.017185	NA	NA	0.0020464	0.13262	0.26511	NA	NA	0.19389	0.32957	0.4846	NA	NA	0.40997	0.999256	0.998964	NA	NA	0.999999	no	4108	DNAJA1
TSS103125-CUFF.49322.1	LH15888	0.051567	NA	NA	NA	NA	0.9452	NA	NA	NA	NA	0.94972	NA	NA	NA	NA	0.999256	NA	NA	NA	NA	no	50546	SMU1
TSS103126-P1P2	LH15889	0.093382	NA	NA	NA	0.039265	0.94725	NA	NA	NA	0.59898	0.95101	NA	NA	NA	0.77904	0.999256	NA	NA	NA	0.999999	no	90209	SMU1
TSS103141-CUFF.49336.1	LH15890	-0.040245	-0.06101	NA	NA	-0.10393	0.024917	0.037258	NA	NA	0.072566	0.094399	0.1222	NA	NA	0.21044	0.999256	0.992848	NA	NA	0.999999	no	36744	NOL6
TSS103143-CUFF.49355.3	LH15891	NA	NA	NA	NA	NA	NA	NA	NA	NA	NA	NA	NA	NA	NA	NA	NA	NA	NA	NA	NA	no	127813	NOL6
TSS103144-ENST00000602933	LH15892	NA	NA	NA	NA	NA	NA	NA	NA	NA	NA	NA	NA	NA	NA	NA	NA	NA	NA	NA	NA	no	129408	NOL6
TSS103146-ENST00000566968	LH15893	NA	NA	NA	NA	NA	NA	NA	NA	NA	NA	NA	NA	NA	NA	NA	NA	NA	NA	NA	NA	no	223527	NOL6
TSS103151-CUFF.49342.1	LH15894	NA	NA	NA	NA	NA	NA	NA	NA	NA	NA	NA	NA	NA	NA	NA	NA	NA	NA	NA	NA	no	129975	UBAP1
TSS103161-P1P2	LH15895	NA	NA	NA	NA	NA	NA	NA	NA	NA	NA	NA	NA	NA	NA	NA	NA	NA	NA	NA	NA	no	93192	DCTN3
TSS103167-CUFF.49371.1	LH15896	-0.03976	NA	NA	NA	NA	0.10638	NA	NA	NA	NA	0.28112	NA	NA	NA	NA	0.999256	NA	NA	NA	NA	no	10397	DCTN3
TSS103168-P1P2	LH15897	NA	-0.055854	NA	NA	-0.045193	NA	0.00025804	NA	NA	0.00035733	NA	0.0016847	NA	NA	0.0023879	NA	0.33651	NA	NA	0.336118	no	44953	DCTN3
TSS103169-P1P2	LH15897	-0.0238	-0.055854	-0.094085	-0.052657	-0.045193	0.0079617	0.00025804	0.021435	0.31857	0.00035733	0.037989	0.0016847	0.09281	0.57513	0.0023879	0.946741	0.33651	0.846731	0.999989	0.336118	no	44953	DCTN3
TSS103171-CUFF.49387.1	LH15898	NA	NA	-0.20107	-0.069777	NA	NA	NA	0.0082331	0.59513	NA	NA	NA	0.042616	0.79212	NA	NA	NA	0.75256	0.999989	NA	no	148236	DCTN3
TSS103179-P1P2	LH15900	-0.031963	NA	0.10776	0.013004	NA	0.52089	NA	0.40178	0.22723	NA	0.72847	NA	0.69004	0.47438	NA	0.999256	NA	0.999999	0.999989	NA	no	23628	VCP
TSS10319-CUFF.5261.1	LH01719	NA	0.053233	NA	NA	NA	NA	0.30486	NA	NA	NA	NA	0.5225	NA	NA	NA	NA	0.998964	NA	NA	NA	no	101065	MTPAP
TSS103190-ENST00000574939	LH15902	0.111	-0.019638	-0.062874	0.021328	NA	0.4583	0.19969	0.12075	0.25734	NA	0.67873	0.41056	0.33727	0.50792	NA	0.999256	0.998964	0.961897	0.999989	NA	no	39966	TLN1
TSS103191-ENST00000431981	LH15903	-0.11849	0.051065	-0.13034	-0.0025419	NA	0.044882	0.2609	0.004777	0.7026	NA	0.14261	0.46083	0.026084	0.83689	NA	0.999256	0.998964	0.673692	0.999989	NA	no	40114	TLN1
TSS103232-P1P2	LH15904	NA	NA	NA	NA	NA	NA	NA	NA	NA	NA	NA	NA	NA	NA	NA	NA	NA	NA	NA	NA	no	406028	POLR1E
TSS103233-P1P2	LH15904	-0.021856	0.029409	-0.0036314	-0.093436	-0.025477	0.16441	0.14304	0.31175	0.29684	0.079473	0.37344	0.32419	0.6027	0.55177	0.22514	0.999256	0.998964	0.999999	0.999989	0.999999	no	406028	POLR1E
TSS103234-P1P2	LH15904	-0.061477	0.029409	NA	NA	NA	0.043778	0.14304	NA	NA	NA	0.14779	0.32419	NA	NA	NA	0.999256	0.998964	NA	NA	NA	no	405780	POLR1E
TSS103235-ENST00000588314	LH15905	0.14609	-0.01253	NA	NA	0.033604	0.97805	0.5132	NA	NA	0.98622	0.97794	0.70302	NA	NA	0.98626	0.999256	0.998964	NA	NA	0.999999	no	400957	POLR1E
TSS103241-ENST00000413915	LH15906	-0.089349	-0.037504	0.010573	0.035044	-0.10954	0.11127	0.13558	0.53383	0.14908	0.032846	0.29076	0.31272	0.78508	0.36348	0.1189	0.999256	0.998964	0.999999	0.999989	0.999999	no	22995	POLR1E
TSS103242-CUFF.49464.1,CUFF.49464.2	LH15907	NA	-0.083857	NA	NA	NA	NA	0.0067288	NA	NA	NA	NA	0.030342	NA	NA	NA	NA	0.934824	NA	NA	NA	no	72083	EXOSC3
TSS103243-CUFF.49465.1	LH15908	-0.070513	NA	0.031408	0.082036	0.093064	0.2314	NA	0.80021	0.62119	0.98984	0.46162	NA	0.92389	0.80998	0.98985	0.999256	NA	0.999999	0.999989	0.999999	no	78417	EXOSC3
TSS103244-CUFF.49465.2	LH15909	0.071867	NA	-0.29714	0.053698	-0.096287	0.31792	NA	0.0075744	0.38824	0.010315	0.56807	NA	0.039582	0.64792	0.046055	0.999256	NA	0.739971	0.999989	0.928309	no	80169	EXOSC3
TSS103259-CUFF.49468.1	LH15910	NA	NA	0.016908	-0.10975	NA	NA	NA	0.13804	0.11162	NA	NA	NA	0.37039	0.29759	NA	NA	NA	0.977766	0.99929	NA	no	574414	EXOSC3
TSS103268-P1P2	LH15911	-0.081061	NA	0.21181	0.19169	NA	0.055532	NA	0.89501	0.99591	NA	0.17431	NA	0.95723	0.99593	NA	0.999256	NA	0.999999	0.999999	NA	no	788568	EXOSC3
TSS103269-P1P2	LH15911	NA	NA	0.21181	0.19169	NA	NA	NA	0.89501	0.99591	NA	NA	NA	0.95723	0.99593	NA	NA	NA	0.999999	0.999999	NA	no	788568	EXOSC3
TSS103294-CUFF.49529.1	LH15912	-0.050372	NA	-0.095767	-0.073229	NA	0.00070312	NA	0.0025919	0.00056444	NA	0.0043984	NA	0.015548	0.0035434	NA	0.534572	NA	0.615623	0.484308	NA	no	1978216	EXOSC3
TSS103295-CUFF.49524.1	LH15913	0.06857	0.015259	-0.040756	0.012736	-0.090231	0.70674	0.35534	0.026549	0.28263	0.054585	0.83538	0.57022	0.10994	0.53614	0.17058	0.999256	0.998964	0.846731	0.999989	0.999999	no	2092129	SPATA31A6
TSS1033-ENST00000419993	LH00220	-0.010958	-0.058576	-0.091833	-0.090179	0.00034454	0.14991	0.053978	0.059775	0.10901	0.26535	0.35332	0.16362	0.2088	0.29276	0.50332	0.999256	0.992848	0.915386	0.99929	0.999999	no	52487	YRDC
TSS103302-ENST00000592873	LH15914	NA	0.04637	NA	NA	NA	NA	0.82804	NA	NA	NA	NA	0.87695	NA	NA	NA	NA	0.998964	NA	NA	NA	no	1859128	SPATA31A6
TSS103303-ENST00000593216	LH15915	NA	0.023396	NA	NA	NA	NA	0.6194	NA	NA	NA	NA	0.76383	NA	NA	NA	NA	0.998964	NA	NA	NA	no	1858991	SPATA31A6
TSS103312-CUFF.49533.1	LH15918	NA	0.054804	-0.02596	-0.10227	-0.034205	NA	0.15748	0.72915	0.060227	0.34541	NA	0.34655	0.89078	0.19628	0.58443	NA	0.998964	0.999999	0.977331	0.999999	no	665647	SPATA31A6
TSS103314-CUFF.49561.2	LH15919	NA	NA	NA	NA	NA	NA	NA	NA	NA	NA	NA	NA	NA	NA	NA	NA	NA	NA	NA	NA	no	546312	SPATA31A6
TSS103323-CUFF.49650.2	LH15921	0.095516	-0.026247	NA	NA	NA	0.92602	0.046796	NA	NA	NA	0.93896	0.14616	NA	NA	NA	0.999256	0.992848	NA	NA	NA	no	5189089	ZNF658
TSS103325-CUFF.49650.4	LH15922	NA	-0.0075192	NA	NA	NA	NA	0.11984	NA	NA	NA	NA	0.28767	NA	NA	NA	NA	0.998964	NA	NA	NA	no	5186569	ZNF658
TSS103327-CUFF.49650.6,CUFF.49650.7	LH15923	0.01793	0.0035576	NA	NA	0.040984	0.11367	0.20555	NA	NA	0.23904	0.29545	0.41928	NA	NA	0.46966	0.999256	0.998964	NA	NA	0.999999	no	4999803	ZNF658
TSS103328-CUFF.49650.15,CUFF.49650.20	LH15924	0.027941	NA	NA	NA	NA	0.59454	NA	NA	NA	NA	0.78236	NA	NA	NA	NA	0.999256	NA	NA	NA	NA	no	4938956	ZNF658
TSS103343-CUFF.49567.1	LH15925	NA	0.058955	NA	NA	NA	NA	0.70621	NA	NA	NA	NA	0.81986	NA	NA	NA	NA	0.998964	NA	NA	NA	no	2087442	SPATA31A6
TSS103344-CUFF.49567.2	LH15926	0.062422	NA	NA	NA	NA	0.58029	NA	NA	NA	NA	0.77619	NA	NA	NA	NA	0.999256	NA	NA	NA	NA	no	2093688	SPATA31A6
TSS103345-CUFF.49569.1	LH15927	NA	NA	NA	NA	NA	NA	NA	NA	NA	NA	NA	NA	NA	NA	NA	NA	NA	NA	NA	NA	no	2110840	SPATA31A6
TSS103346-ENST00000425742	LH15928	0.12779	0.014666	NA	NA	NA	0.71493	0.98262	NA	NA	NA	0.83968	0.98276	NA	NA	NA	0.999256	0.998964	NA	NA	NA	no	2119705	SPATA31A6
TSS103347-ENST00000591621,CUFF.49570.6	LH15929	NA	0.030678	NA	NA	NA	NA	0.69432	NA	NA	NA	NA	0.81186	NA	NA	NA	NA	0.998964	NA	NA	NA	no	779625	SPATA31A6
TSS103348-CUFF.49548.1	LH15930	NA	-0.037809	NA	NA	NA	NA	0.93902	NA	NA	NA	NA	0.93952	NA	NA	NA	NA	0.998964	NA	NA	NA	no	823971	ZNF658
TSS103358-CUFF.49604.1	LH15931	-0.02208	NA	0.055788	-0.058979	NA	0.95459	NA	0.24594	0.58477	NA	0.95633	NA	0.52426	0.78511	NA	0.999256	NA	0.999999	0.999989	NA	no	740323	ZNF658
TSS103360-CUFF.49582.2	LH15932	NA	0.062239	NA	NA	NA	NA	0.95333	NA	NA	NA	NA	0.95366	NA	NA	NA	NA	0.998964	NA	NA	NA	no	4397879	ZNF658
TSS103367-CUFF.49572.4	LH15933	NA	NA	NA	NA	NA	NA	NA	NA	NA	NA	NA	NA	NA	NA	NA	NA	NA	NA	NA	NA	no	426351	SPATA31A6
TSS103375-CUFF.49588.1,CUFF.49588.2	LH15934	NA	NA	NA	NA	-0.010134	NA	NA	NA	NA	0.14418	NA	NA	NA	NA	0.34145	NA	NA	NA	NA	0.999999	no	160581	ZNF658
TSS103377-CUFF.49645.40,CUFF.49645.41,CUFF.49645.54	LH15935	0.070739	0.029852	-0.0153	-0.022372	0.13995	0.083737	0.9119	0.10701	0.073788	0.60762	0.23495	0.9181	0.30979	0.22624	0.78307	0.999256	0.998964	0.956629	0.988717	0.999999	no	NA	NA
TSS103379-P1P2	LH15936	NA	NA	NA	NA	0.066661	NA	NA	NA	NA	0.15759	NA	NA	NA	NA	0.36039	NA	NA	NA	NA	0.999999	no	4054930	ZNF658
TSS103380-P1P2	LH15937	0.029879	NA	NA	NA	0.030263	0.043682	NA	NA	NA	0.050544	0.14758	NA	NA	NA	0.16134	0.999256	NA	NA	NA	0.999999	no	4054356	ZNF658
TSS103381-CUFF.49591.1,CUFF.49591.2	LH15938	-0.064604	NA	0.15978	0.093175	NA	0.089356	NA	0.92665	0.32236	NA	0.24673	NA	0.96842	0.57908	NA	0.999256	NA	0.999999	0.999989	NA	no	4018936	ZNF658
TSS103398-CUFF.49664.1	LH15941	NA	NA	NA	NA	NA	NA	NA	NA	NA	NA	NA	NA	NA	NA	NA	NA	NA	NA	NA	NA	no	3710252	ZNF658
TSS1034-CUFF.1063.1	LH00221	NA	NA	NA	NA	NA	NA	NA	NA	NA	NA	NA	NA	NA	NA	NA	NA	NA	NA	NA	NA	no	53050	SF3A3
TSS103402-CUFF.49592.1	LH15942	NA	NA	-0.044809	-0.12331	NA	NA	NA	0.26357	0.055482	NA	NA	NA	0.54585	0.18386	NA	NA	NA	0.999999	0.97714	NA	no	3507007	ZNF658
TSS103404-CUFF.49593.1	LH15943	NA	NA	NA	NA	NA	NA	NA	NA	NA	NA	NA	NA	NA	NA	NA	NA	NA	NA	NA	NA	no	3467169	ZNF658
TSS103405-CUFF.49594.1	LH15944	NA	NA	NA	NA	NA	NA	NA	NA	NA	NA	NA	NA	NA	NA	NA	NA	NA	NA	NA	NA	no	3463015	ZNF658
TSS103411-P1P2	LH15945	NA	NA	0.088586	-0.035762	-0.043306	NA	NA	0.20917	0.13786	0.13057	NA	NA	0.4782	0.34412	0.32245	NA	NA	0.999999	0.99929	0.999999	no	3043405	ZNF658
TSS103412-NLT_00007700	LH15946	NA	NA	-0.21256	-0.048524	0.055803	NA	NA	0.0051202	0.35642	0.41502	NA	NA	0.027962	0.61484	0.64076	NA	NA	0.690095	0.999989	0.999999	no	3041933	ZNF658
TSS103413-CUFF.49623.6	LH15947	NA	-0.029973	0.17966	-0.010641	0.092688	NA	0.21198	0.7657	0.050223	0.50349	NA	0.42859	0.90768	0.16206	0.70403	NA	0.998964	0.999999	0.97714	0.999999	no	3038156	ZNF658
TSS103414-CUFF.49623.8,CUFF.49623.15,CUFF.49623.16	LH15948	NA	-0.03883	0.10531	0.063759	NA	NA	0.84907	0.69119	0.98675	NA	NA	0.88539	0.87412	0.98693	NA	NA	0.998964	0.999999	0.999999	NA	no	3028373	ZNF658
TSS103415-CUFF.49613.1	LH15949	NA	0.037854	-0.026345	0.010685	NA	NA	0.045249	0.56525	0.098159	NA	NA	0.14223	0.80695	0.27274	NA	NA	0.992848	0.999999	0.992739	NA	no	3021929	ZNF658
TSS103416-CUFF.49615.1	LH15950	NA	-0.019631	-0.0248	0.052573	-0.028687	NA	0.076055	0.22887	0.67384	0.26557	NA	0.21534	0.50309	0.84565	0.50363	NA	0.998964	0.999999	0.999989	0.999999	no	3014174	ZNF658
TSS103417-CUFF.49683.6	LH15951	NA	0.09534	NA	NA	NA	NA	0.020441	NA	NA	NA	NA	0.07852	NA	NA	NA	NA	0.992848	NA	NA	NA	no	2996603	ZNF658
TSS103419-CUFF.49683.8	LH15952	NA	-0.027876	NA	NA	NA	NA	0.40064	NA	NA	NA	NA	0.61338	NA	NA	NA	NA	0.998964	NA	NA	NA	no	2975062	ZNF658
TSS103426-CUFF.49640.1	LH15953	NA	NA	NA	NA	NA	NA	NA	NA	NA	NA	NA	NA	NA	NA	NA	NA	NA	NA	NA	NA	no	1149627	SPATA31A6
TSS103427-CUFF.49640.2	LH15954	NA	NA	NA	NA	NA	NA	NA	NA	NA	NA	NA	NA	NA	NA	NA	NA	NA	NA	NA	NA	no	1127802	SPATA31A6
TSS103432-CUFF.49632.1	LH15955	NA	0.056805	NA	NA	NA	NA	0.65151	NA	NA	NA	NA	0.78402	NA	NA	NA	NA	0.998964	NA	NA	NA	no	2411323	ZNF658
TSS103440-CUFF.49733.1	LH15956	NA	NA	NA	NA	NA	NA	NA	NA	NA	NA	NA	NA	NA	NA	NA	NA	NA	NA	NA	NA	no	2135507	ZNF658
TSS103449-CUFF.49668.1	LH15957	NA	NA	-0.12794	-0.0029629	NA	NA	NA	0.045079	0.56384	NA	NA	NA	0.16843	0.76404	NA	NA	NA	0.890264	0.999989	NA	no	801697	FXN
TSS103450-CUFF.49669.1	LH15958	NA	NA	-0.099327	0.12725	NA	NA	NA	0.15728	0.32869	NA	NA	NA	0.40601	0.58579	NA	NA	NA	0.988861	0.999989	NA	no	768774	FXN
TSS103466-CUFF.49696.1	LH15960	NA	NA	NA	NA	NA	NA	NA	NA	NA	NA	NA	NA	NA	NA	NA	NA	NA	NA	NA	NA	no	74923	FXN
TSS103468-CUFF.49704.2	LH15961	NA	NA	NA	NA	NA	NA	NA	NA	NA	NA	NA	NA	NA	NA	NA	NA	NA	NA	NA	NA	no	272146	FXN
TSS103474-CUFF.49721.1	LH15962	NA	NA	-0.023744	-0.032024	NA	NA	NA	0.63744	0.28187	NA	NA	NA	0.85145	0.5353	NA	NA	NA	0.999999	0.999989	NA	no	430637	FXN
TSS103476-ENST00000429567	LH15963	NA	NA	-0.017649	0.086152	NA	NA	NA	0.64952	0.090009	NA	NA	NA	0.85662	0.25748	NA	NA	NA	0.999999	0.988717	NA	no	436303	FXN
TSS103482-CUFF.49707.1	LH15964	NA	NA	NA	NA	-0.043673	NA	NA	NA	NA	0.2144	NA	NA	NA	NA	0.43744	NA	NA	NA	NA	0.999999	no	551970	SMC5
TSS103497-CUFF.49751.1	LH15965	NA	NA	NA	NA	NA	NA	NA	NA	NA	NA	NA	NA	NA	NA	NA	NA	NA	NA	NA	NA	no	198877	SMC5
TSS103499-CUFF.49753.1	LH15966	NA	NA	NA	NA	NA	NA	NA	NA	NA	NA	NA	NA	NA	NA	NA	NA	NA	NA	NA	NA	no	226220	SMC5
TSS103509-CUFF.49754.1	LH15967	NA	NA	NA	NA	NA	NA	NA	NA	NA	NA	NA	NA	NA	NA	NA	NA	NA	NA	NA	NA	no	1661065	SMC5
TSS103513-ENST00000427901	LH15968	0.054582	NA	NA	NA	NA	0.4822	NA	NA	NA	NA	0.69745	NA	NA	NA	NA	0.999256	NA	NA	NA	NA	no	1910942	SMC5
TSS103514-P1P2	LH15969	NA	NA	NA	NA	-0.09449	NA	NA	NA	NA	0.24722	NA	NA	NA	NA	0.48013	NA	NA	NA	NA	0.999999	no	1959025	SMC5
TSS103516-CUFF.49740.1	LH15970	0.058611	0.15555	0.11071	0.061645	0.0076887	0.20324	0.16543	0.45176	0.032412	0.44737	0.42493	0.359	0.72657	0.11962	0.66697	0.999256	0.998964	0.999999	0.975525	0.999999	no	2009645	SMC5
TSS103536-CUFF.49757.1	LH15971	NA	NA	NA	NA	NA	NA	NA	NA	NA	NA	NA	NA	NA	NA	NA	NA	NA	NA	NA	NA	no	3736921	SMC5
TSS103537-CUFF.49766.1,CUFF.49766.2	LH15972	NA	NA	NA	NA	NA	NA	NA	NA	NA	NA	NA	NA	NA	NA	NA	NA	NA	NA	NA	NA	no	3746467	SMC5
TSS103540-CUFF.49772.1	LH15973	NA	NA	NA	NA	NA	NA	NA	NA	NA	NA	NA	NA	NA	NA	NA	NA	NA	NA	NA	NA	no	3184575	GNAQ
TSS103542-CUFF.49789.1	LH15974	NA	NA	NA	NA	NA	NA	NA	NA	NA	NA	NA	NA	NA	NA	NA	NA	NA	NA	NA	NA	no	3078192	GNAQ
TSS103558-CUFF.49787.1	LH15975	NA	NA	-0.0003888	0.11162	NA	NA	NA	0.03314	0.1763	NA	NA	NA	0.13128	0.4093	NA	NA	NA	0.868262	0.999989	NA	no	2495768	GNAQ
TSS103570-CUFF.49847.1	LH15976	-0.036106	0.022096	-0.10239	0.0045599	0.013028	0.088682	0.26328	0.0054409	0.23242	0.98533	0.2453	0.48286	0.029471	0.48014	0.98535	0.999256	0.998964	0.698053	0.999989	0.999999	no	1459946	GNAQ
TSS103602-CUFF.49840.1	LH15977	NA	NA	NA	NA	NA	NA	NA	NA	NA	NA	NA	NA	NA	NA	NA	NA	NA	NA	NA	NA	no	5295	PSAT1
TSS103606-CUFF.49857.1	LH15978	NA	NA	NA	NA	NA	NA	NA	NA	NA	NA	NA	NA	NA	NA	NA	NA	NA	NA	NA	NA	no	63708	PSAT1
TSS103614-CUFF.49952.14	LH15979	NA	NA	NA	NA	NA	NA	NA	NA	NA	NA	NA	NA	NA	NA	NA	NA	NA	NA	NA	NA	no	716688	PSAT1
TSS103637-CUFF.49861.1	LH15980	NA	NA	NA	NA	NA	NA	NA	NA	NA	NA	NA	NA	NA	NA	NA	NA	NA	NA	NA	NA	no	2383134	HNRNPK
TSS10364-CUFF.5303.1	LH01720	NA	NA	NA	NA	NA	NA	NA	NA	NA	NA	NA	NA	NA	NA	NA	NA	NA	NA	NA	NA	no	1554174	MTPAP
TSS103662-CUFF.49883.1	LH15981	NA	NA	NA	NA	NA	NA	NA	NA	NA	NA	NA	NA	NA	NA	NA	NA	NA	NA	NA	NA	no	1086996	HNRNPK
TSS103667-CUFF.49867.6,CUFF.49867.8	LH15982	0.13986	NA	0.018013	0.12638	NA	0.97202	NA	0.23082	0.49359	NA	0.97214	NA	0.50562	0.724	NA	0.999256	NA	0.999999	0.999989	NA	no	907524	HNRNPK
TSS103673-P1P2	LH15983	0.049024	NA	NA	NA	NA	0.20635	NA	NA	NA	NA	0.42913	NA	NA	NA	NA	0.999256	NA	NA	NA	NA	no	263527	HNRNPK
TSS103674-P1P2	LH15984	NA	-0.089081	-0.0047689	-0.086904	0.062334	NA	0.048542	0.38897	0.048666	0.51271	NA	0.15044	0.68071	0.16546	0.72017	NA	0.992848	0.999999	0.97714	0.999999	no	262411	HNRNPK
TSS103676-ENST00000417672	LH15985	NA	NA	-0.17103	0.0099999	NA	NA	NA	0.035327	0.087254	NA	NA	NA	0.13826	0.25236	NA	NA	NA	0.868262	0.988717	NA	no	139220	HNRNPK
TSS103691-CUFF.49878.1	LH15986	NA	NA	NA	NA	-0.11474	NA	NA	NA	NA	0.018224	NA	NA	NA	NA	0.071586	NA	NA	NA	NA	0.950564	no	36780	HNRNPK
TSS103692-CUFF.49882.1	LH15987	NA	NA	0.0027693	0.021133	-0.039439	NA	NA	0.42129	0.24516	0.053167	NA	NA	0.70418	0.49437	0.16731	NA	NA	0.999999	0.999989	0.999999	no	4087	HNRNPK
TSS103693-ENST00000448389	LH15988	NA	NA	NA	NA	NA	NA	NA	NA	NA	NA	NA	NA	NA	NA	NA	NA	NA	NA	NA	NA	yes	937	HNRNPK
TSS103718-CUFF.49904.1	LH15989	-0.01781	NA	NA	NA	0.063269	0.0682	NA	NA	NA	0.49385	0.2022	NA	NA	NA	0.70463	0.999256	NA	NA	NA	0.999999	no	398395	NAA35
TSS103719-CUFF.49904.2	LH15990	NA	NA	NA	NA	-0.054053	NA	NA	NA	NA	0.19289	NA	NA	NA	NA	0.40868	NA	NA	NA	NA	0.999999	no	396107	NAA35
TSS103720-CUFF.49911.1	LH15991	NA	NA	-0.14407	0.15347	NA	NA	NA	0.11201	0.16415	NA	NA	NA	0.31987	0.38932	NA	NA	NA	0.956629	0.999989	NA	no	83460	NAA35
TSS103723-P1P2	LH15992	-0.15487	-0.64902	-0.45036	-0.12383	0.080382	0.0023184	1.8019E-07	6.2844E-07	0.067132	0.72275	0.012735	1.8588E-06	3.6077E-06	0.21306	0.84113	0.750801	0.003713	0.00165	0.988717	0.999999	no	340654	NAA35
TSS10375-P1P2	LH01721	0.047154	0.10152	-0.10077	0.42419	-0.11284	0.0089136	0.41068	0.064167	0.41918	0.013565	0.041342	0.62285	0.21873	0.67568	0.057179	0.958264	0.998964	0.917432	0.999989	0.937571	no	1971953	MTPAP
TSS103750-CUFF.49936.1	LH15993	NA	NA	NA	NA	NA	NA	NA	NA	NA	NA	NA	NA	NA	NA	NA	NA	NA	NA	NA	NA	no	1001880	NAA35
TSS103751-CUFF.49958.1	LH15994	-0.028646	NA	NA	NA	NA	0.029267	NA	NA	NA	NA	0.1028	NA	NA	NA	NA	0.999256	NA	NA	NA	NA	no	1005383	NAA35
TSS103752-P1P2	LH15995	-0.032399	NA	NA	NA	NA	0.13283	NA	NA	NA	NA	0.32983	NA	NA	NA	NA	0.999256	NA	NA	NA	NA	no	1007132	NAA35
TSS103753-CUFF.49959.1	LH15994	-0.028646	NA	NA	NA	NA	0.029267	NA	NA	NA	NA	0.1028	NA	NA	NA	NA	0.999256	NA	NA	NA	NA	no	1005383	NAA35
TSS103767-P1P2	LH15996	0.029091	NA	NA	NA	0.10687	0.17379	NA	NA	NA	0.69547	0.38613	NA	NA	NA	0.82638	0.999256	NA	NA	NA	0.999999	no	1447057	CKS2
TSS103775-CUFF.50005.1	LH15997	NA	NA	NA	NA	-0.013238	NA	NA	NA	NA	0.80525	NA	NA	NA	NA	0.89082	NA	NA	NA	NA	0.999999	no	1274038	CKS2
TSS103777-CUFF.50006.2	LH15998	NA	NA	0.030613	-0.056438	NA	NA	NA	0.30356	0.93053	NA	NA	NA	0.59303	0.94283	NA	NA	NA	0.999999	0.999989	NA	no	1244976	CKS2
TSS10378-CUFF.5325.1	LH01722	NA	NA	-0.075323	-0.090587	0.029994	NA	NA	0.035434	0.11813	0.094229	NA	NA	0.13859	0.30533	0.2559	NA	NA	0.868262	0.99929	0.999999	no	2126486	CUL2
TSS103788-CUFF.49998.1	LH15999	NA	NA	-0.042594	0.071298	NA	NA	NA	0.099607	0.31755	NA	NA	NA	0.29473	0.56952	NA	NA	NA	0.955508	0.999989	NA	no	787901	CKS2
TSS103790-CUFF.49982.1	LH16000	NA	NA	NA	NA	NA	NA	NA	NA	NA	NA	NA	NA	NA	NA	NA	NA	NA	NA	NA	NA	no	721643	CKS2
TSS103793-CUFF.50020.9	LH16001	NA	NA	NA	NA	NA	NA	NA	NA	NA	NA	NA	NA	NA	NA	NA	NA	NA	NA	NA	NA	no	618965	CKS2
TSS1038-CUFF.1060.1	LH00222	-0.042747	0.0045017	NA	NA	NA	0.51834	0.54527	NA	NA	NA	0.72638	0.72076	NA	NA	NA	0.999256	0.998964	NA	NA	NA	no	4077	SF3A3
TSS10380-CUFF.5325.3	LH01723	0.074083	NA	NA	NA	-0.0029654	0.96454	NA	NA	NA	0.15941	0.96484	NA	NA	NA	0.36289	0.999256	NA	NA	NA	0.999999	no	2116241	CUL2
TSS103801-CUFF.50019.1	LH16002	NA	NA	0.13871	-0.1285	0.041336	NA	NA	0.54801	0.13	0.71302	NA	NA	0.79499	0.33027	0.83581	NA	NA	0.999999	0.99929	0.999999	no	50901	CKS2
TSS103804-CUFF.50015.2	LH16003	NA	NA	NA	NA	NA	NA	NA	NA	NA	NA	NA	NA	NA	NA	NA	NA	NA	NA	NA	NA	no	60032	CKS2
TSS10382-CUFF.5381.10	LH01724	NA	NA	NA	NA	0.025148	NA	NA	NA	NA	0.98165	NA	NA	NA	NA	0.9817	NA	NA	NA	NA	0.999999	no	2032627	CUL2
TSS10383-P1P2	LH01725	0.058771	NA	NA	NA	-0.10196	0.020808	NA	NA	NA	0.047326	0.081248	NA	NA	NA	0.15398	0.999256	NA	NA	NA	0.999999	no	2031064	CUL2
TSS10389-CUFF.5323.1	LH01726	NA	NA	NA	NA	-0.0029896	NA	NA	NA	NA	0.30975	NA	NA	NA	NA	0.5556	NA	NA	NA	NA	0.999999	no	1837423	CUL2
TSS103902-CUFF.50082.1	LH16005	NA	NA	0.14518	0.032084	NA	NA	NA	0.95172	0.069154	NA	NA	NA	0.97913	0.21714	NA	NA	NA	0.999999	0.988717	NA	no	12721	SPTLC1
TSS103917-CUFF.50087.1	LH16006	0.093617	NA	-0.040379	-0.051711	NA	0.90968	NA	0.392	0.85156	NA	0.93144	NA	0.68292	0.92332	NA	0.999256	NA	0.999999	0.999989	NA	no	300815	NOL8
TSS103918-CUFF.50086.1	LH16007	-0.012604	NA	-0.091432	0.24042	NA	0.44184	NA	0.013738	0.99925	NA	0.66564	NA	0.065886	0.99926	NA	0.999256	NA	0.803009	0.999999	NA	no	305764	NOL8
TSS103919-NLT_00007731	LH16008	0.010394	0.061292	-0.061409	-0.063867	0.037284	0.30817	0.06416	0.33241	0.15438	0.32933	0.55757	0.18787	0.62593	0.37247	0.57132	0.999256	0.993145	0.999999	0.999989	0.999999	no	344660	NOL8
TSS10393-CUFF.5326.1	LH01727	NA	NA	NA	NA	NA	NA	NA	NA	NA	NA	NA	NA	NA	NA	NA	NA	NA	NA	NA	NA	no	1695225	CUL2
TSS103933-P1P2	LH16009	NA	NA	NA	NA	NA	NA	NA	NA	NA	NA	NA	NA	NA	NA	NA	NA	NA	NA	NA	NA	no	821225	NOL8
TSS103935-CUFF.50118.1	LH16010	NA	NA	NA	NA	NA	NA	NA	NA	NA	NA	NA	NA	NA	NA	NA	NA	NA	NA	NA	NA	no	1007589	NOL8
TSS103936-CUFF.50123.1,CUFF.50123.2	LH16011	NA	NA	NA	NA	NA	NA	NA	NA	NA	NA	NA	NA	NA	NA	NA	NA	NA	NA	NA	NA	no	1020679	NOL8
TSS103937-CUFF.50133.1	LH16012	0.075672	NA	NA	NA	NA	0.13981	NA	NA	NA	NA	0.33959	NA	NA	NA	NA	0.999256	NA	NA	NA	NA	no	1105809	NOL8
TSS103959-CUFF.50137.1	LH16013	NA	NA	NA	NA	-0.094481	NA	NA	NA	NA	0.057094	NA	NA	NA	NA	0.17611	NA	NA	NA	NA	0.999999	no	1793837	NOL8
TSS103961-ENST00000602703	LH16014	-0.02726	NA	0.42047	0.10083	NA	0.067157	NA	0.54936	0.55979	NA	0.19988	NA	0.79592	0.76824	NA	0.999256	NA	0.999999	0.999989	NA	no	1840569	NOL8
TSS103962-P1P2	LH16015	-0.081128	0.051745	-0.074974	0.066162	-0.0019622	0.091623	0.98869	0.096735	0.93942	0.20475	0.25138	0.98877	0.28878	0.9562	0.4245	0.999256	0.998964	0.951559	0.999989	0.999999	no	1850791	NOL8
TSS103965-CUFF.50138.1,CUFF.50138.2	LH16016	0.010823	0.052527	-0.13027	0.020217	-0.020729	0.98614	0.97338	0.0098625	0.19445	0.26081	0.98614	0.97368	0.049975	0.4369	0.49763	0.999256	0.998964	0.756751	0.999989	0.999999	no	1987898	NOL8
TSS103966-CUFF.50150.1	LH16017	NA	0.090315	NA	NA	NA	NA	0.11492	NA	NA	NA	NA	0.27985	NA	NA	NA	NA	0.998964	NA	NA	NA	no	2004842	NOL8
TSS103967-ENST00000454869	LH16018	-0.063338	0.038462	0.016614	0.013245	-0.0062305	0.35936	0.30355	0.19791	0.46659	0.60542	0.60055	0.5213	0.46395	0.70646	0.78209	0.999256	0.998964	0.999999	0.999989	0.999999	no	2006838	NOL8
TSS103968-CUFF.50150.3	LH16019	NA	-0.11416	NA	NA	NA	NA	0.0083623	NA	NA	NA	NA	0.036522	NA	NA	NA	NA	0.95592	NA	NA	NA	no	2033329	NOL8
TSS103971-P1P2	LH16020	-0.11272	NA	0.039944	0.12483	NA	0.020674	NA	0.24366	0.25582	NA	0.080782	NA	0.52147	0.50626	NA	0.999256	NA	0.999999	0.999989	NA	no	2229406	NOL8
TSS103973-CUFF.50147.1	LH16021	NA	NA	0.1918	-0.086527	NA	NA	NA	0.9903	0.15826	NA	NA	NA	0.99085	0.37913	NA	NA	NA	0.999999	0.999989	NA	no	2279103	NOL8
TSS103974-CUFF.50144.1	LH16022	NA	NA	0.033799	0.012358	NA	NA	NA	0.026103	0.66604	NA	NA	NA	0.10847	0.84062	NA	NA	NA	0.846731	0.999989	NA	no	2313986	NOL8
TSS103978-CUFF.50158.1	LH16023	NA	NA	NA	NA	NA	NA	NA	NA	NA	NA	NA	NA	NA	NA	NA	NA	NA	NA	NA	NA	no	2541176	NCBP1
TSS103992-P1P2	LH16024	NA	NA	NA	NA	NA	NA	NA	NA	NA	NA	NA	NA	NA	NA	NA	NA	NA	NA	NA	NA	no	2127444	NCBP1
TSS103996-ENST00000604650	LH16025	0.10428	-0.038478	-0.098978	0.064885	NA	0.50074	0.25595	0.040166	0.9199	NA	0.70844	0.45537	0.15344	0.93818	NA	0.999256	0.998964	0.875921	0.999989	NA	no	2119622	NCBP1
TSS10400-ENST00000608148	LH01728	NA	NA	-0.090834	-0.0056162	0.02114	NA	NA	0.13239	0.58164	0.14443	NA	NA	0.35971	0.78299	0.34181	NA	NA	0.971569	0.999989	0.999999	no	1671960	CUL2
TSS104025-CUFF.50200.10	LH16026	NA	0.056031	NA	NA	NA	NA	0.14925	NA	NA	NA	NA	0.32989	NA	NA	NA	NA	0.998964	NA	NA	NA	no	1377058	NCBP1
TSS104029-CUFF.50202.1	LH16027	NA	NA	NA	NA	NA	NA	NA	NA	NA	NA	NA	NA	NA	NA	NA	NA	NA	NA	NA	NA	no	1348927	NCBP1
TSS104030-CUFF.50186.1	LH16028	NA	NA	NA	NA	NA	NA	NA	NA	NA	NA	NA	NA	NA	NA	NA	NA	NA	NA	NA	NA	no	1330216	NCBP1
TSS104035-P1P2	LH16029	0.14377	0.039764	0.058503	-0.10436	0.053233	0.40243	0.60693	0.086912	0.054584	0.52048	0.63456	0.75635	0.26835	0.18141	0.7267	0.999256	0.998964	0.939794	0.97714	0.999999	no	1131191	NCBP1
TSS104040-P1P2	LH16030	NA	NA	NA	NA	NA	NA	NA	NA	NA	NA	NA	NA	NA	NA	NA	NA	NA	NA	NA	NA	no	946583	NCBP1
TSS104041-P1P2	LH16030	NA	NA	NA	NA	NA	NA	NA	NA	NA	NA	NA	NA	NA	NA	NA	NA	NA	NA	NA	NA	no	946583	NCBP1
TSS104042-P1P2	LH16030	NA	NA	NA	NA	NA	NA	NA	NA	NA	NA	NA	NA	NA	NA	NA	NA	NA	NA	NA	NA	no	946583	NCBP1
TSS104046-CUFF.50208.1	LH16031	-0.06779	-0.0015469	NA	NA	NA	0.05408	0.78253	NA	NA	NA	0.17113	0.86183	NA	NA	NA	0.999256	0.998964	NA	NA	NA	no	774703	NCBP1
TSS104048-CUFF.50211.1	LH16033	NA	0.053265	NA	NA	NA	NA	0.71015	NA	NA	NA	NA	0.82247	NA	NA	NA	NA	0.998964	NA	NA	NA	no	609805	NCBP1
TSS104050-CUFF.50212.1	LH16034	NA	NA	-0.061539	-0.20947	NA	NA	NA	0.08594	0.026602	NA	NA	NA	0.26628	0.10289	NA	NA	NA	0.938434	0.974332	NA	no	603877	NCBP1
TSS104054-P1P2	LH16036	NA	0.02219	NA	NA	NA	NA	0.95801	NA	NA	NA	NA	0.95832	NA	NA	NA	NA	0.998964	NA	NA	NA	no	395155	NCBP1
TSS104056-ENST00000529787	LH16037	NA	-0.079705	NA	NA	NA	NA	0.049607	NA	NA	NA	NA	0.15162	NA	NA	NA	NA	0.992848	NA	NA	NA	no	343075	NCBP1
TSS104059-CUFF.50238.1	LH16038	0.075546	0.0026839	0.0025063	-0.03306	0.0064256	0.72107	0.17812	0.085593	0.038306	0.094731	0.84292	0.37817	0.26558	0.13659	0.25697	0.999256	0.998964	0.938434	0.975525	0.999999	no	2815	NCBP1
TSS104074-CUFF.50247.1	LH16039	NA	NA	NA	NA	-0.052959	NA	NA	NA	NA	0.03328	NA	NA	NA	NA	0.12018	NA	NA	NA	NA	0.999999	no	226832	NCBP1
TSS104075-CUFF.50247.2	LH16040	NA	NA	NA	NA	NA	NA	NA	NA	NA	NA	NA	NA	NA	NA	NA	NA	NA	NA	NA	NA	no	228304	NCBP1
TSS104076-CUFF.50247.3	LH16041	NA	NA	NA	NA	NA	NA	NA	NA	NA	NA	NA	NA	NA	NA	NA	NA	NA	NA	NA	NA	no	229814	NCBP1
TSS104078-CUFF.50244.1	LH16042	-0.10953	NA	0.25181	-0.030187	0.010576	0.027067	NA	0.77009	0.012174	0.019779	0.10106	NA	0.90974	0.055793	0.077781	0.999256	NA	0.999999	0.909894	0.970653	no	249847	NCBP1
TSS104082-CUFF.50262.1	LH16043	NA	0.0033361	NA	NA	-0.01685	NA	0.31069	NA	NA	0.28479	NA	0.5281	NA	NA	0.52808	NA	0.998964	NA	NA	0.999999	no	372868	NCBP1
TSS104086-CUFF.50257.1	LH16044	NA	NA	NA	NA	NA	NA	NA	NA	NA	NA	NA	NA	NA	NA	NA	NA	NA	NA	NA	NA	no	524088	NCBP1
TSS104087-CUFF.50255.1	LH16045	0.11788	NA	NA	NA	0.02528	0.35589	NA	NA	NA	0.98006	0.59786	NA	NA	NA	0.98009	0.999256	NA	NA	NA	0.999999	no	528820	NCBP1
TSS104088-CUFF.50254.1	LH16046	NA	NA	NA	NA	0.023654	NA	NA	NA	NA	0.32357	NA	NA	NA	NA	0.56673	NA	NA	NA	NA	0.999999	no	521585	ANKS6
TSS104089-CUFF.50284.1	LH16047	NA	NA	NA	NA	NA	NA	NA	NA	NA	NA	NA	NA	NA	NA	NA	NA	NA	NA	NA	NA	no	509686	ANKS6
TSS104096-CUFF.50266.1	LH16048	0.057682	0.10606	0.10443	0.34884	0.023907	0.72221	0.38442	0.58847	0.31882	0.99624	0.84353	0.59799	0.82299	0.57538	0.99618	0.999256	0.998964	0.999999	0.999989	0.999999	no	2577	ANKS6
TSS104098-CUFF.50280.1	LH16049	NA	NA	NA	NA	NA	NA	NA	NA	NA	NA	NA	NA	NA	NA	NA	NA	NA	NA	NA	NA	no	64304	ALG2
TSS104120-CUFF.50358.1	LH16050	NA	NA	NA	NA	NA	NA	NA	NA	NA	NA	NA	NA	NA	NA	NA	NA	NA	NA	NA	NA	no	421422	TEX10
TSS104121-P1P2	LH16051	NA	NA	NA	NA	NA	NA	NA	NA	NA	NA	NA	NA	NA	NA	NA	NA	NA	NA	NA	NA	yes	86	TEX10
TSS104125-CUFF.50289.1	LH16052	NA	NA	NA	NA	NA	NA	NA	NA	NA	NA	NA	NA	NA	NA	NA	NA	NA	NA	NA	NA	no	19700	MRPL50
TSS104152-CUFF.50321.8	LH16053	NA	NA	NA	NA	0.024859	NA	NA	NA	NA	0.075921	NA	NA	NA	NA	0.21774	NA	NA	NA	NA	0.999999	no	799322	SMC2
TSS104168-CUFF.50333.1	LH16054	NA	NA	-0.010877	0.0097809	NA	NA	NA	0.61429	0.18033	NA	NA	NA	0.8405	0.41597	NA	NA	NA	0.999999	0.999989	NA	no	1891683	SMC2
TSS104195-CUFF.50380.2	LH16055	NA	NA	NA	NA	NA	NA	NA	NA	NA	NA	NA	NA	NA	NA	NA	NA	NA	NA	NA	NA	no	1536574	ELP1
TSS10422-P1P2	LH01729	NA	NA	NA	NA	NA	NA	NA	NA	NA	NA	NA	NA	NA	NA	NA	NA	NA	NA	NA	NA	no	198196	CUL2
TSS104243-CUFF.50421.7	LH16056	NA	NA	0.16912	-0.03599	NA	NA	NA	0.97382	0.25112	NA	NA	NA	0.98438	0.50105	NA	NA	NA	0.999999	0.999989	NA	no	450054	ELP1
TSS104245-CUFF.50421.9	LH16057	NA	NA	0.12265	0.046159	NA	NA	NA	0.9821	0.27712	NA	NA	NA	0.98689	0.52995	NA	NA	NA	0.999999	0.999989	NA	no	452084	ELP1
TSS104254-CUFF.50438.1	LH16058	NA	NA	NA	NA	NA	NA	NA	NA	NA	NA	NA	NA	NA	NA	NA	NA	NA	NA	NA	NA	yes	0	TXN
TSS104277-CUFF.50439.3	LH16059	NA	NA	NA	NA	NA	NA	NA	NA	NA	NA	NA	NA	NA	NA	NA	NA	NA	NA	NA	NA	no	1235014	TXN
TSS104280-CUFF.50441.1	LH16060	0.02209	NA	NA	NA	0.037124	0.25193	NA	NA	NA	0.30177	0.48767	NA	NA	NA	0.54921	0.999256	NA	NA	NA	0.999999	no	1326816	TXN
TSS104281-CUFF.50443.1	LH16061	NA	NA	-0.064546	0.061614	NA	NA	NA	0.19355	0.24591	NA	NA	NA	0.45823	0.49528	NA	NA	NA	0.999999	0.999989	NA	no	1351554	TXN
TSS10430-ENST00000602435	LH01730	0.10549	0.010112	-0.061885	-0.0039562	0.042177	0.56794	0.9491	0.015712	0.22689	0.79518	0.76603	0.94946	0.072946	0.474	0.88433	0.999256	0.998964	0.821044	0.999989	0.999999	no	83408	CUL2
TSS104304-CUFF.50457.1	LH16062	NA	NA	NA	NA	-0.03507	NA	NA	NA	NA	0.035024	NA	NA	NA	NA	0.12541	NA	NA	NA	NA	0.999999	no	1247706	CDC26
TSS104305-CUFF.50457.2	LH16063	NA	0.023177	NA	NA	NA	NA	0.48554	NA	NA	NA	NA	0.68825	NA	NA	NA	NA	0.998964	NA	NA	NA	no	1246915	CDC26
TSS104306-CUFF.50449.1	LH16064	NA	0.085245	NA	NA	NA	NA	0.94251	NA	NA	NA	NA	0.94281	NA	NA	NA	NA	0.998964	NA	NA	NA	no	1234087	CDC26
TSS10431-CUFF.5491.1	LH01731	0.013082	NA	0.051409	-0.10366	NA	0.079897	NA	0.9356	0.3487	NA	0.22494	NA	0.97197	0.59529	NA	0.999256	NA	0.999999	0.999989	NA	no	514235	CUL2
TSS10432-CUFF.5491.6,CUFF.5491.7	LH01731	0.013082	NA	0.051409	-0.10366	NA	0.079897	NA	0.9356	0.3487	NA	0.22494	NA	0.97197	0.59529	NA	0.999256	NA	0.999999	0.999989	NA	no	514235	CUL2
TSS104320-ENST00000605480	LH16065	NA	NA	0.10171	0.0057404	NA	NA	NA	0.53305	0.70192	NA	NA	NA	0.7845	0.85591	NA	NA	NA	0.999999	0.999989	NA	no	390390	CDC26
TSS104322-CUFF.50556.1	LH16066	NA	NA	NA	NA	0.015302	NA	NA	NA	NA	0.55809	NA	NA	NA	NA	0.75764	NA	NA	NA	NA	0.999999	no	169489	CDC26
TSS104330-CUFF.50491.2	LH16067	0.067675	NA	NA	NA	NA	0.22359	NA	NA	NA	NA	0.45149	NA	NA	NA	NA	0.999256	NA	NA	NA	NA	no	30663	PRPF4
TSS104335-CUFF.50538.12,CUFF.50538.14	LH16068	NA	NA	NA	NA	-0.05691	NA	NA	NA	NA	0.39531	NA	NA	NA	NA	0.62489	NA	NA	NA	NA	0.999999	no	338765	PRPF4
TSS104339-P1P2	LH16069	NA	NA	NA	NA	0.054566	NA	NA	NA	NA	0.10211	NA	NA	NA	NA	0.27178	NA	NA	NA	NA	0.999999	no	371833	PRPF4
TSS104355-CUFF.50509.3	LH16070	NA	NA	-0.13347	-0.082514	NA	NA	NA	0.033358	0.37495	NA	NA	NA	0.13197	0.63437	NA	NA	NA	0.868262	0.999989	NA	no	192785	ATP6V1G1
TSS104361-CUFF.50545.15	LH16071	NA	NA	NA	NA	0.046782	NA	NA	NA	NA	0.701	NA	NA	NA	NA	0.8294	NA	NA	NA	NA	0.999999	no	375711	ATP6V1G1
TSS104363-CUFF.50526.1	LH16072	NA	NA	NA	NA	-0.04684	NA	NA	NA	NA	0.22009	NA	NA	NA	NA	0.44504	NA	NA	NA	NA	0.999999	no	490890	ATP6V1G1
TSS104371-CUFF.50637.1	LH16073	NA	NA	NA	NA	NA	NA	NA	NA	NA	NA	NA	NA	NA	NA	NA	NA	NA	NA	NA	NA	no	915356	ATP6V1G1
TSS104372-CUFF.50638.1	LH16074	NA	NA	NA	NA	NA	NA	NA	NA	NA	NA	NA	NA	NA	NA	NA	NA	NA	NA	NA	NA	no	918660	ATP6V1G1
TSS104377-CUFF.50633.6,CUFF.50633.9	LH16075	NA	NA	NA	NA	0.15464	NA	NA	NA	NA	0.58623	NA	NA	NA	NA	0.77324	NA	NA	NA	NA	0.999999	no	1004550	ATP6V1G1
TSS104379-CUFF.50633.13	LH16076	NA	NA	NA	NA	NA	NA	NA	NA	NA	NA	NA	NA	NA	NA	NA	NA	NA	NA	NA	NA	no	1011171	ATP6V1G1
TSS104390-P1P2	LH16077	NA	NA	NA	NA	0.012969	NA	NA	NA	NA	0.32168	NA	NA	NA	NA	0.5653	NA	NA	NA	NA	0.999999	no	1912438	ATP6V1G1
TSS104423-CUFF.50594.10	LH16078	NA	NA	NA	NA	NA	NA	NA	NA	NA	NA	NA	NA	NA	NA	NA	NA	NA	NA	NA	NA	no	3466624	ATP6V1G1
TSS104456-CUFF.50560.2	LH16079	-0.027871	-0.018234	NA	NA	NA	0.012532	0.81245	NA	NA	NA	0.053929	0.87148	NA	NA	NA	0.999256	0.998964	NA	NA	NA	no	2294120	PDCL
TSS104458-P1P2	LH16080	0.0019794	0.028409	-0.093103	-0.219	0.094596	0.23767	0.96087	0.12064	0.028733	0.10324	0.46967	0.96117	0.33702	0.10907	0.27414	0.999256	0.998964	0.961897	0.974332	0.999999	no	2033142	PDCL
TSS104459-ENST00000589026	LH16081	0.10611	-0.028734	NA	NA	NA	0.23073	0.94652	NA	NA	NA	0.4607	0.94678	NA	NA	NA	0.999256	0.998964	NA	NA	NA	no	2001857	PDCL
TSS104461-P1P2	LH16082	0.033431	-0.014001	-0.17065	0.16554	0.079855	0.3124	0.025885	0.019688	0.89023	0.95252	0.56275	0.092986	0.086779	0.94223	0.95403	0.999256	0.992848	0.84501	0.999989	0.999999	no	1983435	PDCL
TSS104462-P1P2	LH16082	0.033431	-0.014001	-0.17065	0.16554	0.079855	0.3124	0.025885	0.019688	0.89023	0.95252	0.56275	0.092986	0.086779	0.94223	0.95403	0.999256	0.992848	0.84501	0.999989	0.999999	no	1983435	PDCL
TSS104463-P1P2	LH16082	0.089174	-0.023513	NA	NA	NA	0.87194	0.025885	NA	NA	NA	0.91827	0.092986	NA	NA	NA	0.999256	0.992848	NA	NA	NA	no	1983435	PDCL
TSS104464-P1P2	LH16083	0.016061	0.020728	0.10344	-0.02101	0.054076	0.52771	0.59551	0.44716	0.3574	0.31586	0.73395	0.74944	0.72318	0.61587	0.56064	0.999256	0.998964	0.999999	0.999989	0.999999	no	1982503	PDCL
TSS104466-ENST00000447891	LH16084	-0.0019312	0.032446	0.017855	-0.04579	-0.035816	0.12266	0.8201	0.11493	0.32505	0.18644	0.29579	0.87412	0.32579	0.57696	0.39994	0.999256	0.998964	0.959344	0.999989	0.999999	no	1981811	PDCL
TSS104467-ENST00000432640	LH16085	-0.0093122	-0.0071912	NA	NA	NA	0.78288	0.95794	NA	NA	NA	0.87779	0.95825	NA	NA	NA	0.999256	0.998964	NA	NA	NA	no	1981036	PDCL
TSS104468-ENST00000450803,ENST00000586423	LH16086	NA	0.042302	NA	NA	NA	NA	0.4299	NA	NA	NA	NA	0.64127	NA	NA	NA	NA	0.998964	NA	NA	NA	no	1980131	PDCL
TSS104469-ENST00000587916	LH16087	NA	0.028997	NA	NA	NA	NA	0.92417	NA	NA	NA	NA	0.92688	NA	NA	NA	NA	0.998964	NA	NA	NA	no	1979952	PDCL
TSS104472-CUFF.50599.10	LH16088	NA	-0.021016	NA	NA	NA	NA	0.0078241	NA	NA	NA	NA	0.034498	NA	NA	NA	NA	0.936815	NA	NA	NA	no	1456281	PDCL
TSS104476-CUFF.50586.4	LH16089	NA	NA	NA	NA	NA	NA	NA	NA	NA	NA	NA	NA	NA	NA	NA	NA	NA	NA	NA	NA	no	1280414	PDCL
TSS104481-CUFF.50641.1	LH16090	-0.014002	NA	NA	NA	NA	0.48413	NA	NA	NA	NA	0.69895	NA	NA	NA	NA	0.999256	NA	NA	NA	NA	no	1004158	PDCL
TSS104488-ENST00000602625	LH16091	0.068417	0.037098	-0.016391	-0.15846	0.035521	0.61825	0.54902	0.5261	0.016852	0.36994	0.79298	0.72281	0.77966	0.07335	0.6044	0.999256	0.998964	0.999999	0.953125	0.999999	no	502077	PDCL
TSS104489-ENST00000602692	LH16092	0.019197	-0.088442	0.07655	-0.081682	0.11389	0.47355	0.10813	0.511	0.053669	0.46336	0.68406	0.25911	0.76894	0.16982	0.67395	0.999256	0.998964	0.999999	0.97714	0.999999	no	495818	PDCL
TSS104490-ENST00000602325	LH16093	0.061752	-0.038888	NA	NA	NA	0.31837	0.04659	NA	NA	NA	0.56843	0.14565	NA	NA	NA	0.999256	0.992848	NA	NA	NA	no	454080	PDCL
TSS104493-ENST00000412262	LH16094	NA	NA	-0.034393	0.087835	NA	NA	NA	0.034889	0.72556	NA	NA	NA	0.1369	0.86508	NA	NA	NA	0.868262	0.999989	NA	no	355327	PDCL
TSS104494-ENST00000431442	LH16095	NA	NA	NA	NA	NA	NA	NA	NA	NA	NA	NA	NA	NA	NA	NA	NA	NA	NA	NA	NA	no	216770	PDCL
TSS104496-CUFF.50652.1	LH16096	0.085276	0.020389	-0.02696	0.05309	-0.03	0.78596	0.3316	0.10338	0.22148	0.17273	0.87966	0.54764	0.30243	0.46794	0.38137	0.999256	0.998964	0.956629	0.999989	0.999999	no	11155	PDCL
TSS104497-CUFF.50663.1	LH16097	0.082295	-0.0065221	0.18489	-0.19267	-0.021463	0.70313	0.59957	0.78486	0.025897	0.24426	0.83353	0.7519	0.91658	0.09738	0.47633	0.999256	0.998964	0.999999	0.974332	0.999999	no	103016	PDCL
TSS104499-ENST00000566531	LH16098	-0.0073593	-0.015401	NA	NA	NA	0.21664	0.14521	NA	NA	NA	0.44259	0.3276	NA	NA	NA	0.999256	0.998964	NA	NA	NA	no	110830	PDCL
TSS104516-P1P2	LH16099	NA	NA	NA	NA	NA	NA	NA	NA	NA	NA	NA	NA	NA	NA	NA	NA	NA	NA	NA	NA	no	121734	PSMB7
TSS104517-P1P2	LH16100	0.057824	0.023437	-0.038972	0.00014083	0.14205	0.89551	0.69518	0.47447	0.27663	0.39724	0.926	0.80878	0.74307	0.52943	0.62646	0.999256	0.998964	0.999999	0.999989	0.999999	no	27694	PSMB7
TSS104521-CUFF.50684.2	LH16101	NA	NA	NA	NA	NA	NA	NA	NA	NA	NA	NA	NA	NA	NA	NA	NA	NA	NA	NA	NA	no	133843	PSMB7
TSS104526-CUFF.50687.3	LH16102	NA	NA	NA	NA	NA	NA	NA	NA	NA	NA	NA	NA	NA	NA	NA	NA	NA	NA	NA	NA	no	209813	PSMB7
TSS104527-P1P2	LH16103	0.053175	NA	NA	NA	NA	0.70864	NA	NA	NA	NA	0.83631	NA	NA	NA	NA	0.999256	NA	NA	NA	NA	no	203470	RPL35
TSS104532-P1P2	LH16104	NA	NA	NA	NA	NA	NA	NA	NA	NA	NA	NA	NA	NA	NA	NA	NA	NA	NA	NA	NA	yes	264	HSPA5
TSS104556-ENST00000602859	LH16105	NA	NA	0.17477	-0.10242	NA	NA	NA	0.31848	0.10169	NA	NA	NA	0.61037	0.27933	NA	NA	NA	0.999999	0.997613	NA	no	749401	RPL12
TSS104562-P1P2	LH16106	NA	NA	0.23686	-0.0046496	NA	NA	NA	0.77481	0.2209	NA	NA	NA	0.91193	0.4673	NA	NA	NA	0.999999	0.999989	NA	no	224381	RPL12
TSS104563-ENST00000607259	LH16107	0.063695	NA	0.047146	0.097953	NA	0.83748	NA	0.72053	0.61847	NA	0.90881	NA	0.88691	0.80807	NA	0.999256	NA	0.999999	0.999989	NA	no	82929	RPL12
TSS104565-CUFF.50748.2	LH16108	NA	NA	NA	NA	-0.027759	NA	NA	NA	NA	0.9237	NA	NA	NA	NA	0.92747	NA	NA	NA	NA	0.999999	no	127456	RPL12
TSS104570-CUFF.50751.1	LH16109	-0.0023305	NA	NA	NA	0.093052	0.22026	NA	NA	NA	0.52635	0.44721	NA	NA	NA	0.73152	0.999256	NA	NA	NA	0.999999	no	137855	TOR2A
TSS104575-P1P2	LH16110	0.036867	NA	NA	NA	NA	0.0066524	NA	NA	NA	NA	0.032316	NA	NA	NA	NA	0.936401	NA	NA	NA	NA	no	5714	FPGS
TSS104577-P1P2	LH16111	0.051608	NA	0.12516	0.099647	0.094034	0.40763	NA	0.98861	0.13088	0.59289	0.63854	NA	0.98984	0.33181	0.77623	0.999256	NA	0.999999	0.99929	0.999999	no	8141	FPGS
TSS104578-CUFF.50762.1	LH16112	NA	NA	NA	NA	NA	NA	NA	NA	NA	NA	NA	NA	NA	NA	NA	NA	NA	NA	NA	NA	no	18646	FPGS
TSS104581-CUFF.50754.1	LH16113	0.028147	NA	NA	NA	NA	0.038024	NA	NA	NA	NA	0.13429	NA	NA	NA	NA	0.999256	NA	NA	NA	NA	no	55803	FPGS
TSS104585-ENST00000592240	LH16114	NA	NA	0.11027	-0.072498	NA	NA	NA	0.78518	0.12141	NA	NA	NA	0.91674	0.31494	NA	NA	NA	0.999999	0.99929	NA	no	3275	DPM2
TSS104586-ENST00000586374	LH16115	NA	NA	NA	NA	NA	NA	NA	NA	NA	NA	NA	NA	NA	NA	NA	NA	NA	NA	NA	NA	yes	21	DPM2
TSS104587-ENST00000591408	LH16116	NA	NA	NA	NA	NA	NA	NA	NA	NA	NA	NA	NA	NA	NA	NA	NA	NA	NA	NA	NA	yes	341	DPM2
TSS104588-ENST00000608805	LH16117	NA	NA	NA	NA	NA	NA	NA	NA	NA	NA	NA	NA	NA	NA	NA	NA	NA	NA	NA	NA	yes	894	DPM2
TSS104589-ENST00000415141	LH16118	NA	NA	0.13141	-0.060188	NA	NA	NA	0.49636	0.13492	NA	NA	NA	0.7586	0.339	NA	NA	NA	0.999999	0.99929	NA	no	1880	DPM2
TSS104591-CUFF.50786.1	LH16119	0.033549	0.015992	-0.054489	0.13497	NA	0.11738	0.3039	0.48795	0.079204	NA	0.30265	0.52163	0.75268	0.23684	NA	0.999256	0.998964	0.999999	0.988717	NA	no	41879	BBLN
TSS104594-CUFF.50767.1	LH16120	NA	NA	NA	NA	NA	NA	NA	NA	NA	NA	NA	NA	NA	NA	NA	NA	NA	NA	NA	NA	no	3211	BBLN
TSS104597-CUFF.50783.1	LH16121	-0.050179	0.063935	NA	NA	0.13265	0.12658	0.23051	NA	NA	0.46717	0.32047	0.45116	NA	NA	0.68297	0.999256	0.998964	NA	NA	0.999999	no	2096	TRUB2
TSS104598-ENST00000609315	LH16122	NA	0.03742	NA	NA	NA	NA	0.42736	NA	NA	NA	NA	0.63884	NA	NA	NA	NA	0.998964	NA	NA	NA	no	4981	TRUB2
TSS104599-CUFF.50780.1	LH16123	NA	0.042418	NA	NA	NA	NA	0.19938	NA	NA	NA	NA	0.41007	NA	NA	NA	NA	0.998964	NA	NA	NA	no	7625	COQ4
TSS104600-CUFF.50778.1	LH16124	-0.041804	NA	NA	NA	0.078917	0.059734	NA	NA	NA	0.16855	0.18358	NA	NA	NA	0.37576	0.999256	NA	NA	NA	0.999999	no	8108	URM1
TSS104601-ENST00000609303	LH16125	0.013998	0.022562	0.017144	0.067955	0.010107	0.44304	0.6471	0.24662	0.15657	0.73801	0.66661	0.78125	0.52513	0.37624	0.84995	0.999256	0.998964	0.999999	0.999989	0.999999	no	20084	URM1
TSS104602-ENST00000610052	LH16126	NA	-0.054023	0.088883	0.057811	-0.12104	NA	0.010866	0.026965	0.015396	0.01288	NA	0.045761	0.11136	0.068312	0.054861	NA	0.988186	0.846731	0.94152	0.935556	no	60221	URM1
TSS104603-CUFF.50789.1	LH16127	NA	NA	NA	NA	-0.06206	NA	NA	NA	NA	0.95182	NA	NA	NA	NA	0.95163	NA	NA	NA	NA	0.999999	no	66554	GLE1
TSS104604-CUFF.50794.1	LH16128	NA	NA	NA	NA	NA	NA	NA	NA	NA	NA	NA	NA	NA	NA	NA	NA	NA	NA	NA	NA	no	7519	GLE1
TSS104605-CUFF.50790.1	LH16129	0.039521	NA	0.00022834	0.098215	NA	0.70445	NA	0.10035	0.5811	NA	0.83422	NA	0.29623	0.78262	NA	0.999256	NA	0.955508	0.999989	NA	no	18066	SET
TSS104606-P1P2	LH16130	0.026599	-0.022866	0.22502	0.20198	0.073127	0.78801	0.18277	0.48816	0.57382	0.39108	0.88083	0.38522	0.75283	0.77763	0.62145	0.999256	0.998964	0.999999	0.999989	0.999999	no	32080	SET
TSS104607-CUFF.50792.1	LH16131	-0.2177	-0.023775	-0.094485	-0.1645	NA	0.00049427	0.066417	0.068884	0.030572	NA	0.0031192	0.19319	0.22919	0.11215	NA	0.423492	0.993145	0.919631	0.974332	NA	no	49902	SET
TSS104611-CUFF.50800.1	LH16132	0.0031021	NA	0.11108	-0.13597	NA	0.23501	NA	0.97292	0.08165	NA	0.46632	NA	0.98417	0.24169	NA	0.999256	NA	0.999999	0.988717	NA	no	31487	SPOUT1
TSS104613-CUFF.50800.3	LH16133	NA	NA	NA	NA	NA	NA	NA	NA	NA	NA	NA	NA	NA	NA	NA	NA	NA	NA	NA	NA	no	32165	SPOUT1
TSS104615-CUFF.50800.5	LH16134	NA	NA	NA	NA	NA	NA	NA	NA	NA	NA	NA	NA	NA	NA	NA	NA	NA	NA	NA	NA	no	32970	SPOUT1
TSS104620-ENST00000600965	LH16135	-0.004688	NA	-0.071505	-0.0040355	NA	0.87565	NA	0.16594	0.39026	NA	0.91936	NA	0.42147	0.64997	NA	0.999256	NA	0.993761	0.999989	NA	no	28566	PTPA
TSS104622-ENST00000599172,CUFF.50844.6,CUFF.50844.4	LH16136	-0.10398	NA	0.11832	0.029015	0.027494	0.032423	NA	0.12747	0.34647	0.96721	0.11755	NA	0.35032	0.60442	0.96736	0.999256	NA	0.967981	0.999989	0.999999	no	33780	PTPA
TSS104623-ENST00000372490	LH16137	NA	NA	NA	NA	NA	NA	NA	NA	NA	NA	NA	NA	NA	NA	NA	NA	NA	NA	NA	NA	no	34655	PTPA
TSS104624-ENST00000451229	LH16138	NA	NA	NA	NA	NA	NA	NA	NA	NA	NA	NA	NA	NA	NA	NA	NA	NA	NA	NA	NA	no	59288	PTPA
TSS104633-P1P2	LH16139	NA	NA	-0.032765	0.075253	NA	NA	NA	0.082988	0.6189	NA	NA	NA	0.25998	0.80835	NA	NA	NA	0.936913	0.999989	NA	no	178945	PTPA
TSS104634-ENST00000599815	LH16140	0.017038	NA	0.0078674	-0.14433	NA	0.17677	NA	0.23738	0.035119	NA	0.39	NA	0.5137	0.12744	NA	0.999256	NA	0.999999	0.975525	NA	no	186234	PTPA
TSS104639-P1P2	LH16141	0.022055	NA	-0.041971	0.0064888	NA	0.15298	NA	0.25881	0.40586	NA	0.35752	NA	0.54016	0.66576	NA	0.999256	NA	0.999999	0.999989	NA	no	190356	PTPA
TSS104641-P1P2	LH16142	-0.029464	NA	0.2058	-0.030538	NA	0.29355	NA	0.99908	0.66294	NA	0.53967	NA	0.99911	0.83841	NA	0.999256	NA	0.999999	0.999989	NA	no	191826	PTPA
TSS104644-P1P2	LH16143	NA	NA	0.2507	0.053993	NA	NA	NA	0.99598	0.98605	NA	NA	NA	0.99594	0.98628	NA	NA	NA	0.999999	0.999999	NA	no	194888	PTPA
TSS104646-P1P2	LH16144	-0.076672	NA	NA	NA	NA	0.50407	NA	NA	NA	NA	0.71495	NA	NA	NA	NA	0.999256	NA	NA	NA	NA	no	199830	PTPA
TSS104662-P1P2	LH16145	-0.062914	0.0064557	0.11948	0.13189	0.058915	0.053858	0.061168	0.055878	0.29223	0.10868	0.17061	0.18064	0.19986	0.54672	0.28515	0.999256	0.993145	0.908917	0.999989	0.999999	no	341254	PTPA
TSS104663-P1P2	LH16146	0.11297	0.050466	0.21699	-0.042483	0.04825	0.74164	0.32833	0.29858	0.22349	0.076176	0.84592	0.53376	0.58729	0.45286	0.21831	0.999256	0.998964	0.999999	0.999989	0.999999	no	341921	C9orf78
TSS104664-P1P2	LH16147	0.071719	0.024523	-0.04671	0.019848	0.063165	0.97054	0.091579	0.29841	0.65454	0.24834	0.97067	0.24194	0.58707	0.83271	0.48149	0.999256	0.998964	0.999999	0.999989	0.999999	no	341744	C9orf78
TSS104665-P1P2	LH16148	0.024149	0.030114	NA	NA	0.063762	0.97054	0.63289	NA	NA	0.08106	0.97067	0.77232	NA	NA	0.22858	0.999256	0.998964	NA	NA	0.999999	no	341551	C9orf78
TSS104666-P1P2	LH16149	-0.01962	-0.010396	0.21288	-0.10137	NA	0.11455	0.88283	0.1234	0.076578	NA	0.29712	0.90081	0.34243	0.23165	NA	0.999256	0.998964	0.965255	0.988717	NA	no	339837	C9orf78
TSS104667-P1P2	LH16150	0.043111	0.0018837	0.15095	-0.11427	NA	0.11455	0.65453	0.71873	0.10888	NA	0.29712	0.78592	0.88615	0.29251	NA	0.999256	0.998964	0.999999	0.99929	NA	no	339602	C9orf78
TSS104668-ENST00000607931	LH16151	-0.045519	NA	0.0020267	-0.061391	NA	0.42772	NA	0.60979	0.45461	NA	0.65454	NA	0.83742	0.69863	NA	0.999256	NA	0.999999	0.999989	NA	no	335189	C9orf78
TSS104669-ENST00000608272	LH16152	NA	NA	NA	NA	NA	NA	NA	NA	NA	NA	NA	NA	NA	NA	NA	NA	NA	NA	NA	NA	no	333684	C9orf78
TSS104670-P1P2	LH16153	0.028483	NA	-0.11825	-0.070642	0.14251	0.24582	NA	0.052439	0.032853	0.99742	0.48001	NA	0.19027	0.12087	0.9974	0.999256	NA	0.904166	0.975525	0.999999	no	332693	C9orf78
TSS104671-ENST00000427778,ENST00000608669,CUFF.51031.23	LH16154	-0.0046242	NA	NA	NA	NA	0.33154	NA	NA	NA	NA	0.55392	NA	NA	NA	NA	0.999256	NA	NA	NA	NA	no	328640	C9orf78
TSS104672-ENST00000412141	LH16155	-0.041603	-0.096599	0.13076	-0.16837	-0.072953	0.051693	0.058929	0.84573	0.044892	0.37429	0.16574	0.17546	0.94317	0.1551	0.608	0.999256	0.992848	0.999999	0.975525	0.999999	no	327682	C9orf78
TSS104678-P1P2	LH16156	NA	NA	NA	NA	0.023065	NA	NA	NA	NA	0.24841	NA	NA	NA	NA	0.48158	NA	NA	NA	NA	0.999999	no	255249	C9orf78
TSS104680-CUFF.50815.2	LH16157	0.0051425	0.017591	0.20022	-0.024228	0.10574	0.1328	0.57189	0.49918	0.11757	0.75333	0.3298	0.7357	0.76063	0.30807	0.85869	0.999256	0.998964	0.999999	0.99929	0.999999	no	192264	C9orf78
TSS104681-P1P2	LH16158	NA	0.010569	0.0025383	0.025949	-0.015897	NA	0.21174	0.33833	0.43536	0.73537	NA	0.42826	0.63242	0.68608	0.84839	NA	0.998964	0.999999	0.999989	0.999999	no	190227	C9orf78
TSS104683-CUFF.50817.1	LH16159	NA	-0.066398	-0.074721	0.077603	NA	NA	0.062234	0.29354	0.12964	NA	NA	0.18325	0.5813	0.32965	NA	NA	0.993145	0.999999	0.99929	NA	no	48242	C9orf78
TSS104684-CUFF.50820.1	LH16160	0.033863	NA	0.036273	-0.10135	NA	0.015623	NA	0.11473	0.0097253	NA	0.064294	NA	0.32536	0.045892	NA	0.999256	NA	0.95854	0.89	NA	no	73043	C9orf78
TSS104685-CUFF.50831.1	LH16161	NA	NA	-0.090616	0.027194	NA	NA	NA	0.14619	0.033886	NA	NA	NA	0.38551	0.1238	NA	NA	NA	0.982546	0.975525	NA	no	78149	C9orf78
TSS104687-CUFF.50832.1	LH16162	NA	NA	-0.095819	0.052764	NA	NA	NA	0.12487	0.62176	NA	NA	NA	0.34524	0.81037	NA	NA	NA	0.966396	0.999989	NA	no	80306	C9orf78
TSS104688-ENST00000605780	LH16163	NA	NA	-0.01563	-0.1877	NA	NA	NA	0.33267	0.0043265	NA	NA	NA	0.62621	0.023101	NA	NA	NA	0.999999	0.815788	NA	no	208848	C9orf78
TSS104694-CUFF.50862.1	LH16164	NA	NA	-0.018978	-0.045974	NA	NA	NA	0.55739	0.61546	NA	NA	NA	0.80149	0.8061	NA	NA	NA	0.999999	0.999989	NA	no	194173	NUP214
TSS104696-P1P2	LH16165	NA	NA	NA	NA	0.085923	NA	NA	NA	NA	0.92677	NA	NA	NA	NA	0.93759	NA	NA	NA	NA	0.999999	no	191767	NUP214
TSS104710-CUFF.50883.2	LH16166	NA	NA	0.15679	0.18477	NA	NA	NA	0.88768	0.3531	NA	NA	NA	0.95495	0.61138	NA	NA	NA	0.999999	0.999989	NA	no	316858	NUP214
TSS104711-CUFF.50883.3	LH16166	NA	NA	0.15679	0.18477	NA	NA	NA	0.88768	0.3531	NA	NA	NA	0.95495	0.61138	NA	NA	NA	0.999999	0.999989	NA	no	316858	NUP214
TSS104718-CUFF.50892.1	LH16167	NA	NA	NA	NA	NA	NA	NA	NA	NA	NA	NA	NA	NA	NA	NA	NA	NA	NA	NA	NA	no	24648	TTF1
TSS104734-CUFF.50909.1	LH16168	0.051858	-0.0723	NA	NA	NA	0.39146	0.012961	NA	NA	NA	0.62587	0.05326	NA	NA	NA	0.999256	0.992848	NA	NA	NA	no	52273	GTF3C5
TSS104749-CUFF.50946.7	LH16169	NA	-0.011436	NA	NA	NA	NA	0.092576	NA	NA	NA	NA	0.24356	NA	NA	NA	NA	0.998964	NA	NA	NA	no	83270	SURF6
TSS104752-CUFF.50946.11	LH16170	NA	0.10362	NA	NA	NA	NA	0.35502	NA	NA	NA	NA	0.56997	NA	NA	NA	NA	0.998964	NA	NA	NA	no	82533	SURF6
TSS104753-CUFF.50946.12	LH16171	NA	-0.0085702	NA	NA	NA	NA	0.3335	NA	NA	NA	NA	0.54952	NA	NA	NA	NA	0.998964	NA	NA	NA	no	76650	SURF6
TSS104757-CUFF.50915.1	LH16172	NA	NA	-0.065936	0.18336	NA	NA	NA	0.052187	0.28099	NA	NA	NA	0.18953	0.53431	NA	NA	NA	0.904166	0.999989	NA	no	6124	SURF6
TSS104758-CUFF.50924.1	LH16173	NA	NA	NA	NA	NA	NA	NA	NA	NA	NA	NA	NA	NA	NA	NA	NA	NA	NA	NA	NA	no	124730	RPL7A
TSS104777-P1P2	LH16174	-0.27639	-0.11806	0.017643	-0.085965	-0.05189	8.7E-05	0.0052899	0.52839	0.08352	0.077979	0.00062892	0.024954	0.78126	0.24525	0.22204	0.172534	0.934824	0.999999	0.988717	0.999999	no	109851	WDR5
TSS104778-ENST00000603928	LH16175	NA	NA	0.042383	-0.13509	0.10341	NA	NA	0.38983	0.01434	0.038273	NA	NA	0.68132	0.064291	0.13313	NA	NA	0.999999	0.931059	0.999999	no	108933	WDR5
TSS104779-ENST00000552018	LH16176	NA	NA	NA	NA	NA	NA	NA	NA	NA	NA	NA	NA	NA	NA	NA	NA	NA	NA	NA	NA	no	108023	WDR5
TSS104780-ENST00000605164	LH16177	NA	NA	0.040148	0.14731	0.062772	NA	NA	0.4346	0.58338	0.75638	NA	NA	0.71392	0.78419	0.86052	NA	NA	0.999999	0.999989	0.999999	no	106325	WDR5
TSS104784-CUFF.50974.2	LH16178	NA	NA	0.089035	-0.0065738	NA	NA	NA	0.46135	0.43813	NA	NA	NA	0.73359	0.68785	NA	NA	NA	0.999999	0.999989	NA	no	28891	WDR5
TSS104815-CUFF.50966.1	LH16179	NA	NA	NA	NA	NA	NA	NA	NA	NA	NA	NA	NA	NA	NA	NA	NA	NA	NA	NA	NA	no	766171	WDR5
TSS104860-P1P2	LH16180	0.0020567	0.082578	0.37462	-0.015799	-0.0071607	0.12231	0.79799	0.99978	0.35384	0.13565	0.31224	0.86661	0.99981	0.61221	0.32964	0.999256	0.998964	0.999999	0.999989	0.999999	no	486954	SNAPC4
TSS104862-CUFF.51010.1	LH16181	-0.10464	0.11122	0.022789	0.028419	-0.06844	0.089515	0.74082	0.37438	0.16171	0.09738	0.24704	0.8441	0.66999	0.38524	0.26231	0.999256	0.998964	0.999999	0.999989	0.999999	no	470133	SNAPC4
TSS104870-CUFF.51034.3	LH16182	NA	NA	NA	NA	NA	NA	NA	NA	NA	NA	NA	NA	NA	NA	NA	NA	NA	NA	NA	NA	no	285025	SNAPC4
TSS104872-CUFF.51042.1	LH16183	NA	NA	NA	NA	NA	NA	NA	NA	NA	NA	NA	NA	NA	NA	NA	NA	NA	NA	NA	NA	no	277800	SNAPC4
TSS104882-CUFF.51039.4	LH16184	0.10523	0.17285	NA	NA	NA	0.74141	0.94057	NA	NA	NA	0.85387	0.941	NA	NA	NA	0.999256	0.998964	NA	NA	NA	no	191525	SNAPC4
TSS104883-CUFF.51039.5	LH16186	0.078094	-0.17019	NA	NA	NA	0.28378	0.051899	NA	NA	NA	0.52775	0.15843	NA	NA	NA	0.999256	0.992848	NA	NA	NA	no	178077	SNAPC4
TSS104884-CUFF.51040.1	LH16185	0.042428	-0.096194	0.14452	-0.0075728	-0.11812	0.26851	0.013716	0.70526	0.084111	0.038397	0.50872	0.055869	0.88021	0.23225	0.13339	0.999256	0.992848	0.999999	0.988717	0.999999	no	185962	SNAPC4
TSS104887-CUFF.51038.1	LH16187	NA	0.086603	NA	NA	NA	NA	0.49482	NA	NA	NA	NA	0.69313	NA	NA	NA	NA	0.998964	NA	NA	NA	no	26934	SNAPC4
TSS104889-CUFF.51041.1	LH16188	-0.088424	0.037571	NA	NA	NA	0.038329	0.20589	NA	NA	NA	0.13507	0.41977	NA	NA	NA	0.999256	0.998964	NA	NA	NA	no	19247	SNAPC4
TSS104895-P1P2	LH16189	0.042383	NA	NA	NA	NA	0.3587	NA	NA	NA	NA	0.60002	NA	NA	NA	NA	0.999256	NA	NA	NA	NA	no	62393	SEC16A
TSS104898-P1P2	LH16190	0.068425	NA	NA	NA	NA	0.38997	NA	NA	NA	NA	0.62479	NA	NA	NA	NA	0.999256	NA	NA	NA	NA	no	65025	SEC16A
TSS104908-CUFF.51056.2	LH16192	NA	0.12402	NA	NA	NA	NA	0.55409	NA	NA	NA	NA	0.72562	NA	NA	NA	NA	0.998964	NA	NA	NA	no	102051	LCN10
TSS104909-CUFF.51057.1	LH16191	NA	-0.03809	NA	NA	NA	NA	0.60249	NA	NA	NA	NA	0.75367	NA	NA	NA	NA	0.998964	NA	NA	NA	no	104943	LCN10
TSS10491-P1P2	LH01732	NA	0.058709	NA	NA	NA	NA	0.2419	NA	NA	NA	NA	0.46219	NA	NA	NA	NA	0.998964	NA	NA	NA	no	2730733	CUL2
TSS104914-CUFF.51082.1	LH16193	-0.083835	-0.090896	NA	NA	NA	0.038605	0.000296	NA	NA	NA	0.13569	0.0019275	NA	NA	NA	0.999256	0.365368	NA	NA	NA	no	13665	LCN10
TSS104919-ENST00000415992	LH16194	-0.020071	0.023664	0.11086	0.059312	NA	0.24949	0.98642	0.66779	0.83955	NA	0.48459	0.98649	0.86425	0.9169	NA	0.999256	0.998964	0.999999	0.999989	NA	no	55916	LCN10
TSS104920-P1P2	LH16195	-0.011194	0.13923	NA	NA	NA	0.2167	0.36483	NA	NA	NA	0.44267	0.57928	NA	NA	NA	0.999256	0.998964	NA	NA	NA	no	56927	LCN10
TSS104921-ENST00000459985	LH16196	-0.017249	0.037008	NA	NA	NA	0.17209	0.14236	NA	NA	NA	0.3838	0.32319	NA	NA	NA	0.999256	0.998964	NA	NA	NA	no	62824	LCN10
TSS104922-CUFF.51055.1	LH16197	-0.031381	-0.036773	0.18424	-0.13802	NA	0.12176	0.025931	0.58496	0.02547	NA	0.31116	0.093096	0.82059	0.099519	NA	0.999256	0.992848	0.999999	0.974332	NA	no	98469	LCN10
TSS104924-CUFF.51062.2	LH16198	0.029087	NA	0.12956	-0.090389	NA	0.27981	NA	0.36649	0.00070936	NA	0.52276	NA	0.66349	0.00472	NA	0.999256	NA	0.999999	0.532498	NA	no	123121	LCN10
TSS104927-ENST00000413913	LH16199	7.9952E-05	NA	NA	NA	NA	0.53074	NA	NA	NA	NA	0.7363	NA	NA	NA	NA	0.999256	NA	NA	NA	NA	no	200984	ANAPC2
TSS104929-ENST00000457302,CUFF.51073.2	LH16200	0.059489	NA	0.060854	0.083591	NA	0.074735	NA	0.4325	0.38996	NA	0.21623	NA	0.71246	0.64969	NA	0.999256	NA	0.999999	0.999989	NA	no	139031	ANAPC2
TSS104933-CUFF.51079.1,CUFF.51079.2	LH16201	-0.050084	0.016694	-0.0064312	-0.10814	NA	0.00016474	0.0028979	0.00088309	0.0014329	NA	0.0011275	0.015166	0.006092	0.0089029	NA	0.253075	0.824308	0.4265	0.655754	NA	no	113108	ANAPC2
TSS104934-CUFF.51079.3	LH16202	0.0717	-0.026968	0.20604	-0.011775	0.0015764	0.00016474	0.0028979	0.00088309	0.0014329	0.0038353	0.0011275	0.015166	0.006092	0.0089029	0.01985	0.253075	0.824308	0.4265	0.655754	0.810891	no	112989	ANAPC2
TSS104935-ENST00000456356	LH16203	0.044113	-0.057285	0.022111	0.1353	-0.15221	0.55771	0.1078	0.4332	0.43854	0.02077	0.75803	0.2686	0.71295	0.68814	0.08095	0.999256	0.998964	0.999999	0.999989	0.974742	no	112536	ANAPC2
TSS104936-CUFF.51075.1	LH16204	-0.12013	NA	NA	NA	NA	0.0055893	NA	NA	NA	NA	0.027671	NA	NA	NA	NA	0.931616	NA	NA	NA	NA	no	60946	ANAPC2
TSS104937-CUFF.51075.2	LH16205	-0.023053	-0.043491	NA	NA	NA	0.50726	0.61991	NA	NA	NA	0.71743	0.76417	NA	NA	NA	0.999256	0.998964	NA	NA	NA	no	60660	ANAPC2
TSS104938-CUFF.51086.1	LH16206	NA	-0.040434	0.040995	0.034878	NA	NA	0.063857	0.36038	0.3511	NA	NA	0.18714	0.65674	0.60938	NA	NA	0.993145	0.999999	0.999989	NA	no	18890	NDOR1
TSS104939-CUFF.51108.1	LH16207	NA	-0.058635	NA	NA	NA	NA	0.084813	NA	NA	NA	NA	0.23072	NA	NA	NA	NA	0.998964	NA	NA	NA	no	39471	NELFB
TSS104943-CUFF.51101.1	LH16208	0.026735	NA	NA	NA	NA	0.45944	NA	NA	NA	NA	0.67959	NA	NA	NA	NA	0.999256	NA	NA	NA	NA	no	53096	NELFB
TSS104945-CUFF.51102.1	LH16209	0.12815	-0.060119	NA	NA	NA	0.94952	0.34594	NA	NA	NA	0.95255	0.56136	NA	NA	NA	0.999256	0.998964	NA	NA	NA	no	137509	NELFB
TSS104946-CUFF.51106.2	LH16210	NA	NA	NA	NA	NA	NA	NA	NA	NA	NA	NA	NA	NA	NA	NA	NA	NA	NA	NA	NA	no	106876	MRPL41
TSS104947-CUFF.51107.1	LH16211	-0.020687	-0.0055303	0.087757	-0.0029248	NA	0.022556	0.00022905	0.095703	0.37003	NA	0.086975	0.0014901	0.28665	0.62925	NA	0.999256	0.321782	0.951423	0.999989	NA	no	97560	MRPL41
TSS104961-P1P2	LH16212	0.0064998	-0.031163	-0.035828	-0.102	0.03119	0.64069	0.26258	0.12763	0.40834	0.48797	0.80318	0.48217	0.35064	0.66828	0.69984	0.999256	0.998964	0.967981	0.999989	0.999999	no	3398	MRPL41
TSS104962-CUFF.51117.1	LH16213	NA	NA	NA	NA	NA	NA	NA	NA	NA	NA	NA	NA	NA	NA	NA	NA	NA	NA	NA	NA	no	27920	MRPL41
TSS104964-CUFF.51115.2	LH16214	0.043066	NA	NA	NA	NA	0.41506	NA	NA	NA	NA	0.63037	NA	NA	NA	NA	0.999256	NA	NA	NA	NA	no	24272	EHMT1
TSS104980-P1P2	LH16215	NA	-0.066253	NA	NA	NA	NA	0.058006	NA	NA	NA	NA	0.17325	NA	NA	NA	NA	0.992848	NA	NA	NA	no	4268	FOXD4
TSS104984-CUFF.48879.1	LH16216	NA	NA	0.15448	-0.043519	NA	NA	NA	0.25774	0.20894	NA	NA	NA	0.53883	0.45348	NA	NA	NA	0.999999	0.999989	NA	no	22241	CBWD1
TSS10499-CUFF.5427.1	LH01733	NA	NA	NA	NA	-0.057747	NA	NA	NA	NA	0.01039	NA	NA	NA	NA	0.046327	NA	NA	NA	NA	0.928309	no	3221804	CUL2
TSS10500-P1P2	LH01734	NA	0.041236	0.10952	0.02457	0.027977	NA	0.75907	0.78347	0.21328	0.45849	NA	0.85529	0.91591	0.45861	0.67595	NA	0.998964	0.999999	0.999989	0.999999	no	3276156	CUL2
TSS10501-CUFF.5450.3	LH01735	NA	0.0009304	NA	NA	NA	NA	0.34	NA	NA	NA	NA	0.55577	NA	NA	NA	NA	0.998964	NA	NA	NA	no	3298811	CUL2
TSS10503-CUFF.5450.6	LH01736	NA	-0.063207	NA	NA	-0.0045348	NA	0.43422	NA	NA	0.34686	NA	0.64542	NA	NA	0.58569	NA	0.998964	NA	NA	0.999999	no	3317534	CUL2
TSS105055-CUFF.48935.2,ENST00000426860	LH16217	NA	-0.065583	NA	NA	NA	NA	0.062993	NA	NA	NA	NA	0.18509	NA	NA	NA	NA	0.993145	NA	NA	NA	no	761806	PUM3
TSS105056-CUFF.48935.1	LH16218	0.070522	0.026149	0.29386	0.094194	0.039128	0.36671	0.091662	0.6211	0.053825	0.091345	0.60642	0.24209	0.84471	0.17931	0.25004	0.999256	0.998964	0.999999	0.97714	0.999999	no	760596	PUM3
TSS105058-CUFF.48936.3	LH16219	-0.20073	-0.12384	0.13352	-0.10978	0.1218	2.7862E-05	0.005687	0.15892	0.11742	0.99756	0.00022123	0.026515	0.40902	0.30777	0.99755	0.100135	0.934824	0.99023	0.99929	0.999999	no	691513	PUM3
TSS10506-CUFF.5433.1	LH01737	NA	NA	NA	NA	NA	NA	NA	NA	NA	NA	NA	NA	NA	NA	NA	NA	NA	NA	NA	NA	no	3640596	CUL2
TSS105069-P1P2	LH16221	NA	NA	NA	NA	NA	NA	NA	NA	NA	NA	NA	NA	NA	NA	NA	NA	NA	NA	NA	NA	no	186116	PUM3
TSS105073-ENST00000447278	LH16220	NA	NA	NA	NA	NA	NA	NA	NA	NA	NA	NA	NA	NA	NA	NA	NA	NA	NA	NA	NA	no	285810	PUM3
TSS105075-CUFF.49038.26,CUFF.49038.27	LH16222	NA	NA	NA	NA	NA	NA	NA	NA	NA	NA	NA	NA	NA	NA	NA	NA	NA	NA	NA	NA	no	185964	PUM3
TSS105077-CUFF.48946.1	LH16223	NA	NA	NA	NA	NA	NA	NA	NA	NA	NA	NA	NA	NA	NA	NA	NA	NA	NA	NA	NA	no	127879	PUM3
TSS105080-CUFF.48941.1	LH16224	0.088238	-0.073342	-0.092868	-0.0069198	NA	0.57635	0.16604	0.080676	0.32229	NA	0.77293	0.35988	0.25507	0.579	NA	0.999256	0.998964	0.934455	0.999989	NA	no	100126	PUM3
TSS105087-ENST00000457383	LH16225	NA	NA	NA	NA	NA	NA	NA	NA	NA	NA	NA	NA	NA	NA	NA	NA	NA	NA	NA	NA	no	721059	RCL1
TSS105088-CUFF.48958.1	LH16226	NA	-0.054971	NA	NA	NA	NA	0.16161	NA	NA	NA	NA	0.35304	NA	NA	NA	NA	0.998964	NA	NA	NA	no	361097	RCL1
TSS10509-CUFF.5449.1	LH01738	-0.075999	-0.018091	NA	NA	NA	0.0060801	0.04437	NA	NA	NA	0.029827	0.14013	NA	NA	NA	0.936401	0.992848	NA	NA	NA	no	900577	BMS1
TSS10509-CUFF.5449.1	LH01738	-0.075999	-0.018091	NA	NA	NA	0.0060801	0.04437	NA	NA	NA	0.029827	0.14013	NA	NA	NA	0.936401	0.992848	NA	NA	NA	no	900577	BMS1
TSS105094-CUFF.48974.2,CUFF.48974.4	LH16227	NA	-0.03973	NA	NA	NA	NA	0.12642	NA	NA	NA	NA	0.29821	NA	NA	NA	NA	0.998964	NA	NA	NA	no	248029	RCL1
TSS105095-CUFF.48963.1	LH16228	NA	NA	-0.11084	0.056624	NA	NA	NA	0.06782	0.50666	NA	NA	NA	0.22688	0.73268	NA	NA	NA	0.91943	0.999989	NA	no	219599	RCL1
TSS105096-ENST00000609131,ENST00000607997	LH16229	0.015839	0.039987	0.092728	-0.0066601	-0.040334	0.28119	0.93517	0.51562	0.19723	0.5209	0.52447	0.93611	0.77217	0.44009	0.72703	0.999256	0.998964	0.999999	0.999989	0.999999	no	113420	RCL1
TSS10510-CUFF.5449.2,CUFF.5449.3	LH01739	-0.059959	-0.081082	NA	NA	NA	0.072487	0.25407	NA	NA	NA	0.21143	0.4738	NA	NA	NA	0.999256	0.998964	NA	NA	NA	no	902757	BMS1
TSS10510-CUFF.5449.2,CUFF.5449.3	LH01739	-0.059959	-0.081082	NA	NA	NA	0.072487	0.25407	NA	NA	NA	0.21143	0.4738	NA	NA	NA	0.999256	0.998964	NA	NA	NA	no	902757	BMS1
TSS105104-CUFF.48981.2	LH16231	NA	0.022833	NA	NA	-0.1124	NA	0.071366	NA	NA	0.012325	NA	0.20478	NA	NA	0.05297	NA	0.995058	NA	NA	0.928352	no	269616	RCL1
TSS105106-CUFF.48998.1	LH16232	NA	NA	-0.34045	0.091416	NA	NA	NA	0.00028655	0.80177	NA	NA	NA	0.0020759	0.89798	NA	NA	NA	0.266404	0.999989	NA	no	317961	RIC1
TSS105108-CUFF.48986.1	LH16233	NA	NA	NA	NA	-0.079236	NA	NA	NA	NA	0.044072	NA	NA	NA	NA	0.14661	NA	NA	NA	NA	0.999999	no	158063	RIC1
TSS105109-CUFF.48999.3	LH16234	NA	NA	NA	NA	NA	NA	NA	NA	NA	NA	NA	NA	NA	NA	NA	NA	NA	NA	NA	NA	no	48369	RIC1
TSS10511-CUFF.5449.4	LH01740	-0.0092289	0.0026432	NA	NA	NA	0.24225	0.38032	NA	NA	NA	0.47552	0.59414	NA	NA	NA	0.999256	0.998964	NA	NA	NA	no	906044	BMS1
TSS10511-CUFF.5449.4	LH01740	-0.0092289	0.0026432	NA	NA	NA	0.24225	0.38032	NA	NA	NA	0.47552	0.59414	NA	NA	NA	0.999256	0.998964	NA	NA	NA	no	906044	BMS1
TSS105110-CUFF.48999.2,CUFF.48999.6,NLT_00007796,NLT_00007797	LH16235	NA	NA	NA	NA	NA	NA	NA	NA	NA	NA	NA	NA	NA	NA	NA	NA	NA	NA	NA	NA	yes	8	RIC1
TSS105111-CUFF.48987.2	LH16236	NA	NA	NA	NA	NA	NA	NA	NA	NA	NA	NA	NA	NA	NA	NA	NA	NA	NA	NA	NA	no	24082	RIC1
TSS105116-CUFF.49004.2	LH16237	0.069137	NA	NA	NA	NA	0.12593	NA	NA	NA	NA	0.31925	NA	NA	NA	NA	0.999256	NA	NA	NA	NA	no	298777	RIC1
TSS10512-CUFF.5449.5	LH01741	0.038373	NA	NA	NA	NA	0.10277	NA	NA	NA	NA	0.27382	NA	NA	NA	NA	0.999256	NA	NA	NA	NA	no	918882	BMS1
TSS10512-CUFF.5449.5	LH01741	0.038373	NA	NA	NA	NA	0.10277	NA	NA	NA	NA	0.27382	NA	NA	NA	NA	0.999256	NA	NA	NA	NA	no	918882	BMS1
TSS105123-CUFF.49014.1	LH16238	NA	NA	NA	NA	NA	NA	NA	NA	NA	NA	NA	NA	NA	NA	NA	NA	NA	NA	NA	NA	no	912662	RIC1
TSS105126-CUFF.49018.1	LH16239	NA	NA	-0.025006	-0.11457	NA	NA	NA	0.024825	0.099047	NA	NA	NA	0.10425	0.27448	NA	NA	NA	0.846731	0.992739	NA	no	950727	RIC1
TSS105129-CUFF.49033.1	LH16240	NA	NA	NA	NA	NA	NA	NA	NA	NA	NA	NA	NA	NA	NA	NA	NA	NA	NA	NA	NA	no	1631616	RIC1
TSS10513-CUFF.5449.6	LH01742	0.021159	NA	NA	NA	NA	0.1841	NA	NA	NA	NA	0.39973	NA	NA	NA	NA	0.999256	NA	NA	NA	NA	no	923806	BMS1
TSS10513-CUFF.5449.6	LH01742	0.021159	NA	NA	NA	NA	0.1841	NA	NA	NA	NA	0.39973	NA	NA	NA	NA	0.999256	NA	NA	NA	NA	no	923806	BMS1
TSS105131-CUFF.49022.3	LH16241	NA	0.01829	NA	NA	NA	NA	0.64944	NA	NA	NA	NA	0.7827	NA	NA	NA	NA	0.998964	NA	NA	NA	no	2018527	RIC1
TSS10514-CUFF.5517.1	LH01743	NA	NA	NA	NA	NA	NA	NA	NA	NA	NA	NA	NA	NA	NA	NA	NA	NA	NA	NA	NA	no	926759	BMS1
TSS10514-CUFF.5517.1	LH01743	NA	NA	NA	NA	NA	NA	NA	NA	NA	NA	NA	NA	NA	NA	NA	NA	NA	NA	NA	NA	no	926759	BMS1
TSS105155-ENST00000603198	LH16242	-0.059043	0.10563	-0.090859	-0.15719	NA	0.087801	0.69526	0.065226	0.019612	NA	0.24348	0.81251	0.22106	0.081842	NA	0.999256	0.998964	0.917432	0.960134	NA	no	4474252	SNAPC3
TSS10517-CUFF.5518.1,CUFF.5518.2	LH01744	NA	NA	NA	NA	NA	NA	NA	NA	NA	NA	NA	NA	NA	NA	NA	NA	NA	NA	NA	NA	no	927497	BMS1
TSS10517-CUFF.5518.1,CUFF.5518.2	LH01744	NA	NA	NA	NA	NA	NA	NA	NA	NA	NA	NA	NA	NA	NA	NA	NA	NA	NA	NA	NA	no	927497	BMS1
TSS105179-CUFF.49088.20	LH16243	-0.01079	NA	NA	NA	0.038127	0.22336	NA	NA	NA	0.47732	0.45123	NA	NA	NA	0.69132	0.999256	NA	NA	NA	0.999999	no	2607328	SNAPC3
TSS10518-CUFF.5519.1	LH01745	-0.0024723	NA	-0.073371	0.060374	NA	0.78441	NA	0.15333	0.21624	NA	0.87869	NA	0.39875	0.46203	NA	0.999256	NA	0.985685	0.999989	NA	no	940569	BMS1
TSS10518-CUFF.5519.1	LH01745	-0.0024723	NA	-0.073371	0.060374	NA	0.78441	NA	0.15333	0.21624	NA	0.87869	NA	0.39875	0.46203	NA	0.999256	NA	0.985685	0.999989	NA	no	940569	BMS1
TSS105181-CUFF.49059.1	LH16244	NA	NA	-0.25566	-0.027843	0.0013166	NA	NA	0.005839	0.25251	0.75005	NA	NA	0.031394	0.50256	0.85671	NA	NA	0.707921	0.999989	0.999999	no	2598121	SNAPC3
TSS10519-CUFF.5520.1	LH01746	0.038664	NA	NA	NA	NA	0.03397	NA	NA	NA	NA	0.12213	NA	NA	NA	NA	0.999256	NA	NA	NA	NA	no	941071	BMS1
TSS10519-CUFF.5520.1	LH01746	0.038664	NA	NA	NA	NA	0.03397	NA	NA	NA	NA	0.12213	NA	NA	NA	NA	0.999256	NA	NA	NA	NA	no	941071	BMS1
TSS105191-P1P2	LH16245	NA	NA	NA	NA	0.0010852	NA	NA	NA	NA	0.7325	NA	NA	NA	NA	0.84677	NA	NA	NA	NA	0.999999	no	2143355	SNAPC3
TSS10520-CUFF.5521.1	LH01747	-0.044348	NA	NA	NA	NA	0.59892	NA	NA	NA	NA	0.78429	NA	NA	NA	NA	0.999256	NA	NA	NA	NA	no	941810	BMS1
TSS10520-CUFF.5521.1	LH01747	-0.044348	NA	NA	NA	NA	0.59892	NA	NA	NA	NA	0.78429	NA	NA	NA	NA	0.999256	NA	NA	NA	NA	no	941810	BMS1
TSS105220-ENST00000610061	LH16246	NA	NA	-0.12153	0.225	NA	NA	NA	0.028212	0.1004	NA	NA	NA	0.11541	0.2769	NA	NA	NA	0.850533	0.995166	NA	no	832668	SNAPC3
TSS105267-CUFF.49173.1	LH16247	NA	NA	-0.33733	0.09433	NA	NA	NA	0.0062999	0.44136	NA	NA	NA	0.033586	0.68997	NA	NA	NA	0.716515	0.999989	NA	no	69013	HAUS6
TSS105273-ENST00000609609	LH16248	-0.13786	0.0288	-0.12304	0.019876	-0.090703	0.015068	0.98057	0.027828	0.79769	0.054502	0.062402	0.98064	0.11417	0.89607	0.17041	0.999256	0.998964	0.847973	0.999989	0.999999	no	4893	RPS6
TSS105275-CUFF.49190.2	LH16249	-0.04217	0.033978	-0.14177	-0.13671	NA	0.15679	0.6348	0.024945	0.022503	NA	0.3629	0.77357	0.10464	0.090714	NA	0.999256	0.998964	0.846731	0.974332	NA	no	73042	RPS6
TSS105276-CUFF.49246.1	LH16250	NA	NA	NA	NA	0.0075441	NA	NA	NA	NA	0.5151	NA	NA	NA	NA	0.7222	NA	NA	NA	NA	0.999999	no	921119	RPS6
TSS105290-P1P2	LH16251	-0.11039	NA	NA	NA	NA	0.047524	NA	NA	NA	NA	0.15632	NA	NA	NA	NA	0.999256	NA	NA	NA	NA	no	1303861	RPS6
TSS105293-CUFF.49198.1	LH16252	NA	NA	NA	NA	NA	NA	NA	NA	NA	NA	NA	NA	NA	NA	NA	NA	NA	NA	NA	NA	no	1495451	RPS6
TSS105298-P1P2	LH16253	-0.16585	NA	-0.04228	-0.012988	NA	0.0002615	NA	0.166	0.12713	NA	0.001701	NA	0.42157	0.32516	NA	0.328501	NA	0.993761	0.99929	NA	no	2179551	RPS6
TSS105302-P1P2	LH16253	-0.16585	NA	NA	NA	NA	0.0002615	NA	NA	NA	NA	0.001701	NA	NA	NA	NA	0.328501	NA	NA	NA	NA	no	2179551	RPS6
TSS10531-P1P2	LH01748	NA	0.01001	NA	NA	NA	NA	0.014941	NA	NA	NA	NA	0.060136	NA	NA	NA	NA	0.992848	NA	NA	NA	no	307086	BMS1
TSS10531-P1P2	LH01748	NA	0.01001	NA	NA	NA	NA	0.014941	NA	NA	NA	NA	0.060136	NA	NA	NA	NA	0.992848	NA	NA	NA	no	307086	BMS1
TSS105317-CUFF.49200.1	LH16254	0.047297	NA	NA	NA	NA	0.96192	NA	NA	NA	NA	0.96243	NA	NA	NA	NA	0.999256	NA	NA	NA	NA	no	2481826	RPS6
TSS105319-CUFF.49507.1	LH16257	-0.059185	NA	-0.030376	0.027925	NA	0.23152	NA	0.334	0.10111	NA	0.46178	NA	0.62769	0.27822	NA	0.999256	NA	0.999999	0.997267	NA	no	2838469	RPS6
TSS105323-ENST00000435092	LH16256	0.11108	NA	NA	NA	NA	0.24863	NA	NA	NA	NA	0.48355	NA	NA	NA	NA	0.999256	NA	NA	NA	NA	no	2834434	RPS6
TSS105324-CUFF.49512.1	LH16255	NA	NA	0.11752	0.077119	NA	NA	NA	0.6723	0.79011	NA	NA	NA	0.86616	0.89238	NA	NA	NA	0.999999	0.999989	NA	no	2761400	RPS6
TSS10533-CUFF.5456.1,CUFF.5456.2,CUFF.5456.3	LH01749	-0.0074148	0.029519	0.15802	-0.041447	-0.031734	0.36188	0.25007	0.34158	0.37668	0.38962	0.60258	0.47001	0.636	0.6362	0.62035	0.999256	0.998964	0.999999	0.999989	0.999999	no	269758	BMS1
TSS10533-CUFF.5456.1,CUFF.5456.2,CUFF.5456.3	LH01749	-0.0074148	0.029519	0.15802	-0.041447	-0.031734	0.36188	0.25007	0.34158	0.37668	0.38962	0.60258	0.47001	0.636	0.6362	0.62035	0.999256	0.998964	0.999999	0.999989	0.999999	no	269758	BMS1
TSS10535-CUFF.5501.1,CUFF.5501.2,CUFF.5501.3	LH01750	0.085332	-0.043758	NA	NA	NA	0.69596	0.084705	NA	NA	NA	0.82988	0.23052	NA	NA	NA	0.999256	0.998964	NA	NA	NA	no	144458	BMS1
TSS10535-CUFF.5501.1,CUFF.5501.2,CUFF.5501.3	LH01750	0.085332	-0.043758	NA	NA	NA	0.69596	0.084705	NA	NA	NA	0.82988	0.23052	NA	NA	NA	0.999256	0.998964	NA	NA	NA	no	144458	BMS1
TSS105371-CUFF.49289.4	LH16258	-0.041579	NA	NA	NA	NA	0.067233	NA	NA	NA	NA	0.20007	NA	NA	NA	NA	0.999256	NA	NA	NA	NA	no	6763160	DNAJA1
TSS105382-P1P2	LH16259	NA	NA	NA	NA	NA	NA	NA	NA	NA	NA	NA	NA	NA	NA	NA	NA	NA	NA	NA	NA	no	6068579	DNAJA1
TSS105389-CUFF.49303.12	LH16260	-0.045567	NA	NA	NA	NA	0.20264	NA	NA	NA	NA	0.42414	NA	NA	NA	NA	0.999256	NA	NA	NA	NA	no	5766068	DNAJA1
TSS105400-CUFF.49296.1	LH16261	NA	NA	NA	NA	-0.025805	NA	NA	NA	NA	0.096984	NA	NA	NA	NA	0.26159	NA	NA	NA	NA	0.999999	no	3811656	DNAJA1
TSS105401-CUFF.49299.1	LH16262	NA	NA	NA	NA	NA	NA	NA	NA	NA	NA	NA	NA	NA	NA	NA	NA	NA	NA	NA	NA	no	3574491	DNAJA1
TSS105466-TUCPT_00002380	LH16263	NA	NA	NA	NA	0.0096767	NA	NA	NA	NA	0.8014	NA	NA	NA	NA	0.88835	NA	NA	NA	NA	0.999999	no	75898	DNAJA1
TSS105468-CUFF.49321.1	LH16264	0.038346	-0.0048054	NA	NA	0.095083	0.16581	0.26204	NA	NA	0.74661	0.37536	0.48161	NA	NA	0.85476	0.999256	0.998964	NA	NA	0.999999	no	4414	DNAJA1
TSS105469-P1P2	LH16265	0.0065461	-0.06101	0.039499	-0.028672	-0.11051	0.026371	0.0093277	0.25388	0.67211	0.025331	0.098949	0.039984	0.53402	0.84476	0.095537	0.999256	0.961441	0.999999	0.999989	0.999999	no	37123	NOL6
TSS105471-CUFF.49357.1,CUFF.49357.2	LH16266	NA	NA	NA	NA	NA	NA	NA	NA	NA	NA	NA	NA	NA	NA	NA	NA	NA	NA	NA	NA	no	126455	NOL6
TSS105487-CUFF.49354.1	LH16267	NA	NA	NA	NA	NA	NA	NA	NA	NA	NA	NA	NA	NA	NA	NA	NA	NA	NA	NA	NA	yes	49	UBAP1
TSS105491-P1P2	LH16268	NA	NA	NA	NA	NA	NA	NA	NA	NA	NA	NA	NA	NA	NA	NA	NA	NA	NA	NA	NA	no	45448	DCTN3
TSS105503-CUFF.49401.1	LH16269	0.085026	0.035744	NA	NA	0.13722	0.043048	0.0051043	NA	NA	0.079307	0.14613	0.024187	NA	NA	0.22475	0.999256	0.927448	NA	NA	0.999999	no	55723	VCP
TSS105513-P1P2	LH16270	NA	NA	NA	NA	NA	NA	NA	NA	NA	NA	NA	NA	NA	NA	NA	NA	NA	NA	NA	NA	yes	265	CCDC107
TSS105514-ENST00000425499	LH16271	0.0064516	-0.048915	0.008843	0.035272	0.13317	0.23476	0.4494	0.56655	0.73812	0.15544	0.466	0.65958	0.80783	0.87013	0.35741	0.999256	0.998964	0.999999	0.999989	0.999999	no	25743	TLN1
TSS105515-CUFF.49414.1	LH16272	-0.055751	NA	NA	NA	-0.0046132	0.038596	NA	NA	NA	0.3318	0.13566	NA	NA	NA	0.57339	0.999256	NA	NA	NA	0.999999	no	34747	TLN1
TSS105516-CUFF.49414.2	LH16273	NA	NA	NA	NA	NA	NA	NA	NA	NA	NA	NA	NA	NA	NA	NA	NA	NA	NA	NA	NA	no	35566	TLN1
TSS105530-CUFF.49422.1	LH16274	NA	NA	NA	NA	NA	NA	NA	NA	NA	NA	NA	NA	NA	NA	NA	NA	NA	NA	NA	NA	no	387847	TLN1
TSS105533-CUFF.49424.1	LH16275	NA	NA	NA	NA	NA	NA	NA	NA	NA	NA	NA	NA	NA	NA	NA	NA	NA	NA	NA	NA	no	555073	TLN1
TSS105534-CUFF.49423.1	LH16276	NA	NA	NA	NA	NA	NA	NA	NA	NA	NA	NA	NA	NA	NA	NA	NA	NA	NA	NA	NA	no	558695	TLN1
TSS105537-CUFF.49426.1	LH16277	-0.00090549	NA	NA	NA	0.015504	0.46144	NA	NA	NA	0.12677	0.68116	NA	NA	NA	0.31718	0.999256	NA	NA	NA	0.999999	no	803238	POLR1E
TSS105559-CUFF.49441.1	LH16278	-0.015963	NA	NA	NA	NA	0.75875	NA	NA	NA	NA	0.86361	NA	NA	NA	NA	0.999256	NA	NA	NA	NA	no	13323	POLR1E
TSS105560-CUFF.49443.1	LH16279	-0.00542	-0.0069727	0.046557	-0.042829	0.1013	0.55769	0.23784	0.35424	0.074367	0.73849	0.75802	0.4582	0.65	0.22733	0.85018	0.999256	0.998964	0.999999	0.988717	0.999999	no	18339	POLR1E
TSS105562-P1P2	LH16280	-0.022451	0.033979	0.011037	-0.040697	-0.086402	0.2348	0.87126	0.32921	0.38547	0.10239	0.46606	0.89511	0.62233	0.64513	0.27239	0.999256	0.998964	0.999999	0.999989	0.999999	no	6648	EXOSC3
TSS105563-CUFF.49444.1	LH16281	NA	NA	NA	NA	-0.0070217	NA	NA	NA	NA	0.27529	NA	NA	NA	NA	0.51598	NA	NA	NA	NA	0.999999	no	38074	EXOSC3
TSS105572-ENST00000562942	LH16282	NA	NA	0.072468	-0.2961	NA	NA	NA	0.20268	0.0019293	NA	NA	NA	0.46993	0.011664	NA	NA	NA	0.999999	0.734535	NA	no	710646	EXOSC3
TSS105573-CUFF.49482.2	LH16284	NA	NA	NA	NA	NA	NA	NA	NA	NA	NA	NA	NA	NA	NA	NA	NA	NA	NA	NA	NA	no	736303	EXOSC3
TSS105574-ENST00000566538	LH16283	NA	NA	0.010279	-0.30233	NA	NA	NA	0.74046	0.0066133	NA	NA	NA	0.89591	0.03196	NA	NA	NA	0.999999	0.863126	NA	no	711096	EXOSC3
TSS105578-CUFF.49480.1	LH16285	NA	NA	NA	NA	NA	NA	NA	NA	NA	NA	NA	NA	NA	NA	NA	NA	NA	NA	NA	NA	no	1236098	EXOSC3
TSS105588-CUFF.49497.1	LH16286	NA	NA	NA	NA	0.052616	NA	NA	NA	NA	0.2254	NA	NA	NA	NA	0.45175	NA	NA	NA	NA	0.999999	no	237491	SPATA31A6
TSS105595-CUFF.49521.1	LH16287	NA	NA	NA	NA	NA	NA	NA	NA	NA	NA	NA	NA	NA	NA	NA	NA	NA	NA	NA	NA	no	1973672	EXOSC3
TSS105596-P1P2	LH16288	NA	NA	NA	NA	NA	NA	NA	NA	NA	NA	NA	NA	NA	NA	NA	NA	NA	NA	NA	NA	no	1977666	EXOSC3
TSS105597-P1P2	LH16288	NA	NA	0.051718	-0.0011186	0.054723	NA	NA	0.0048483	0.6393	0.48218	NA	NA	0.026656	0.80736	0.69513	NA	NA	0.678493	0.999989	0.999999	no	1977666	EXOSC3
TSS105598-CUFF.49530.3,CUFF.49530.4	LH16289	NA	NA	NA	NA	NA	NA	NA	NA	NA	NA	NA	NA	NA	NA	NA	NA	NA	NA	NA	NA	no	2119406	EXOSC3
TSS1056-P1P2	LH00223	NA	NA	NA	NA	0.081032	NA	NA	NA	NA	0.057343	NA	NA	NA	NA	0.1767	NA	NA	NA	NA	0.999999	no	166310	NDUFS5
TSS105600-CUFF.49513.1	LH16290	-0.0051667	NA	-0.078964	0.044006	NA	0.22273	NA	0.13976	0.28123	NA	0.45037	NA	0.37359	0.53462	NA	0.999256	NA	0.977952	0.999989	NA	no	2158297	SPATA31A6
TSS105603-CUFF.49522.4	LH16291	0.069687	-0.0079819	NA	NA	NA	0.44064	0.10168	NA	NA	NA	0.66466	0.25865	NA	NA	NA	0.999256	0.998964	NA	NA	NA	no	2119665	SPATA31A6
TSS105635-CUFF.49552.4	LH16293	0.061931	-0.030139	NA	NA	NA	0.24038	0.081508	NA	NA	NA	0.47315	0.22527	NA	NA	NA	0.999256	0.998964	NA	NA	NA	no	5247117	ZNF658
TSS105638-CUFF.49554.1	LH16292	0.044208	NA	-0.097232	0.063366	NA	0.72488	NA	0.026172	0.57209	NA	0.8349	NA	0.10883	0.77074	NA	0.999256	NA	0.846731	0.999989	NA	no	5272872	ZNF658
TSS105639-CUFF.49651.2	LH16297	NA	-0.045178	NA	NA	NA	NA	0.60409	NA	NA	NA	NA	0.75465	NA	NA	NA	NA	0.998964	NA	NA	NA	no	4995834	ZNF658
TSS105640-CUFF.49651.1	LH16298	NA	-0.03931	NA	NA	NA	NA	0.20393	NA	NA	NA	NA	0.41682	NA	NA	NA	NA	0.998964	NA	NA	NA	no	4995217	ZNF658
TSS105641-CUFF.49651.3	LH16294	NA	0.031861	NA	NA	NA	NA	0.1398	NA	NA	NA	NA	0.31925	NA	NA	NA	NA	0.998964	NA	NA	NA	no	5183931	ZNF658
TSS105643-CUFF.49652.1,CUFF.49652.3	LH16295	0.056825	0.031387	NA	NA	NA	0.39951	0.37421	NA	NA	NA	0.63233	0.58831	NA	NA	NA	0.999256	0.998964	NA	NA	NA	no	4998975	ZNF658
TSS105650-P1P2	LH16300	NA	NA	0.10295	-0.13377	0.048101	NA	NA	0.063817	0.046591	0.0026365	NA	NA	0.21795	0.15979	0.014128	NA	NA	0.917432	0.975525	0.732331	no	909594	SPATA31A6
TSS105651-CUFF.49545.2	LH16299	NA	NA	0.21843	-0.06756	-0.012011	NA	NA	0.8793	0.14064	0.13704	NA	NA	0.95233	0.34902	0.33147	NA	NA	0.999999	0.99929	0.999999	no	910115	SPATA31A6
TSS105652-P1P2	LH16300	NA	NA	0.10295	-0.13377	NA	NA	NA	0.063817	0.046591	NA	NA	NA	0.21795	0.15979	NA	NA	NA	0.917432	0.975525	NA	no	909594	SPATA31A6
TSS105656-CUFF.49546.1	LH16301	NA	0.046459	NA	NA	NA	NA	0.046566	NA	NA	NA	NA	0.1456	NA	NA	NA	NA	0.992848	NA	NA	NA	no	544122	SPATA31A6
TSS105659-CUFF.49563.1	LH16303	NA	0.037808	NA	NA	NA	NA	0.94087	NA	NA	NA	NA	0.94124	NA	NA	NA	NA	0.998964	NA	NA	NA	no	529330	SPATA31A6
TSS105663-CUFF.49603.1	LH16304	NA	NA	NA	NA	NA	NA	NA	NA	NA	NA	NA	NA	NA	NA	NA	NA	NA	NA	NA	NA	no	4939266	ZNF658
TSS105668-CUFF.49584.2	LH16307	NA	NA	NA	NA	NA	NA	NA	NA	NA	NA	NA	NA	NA	NA	NA	NA	NA	NA	NA	NA	no	4469553	ZNF658
TSS10568-P1P2	LH01751	NA	NA	NA	NA	-0.018565	NA	NA	NA	NA	0.25322	NA	NA	NA	NA	0.48785	NA	NA	NA	NA	0.999999	no	637782	BMS1
TSS10568-P1P2	LH01751	NA	NA	NA	NA	-0.018565	NA	NA	NA	NA	0.25322	NA	NA	NA	NA	0.48785	NA	NA	NA	NA	0.999999	no	637782	BMS1
TSS105690-CUFF.49586.1	LH16308	NA	NA	NA	NA	0.012127	NA	NA	NA	NA	0.41974	NA	NA	NA	NA	0.64463	NA	NA	NA	NA	0.999999	no	4026476	ZNF658
TSS105697-CUFF.49629.1	LH16311	NA	NA	0.073816	-0.16737	NA	NA	NA	0.3669	0.011707	NA	NA	NA	0.66389	0.053918	NA	NA	NA	0.999999	0.905664	NA	no	1301381	SPATA31A6
TSS10570-P1P2	LH01751	NA	NA	NA	NA	-0.018565	NA	NA	NA	NA	0.25322	NA	NA	NA	NA	0.48785	NA	NA	NA	NA	0.999999	no	637782	BMS1
TSS10570-P1P2	LH01751	NA	NA	NA	NA	-0.018565	NA	NA	NA	NA	0.25322	NA	NA	NA	NA	0.48785	NA	NA	NA	NA	0.999999	no	637782	BMS1
TSS105701-CUFF.49631.1	LH16312	NA	NA	NA	NA	NA	NA	NA	NA	NA	NA	NA	NA	NA	NA	NA	NA	NA	NA	NA	NA	no	3810371	ZNF658
TSS10571-CUFF.5496.1	LH01752	NA	-0.044996	NA	NA	NA	NA	0.85254	NA	NA	NA	NA	0.88687	NA	NA	NA	NA	0.998964	NA	NA	NA	no	765258	BMS1
TSS10571-CUFF.5496.1	LH01752	NA	-0.044996	NA	NA	NA	NA	0.85254	NA	NA	NA	NA	0.88687	NA	NA	NA	NA	0.998964	NA	NA	NA	no	765258	BMS1
TSS105716-CUFF.49598.2	LH16313	NA	NA	NA	NA	NA	NA	NA	NA	NA	NA	NA	NA	NA	NA	NA	NA	NA	NA	NA	NA	no	3445106	ZNF658
TSS10573-CUFF.5536.1	LH01753	NA	NA	0.070096	0.11875	NA	NA	NA	0.87159	0.34383	NA	NA	NA	0.95001	0.60162	NA	NA	NA	0.999999	0.999989	NA	no	860491	BMS1
TSS10573-CUFF.5536.1	LH01753	NA	NA	0.070096	0.11875	NA	NA	NA	0.87159	0.34383	NA	NA	NA	0.95001	0.60162	NA	NA	NA	0.999999	0.999989	NA	no	860491	BMS1
TSS105731-CUFF.49614.1	LH16314	NA	NA	NA	NA	NA	NA	NA	NA	NA	NA	NA	NA	NA	NA	NA	NA	NA	NA	NA	NA	no	3150193	ZNF658
TSS105736-CUFF.49684.3	LH16315	NA	0.016464	NA	NA	NA	NA	0.10264	NA	NA	NA	NA	0.26024	NA	NA	NA	NA	0.998964	NA	NA	NA	no	1191691	SPATA31A6
TSS105739-CUFF.49620.2	LH16316	NA	-0.052961	NA	NA	NA	NA	0.055507	NA	NA	NA	NA	0.16736	NA	NA	NA	NA	0.992848	NA	NA	NA	no	1221227	SPATA31A6
TSS10574-ENST00000453284	LH01754	-0.06359	0.046504	-0.071718	0.048776	-0.0075383	0.10103	0.92669	0.1647	0.82914	0.87179	0.27046	0.92885	0.41928	0.91143	0.91488	0.999256	0.998964	0.993318	0.999989	0.999999	no	861075	BMS1
TSS10574-ENST00000453284	LH01754	-0.06359	0.046504	-0.071718	0.048776	-0.0075383	0.10103	0.92669	0.1647	0.82914	0.87179	0.27046	0.92885	0.41928	0.91143	0.91488	0.999256	0.998964	0.993318	0.999989	0.999999	no	861075	BMS1
TSS105742-ENST00000412376	LH16318	NA	-0.069448	NA	NA	NA	NA	0.040461	NA	NA	NA	NA	0.13032	NA	NA	NA	NA	0.992848	NA	NA	NA	no	1148094	SPATA31A6
TSS10575-ENST00000418966	LH01755	NA	0.014347	NA	NA	NA	NA	0.37924	NA	NA	NA	NA	0.59313	NA	NA	NA	NA	0.998964	NA	NA	NA	no	863145	BMS1
TSS10575-ENST00000418966	LH01755	NA	0.014347	NA	NA	NA	NA	0.37924	NA	NA	NA	NA	0.59313	NA	NA	NA	NA	0.998964	NA	NA	NA	no	863145	BMS1
TSS105750-CUFF.49621.1	LH16319	NA	NA	-0.064761	0.015517	-0.0058639	NA	NA	0.16496	0.011634	0.012879	NA	NA	0.41975	0.049996	0.054859	NA	NA	0.993318	0.895513	0.935556	no	984466	SPATA31A6
TSS105752-CUFF.49641.1	LH16320	NA	NA	NA	NA	NA	NA	NA	NA	NA	NA	NA	NA	NA	NA	NA	NA	NA	NA	NA	NA	no	2238130	ZNF658
TSS105761-CUFF.49732.1	LH16321	0.014407	NA	-0.010682	0.077027	NA	0.49479	NA	0.18912	0.67012	NA	0.70749	NA	0.45248	0.84337	NA	0.999256	NA	0.999999	0.999989	NA	no	2176677	ZNF658
TSS105762-CUFF.49735.1	LH16322	NA	0.026362	NA	NA	-0.071713	NA	0.84758	NA	NA	0.11725	NA	0.88472	NA	NA	0.30202	NA	0.998964	NA	NA	0.999999	no	2042592	ZNF658
TSS105765-CUFF.49698.2	LH16324	NA	-0.014038	NA	NA	0.0048412	NA	0.15957	NA	NA	0.51357	NA	0.34991	NA	NA	0.7209	NA	0.998964	NA	NA	0.999999	no	826603	SPATA31A6
TSS105768-CUFF.49698.18	LH16325	NA	0.016219	NA	NA	NA	NA	0.26119	NA	NA	NA	NA	0.4808	NA	NA	NA	NA	0.998964	NA	NA	NA	no	832740	SPATA31A6
TSS105775-CUFF.49698.17	LH16323	-0.14979	-0.094644	0.20575	-0.074843	0.057811	0.083731	0.043598	0.88281	0.10511	0.91672	0.23494	0.13829	0.95345	0.28561	0.93238	0.999256	0.992848	0.999999	0.99929	0.999999	no	824057	SPATA31A6
TSS105782-CUFF.49681.1	LH16327	NA	NA	NA	NA	NA	NA	NA	NA	NA	NA	NA	NA	NA	NA	NA	NA	NA	NA	NA	NA	no	629448	FXN
TSS105783-CUFF.49681.2,CUFF.49681.4,ENST00000609241,ENST00000446984,ENST00000592778	LH16328	0.017	NA	NA	NA	0.037777	0.048833	NA	NA	NA	0.55307	0.15935	NA	NA	NA	0.75346	0.999256	NA	NA	NA	0.999999	no	629270	FXN
TSS105784-ENST00000590767	LH16326	NA	NA	NA	NA	NA	NA	NA	NA	NA	NA	NA	NA	NA	NA	NA	NA	NA	NA	NA	NA	no	636479	FXN
TSS105789-CUFF.49680.1	LH16329	NA	0.11993	NA	NA	NA	NA	0.34236	NA	NA	NA	NA	0.55798	NA	NA	NA	NA	0.998964	NA	NA	NA	no	257502	FXN
TSS105792-P1P2	LH16330	NA	0.002796	NA	NA	NA	NA	0.39648	NA	NA	NA	NA	0.60935	NA	NA	NA	NA	0.998964	NA	NA	NA	no	59891	FXN
TSS105794-CUFF.49694.3,CUFF.49694.5	LH16332	0.0026143	0.046725	NA	NA	NA	0.35092	0.5956	NA	NA	NA	0.59397	0.7495	NA	NA	NA	0.999256	0.998964	NA	NA	NA	no	43064	FXN
TSS105795-CUFF.49694.2	LH16331	NA	NA	NA	NA	0.016307	NA	NA	NA	NA	0.75067	NA	NA	NA	NA	0.85158	NA	NA	NA	NA	0.999999	no	42843	FXN
TSS105798-CUFF.49695.1	LH16333	NA	NA	NA	NA	NA	NA	NA	NA	NA	NA	NA	NA	NA	NA	NA	NA	NA	NA	NA	NA	no	75122	FXN
TSS1058-CUFF.1079.1	LH00224	-0.10443	NA	-0.023179	-0.0283	NA	0.007942	NA	0.060396	0.14464	NA	0.037902	NA	0.2103	0.35577	NA	0.946741	NA	0.917432	0.999989	NA	no	16240	NDUFS5
TSS105802-CUFF.49703.5	LH16335	NA	-0.035767	NA	NA	NA	NA	0.21803	NA	NA	NA	NA	0.4373	NA	NA	NA	NA	0.998964	NA	NA	NA	no	270982	FXN
TSS105803-CUFF.49703.6,CUFF.49703.7	LH16336	NA	-0.077427	NA	NA	NA	NA	0.045722	NA	NA	NA	NA	0.1435	NA	NA	NA	NA	0.992848	NA	NA	NA	no	271609	FXN
TSS105806-CUFF.49701.1	LH16337	NA	NA	0.11227	-0.013185	NA	NA	NA	0.96332	0.39077	NA	NA	NA	0.982	0.65049	NA	NA	NA	0.999999	0.999989	NA	no	359982	FXN
TSS105828-CUFF.49716.1	LH16338	NA	NA	NA	NA	NA	NA	NA	NA	NA	NA	NA	NA	NA	NA	NA	NA	NA	NA	NA	NA	no	9526	SMC5
TSS105849-P1P2	LH16339	NA	0.086672	NA	NA	NA	NA	0.67101	NA	NA	NA	NA	0.79649	NA	NA	NA	NA	0.998964	NA	NA	NA	no	2527733	SMC5
TSS105873-CUFF.49761.1	LH16341	0.080897	NA	NA	NA	NA	0.14596	NA	NA	NA	NA	0.34791	NA	NA	NA	NA	0.999256	NA	NA	NA	NA	no	3695955	SMC5
TSS105883-P1P2	LH16342	NA	NA	NA	NA	NA	NA	NA	NA	NA	NA	NA	NA	NA	NA	NA	NA	NA	NA	NA	NA	no	3533434	GNAQ
TSS105890-CUFF.49773.2	LH16343	NA	NA	NA	NA	NA	NA	NA	NA	NA	NA	NA	NA	NA	NA	NA	NA	NA	NA	NA	NA	no	3337425	GNAQ
TSS105893-ENST00000455336	LH16344	-0.024058	NA	NA	NA	NA	0.73906	NA	NA	NA	NA	0.85267	NA	NA	NA	NA	0.999256	NA	NA	NA	NA	no	3014567	GNAQ
TSS1059-CUFF.1080.1	LH00225	NA	NA	NA	NA	NA	NA	NA	NA	NA	NA	NA	NA	NA	NA	NA	NA	NA	NA	NA	NA	no	20688	NDUFS5
TSS105916-CUFF.49808.1	LH16345	NA	NA	NA	NA	-0.10642	NA	NA	NA	NA	0.11871	NA	NA	NA	NA	0.3049	NA	NA	NA	NA	0.999999	no	1520552	GNAQ
TSS105929-CUFF.49830.7	LH16346	-0.05818	NA	0.2613	-0.021027	NA	0.11068	NA	0.56283	0.77891	NA	0.28966	NA	0.80521	0.87697	NA	0.999256	NA	0.999999	0.999989	NA	no	60830	PSAT1
TSS105948-ENST00000413352	LH16347	NA	NA	NA	NA	NA	NA	NA	NA	NA	NA	NA	NA	NA	NA	NA	NA	NA	NA	NA	NA	no	1235197	PSAT1
TSS10599-CUFF.5512.1	LH01756	NA	NA	-0.1607	0.050566	NA	NA	NA	0.017335	0.44174	NA	NA	NA	0.078773	0.69025	NA	NA	NA	0.82932	0.999989	NA	no	1391019	BMS1
TSS10599-CUFF.5512.1	LH01756	NA	NA	-0.1607	0.050566	NA	NA	NA	0.017335	0.44174	NA	NA	NA	0.078773	0.69025	NA	NA	NA	0.82932	0.999989	NA	no	1391019	BMS1
TSS105993-CUFF.49872.1	LH16348	NA	NA	NA	NA	NA	NA	NA	NA	NA	NA	NA	NA	NA	NA	NA	NA	NA	NA	NA	NA	no	320012	HNRNPK
TSS105995-CUFF.49877.1	LH16349	NA	NA	NA	NA	NA	NA	NA	NA	NA	NA	NA	NA	NA	NA	NA	NA	NA	NA	NA	NA	no	32560	HNRNPK
TSS1060-CUFF.1081.1	LH00226	NA	NA	NA	NA	NA	NA	NA	NA	NA	NA	NA	NA	NA	NA	NA	NA	NA	NA	NA	NA	no	40668	NDUFS5
TSS106047-ENST00000602579	LH16350	NA	NA	0.059645	-0.10892	NA	NA	NA	0.53236	0.08055	NA	NA	NA	0.78402	0.23949	NA	NA	NA	0.999999	0.988717	NA	no	1100595	NAA35
TSS106051-CUFF.49951.1	LH16351	NA	NA	NA	NA	NA	NA	NA	NA	NA	NA	NA	NA	NA	NA	NA	NA	NA	NA	NA	NA	no	1443931	NAA35
TSS106057-CUFF.49951.7	LH16352	NA	NA	NA	NA	NA	NA	NA	NA	NA	NA	NA	NA	NA	NA	NA	NA	NA	NA	NA	NA	no	1481762	NAA35
TSS106089-CUFF.49992.3,CUFF.49992.4	LH16353	NA	NA	NA	NA	NA	NA	NA	NA	NA	NA	NA	NA	NA	NA	NA	NA	NA	NA	NA	NA	no	922897	CKS2
TSS106090-CUFF.49992.5,CUFF.49992.6	LH16354	NA	NA	-0.1166	0.008061	NA	NA	NA	0.097006	0.30864	NA	NA	NA	0.28934	0.56429	NA	NA	NA	0.951559	0.999989	NA	no	921366	CKS2
TSS106092-CUFF.49983.1,CUFF.49983.2	LH16355	NA	NA	NA	NA	-0.098656	NA	NA	NA	NA	0.02288	NA	NA	NA	NA	0.08794	NA	NA	NA	NA	0.986421	no	830821	CKS2
TSS106113-P1P2	LH16356	NA	NA	NA	NA	0.087728	NA	NA	NA	NA	0.29035	NA	NA	NA	NA	0.53511	NA	NA	NA	NA	0.999999	no	300792	CKS2
TSS106114-ENST00000456944	LH16357	0.029811	NA	NA	NA	0.0074955	0.39841	NA	NA	NA	0.051566	0.63142	NA	NA	NA	0.16364	0.999256	NA	NA	NA	0.999999	no	201896	CKS2
TSS106115-CUFF.50013.2	LH16359	-0.058726	NA	-0.020008	-0.051179	-0.05424	0.1693	NA	0.46648	0.15725	0.42012	0.38005	NA	0.73733	0.37739	0.64493	0.999256	NA	0.999999	0.999989	0.999999	no	199624	CKS2
TSS106116-ENST00000429700	LH16358	0.082127	NA	NA	NA	-0.052149	0.74824	NA	NA	NA	0.22643	0.85763	NA	NA	NA	0.45316	0.999256	NA	NA	NA	0.999999	no	201260	CKS2
TSS106143-P1P2	LH16361	NA	NA	0.013823	-0.062595	NA	NA	NA	0.01966	0.028876	NA	NA	NA	0.086662	0.10948	NA	NA	NA	0.84501	0.974332	NA	no	1122308	CKS2
TSS10618-CUFF.5629.3	LH01757	NA	NA	-0.085618	-0.029304	NA	NA	NA	0.13611	0.22099	NA	NA	NA	0.36676	0.46739	NA	NA	NA	0.974496	0.999989	NA	no	773641	WASHC2C
TSS106205-CUFF.50104.1	LH16362	NA	NA	NA	NA	NA	NA	NA	NA	NA	NA	NA	NA	NA	NA	NA	NA	NA	NA	NA	NA	no	483823	NOL8
TSS106219-CUFF.50119.1	LH16363	NA	NA	-0.043533	0.065961	NA	NA	NA	0.23598	0.045893	NA	NA	NA	0.51196	0.15788	NA	NA	NA	0.999999	0.975525	NA	no	981110	NOL8
TSS106220-CUFF.50117.1	LH16364	NA	NA	NA	NA	NA	NA	NA	NA	NA	NA	NA	NA	NA	NA	NA	NA	NA	NA	NA	NA	no	1002481	NOL8
TSS106223-P1P2	LH16365	NA	NA	NA	NA	NA	NA	NA	NA	NA	NA	NA	NA	NA	NA	NA	NA	NA	NA	NA	NA	no	1111552	NOL8
TSS106224-CUFF.50148.7	LH16366	0.12871	0.091883	0.058933	0.14398	-0.045348	0.80836	0.39859	0.020617	0.53777	0.060875	0.89342	0.61131	0.090019	0.75343	0.18452	0.999256	0.998964	0.846731	0.999989	0.999999	no	1250417	NOL8
TSS106227-CUFF.50125.1	LH16367	NA	NA	0.0020829	0.1742	NA	NA	NA	0.87805	0.4113	NA	NA	NA	0.94445	0.62963	NA	NA	NA	0.999999	0.999989	NA	no	1347974	NOL8
TSS106236-P1P2	LH16368	NA	NA	-0.075444	-0.045618	NA	NA	NA	0.050287	0.15236	NA	NA	NA	0.18392	0.36899	NA	NA	NA	0.897679	0.999989	NA	no	1878901	NOL8
TSS106237-P1P2	LH16368	0.03345	-0.027744	-0.075444	-0.045618	-0.037366	0.29737	0.19229	0.050287	0.15236	0.17514	0.54438	0.39963	0.18392	0.36899	0.37483	0.999256	0.998964	0.897679	0.999989	0.999999	no	1878901	NOL8
TSS106242-CUFF.50141.1	LH16369	0.021737	-0.084994	0.024345	-0.042016	NA	0.29276	0.039744	0.10302	0.086367	NA	0.53873	0.12856	0.30166	0.25058	NA	0.999256	0.992848	0.956629	0.988717	NA	no	1979362	NOL8
TSS106246-CUFF.50149.6	LH16371	NA	NA	NA	NA	NA	NA	NA	NA	NA	NA	NA	NA	NA	NA	NA	NA	NA	NA	NA	NA	no	2038427	NOL8
TSS106247-CUFF.50149.7	LH16370	-0.081934	0.070964	0.10196	0.19272	NA	0.10909	0.8741	0.88167	0.85508	NA	0.28655	0.89646	0.95307	0.92532	NA	0.999256	0.998964	0.999999	0.999989	NA	no	2034197	NOL8
TSS106249-CUFF.50139.1	LH16372	NA	NA	NA	NA	NA	NA	NA	NA	NA	NA	NA	NA	NA	NA	NA	NA	NA	NA	NA	NA	no	2202035	NOL8
TSS106267-P1P2	LH16373	NA	0.022653	0.10986	0.013562	NA	NA	0.46019	0.064538	0.41369	NA	NA	0.66975	0.21955	0.67213	NA	NA	0.998964	0.917432	0.999989	NA	no	2206831	NCBP1
TSS106268-P1P2	LH16373	-0.12626	0.022653	0.10986	0.013562	NA	0.036046	0.46019	0.064538	0.41369	NA	0.12845	0.66975	0.21955	0.67213	NA	0.999256	0.998964	0.917432	0.999989	NA	no	2206831	NCBP1
TSS106269-CUFF.50219.10	LH16374	NA	NA	0.12225	0.1442	NA	NA	NA	0.55963	0.58946	NA	NA	NA	0.80302	0.7882	NA	NA	NA	0.999999	0.999989	NA	no	2206409	NCBP1
TSS10627-CUFF.5561.3	LH01758	NA	NA	NA	NA	NA	NA	NA	NA	NA	NA	NA	NA	NA	NA	NA	NA	NA	NA	NA	NA	no	263390	WASHC2C
TSS106279-ENST00000433656	LH16376	NA	NA	NA	NA	NA	NA	NA	NA	NA	NA	NA	NA	NA	NA	NA	NA	NA	NA	NA	NA	no	1758074	NCBP1
TSS106280-P1	LH16376	-0.087568	0.01585	-0.077495	0.16161	-0.1007	0.14569	0.090714	0.037333	0.4228	0.011564	0.34754	0.24051	0.14465	0.67803	0.050424	0.999256	0.998964	0.875921	0.999989	0.928352	no	1757643	NCBP1
TSS106280-P2	LH16376	0.030108	-0.045919	-0.17494	0.11054	0.020848	0.67482	0.32943	0.0052911	0.41599	0.96036	0.81943	0.54572	0.028799	0.67359	0.96071	0.999256	0.998964	0.693295	0.999989	0.999999	no	1758074	NCBP1
TSS106282-ENST00000427259	LH16376	0.13711	NA	-0.13974	0.19152	0.02535	0.68244	NA	0.072161	0.5246	0.31966	0.80828	NA	0.23639	0.73317	0.56365	0.999256	NA	0.926246	0.999989	0.999999	no	1758200	NCBP1
TSS106283-ENST00000448465	LH16375	0.07395	-0.05944	-0.35417	0.14959	NA	0.34756	0.029814	0.0007338	0.89038	NA	0.59132	0.10328	0.0050847	0.94226	NA	0.999256	0.992848	0.404518	0.999989	NA	no	1758597	NCBP1
TSS106284-CUFF.50190.1	LH16379	0.023747	0.0092519	-0.041407	-0.12224	-0.037233	0.71319	0.26236	0.32746	0.021682	0.24514	0.83871	0.48193	0.62037	0.088124	0.47747	0.999256	0.998964	0.999999	0.97241	0.999999	no	1615233	NCBP1
TSS106285-CUFF.50191.1	LH16377	0.015415	-0.013915	-0.073197	-0.21047	0.07353	0.7341	0.19752	0.052343	0.0076324	0.56023	0.85	0.40736	0.18999	0.037276	0.75935	0.999256	0.998964	0.904166	0.881004	0.999999	no	1750198	NCBP1
TSS106286-CUFF.50192.1	LH16378	0.017557	NA	-0.003947	0.13849	0.014944	0.73073	NA	0.4951	0.98158	0.80057	0.84819	NA	0.75774	0.98177	0.88781	0.999256	NA	0.999999	0.999999	0.999999	no	1742761	NCBP1
TSS10629-CUFF.5565.1	LH01759	NA	NA	NA	NA	-0.194	NA	NA	NA	NA	0.001966	NA	NA	NA	NA	0.011094	NA	NA	NA	NA	0.681413	no	113747	WASHC2C
TSS1063-CUFF.1090.2,ENST00000415255	LH00227	-0.040252	-0.01567	NA	NA	NA	0.25019	0.29052	NA	NA	NA	0.48553	0.50901	NA	NA	NA	0.999256	0.998964	NA	NA	NA	no	127123	PPIE
TSS106301-CUFF.50209.1	LH16380	0.037456	NA	NA	NA	NA	0.33652	NA	NA	NA	NA	0.5826	NA	NA	NA	NA	0.999256	NA	NA	NA	NA	no	748669	NCBP1
TSS106302-TUCPT_00002407	LH16381	NA	NA	NA	NA	NA	NA	NA	NA	NA	NA	NA	NA	NA	NA	NA	NA	NA	NA	NA	NA	no	510546	NCBP1
TSS106303-CUFF.50231.2	LH16382	NA	NA	NA	NA	NA	NA	NA	NA	NA	NA	NA	NA	NA	NA	NA	NA	NA	NA	NA	NA	no	510376	NCBP1
TSS106304-CUFF.50216.1	LH16384	NA	NA	NA	NA	NA	NA	NA	NA	NA	NA	NA	NA	NA	NA	NA	NA	NA	NA	NA	NA	no	481078	NCBP1
TSS106305-CUFF.50216.2	LH16383	-0.021943	NA	0.024041	-0.11551	NA	0.078546	NA	0.8211	0.12556	NA	0.22418	NA	0.93398	0.32236	NA	0.999256	NA	0.999999	0.99929	NA	no	488224	NCBP1
TSS106306-CUFF.50217.1	LH16385	0.060864	NA	NA	NA	NA	0.52413	NA	NA	NA	NA	0.7311	NA	NA	NA	NA	0.999256	NA	NA	NA	NA	no	479367	NCBP1
TSS106308-P1P2	LH16386	-0.066014	0.030199	NA	NA	0.068718	0.11628	0.3317	NA	NA	0.98382	0.30062	0.54773	NA	NA	0.98388	0.999256	0.998964	NA	NA	0.999999	no	394901	NCBP1
TSS106309-CUFF.50402.2	LH16387	NA	NA	NA	NA	NA	NA	NA	NA	NA	NA	NA	NA	NA	NA	NA	NA	NA	NA	NA	NA	no	394391	NCBP1
TSS10631-CUFF.5566.1	LH01761	NA	NA	0.097002	0.016128	0.0048715	NA	NA	0.41073	0.31866	0.71474	NA	NA	0.69639	0.57522	0.83676	NA	NA	0.999999	0.999989	0.999999	no	84073	WASHC2C
TSS106318-ENST00000437864	LH16388	0.06184	NA	0.053753	-0.13128	NA	0.19181	NA	0.32564	0.082889	NA	0.40058	NA	0.61836	0.23378	NA	0.999256	NA	0.999999	0.988717	NA	no	2167	NCBP1
TSS106324-CUFF.50267.13	LH16389	0.078379	NA	NA	NA	NA	0.11042	NA	NA	NA	NA	0.28915	NA	NA	NA	NA	0.999256	NA	NA	NA	NA	no	180459	NCBP1
TSS106326-CUFF.50274.1,CUFF.50274.2	LH16390	0.12545	NA	NA	NA	NA	0.82391	NA	NA	NA	NA	0.90375	NA	NA	NA	NA	0.999256	NA	NA	NA	NA	no	190542	NCBP1
TSS106331-P1P2	LH16391	0.14018	0.1178	-0.003849	0.132	NA	0.54134	0.99469	0.096076	0.51078	NA	0.74485	0.99474	0.28743	0.73549	NA	0.999256	0.99899	0.951423	0.999989	NA	no	315095	NCBP1
TSS106332-CUFF.50252.1	LH16392	0.051455	0.013967	-0.01048	0.17498	0.011378	0.72527	0.37681	0.24782	0.31526	0.25712	0.8452	0.59078	0.52659	0.57148	0.49288	0.999256	0.998964	0.999999	0.999989	0.999999	no	338634	NCBP1
TSS106333-CUFF.50250.1	LH16393	NA	0.015019	NA	NA	-0.0084054	NA	0.38335	NA	NA	0.54083	NA	0.59696	NA	NA	0.74345	NA	0.998964	NA	NA	0.999999	no	344575	NCBP1
TSS106336-CUFF.50259.1	LH16394	NA	NA	NA	NA	-0.11273	NA	NA	NA	NA	0.0090336	NA	NA	NA	NA	0.041467	NA	NA	NA	NA	0.919991	no	358558	NCBP1
TSS106339-CUFF.50283.1	LH16395	NA	0.099888	NA	NA	NA	NA	0.46883	NA	NA	NA	NA	0.67813	NA	NA	NA	NA	0.998964	NA	NA	NA	no	508104	ANKS6
TSS10634-P1P2	LH01762	NA	NA	0.025225	-0.10817	NA	NA	NA	0.91972	0.3193	NA	NA	NA	0.96564	0.57158	NA	NA	NA	0.999999	0.999989	NA	no	567480	NCOA4
TSS106341-P1P2	LH16396	NA	0.056472	NA	NA	-0.093278	NA	0.18169	NA	NA	0.013464	NA	0.38358	NA	NA	0.056844	NA	0.998964	NA	NA	0.937571	no	75448	ANKS6
TSS106348-ENST00000605631	LH16397	NA	NA	NA	NA	NA	NA	NA	NA	NA	NA	NA	NA	NA	NA	NA	NA	NA	NA	NA	NA	no	146808	ANKS6
TSS10635-P1P2	LH01762	NA	NA	0.025225	-0.10817	NA	NA	NA	0.91972	0.3193	NA	NA	NA	0.96564	0.57158	NA	NA	NA	0.999999	0.999989	NA	no	567480	NCOA4
TSS10637-CUFF.5593.8	LH01763	NA	NA	0.20214	0.0043696	NA	NA	NA	0.93789	0.020694	NA	NA	NA	0.97296	0.085162	NA	NA	NA	0.999999	0.963515	NA	no	547612	NCOA4
TSS106373-ENST00000524512	LH16398	0.023559	-0.050402	-0.0057945	-0.027641	0.0075187	0.016802	0.054437	0.037844	0.006386	0.002588	0.068186	0.16476	0.14618	0.031878	0.013913	0.999256	0.992848	0.875921	0.863126	0.732331	no	377972	TEX10
TSS106374-CUFF.50282.1,CUFF.50282.2,CUFF.50282.3	LH16399	0.018941	NA	0.15681	0.14163	-0.071071	0.22951	NA	0.40774	0.97282	0.2568	0.45904	NA	0.69417	0.97391	0.49247	0.999256	NA	0.999999	0.999999	0.999999	no	103634	TEX10
TSS106375-CUFF.50286.1	LH16400	NA	NA	NA	NA	NA	NA	NA	NA	NA	NA	NA	NA	NA	NA	NA	NA	NA	NA	NA	NA	no	232914	TEX10
TSS106376-CUFF.50293.1	LH16401	NA	NA	NA	NA	-0.022603	NA	NA	NA	NA	0.15594	NA	NA	NA	NA	0.35811	NA	NA	NA	NA	0.999999	no	403476	MRPL50
TSS10639-CUFF.5572.1	LH01764	NA	NA	NA	NA	NA	NA	NA	NA	NA	NA	NA	NA	NA	NA	NA	NA	NA	NA	NA	NA	no	116183	NCOA4
TSS106414-CUFF.50316.2	LH16402	NA	NA	NA	NA	-0.020808	NA	NA	NA	NA	0.068591	NA	NA	NA	NA	0.20188	NA	NA	NA	NA	0.999999	no	353107	SMC2
TSS106423-ENST00000603949	LH16403	-0.068805	0.03894	0.12272	0.11191	NA	0.10813	0.45547	0.81817	0.85655	NA	0.28461	0.66519	0.9325	0.92613	NA	0.999256	0.998964	0.999999	0.999989	NA	no	1186	SMC2
TSS106424-CUFF.50319.1	LH16404	-0.013133	-0.0084806	-0.051826	0.12016	0.027079	0.55384	0.27827	0.23831	0.81185	0.24758	0.75493	0.49735	0.51487	0.90283	0.48058	0.999256	0.998964	0.999999	0.999989	0.999999	no	16661	SMC2
TSS106437-CUFF.50318.1,CUFF.50318.2	LH16405	NA	0.026642	-0.12176	0.18224	NA	NA	0.28303	0.011989	0.78229	NA	NA	0.50189	0.059301	0.8888	NA	NA	0.998964	0.787176	0.999989	NA	no	649797	SMC2
TSS10645-CUFF.5584.1	LH01765	NA	NA	NA	NA	NA	NA	NA	NA	NA	NA	NA	NA	NA	NA	NA	NA	NA	NA	NA	NA	no	169804	NCOA4
TSS106462-CUFF.50366.1	LH16406	NA	NA	NA	NA	NA	NA	NA	NA	NA	NA	NA	NA	NA	NA	NA	NA	NA	NA	NA	NA	no	2013625	ELP1
TSS106463-CUFF.50369.1	LH16407	NA	NA	0.18352	0.28481	0.028081	NA	NA	0.97588	0.47704	0.018342	NA	NA	0.98496	0.71325	0.073133	NA	NA	0.999999	0.999989	0.959729	no	2011930	ELP1
TSS106464-CUFF.50369.2	LH16408	NA	NA	0.048329	0.043495	0.059892	NA	NA	0.64938	0.78749	0.045014	NA	NA	0.84036	0.88189	0.14174	NA	NA	0.999999	0.999989	0.999999	no	2011358	ELP1
TSS106480-CUFF.50381.1	LH16409	NA	NA	0.068551	-0.013781	NA	NA	NA	0.77006	0.18481	NA	NA	NA	0.90973	0.42336	NA	NA	NA	0.999999	0.999989	NA	no	1529090	ELP1
TSS106535-ENST00000568421	LH16410	NA	0.030326	NA	NA	NA	NA	0.90829	NA	NA	NA	NA	0.91576	NA	NA	NA	NA	0.998964	NA	NA	NA	no	1239238	CDC26
TSS106536-P1P2	LH16411	NA	-0.028435	NA	NA	0.0941	NA	0.1157	NA	NA	0.23705	NA	0.28112	NA	NA	0.46704	NA	0.998964	NA	NA	0.999999	no	1237811	CDC26
TSS106538-CUFF.50478.1,CUFF.50478.2	LH16412	-0.024983	0.050312	0.1932	0.16519	0.067277	0.23247	0.19195	0.91453	0.89766	0.56455	0.45885	0.38555	0.96386	0.92987	0.76295	0.999256	0.998964	0.999999	0.999989	0.999999	no	895641	CDC26
TSS106540-CUFF.50467.1	LH16413	-0.03892	0.010501	NA	NA	-0.025584	0.19366	0.95532	NA	NA	0.5322	0.4125	0.95565	NA	NA	0.73626	0.999256	0.998964	NA	NA	0.999999	no	799843	CDC26
TSS106541-CUFF.50467.2	LH16414	0.002348	NA	NA	NA	NA	0.4338	NA	NA	NA	NA	0.65929	NA	NA	NA	NA	0.999256	NA	NA	NA	NA	no	799690	CDC26
TSS106544-P1P2	LH16415	NA	NA	NA	NA	NA	NA	NA	NA	NA	NA	NA	NA	NA	NA	NA	NA	NA	NA	NA	NA	no	524946	CDC26
TSS106550-P1P2	LH16416	-0.0087865	0.042714	NA	NA	NA	0.28815	0.11723	NA	NA	NA	0.53314	0.28368	NA	NA	NA	0.999256	0.998964	NA	NA	NA	no	263323	CDC26
TSS106559-CUFF.50483.1	LH16417	-0.10947	NA	NA	NA	0.058913	0.036169	NA	NA	NA	0.46168	0.12878	NA	NA	NA	0.67853	0.999256	NA	NA	NA	0.999999	no	9217	CDC26
TSS106562-CUFF.50488.1	LH16418	0.02975	NA	NA	NA	NA	0.77105	NA	NA	NA	NA	0.87075	NA	NA	NA	NA	0.999256	NA	NA	NA	NA	no	270705	PRPF4
TSS106563-CUFF.50488.2	LH16419	0.10822	NA	-0.07075	-0.021318	NA	0.46529	NA	0.0083608	0.077454	NA	0.68415	NA	0.043202	0.23338	NA	0.999256	NA	0.75256	0.988717	NA	no	271007	PRPF4
TSS106564-P1P2	LH16420	NA	NA	0.021375	0.14129	NA	NA	NA	0.95034	0.27524	NA	NA	NA	0.97851	0.5279	NA	NA	NA	0.999999	0.999989	NA	no	310903	PRPF4
TSS106565-CUFF.50493.3	LH16421	NA	NA	NA	NA	0.0054675	NA	NA	NA	NA	0.11644	NA	NA	NA	NA	0.28371	NA	NA	NA	NA	0.999999	no	312303	PRPF4
TSS10658-ENST00000431774	LH01766	NA	NA	-0.12392	0.024973	NA	NA	NA	0.021953	0.49915	NA	NA	NA	0.094546	0.7277	NA	NA	NA	0.846731	0.999989	NA	no	1350809	NCOA4
TSS106580-P1P2	LH16422	-0.0058146	0.1039	0.22807	0.073004	NA	0.15723	0.64922	0.2844	0.013487	NA	0.36348	0.78257	0.5706	0.060921	NA	0.999256	0.998964	0.999999	0.921237	NA	no	189191	ATP6V1G1
TSS106584-CUFF.50510.9,CUFF.50510.10	LH16423	-0.091728	NA	0.093872	-0.010055	NA	0.0015631	NA	0.82162	0.13292	NA	0.0090368	NA	0.93424	0.33119	NA	0.719909	NA	0.999999	0.99929	NA	no	19322	ATP6V1G1
TSS106600-CUFF.50519.1	LH16424	NA	NA	NA	NA	NA	NA	NA	NA	NA	NA	NA	NA	NA	NA	NA	NA	NA	NA	NA	NA	no	670711	ATP6V1G1
TSS106602-CUFF.50630.1	LH16425	NA	NA	NA	NA	NA	NA	NA	NA	NA	NA	NA	NA	NA	NA	NA	NA	NA	NA	NA	NA	no	898454	ATP6V1G1
TSS106604-CUFF.50631.3	LH16427	NA	NA	NA	NA	-0.0019702	NA	NA	NA	NA	0.96859	NA	NA	NA	NA	0.96864	NA	NA	NA	NA	0.999999	no	1151196	ATP6V1G1
TSS106605-CUFF.50631.2	LH16426	NA	NA	NA	NA	0.025066	NA	NA	NA	NA	0.6994	NA	NA	NA	NA	0.82863	NA	NA	NA	NA	0.999999	no	1058349	ATP6V1G1
TSS106607-ENST00000433546	LH16428	NA	NA	0.027043	0.1163	NA	NA	NA	0.0024773	0.00051635	NA	NA	NA	0.014974	0.0032615	NA	NA	NA	0.611533	0.46545	NA	no	1152368	ATP6V1G1
TSS106612-CUFF.50532.1	LH16431	NA	NA	NA	NA	-0.018167	NA	NA	NA	NA	0.0084556	NA	NA	NA	NA	0.039412	NA	NA	NA	NA	0.913605	no	1655232	ATP6V1G1
TSS106613-CUFF.50533.1	LH16429	NA	NA	NA	NA	0.0035593	NA	NA	NA	NA	0.47217	NA	NA	NA	NA	0.68717	NA	NA	NA	NA	0.999999	no	1603356	ATP6V1G1
TSS106614-CUFF.50533.2	LH16430	NA	NA	NA	NA	-0.04648	NA	NA	NA	NA	0.20605	NA	NA	NA	NA	0.42084	NA	NA	NA	NA	0.999999	no	1603558	ATP6V1G1
TSS106618-P1P2	LH16432	NA	NA	NA	NA	0.053574	NA	NA	NA	NA	0.51869	NA	NA	NA	NA	0.72518	NA	NA	NA	NA	0.999999	no	1696878	ATP6V1G1
TSS10663-CUFF.5612.3	LH01767	NA	NA	NA	NA	0.13692	NA	NA	NA	NA	0.15782	NA	NA	NA	NA	0.36075	NA	NA	NA	NA	0.999999	no	1120456	NCOA4
TSS106664-CUFF.50563.1	LH16433	0.072482	-0.052397	-0.17244	0.02807	-0.0053205	0.68926	0.46942	0.03675	0.4515	0.047471	0.82655	0.67866	0.14277	0.69658	0.15428	0.999256	0.998964	0.874824	0.999989	0.999999	no	2024911	PDCL
TSS106666-NLT_00007934	LH16435	0.053569	NA	-0.020671	-0.02062	-0.023407	0.99448	NA	0.17947	0.12761	0.083941	0.99451	NA	0.43999	0.32599	0.23457	0.999256	NA	0.999999	0.99929	0.999999	no	1751761	PDCL
TSS106667-CUFF.50575.1	LH16436	0.053107	0.049356	0.074436	0.019969	0.051718	0.9734	0.71839	0.41336	0.15422	0.26781	0.97349	0.82816	0.69831	0.3722	0.50646	0.999256	0.998964	0.999999	0.999989	0.999999	no	1620897	PDCL
TSS106669-CUFF.50578.2	LH16437	NA	NA	NA	NA	NA	NA	NA	NA	NA	NA	NA	NA	NA	NA	NA	NA	NA	NA	NA	NA	no	1526812	PDCL
TSS106672-CUFF.50576.1	LH16438	NA	NA	0.061961	0.062381	NA	NA	NA	0.37384	0.7263	NA	NA	NA	0.66956	0.86535	NA	NA	NA	0.999999	0.999989	NA	no	1493542	PDCL
TSS106686-CUFF.50640.1	LH16439	-0.020267	NA	NA	NA	NA	0.41553	NA	NA	NA	NA	0.64477	NA	NA	NA	NA	0.999256	NA	NA	NA	NA	no	1044295	PDCL
TSS106687-ENST00000567068	LH16440	NA	NA	0.1803	0.074254	-0.051751	NA	NA	0.34231	0.26426	0.079141	NA	NA	0.63681	0.51567	0.22441	NA	NA	0.999999	0.999989	0.999999	no	1007233	PDCL
TSS106693-CUFF.50655.1,CUFF.50655.2	LH16441	0.018867	-0.057828	NA	NA	-0.082374	0.31499	0.38685	NA	NA	0.14249	0.5658	0.60023	NA	NA	0.33917	0.999256	0.998964	NA	NA	0.999999	no	490425	PDCL
TSS106699-CUFF.50654.2	LH16442	NA	NA	NA	NA	NA	NA	NA	NA	NA	NA	NA	NA	NA	NA	NA	NA	NA	NA	NA	NA	no	218577	PDCL
TSS106701-CUFF.50660.1	LH16443	0.064583	NA	-0.0038503	-0.071447	NA	0.058142	NA	0.12278	0.039516	NA	0.18008	NA	0.34129	0.14014	NA	0.999256	NA	0.964318	0.975525	NA	no	274539	PDCL
TSS106702-ENST00000449175	LH16444	-0.037067	-0.010856	0.19525	0.30808	0.16966	0.22565	0.20604	0.28385	0.67816	0.99594	0.44914	0.42003	0.56995	0.82507	0.99585	0.999256	0.998964	0.999999	0.999989	0.999999	no	286887	PDCL
TSS106715-P1P2	LH16445	NA	NA	NA	NA	NA	NA	NA	NA	NA	NA	NA	NA	NA	NA	NA	NA	NA	NA	NA	NA	no	375259	PSMB7
TSS106725-CUFF.50689.2	LH16448	NA	NA	NA	NA	NA	NA	NA	NA	NA	NA	NA	NA	NA	NA	NA	NA	NA	NA	NA	NA	no	92408	PSMB7
TSS106726-P1P2	LH16446	NA	NA	0.17721	0.021101	NA	NA	NA	0.11359	0.46434	NA	NA	NA	0.32306	0.70493	NA	NA	NA	0.95854	0.999989	NA	no	123383	PSMB7
TSS106727-CUFF.50689.4	LH16447	NA	NA	NA	NA	NA	NA	NA	NA	NA	NA	NA	NA	NA	NA	NA	NA	NA	NA	NA	NA	no	92811	PSMB7
TSS106736-CUFF.50725.12	LH16449	-0.26747	NA	NA	NA	NA	3.3792E-05	NA	NA	NA	NA	0.00027336	NA	NA	NA	NA	0.100135	NA	NA	NA	NA	no	36895	PSMB7
TSS106739-CUFF.50685.1	LH16450	-0.17751	0.036493	NA	NA	NA	0.0068315	0.18585	NA	NA	NA	0.033044	0.38995	NA	NA	NA	0.936401	0.998964	NA	NA	NA	no	23747	RPL35
TSS10675-CUFF.5609.1	LH01768	NA	NA	NA	NA	-0.025685	NA	NA	NA	NA	0.52529	NA	NA	NA	NA	0.73065	NA	NA	NA	NA	0.999999	no	1540282	AGAP6
TSS106772-P1P2	LH16451	NA	NA	NA	NA	NA	NA	NA	NA	NA	NA	NA	NA	NA	NA	NA	NA	NA	NA	NA	NA	no	837133	RPL12
TSS106783-CUFF.50747.2	LH16452	NA	NA	0.064774	0.17863	NA	NA	NA	0.83271	0.95145	NA	NA	NA	0.93961	0.96114	NA	NA	NA	0.999999	0.999999	NA	no	232711	RPL12
TSS106787-CUFF.50733.1	LH16453	NA	NA	NA	NA	NA	NA	NA	NA	NA	NA	NA	NA	NA	NA	NA	NA	NA	NA	NA	NA	no	81410	RPL12
TSS106789-P1P2	LH16454	NA	NA	0.079662	0.0095942	-0.076902	NA	NA	0.40406	0.21039	0.099318	NA	NA	0.69161	0.45518	0.26622	NA	NA	0.999999	0.999989	0.999999	no	25353	RPL12
TSS106791-CUFF.50746.1	LH16455	0.08368	-0.020929	0.32225	0.01112	-0.049671	0.78878	0.029143	0.99722	0.31144	0.19053	0.88131	0.10149	0.99722	0.56725	0.40549	0.999256	0.992848	0.999999	0.999989	0.999999	no	51573	RPL12
TSS106792-CUFF.50749.1	LH16456	-0.025331	NA	NA	NA	NA	0.49617	NA	NA	NA	NA	0.70862	NA	NA	NA	NA	0.999256	NA	NA	NA	NA	no	131707	RPL12
TSS106794-CUFF.50750.1	LH16458	-0.098087	NA	NA	NA	-0.0025692	0.037599	NA	NA	NA	0.4281	0.13296	NA	NA	NA	0.65144	0.999256	NA	NA	NA	0.999999	no	134447	TOR2A
TSS106796-P1P2	LH16459	NA	NA	-0.038705	-0.13812	0.052067	NA	NA	0.33842	0.044415	0.037157	NA	NA	0.6325	0.15374	0.13043	NA	NA	0.999999	0.975525	0.999999	no	41929	TOR2A
TSS106797-CUFF.50753.1	LH16460	-0.051629	0.014336	0.16159	0.030284	0.06229	0.025686	0.40802	0.45321	0.34163	0.30744	0.096734	0.61326	0.72762	0.59933	0.5537	0.999256	0.998964	0.999999	0.999989	0.999999	no	20970	TOR2A
TSS106798-CUFF.50756.1	LH16461	0.091988	NA	NA	NA	NA	0.26452	NA	NA	NA	NA	0.50364	NA	NA	NA	NA	0.999256	NA	NA	NA	NA	no	2752	FPGS
TSS106799-P1P2	LH16463	0.12487	-0.066885	-0.0042035	-0.077388	0.0094775	0.76716	0.39695	0.094307	0.042642	0.78616	0.8636	0.6065	0.28221	0.14458	0.86916	0.999256	0.998964	0.946365	0.975525	0.999999	no	51008	DPM2
TSS10680-CUFF.5617.1	LH01769	NA	NA	NA	NA	0.018883	NA	NA	NA	NA	0.66407	NA	NA	NA	NA	0.81029	NA	NA	NA	NA	0.999999	no	1374645	AGAP6
TSS106800-P1P2	LH16462	0.10143	0.0089596	NA	NA	0.15313	0.33857	0.12621	NA	NA	0.74105	0.58424	0.2979	NA	NA	0.85155	0.999256	0.998964	NA	NA	0.999999	no	52149	DPM2
TSS106802-CUFF.50760.1	LH16465	NA	NA	-0.090048	0.071969	NA	NA	NA	0.14104	0.90097	NA	NA	NA	0.37585	0.94475	NA	NA	NA	0.980001	0.999989	NA	no	75104	BBLN
TSS106803-CUFF.50761.1	LH16464	NA	NA	-0.25693	-0.02444	NA	NA	NA	0.0081623	0.23185	NA	NA	NA	0.042282	0.46366	NA	NA	NA	0.75256	0.999989	NA	no	80786	BBLN
TSS106804-P1P2	LH16466	NA	NA	-0.030406	0.094753	NA	NA	NA	0.15134	0.25725	NA	NA	NA	0.39504	0.50781	NA	NA	NA	0.984152	0.999989	NA	no	65803	BBLN
TSS106805-ENST00000602939	LH16467	0.0060603	0.034214	-0.15966	-0.14512	-0.057176	0.73146	0.10711	0.025145	0.093059	0.06864	0.8486	0.26749	0.10527	0.26308	0.20199	0.999256	0.998964	0.846731	0.988717	0.999999	no	50939	BBLN
TSS106806-P1P2	LH16468	-0.0052587	-0.038661	-0.035708	-0.031962	NA	0.11738	0.15659	0.18507	0.046503	NA	0.30265	0.34519	0.4472	0.15956	NA	0.999256	0.998964	0.999999	0.975525	NA	no	41548	BBLN
TSS106807-CUFF.50765.1	LH16469	NA	NA	0.010105	0.018134	NA	NA	NA	0.80963	0.64632	NA	NA	NA	0.92836	0.82714	NA	NA	NA	0.999999	0.999989	NA	no	28939	BBLN
TSS106809-CUFF.50773.1	LH16470	NA	NA	NA	NA	-0.03287	NA	NA	NA	NA	0.17244	NA	NA	NA	NA	0.38097	NA	NA	NA	NA	0.999999	no	42932	BBLN
TSS106810-CUFF.50774.1	LH16471	NA	0.035296	0.080519	0.1043	0.12668	NA	0.92066	0.52303	0.21974	0.23504	NA	0.92428	0.77747	0.44781	0.46449	NA	0.998964	0.999999	0.999989	0.999999	no	73201	BBLN
TSS106811-CUFF.50775.1	LH16472	NA	0.019725	-0.069128	0.071864	0.014887	NA	0.45244	0.086136	0.17564	0.7175	NA	0.66234	0.26671	0.4082	0.83827	NA	0.998964	0.938434	0.999989	0.999999	no	56382	TRUB2
TSS106812-CUFF.50775.2	LH16472	NA	0.022404	NA	NA	0.01688	NA	0.80106	NA	NA	0.7175	NA	0.86764	NA	NA	0.83827	NA	0.998964	NA	NA	0.999999	no	56320	TRUB2
TSS106814-ENST00000608252	LH16473	-0.050116	0.016289	-0.10799	-0.026212	0.060096	0.35632	0.93136	0.12639	0.14643	0.41181	0.59818	0.93278	0.34828	0.35893	0.6382	0.999256	0.998964	0.967872	0.999989	0.999999	no	5838	TRUB2
TSS106815-ENST00000608093	LH16474	-0.00033509	0.076708	-0.079123	0.030965	0.080941	0.32185	0.25863	0.24655	0.95229	0.97195	0.57118	0.47831	0.52504	0.96153	0.972	0.999256	0.998964	0.999999	0.999999	0.999999	no	5003	TRUB2
TSS106816-CUFF.50779.1	LH16475	NA	0.0094668	NA	NA	NA	NA	0.1639	NA	NA	NA	NA	0.35653	NA	NA	NA	NA	0.998964	NA	NA	NA	no	8084	COQ4
TSS106817-CUFF.50784.1	LH16476	NA	-0.033558	NA	NA	-0.012252	NA	0.070147	NA	NA	0.28771	NA	0.202	NA	NA	0.53179	NA	0.993145	NA	NA	0.999999	no	21944	URM1
TSS106818-CUFF.50788.3,CUFF.50788.4	LH16477	NA	NA	NA	NA	0.10369	NA	NA	NA	NA	0.75426	NA	NA	NA	NA	0.85408	NA	NA	NA	NA	0.999999	no	63912	GLE1
TSS10682-CUFF.5617.3	LH01770	NA	NA	NA	NA	0.059999	NA	NA	NA	NA	0.88781	NA	NA	NA	NA	0.9203	NA	NA	NA	NA	0.999999	no	1371678	AGAP6
TSS106820-P1P2	LH16478	-0.055643	-0.21048	0.18445	-0.075368	NA	0.051094	0.0011231	0.036406	0.048981	NA	0.16435	0.0063365	0.14164	0.1663	NA	0.999256	0.645359	0.873311	0.97714	NA	no	31576	GLE1
TSS106822-CUFF.50793.1	LH16479	NA	NA	NA	NA	NA	NA	NA	NA	NA	NA	NA	NA	NA	NA	NA	NA	NA	NA	NA	NA	no	1108	GLE1
TSS106824-P1P2	LH16481	NA	NA	NA	NA	NA	NA	NA	NA	NA	NA	NA	NA	NA	NA	NA	NA	NA	NA	NA	NA	no	16315	GLE1
TSS106825-ENST00000426704	LH16480	-0.11279	-0.072333	0.11564	0.12111	NA	0.020908	0.0075346	0.58335	0.98485	NA	0.081595	0.033359	0.81941	0.9851	NA	0.999256	0.935227	0.999999	0.999999	NA	no	7613	GLE1
TSS106826-ENST00000428643	LH16482	-0.018871	NA	-0.055264	0.12103	NA	0.3443	NA	0.13306	0.60175	NA	0.58868	NA	0.3609	0.79661	NA	0.999256	NA	0.971752	0.999989	NA	no	19845	SET
TSS106827-CUFF.50791.1	LH16483	0.11295	NA	0.10185	0.22418	NA	0.99947	NA	0.42924	0.93147	NA	0.99952	NA	0.71002	0.95337	NA	0.999928	NA	0.999999	0.999989	NA	no	7193	SET
TSS106828-CUFF.50798.1	LH16484	-0.036538	NA	-0.10005	-0.043921	NA	0.15061	NA	0.0012118	0.31483	NA	0.35426	NA	0.0081209	0.57095	NA	0.999256	NA	0.491114	0.999989	NA	no	49268	DOLK
TSS106829-ENST00000594418	LH16485	0.12245	NA	-0.055624	0.13096	NA	0.99992	NA	0.28078	0.75998	NA	0.99993	NA	0.561	0.8599	NA	0.999928	NA	0.999999	0.999989	NA	no	57393	DOLK
TSS106830-CUFF.50797.1	LH16486	NA	0.0006974	-0.15673	-0.098012	NA	NA	0.082517	0.0044201	0.11815	NA	NA	0.2269	0.024711	0.30906	NA	NA	0.998964	0.666609	0.99929	NA	no	30179	PTPA
TSS106831-CUFF.50805.1	LH16487	0.0055461	NA	-0.0036591	-0.035091	NA	0.65593	NA	0.030481	0.25164	NA	0.81023	NA	0.12287	0.50164	NA	0.999256	NA	0.857574	0.999989	NA	no	31434	PTPA
TSS106839-CUFF.50806.1	LH16488	NA	NA	-0.022262	-0.10395	NA	NA	NA	0.14482	0.071688	NA	NA	NA	0.38297	0.22215	NA	NA	NA	0.981637	0.988717	NA	no	179790	PTPA
TSS10684-CUFF.5614.1	LH01771	NA	NA	NA	NA	0.049096	NA	NA	NA	NA	0.44668	NA	NA	NA	NA	0.66643	NA	NA	NA	NA	0.999999	no	1326312	AGAP6
TSS106841-CUFF.50885.23	LH16489	NA	NA	0.042315	-0.061633	NA	NA	NA	0.46727	0.056844	NA	NA	NA	0.73791	0.18739	NA	NA	NA	0.999999	0.97714	NA	no	191103	PTPA
TSS106860-CUFF.51024.16	LH16491	NA	NA	-0.13642	0.18345	NA	NA	NA	0.026945	0.63197	NA	NA	NA	0.11129	0.81737	NA	NA	NA	0.846731	0.999989	NA	no	321386	PTPA
TSS106869-CUFF.51027.1	LH16490	NA	NA	0.010553	-0.06091	NA	NA	NA	0.0422	0.0028838	NA	NA	NA	0.1596	0.016565	NA	NA	NA	0.883805	0.815788	NA	no	319547	PTPA
TSS106870-CUFF.51032.2,CUFF.51032.1	LH16492	-0.012588	-0.019726	-0.069643	0.056502	-0.070908	0.31125	0.22733	0.40443	0.80059	0.22886	0.56137	0.44817	0.69188	0.8974	0.45635	0.999256	0.998964	0.999999	0.999989	0.999999	no	317189	C9orf78
TSS106882-P1P2	LH16493	NA	NA	NA	NA	NA	NA	NA	NA	NA	NA	NA	NA	NA	NA	NA	NA	NA	NA	NA	NA	no	111964	C9orf78
TSS106883-CUFF.50829.1	LH16494	NA	NA	NA	NA	0.080338	NA	NA	NA	NA	0.27286	NA	NA	NA	NA	0.51291	NA	NA	NA	NA	0.999999	no	300741	ASS1
TSS106902-CUFF.50842.1,CUFF.50842.4,CUFF.50842.6,CUFF.50842.7,CUFF.50842.8	LH16495	0.085026	NA	NA	NA	NA	0.88472	NA	NA	NA	NA	0.92224	NA	NA	NA	NA	0.999256	NA	NA	NA	NA	no	22787	ASS1
TSS106905-P1P2	LH16496	0.042478	0.078059	-0.0021838	-0.10178	-0.11447	0.82622	0.078126	0.11214	0.057562	0.03472	0.90521	0.21952	0.32013	0.18926	0.12447	0.999256	0.998964	0.956629	0.97714	0.999999	no	99568	ASS1
TSS106906-CUFF.50849.1	LH16497	NA	0.12856	NA	NA	NA	NA	0.24285	NA	NA	NA	NA	0.4631	NA	NA	NA	NA	0.998964	NA	NA	NA	no	63644	EXOSC2
TSS106907-CUFF.50850.1	LH16499	0.037938	-0.13443	0.19264	-0.35484	0.011275	0.051251	0.0026993	0.86441	0.0005523	0.020365	0.16471	0.014168	0.94801	0.0037472	0.079643	0.999256	0.816191	0.999999	0.484308	0.972727	no	12124	EXOSC2
TSS106908-CUFF.50851.1	LH16498	0.010701	-0.079843	-0.028865	0.077378	-0.046594	0.18108	0.13143	0.24343	0.10687	0.55125	0.39561	0.30616	0.52116	0.28891	0.75209	0.999256	0.998964	0.999999	0.99929	0.999999	no	8820	EXOSC2
TSS106909-CUFF.50852.2,CUFF.50852.4,CUFF.50852.6,CUFF.50852.7	LH16500	0.023809	NA	NA	NA	NA	0.1908	NA	NA	NA	NA	0.40873	NA	NA	NA	NA	0.999256	NA	NA	NA	NA	no	134139	EXOSC2
TSS106915-P1P2	LH16501	0.027381	0.011051	NA	NA	NA	0.64679	0.35046	NA	NA	NA	0.78683	0.55737	NA	NA	NA	0.999256	0.998964	NA	NA	NA	no	4338	NUP214
TSS106916-P1P2	LH16501	0.027381	0.011051	NA	NA	NA	0.64679	0.35046	NA	NA	NA	0.78683	0.55737	NA	NA	NA	0.999256	0.998964	NA	NA	NA	no	4338	NUP214
TSS106923-ENST00000415423	LH16502	-0.17964	NA	0.23692	0.068158	NA	0.00039589	NA	0.99946	0.35207	NA	0.0025337	NA	0.99948	0.61037	NA	0.392908	NA	0.999999	0.999989	NA	no	293709	NUP214
TSS106924-CUFF.50873.1	LH16503	NA	NA	-0.063606	0.00065249	NA	NA	NA	0.13035	0.43065	NA	NA	NA	0.3559	0.68299	NA	NA	NA	0.970523	0.999989	NA	no	309214	NUP214
TSS106931-CUFF.50887.1	LH16504	NA	NA	NA	NA	NA	NA	NA	NA	NA	NA	NA	NA	NA	NA	NA	NA	NA	NA	NA	NA	no	82129	MED27
TSS106940-CUFF.50901.3	LH16505	NA	NA	NA	NA	NA	NA	NA	NA	NA	NA	NA	NA	NA	NA	NA	NA	NA	NA	NA	NA	no	127967	GTF3C4
TSS106945-CUFF.50906.2	LH16506	NA	NA	NA	NA	NA	NA	NA	NA	NA	NA	NA	NA	NA	NA	NA	NA	NA	NA	NA	NA	yes	202	GTF3C5
TSS106957-P1P2	LH16507	NA	-0.10285	NA	NA	NA	NA	0.096311	NA	NA	NA	NA	0.24973	NA	NA	NA	NA	0.998964	NA	NA	NA	no	57706	SURF6
TSS106960-CUFF.50923.1	LH16508	NA	NA	NA	NA	NA	NA	NA	NA	NA	NA	NA	NA	NA	NA	NA	NA	NA	NA	NA	NA	no	112660	RPL7A
TSS106968-ENST00000425189	LH16509	NA	NA	NA	NA	-0.013924	NA	NA	NA	NA	0.57359	NA	NA	NA	NA	0.76745	NA	NA	NA	NA	0.999999	no	306461	RPL7A
TSS106969-CUFF.50941.1	LH16510	0.14705	NA	NA	NA	NA	0.47479	NA	NA	NA	NA	0.69173	NA	NA	NA	NA	0.999256	NA	NA	NA	NA	no	140126	WDR5
TSS10697-CUFF.5624.1	LH01772	0.036257	0.080796	-0.17329	-0.034452	-0.011064	0.98221	0.09131	0.025087	0.12604	0.14077	0.98217	0.22923	0.10509	0.32062	0.32232	0.999256	0.998964	0.846731	0.99929	0.999999	no	463246	AGAP6
TSS106974-CUFF.50950.15	LH16511	0.062468	NA	NA	NA	NA	0.056111	NA	NA	NA	NA	0.17555	NA	NA	NA	NA	0.999256	NA	NA	NA	NA	no	3022	WDR5
TSS106979-CUFF.50971.1	LH16512	-0.070106	0.032029	-0.086342	-0.089988	NA	0.20227	0.074881	0.13656	0.06291	NA	0.42367	0.21266	0.36761	0.2033	NA	0.999256	0.997742	0.975265	0.981604	NA	no	35994	WDR5
TSS10699-CUFF.5636.1	LH01773	NA	NA	NA	NA	NA	NA	NA	NA	NA	NA	NA	NA	NA	NA	NA	NA	NA	NA	NA	NA	no	240577	AGAP6
TSS106997-CUFF.50956.2	LH16513	NA	NA	-0.15921	-0.1994	NA	NA	NA	0.014044	0.00023066	NA	NA	NA	0.066932	0.0017699	NA	NA	NA	0.804243	0.310866	NA	no	233363	WDR5
TSS106998-CUFF.50998.1	LH16514	NA	NA	0.13716	-0.0035871	NA	NA	NA	0.96795	0.33114	NA	NA	NA	0.97752	0.58168	NA	NA	NA	0.999999	0.999989	NA	no	305162	WDR5
TSS106999-CUFF.50998.2	LH16515	NA	NA	-0.0049917	0.084566	NA	NA	NA	0.77817	0.61342	NA	NA	NA	0.91348	0.796	NA	NA	NA	0.999999	0.999989	NA	no	306354	WDR5
TSS107-CUFF.61.1	LH00041	-0.17714	NA	NA	NA	NA	0.0055607	NA	NA	NA	NA	0.027562	NA	NA	NA	NA	0.931616	NA	NA	NA	NA	no	108748	FAAP20
TSS1070-CUFF.1087.1	LH00228	NA	NA	NA	NA	NA	NA	NA	NA	NA	NA	NA	NA	NA	NA	NA	NA	NA	NA	NA	NA	no	42444	PPIE
TSS107005-CUFF.50964.4	LH16516	-0.044385	NA	NA	NA	0.020478	0.96298	NA	NA	NA	0.74256	0.96341	NA	NA	NA	0.85246	0.999256	NA	NA	NA	0.999999	no	488872	WDR5
TSS107006-ENST00000371813	LH16517	0.12028	NA	0.12217	0.1556	NA	0.48657	NA	0.94925	0.56288	NA	0.69575	NA	0.97803	0.76326	NA	0.999256	NA	0.999999	0.999989	NA	no	516759	WDR5
TSS107007-CUFF.50965.1	LH16518	NA	NA	NA	NA	NA	NA	NA	NA	NA	NA	NA	NA	NA	NA	NA	NA	NA	NA	NA	NA	no	639608	WDR5
TSS107008-CUFF.50985.2,CUFF.50985.3	LH16519	0.015657	NA	NA	NA	NA	0.12608	NA	NA	NA	NA	0.31953	NA	NA	NA	NA	0.999256	NA	NA	NA	NA	no	688601	WDR5
TSS107009-P1P2	LH16522	0.011594	NA	NA	NA	NA	0.087046	NA	NA	NA	NA	0.2419	NA	NA	NA	NA	0.999256	NA	NA	NA	NA	no	736517	WDR5
TSS107010-CUFF.50986.1	LH16520	0.04423	NA	0.0085686	0.018656	0.10266	0.91338	NA	0.17025	0.22274	0.74131	0.93309	NA	0.42784	0.45184	0.85171	0.999256	NA	0.994201	0.999989	0.999999	no	696041	WDR5
TSS107011-P1P2	LH16521	0.076474	NA	0.20326	0.16865	0.025793	0.89572	NA	0.8854	0.18649	0.98399	0.92609	NA	0.95425	0.42611	0.98404	0.999256	NA	0.999999	0.999989	0.999999	no	708065	WDR5
TSS107040-P1P2	LH16523	-0.077087	-0.0042128	0.15755	0.0082742	NA	0.31105	0.10874	0.50756	0.53513	NA	0.56112	0.27013	0.76643	0.75167	NA	0.999256	0.998964	0.999999	0.999989	NA	no	922553	SNAPC4
TSS107044-CUFF.51130.39	LH16524	0.090141	NA	NA	NA	NA	0.22232	NA	NA	NA	NA	0.44988	NA	NA	NA	NA	0.999256	NA	NA	NA	NA	no	917696	SNAPC4
TSS107045-P1P2	LH16525	0.060625	-0.074098	0.08499	-0.061385	NA	0.11713	0.018128	0.94854	0.14091	NA	0.30216	0.071102	0.97773	0.34946	NA	0.999256	0.992848	0.999999	0.99929	NA	no	914056	SNAPC4
TSS10705-ENST00000429104,ENST00000444438	LH01774	0.027193	0.039994	0.14133	-0.053951	0.026017	0.37698	0.54367	0.61543	0.52932	0.69426	0.59566	0.69852	0.82206	0.73668	0.81373	0.999256	0.998964	0.999999	0.999989	0.999999	no	9390	AGAP6
TSS107055-ENST00000415062	LH16526	0.12519	0.07019	0.092076	-0.034781	-0.039381	0.30573	0.25571	0.36351	0.4217	0.068259	0.55457	0.47545	0.66021	0.67731	0.20112	0.999256	0.998964	0.999999	0.999989	0.999999	no	888371	SNAPC4
TSS10706-CUFF.5657.3	LH01775	-0.13096	-0.055476	0.093903	0.097658	0.0076363	0.012214	0.33917	0.29452	0.38535	0.31872	0.052874	0.55497	0.58249	0.645	0.56292	0.999256	0.998964	0.999999	0.999989	0.999999	no	6003	AGAP6
TSS10707-CUFF.5655.1	LH01776	NA	0.01173	NA	NA	NA	NA	0.93619	NA	NA	NA	NA	0.93702	NA	NA	NA	NA	0.998964	NA	NA	NA	no	318728	AGAP6
TSS107079-CUFF.51037.2	LH16527	-0.096723	0.11185	NA	NA	NA	0.055627	0.1094	NA	NA	NA	0.17449	0.2712	NA	NA	NA	0.999256	0.998964	NA	NA	NA	no	473344	SNAPC4
TSS107082-P1P2	LH16528	-0.012138	NA	-0.032653	0.11201	NA	0.37681	NA	0.37442	0.34946	NA	0.61444	NA	0.67003	0.6076	NA	0.999256	NA	0.999999	0.999989	NA	no	285776	SNAPC4
TSS107093-CUFF.51043.1	LH16529	0.080978	NA	NA	NA	NA	0.39685	NA	NA	NA	NA	0.63023	NA	NA	NA	NA	0.999256	NA	NA	NA	NA	no	39248	SNAPC4
TSS10710-CUFF.5656.1,CUFF.5656.5	LH01777	NA	-0.0099187	NA	NA	NA	NA	0.18458	NA	NA	NA	NA	0.38798	NA	NA	NA	NA	0.998964	NA	NA	NA	no	549794	AGAP6
TSS107117-P1P2	LH16530	0.019247	0.048952	NA	NA	NA	0.08145	0.076422	NA	NA	NA	0.23032	0.21619	NA	NA	NA	0.999256	0.998964	NA	NA	NA	no	69485	LCN10
TSS107125-CUFF.51084.3	LH16531	NA	-0.0085019	NA	NA	NA	NA	0.064625	NA	NA	NA	NA	0.18897	NA	NA	NA	NA	0.993145	NA	NA	NA	no	21003	LCN10
TSS107127-P1P2	LH16533	-0.016698	0.00091124	-0.17551	-0.076338	-0.054557	0.078611	0.399	0.022832	0.38245	0.18765	0.22433	0.61172	0.097552	0.64207	0.40159	0.999256	0.998964	0.846731	0.999989	0.999999	no	13796	LCN10
TSS107128-P1P2	LH16532	-0.012043	0.15469	0.023526	-0.069163	-0.017833	0.66871	0.35784	0.47356	0.19352	0.24543	0.81636	0.56522	0.74239	0.41365	0.47786	0.999256	0.998964	0.999999	0.999989	0.999999	no	15735	LCN10
TSS10713-CUFF.5689.15	LH01778	NA	NA	NA	NA	NA	NA	NA	NA	NA	NA	NA	NA	NA	NA	NA	NA	NA	NA	NA	NA	no	617925	AGAP6
TSS107131-CUFF.51053.1	LH16534	0.053574	-0.010398	0.02173	0.088823	0.059718	0.57605	0.69343	0.65722	0.89214	0.45322	0.77268	0.81127	0.85975	0.94268	0.67155	0.999256	0.998964	0.999999	0.999989	0.999999	no	54023	LCN10
TSS107132-CUFF.51093.6	LH16535	-0.054391	NA	NA	NA	NA	0.13757	NA	NA	NA	NA	0.33639	NA	NA	NA	NA	0.999256	NA	NA	NA	NA	no	64023	LCN10
TSS107133-CUFF.51093.3,CUFF.51093.4	LH16535	-0.054391	NA	NA	NA	NA	0.13757	NA	NA	NA	NA	0.33639	NA	NA	NA	NA	0.999256	NA	NA	NA	NA	no	64023	LCN10
TSS107134-P1P2	LH16536	NA	-0.070648	NA	NA	NA	NA	0.03125	NA	NA	NA	NA	0.107	NA	NA	NA	NA	0.992848	NA	NA	NA	no	65458	LCN10
TSS107135-CUFF.51054.1	LH16537	0.11387	0.14106	-0.022543	-0.030117	0.023593	0.59717	0.68763	0.33279	0.043202	0.46079	0.78352	0.80737	0.62635	0.15034	0.67782	0.999256	0.998964	0.999999	0.975525	0.999999	no	103483	LCN10
TSS107137-CUFF.51060.1	LH16538	-0.024236	0.025461	0.066833	0.18732	0.13549	0.24492	0.12683	0.7852	0.60557	0.4367	0.47887	0.29883	0.91674	0.79934	0.6584	0.999256	0.998964	0.999999	0.999989	0.999999	no	105511	LCN10
TSS107139-CUFF.51064.2	LH16539	NA	NA	NA	NA	NA	NA	NA	NA	NA	NA	NA	NA	NA	NA	NA	NA	NA	NA	NA	NA	no	142864	LCN10
TSS107144-CUFF.51063.2	LH16540	0.040251	NA	NA	NA	0.050879	0.071327	NA	NA	NA	0.04181	0.20899	NA	NA	NA	0.14143	0.999256	NA	NA	NA	0.999999	no	155435	LCN10
TSS107146-CUFF.51067.1	LH16542	NA	NA	-0.13569	-0.055674	NA	NA	NA	0.052647	0.39274	NA	NA	NA	0.19083	0.65245	NA	NA	NA	0.904166	0.999989	NA	no	186872	LCN10
TSS107147-CUFF.51067.2	LH16541	NA	NA	NA	NA	NA	NA	NA	NA	NA	NA	NA	NA	NA	NA	NA	NA	NA	NA	NA	NA	no	186640	LCN10
TSS107156-CUFF.51100.16	LH16544	NA	NA	0.095848	-0.21746	NA	NA	NA	0.44504	0.0042797	NA	NA	NA	0.7216	0.022905	NA	NA	NA	0.999999	0.815788	NA	no	8539	ANAPC2
TSS107157-P1P2	LH16545	0.1191	NA	0.0014216	0.027451	NA	0.019676	NA	0.066893	0.027698	NA	0.077617	NA	0.22489	0.10614	NA	0.999256	NA	0.91788	0.974332	NA	no	4011	ANAPC2
TSS107158-CUFF.51089.1,CUFF.51089.3	LH16546	-0.084746	NA	0.17605	0.19148	NA	0.029592	NA	0.084342	0.09339	NA	0.109	NA	0.2629	0.25563	NA	0.999256	NA	0.936913	0.988717	NA	no	21868	NDOR1
TSS107161-CUFF.51098.4	LH16547	NA	NA	0.056272	0.022136	NA	NA	NA	0.11759	0.80277	NA	NA	NA	0.33107	0.8985	NA	NA	NA	0.961897	0.999989	NA	no	14402	NELFB
TSS107162-CUFF.51090.1	LH16548	-0.092629	0.038149	0.070412	-0.011971	-0.12746	0.046664	0.45975	0.93505	0.17552	0.0011393	0.15441	0.66936	0.97172	0.408	0.0069221	0.999256	0.998964	0.999999	0.999989	0.553689	no	12575	NELFB
TSS107164-CUFF.51096.1	LH16549	NA	NA	NA	NA	NA	NA	NA	NA	NA	NA	NA	NA	NA	NA	NA	NA	NA	NA	NA	NA	yes	122	NELFB
TSS107165-CUFF.51094.1	LH16551	0.070779	-0.012395	0.070753	0.12541	0.017996	0.99248	0.71689	0.74752	0.44397	0.16065	0.99252	0.82711	0.89912	0.69166	0.36464	0.999256	0.998964	0.999999	0.999989	0.999999	no	14650	NELFB
TSS107166-CUFF.51094.2	LH16550	NA	NA	0.10327	0.056411	NA	NA	NA	0.37393	0.19046	NA	NA	NA	0.66963	0.43226	NA	NA	NA	0.999999	0.999989	NA	no	14073	NELFB
TSS107170-CUFF.51105.1	LH16552	0.08438	NA	0.080794	0.046785	NA	0.079566	NA	0.16397	0.55755	NA	0.22633	NA	0.41801	0.76681	NA	0.999256	NA	0.993318	0.999989	NA	no	124310	NELFB
TSS107172-CUFF.51111.1,CUFF.51111.2	LH16553	-0.09151	NA	NA	NA	NA	0.086121	NA	NA	NA	NA	0.23998	NA	NA	NA	NA	0.999256	NA	NA	NA	NA	no	4990	EHMT1
TSS107173-CUFF.51123.1	LH16554	NA	NA	NA	NA	NA	NA	NA	NA	NA	NA	NA	NA	NA	NA	NA	NA	NA	NA	NA	NA	yes	772	EHMT1
TSS107188-CUFF.51125.1	LH16555	NA	NA	0.17442	0.11212	NA	NA	NA	0.62957	0.26864	NA	NA	NA	0.84824	0.52057	NA	NA	NA	0.999999	0.999989	NA	no	344382	EHMT1
TSS107190-CUFF.51128.1	LH16556	NA	NA	0.039134	-0.025774	NA	NA	NA	0.13292	0.37339	NA	NA	NA	0.36067	0.63273	NA	NA	NA	0.971752	0.999989	NA	no	347020	EHMT1
TSS10723-CUFF.5666.1	LH01779	NA	NA	NA	NA	NA	NA	NA	NA	NA	NA	NA	NA	NA	NA	NA	NA	NA	NA	NA	NA	no	1553622	AGAP6
TSS10724-CUFF.5668.1	LH01780	NA	NA	NA	NA	-0.12839	NA	NA	NA	NA	0.014499	NA	NA	NA	NA	0.060348	NA	NA	NA	NA	0.94341	no	1559652	AGAP6
TSS1075-P1P2	LH00229	0.17941	0.0019764	NA	NA	NA	0.99955	0.15507	NA	NA	NA	0.99957	0.34277	NA	NA	NA	0.999928	0.998964	NA	NA	NA	no	27949	PPIE
TSS10770-CUFF.5738.1	LH01781	0.073394	NA	NA	NA	NA	0.24575	NA	NA	NA	NA	0.47993	NA	NA	NA	NA	0.999256	NA	NA	NA	NA	no	519679	ZWINT
TSS10777-CUFF.5704.1,TUCPT_00000251	LH01782	NA	NA	NA	NA	NA	NA	NA	NA	NA	NA	NA	NA	NA	NA	NA	NA	NA	NA	NA	NA	yes	180	ZWINT
TSS10819-ENST00000414383	LH01783	NA	0.064996	NA	NA	NA	NA	0.5211	NA	NA	NA	NA	0.68369	NA	NA	NA	NA	0.998964	NA	NA	NA	no	722456	CDK1
TSS108196-CUFF.51166.1	LH16557	NA	NA	NA	NA	NA	NA	NA	NA	NA	NA	NA	NA	NA	NA	NA	NA	NA	NA	NA	NA	no	NA	NA
TSS108197-ENST00000391707	LH16558	-0.14757	NA	NA	NA	NA	0.00056397	NA	NA	NA	NA	0.0035483	NA	NA	NA	NA	0.469325	NA	NA	NA	NA	no	10790310	HCCS
TSS108207-CUFF.51199.1	LH16559	NA	NA	NA	NA	NA	NA	NA	NA	NA	NA	NA	NA	NA	NA	NA	NA	NA	NA	NA	NA	no	9718865	HCCS
TSS108208-CUFF.51199.3	LH16560	NA	NA	NA	NA	NA	NA	NA	NA	NA	NA	NA	NA	NA	NA	NA	NA	NA	NA	NA	NA	no	9718522	HCCS
TSS108214-CUFF.51199.14	LH16561	-0.069669	NA	NA	NA	NA	0.0017324	NA	NA	NA	NA	0.0099137	NA	NA	NA	NA	0.719909	NA	NA	NA	NA	no	9712370	HCCS
TSS108215-P1P2	LH16562	-0.079328	-0.012737	NA	NA	NA	0.16117	0.39761	NA	NA	NA	0.36884	0.61041	NA	NA	NA	0.999256	0.998964	NA	NA	NA	no	9709805	HCCS
TSS108216-ENST00000420411	LH16563	NA	-0.031367	NA	NA	NA	NA	0.057794	NA	NA	NA	NA	0.17274	NA	NA	NA	NA	0.992848	NA	NA	NA	no	9709257	HCCS
TSS108217-ENST00000419737	LH16564	NA	0.099403	NA	NA	NA	NA	0.83642	NA	NA	NA	NA	0.88019	NA	NA	NA	NA	0.998964	NA	NA	NA	no	9707841	HCCS
TSS108218-TUCPT_00002437	LH16565	-0.045235	NA	NA	NA	NA	0.059856	NA	NA	NA	NA	0.18385	NA	NA	NA	NA	0.999256	NA	NA	NA	NA	no	9694856	HCCS
TSS108229-ENST00000414053,CUFF.51180.2	LH16566	0.010125	NA	0.10625	0.0047582	-0.071639	0.26005	NA	0.71812	0.42072	0.1148	0.49803	NA	0.88588	0.6767	0.29728	0.999256	NA	0.999999	0.999989	0.999999	no	8206396	HCCS
TSS108234-CUFF.51192.3	LH16567	NA	NA	NA	NA	NA	NA	NA	NA	NA	NA	NA	NA	NA	NA	NA	NA	NA	NA	NA	NA	no	7920114	HCCS
TSS108237-CUFF.51188.1	LH16568	NA	NA	NA	NA	NA	NA	NA	NA	NA	NA	NA	NA	NA	NA	NA	NA	NA	NA	NA	NA	no	7807136	HCCS
TSS108255-CUFF.51255.5	LH16569	NA	NA	-0.067272	0.074415	NA	NA	NA	0.16035	0.55101	NA	NA	NA	0.4116	0.75375	NA	NA	NA	0.991059	0.999989	NA	no	7301561	HCCS
TSS108256-CUFF.51255.6	LH16570	NA	NA	0.019142	0.022089	NA	NA	NA	0.23136	0.62527	NA	NA	NA	0.50625	0.81282	NA	NA	NA	0.999999	0.999989	NA	no	7299568	HCCS
TSS108257-CUFF.51255.9,CUFF.51255.10	LH16571	0.04266	-0.0051899	-0.21427	-0.085268	NA	0.15599	0.21312	0.0025458	0.043107	NA	0.36178	0.43025	0.015318	0.14563	NA	0.999256	0.998964	0.615623	0.975525	NA	no	7296078	HCCS
TSS108258-CUFF.51255.13,CUFF.51255.12	LH16572	0.10584	-0.045689	0.014217	0.052832	NA	0.42648	0.41606	0.19396	0.83449	NA	0.65355	0.62805	0.45869	0.91422	NA	0.999256	0.998964	0.999999	0.999989	NA	no	7293732	HCCS
TSS108259-CUFF.51257.3	LH16573	NA	-0.010817	NA	NA	NA	NA	0.49308	NA	NA	NA	NA	0.69215	NA	NA	NA	NA	0.998964	NA	NA	NA	no	7252510	HCCS
TSS108265-CUFF.51258.1,CUFF.51258.2	LH16574	0.0092115	0.014275	-0.15655	-0.086891	NA	0.2664	0.1443	0.033322	0.11008	NA	0.47188	0.32618	0.12922	0.2754	NA	0.999256	0.998964	0.868262	0.992739	NA	no	7222123	HCCS
TSS108270-CUFF.51204.2	LH16575	NA	NA	NA	NA	NA	NA	NA	NA	NA	NA	NA	NA	NA	NA	NA	NA	NA	NA	NA	NA	no	6730433	HCCS
TSS108272-CUFF.51242.1	LH16576	0.023735	NA	NA	NA	NA	0.77796	NA	NA	NA	NA	0.87478	NA	NA	NA	NA	0.999256	NA	NA	NA	NA	no	6571662	HCCS
TSS108277-CUFF.51203.1	LH16578	NA	NA	NA	NA	NA	NA	NA	NA	NA	NA	NA	NA	NA	NA	NA	NA	NA	NA	NA	NA	no	6217069	HCCS
TSS108287-CUFF.51222.2,CUFF.51222.3	LH16579	NA	NA	NA	NA	NA	NA	NA	NA	NA	NA	NA	NA	NA	NA	NA	NA	NA	NA	NA	NA	no	4888426	HCCS
TSS108330-CUFF.51283.1	LH16580	NA	-0.017507	NA	NA	NA	NA	0.0095795	NA	NA	NA	NA	0.040968	NA	NA	NA	NA	0.961441	NA	NA	NA	no	40592	HCCS
TSS108342-CUFF.51307.1	LH16581	NA	NA	NA	NA	0.022596	NA	NA	NA	NA	0.52365	NA	NA	NA	NA	0.72934	NA	NA	NA	NA	0.999999	no	1139647	HCCS
TSS10835-CUFF.5736.1	LH01784	NA	NA	NA	NA	NA	NA	NA	NA	NA	NA	NA	NA	NA	NA	NA	NA	NA	NA	NA	NA	no	195382	CDK1
TSS108367-CUFF.51313.1	LH16582	NA	-0.026084	NA	NA	NA	NA	0.69254	NA	NA	NA	NA	0.80674	NA	NA	NA	NA	0.998964	NA	NA	NA	no	415855	TRAPPC2
TSS108368-CUFF.51360.1	LH16583	NA	-0.061808	NA	NA	NA	NA	0.046646	NA	NA	NA	NA	0.14578	NA	NA	NA	NA	0.992848	NA	NA	NA	no	406815	TRAPPC2
TSS108369-CUFF.51360.4,CUFF.51360.5	LH16584	NA	-0.0035115	NA	NA	NA	NA	0.069513	NA	NA	NA	NA	0.20056	NA	NA	NA	NA	0.993145	NA	NA	NA	no	406065	TRAPPC2
TSS108372-CUFF.51360.12	LH16586	NA	-0.0017719	NA	NA	NA	NA	0.64789	NA	NA	NA	NA	0.78173	NA	NA	NA	NA	0.998964	NA	NA	NA	no	384235	TRAPPC2
TSS108374-CUFF.51360.14	LH16587	NA	-0.13603	NA	NA	NA	NA	0.0040041	NA	NA	NA	NA	0.018387	NA	NA	NA	NA	0.844344	NA	NA	NA	no	381979	TRAPPC2
TSS108376-ENST00000456091	LH16588	NA	0.02191	NA	NA	NA	NA	0.11737	NA	NA	NA	NA	0.28387	NA	NA	NA	NA	0.998964	NA	NA	NA	no	380336	TRAPPC2
TSS108377-CUFF.51360.21	LH16589	NA	-0.011124	NA	NA	NA	NA	0.017171	NA	NA	NA	NA	0.067868	NA	NA	NA	NA	0.992848	NA	NA	NA	no	347812	TRAPPC2
TSS108378-CUFF.51360.22	LH16590	NA	-0.01745	NA	NA	NA	NA	0.071485	NA	NA	NA	NA	0.20504	NA	NA	NA	NA	0.995058	NA	NA	NA	no	345806	TRAPPC2
TSS108379-CUFF.51360.23	LH16591	NA	-0.0034802	NA	NA	NA	NA	0.85642	NA	NA	NA	NA	0.88851	NA	NA	NA	NA	0.998964	NA	NA	NA	no	344736	TRAPPC2
TSS108381-P1P2	LH16592	NA	0.0019442	NA	NA	NA	NA	0.1849	NA	NA	NA	NA	0.38848	NA	NA	NA	NA	0.998964	NA	NA	NA	no	339472	TRAPPC2
TSS108386-CUFF.51310.1	LH16593	-0.0050514	-0.086687	0.061108	-0.0181	0.056724	0.1448	0.019841	0.99489	0.54698	0.013939	0.34633	0.076781	0.99485	0.75962	0.058447	0.999256	0.992848	0.999999	0.999989	0.94341	no	14172	GEMIN8
TSS108389-CUFF.51316.1	LH16594	-0.037759	0.074845	NA	NA	-0.074789	0.29733	0.83273	NA	NA	0.084405	0.54434	0.87877	NA	NA	0.23552	0.999256	0.998964	NA	NA	0.999999	no	797441	GEMIN8
TSS108390-CUFF.51316.2	LH16595	-0.048069	-0.0010283	NA	NA	0.0047985	0.67577	0.28522	NA	NA	0.2499	0.81991	0.50396	NA	NA	0.48351	0.999256	0.998964	NA	NA	0.999999	no	804584	GEMIN8
TSS1084-ENST00000418255	LH00231	NA	0.0010839	NA	NA	NA	NA	0.71907	NA	NA	NA	NA	0.82865	NA	NA	NA	NA	0.998964	NA	NA	NA	no	136544	PPIE
TSS108414-CUFF.51347.1	LH16596	NA	NA	-0.069147	-0.090323	NA	NA	NA	0.17393	0.13893	NA	NA	NA	0.4326	0.34603	NA	NA	NA	0.996891	0.99929	NA	no	802935	ZRSR2
TSS108429-CUFF.51372.1	LH16597	-0.0028964	-0.1346	NA	NA	NA	0.20492	0.012251	NA	NA	NA	0.42717	0.050742	NA	NA	NA	0.999256	0.992848	NA	NA	NA	no	1900485	EIF1AX
TSS108440-P1P2	LH16598	0.0078999	NA	NA	NA	NA	0.65244	NA	NA	NA	NA	0.80863	NA	NA	NA	NA	0.999256	NA	NA	NA	NA	no	1249061	EIF1AX
TSS108451-CUFF.51384.1	LH16599	0.12358	NA	0.085886	0.13617	NA	0.092833	NA	0.921	0.99137	NA	0.25387	NA	0.96612	0.99125	NA	0.999256	NA	0.999999	0.999999	NA	no	777627	EIF1AX
TSS108453-CUFF.51394.1	LH16600	NA	NA	-0.14707	0.1444	NA	NA	NA	0.04522	0.97809	NA	NA	NA	0.16884	0.97835	NA	NA	NA	0.890264	0.999999	NA	no	219291	EIF1AX
TSS108454-ENST00000424026	LH16601	-0.047027	-0.0010508	0.057756	0.017455	NA	0.24733	0.24047	0.7662	0.19992	NA	0.48193	0.46082	0.9079	0.44317	NA	0.999256	0.998964	0.999999	0.999989	NA	no	1857	EIF1AX
TSS108469-CUFF.51410.2	LH16602	NA	NA	NA	NA	0.022948	NA	NA	NA	NA	0.55344	NA	NA	NA	NA	0.75377	NA	NA	NA	NA	0.999999	no	42607	SMS
TSS108480-CUFF.51430.3	LH16603	0.051005	0.023924	0.1646	0.095591	-0.047846	0.86935	0.19209	0.93762	0.063273	0.63362	0.91747	0.39934	0.97283	0.20425	0.79532	0.999256	0.998964	0.999999	0.984478	0.999999	no	362522	EIF2S3
TSS108482-CUFF.51430.5,CUFF.51430.6	LH16604	NA	NA	NA	NA	0.010218	NA	NA	NA	NA	0.84191	NA	NA	NA	NA	0.90593	NA	NA	NA	NA	0.999999	no	355834	EIF2S3
TSS108485-CUFF.51435.1	LH16605	0.064291	NA	NA	NA	NA	0.96182	NA	NA	NA	NA	0.96141	NA	NA	NA	NA	0.999256	NA	NA	NA	NA	no	11789	EIF2S3
TSS108491-ENST00000568479	LH16606	-0.020926	NA	-0.036026	-0.11629	-0.00043982	0.17935	NA	0.25272	0.025607	0.86619	0.38233	NA	0.53264	0.096459	0.89656	0.999256	NA	0.999999	0.974332	0.999999	no	148356	POLA1
TSS1085-CUFF.1113.1	LH00230	NA	0.091636	NA	NA	NA	NA	0.36595	NA	NA	NA	NA	0.58036	NA	NA	NA	NA	0.998964	NA	NA	NA	no	133755	PPIE
TSS108533-P1P2	LH16607	-0.022383	NA	NA	NA	NA	0.14806	NA	NA	NA	NA	0.35083	NA	NA	NA	NA	0.999256	NA	NA	NA	NA	no	5808896	POLA1
TSS108538-ENST00000445240	LH16608	-0.012125	0.0096342	0.13326	0.076827	0.035707	0.16791	0.25837	0.72563	0.88346	0.66865	0.37817	0.47809	0.88911	0.94081	0.81259	0.999256	0.998964	0.999999	0.999989	0.999999	no	5965190	POLA1
TSS108574-P1P2	LH16609	NA	NA	-0.01002	-0.0085805	NA	NA	NA	0.78791	0.6362	NA	NA	NA	0.91805	0.82021	NA	NA	NA	0.999999	0.999989	NA	no	6837345	ATP6AP2
TSS108575-P1P2	LH16609	NA	NA	-0.01002	-0.0085805	NA	NA	NA	0.78791	0.6362	NA	NA	NA	0.91805	0.82021	NA	NA	NA	0.999999	0.999989	NA	no	6837345	ATP6AP2
TSS10859-CUFF.5778.2	LH01785	NA	NA	NA	NA	NA	NA	NA	NA	NA	NA	NA	NA	NA	NA	NA	NA	NA	NA	NA	NA	no	655813	CDK1
TSS108597-P1P2	LH16610	NA	NA	0.13585	-0.11904	NA	NA	NA	0.4227	0.052153	NA	NA	NA	0.70521	0.1747	NA	NA	NA	0.999999	0.97714	NA	no	2673290	ATP6AP2
TSS108602-P1P2	LH16611	NA	0.07273	NA	NA	NA	NA	0.99066	NA	NA	NA	NA	0.99057	NA	NA	NA	NA	0.998964	NA	NA	NA	no	1808892	ATP6AP2
TSS10861-P1	LH01786	NA	NA	NA	NA	NA	NA	NA	NA	NA	NA	NA	NA	NA	NA	NA	NA	NA	NA	NA	NA	no	665325	CDK1
TSS10861-P2	LH01786	NA	NA	NA	NA	NA	NA	NA	NA	NA	NA	NA	NA	NA	NA	NA	NA	NA	NA	NA	NA	no	664836	CDK1
TSS108620-CUFF.51560.2	LH16612	NA	NA	NA	NA	NA	NA	NA	NA	NA	NA	NA	NA	NA	NA	NA	NA	NA	NA	NA	NA	no	926150	ATP6AP2
TSS108627-CUFF.51594.1	LH16613	0.0099052	-0.015149	-0.017548	-0.066345	0.071286	0.29791	0.49138	0.28933	0.13989	0.98753	0.54504	0.69125	0.57635	0.34768	0.98756	0.999256	0.998964	0.999999	0.99929	0.999999	no	792470	ATP6AP2
TSS108650-P1P2	LH16614	NA	0.069243	NA	NA	NA	NA	0.23166	NA	NA	NA	NA	0.4523	NA	NA	NA	NA	0.998964	NA	NA	NA	no	316417	ATP6AP2
TSS108651-P1P2	LH16614	NA	0.069243	NA	NA	NA	NA	0.23166	NA	NA	NA	NA	0.4523	NA	NA	NA	NA	0.998964	NA	NA	NA	no	316417	ATP6AP2
TSS108658-CUFF.51581.1	LH16615	0.012114	NA	NA	NA	NA	0.89663	NA	NA	NA	NA	0.92646	NA	NA	NA	NA	0.999256	NA	NA	NA	NA	no	21615	ATP6AP2
TSS108659-CUFF.51581.2,CUFF.51581.3,CUFF.51581.4,CUFF.51581.5,CUFF.51581.6	LH16616	-0.049317	0.10412	-0.2117	-0.02326	0.082565	0.076521	0.80385	0.001695	0.08749	0.45031	0.21998	0.86857	0.011058	0.25278	0.66921	0.999256	0.998964	0.551406	0.988717	0.999999	no	21797	ATP6AP2
TSS108660-P1P2	LH16617	NA	NA	NA	NA	NA	NA	NA	NA	NA	NA	NA	NA	NA	NA	NA	NA	NA	NA	NA	NA	yes	132	MED14
TSS108663-ENST00000602481	LH16618	0.12161	NA	NA	NA	0.0046381	0.76874	NA	NA	NA	0.54695	0.8694	NA	NA	NA	0.74858	0.999256	NA	NA	NA	0.999999	no	4648	USP9X
TSS108670-ENST00000451126	LH16619	NA	NA	NA	NA	NA	NA	NA	NA	NA	NA	NA	NA	NA	NA	NA	NA	NA	NA	NA	NA	no	173714	DDX3X
TSS108671-CUFF.51615.1	LH16620	-0.11701	NA	NA	NA	NA	0.005794	NA	NA	NA	NA	0.028621	NA	NA	NA	NA	0.936401	NA	NA	NA	NA	no	275004	DDX3X
TSS108696-CUFF.51669.2,CUFF.51669.3,CUFF.51669.5,CUFF.51669.8	LH16621	NA	-0.062165	NA	NA	NA	NA	0.045378	NA	NA	NA	NA	0.14257	NA	NA	NA	NA	0.992848	NA	NA	NA	no	1933178	DDX3X
TSS108699-CUFF.51617.1	LH16622	NA	0.030199	NA	NA	NA	NA	0.19535	NA	NA	NA	NA	0.4041	NA	NA	NA	NA	0.998964	NA	NA	NA	no	2257892	DDX3X
TSS108702-P1P2	LH16623	NA	NA	NA	NA	0.019423	NA	NA	NA	NA	0.6161	NA	NA	NA	NA	0.78707	NA	NA	NA	NA	0.999999	no	2573667	ZNF674
TSS108704-CUFF.51625.4	LH16624	NA	NA	NA	NA	0.037318	NA	NA	NA	NA	0.57319	NA	NA	NA	NA	0.76725	NA	NA	NA	NA	0.999999	no	2552866	ZNF674
TSS108728-P1P2	LH16625	NA	NA	NA	NA	-0.019468	NA	NA	NA	NA	0.16796	NA	NA	NA	NA	0.37497	NA	NA	NA	NA	0.999999	no	1018172	ZNF674
TSS108729-P1P2	LH16625	NA	NA	NA	NA	-0.019468	NA	NA	NA	NA	0.16796	NA	NA	NA	NA	0.37497	NA	NA	NA	NA	0.999999	no	1018172	ZNF674
TSS108738-CUFF.51728.1,CUFF.51728.3	LH16626	NA	NA	NA	NA	0.068024	NA	NA	NA	NA	0.061015	NA	NA	NA	NA	0.18488	NA	NA	NA	NA	0.999999	no	812792	ZNF674
TSS108751-CUFF.51731.1	LH16627	NA	NA	NA	NA	NA	NA	NA	NA	NA	NA	NA	NA	NA	NA	NA	NA	NA	NA	NA	NA	no	672699	ZNF674
TSS108767-CUFF.51722.1,CUFF.51722.2	LH16628	0.067096	NA	NA	NA	-0.0034137	0.69372	NA	NA	NA	0.15934	0.82874	NA	NA	NA	0.3628	0.999256	NA	NA	NA	0.999999	no	200891	ZNF674
TSS108768-CUFF.51679.2	LH16629	0.074303	NA	NA	NA	NA	0.32962	NA	NA	NA	NA	0.57711	NA	NA	NA	NA	0.999256	NA	NA	NA	NA	no	83330	ZNF674
TSS108772-P1P2	LH16630	NA	NA	NA	NA	NA	NA	NA	NA	NA	NA	NA	NA	NA	NA	NA	NA	NA	NA	NA	NA	yes	37	ZNF674
TSS108774-CUFF.51687.1	LH16631	NA	NA	NA	NA	NA	NA	NA	NA	NA	NA	NA	NA	NA	NA	NA	NA	NA	NA	NA	NA	no	306792	UBA1
TSS108778-ENST00000456273	LH16632	-0.024226	0.0011038	0.1457	-0.048336	-0.070844	0.12052	0.9443	0.64405	0.21565	0.94171	0.30872	0.94456	0.85427	0.46136	0.94626	0.999256	0.998964	0.999999	0.999989	0.999999	no	2226	UBA1
TSS108781-ENST00000366224	LH16633	NA	NA	NA	NA	NA	NA	NA	NA	NA	NA	NA	NA	NA	NA	NA	NA	NA	NA	NA	NA	no	89288	UBA1
TSS108783-CUFF.51709.1	LH16634	0.0043403	0.0027192	-0.14898	0.1246	0.053941	0.69846	0.70479	0.0053126	0.27246	0.40497	0.83119	0.81887	0.028903	0.52481	0.63272	0.999256	0.998964	0.693364	0.999989	0.999999	no	212912	UXT
TSS108789-CUFF.51705.1	LH16635	0.064608	NA	NA	NA	NA	0.14129	NA	NA	NA	NA	0.34152	NA	NA	NA	NA	0.999256	NA	NA	NA	NA	no	168595	UXT
TSS108790-CUFF.51718.1	LH16636	-0.23086	NA	NA	NA	NA	0.00032029	NA	NA	NA	NA	0.0020579	NA	NA	NA	NA	0.346422	NA	NA	NA	NA	no	144142	UXT
TSS108791-CUFF.51713.1	LH16637	NA	NA	NA	NA	0.056763	NA	NA	NA	NA	0.92731	NA	NA	NA	NA	0.93787	NA	NA	NA	NA	0.999999	no	27926	UXT
TSS108792-CUFF.51713.2	LH16638	NA	NA	NA	NA	NA	NA	NA	NA	NA	NA	NA	NA	NA	NA	NA	NA	NA	NA	NA	NA	no	27600	UXT
TSS108793-CUFF.51713.3	LH16639	0.082854	NA	0.0054919	0.1509	-0.045224	0.068687	NA	0.18146	0.25226	0.046674	0.20328	NA	0.4426	0.50229	0.15254	0.999256	NA	0.999999	0.999989	0.999999	no	25878	UXT
TSS108794-CUFF.51710.1	LH16640	0.11967	-0.046037	0.24947	0.048478	-0.014861	0.048735	0.037899	0.20153	0.070347	0.060381	0.15912	0.12387	0.46848	0.21955	0.18344	0.999256	0.992848	0.999999	0.988717	0.999999	no	7294	UXT
TSS108795-CUFF.51723.1	LH16641	NA	NA	NA	NA	NA	NA	NA	NA	NA	NA	NA	NA	NA	NA	NA	NA	NA	NA	NA	NA	yes	742	UXT
TSS108796-P1P2	LH16642	NA	NA	NA	NA	NA	NA	NA	NA	NA	NA	NA	NA	NA	NA	NA	NA	NA	NA	NA	NA	yes	248	UXT
TSS10880-CUFF.5790.1	LH01787	NA	0.016536	NA	NA	NA	NA	0.42518	NA	NA	NA	NA	0.63677	NA	NA	NA	NA	0.998964	NA	NA	NA	no	4472	NRBF2
TSS10881-CUFF.5789.1	LH01788	0.09326	0.01432	0.031274	0.064121	-0.07191	0.53642	0.27205	0.44185	0.77427	0.055093	0.74087	0.49129	0.7192	0.88527	0.17174	0.999256	0.998964	0.999999	0.999989	0.999999	no	34631	NRBF2
TSS108821-CUFF.51762.1	LH16643	0.071442	-0.018036	0.094783	0.12801	NA	0.22223	0.28553	0.83921	0.54434	NA	0.44977	0.50425	0.94148	0.75782	NA	0.999256	0.998964	0.999999	0.999989	NA	no	152227	GPKOW
TSS108822-CUFF.51766.1	LH16644	-0.035491	NA	-0.033007	0.056504	NA	0.22954	NA	0.21697	0.93142	NA	0.45907	NA	0.48792	0.95336	NA	0.999256	NA	0.999999	0.999989	NA	no	36138	GPKOW
TSS108823-CUFF.51767.1	LH16645	-0.0090917	NA	-0.082523	0.054501	NA	0.63528	NA	0.11099	0.91087	NA	0.80072	NA	0.31778	0.94727	NA	0.999256	NA	0.956629	0.999989	NA	no	31609	GPKOW
TSS108824-CUFF.51768.1	LH16646	NA	NA	-0.11061	-0.00090945	NA	NA	NA	0.081034	0.74978	NA	NA	NA	0.25585	0.87482	NA	NA	NA	0.934455	0.999989	NA	no	29441	GPKOW
TSS108827-CUFF.51832.3	LH16647	NA	-0.04798	NA	NA	NA	NA	0.34668	NA	NA	NA	NA	0.56206	NA	NA	NA	NA	0.998964	NA	NA	NA	no	15866	GPKOW
TSS108830-P1P2	LH16648	0.0050061	0.051077	0.015997	-0.057409	-0.030035	0.4623	0.75319	0.31689	0.49881	0.083717	0.68185	0.85324	0.60857	0.72746	0.23408	0.999256	0.998964	0.999999	0.999989	0.999999	no	149311	GPKOW
TSS108831-CUFF.51771.1	LH16649	NA	NA	-0.05463	-0.10573	NA	NA	NA	0.21021	0.098515	NA	NA	NA	0.47944	0.27345	NA	NA	NA	0.999999	0.992739	NA	no	175414	GPKOW
TSS10884-P1P2	LH01789	NA	0.13534	NA	NA	NA	NA	0.1238	NA	NA	NA	NA	0.28663	NA	NA	NA	NA	0.998964	NA	NA	NA	no	331843	NRBF2
TSS108840-P1P2	LH16650	NA	NA	NA	NA	NA	NA	NA	NA	NA	NA	NA	NA	NA	NA	NA	NA	NA	NA	NA	NA	no	1986529	SMC1A
TSS108841-P1P2	LH16650	NA	NA	NA	NA	NA	NA	NA	NA	NA	NA	NA	NA	NA	NA	NA	NA	NA	NA	NA	NA	no	1986529	SMC1A
TSS108843-CUFF.51924.1	LH16651	NA	NA	NA	NA	NA	NA	NA	NA	NA	NA	NA	NA	NA	NA	NA	NA	NA	NA	NA	NA	no	1765619	SMC1A
TSS108851-P1P2	LH16652	0.080684	NA	NA	NA	NA	0.56266	NA	NA	NA	NA	0.76193	NA	NA	NA	NA	0.999256	NA	NA	NA	NA	no	288428	SMC1A
TSS108852-P1P2	LH16652	0.080684	NA	NA	NA	NA	0.56266	NA	NA	NA	NA	0.76193	NA	NA	NA	NA	0.999256	NA	NA	NA	NA	no	288428	SMC1A
TSS108853-CUFF.51853.22	LH16653	0.064142	NA	NA	NA	NA	0.27877	NA	NA	NA	NA	0.5215	NA	NA	NA	NA	0.999256	NA	NA	NA	NA	no	232181	SMC1A
TSS108854-CUFF.51853.23	LH16654	-0.034199	NA	NA	NA	-0.071509	0.21338	NA	NA	NA	0.071121	0.43825	NA	NA	NA	0.20737	0.999256	NA	NA	NA	0.999999	no	225734	SMC1A
TSS108855-ENST00000603385	LH16655	-0.01647	NA	NA	NA	-0.0099337	0.25472	NA	NA	NA	0.44945	0.49116	NA	NA	NA	0.66859	0.999256	NA	NA	NA	0.999999	no	213548	SMC1A
TSS108857-CUFF.51799.1	LH16656	NA	0.066789	NA	NA	NA	NA	0.3017	NA	NA	NA	NA	0.51953	NA	NA	NA	NA	0.998964	NA	NA	NA	no	116109	SMC1A
TSS108861-CUFF.51802.1	LH16657	NA	NA	NA	NA	NA	NA	NA	NA	NA	NA	NA	NA	NA	NA	NA	NA	NA	NA	NA	NA	no	11313	SMC1A
TSS108867-CUFF.51805.1	LH16658	NA	NA	NA	NA	NA	NA	NA	NA	NA	NA	NA	NA	NA	NA	NA	NA	NA	NA	NA	NA	no	243372	HUWE1
TSS108868-CUFF.51809.1,CUFF.51809.2,CUFF.51809.3	LH16659	0.17193	-0.054	-0.052765	0.040005	0.0073984	0.75318	0.031348	0.10459	0.48905	0.042139	0.86045	0.10726	0.30484	0.72107	0.14221	0.999256	0.992848	0.956629	0.999989	0.999999	no	266319	TSR2
TSS108869-CUFF.51810.1	LH16660	-0.057903	-0.028014	0.049927	0.1502	0.063546	0.56697	0.19741	0.11911	0.87766	0.091837	0.7653	0.4072	0.33399	0.93814	0.25107	0.999256	0.998964	0.961897	0.999989	0.999999	no	5917	TSR2
TSS108870-CUFF.51829.1	LH16661	-0.0024643	NA	0.052229	0.1136	NA	0.24451	NA	0.4682	0.83746	NA	0.47835	NA	0.73862	0.91575	NA	0.999256	NA	0.999999	0.999989	NA	no	112358	GNL3L
TSS108874-CUFF.51823.1	LH16663	NA	NA	-0.020326	-0.0040513	NA	NA	NA	0.45749	0.29121	NA	NA	NA	0.7307	0.53789	NA	NA	NA	0.999999	0.999989	NA	no	256216	GNL3L
TSS108880-CUFF.51839.2	LH16664	NA	-0.023485	NA	NA	NA	NA	0.10215	NA	NA	NA	NA	0.24842	NA	NA	NA	NA	0.998964	NA	NA	NA	no	327808	FAM104B
TSS108885-P1P2	LH16665	NA	NA	NA	NA	-0.051417	NA	NA	NA	NA	0.0048108	NA	NA	NA	NA	0.024249	NA	NA	NA	NA	0.829768	no	746923	FAM104B
TSS108886-CUFF.51861.1	LH16666	NA	NA	-0.16527	0.091952	NA	NA	NA	0.025022	0.23504	NA	NA	NA	0.10489	0.46783	NA	NA	NA	0.846731	0.999989	NA	no	910264	FAM104B
TSS108893-P1P2	LH16667	NA	NA	NA	NA	NA	NA	NA	NA	NA	NA	NA	NA	NA	NA	NA	NA	NA	NA	NA	NA	no	1457074	FAM104B
TSS108894-P1P2	LH16668	0.0373	-0.079909	0.07609	0.062607	-0.13812	0.2525	0.035758	0.014917	0.065046	0.0183	0.48838	0.11851	0.070165	0.2088	0.072992	0.999256	0.992848	0.811092	0.987557	0.959729	no	1567919	FAM104B
TSS108895-P1P2	LH16669	0.082312	-0.083873	-0.14468	0.075869	NA	0.2525	0.033296	0.01355	0.03754	NA	0.48838	0.11222	0.065214	0.13433	NA	0.999256	0.992848	0.801513	0.975525	NA	no	1568063	FAM104B
TSS108899-CUFF.51858.1	LH16670	0.036505	-0.035589	-0.018228	0.021179	0.03623	0.88646	0.078702	0.54445	0.79273	0.62033	0.92284	0.22053	0.79246	0.89368	0.78902	0.999256	0.998964	0.999999	0.999989	0.999999	no	1819581	FAM104B
TSS108900-CUFF.51858.2	LH16671	0.095677	0.0078869	0.091156	0.14281	-0.099748	0.69058	0.041765	0.20828	0.75555	0.03201	0.8272	0.13367	0.47713	0.87722	0.11642	0.999256	0.992848	0.999999	0.999989	0.999999	no	1829222	FAM104B
TSS108903-P1P2	LH16673	NA	NA	NA	NA	NA	NA	NA	NA	NA	NA	NA	NA	NA	NA	NA	NA	NA	NA	NA	NA	no	1960256	FAM104B
TSS108929-CUFF.51936.1	LH16674	NA	NA	NA	NA	NA	NA	NA	NA	NA	NA	NA	NA	NA	NA	NA	NA	NA	NA	NA	NA	no	1261806	LAS1L
TSS108930-CUFF.51937.1	LH16675	NA	0.089272	NA	NA	NA	NA	0.97685	NA	NA	NA	NA	0.97705	NA	NA	NA	NA	0.998964	NA	NA	NA	no	1258781	LAS1L
TSS108936-CUFF.51895.2	LH16676	NA	0.06142	NA	NA	NA	NA	0.97077	NA	NA	NA	NA	0.971	NA	NA	NA	NA	0.998964	NA	NA	NA	no	447763	LAS1L
TSS108937-CUFF.51900.1	LH16677	NA	0.031092	NA	NA	0.0052864	NA	0.23112	NA	NA	0.15373	NA	0.45179	NA	NA	0.35496	NA	0.998964	NA	NA	0.999999	no	156962	LAS1L
TSS108938-P1P2	LH16678	NA	0.060262	NA	NA	NA	NA	0.067339	NA	NA	NA	NA	0.19538	NA	NA	NA	NA	0.993145	NA	NA	NA	no	53556	LAS1L
TSS108941-CUFF.51929.3	LH16679	NA	0.017076	NA	NA	NA	NA	0.018701	NA	NA	NA	NA	0.073013	NA	NA	NA	NA	0.992848	NA	NA	NA	no	386658	LAS1L
TSS108942-P1P2	LH16680	NA	-0.055995	NA	NA	NA	NA	0.096945	NA	NA	NA	NA	0.25078	NA	NA	NA	NA	0.998964	NA	NA	NA	no	464933	LAS1L
TSS108943-CUFF.51929.6,CUFF.51929.7	LH16681	NA	-0.037303	NA	NA	NA	NA	0.9667	NA	NA	NA	NA	0.96663	NA	NA	NA	NA	0.998964	NA	NA	NA	no	479050	LAS1L
TSS108944-P1P2	LH16682	NA	-0.13323	NA	NA	NA	NA	0.075777	NA	NA	NA	NA	0.21471	NA	NA	NA	NA	0.998964	NA	NA	NA	no	480621	LAS1L
TSS108945-P1P2	LH16682	NA	-0.13323	NA	NA	NA	NA	0.075777	NA	NA	NA	NA	0.21471	NA	NA	NA	NA	0.998964	NA	NA	NA	no	480621	LAS1L
TSS108986-CUFF.51968.4	LH16683	0.014161	-0.0089936	0.061767	0.048148	0.027971	0.37351	0.2465	0.98741	0.99554	0.41276	0.61179	0.46649	0.98923	0.9956	0.63895	0.999256	0.998964	0.999999	0.999999	0.999999	no	64072	MED12
TSS108987-CUFF.51968.5	LH16684	NA	NA	NA	NA	NA	NA	NA	NA	NA	NA	NA	NA	NA	NA	NA	NA	NA	NA	NA	NA	no	63969	MED12
TSS108988-CUFF.51968.6	LH16685	NA	NA	NA	NA	-0.069029	NA	NA	NA	NA	0.52242	NA	NA	NA	NA	0.72832	NA	NA	NA	NA	0.999999	no	63209	MED12
TSS109007-ENST00000602508	LH16686	NA	NA	0.049502	0.11612	NA	NA	NA	0.098765	0.37943	NA	NA	NA	0.29298	0.63903	NA	NA	NA	0.955204	0.999989	NA	no	500358	RPS4X
TSS109016-P1P2	LH16687	0.011932	-0.039922	0.067896	0.049752	0.059886	0.3013	0.14653	0.46549	0.64784	0.69582	0.54925	0.32964	0.73655	0.8282	0.82656	0.999256	0.998964	0.999999	0.999989	0.999999	no	1118269	ABCB7
TSS109017-P1P2	LH16687	0.011932	-0.039922	0.067896	0.049752	0.059886	0.3013	0.14653	0.46549	0.64784	0.69582	0.54925	0.32964	0.73655	0.8282	0.82656	0.999256	0.998964	0.999999	0.999989	0.999999	no	1118269	ABCB7
TSS109018-P1P2	LH16687	0.011932	-0.039922	0.067896	0.049752	NA	0.3013	0.14653	0.46549	0.64784	NA	0.54925	0.32964	0.73655	0.8282	NA	0.999256	0.998964	0.999999	0.999989	NA	no	1118269	ABCB7
TSS109019-ENST00000444482	LH16688	0.016993	NA	NA	NA	NA	0.40516	NA	NA	NA	NA	0.63671	NA	NA	NA	NA	0.999256	NA	NA	NA	NA	no	1113653	ABCB7
TSS109025-CUFF.52018.1	LH16689	0.090191	NA	NA	NA	-0.072854	0.54857	NA	NA	NA	0.072755	0.75072	NA	NA	NA	0.21087	0.999256	NA	NA	NA	0.999999	no	17670	ABCB7
TSS109026-CUFF.52020.1	LH16690	0.044552	NA	NA	NA	-0.066874	0.64983	NA	NA	NA	0.080566	0.80741	NA	NA	NA	0.22752	0.999256	NA	NA	NA	0.999999	no	13117	ABCB7
TSS109033-CUFF.52085.1	LH16691	NA	NA	-0.091696	0.0060429	NA	NA	NA	0.054728	0.13737	NA	NA	NA	0.19697	0.34326	NA	NA	NA	0.908917	0.99929	NA	no	582305	ABCB7
TSS109041-CUFF.52040.1	LH16692	NA	NA	NA	NA	-0.03774	NA	NA	NA	NA	0.11944	NA	NA	NA	NA	0.30629	NA	NA	NA	NA	0.999999	no	32400	ATRX
TSS109061-CUFF.52074.1	LH16693	0.14045	NA	NA	NA	NA	0.88019	NA	NA	NA	NA	0.90508	NA	NA	NA	NA	0.999256	NA	NA	NA	NA	no	2544268	PGK1
TSS109065-CUFF.52077.6	LH16694	NA	NA	NA	NA	NA	NA	NA	NA	NA	NA	NA	NA	NA	NA	NA	NA	NA	NA	NA	NA	no	2685005	PGK1
TSS109070-CUFF.52142.6	LH16695	NA	0.17237	NA	NA	NA	NA	0.64566	NA	NA	NA	NA	0.77047	NA	NA	NA	NA	0.998964	NA	NA	NA	no	3698991	PGK1
TSS109090-CUFF.52105.1	LH16696	NA	NA	-0.14736	0.041496	NA	NA	NA	0.06263	0.49062	NA	NA	NA	0.21531	0.72205	NA	NA	NA	0.917432	0.999989	NA	no	5933398	PGK1
TSS10911-CUFF.5807.1	LH01790	0.08125	NA	NA	NA	NA	0.59389	NA	NA	NA	NA	0.78205	NA	NA	NA	NA	0.999256	NA	NA	NA	NA	no	1976867	NRBF2
TSS109129-CUFF.52181.1,CUFF.52181.2	LH16697	NA	-0.016374	NA	NA	NA	NA	0.44189	NA	NA	NA	NA	0.65256	NA	NA	NA	NA	0.998964	NA	NA	NA	no	10639699	CENPI
TSS109165-CUFF.52194.1	LH16698	NA	NA	NA	NA	NA	NA	NA	NA	NA	NA	NA	NA	NA	NA	NA	NA	NA	NA	NA	NA	no	6490769	CENPI
TSS10917-CUFF.5998.6,CUFF.5998.3,CUFF.5998.15	LH01791	NA	NA	NA	NA	0.10837	NA	NA	NA	NA	0.98886	NA	NA	NA	NA	0.98892	NA	NA	NA	NA	0.999999	no	2437008	NRBF2
TSS10918-ENST00000599409,ENST00000608678	LH01792	NA	NA	0.17993	0.12018	0.14741	NA	NA	0.38007	0.46485	0.23807	NA	NA	0.67415	0.70525	0.46839	NA	NA	0.999999	0.999989	0.999999	no	2437189	NRBF2
TSS10920-ENST00000598092,ENST00000601888,ENST00000596743	LH01793	NA	NA	-0.098085	-0.12216	NA	NA	NA	0.23709	0.10814	NA	NA	NA	0.51332	0.28535	NA	NA	NA	0.999999	0.99929	NA	no	2482388	NRBF2
TSS109201-CUFF.52347.11,CUFF.52347.17,CUFF.52347.15,CUFF.52347.19,CUFF.52347.20,CUFF.52347.26,CUFF.52347.28	LH16699	0.012102	0.030161	NA	NA	NA	0.46126	0.71081	NA	NA	NA	0.68101	0.82288	NA	NA	NA	0.999256	0.998964	NA	NA	NA	no	2524387	CENPI
TSS109210-P1P2	LH16700	NA	NA	NA	NA	0.0012329	NA	NA	NA	NA	0.019856	NA	NA	NA	NA	0.078024	NA	NA	NA	NA	0.970653	no	424957	CENPI
TSS109215-CUFF.52240.1	LH16702	NA	NA	NA	NA	NA	NA	NA	NA	NA	NA	NA	NA	NA	NA	NA	NA	NA	NA	NA	NA	no	11337	TIMM8A
TSS109216-CUFF.52242.1	LH16703	NA	0.08424	NA	NA	NA	NA	0.75184	NA	NA	NA	NA	0.85218	NA	NA	NA	NA	0.998964	NA	NA	NA	no	5434	TIMM8A
TSS109218-ENST00000564612	LH16704	-0.027999	NA	-0.033755	-0.099091	-0.0075875	0.13581	NA	0.025567	0.12971	0.131	0.334	NA	0.10671	0.32979	0.32307	0.999256	NA	0.846731	0.99929	0.999999	no	232713	RPL36A
TSS109228-P1P2	LH16705	-0.12665	-0.069376	0.12154	-0.14369	-0.09105	0.0056579	0.075637	0.41815	0.020887	0.039172	0.027985	0.2144	0.7018	0.085726	0.13524	0.934267	0.998964	0.999999	0.963515	0.999999	no	1204044	RPL36A
TSS109230-P1P2	LH16706	0.025598	0.16055	-0.018876	-0.090261	-0.018077	0.54363	0.85229	0.0087134	0.28312	0.10812	0.74673	0.88677	0.044862	0.53667	0.28399	0.999256	0.998964	0.75256	0.999989	0.999999	no	1373992	RPL36A
TSS109231-CUFF.52375.37	LH16707	0.061444	NA	NA	NA	NA	0.22184	NA	NA	NA	NA	0.44926	NA	NA	NA	NA	0.999256	NA	NA	NA	NA	no	1439473	RPL36A
TSS109234-ENST00000426528	LH16708	0.016	0.057228	NA	NA	-0.066719	0.54969	0.91453	NA	NA	0.079702	0.75165	0.91994	NA	NA	0.22563	0.999256	0.998964	NA	NA	0.999999	no	1489259	RPL36A
TSS109235-ENST00000429932	LH16709	-0.067079	-0.028008	NA	NA	NA	0.12133	0.13764	NA	NA	NA	0.31033	0.31591	NA	NA	NA	0.999256	0.998964	NA	NA	NA	no	1502426	RPL36A
TSS109243-CUFF.52349.2	LH16710	NA	NA	NA	NA	NA	NA	NA	NA	NA	NA	NA	NA	NA	NA	NA	NA	NA	NA	NA	NA	no	2009635	RPL36A
TSS109246-CUFF.52277.1	LH16711	-0.0094473	NA	NA	NA	NA	0.32832	NA	NA	NA	NA	0.5761	NA	NA	NA	NA	0.999256	NA	NA	NA	NA	no	2231950	RPL36A
TSS109247-CUFF.52285.2	LH16712	NA	NA	0.022181	0.060162	NA	NA	NA	0.65238	0.63662	NA	NA	NA	0.842	0.80618	NA	NA	NA	0.999999	0.999989	NA	no	2291844	RPL36A
TSS109249-CUFF.52283.1	LH16713	NA	NA	NA	NA	NA	NA	NA	NA	NA	NA	NA	NA	NA	NA	NA	NA	NA	NA	NA	NA	no	2347709	RPL36A
TSS109273-CUFF.52319.1	LH16714	NA	NA	-0.073154	-0.0084501	-0.080044	NA	NA	0.11388	0.29072	0.081833	NA	NA	0.32366	0.54518	0.23015	NA	NA	0.95854	0.999989	0.999999	no	4726692	ALG13
TSS109274-CUFF.52321.1	LH16715	-0.14678	NA	NA	NA	NA	0.008676	NA	NA	NA	NA	0.040504	NA	NA	NA	NA	0.954534	NA	NA	NA	NA	no	4610296	ALG13
TSS109275-CUFF.52320.1	LH16716	-0.068939	-0.039748	0.057085	0.01969	-0.062759	0.49224	0.55394	0.25828	0.086662	0.40247	0.70552	0.72554	0.53954	0.25116	0.63068	0.999256	0.998964	0.999999	0.988717	0.999999	no	4604768	ALG13
TSS109276-CUFF.52320.2	LH16717	-0.033617	0.014399	0.025226	0.12175	-0.092851	0.044993	0.12631	0.23576	0.93777	0.1035	0.15051	0.29805	0.51168	0.95565	0.27466	0.999256	0.998964	0.999999	0.999989	0.999999	no	4604005	ALG13
TSS109277-CUFF.52323.1	LH16718	-0.031278	-0.037893	NA	NA	NA	0.23468	0.55718	NA	NA	NA	0.4659	0.72743	NA	NA	NA	0.999256	0.998964	NA	NA	NA	no	4545676	ALG13
TSS109285-CUFF.52326.1	LH16720	0.0078694	NA	0.067825	0.085145	NA	0.039731	NA	0.56847	0.83289	NA	0.13831	NA	0.80923	0.91342	NA	0.999256	NA	0.999999	0.999989	NA	no	3951395	ALG13
TSS109289-ENST00000608811,CUFF.52344.2	LH16721	NA	NA	NA	NA	NA	NA	NA	NA	NA	NA	NA	NA	NA	NA	NA	NA	NA	NA	NA	NA	no	2929771	ALG13
TSS109290-P1P2	LH16722	NA	NA	NA	NA	NA	NA	NA	NA	NA	NA	NA	NA	NA	NA	NA	NA	NA	NA	NA	NA	no	2929254	ALG13
TSS109291-P1P2	LH16722	NA	NA	NA	NA	NA	NA	NA	NA	NA	NA	NA	NA	NA	NA	NA	NA	NA	NA	NA	NA	no	2929254	ALG13
TSS109293-P1P2	LH16723	0.092384	0.011487	0.086176	-0.42869	0.00090506	0.94035	0.18051	0.17338	0.00058716	0.0014673	0.9467	0.37296	0.43196	0.0036836	0.0079654	0.999256	0.998964	0.996891	0.484308	0.575482	no	2611438	ALG13
TSS109300-CUFF.52367.1	LH16725	-0.061402	NA	NA	NA	-0.11171	0.08476	NA	NA	NA	0.074063	0.23707	NA	NA	NA	0.2137	0.999256	NA	NA	NA	0.999999	no	1934869	ALG13
TSS109301-P1P2	LH16726	-0.12911	NA	NA	NA	-0.18485	0.041172	NA	NA	NA	0.00010517	0.1334	NA	NA	NA	0.00069185	0.999256	NA	NA	NA	0.172167	no	1933363	ALG13
TSS109310-CUFF.52381.1	LH16727	NA	NA	NA	NA	NA	NA	NA	NA	NA	NA	NA	NA	NA	NA	NA	NA	NA	NA	NA	NA	no	993873	ALG13
TSS109315-CUFF.52404.3	LH16728	NA	NA	NA	NA	NA	NA	NA	NA	NA	NA	NA	NA	NA	NA	NA	NA	NA	NA	NA	NA	no	83650	ALG13
TSS109317-CUFF.52385.2	LH16729	NA	NA	NA	NA	NA	NA	NA	NA	NA	NA	NA	NA	NA	NA	NA	NA	NA	NA	NA	NA	no	7263	ALG13
TSS109328-CUFF.52393.1	LH16730	NA	NA	NA	NA	NA	NA	NA	NA	NA	NA	NA	NA	NA	NA	NA	NA	NA	NA	NA	NA	no	1159089	ALG13
TSS109330-CUFF.52399.1	LH16731	NA	NA	NA	NA	NA	NA	NA	NA	NA	NA	NA	NA	NA	NA	NA	NA	NA	NA	NA	NA	no	1788642	ALG13
TSS10934-CUFF.5826.1	LH01794	-0.019592	0.038903	0.059406	0.017326	NA	0.44739	0.23872	0.67685	0.34939	NA	0.66994	0.45909	0.8681	0.60754	NA	0.999256	0.998964	0.999999	0.999989	NA	no	204215	CCAR1
TSS109340-CUFF.52471.6	LH16732	NA	NA	NA	NA	NA	NA	NA	NA	NA	NA	NA	NA	NA	NA	NA	NA	NA	NA	NA	NA	no	3747677	SLC25A5
TSS109342-P1P2	LH16733	NA	NA	NA	NA	NA	NA	NA	NA	NA	NA	NA	NA	NA	NA	NA	NA	NA	NA	NA	NA	no	3627447	SLC25A5
TSS109343-P1P2	LH16733	NA	NA	NA	NA	NA	NA	NA	NA	NA	NA	NA	NA	NA	NA	NA	NA	NA	NA	NA	NA	no	3627375	SLC25A5
TSS10935-ENST00000562082	LH01795	NA	0.0092029	NA	NA	NA	NA	0.35546	NA	NA	NA	NA	0.57034	NA	NA	NA	NA	0.998964	NA	NA	NA	no	22511	CCAR1
TSS109350-CUFF.52471.23	LH16734	NA	NA	NA	NA	NA	NA	NA	NA	NA	NA	NA	NA	NA	NA	NA	NA	NA	NA	NA	NA	no	3549342	SLC25A5
TSS109354-CUFF.52445.4	LH16735	NA	NA	NA	NA	NA	NA	NA	NA	NA	NA	NA	NA	NA	NA	NA	NA	NA	NA	NA	NA	no	3228154	SLC25A5
TSS109375-CUFF.52450.1	LH16736	0.033301	-0.057763	NA	NA	NA	0.8838	0.71758	NA	NA	NA	0.92195	0.8276	NA	NA	NA	0.999256	0.998964	NA	NA	NA	no	150818	SLC25A5
TSS109376-CUFF.52459.1	LH16737	NA	NA	NA	NA	NA	NA	NA	NA	NA	NA	NA	NA	NA	NA	NA	NA	NA	NA	NA	NA	yes	55	RPL39
TSS109381-CUFF.52459.12	LH16738	NA	NA	NA	NA	NA	NA	NA	NA	NA	NA	NA	NA	NA	NA	NA	NA	NA	NA	NA	NA	no	16055	RPL39
TSS109386-CUFF.52493.2	LH16739	NA	NA	NA	NA	NA	NA	NA	NA	NA	NA	NA	NA	NA	NA	NA	NA	NA	NA	NA	NA	no	36578	NKAP
TSS109388-CUFF.52493.5	LH16740	NA	NA	NA	NA	NA	NA	NA	NA	NA	NA	NA	NA	NA	NA	NA	NA	NA	NA	NA	NA	no	46992	NKAP
TSS109396-CUFF.52499.8	LH16741	NA	NA	NA	NA	NA	NA	NA	NA	NA	NA	NA	NA	NA	NA	NA	NA	NA	NA	NA	NA	no	175909	NKAP
TSS109398-P1P2	LH16742	NA	NA	NA	NA	NA	NA	NA	NA	NA	NA	NA	NA	NA	NA	NA	NA	NA	NA	NA	NA	no	176766	NKAP
TSS109400-CUFF.52499.15	LH16743	NA	-0.022317	NA	NA	NA	NA	0.71212	NA	NA	NA	NA	0.82379	NA	NA	NA	NA	0.998964	NA	NA	NA	no	199756	NKAP
TSS109404-CUFF.52463.1,CUFF.52463.3,CUFF.52463.4,CUFF.52463.5,CUFF.52463.6	LH16744	-0.030847	-0.030441	0.0022533	0.11371	-0.012924	0.048439	0.70726	0.23652	0.25722	0.51808	0.15842	0.82054	0.51262	0.50777	0.72465	0.999256	0.998964	0.999999	0.999989	0.999999	no	482395	NKAP
TSS109406-CUFF.52477.2	LH16745	NA	NA	NA	NA	-0.044864	NA	NA	NA	NA	0.14386	NA	NA	NA	NA	0.34103	NA	NA	NA	NA	0.999999	no	791456	NKAP
TSS109408-CUFF.52480.1	LH16746	NA	0.082013	0.035464	0.071273	NA	NA	0.11656	0.11142	0.58099	NA	NA	0.28257	0.31866	0.78255	NA	NA	0.998964	0.956629	0.999989	NA	no	1106729	NKAP
TSS109412-CUFF.52772.10	LH16747	NA	-0.023819	NA	NA	NA	NA	0.70125	NA	NA	NA	NA	0.81185	NA	NA	NA	NA	0.998964	NA	NA	NA	no	1248263	NKAP
TSS109438-CUFF.52483.1,CUFF.52483.2	LH16749	NA	NA	NA	NA	NA	NA	NA	NA	NA	NA	NA	NA	NA	NA	NA	NA	NA	NA	NA	NA	yes	390	THOC2
TSS109439-CUFF.52482.1	LH16750	0.10575	NA	NA	NA	NA	0.12954	NA	NA	NA	NA	0.30661	NA	NA	NA	NA	0.999256	NA	NA	NA	NA	no	1879	THOC2
TSS10944-CUFF.5866.1	LH01796	NA	NA	NA	NA	-0.023198	NA	NA	NA	NA	0.063966	NA	NA	NA	NA	0.1915	NA	NA	NA	NA	0.999999	no	197276	SUPV3L1
TSS10945-CUFF.5866.2	LH01797	NA	NA	0.0090192	0.060886	0.015917	NA	NA	0.74051	0.84076	0.089704	NA	NA	0.89593	0.91748	0.24666	NA	NA	0.999999	0.999989	0.999999	no	199010	SUPV3L1
TSS1095-ENST00000565390	LH00232	0.047013	-0.06165	-0.18735	-0.12768	0.01572	0.57107	0.010463	0.014329	0.12023	0.9238	0.76855	0.044315	0.068036	0.31275	0.93599	0.999256	0.975465	0.807607	0.99929	0.999999	no	13841	ZFP69B
TSS109507-CUFF.52605.1	LH16752	NA	NA	NA	NA	NA	NA	NA	NA	NA	NA	NA	NA	NA	NA	NA	NA	NA	NA	NA	NA	no	1300437	RBMX2
TSS109508-CUFF.52605.3	LH16753	NA	NA	NA	NA	NA	NA	NA	NA	NA	NA	NA	NA	NA	NA	NA	NA	NA	NA	NA	NA	no	1329937	RBMX2
TSS109510-P1P2	LH16754	0.17828	-0.088193	NA	NA	NA	0.18039	0.023646	NA	NA	NA	0.39472	0.087168	NA	NA	NA	0.999256	0.992848	NA	NA	NA	no	1805699	RBMX2
TSS109511-P1P2	LH16755	NA	NA	NA	NA	NA	NA	NA	NA	NA	NA	NA	NA	NA	NA	NA	NA	NA	NA	NA	NA	no	1806998	RBMX2
TSS109512-P1P2	LH16755	NA	NA	NA	NA	NA	NA	NA	NA	NA	NA	NA	NA	NA	NA	NA	NA	NA	NA	NA	NA	no	1806998	RBMX2
TSS109517-NLT_00008079	LH16756	NA	NA	NA	NA	NA	NA	NA	NA	NA	NA	NA	NA	NA	NA	NA	NA	NA	NA	NA	NA	no	2552666	RBMX2
TSS10953-ENST00000428753	LH01798	NA	NA	NA	NA	NA	NA	NA	NA	NA	NA	NA	NA	NA	NA	NA	NA	NA	NA	NA	NA	no	368029	SUPV3L1
TSS109535-CUFF.52600.2	LH16758	NA	NA	NA	NA	NA	NA	NA	NA	NA	NA	NA	NA	NA	NA	NA	NA	NA	NA	NA	NA	no	1983137	HTATSF1
TSS109546-CUFF.52610.1	LH16759	0.095798	NA	-0.12199	0.041124	0.0022463	0.96728	NA	0.045421	0.64364	0.83349	0.96747	NA	0.16946	0.80924	0.90378	0.999256	NA	0.890544	0.999989	0.999999	no	1604681	HTATSF1
TSS109551-CUFF.52617.1	LH16760	-0.01314	0.016453	0.057107	0.012191	-0.035331	0.18451	0.26826	0.25676	0.28458	0.72755	0.40029	0.4876	0.5376	0.53833	0.84387	0.999256	0.998964	0.999999	0.999989	0.999999	no	1461442	HTATSF1
TSS109559-CUFF.52622.1,CUFF.52622.2	LH16761	0.088884	0.044201	-0.026708	-0.0024123	NA	0.97833	0.04738	0.20427	0.30962	NA	0.97812	0.14663	0.47192	0.56004	NA	0.999256	0.992848	0.999999	0.999989	NA	no	1169296	HTATSF1
TSS109563-P1P2	LH16762	NA	NA	NA	NA	NA	NA	NA	NA	NA	NA	NA	NA	NA	NA	NA	NA	NA	NA	NA	NA	no	1074987	HTATSF1
TSS109564-CUFF.52625.1	LH16763	NA	0.043339	NA	NA	NA	NA	0.81067	NA	NA	NA	NA	0.87083	NA	NA	NA	NA	0.998964	NA	NA	NA	no	702830	HTATSF1
TSS109565-CUFF.52633.1	LH16764	NA	0.027366	NA	NA	NA	NA	0.81067	NA	NA	NA	NA	0.87083	NA	NA	NA	NA	0.998964	NA	NA	NA	no	720169	HTATSF1
TSS109567-CUFF.52634.1	LH16765	NA	NA	NA	NA	0.025114	NA	NA	NA	NA	0.72111	NA	NA	NA	NA	0.84017	NA	NA	NA	NA	0.999999	no	536592	HTATSF1
TSS109568-P1P2	LH16766	NA	NA	NA	NA	0.077534	NA	NA	NA	NA	0.99724	NA	NA	NA	NA	0.99722	NA	NA	NA	NA	0.999999	no	523232	HTATSF1
TSS109569-CUFF.52635.1	LH16767	NA	-0.085368	NA	NA	NA	NA	0.041205	NA	NA	NA	NA	0.13228	NA	NA	NA	NA	0.992848	NA	NA	NA	no	401458	HTATSF1
TSS109576-CUFF.52649.1	LH16768	NA	-0.035353	NA	NA	NA	NA	0.2291	NA	NA	NA	NA	0.44983	NA	NA	NA	NA	0.998964	NA	NA	NA	no	69216	RBMX
TSS109579-CUFF.52658.1	LH16769	NA	NA	NA	NA	NA	NA	NA	NA	NA	NA	NA	NA	NA	NA	NA	NA	NA	NA	NA	NA	no	30771	RBMX
TSS109582-P1P2	LH16770	0.13814	-0.095204	NA	NA	NA	0.69035	0.19313	NA	NA	NA	0.82709	0.40085	NA	NA	NA	0.999256	0.998964	NA	NA	NA	no	28614	RBMX
TSS109595-P1P2	LH16771	NA	NA	NA	NA	NA	NA	NA	NA	NA	NA	NA	NA	NA	NA	NA	NA	NA	NA	NA	NA	no	1830756	RBMX
TSS109598-CUFF.52667.1	LH16772	NA	0.031931	NA	NA	NA	NA	0.21624	NA	NA	NA	NA	0.43483	NA	NA	NA	NA	0.998964	NA	NA	NA	no	2073518	RBMX
TSS109601-CUFF.52669.1	LH16773	NA	-0.025834	NA	NA	NA	NA	0.91531	NA	NA	NA	NA	0.9205	NA	NA	NA	NA	0.998964	NA	NA	NA	no	2848104	RBMX
TSS109613-CUFF.52688.4	LH16774	NA	NA	0.043156	-0.13934	NA	NA	NA	0.41848	0.050836	NA	NA	NA	0.70205	0.1635	NA	NA	NA	0.999999	0.97714	NA	no	3627682	RBMX
TSS109615-CUFF.52691.1	LH16775	NA	NA	NA	NA	NA	NA	NA	NA	NA	NA	NA	NA	NA	NA	NA	NA	NA	NA	NA	NA	no	3883617	RBMX
TSS109624-CUFF.52694.1	LH16776	NA	0.13922	NA	NA	NA	NA	0.97714	NA	NA	NA	NA	0.97733	NA	NA	NA	NA	0.998964	NA	NA	NA	no	5035609	RBMX
TSS109627-CUFF.52792.11	LH16777	-0.10783	NA	NA	NA	NA	0.032485	NA	NA	NA	NA	0.11772	NA	NA	NA	NA	0.999256	NA	NA	NA	NA	no	5332166	RBMX
TSS10964-CUFF.5881.1	LH01799	NA	NA	NA	NA	NA	NA	NA	NA	NA	NA	NA	NA	NA	NA	NA	NA	NA	NA	NA	NA	no	10675	PPA1
TSS109666-CUFF.52729.2	LH16778	NA	0.065993	NA	NA	NA	NA	0.79305	NA	NA	NA	NA	0.86508	NA	NA	NA	NA	0.998964	NA	NA	NA	no	3104333	HMGB3
TSS109667-CUFF.52729.10,CUFF.52729.11,CUFF.52729.12,CUFF.52729.13,CUFF.52729.14	LH16779	NA	0.09624	NA	NA	NA	NA	0.53164	NA	NA	NA	NA	0.69055	NA	NA	NA	NA	0.998964	NA	NA	NA	no	3102494	HMGB3
TSS109668-ENST00000441414	LH16780	-0.027476	0.070305	-0.28286	0.031936	-0.10837	0.011161	0.44116	0.00010317	0.95276	0.0084636	0.049314	0.65187	0.00082761	0.96175	0.039432	0.98856	0.998964	0.143688	0.999999	0.913605	no	3033567	HMGB3
TSS109688-CUFF.52789.3	LH16781	-0.054544	0.033437	0.11834	0.23745	0.11212	0.092682	0.66766	0.76968	0.23087	0.39312	0.25358	0.79423	0.90953	0.47837	0.62307	0.999256	0.998964	0.999999	0.999989	0.999999	no	1058174	HMGB3
TSS109689-ENST00000457775	LH16782	NA	0.0046	NA	NA	0.044518	NA	0.47971	NA	NA	0.76424	NA	0.68519	NA	NA	0.86507	NA	0.998964	NA	NA	0.999999	no	1050846	HMGB3
TSS109690-CUFF.52788.1	LH16783	-0.083834	0.023469	0.143	-0.14942	0.11315	0.052153	0.15632	0.92969	0.17352	0.70064	0.1604	0.3416	0.96965	0.38691	0.82923	0.999256	0.998964	0.999999	0.999989	0.999999	no	1046569	HMGB3
TSS10970-CUFF.5895.1	LH01800	NA	NA	NA	NA	NA	NA	NA	NA	NA	NA	NA	NA	NA	NA	NA	NA	NA	NA	NA	NA	no	224591	PPA1
TSS109702-ENST00000432696	LH16784	-0.039485	-0.041194	NA	NA	NA	0.046672	0.13454	NA	NA	NA	0.15442	0.3111	NA	NA	NA	0.999256	0.998964	NA	NA	NA	no	1034162	HMGB3
TSS109704-P1P2	LH16785	0.071241	-0.0001267	NA	NA	NA	0.96047	0.61567	NA	NA	NA	0.96117	0.76152	NA	NA	NA	0.999256	0.998964	NA	NA	NA	no	1019656	HMGB3
TSS109716-ENST00000602313	LH16786	NA	NA	NA	NA	NA	NA	NA	NA	NA	NA	NA	NA	NA	NA	NA	NA	NA	NA	NA	NA	no	196853	HMGB3
TSS109725-CUFF.52814.1	LH16787	0.096105	-0.017885	NA	NA	NA	0.83365	0.32947	NA	NA	NA	0.90785	0.54575	NA	NA	NA	0.999256	0.998964	NA	NA	NA	no	984983	HMGB3
TSS109736-CUFF.52831.1	LH16788	NA	0.063995	NA	NA	NA	NA	0.26924	NA	NA	NA	NA	0.4885	NA	NA	NA	NA	0.998964	NA	NA	NA	no	685331	HAUS7
TSS109737-CUFF.52831.6	LH16788	NA	0.063995	NA	NA	NA	NA	0.26924	NA	NA	NA	NA	0.4885	NA	NA	NA	NA	0.998964	NA	NA	NA	no	685331	HAUS7
TSS109739-CUFF.52823.1,CUFF.52823.2	LH16789	NA	NA	NA	NA	-0.061019	NA	NA	NA	NA	0.040526	NA	NA	NA	NA	0.13838	NA	NA	NA	NA	0.999999	no	629384	HAUS7
TSS109750-ENST00000569962	LH16790	NA	0.028863	NA	NA	NA	NA	0.75949	NA	NA	NA	NA	0.8554	NA	NA	NA	NA	0.998964	NA	NA	NA	no	31390	HAUS7
TSS109751-CUFF.52849.1	LH16791	NA	NA	NA	NA	NA	NA	NA	NA	NA	NA	NA	NA	NA	NA	NA	NA	NA	NA	NA	NA	no	10207	HAUS7
TSS109752-CUFF.52849.2	LH16792	NA	NA	NA	NA	NA	NA	NA	NA	NA	NA	NA	NA	NA	NA	NA	NA	NA	NA	NA	NA	no	9676	HAUS7
TSS109753-P1P2	LH16793	NA	NA	0.12466	0.028317	NA	NA	NA	0.45823	0.24741	NA	NA	NA	0.73127	0.48332	NA	NA	NA	0.999999	0.999989	NA	no	103819	HAUS7
TSS109762-CUFF.52867.1	LH16794	NA	0.053184	NA	NA	NA	NA	0.15518	NA	NA	NA	NA	0.33973	NA	NA	NA	NA	0.998964	NA	NA	NA	no	10493	NAA10
TSS109768-P1P2	LH16795	NA	NA	-3.6401E-05	0.16555	0.065824	NA	NA	0.34229	0.87586	0.2141	NA	NA	0.63678	0.9371	0.43704	NA	NA	0.999999	0.999989	0.999999	no	48172	HCFC1
TSS109769-P1P2	LH16795	NA	NA	NA	NA	NA	NA	NA	NA	NA	NA	NA	NA	NA	NA	NA	NA	NA	NA	NA	NA	no	48172	HCFC1
TSS109771-P1P2	LH16796	0.086314	NA	0.18112	-0.17324	NA	0.25961	NA	0.59604	0.029252	NA	0.49752	NA	0.82813	0.11061	NA	0.999256	NA	0.999999	0.974332	NA	no	15348	RPL10
TSS109772-TUCPT_00002500	LH16797	NA	NA	NA	NA	NA	NA	NA	NA	NA	NA	NA	NA	NA	NA	NA	NA	NA	NA	NA	NA	no	1921	FAM50A
TSS109773-CUFF.52878.1	LH16798	-0.13306	0.016984	-0.029815	0.13737	0.072648	0.0069129	0.22343	0.41502	0.14463	0.61468	0.03343	0.44451	0.69954	0.35575	0.7864	0.936401	0.998964	0.999999	0.999989	0.999999	no	9087	LAGE3
TSS109781-CUFF.52887.1	LH16799	NA	0.15337	NA	NA	NA	NA	0.16426	NA	NA	NA	NA	0.35712	NA	NA	NA	NA	0.998964	NA	NA	NA	no	43784	VBP1
TSS109783-CUFF.52895.3	LH16800	-0.030581	0.056171	0.092931	0.029517	0.10508	0.084911	0.98994	0.1436	0.29321	0.52854	0.23512	0.98983	0.36687	0.52024	0.71691	0.999256	0.998964	0.974496	0.999989	0.999999	no	124053	VBP1
TSS109788-ENST00000447347	LH16801	NA	NA	NA	NA	NA	NA	NA	NA	NA	NA	NA	NA	NA	NA	NA	NA	NA	NA	NA	NA	no	241140	VBP1
TSS109789-CUFF.52925.9	LH16802	NA	NA	NA	NA	NA	NA	NA	NA	NA	NA	NA	NA	NA	NA	NA	NA	NA	NA	NA	NA	no	258691	VBP1
TSS109790-CUFF.52925.10	LH16803	NA	NA	NA	NA	NA	NA	NA	NA	NA	NA	NA	NA	NA	NA	NA	NA	NA	NA	NA	NA	no	258845	VBP1
TSS109791-ENST00000452506	LH16804	-0.067046	NA	0.072789	0.045627	NA	0.185	NA	0.19094	0.069332	NA	0.40089	NA	0.45493	0.21749	NA	0.999256	NA	0.999999	0.988717	NA	no	262177	VBP1
TSS109793-ENST00000285718	LH16805	0.12277	-0.053703	0.10709	0.18593	0.084933	0.0086217	0.21022	0.65964	0.45673	0.90711	0.040336	0.42602	0.86085	0.70011	0.92798	0.954534	0.998964	0.999999	0.999989	0.999999	no	793895	VBP1
TSS109797-CUFF.51200.1	LH16806	-0.10149	NA	-0.082416	-0.11028	NA	0.0017324	NA	0.095865	0.005427	NA	0.0099137	NA	0.28702	0.027832	NA	0.719909	NA	0.951423	0.832523	NA	no	9712341	HCCS
TSS109802-CUFF.51263.4	LH16807	NA	NA	NA	NA	NA	NA	NA	NA	NA	NA	NA	NA	NA	NA	NA	NA	NA	NA	NA	NA	no	8892225	HCCS
TSS109805-NLT_00008127	LH16808	NA	NA	0.14971	0.002991	NA	NA	NA	0.152	0.1511	NA	NA	NA	0.3962	0.36691	NA	NA	NA	0.984152	0.999989	NA	no	8502117	HCCS
TSS109831-CUFF.51230.2	LH16809	NA	NA	NA	NA	NA	NA	NA	NA	NA	NA	NA	NA	NA	NA	NA	NA	NA	NA	NA	NA	no	7553581	HCCS
TSS109837-ENST00000438107	LH16810	-0.064725	-0.026436	0.22802	-0.18055	NA	0.26744	0.26803	0.66312	0.063544	NA	0.50736	0.48739	0.86228	0.20494	NA	0.999256	0.998964	0.999999	0.984478	NA	no	7228983	HCCS
TSS109840-CUFF.51259.2,ENST00000381106	LH16812	NA	NA	NA	NA	NA	NA	NA	NA	NA	NA	NA	NA	NA	NA	NA	NA	NA	NA	NA	NA	no	7190554	HCCS
TSS109841-ENST00000451781	LH16811	NA	NA	NA	NA	NA	NA	NA	NA	NA	NA	NA	NA	NA	NA	NA	NA	NA	NA	NA	NA	no	7205591	HCCS
TSS109842-ENST00000381105	LH16813	NA	NA	NA	NA	NA	NA	NA	NA	NA	NA	NA	NA	NA	NA	NA	NA	NA	NA	NA	NA	no	7173445	HCCS
TSS109863-P1P2	LH16814	NA	NA	0.18334	0.1371	NA	NA	NA	0.9944	0.56502	NA	NA	NA	0.99432	0.77171	NA	NA	NA	0.999999	0.999989	NA	no	5384977	HCCS
TSS10991-CUFF.5929.1	LH01801	NA	NA	NA	NA	NA	NA	NA	NA	NA	NA	NA	NA	NA	NA	NA	NA	NA	NA	NA	NA	no	1384214	ECD
TSS109922-P1P2	LH16815	NA	NA	NA	NA	NA	NA	NA	NA	NA	NA	NA	NA	NA	NA	NA	NA	NA	NA	NA	NA	yes	66	HCCS
TSS109934-CUFF.51322.4,CUFF.51322.18	LH16817	-0.10438	0.05706	NA	NA	NA	0.033209	0.20256	NA	NA	NA	0.11987	0.41477	NA	NA	NA	0.999256	0.998964	NA	NA	NA	no	786893	TRAPPC2
TSS109935-CUFF.51322.8	LH16819	NA	-0.11737	NA	NA	NA	NA	0.0062457	NA	NA	NA	NA	0.027539	NA	NA	NA	NA	0.934824	NA	NA	NA	no	774321	TRAPPC2
TSS109939-ENST00000451564	LH16816	NA	0.034761	NA	NA	NA	NA	0.060519	NA	NA	NA	NA	0.1792	NA	NA	NA	NA	0.992848	NA	NA	NA	no	808384	TRAPPC2
TSS109948-P1P2	LH16820	-0.090065	-6.1613E-05	NA	NA	0.00068905	0.0042752	0.51921	NA	NA	0.30361	0.021812	0.70637	NA	NA	0.55071	0.897271	0.998964	NA	NA	0.999999	no	413303	TRAPPC2
TSS109955-CUFF.51317.1	LH16821	NA	NA	NA	NA	0.055409	NA	NA	NA	NA	0.54541	NA	NA	NA	NA	0.74731	NA	NA	NA	NA	0.999999	no	42246	GEMIN8
TSS109957-ENST00000391359	LH16822	NA	NA	NA	NA	NA	NA	NA	NA	NA	NA	NA	NA	NA	NA	NA	NA	NA	NA	NA	NA	no	31766	GEMIN8
TSS109973-CUFF.51336.1	LH16823	0.071658	-0.10801	-0.0073868	-0.21549	0.014962	0.74775	0.056094	0.033839	0.0049256	0.95861	0.85739	0.16874	0.13359	0.025664	0.95914	0.999256	0.992848	0.868262	0.817661	0.999999	no	114527	ZRSR2
TSS109974-CUFF.51337.1	LH16824	-0.10807	0.077237	0.1762	-0.065762	0.099967	0.014012	0.12296	0.76905	0.038133	0.048495	0.058961	0.29263	0.9092	0.13609	0.15667	0.999256	0.998964	0.999999	0.975525	0.999999	no	86461	ZRSR2
TSS109977-CUFF.51339.2	LH16825	0.038047	NA	0.0058927	0.097589	-0.031254	0.069992	NA	0.25965	0.98433	0.68526	0.20233	NA	0.5412	0.98412	0.80803	0.999256	NA	0.999999	0.999999	0.999999	no	5620	ZRSR2
TSS109983-CUFF.51350.1,CUFF.51350.14	LH16830	NA	-0.040894	NA	NA	NA	NA	0.20652	NA	NA	NA	NA	0.42067	NA	NA	NA	NA	0.998964	NA	NA	NA	no	374725	ZRSR2
TSS109984-ENST00000422438	LH16826	NA	-0.01538	NA	NA	NA	NA	0.18772	NA	NA	NA	NA	0.39275	NA	NA	NA	NA	0.998964	NA	NA	NA	no	361685	ZRSR2
TSS109985-CUFF.51350.13,ENST00000454712	LH16827	NA	0.001918	NA	NA	NA	NA	0.11439	NA	NA	NA	NA	0.27898	NA	NA	NA	NA	0.998964	NA	NA	NA	no	363487	ZRSR2
TSS109986-CUFF.51350.10	LH16828	NA	NA	NA	NA	NA	NA	NA	NA	NA	NA	NA	NA	NA	NA	NA	NA	NA	NA	NA	NA	no	364028	ZRSR2
TSS109987-CUFF.51350.5	LH16829	NA	-0.036317	NA	NA	NA	NA	0.14222	NA	NA	NA	NA	0.32297	NA	NA	NA	NA	0.998964	NA	NA	NA	no	371241	ZRSR2
TSS109989-CUFF.51346.2	LH16831	NA	-0.12739	NA	NA	NA	NA	0.0082078	NA	NA	NA	NA	0.035171	NA	NA	NA	NA	0.936815	NA	NA	NA	no	381375	ZRSR2
TSS109990-CUFF.51346.3	LH16832	NA	-0.083568	NA	NA	NA	NA	0.18985	NA	NA	NA	NA	0.38327	NA	NA	NA	NA	0.998964	NA	NA	NA	no	381506	ZRSR2
TSS109999-CUFF.51348.1	LH16834	NA	NA	0.076105	0.027495	-0.0033068	NA	NA	0.53559	0.27752	0.067951	NA	NA	0.7863	0.53042	0.20045	NA	NA	0.999999	0.999989	0.999999	no	971041	ZRSR2
TSS11-ENST00000419160	LH00002	NA	0.038573	NA	NA	NA	NA	0.57522	NA	NA	NA	NA	0.73755	NA	NA	NA	NA	0.998964	NA	NA	NA	no	448898	NOC2L
TSS110000-CUFF.51352.1	LH16835	0.042217	0.077566	0.074392	-0.021081	NA	0.22304	0.98226	0.15337	0.61397	NA	0.45075	0.98238	0.39881	0.8051	NA	0.999256	0.998964	0.985685	0.999989	NA	no	975773	ZRSR2
TSS110001-CUFF.51353.1	LH16836	NA	NA	NA	NA	NA	NA	NA	NA	NA	NA	NA	NA	NA	NA	NA	NA	NA	NA	NA	NA	no	990054	ZRSR2
TSS110014-CUFF.51378.9	LH16837	NA	NA	-0.10014	-0.0046894	NA	NA	NA	0.041283	0.57632	NA	NA	NA	0.15681	0.77941	NA	NA	NA	0.880553	0.999989	NA	no	1855388	ZRSR2
TSS110017-CUFF.51370.1,CUFF.51370.2	LH16838	-0.00097022	NA	-0.09119	-0.16817	0.05806	0.95095	NA	0.10889	0.049319	0.98485	0.95359	NA	0.31361	0.16002	0.98488	0.999256	NA	0.956629	0.976076	0.999999	no	1944856	ZRSR2
TSS110042-CUFF.51408.1	LH16839	NA	NA	NA	NA	NA	NA	NA	NA	NA	NA	NA	NA	NA	NA	NA	NA	NA	NA	NA	NA	no	17463	SMS
TSS110062-CUFF.51448.7	LH16840	NA	NA	NA	NA	NA	NA	NA	NA	NA	NA	NA	NA	NA	NA	NA	NA	NA	NA	NA	NA	no	394396	EIF2S3
TSS110068-CUFF.51429.1	LH16841	0.066932	-0.080331	-0.068851	0.25175	-0.070846	0.19528	0.12589	0.11745	0.85443	0.27342	0.41458	0.29735	0.33078	0.92495	0.51358	0.999256	0.998964	0.961897	0.999989	0.999999	no	9719	EIF2S3
TSS11007-CUFF.5954.1	LH01802	0.097651	NA	-0.043909	-0.0017379	0.027653	0.78809	NA	0.35198	0.58554	0.47709	0.88087	NA	0.64741	0.78117	0.69111	0.999256	NA	0.999999	0.999989	0.999999	no	1042608	ECD
TSS110070-P1P2	LH16842	0.082735	NA	NA	NA	NA	0.2004	NA	NA	NA	NA	0.42126	NA	NA	NA	NA	0.999256	NA	NA	NA	NA	no	76356	EIF2S3
TSS110072-CUFF.51437.1	LH16843	0.11408	NA	NA	NA	NA	0.25759	NA	NA	NA	NA	0.49488	NA	NA	NA	NA	0.999256	NA	NA	NA	NA	no	145550	EIF2S3
TSS11008-CUFF.5955.1	LH01803	-0.026528	0.030658	-0.031183	-0.037487	0.07501	0.78022	0.22151	0.24821	0.21874	0.29083	0.87206	0.41765	0.52706	0.44649	0.53571	0.999256	0.998964	0.999999	0.999989	0.999999	no	1040712	ECD
TSS110091-P1P2	LH16844	NA	NA	NA	NA	-0.034324	NA	NA	NA	NA	0.24997	NA	NA	NA	NA	0.48362	NA	NA	NA	NA	0.999999	no	2509840	POLA1
TSS110094-P1P2	LH16844	NA	NA	NA	NA	-0.034324	NA	NA	NA	NA	0.24997	NA	NA	NA	NA	0.48362	NA	NA	NA	NA	0.999999	no	2509840	POLA1
TSS11010-CUFF.5959.1	LH01804	0.073347	-0.009068	NA	NA	NA	0.68669	0.29356	NA	NA	NA	0.81092	0.49122	NA	NA	NA	0.999256	0.998964	NA	NA	NA	no	833148	ECD
TSS110134-ENST00000464659	LH16845	-0.0033872	0.08584	NA	NA	NA	0.29938	0.9177	NA	NA	NA	0.54685	0.92221	NA	NA	NA	0.999256	0.998964	NA	NA	NA	no	5835043	POLA1
TSS110135-CUFF.51493.1	LH16846	NA	NA	NA	NA	NA	NA	NA	NA	NA	NA	NA	NA	NA	NA	NA	NA	NA	NA	NA	NA	no	5844350	POLA1
TSS110166-CUFF.51542.1	LH16847	-0.045983	NA	NA	NA	NA	0.11389	NA	NA	NA	NA	0.29587	NA	NA	NA	NA	0.999256	NA	NA	NA	NA	no	3094603	ATP6AP2
TSS11017-ENST00000608259	LH01805	NA	NA	NA	NA	-0.039474	NA	NA	NA	NA	0.78125	NA	NA	NA	NA	0.87558	NA	NA	NA	NA	0.999999	no	368193	ECD
TSS110178-P1P2	LH16848	0.010205	0.088404	0.052819	-0.016852	-0.087705	0.023159	0.26761	0.096026	0.23735	0.012599	0.088984	0.48697	0.28734	0.48568	0.053888	0.999256	0.998964	0.951423	0.999989	0.930782	no	1775390	ATP6AP2
TSS11019-CUFF.5963.1	LH01806	NA	-0.036782	NA	NA	-0.068711	NA	0.072243	NA	NA	0.079597	NA	0.2068	NA	NA	0.22261	NA	0.995058	NA	NA	0.999999	no	128634	ECD
TSS11020-ENST00000431293	LH01807	NA	NA	NA	NA	NA	NA	NA	NA	NA	NA	NA	NA	NA	NA	NA	NA	NA	NA	NA	NA	no	63458	ECD
TSS110222-CUFF.51574.4	LH16849	0.070153	NA	NA	NA	NA	0.5568	NA	NA	NA	NA	0.75732	NA	NA	NA	NA	0.999256	NA	NA	NA	NA	no	624434	ATP6AP2
TSS110228-CUFF.51562.1	LH16850	NA	0.10138	NA	NA	NA	NA	0.71116	NA	NA	NA	NA	0.82312	NA	NA	NA	NA	0.998964	NA	NA	NA	no	432725	ATP6AP2
TSS110230-CUFF.51564.2	LH16851	NA	NA	NA	NA	NA	NA	NA	NA	NA	NA	NA	NA	NA	NA	NA	NA	NA	NA	NA	NA	no	406600	ATP6AP2
TSS110238-CUFF.51605.3	LH16852	NA	0.072915	NA	NA	NA	NA	0.4874	NA	NA	NA	NA	0.68923	NA	NA	NA	NA	0.998964	NA	NA	NA	no	69663	MED14
TSS11024-P1P2	LH01808	NA	NA	NA	NA	NA	NA	NA	NA	NA	NA	NA	NA	NA	NA	NA	NA	NA	NA	NA	NA	yes	38	MRPS16
TSS110243-CUFF.51607.1	LH16853	NA	NA	NA	NA	NA	NA	NA	NA	NA	NA	NA	NA	NA	NA	NA	NA	NA	NA	NA	NA	no	117177	MED14
TSS110248-CUFF.51598.1	LH16854	0.0013688	-0.050763	NA	NA	0.018507	0.37127	0.017244	NA	NA	0.37435	0.61005	0.068118	NA	NA	0.60806	0.999256	0.992848	NA	NA	0.999999	no	5550	USP9X
TSS110249-CUFF.51598.2,CUFF.51598.3	LH16855	0.13561	-0.019375	-0.032372	0.16206	0.026847	0.9617	0.37721	0.28785	0.45383	0.38294	0.96226	0.59114	0.5746	0.69811	0.615	0.999256	0.998964	0.999999	0.999989	0.999999	no	7587	USP9X
TSS11025-P1P2	LH01809	NA	NA	NA	NA	NA	NA	NA	NA	NA	NA	NA	NA	NA	NA	NA	NA	NA	NA	NA	NA	yes	38	MRPS16
TSS110255-CUFF.51603.1	LH16856	0.045092	0.16251	-0.018443	-0.021011	-0.061271	0.70075	0.63164	0.13354	0.34619	0.065512	0.83237	0.77154	0.36185	0.60415	0.19501	0.999256	0.998964	0.971752	0.999989	0.999999	no	1700	DDX3X
TSS110259-CUFF.51612.1	LH16857	NA	NA	NA	NA	0.017878	NA	NA	NA	NA	0.31004	NA	NA	NA	NA	0.55586	NA	NA	NA	NA	0.999999	no	145558	DDX3X
TSS11026-P1P2	LH01809	NA	NA	NA	NA	NA	NA	NA	NA	NA	NA	NA	NA	NA	NA	NA	NA	NA	NA	NA	NA	yes	297	MRPS16
TSS110283-CUFF.51667.1	LH16858	NA	NA	NA	NA	-0.053185	NA	NA	NA	NA	0.016407	NA	NA	NA	NA	0.066745	NA	NA	NA	NA	0.94341	no	1728551	ZNF674
TSS110289-CUFF.51732.3	LH16859	0.06323	NA	-0.13089	-0.040198	0.077703	0.25938	NA	0.017264	0.73045	0.42181	0.49722	NA	0.078491	0.86703	0.64631	0.999256	NA	0.82932	0.999989	0.999999	no	775687	ZNF674
TSS110290-CUFF.51732.5,ENST00000602461,ENST00000602507	LH16861	-0.028271	NA	NA	NA	0.10288	0.22662	NA	NA	NA	0.99414	0.45525	NA	NA	NA	0.99411	0.999256	NA	NA	NA	0.999999	no	753343	ZNF674
TSS110291-CUFF.51732.4,CUFF.51732.9	LH16862	NA	NA	-0.019388	0.1478	-0.012994	NA	NA	0.31784	0.18317	0.7808	NA	NA	0.60964	0.42066	0.87528	NA	NA	0.999999	0.999989	0.999999	no	752397	ZNF674
TSS110294-ENST00000602277	LH16860	NA	NA	NA	NA	NA	NA	NA	NA	NA	NA	NA	NA	NA	NA	NA	NA	NA	NA	NA	NA	no	758318	ZNF674
TSS110296-P1P2	LH16863	NA	NA	NA	NA	NA	NA	NA	NA	NA	NA	NA	NA	NA	NA	NA	NA	NA	NA	NA	NA	no	672714	ZNF674
TSS11031-ENST00000427492	LH01810	0.10327	-0.019279	0.066885	0.033123	0.023506	0.68932	0.62852	0.60023	0.14108	0.60318	0.82657	0.76951	0.83095	0.34973	0.78106	0.999256	0.998964	0.999999	0.99929	0.999999	no	128738	MRPS16
TSS110313-P1P2	LH16864	-0.022971	NA	NA	NA	-0.039606	0.31071	NA	NA	NA	0.097632	0.5607	NA	NA	NA	0.26281	0.999256	NA	NA	NA	0.999999	no	195938	ZNF674
TSS110314-CUFF.51720.5	LH16865	0.076471	NA	NA	NA	NA	0.54671	NA	NA	NA	NA	0.74931	NA	NA	NA	NA	0.999256	NA	NA	NA	NA	no	190124	ZNF674
TSS11032-P1P2	LH01811	0.067891	0.039859	-0.094019	-0.12584	-0.13557	0.024198	0.017727	0.02344	0.031536	0.033178	0.092227	0.069759	0.099488	0.11716	0.11991	0.999256	0.992848	0.846731	0.975525	0.999999	no	187347	AGAP5
TSS110321-CUFF.51680.2	LH16866	-0.031009	NA	-0.0076291	0.018305	0.064503	0.041973	NA	0.31656	0.31628	0.32388	0.1437	NA	0.60815	0.5726	0.56697	0.999256	NA	0.999999	0.999989	0.999999	no	53516	ZNF674
TSS110323-P1P2	LH16867	-0.016555	NA	-0.0054925	0.027848	-0.020715	0.058136	NA	0.54209	0.80955	0.32574	0.18007	NA	0.7908	0.90178	0.56848	0.999256	NA	0.999999	0.999989	0.999999	no	56629	ZNF674
TSS110326-CUFF.51688.1	LH16868	NA	NA	NA	NA	NA	NA	NA	NA	NA	NA	NA	NA	NA	NA	NA	NA	NA	NA	NA	NA	no	7084	UBA1
TSS11033-P1P2	LH01812	-0.0049696	0.027122	NA	NA	-0.10025	0.8266	0.35581	NA	NA	0.058474	0.90547	0.57067	NA	NA	0.17917	0.999256	0.998964	NA	NA	0.999999	no	186622	AGAP5
TSS110336-CUFF.51704.1	LH16869	NA	NA	NA	NA	NA	NA	NA	NA	NA	NA	NA	NA	NA	NA	NA	NA	NA	NA	NA	NA	no	214662	UBA1
TSS110337-CUFF.51706.1	LH16870	0.04546	0.050768	0.11643	-0.011988	0.071236	0.76832	0.81747	0.16842	0.4303	0.83512	0.86916	0.87323	0.42536	0.68275	0.90422	0.999256	0.998964	0.993761	0.999989	0.999999	no	172057	UXT
TSS110338-P1P2	LH16871	0.018746	NA	NA	NA	NA	0.13703	NA	NA	NA	NA	0.33563	NA	NA	NA	NA	0.999256	NA	NA	NA	NA	no	143626	UXT
TSS11034-ENST00000595935	LH01813	0.019148	-0.066292	0.066051	0.055922	-0.023158	0.26963	0.14426	0.56052	0.51194	0.60668	0.51015	0.32612	0.80362	0.73632	0.78268	0.999256	0.998964	0.999999	0.999989	0.999999	no	186159	AGAP5
TSS110340-CUFF.51711.2	LH16873	-0.067421	-0.0015142	0.14126	-0.034764	NA	0.020783	0.055018	0.1392	0.12912	NA	0.081159	0.16617	0.37259	0.32874	NA	0.999256	0.992848	0.977952	0.99929	NA	no	92471	UXT
TSS110341-CUFF.51712.1	LH16872	0.089429	-0.010878	-0.036655	-0.038668	0.12506	0.64076	0.099614	0.35381	0.29341	0.87584	0.80321	0.25521	0.64948	0.54792	0.91618	0.999256	0.998964	0.999999	0.999989	0.999999	no	96824	UXT
TSS110345-CUFF.51724.1	LH16874	-0.054939	NA	NA	NA	NA	0.0080115	NA	NA	NA	NA	0.038198	NA	NA	NA	NA	0.946741	NA	NA	NA	NA	no	266407	SSX5
TSS110346-CUFF.51724.2	LH16875	-0.094464	NA	0.13728	0.055142	-0.047172	0.15406	NA	0.29108	0.9714	0.075241	0.34432	NA	0.57847	0.9716	0.21404	0.999256	NA	0.999999	0.999999	0.999999	no	265979	SSX5
TSS110347-CUFF.51736.1	LH16876	NA	NA	NA	NA	NA	NA	NA	NA	NA	NA	NA	NA	NA	NA	NA	NA	NA	NA	NA	NA	no	258921	SSX5
TSS11035-ENST00000600887,ENST00000600607	LH01814	NA	0.04934	0.038025	0.029978	NA	NA	0.88622	0.2365	0.22562	NA	NA	0.90264	0.51259	0.47256	NA	NA	0.998964	0.999999	0.999989	NA	no	185986	AGAP5
TSS110350-CUFF.51749.1	LH16877	NA	-0.014692	NA	NA	NA	NA	0.12011	NA	NA	NA	NA	0.2881	NA	NA	NA	NA	0.998964	NA	NA	NA	no	73704	SSX5
TSS110354-CUFF.51743.1	LH16878	0.050358	0.074838	-0.033763	0.010149	-0.05344	0.5283	0.96757	0.14718	0.72918	0.56962	0.73441	0.96779	0.38739	0.8665	0.76563	0.999256	0.998964	0.98313	0.999989	0.999999	no	289246	SSX5
TSS110355-ENST00000445586	LH16879	0.16329	-0.024932	NA	NA	0.047572	0.064833	0.30223	NA	NA	0.14569	0.19481	0.52006	NA	NA	0.34365	0.999256	0.998964	NA	NA	0.999999	no	312041	SSX5
TSS110357-CUFF.51750.1	LH16880	-0.0089519	NA	NA	NA	NA	0.50717	NA	NA	NA	NA	0.71737	NA	NA	NA	NA	0.999256	NA	NA	NA	NA	no	372230	SSX5
TSS110358-ENST00000453810	LH16881	0.021508	0.067136	0.066172	-0.052588	-0.015085	0.18336	0.84648	0.44337	0.12974	0.6222	0.39872	0.88422	0.72037	0.32983	0.78985	0.999256	0.998964	0.999999	0.99929	0.999999	no	384360	SSX5
TSS11036-ENST00000439792	LH01815	0.070545	-0.031462	0.063334	-0.099634	-0.12348	0.069956	0.249	0.39849	0.12634	0.047861	0.20607	0.469	0.6876	0.32376	0.15517	0.999256	0.998964	0.999999	0.99929	0.999999	no	184212	AGAP5
TSS110363-CUFF.51785.9	LH16885	-0.017611	NA	NA	NA	0.055511	0.17831	NA	NA	NA	0.3676	0.39208	NA	NA	NA	0.60255	0.999256	NA	NA	NA	0.999999	no	381759	GPKOW
TSS110365-CUFF.51785.12	LH16883	NA	NA	NA	NA	NA	NA	NA	NA	NA	NA	NA	NA	NA	NA	NA	NA	NA	NA	NA	NA	no	417442	GPKOW
TSS110367-ENST00000416061	LH16884	-0.017267	0.0094243	0.0089625	0.055278	0.04058	0.64342	0.22592	0.56702	0.17127	0.2033	0.78488	0.44677	0.8082	0.38378	0.41674	0.999256	0.998964	0.999999	0.999989	0.999999	no	386520	GPKOW
TSS110371-CUFF.51789.2	LH16882	NA	NA	NA	NA	NA	NA	NA	NA	NA	NA	NA	NA	NA	NA	NA	NA	NA	NA	NA	NA	no	430841	GPKOW
TSS110378-CUFF.51754.1	LH16886	NA	NA	NA	NA	NA	NA	NA	NA	NA	NA	NA	NA	NA	NA	NA	NA	NA	NA	NA	NA	no	243087	GPKOW
TSS110380-CUFF.51765.1	LH16887	NA	NA	NA	NA	NA	NA	NA	NA	NA	NA	NA	NA	NA	NA	NA	NA	NA	NA	NA	NA	no	19572	GPKOW
TSS110381-CUFF.51764.1	LH16888	0.010571	NA	NA	NA	NA	0.2441	NA	NA	NA	NA	0.47782	NA	NA	NA	NA	0.999256	NA	NA	NA	NA	no	12266	GPKOW
TSS110382-CUFF.51833.5,CUFF.51833.7,CUFF.51833.8	LH16890	NA	0.019148	NA	NA	NA	NA	0.64856	NA	NA	NA	NA	0.78218	NA	NA	NA	NA	0.998964	NA	NA	NA	no	25952	GPKOW
TSS110383-CUFF.51833.2	LH16891	NA	0.027406	NA	NA	NA	NA	0.1482	NA	NA	NA	NA	0.3321	NA	NA	NA	NA	0.998964	NA	NA	NA	no	26909	GPKOW
TSS110384-CUFF.51833.12,TUCPT_00002528	LH16892	NA	-0.022088	NA	NA	NA	NA	0.27872	NA	NA	NA	NA	0.49777	NA	NA	NA	NA	0.998964	NA	NA	NA	no	32513	GPKOW
TSS110385-TUCPT_00002525	LH16889	NA	0.075875	NA	NA	NA	NA	0.93582	NA	NA	NA	NA	0.93668	NA	NA	NA	NA	0.998964	NA	NA	NA	no	19377	GPKOW
TSS110386-CUFF.51834.1	LH16893	NA	-0.022188	NA	NA	NA	NA	0.19525	NA	NA	NA	NA	0.38908	NA	NA	NA	NA	0.998964	NA	NA	NA	no	40743	GPKOW
TSS110389-CUFF.51770.1	LH16894	NA	0.017477	NA	NA	NA	NA	0.60713	NA	NA	NA	NA	0.75646	NA	NA	NA	NA	0.998964	NA	NA	NA	no	153616	GPKOW
TSS11039-ENST00000595595,CUFF.5978.2,CUFF.5978.3	LH01816	0.0096559	0.072525	0.024247	0.033175	-0.01779	0.095476	0.57114	0.32824	0.55197	0.4588	0.25924	0.73527	0.62128	0.76299	0.67619	0.999256	0.998964	0.999999	0.999989	0.999999	no	56642	AGAP5
TSS110391-P1P2	LH16895	NA	0.080215	NA	NA	-0.030517	NA	0.93125	NA	NA	0.34138	NA	0.93268	NA	NA	0.58118	NA	0.998964	NA	NA	0.999999	no	755416	GPKOW
TSS110396-P1P2	LH16896	NA	NA	NA	NA	NA	NA	NA	NA	NA	NA	NA	NA	NA	NA	NA	NA	NA	NA	NA	NA	no	1346962	GPKOW
TSS11040-ENST00000609434	LH01817	NA	0.062247	NA	NA	NA	NA	0.9487	NA	NA	NA	NA	0.94902	NA	NA	NA	NA	0.998964	NA	NA	NA	no	52212	AGAP5
TSS110401-CUFF.51919.15	LH16898	NA	NA	NA	NA	NA	NA	NA	NA	NA	NA	NA	NA	NA	NA	NA	NA	NA	NA	NA	NA	no	1984472	SMC1A
TSS110405-P1P2	LH16897	NA	NA	NA	NA	NA	NA	NA	NA	NA	NA	NA	NA	NA	NA	NA	NA	NA	NA	NA	NA	no	1986047	SMC1A
TSS110421-CUFF.51796.4	LH16899	NA	NA	NA	NA	NA	NA	NA	NA	NA	NA	NA	NA	NA	NA	NA	NA	NA	NA	NA	NA	no	325498	SMC1A
TSS110422-CUFF.51796.5	LH16900	NA	NA	NA	NA	NA	NA	NA	NA	NA	NA	NA	NA	NA	NA	NA	NA	NA	NA	NA	NA	no	318740	SMC1A
TSS110423-CUFF.51793.1	LH16901	NA	NA	NA	NA	NA	NA	NA	NA	NA	NA	NA	NA	NA	NA	NA	NA	NA	NA	NA	NA	no	308909	SMC1A
TSS110426-CUFF.51852.3	LH16902	0.1673	-0.042443	0.010713	0.16559	-0.098403	0.96974	0.37471	0.38951	0.2942	0.065555	0.96987	0.58878	0.68111	0.54883	0.19512	0.999256	0.998964	0.999999	0.999989	0.999999	no	282968	SMC1A
TSS110427-ENST00000412242	LH16903	NA	NA	NA	NA	NA	NA	NA	NA	NA	NA	NA	NA	NA	NA	NA	NA	NA	NA	NA	NA	no	167966	SMC1A
TSS11043-CUFF.5984.1	LH01818	NA	NA	0.059281	-0.0079417	NA	NA	NA	0.5929	0.056483	NA	NA	NA	0.82601	0.18646	NA	NA	NA	0.999999	0.97714	NA	no	28582	CHCHD1
TSS110432-ENST00000418049	LH16904	NA	NA	NA	NA	NA	NA	NA	NA	NA	NA	NA	NA	NA	NA	NA	NA	NA	NA	NA	NA	yes	262	HSD17B10
TSS110438-CUFF.51820.1,CUFF.51820.4,CUFF.51820.5,CUFF.51820.6	LH16906	0.13396	-0.11374	-0.010252	0.0054898	-0.056763	0.27901	0.07149	0.18724	0.1904	0.093954	0.52179	0.20505	0.45002	0.43218	0.25535	0.999256	0.995058	0.999999	0.999989	0.999999	no	35568	GNL3L
TSS11044-CUFF.5984.2	LH01821	NA	0.15196	NA	NA	NA	NA	0.30112	NA	NA	NA	NA	0.51899	NA	NA	NA	NA	0.998964	NA	NA	NA	no	37198	CHCHD1
TSS110440-CUFF.51820.3	LH16905	0.0037653	0.054439	0.040735	0.017002	-0.040468	0.34772	0.37788	0.026948	0.74998	0.35901	0.59145	0.59179	0.1113	0.86109	0.57704	0.999256	0.998964	0.846731	0.999989	0.999999	no	35085	GNL3L
TSS110441-CUFF.51820.7	LH16907	0.020898	-0.0018042	-0.1119	0.10303	-0.15316	0.35582	0.53903	0.11331	0.32815	0.0033078	0.59781	0.71723	0.32248	0.5852	0.017421	0.999256	0.998964	0.95854	0.999989	0.794588	no	36987	GNL3L
TSS110442-CUFF.51820.8	LH16908	NA	NA	NA	NA	NA	NA	NA	NA	NA	NA	NA	NA	NA	NA	NA	NA	NA	NA	NA	NA	no	37541	GNL3L
TSS110443-CUFF.51820.9	LH16909	-0.015006	NA	NA	NA	-0.046952	0.29258	NA	NA	NA	0.28658	0.53851	NA	NA	NA	0.53037	0.999256	NA	NA	NA	0.999999	no	40287	GNL3L
TSS110444-CUFF.51820.11	LH16910	0.01114	-0.033012	-0.027406	0.077618	0.035631	0.151	0.24948	0.22187	0.98746	0.53386	0.3548	0.46945	0.49413	0.98764	0.73761	0.999256	0.998964	0.999999	0.999999	0.999999	no	40498	GNL3L
TSS11045-CUFF.5985.1	LH01819	0.021647	-0.066803	0.078573	0.069485	0.075448	0.039425	0.32957	0.42899	0.5524	0.30474	0.1376	0.54585	0.70984	0.76327	0.55157	0.999256	0.998964	0.999999	0.999989	0.999999	no	31308	CHCHD1
TSS110456-CUFF.51830.1	LH16911	0.031869	-0.10075	-0.039638	0.045288	0.11711	0.24914	0.014037	0.51049	0.2976	0.98821	0.48418	0.056983	0.76857	0.54564	0.98824	0.999256	0.992848	0.999999	0.999989	0.999999	no	153794	FAM104B
TSS11046-ENST00000434147	LH01820	NA	NA	NA	NA	NA	NA	NA	NA	NA	NA	NA	NA	NA	NA	NA	NA	NA	NA	NA	NA	no	31468	CHCHD1
TSS110467-CUFF.51877.1	LH16912	NA	NA	NA	NA	NA	NA	NA	NA	NA	NA	NA	NA	NA	NA	NA	NA	NA	NA	NA	NA	no	1659201	FAM104B
TSS110469-CUFF.51857.1	LH16913	NA	NA	NA	NA	NA	NA	NA	NA	NA	NA	NA	NA	NA	NA	NA	NA	NA	NA	NA	NA	no	1917077	FAM104B
TSS11047-ENST00000446730	LH01822	NA	NA	0.040524	0.098913	NA	NA	NA	0.24185	0.23553	NA	NA	NA	0.51929	0.48362	NA	NA	NA	0.999999	0.999989	NA	no	59783	CHCHD1
TSS110471-CUFF.51864.1	LH16914	0.03775	-0.024322	-0.16378	0.085732	NA	0.35015	0.53401	0.015864	0.51019	NA	0.59336	0.71448	0.073471	0.73506	NA	0.999256	0.998964	0.824039	0.999989	NA	no	1948433	FAM104B
TSS110472-NLT_00008174	LH16915	NA	0.022751	-0.07789	0.034452	NA	NA	0.32417	0.019877	0.042436	NA	NA	0.52936	0.087456	0.14413	NA	NA	0.998964	0.84501	0.975525	NA	no	1955188	FAM104B
TSS110480-CUFF.51886.1	LH16916	NA	NA	-0.14613	0.16747	NA	NA	NA	0.016111	0.18676	NA	NA	NA	0.074403	0.42652	NA	NA	NA	0.82602	0.999989	NA	no	2907217	LAS1L
TSS110487-P1P2	LH16919	0.10821	-0.053896	0.16127	-0.089993	0.072519	0.050151	0.18482	0.81138	0.37474	0.091509	0.16219	0.38836	0.92924	0.63415	0.25036	0.999256	0.998964	0.999999	0.999989	0.999999	no	1962530	LAS1L
TSS110488-CUFF.52065.3	LH16917	NA	NA	NA	NA	NA	NA	NA	NA	NA	NA	NA	NA	NA	NA	NA	NA	NA	NA	NA	NA	no	2123231	LAS1L
TSS110489-P1P2	LH16918	0.062072	0.042198	0.032692	-0.070294	0.034965	0.70805	0.30495	0.94429	0.63276	0.24193	0.83601	0.52258	0.97577	0.81787	0.47347	0.999256	0.998964	0.999999	0.999989	0.999999	no	2092005	LAS1L
TSS110496-CUFF.51896.1	LH16920	0.035827	NA	NA	NA	NA	0.74557	NA	NA	NA	NA	0.85617	NA	NA	NA	NA	0.999256	NA	NA	NA	NA	no	19136	LAS1L
TSS110500-CUFF.51907.1	LH16921	0.0067062	0.06875	0.12192	0.023333	-0.12185	0.94687	0.21469	0.71975	0.25031	0.011838	0.95075	0.43256	0.8866	0.50014	0.051346	0.999256	0.998964	0.999999	0.999989	0.928352	no	207123	LAS1L
TSS11054-ENST00000599110	LH01824	-0.04172	0.076638	-0.062468	-0.091379	0.041659	0.81006	0.2584	0.16236	0.17846	0.82201	0.89459	0.47811	0.41522	0.41298	0.90097	0.999256	0.998964	0.991944	0.999989	0.999999	no	16112	VCL
TSS110544-CUFF.51953.1,ENST00000403371	LH16923	0.042405	0.046908	-0.051146	0.091574	-0.016483	0.48587	0.92698	0.25534	0.53091	0.46914	0.70039	0.92908	0.53589	0.74891	0.68462	0.999256	0.998964	0.999999	0.999989	0.999999	no	16203	IGBP1
TSS110545-CUFF.51954.1	LH16924	0.022901	NA	NA	NA	NA	0.057205	NA	NA	NA	NA	0.17795	NA	NA	NA	NA	0.999256	NA	NA	NA	NA	no	32475	IGBP1
TSS110557-CUFF.51965.1	LH16925	NA	NA	NA	NA	NA	NA	NA	NA	NA	NA	NA	NA	NA	NA	NA	NA	NA	NA	NA	NA	yes	318	MED12
TSS110563-CUFF.51982.1	LH16926	-0.13427	-0.40089	-0.11435	-0.22157	-0.12176	0.0079334	3.216E-05	0.012554	0.0027998	0.023774	0.037871	0.00023482	0.061685	0.014635	0.090797	0.946741	0.098749	0.791385	0.788394	0.991975	no	1184	TAF1
TSS110564-CUFF.51983.1	LH16927	-0.0022235	0.065949	NA	NA	NA	0.41607	0.68978	NA	NA	NA	0.62826	0.80459	NA	NA	NA	0.999256	0.998964	NA	NA	NA	no	7373	TAF1
TSS110578-CUFF.51995.2	LH16928	NA	NA	NA	NA	NA	NA	NA	NA	NA	NA	NA	NA	NA	NA	NA	NA	NA	NA	NA	NA	no	26996	PIN4
TSS110592-CUFF.52002.1,CUFF.52002.2	LH16929	0.10476	NA	NA	NA	-0.049355	0.99452	NA	NA	NA	0.071389	0.99455	NA	NA	NA	0.20794	0.999256	NA	NA	NA	0.999999	no	1375993	ABCB7
TSS110593-CUFF.52002.3,CUFF.52002.4,CUFF.52002.5,CUFF.52002.6	LH16930	0.026644	NA	-0.028722	-0.04827	0.031518	0.24081	NA	0.16457	0.31086	0.50149	0.47368	NA	0.41906	0.5615	0.71097	0.999256	NA	0.993318	0.999989	0.999999	no	1375521	ABCB7
TSS110594-P1P2	LH16937	0.06884	0.22608	0.035116	0.066002	NA	0.35142	0.98559	0.51221	0.073196	NA	0.59439	0.98559	0.76977	0.22508	NA	0.999256	0.998964	0.999999	0.988717	NA	no	1209903	ABCB7
TSS110595-ENST00000434839	LH16931	NA	-0.090657	NA	NA	NA	NA	0.0016567	NA	NA	NA	NA	0.0091172	NA	NA	NA	NA	0.700447	NA	NA	NA	no	1236223	ABCB7
TSS110596-ENST00000421322	LH16932	NA	-0.050927	-0.047134	0.17647	NA	NA	0.16338	0.093174	0.61864	NA	NA	0.35579	0.28145	0.80819	NA	NA	0.998964	0.946276	0.999989	NA	no	1235658	ABCB7
TSS110597-ENST00000417942,ENST00000416330	LH16931	NA	-0.090657	0.029691	0.061429	NA	NA	0.0016567	0.73575	0.87008	NA	NA	0.0091172	0.89373	0.93381	NA	NA	0.700447	0.999999	0.999989	NA	no	1236223	ABCB7
TSS110598-ENST00000433732	LH16933	NA	0.067413	NA	NA	NA	NA	0.39825	NA	NA	NA	NA	0.61102	NA	NA	NA	NA	0.998964	NA	NA	NA	no	1233153	ABCB7
TSS110599-ENST00000602587	LH16934	NA	-0.0071385	NA	NA	NA	NA	0.52155	NA	NA	NA	NA	0.70766	NA	NA	NA	NA	0.998964	NA	NA	NA	no	1231411	ABCB7
TSS110601-ENST00000602863	LH16936	-0.11264	0.02229	NA	NA	NA	0.067146	0.51186	NA	NA	NA	0.19985	0.70228	NA	NA	NA	0.999256	0.998964	NA	NA	NA	no	1220956	ABCB7
TSS110602-ENST00000602495	LH16935	NA	0.026615	NA	NA	NA	NA	0.98176	NA	NA	NA	NA	0.98186	NA	NA	NA	NA	0.998964	NA	NA	NA	no	1228865	ABCB7
TSS110606-ENST00000603672,ENST00000418855	LH16943	-0.029605	-0.025015	0.47287	-0.12007	0.20671	0.4157	0.34129	0.99994	0.0042792	0.92576	0.64491	0.55699	0.99994	0.022902	0.93704	0.999256	0.998964	0.999999	0.815788	0.999999	no	770059	ABCB7
TSS110607-CUFF.52360.7,CUFF.52360.11,CUFF.52360.13,CUFF.52360.25,ENST00000429124	LH16943	0.054875	NA	0.38212	-0.20042	0.23454	0.92735	NA	0.99993	0.0040012	0.99986	0.93963	NA	0.99993	0.021647	0.99987	0.999256	NA	0.999999	0.815788	0.999999	no	770017	ABCB7
TSS110608-P1P2	LH16944	-0.079248	-0.083859	0.15922	-0.077418	0.048692	0.12648	0.63259	0.90969	0.10321	0.79733	0.32027	0.77212	0.96219	0.2821	0.88569	0.999256	0.998964	0.999999	0.99929	0.999999	no	769047	ABCB7
TSS110609-P1P2	LH16941	-0.02004	NA	-0.15678	-0.065447	-0.033514	0.71734	NA	0.091934	0.17944	0.47891	0.84096	NA	0.27893	0.41452	0.69261	0.999256	NA	0.946076	0.999989	0.999999	no	820087	ABCB7
TSS110612-ENST00000455395	LH16942	0.037994	0.0091087	NA	NA	0.010363	0.55401	0.17934	NA	NA	0.76019	0.75508	0.38003	NA	NA	0.86276	0.999256	0.998964	NA	NA	0.999999	no	770540	ABCB7
TSS110613-CUFF.52362.1	LH16939	0.0042755	-0.015181	NA	NA	NA	0.58968	0.16036	NA	NA	NA	0.78017	0.3511	NA	NA	NA	0.999256	0.998964	NA	NA	NA	no	1086547	ABCB7
TSS110617-ENST00000604070	LH16940	-0.074993	-0.14468	-0.14653	-0.14587	0.038069	0.10051	0.018246	0.065236	0.033383	0.74456	0.26936	0.07147	0.22108	0.1224	0.85361	0.999256	0.992848	0.917432	0.975525	0.999999	no	848966	ABCB7
TSS110638-CUFF.52031.1	LH16945	NA	NA	-0.047783	0.15885	-0.058581	NA	NA	0.26997	0.99791	0.10937	NA	NA	0.55358	0.99796	0.28647	NA	NA	0.999999	0.999999	0.999999	no	1034369	ABCB7
TSS110649-CUFF.52052.1	LH16946	NA	NA	NA	NA	NA	NA	NA	NA	NA	NA	NA	NA	NA	NA	NA	NA	NA	NA	NA	NA	no	633768	PGK1
TSS110683-CUFF.52096.1	LH16947	NA	NA	NA	NA	NA	NA	NA	NA	NA	NA	NA	NA	NA	NA	NA	NA	NA	NA	NA	NA	no	4614479	PGK1
TSS110695-P1P2	LH16948	NA	NA	NA	NA	-0.022266	NA	NA	NA	NA	0.43724	NA	NA	NA	NA	0.65888	NA	NA	NA	NA	0.999999	no	6377496	PGK1
TSS110703-NLT_00008218,NLT_00008219	LH16949	NA	NA	NA	NA	NA	NA	NA	NA	NA	NA	NA	NA	NA	NA	NA	NA	NA	NA	NA	NA	no	7118786	PGK1
TSS110716-CUFF.52163.11,CUFF.52163.13	LH16950	NA	0.039026	NA	NA	NA	NA	0.031514	NA	NA	NA	NA	0.10766	NA	NA	NA	NA	0.992848	NA	NA	NA	no	9475445	PGK1
TSS110717-CUFF.52163.14	LH16951	NA	NA	NA	NA	NA	NA	NA	NA	NA	NA	NA	NA	NA	NA	NA	NA	NA	NA	NA	NA	no	9475953	PGK1
TSS110718-CUFF.52120.1	LH16952	0.001958	0.10084	NA	NA	NA	0.090935	0.68297	NA	NA	NA	0.24995	0.80427	NA	NA	NA	0.999256	0.998964	NA	NA	NA	no	9603932	PGK1
TSS11077-P1P2	LH01825	-0.030408	NA	-0.024257	0.11871	0.098298	0.11285	NA	0.19955	0.051718	0.13292	0.29386	NA	0.46598	0.1735	0.32583	0.999256	NA	0.999999	0.97714	0.999999	no	1296057	VCL
TSS11078-P1P2	LH01826	-0.016141	NA	NA	NA	-0.092297	0.50042	NA	NA	NA	0.063207	0.712	NA	NA	NA	0.18979	0.999256	NA	NA	NA	0.999999	no	1296576	VCL
TSS110783-CUFF.52193.8,CUFF.52193.9	LH16954	NA	NA	NA	NA	NA	NA	NA	NA	NA	NA	NA	NA	NA	NA	NA	NA	NA	NA	NA	NA	no	6388219	CENPI
TSS11079-ENST00000486015	LH01827	NA	NA	NA	NA	NA	NA	NA	NA	NA	NA	NA	NA	NA	NA	NA	NA	NA	NA	NA	NA	no	1297892	VCL
TSS11080-ENST00000425916	LH01827	NA	NA	NA	NA	-0.029641	NA	NA	NA	NA	0.24402	NA	NA	NA	NA	0.47603	NA	NA	NA	NA	0.999999	no	1297892	VCL
TSS11081-ENST00000491557	LH01828	NA	NA	NA	NA	NA	NA	NA	NA	NA	NA	NA	NA	NA	NA	NA	NA	NA	NA	NA	NA	no	1298626	VCL
TSS110810-CUFF.52203.3	LH16955	NA	NA	NA	NA	NA	NA	NA	NA	NA	NA	NA	NA	NA	NA	NA	NA	NA	NA	NA	NA	no	3752312	CENPI
TSS110813-P1P2	LH16956	NA	NA	NA	NA	NA	NA	NA	NA	NA	NA	NA	NA	NA	NA	NA	NA	NA	NA	NA	NA	no	3533646	CENPI
TSS110818-ENST00000542084	LH16957	NA	NA	NA	NA	NA	NA	NA	NA	NA	NA	NA	NA	NA	NA	NA	NA	NA	NA	NA	NA	no	3455598	CENPI
TSS11082-ENST00000484411	LH01829	NA	NA	NA	NA	0.079486	NA	NA	NA	NA	0.80722	NA	NA	NA	NA	0.89215	NA	NA	NA	NA	0.999999	no	1298823	VCL
TSS110823-CUFF.52213.2	LH16958	NA	NA	NA	NA	NA	NA	NA	NA	NA	NA	NA	NA	NA	NA	NA	NA	NA	NA	NA	NA	no	2567285	CENPI
TSS11083-ENST00000527641	LH01830	NA	NA	NA	NA	NA	NA	NA	NA	NA	NA	NA	NA	NA	NA	NA	NA	NA	NA	NA	NA	no	1299042	VCL
TSS110830-CUFF.52230.1	LH16959	NA	NA	NA	NA	-0.00060058	NA	NA	NA	NA	0.20023	NA	NA	NA	NA	0.41837	NA	NA	NA	NA	0.999999	no	126389	CENPI
TSS110832-ENST00000443801	LH16960	-0.0080884	0.053248	-0.060922	0.05231	0.061352	0.5496	0.22871	0.090142	0.84074	0.23251	0.75159	0.44948	0.2752	0.91748	0.45729	0.999256	0.998964	0.945033	0.999989	0.999999	no	3711	CENPI
TSS110833-CUFF.52235.1	LH16961	0.0009748	NA	-0.046799	0.151	-0.015823	0.21841	NA	0.35154	0.25953	0.35286	0.44491	NA	0.64695	0.51046	0.59048	0.999256	NA	0.999999	0.999989	0.999999	no	69807	CENPI
TSS110835-CUFF.52247.1	LH16962	NA	0.030763	NA	NA	NA	NA	0.55601	NA	NA	NA	NA	0.72672	NA	NA	NA	NA	0.998964	NA	NA	NA	no	27764	RPL36A
TSS11084-P1P2	LH01831	NA	NA	NA	NA	NA	NA	NA	NA	NA	NA	NA	NA	NA	NA	NA	NA	NA	NA	NA	NA	no	1304205	VCL
TSS110841-CUFF.52248.1	LH16963	NA	NA	NA	NA	NA	NA	NA	NA	NA	NA	NA	NA	NA	NA	NA	NA	NA	NA	NA	NA	no	114515	RPL36A
TSS110844-CUFF.52261.1	LH16964	NA	NA	NA	NA	NA	NA	NA	NA	NA	NA	NA	NA	NA	NA	NA	NA	NA	NA	NA	NA	no	244273	RPL36A
TSS110858-ENST00000602441	LH16965	0.0012724	0.0093134	NA	NA	NA	0.3507	0.069711	NA	NA	NA	0.59379	0.20103	NA	NA	NA	0.999256	0.993145	NA	NA	NA	no	1264557	RPL36A
TSS11086-CUFF.6067.2	LH01832	-0.093139	NA	NA	NA	NA	0.22039	NA	NA	NA	NA	0.44739	NA	NA	NA	NA	0.999256	NA	NA	NA	NA	no	1320521	VCL
TSS110862-CUFF.52376.1,CUFF.52376.2,CUFF.52376.3	LH16967	0.093302	NA	NA	NA	0.046326	0.47257	NA	NA	NA	0.2251	0.69004	NA	NA	NA	0.45137	0.999256	NA	NA	NA	0.999999	no	1569343	RPL36A
TSS110863-CUFF.52377.1	LH16966	NA	-0.041361	NA	NA	-0.073593	NA	0.13322	NA	NA	0.057792	NA	0.30905	NA	NA	0.1777	NA	0.998964	NA	NA	0.999999	no	1517159	RPL36A
TSS110875-CUFF.52275.3	LH16968	NA	NA	NA	NA	-0.0092491	NA	NA	NA	NA	0.18724	NA	NA	NA	NA	0.39304	NA	NA	NA	NA	0.999999	no	1962549	RPL36A
TSS110876-CUFF.52348.1	LH16969	NA	NA	NA	NA	0.069396	NA	NA	NA	NA	0.58208	NA	NA	NA	NA	0.7714	NA	NA	NA	NA	0.999999	no	2039762	RPL36A
TSS110879-NLT_00008234	LH16970	NA	NA	NA	NA	NA	NA	NA	NA	NA	NA	NA	NA	NA	NA	NA	NA	NA	NA	NA	NA	no	2142795	RPL36A
TSS110882-CUFF.52281.1	LH16971	NA	NA	NA	NA	0.042078	NA	NA	NA	NA	0.075308	NA	NA	NA	NA	0.21648	NA	NA	NA	NA	0.999999	no	2195195	RPL36A
TSS110883-CUFF.52281.2	LH16972	NA	NA	NA	NA	NA	NA	NA	NA	NA	NA	NA	NA	NA	NA	NA	NA	NA	NA	NA	NA	no	2209658	RPL36A
TSS110887-CUFF.52279.1	LH16973	0.12681	NA	NA	NA	NA	0.28459	NA	NA	NA	NA	0.52875	NA	NA	NA	NA	0.999256	NA	NA	NA	NA	no	2219960	RPL36A
TSS110891-CUFF.52284.1	LH16974	NA	NA	NA	NA	NA	NA	NA	NA	NA	NA	NA	NA	NA	NA	NA	NA	NA	NA	NA	NA	no	2372069	RPL36A
TSS110893-P1P2	LH16975	NA	NA	NA	NA	NA	NA	NA	NA	NA	NA	NA	NA	NA	NA	NA	NA	NA	NA	NA	NA	no	2524351	RPL36A
TSS110894-P1P2	LH16975	NA	NA	0.048538	0.18571	NA	NA	NA	0.33083	0.41333	NA	NA	NA	0.62411	0.6719	NA	NA	NA	0.999999	0.999989	NA	no	2524351	RPL36A
TSS1109-CUFF.1141.1	LH00233	0.051415	NA	0.11515	0.11772	0.026624	0.5944	NA	0.40854	0.9823	0.15925	0.78228	NA	0.69474	0.98256	0.36268	0.999256	NA	0.999999	0.999999	0.999999	no	32972	CTPS1
TSS110925-CUFF.52329.1	LH16976	NA	NA	NA	NA	NA	NA	NA	NA	NA	NA	NA	NA	NA	NA	NA	NA	NA	NA	NA	NA	no	3997593	ALG13
TSS110930-CUFF.52337.1	LH16977	0.084375	NA	NA	NA	NA	0.066538	NA	NA	NA	NA	0.1985	NA	NA	NA	NA	0.999256	NA	NA	NA	NA	no	2988293	ALG13
TSS110931-ENST00000564206	LH16978	NA	NA	NA	NA	NA	NA	NA	NA	NA	NA	NA	NA	NA	NA	NA	NA	NA	NA	NA	NA	no	2940866	ALG13
TSS110932-CUFF.52342.2	LH16979	NA	NA	NA	NA	NA	NA	NA	NA	NA	NA	NA	NA	NA	NA	NA	NA	NA	NA	NA	NA	no	2940702	ALG13
TSS110947-CUFF.52386.2	LH16981	NA	NA	NA	NA	NA	NA	NA	NA	NA	NA	NA	NA	NA	NA	NA	NA	NA	NA	NA	NA	yes	470	ALG13
TSS110959-CUFF.52515.3,CUFF.52515.9,CUFF.52515.10,CUFF.52515.13	LH16984	NA	-0.097131	NA	NA	NA	NA	0.013073	NA	NA	NA	NA	0.053677	NA	NA	NA	NA	0.992848	NA	NA	NA	no	2232179	ALG13
TSS110960-CUFF.52515.4,CUFF.52515.18	LH16985	NA	0.16213	NA	NA	NA	NA	0.95403	NA	NA	NA	NA	0.95436	NA	NA	NA	NA	0.998964	NA	NA	NA	no	2299499	ALG13
TSS110962-CUFF.52517.1	LH16983	NA	NA	NA	NA	NA	NA	NA	NA	NA	NA	NA	NA	NA	NA	NA	NA	NA	NA	NA	NA	no	2186035	ALG13
TSS110977-CUFF.52413.1,CUFF.52413.2,CUFF.52413.3	LH16986	0.056886	NA	NA	NA	-0.0065324	0.3534	NA	NA	NA	0.48069	0.59594	NA	NA	NA	0.69012	0.999256	NA	NA	NA	0.999999	no	3705835	ALG13
TSS110978-CUFF.52411.1	LH16987	0.01911	NA	NA	NA	NA	0.16884	NA	NA	NA	NA	0.36679	NA	NA	NA	NA	0.999256	NA	NA	NA	NA	no	3749598	ALG13
TSS110981-P1P2	LH16988	-0.045771	NA	NA	NA	0.077849	0.28561	NA	NA	NA	0.62642	0.53001	NA	NA	NA	0.79188	0.999256	NA	NA	NA	0.999999	no	3802875	ALG13
TSS110990-P1P2	LH16991	NA	NA	NA	NA	NA	NA	NA	NA	NA	NA	NA	NA	NA	NA	NA	NA	NA	NA	NA	NA	no	3499269	SLC25A5
TSS110993-CUFF.52470.1	LH16989	NA	NA	NA	NA	NA	NA	NA	NA	NA	NA	NA	NA	NA	NA	NA	NA	NA	NA	NA	NA	no	3562763	SLC25A5
TSS110994-CUFF.52472.1	LH16990	-0.076634	NA	0.041779	-0.09679	NA	0.13945	NA	0.10997	0.29024	NA	0.33909	NA	0.31574	0.54463	NA	0.999256	NA	0.956629	0.999989	NA	no	3555511	SLC25A5
TSS111-CUFF.75.2	LH00042	NA	NA	NA	NA	NA	NA	NA	NA	NA	NA	NA	NA	NA	NA	NA	NA	NA	NA	NA	NA	no	135089	FAAP20
TSS11101-P1P2	LH01833	NA	NA	NA	NA	NA	NA	NA	NA	NA	NA	NA	NA	NA	NA	NA	NA	NA	NA	NA	NA	no	1093766	POLR3A
TSS111014-CUFF.52421.1	LH16993	NA	-0.023202	NA	NA	NA	NA	0.32658	NA	NA	NA	NA	0.54307	NA	NA	NA	NA	0.998964	NA	NA	NA	no	781118	SLC25A5
TSS111027-CUFF.52437.1	LH16994	0.0002341	0.050332	NA	NA	-0.10581	0.92158	0.88819	NA	NA	0.043663	0.93673	0.90371	NA	NA	0.14573	0.999256	0.998964	NA	NA	0.999999	no	447078	SLC25A5
TSS111030-CUFF.52440.1	LH16995	NA	NA	NA	NA	0.018342	NA	NA	NA	NA	0.10534	NA	NA	NA	NA	0.27838	NA	NA	NA	NA	0.999999	no	9185	SLC25A5
TSS111033-P1P2	LH16996	NA	NA	NA	NA	NA	NA	NA	NA	NA	NA	NA	NA	NA	NA	NA	NA	NA	NA	NA	NA	yes	178	SLC25A5
TSS111039-CUFF.52447.1	LH16997	NA	NA	NA	NA	NA	NA	NA	NA	NA	NA	NA	NA	NA	NA	NA	NA	NA	NA	NA	NA	no	27991	RPL39
TSS111046-P1P2	LH16999	-0.054014	-0.0093573	NA	NA	NA	0.059801	0.039078	NA	NA	NA	0.17869	0.12683	NA	NA	NA	0.999256	0.992848	NA	NA	NA	no	301442	NKAP
TSS111048-CUFF.52465.1	LH17000	NA	NA	NA	NA	NA	NA	NA	NA	NA	NA	NA	NA	NA	NA	NA	NA	NA	NA	NA	NA	no	659551	NKAP
TSS111059-CUFF.52774.2	LH17002	0.00072946	0.10659	NA	NA	NA	0.058951	0.97534	NA	NA	NA	0.18185	0.97559	NA	NA	NA	0.999256	0.998964	NA	NA	NA	no	1462999	THOC2
TSS111066-CUFF.52738.35	LH17004	NA	0.06555	NA	NA	NA	NA	0.11847	NA	NA	NA	NA	0.28551	NA	NA	NA	NA	0.998964	NA	NA	NA	no	99011	THOC2
TSS111066-CUFF.52738.36	LH17004	NA	-0.030043	NA	NA	NA	NA	0.11847	NA	NA	NA	NA	0.28551	NA	NA	NA	NA	0.998964	NA	NA	NA	no	99131	THOC2
TSS111067-CUFF.52738.24	LH17005	NA	0.065877	NA	NA	0.026976	NA	0.11847	NA	NA	0.12397	NA	0.28551	NA	NA	0.3132	NA	0.998964	NA	NA	0.999999	no	98797	THOC2
TSS111073-CUFF.52504.1	LH17006	NA	NA	NA	NA	0.048878	NA	NA	NA	NA	0.29242	NA	NA	NA	NA	0.53767	NA	NA	NA	NA	0.999999	no	92112	THOC2
TSS111078-CUFF.52495.1	LH17008	NA	NA	-0.029817	-0.059461	NA	NA	NA	0.34227	0.12975	NA	NA	NA	0.63677	0.32984	NA	NA	NA	0.999999	0.99929	NA	no	173959	THOC2
TSS111080-P1P2	LH17009	0.085267	0.069343	0.25672	0.47425	0.18909	0.3084	0.99244	0.45861	1	0.22254	0.5579	0.99235	0.73157	1	0.44463	0.999256	0.998964	0.999999	0.999999	0.999999	no	228199	THOC2
TSS111081-CUFF.52498.1	LH17010	NA	NA	NA	NA	NA	NA	NA	NA	NA	NA	NA	NA	NA	NA	NA	NA	NA	NA	NA	NA	no	367548	THOC2
TSS111086-CUFF.52525.1,CUFF.52525.2,CUFF.52525.3	LH17011	NA	NA	NA	NA	NA	NA	NA	NA	NA	NA	NA	NA	NA	NA	NA	NA	NA	NA	NA	NA	no	1662923	THOC2
TSS111097-CUFF.52562.5	LH17012	NA	NA	NA	NA	NA	NA	NA	NA	NA	NA	NA	NA	NA	NA	NA	NA	NA	NA	NA	NA	no	2530810	THOC2
TSS111099-CUFF.52562.6	LH17014	NA	NA	NA	NA	NA	NA	NA	NA	NA	NA	NA	NA	NA	NA	NA	NA	NA	NA	NA	NA	no	2727349	THOC2
TSS111105-CUFF.52533.1	LH17015	NA	NA	NA	NA	NA	NA	NA	NA	NA	NA	NA	NA	NA	NA	NA	NA	NA	NA	NA	NA	no	2027982	UTP14A
TSS111124-NLT_00008275	LH17016	-0.04041	NA	0.29703	0.085547	-0.028264	0.25896	NA	0.99261	0.27894	0.011576	0.4967	NA	0.99259	0.53202	0.050472	0.999256	NA	0.999999	0.999989	0.928352	no	227752	UTP14A
TSS111136-CUFF.52557.1	LH17017	NA	NA	NA	NA	NA	NA	NA	NA	NA	NA	NA	NA	NA	NA	NA	NA	NA	NA	NA	NA	yes	97	RBMX2
TSS111137-CUFF.52558.1,CUFF.52558.2	LH17018	NA	0.015464	0.15871	0.14642	-0.066596	NA	0.27125	0.24034	0.62143	0.069298	NA	0.49049	0.51741	0.81015	0.20343	NA	0.998964	0.999999	0.999989	0.999999	no	4045	RBMX2
TSS111154-P1P2	LH17020	0.02967	-0.010919	0.06017	0.14645	0.074788	0.99244	0.37531	0.14072	0.66262	0.64252	0.99248	0.58935	0.37529	0.83823	0.79966	0.999256	0.998964	0.980001	0.999989	0.999999	no	1419314	RBMX2
TSS111157-CUFF.52606.10	LH17019	NA	NA	NA	NA	NA	NA	NA	NA	NA	NA	NA	NA	NA	NA	NA	NA	NA	NA	NA	NA	no	1366539	RBMX2
TSS111169-CUFF.52593.1	LH17021	NA	NA	NA	NA	NA	NA	NA	NA	NA	NA	NA	NA	NA	NA	NA	NA	NA	NA	NA	NA	no	2282173	HTATSF1
TSS111173-CUFF.52601.1	LH17022	NA	NA	NA	NA	-0.014461	NA	NA	NA	NA	0.086909	NA	NA	NA	NA	0.24079	NA	NA	NA	NA	0.999999	no	1966073	HTATSF1
TSS111174-P1P2	LH17025	0.023311	-0.034992	NA	NA	0.0096118	0.23828	0.39999	NA	NA	0.27071	0.47043	0.61274	NA	NA	0.51019	0.999256	0.998964	NA	NA	0.999999	no	1950434	HTATSF1
TSS111175-CUFF.52614.3,CUFF.52614.20	LH17026	0.0065871	-0.015438	NA	NA	-0.093374	0.053605	0.038602	NA	NA	0.3864	0.17007	0.12555	NA	NA	0.60249	0.999256	0.992848	NA	NA	0.999999	no	1947427	HTATSF1
TSS111176-P1P2	LH17023	NA	0.006452	NA	NA	NA	NA	0.46276	NA	NA	NA	NA	0.67217	NA	NA	NA	NA	0.998964	NA	NA	NA	no	1951966	HTATSF1
TSS111178-ENST00000457876	LH17024	NA	NA	NA	NA	NA	NA	NA	NA	NA	NA	NA	NA	NA	NA	NA	NA	NA	NA	NA	NA	no	1951340	HTATSF1
TSS111183-NLT_00008278	LH17027	NA	NA	NA	NA	NA	NA	NA	NA	NA	NA	NA	NA	NA	NA	NA	NA	NA	NA	NA	NA	no	1478237	HTATSF1
TSS111185-P1P2	LH17028	NA	NA	NA	NA	NA	NA	NA	NA	NA	NA	NA	NA	NA	NA	NA	NA	NA	NA	NA	NA	no	1398324	HTATSF1
TSS111189-CUFF.52629.4,CUFF.52629.6	LH17029	NA	NA	NA	NA	NA	NA	NA	NA	NA	NA	NA	NA	NA	NA	NA	NA	NA	NA	NA	NA	no	1068532	HTATSF1
TSS111193-CUFF.52626.2	LH17030	NA	-0.024754	0.043277	-0.11256	NA	NA	0.46625	0.33031	0.14592	NA	NA	0.67561	0.62357	0.35802	NA	NA	0.998964	0.999999	0.999989	NA	no	917254	HTATSF1
TSS111202-P1P2	LH17031	NA	-0.035961	NA	NA	NA	NA	0.27863	NA	NA	NA	NA	0.49768	NA	NA	NA	NA	0.998964	NA	NA	NA	no	25451	RBMX
TSS111206-CUFF.52683.2	LH17032	NA	NA	NA	NA	NA	NA	NA	NA	NA	NA	NA	NA	NA	NA	NA	NA	NA	NA	NA	NA	no	40544	RBMX
TSS111221-CUFF.52676.2	LH17033	NA	NA	NA	NA	NA	NA	NA	NA	NA	NA	NA	NA	NA	NA	NA	NA	NA	NA	NA	NA	no	1387089	RBMX
TSS111240-CUFF.52698.1	LH17034	NA	NA	NA	NA	-0.065967	NA	NA	NA	NA	0.55797	NA	NA	NA	NA	0.75755	NA	NA	NA	NA	0.999999	no	3843459	RBMX
TSS111241-CUFF.52689.1	LH17035	NA	NA	NA	NA	NA	NA	NA	NA	NA	NA	NA	NA	NA	NA	NA	NA	NA	NA	NA	NA	no	3940582	RBMX
TSS111243-CUFF.52690.1	LH17036	NA	NA	0.054116	0.015768	NA	NA	NA	0.26359	0.2938	NA	NA	NA	0.54589	0.5484	NA	NA	NA	0.999999	0.999989	NA	no	4284605	RBMX
TSS111279-CUFF.52724.4,CUFF.52724.5	LH17037	-0.036916	NA	NA	NA	NA	0.23777	NA	NA	NA	NA	0.46982	NA	NA	NA	NA	0.999256	NA	NA	NA	NA	no	5117330	HMGB3
TSS111323-CUFF.52744.1	LH17038	NA	NA	NA	NA	NA	NA	NA	NA	NA	NA	NA	NA	NA	NA	NA	NA	NA	NA	NA	NA	no	1661079	HMGB3
TSS111330-P1P2	LH17039	NA	NA	NA	NA	NA	NA	NA	NA	NA	NA	NA	NA	NA	NA	NA	NA	NA	NA	NA	NA	no	1454405	HMGB3
TSS111331-ENST00000412882	LH17040	NA	NA	0.00898	-0.081694	NA	NA	NA	0.90189	0.017162	NA	NA	NA	0.95947	0.07428	NA	NA	NA	0.999999	0.953125	NA	no	1447567	HMGB3
TSS111333-ENST00000437981,ENST00000596412	LH17041	-0.051519	NA	NA	NA	NA	0.038339	NA	NA	NA	NA	0.13509	NA	NA	NA	NA	0.999256	NA	NA	NA	NA	no	1447425	HMGB3
TSS111339-CUFF.52770.1	LH17042	NA	NA	NA	NA	NA	NA	NA	NA	NA	NA	NA	NA	NA	NA	NA	NA	NA	NA	NA	NA	no	1430673	HMGB3
TSS111340-CUFF.52770.2	LH17043	NA	NA	0.073022	-0.035597	-0.15925	NA	NA	0.001383	0.026124	0.003054	NA	NA	0.0091369	0.10151	0.016178	NA	NA	0.509355	0.974332	0.765479	no	1400844	HMGB3
TSS111350-CUFF.52790.1	LH17044	NA	NA	0.16711	0.062124	0.023946	NA	NA	0.77856	0.76146	0.54997	NA	NA	0.91366	0.87977	0.75101	NA	NA	0.999999	0.999989	0.999999	no	1051456	HMGB3
TSS111356-CUFF.52803.3	LH17045	NA	NA	NA	NA	NA	NA	NA	NA	NA	NA	NA	NA	NA	NA	NA	NA	NA	NA	NA	NA	no	481209	HMGB3
TSS111357-CUFF.52801.1	LH17046	NA	NA	NA	NA	NA	NA	NA	NA	NA	NA	NA	NA	NA	NA	NA	NA	NA	NA	NA	NA	no	471821	HMGB3
TSS111361-CUFF.52802.1	LH17047	NA	0.042425	NA	NA	NA	NA	0.44603	NA	NA	NA	NA	0.6564	NA	NA	NA	NA	0.998964	NA	NA	NA	no	217715	HMGB3
TSS111391-P1P2	LH17048	NA	-0.082741	NA	NA	NA	NA	0.0028601	NA	NA	NA	NA	0.01497	NA	NA	NA	NA	0.824308	NA	NA	NA	no	1152986	HMGB3
TSS111393-CUFF.52856.2	LH17049	NA	0.021323	NA	NA	NA	NA	0.26924	NA	NA	NA	NA	0.4885	NA	NA	NA	NA	0.998964	NA	NA	NA	no	756425	HAUS7
TSS111394-CUFF.52856.4,CUFF.52856.6,CUFF.52856.8,CUFF.52856.9	LH17050	NA	0.063995	NA	NA	NA	NA	0.26292	NA	NA	NA	NA	0.4825	NA	NA	NA	NA	0.998964	NA	NA	NA	no	756258	HAUS7
TSS111400-CUFF.52822.1	LH17051	NA	NA	NA	NA	-0.06441	NA	NA	NA	NA	0.27754	NA	NA	NA	NA	0.51883	NA	NA	NA	NA	0.999999	no	636531	HAUS7
TSS111401-CUFF.52822.2	LH17052	NA	NA	NA	NA	-0.0058579	NA	NA	NA	NA	0.39304	NA	NA	NA	NA	0.623	NA	NA	NA	NA	0.999999	no	634730	HAUS7
TSS111413-CUFF.52853.1	LH17053	NA	0.027791	NA	NA	NA	NA	0.87262	NA	NA	NA	NA	0.89577	NA	NA	NA	NA	0.998964	NA	NA	NA	no	31317	HAUS7
TSS111418-CUFF.52857.1	LH17054	0.075578	-0.058794	NA	NA	NA	0.52441	0.23966	NA	NA	NA	0.73131	0.46002	NA	NA	NA	0.999256	0.998964	NA	NA	NA	no	202934	NAA10
TSS111419-CUFF.52888.1	LH17055	NA	NA	NA	NA	0.019244	NA	NA	NA	NA	0.73119	NA	NA	NA	NA	0.84608	NA	NA	NA	NA	0.999999	no	191855	NAA10
TSS111420-P1P2	LH17057	0.1897	0.013548	-0.0068862	0.014065	-0.059065	0.95244	0.073907	0.46427	0.13314	0.095851	0.9547	0.21048	0.73566	0.33582	0.25928	0.999256	0.995123	0.999999	0.99929	0.999999	no	165772	NAA10
TSS111422-CUFF.52888.8	LH17056	NA	0.082634	NA	NA	NA	NA	0.88171	NA	NA	NA	NA	0.90024	NA	NA	NA	NA	0.998964	NA	NA	NA	no	168152	NAA10
TSS111424-CUFF.52888.24,CUFF.52888.27	LH17058	NA	-0.054556	NA	NA	-0.020244	NA	0.010528	NA	NA	0.51088	NA	0.044536	NA	NA	0.71866	NA	0.975465	NA	NA	0.999999	no	165494	NAA10
TSS111428-CUFF.52864.1	LH17059	NA	0.079315	NA	NA	NA	NA	0.19279	NA	NA	NA	NA	0.40033	NA	NA	NA	NA	0.998964	NA	NA	NA	no	146841	NAA10
TSS111431-CUFF.52861.1	LH17060	NA	NA	NA	NA	NA	NA	NA	NA	NA	NA	NA	NA	NA	NA	NA	NA	NA	NA	NA	NA	no	87027	NAA10
TSS111433-CUFF.52872.1	LH17061	NA	NA	NA	NA	NA	NA	NA	NA	NA	NA	NA	NA	NA	NA	NA	NA	NA	NA	NA	NA	no	133357	HCFC1
TSS111438-CUFF.52875.1	LH17062	NA	NA	NA	NA	NA	NA	NA	NA	NA	NA	NA	NA	NA	NA	NA	NA	NA	NA	NA	NA	yes	123	RPL10
TSS111439-CUFF.52875.2	LH17063	NA	NA	NA	NA	NA	NA	NA	NA	NA	NA	NA	NA	NA	NA	NA	NA	NA	NA	NA	NA	yes	136	RPL10
TSS11144-CUFF.6051.1	LH01834	NA	NA	NA	NA	-0.040877	NA	NA	NA	NA	0.16455	NA	NA	NA	NA	0.3702	NA	NA	NA	NA	0.999999	no	56146	POLR3A
TSS111443-CUFF.52883.1	LH17064	NA	NA	NA	NA	NA	NA	NA	NA	NA	NA	NA	NA	NA	NA	NA	NA	NA	NA	NA	NA	yes	378	DKC1
TSS111444-CUFF.52884.1	LH17065	NA	NA	-0.04885	-0.18489	NA	NA	NA	0.578	0.01523	NA	NA	NA	0.81571	0.067647	NA	NA	NA	0.999999	0.934236	NA	no	136320	VBP1
TSS111445-CUFF.52886.1	LH17066	-0.043028	0.033318	0.073478	-0.011093	0.027159	0.39348	0.51776	0.12731	0.56519	0.69749	0.62743	0.70554	0.35006	0.77183	0.82746	0.999256	0.998964	0.967981	0.999989	0.999999	no	68054	VBP1
TSS111446-CUFF.52885.1	LH17067	NA	NA	-0.1016	0.041782	NA	NA	NA	0.079715	0.55517	NA	NA	NA	0.25294	0.76516	NA	NA	NA	0.934455	0.999989	NA	no	26887	VBP1
TSS111448-CUFF.52891.1	LH17068	-0.065057	NA	NA	NA	NA	0.56711	NA	NA	NA	NA	0.7654	NA	NA	NA	NA	0.999256	NA	NA	NA	NA	no	192331	VBP1
TSS111450-ENST00000399966	LH17069	NA	-0.052805	NA	NA	NA	NA	0.0057882	NA	NA	NA	NA	0.026919	NA	NA	NA	NA	0.934824	NA	NA	NA	no	789691	VBP1
TSS11146-ENST00000449852	LH01835	0.082131	NA	0.15583	0.083471	0.033537	0.33543	NA	0.1368	0.56714	0.72173	0.58172	NA	0.36805	0.77313	0.84051	0.999256	NA	0.975265	0.999989	0.999999	no	54461	POLR3A
TSS11148-CUFF.6049.1	LH01836	NA	-0.039894	NA	NA	-0.034455	NA	0.10707	NA	NA	0.46093	NA	0.25722	NA	NA	0.67165	NA	0.998964	NA	NA	0.999999	no	8664	POLR3A
TSS111549-CUFF.53058.10,CUFF.53058.12	LH17070	NA	0.068858	-0.1298	-0.0153	-0.099828	NA	0.24913	0.019681	0.15644	0.022323	NA	0.46915	0.086756	0.37599	0.086076	NA	0.998964	0.84501	0.999989	0.986421	no	NA	NA
TSS111550-CUFF.53060.1	LH17071	NA	0.0063865	NA	NA	0.010758	NA	0.0085952	NA	NA	0.037503	NA	0.037332	NA	NA	0.13128	NA	0.95592	NA	NA	0.999999	no	NA	NA
TSS111567-P1P2	LH17072	NA	NA	NA	NA	NA	NA	NA	NA	NA	NA	NA	NA	NA	NA	NA	NA	NA	NA	NA	NA	no	NA	NA
TSS11160-P1P2	LH01837	NA	NA	NA	NA	0.033457	NA	NA	NA	NA	0.45867	NA	NA	NA	NA	0.67609	NA	NA	NA	NA	0.999999	no	210100	RPS24
TSS111647-CUFF.53105.3	LH17073	NA	0.073738	NA	NA	NA	NA	0.59403	NA	NA	NA	NA	0.74859	NA	NA	NA	NA	0.998964	NA	NA	NA	no	NA	NA
TSS111668-CUFF.52898.1	LH17074	NA	NA	NA	NA	NA	NA	NA	NA	NA	NA	NA	NA	NA	NA	NA	NA	NA	NA	NA	NA	no	NA	NA
TSS111696-CUFF.52931.1	LH17075	NA	NA	NA	NA	NA	NA	NA	NA	NA	NA	NA	NA	NA	NA	NA	NA	NA	NA	NA	NA	no	NA	NA
TSS111761-CUFF.53059.7	LH17076	NA	0.01053	NA	NA	0.026166	NA	0.18926	NA	NA	0.21974	NA	0.39506	NA	NA	0.44462	NA	0.998964	NA	NA	0.999999	no	NA	NA
TSS111762-CUFF.53059.8,CUFF.53059.10,CUFF.53059.14,CUFF.53059.16,CUFF.53059.17	LH17077	0.08519	0.041812	0.044384	-0.061418	0.054862	0.27783	0.43122	0.05973	0.31115	0.89294	0.52036	0.64255	0.20869	0.56695	0.92218	0.999256	0.998964	0.915386	0.999989	0.999999	no	NA	NA
TSS1118-CUFF.1189.1	LH00234	NA	NA	0.22711	0.040871	NA	NA	NA	0.078121	0.010968	NA	NA	NA	0.24949	0.050925	NA	NA	NA	0.933834	0.895513	NA	no	422284	CTPS1
TSS111818-CUFF.53079.10	LH17078	NA	NA	NA	NA	NA	NA	NA	NA	NA	NA	NA	NA	NA	NA	NA	NA	NA	NA	NA	NA	no	NA	NA
TSS111839-P1P2	LH17079	NA	NA	NA	NA	NA	NA	NA	NA	NA	NA	NA	NA	NA	NA	NA	NA	NA	NA	NA	NA	no	NA	NA
TSS11184-CUFF.6080.1	LH01838	NA	NA	NA	NA	NA	NA	NA	NA	NA	NA	NA	NA	NA	NA	NA	NA	NA	NA	NA	NA	no	131035	EIF5AL1
TSS111844-P1P2	LH17079	NA	NA	NA	NA	NA	NA	NA	NA	NA	NA	NA	NA	NA	NA	NA	NA	NA	NA	NA	NA	no	NA	NA
TSS11185-ENST00000438554	LH01839	-0.010104	0.0071691	NA	NA	0.082477	0.052096	0.56003	NA	NA	0.28907	0.16025	0.72897	NA	NA	0.51089	0.999256	0.998964	NA	NA	0.999999	no	130204	EIF5AL1
TSS111888-ENST00000398377	LH17080	NA	-0.19747	NA	NA	NA	NA	0.0028933	NA	NA	NA	NA	0.015153	NA	NA	NA	NA	0.824308	NA	NA	NA	no	NA	NA
TSS11198-ENST00000482985	LH01840	0.018219	0.067266	NA	NA	NA	0.78318	0.90361	NA	NA	NA	0.87796	0.91278	NA	NA	NA	0.999256	0.998964	NA	NA	NA	no	148356	EIF5AL1
TSS11199-ENST00000606384	LH01841	NA	NA	NA	NA	NA	NA	NA	NA	NA	NA	NA	NA	NA	NA	NA	NA	NA	NA	NA	NA	no	150657	EIF5AL1
TSS1120-CUFF.1190.1,CUFF.1190.4	LH00235	NA	NA	-0.056302	0.022646	NA	NA	NA	0.3147	0.084994	NA	NA	NA	0.60611	0.24804	NA	NA	NA	0.999999	0.988717	NA	no	431452	CTPS1
TSS11200-CUFF.6111.11	LH01842	-0.086371	-0.053938	NA	NA	-0.039341	0.16571	0.029283	NA	NA	0.28125	0.37523	0.10184	NA	NA	0.52358	0.999256	0.992848	NA	NA	0.999999	no	160060	EIF5AL1
TSS11201-CUFF.6112.1,CUFF.6112.2	LH01843	NA	0.013645	NA	NA	NA	NA	0.067569	NA	NA	NA	NA	0.19593	NA	NA	NA	NA	0.993145	NA	NA	NA	no	313318	EIF5AL1
TSS11202-P1P2	LH01844	NA	0.040259	NA	NA	NA	NA	0.56689	NA	NA	NA	NA	0.71448	NA	NA	NA	NA	0.998964	NA	NA	NA	no	314157	EIF5AL1
TSS11203-CUFF.6093.1	LH01845	NA	0.059277	-0.078517	-0.061747	0.14876	NA	0.80536	0.12691	0.06604	0.44549	NA	0.86908	0.34933	0.21093	0.66546	NA	0.998964	0.967981	0.987857	0.999999	no	326526	EIF5AL1
TSS11204-CUFF.6092.1	LH01846	NA	NA	NA	NA	NA	NA	NA	NA	NA	NA	NA	NA	NA	NA	NA	NA	NA	NA	NA	NA	no	407643	EIF5AL1
TSS11207-CUFF.6108.1	LH01847	0.12169	NA	NA	NA	NA	0.11135	NA	NA	NA	NA	0.27801	NA	NA	NA	NA	0.999256	NA	NA	NA	NA	no	694382	EIF5AL1
TSS11208-P1P2	LH01848	0.13226	NA	NA	NA	0.039084	0.24505	NA	NA	NA	0.064268	0.47903	NA	NA	NA	0.19216	0.999256	NA	NA	NA	0.999999	no	694883	EIF5AL1
TSS11209-ENST00000432308	LH01849	0.018703	NA	NA	NA	NA	0.77976	NA	NA	NA	NA	0.87586	NA	NA	NA	NA	0.999256	NA	NA	NA	NA	no	695674	EIF5AL1
TSS11213-ENST00000606162	LH01850	0.068507	NA	0.11447	0.11989	0.084	0.17325	NA	0.77263	0.98561	0.9601	0.38539	NA	0.91088	0.98581	0.96045	0.999256	NA	0.999999	0.999999	0.999999	no	922474	EIF5AL1
TSS1125-ENST00000440249	LH00236	NA	NA	0.087786	-0.018421	NA	NA	NA	0.91441	0.74698	NA	NA	NA	0.96381	0.87362	NA	NA	NA	0.999999	0.999989	NA	no	533902	CTPS1
TSS11286-ENST00000474115	LH01852	NA	-0.093862	NA	NA	NA	NA	0.1923	NA	NA	NA	NA	0.39965	NA	NA	NA	NA	0.998964	NA	NA	NA	no	1581374	NUTM2A
TSS11292-P1P2	LH01853	-0.15693	NA	NA	NA	NA	0.0032117	NA	NA	NA	NA	0.016947	NA	NA	NA	NA	0.799552	NA	NA	NA	NA	no	703477	NUTM2A
TSS11295-P1	LH01854	NA	0.0042517	0.044815	0.2063	NA	NA	0.5496	0.5143	0.40238	NA	NA	0.72312	0.77125	0.6622	NA	NA	0.998964	0.999999	0.999989	NA	no	255072	NUTM2A
TSS11295-P2	LH01854	NA	-0.026704	0.12991	0.05102	NA	NA	0.45208	0.9804	0.35533	NA	NA	0.66197	0.98632	0.61374	NA	NA	0.998964	0.999999	0.999989	NA	no	254668	NUTM2A
TSS11298-CUFF.6251.1	LH01855	-0.11373	-0.11815	-0.018772	0.031311	0.0273	0.059397	0.29678	0.36979	0.083169	0.89379	0.17773	0.49994	0.64295	0.23433	0.90943	0.999256	0.998964	0.999999	0.988717	0.999999	no	214448	NUTM2A
TSS11300-CUFF.6207.1	LH01856	NA	NA	NA	NA	NA	NA	NA	NA	NA	NA	NA	NA	NA	NA	NA	NA	NA	NA	NA	NA	no	112190	NUTM2A
TSS11302-CUFF.6395.2	LH01857	NA	NA	NA	NA	NA	NA	NA	NA	NA	NA	NA	NA	NA	NA	NA	NA	NA	NA	NA	NA	no	21575	NUTM2A
TSS11303-P1P2	LH01858	NA	NA	NA	NA	NA	NA	NA	NA	NA	NA	NA	NA	NA	NA	NA	NA	NA	NA	NA	NA	no	117397	NUTM2A
TSS11304-P1P2	LH01858	NA	0.01975	NA	NA	-0.016529	NA	0.25616	NA	NA	0.42146	NA	0.47587	NA	NA	0.64604	NA	0.998964	NA	NA	0.999999	no	117397	NUTM2A
TSS11305-CUFF.6396.11	LH01859	NA	-0.011767	-0.025176	0.1961	NA	NA	0.21628	0.14876	0.76487	NA	NA	0.43488	0.39033	0.88116	NA	NA	0.998964	0.98373	0.999989	NA	no	130951	NUTM2A
TSS11306-CUFF.6212.1	LH01860	NA	0.06179	-0.0011825	-0.041451	NA	NA	0.36359	0.1938	0.097323	NA	NA	0.57813	0.45851	0.27111	NA	NA	0.998964	0.999999	0.992739	NA	no	205493	NUTM2A
TSS11307-CUFF.6213.1	LH01861	NA	-0.069763	NA	NA	NA	NA	0.18048	NA	NA	NA	NA	0.38173	NA	NA	NA	NA	0.998964	NA	NA	NA	no	212384	NUTM2A
TSS11308-CUFF.6214.1	LH01862	NA	NA	NA	NA	NA	NA	NA	NA	NA	NA	NA	NA	NA	NA	NA	NA	NA	NA	NA	NA	no	215031	NUTM2A
TSS11309-ENST00000438082	LH01863	NA	NA	NA	NA	NA	NA	NA	NA	NA	NA	NA	NA	NA	NA	NA	NA	NA	NA	NA	NA	no	382483	NUTM2A
TSS11311-CUFF.6217.1	LH01864	-0.038171	NA	-0.073513	0.086901	-0.035796	0.79857	NA	0.16212	0.82601	0.27043	0.8873	NA	0.41478	0.90979	0.50982	0.999256	NA	0.991944	0.999989	0.999999	no	633663	NUTM2A
TSS11312-P1P2	LH01865	-0.019841	NA	-0.15832	-0.018447	NA	0.042834	NA	0.0043945	0.11912	NA	0.14566	NA	0.024571	0.31075	NA	0.999256	NA	0.666609	0.99929	NA	no	652842	NUTM2A
TSS11324-ENST00000437930	LH01866	NA	NA	NA	NA	NA	NA	NA	NA	NA	NA	NA	NA	NA	NA	NA	NA	NA	NA	NA	NA	no	1707141	NUTM2A
TSS11325-ENST00000596007	LH01867	NA	NA	NA	NA	0.022286	NA	NA	NA	NA	0.17286	NA	NA	NA	NA	0.38156	NA	NA	NA	NA	0.999999	no	1713973	NUTM2A
TSS11326-ENST00000562983	LH01868	NA	NA	NA	NA	0.013379	NA	NA	NA	NA	0.93595	NA	NA	NA	NA	0.94263	NA	NA	NA	NA	0.999999	no	1790334	NUTM2A
TSS11327-CUFF.6231.1	LH01869	NA	NA	0.070873	-0.068694	NA	NA	NA	0.075984	0.4837	NA	NA	NA	0.24484	0.71762	NA	NA	NA	0.930214	0.999989	NA	no	1804362	NUTM2A
TSS11332-P1P2	LH01870	-0.0059273	NA	NA	NA	NA	0.44295	NA	NA	NA	NA	0.66654	NA	NA	NA	NA	0.999256	NA	NA	NA	NA	no	1588198	RPP30
TSS11343-CUFF.6256.1	LH01871	NA	NA	-0.0026262	0.043234	NA	NA	NA	0.52076	0.57725	NA	NA	NA	0.77585	0.78004	NA	NA	NA	0.999999	0.999989	NA	no	1064673	RPP30
TSS11344-P1P2	LH01872	NA	NA	NA	NA	NA	NA	NA	NA	NA	NA	NA	NA	NA	NA	NA	NA	NA	NA	NA	NA	no	1042372	RPP30
TSS11376-CUFF.6245.1	LH01873	NA	NA	NA	NA	NA	NA	NA	NA	NA	NA	NA	NA	NA	NA	NA	NA	NA	NA	NA	NA	no	13581	RPP30
TSS11380-CUFF.6290.1	LH01874	NA	NA	NA	NA	NA	NA	NA	NA	NA	NA	NA	NA	NA	NA	NA	NA	NA	NA	NA	NA	no	73279	RPP30
TSS11399-ENST00000610263	LH01875	NA	NA	NA	NA	NA	NA	NA	NA	NA	NA	NA	NA	NA	NA	NA	NA	NA	NA	NA	NA	no	15425	BTAF1
TSS114-CUFF.78.1	LH00043	0.033958	NA	NA	NA	-0.061991	0.26567	NA	NA	NA	0.055452	0.50503	NA	NA	NA	0.17252	0.999256	NA	NA	NA	0.999999	no	150316	FAAP20
TSS1140-CUFF.1158.1,CUFF.1158.3	LH00237	NA	NA	NA	NA	0.0026127	NA	NA	NA	NA	0.41952	NA	NA	NA	NA	0.64445	NA	NA	NA	NA	0.999999	no	614760	PPCS
TSS11400-CUFF.6285.2	LH01875	NA	NA	NA	NA	NA	NA	NA	NA	NA	NA	NA	NA	NA	NA	NA	NA	NA	NA	NA	NA	no	15425	BTAF1
TSS11401-CUFF.6285.3	LH01876	NA	NA	NA	NA	NA	NA	NA	NA	NA	NA	NA	NA	NA	NA	NA	NA	NA	NA	NA	NA	no	15211	BTAF1
TSS11411-CUFF.6298.1	LH01877	0.01538	NA	0.19589	0.21533	-0.025289	0.57888	NA	0.93487	0.93829	0.51483	0.77505	NA	0.97164	0.9558	0.72194	0.999256	NA	0.999999	0.999989	0.999999	no	124059	KIF11
TSS11414-CUFF.6319.1	LH01878	NA	NA	NA	NA	NA	NA	NA	NA	NA	NA	NA	NA	NA	NA	NA	NA	NA	NA	NA	NA	no	687508	KIF11
TSS11415-CUFF.6319.3	LH01879	NA	NA	NA	NA	NA	NA	NA	NA	NA	NA	NA	NA	NA	NA	NA	NA	NA	NA	NA	NA	no	688049	KIF11
TSS11417-CUFF.6315.1	LH01880	NA	NA	NA	NA	NA	NA	NA	NA	NA	NA	NA	NA	NA	NA	NA	NA	NA	NA	NA	NA	no	827107	KIF11
TSS11419-CUFF.6316.1	LH01881	NA	NA	NA	NA	-0.024082	NA	NA	NA	NA	0.041894	NA	NA	NA	NA	0.14163	NA	NA	NA	NA	0.999999	no	833699	NOC3L
TSS11426-ENST00000432120	LH01882	0.019912	NA	-0.070769	-0.036829	NA	0.4345	NA	0.13483	0.42794	NA	0.65984	NA	0.36433	0.68133	NA	0.999256	NA	0.973347	0.999989	NA	no	214478	NOC3L
TSS11433-ENST00000433113	LH01883	0.063582	0.03534	NA	NA	NA	0.10545	0.32365	NA	NA	NA	0.27925	0.54026	NA	NA	NA	0.999256	0.998964	NA	NA	NA	no	296206	ZNF518A
TSS11435-P1P2	LH01884	NA	NA	NA	NA	NA	NA	NA	NA	NA	NA	NA	NA	NA	NA	NA	NA	NA	NA	NA	NA	yes	0	ZNF518A
TSS11436-P1P2	LH01884	NA	NA	NA	NA	NA	NA	NA	NA	NA	NA	NA	NA	NA	NA	NA	NA	NA	NA	NA	NA	yes	0	ZNF518A
TSS11437-P1P2	LH01884	NA	NA	NA	NA	NA	NA	NA	NA	NA	NA	NA	NA	NA	NA	NA	NA	NA	NA	NA	NA	yes	0	ZNF518A
TSS11438-ENST00000484770	LH01885	NA	NA	NA	NA	NA	NA	NA	NA	NA	NA	NA	NA	NA	NA	NA	NA	NA	NA	NA	NA	yes	6	ZNF518A
TSS11439-ENST00000371192	LH01886	NA	NA	NA	NA	NA	NA	NA	NA	NA	NA	NA	NA	NA	NA	NA	NA	NA	NA	NA	NA	yes	0	ZNF518A
TSS1145-CUFF.1172.1	LH00238	0.041422	-0.0098642	0.0091845	0.04081	NA	0.97805	0.034945	0.41131	0.68766	NA	0.97794	0.11642	0.69678	0.85069	NA	0.999256	0.992848	0.999999	0.999989	NA	no	282337	PPCS
TSS11459-P1P2	LH01887	0.010001	0.06607	-0.00034788	-0.11609	-0.084043	0.045752	0.97085	0.01781	0.39315	0.052028	0.15232	0.97109	0.080461	0.65286	0.16475	0.999256	0.998964	0.829746	0.999989	0.999999	no	371786	RRP12
TSS1146-CUFF.1173.1	LH00238	NA	NA	NA	NA	NA	NA	NA	NA	NA	NA	NA	NA	NA	NA	NA	NA	NA	NA	NA	NA	no	282243	PPCS
TSS1147-CUFF.1165.1	LH00239	NA	0.11784	NA	NA	NA	NA	0.60349	NA	NA	NA	NA	0.7543	NA	NA	NA	NA	0.998964	NA	NA	NA	no	119397	PPCS
TSS11470-P1P2	LH01888	NA	NA	NA	NA	NA	NA	NA	NA	NA	NA	NA	NA	NA	NA	NA	NA	NA	NA	NA	NA	no	28987	RRP12
TSS11471-P1P2	LH01889	NA	NA	NA	NA	NA	NA	NA	NA	NA	NA	NA	NA	NA	NA	NA	NA	NA	NA	NA	NA	yes	368	RRP12
TSS11473-CUFF.6379.1	LH01890	NA	NA	NA	NA	NA	NA	NA	NA	NA	NA	NA	NA	NA	NA	NA	NA	NA	NA	NA	NA	no	225079	MMS19
TSS11482-P1P2	LH01891	NA	NA	NA	NA	NA	NA	NA	NA	NA	NA	NA	NA	NA	NA	NA	NA	NA	NA	NA	NA	no	750034	MMS19
TSS1149-ENST00000414339	LH00240	NA	0.016431	0.032307	0.022082	NA	NA	0.1733	0.52552	0.43748	NA	NA	0.37099	0.77919	0.68746	NA	NA	0.998964	0.999999	0.999989	NA	no	3682	YBX1
TSS11493-CUFF.6402.1	LH01892	NA	NA	0.028011	0.05922	NA	NA	NA	0.18109	0.093087	NA	NA	NA	0.44209	0.26313	NA	NA	NA	0.999999	0.988717	NA	no	883757	MMS19
TSS11494-CUFF.6403.1,CUFF.6403.2,CUFF.6403.3	LH01893	NA	NA	0.17229	0.033193	-0.018817	NA	NA	0.77047	0.57043	0.38154	NA	NA	0.90992	0.77532	0.61379	NA	NA	0.999999	0.999989	0.999999	no	903662	MMS19
TSS11495-CUFF.6404.1	LH01894	NA	NA	NA	NA	0.082866	NA	NA	NA	NA	0.61872	NA	NA	NA	NA	0.76717	NA	NA	NA	NA	0.999999	no	947338	MMS19
TSS115-CUFF.70.1	LH00045	NA	0.0092716	NA	NA	0.13293	NA	0.42411	NA	NA	0.32818	NA	0.63567	NA	NA	0.57038	NA	0.998964	NA	NA	0.999999	no	166165	FAAP20
TSS1151-CUFF.1181.1	LH00241	-0.007479	-0.015762	0.10235	-0.068374	-0.046988	0.19198	0.10841	0.2253	0.083274	0.092178	0.41027	0.26959	0.49847	0.24479	0.25176	0.999256	0.998964	0.999999	0.988717	0.999999	no	51454	SVBP
TSS11514-P1P2	LH01895	-0.069348	-0.0035575	NA	NA	-0.026008	0.25528	0.37571	NA	NA	0.055487	0.49195	0.5897	NA	NA	0.17259	0.999256	0.998964	NA	NA	0.999999	no	285666	COX15
TSS11516-CUFF.6424.5	LH01896	-0.025239	0.048776	NA	NA	NA	0.1276	0.89374	NA	NA	NA	0.32231	0.9068	NA	NA	NA	0.999256	0.998964	NA	NA	NA	no	284714	COX15
TSS1152-CUFF.1182.1	LH00242	NA	NA	NA	NA	-0.029678	NA	NA	NA	NA	0.3789	NA	NA	NA	NA	0.61177	NA	NA	NA	NA	0.999999	no	13838	SVBP
TSS11530-P1P2	LH01897	0.039327	NA	NA	NA	0.1374	0.63521	NA	NA	NA	0.098246	0.80069	NA	NA	NA	0.26403	0.999256	NA	NA	NA	0.999999	no	195060	COX15
TSS11535-CUFF.6432.1	LH01898	0.06081	NA	NA	NA	-0.029582	0.53295	NA	NA	NA	0.14869	0.73807	NA	NA	NA	0.34799	0.999256	NA	NA	NA	0.999999	no	157660	SCD
TSS11536-ENST00000443919	LH01899	NA	NA	NA	NA	NA	NA	NA	NA	NA	NA	NA	NA	NA	NA	NA	NA	NA	NA	NA	NA	no	157196	SCD
TSS11538-CUFF.6427.1	LH01900	NA	NA	NA	NA	NA	NA	NA	NA	NA	NA	NA	NA	NA	NA	NA	NA	NA	NA	NA	NA	no	90785	SCD
TSS11539-CUFF.6428.1	LH01901	0.0033864	NA	NA	NA	-0.09259	0.54639	NA	NA	NA	0.083216	0.74906	NA	NA	NA	0.21458	0.999256	NA	NA	NA	0.999999	no	74836	SCD
TSS11541-P1P2	LH01902	-0.16896	-0.016347	-0.24975	-0.60433	-1.1785	0.0042406	0.52361	0.00014496	1.1718E-07	3.0433E-20	0.021645	0.70874	0.001096	2.1681E-06	7.3679E-07	0.897271	0.998964	0.174879	0.00495	0.000354	no	26348	SCD
TSS11542-CUFF.6446.10	LH01903	-0.012883	0.061607	-0.086005	-0.16158	NA	0.29048	0.67073	0.14195	0.004489	NA	0.53598	0.79629	0.37758	0.02377	NA	0.999256	0.998964	0.980144	0.815788	NA	no	33450	SCD
TSS1155-P1P2	LH00243	NA	0.092901	NA	NA	-0.039442	NA	0.99979	NA	NA	0.35218	NA	0.99978	NA	NA	0.57067	NA	0.999916	NA	NA	0.999999	no	141628	SVBP
TSS11553-ENST00000609801	LH01904	0.016909	NA	NA	NA	NA	0.52296	NA	NA	NA	NA	0.73017	NA	NA	NA	NA	0.999256	NA	NA	NA	NA	no	19507	MRPL43
TSS11565-P1P2	LH01905	NA	NA	NA	NA	NA	NA	NA	NA	NA	NA	NA	NA	NA	NA	NA	NA	NA	NA	NA	NA	no	242028	MRPL43
TSS11566-ENST00000454527	LH01906	NA	NA	NA	NA	NA	NA	NA	NA	NA	NA	NA	NA	NA	NA	NA	NA	NA	NA	NA	NA	no	244735	MRPL43
TSS11567-ENST00000430651	LH01907	NA	NA	NA	NA	NA	NA	NA	NA	NA	NA	NA	NA	NA	NA	NA	NA	NA	NA	NA	NA	no	248551	MRPL43
TSS11581-CUFF.6497.1	LH01908	-0.036004	NA	NA	NA	NA	0.25706	NA	NA	NA	NA	0.4942	NA	NA	NA	NA	0.999256	NA	NA	NA	NA	no	81004	NPM3
TSS11584-CUFF.6482.1	LH01911	-0.014526	0.060785	-0.10347	0.094758	0.04908	0.052058	0.94113	0.069475	0.39576	0.23742	0.16657	0.94058	0.23053	0.63196	0.46752	0.999256	0.998964	0.921041	0.999989	0.999999	no	26820	NPM3
TSS11587-CUFF.6490.5	LH01912	NA	0.015258	NA	NA	NA	NA	0.33721	NA	NA	NA	NA	0.55309	NA	NA	NA	NA	0.998964	NA	NA	NA	no	43910	NPM3
TSS11592-CUFF.6488.2	LH01914	NA	-0.013962	NA	NA	-0.13056	NA	0.00053664	NA	NA	0.010506	NA	0.0032894	NA	NA	0.043978	NA	0.447736	NA	NA	0.926301	no	26944	PPRC1
TSS11593-CUFF.6488.4,CUFF.6488.7,CUFF.6488.8,CUFF.6488.9,CUFF.6488.10,CUFF.6488.11	LH01915	-0.022064	0.12281	-0.060162	-0.12909	-0.043793	0.16147	0.97865	0.36383	0.11747	0.48168	0.36929	0.97879	0.66055	0.30404	0.69103	0.999256	0.998964	0.999999	0.99929	0.999999	no	26689	PPRC1
TSS11594-CUFF.6488.12	LH01916	-0.0028908	-0.0016718	-0.17598	-0.038906	-0.02418	0.67697	0.31556	0.031176	0.18098	0.31036	0.82048	0.52036	0.12507	0.39703	0.53111	0.999256	0.998964	0.863254	0.999989	0.999999	no	26550	PPRC1
TSS11595-P1P2	LH01917	NA	NA	NA	NA	NA	NA	NA	NA	NA	NA	NA	NA	NA	NA	NA	NA	NA	NA	NA	NA	no	12394	PPRC1
TSS11599-P1P2	LH01918	0.091809	-0.09171	-0.011567	-0.14907	0.021785	0.030305	0.016297	0.045424	0.0025054	0.073484	0.11117	0.064847	0.16947	0.014819	0.21247	0.999256	0.992848	0.890544	0.788394	0.999999	no	33802	ACTR1A
TSS11601-CUFF.6544.9	LH01919	0.085835	0.076144	NA	NA	NA	0.48085	0.71603	NA	NA	NA	0.69641	0.82652	NA	NA	NA	0.999256	0.998964	NA	NA	NA	no	32974	ACTR1A
TSS11602-ENST00000597488	LH01920	-0.0244	0.034803	-0.059857	-0.14623	NA	0.90702	0.35874	0.22113	0.13396	NA	0.93036	0.57346	0.49319	0.33724	NA	0.999256	0.998964	0.999999	0.99929	NA	no	32077	ACTR1A
TSS11603-P1P2	LH01921	0.00044207	-0.0065044	0.13513	-0.1307	-0.089537	0.16042	0.099568	0.17774	0.0089636	0.074204	0.36788	0.25514	0.43765	0.042694	0.21398	0.999256	0.998964	0.999999	0.885333	0.999999	no	29887	ACTR1A
TSS11604-ENST00000608017	LH01922	NA	NA	NA	NA	NA	NA	NA	NA	NA	NA	NA	NA	NA	NA	NA	NA	NA	NA	NA	NA	yes	640	ACTR1A
TSS11606-CUFF.6505.1	LH01923	0.019252	NA	0.10154	0.09187	0.02082	0.075351	NA	0.92809	0.6327	0.78692	0.21755	NA	0.96904	0.81783	0.87921	0.999256	NA	0.999999	0.999989	0.999999	no	171031	ACTR1A
TSS11612-CUFF.6513.2	LH01924	NA	-0.0008491	-0.18331	0.0762	NA	NA	0.060085	0.025287	0.33733	NA	NA	0.17818	0.10573	0.59485	NA	NA	0.992848	0.846731	0.999989	NA	no	174665	TAF5
TSS11615-ENST00000608063	LH01925	NA	NA	NA	NA	NA	NA	NA	NA	NA	NA	NA	NA	NA	NA	NA	NA	NA	NA	NA	NA	no	5881	PDCD11
TSS11618-CUFF.6523.1	LH01926	0.083648	NA	NA	NA	NA	0.6107	NA	NA	NA	NA	0.78964	NA	NA	NA	NA	0.999256	NA	NA	NA	NA	no	159440	PDCD11
TSS11621-CUFF.6537.3	LH01928	0.070058	NA	NA	NA	NA	0.94193	NA	NA	NA	NA	0.94767	NA	NA	NA	NA	0.999256	NA	NA	NA	NA	no	215552	PDCD11
TSS1163-CUFF.1200.1	LH00244	NA	NA	-0.13398	-0.060211	NA	NA	NA	0.13662	0.048422	NA	NA	NA	0.36773	0.16479	NA	NA	NA	0.975265	0.97714	NA	no	50972	EBNA1BP2
TSS11636-CUFF.6539.1	LH01929	0.020159	-0.072196	NA	NA	0.019486	0.062395	0.022059	NA	NA	0.31372	0.18946	0.082945	NA	NA	0.53427	0.999256	0.992848	NA	NA	0.999999	no	864232	PDCD11
TSS1164-CUFF.1200.2	LH00245	NA	NA	-0.17733	0.10478	NA	NA	NA	0.019504	0.71924	NA	NA	NA	0.086117	0.84516	NA	NA	NA	0.84501	0.999989	NA	no	26721	EBNA1BP2
TSS1165-CUFF.1196.1	LH00246	NA	NA	NA	NA	NA	NA	NA	NA	NA	NA	NA	NA	NA	NA	NA	NA	NA	NA	NA	NA	no	8996	EBNA1BP2
TSS11651-CUFF.6552.1	LH01930	NA	NA	NA	NA	NA	NA	NA	NA	NA	NA	NA	NA	NA	NA	NA	NA	NA	NA	NA	NA	no	2575444	PDCD11
TSS11660-CUFF.6619.6	LH01931	NA	NA	NA	NA	0.079965	NA	NA	NA	NA	0.36705	NA	NA	NA	NA	0.60208	NA	NA	NA	NA	0.999999	no	2858293	PDCD11
TSS11666-CUFF.6550.2	LH01932	NA	-0.019003	NA	NA	NA	NA	0.68909	NA	NA	NA	NA	0.80833	NA	NA	NA	NA	0.998964	NA	NA	NA	no	3129670	PDCD11
TSS1167-CUFF.1220.1	LH00247	NA	NA	0.018718	0.15198	NA	NA	NA	0.26212	0.91647	NA	NA	NA	0.54411	0.94876	NA	NA	NA	0.999999	0.999989	NA	no	12378	MED8
TSS1168-ENST00000436713	LH00248	-0.1878	0.0036735	-0.04976	-0.021208	-0.044436	0.0015701	0.040939	0.030751	0.072214	0.15216	0.0090676	0.13163	0.12373	0.22324	0.35278	0.719909	0.992848	0.858764	0.988717	0.999999	no	1817	MED8
TSS1169-P1P2	LH00249	NA	NA	NA	NA	NA	NA	NA	NA	NA	NA	NA	NA	NA	NA	NA	NA	NA	NA	NA	NA	no	64061	MED8
TSS11700-CUFF.6578.1	LH01933	NA	0.0030522	NA	NA	NA	NA	0.50687	NA	NA	NA	NA	0.69957	NA	NA	NA	NA	0.998964	NA	NA	NA	no	438964	SMNDC1
TSS11701-CUFF.6579.1	LH01934	0.093269	NA	NA	NA	NA	0.63167	NA	NA	NA	NA	0.7991	NA	NA	NA	NA	0.999256	NA	NA	NA	NA	no	433168	SMNDC1
TSS11715-CUFF.6595.1	LH01935	NA	NA	NA	NA	-0.048592	NA	NA	NA	NA	0.027965	NA	NA	NA	NA	0.10393	NA	NA	NA	NA	0.999999	no	42309	SMC3
TSS11722-ENST00000416249	LH01936	0.09862	0.10035	0.060664	-0.047486	NA	0.44529	0.96519	0.018883	0.54813	NA	0.66831	0.96545	0.084034	0.76039	NA	0.999256	0.998964	0.838022	0.999989	NA	no	49623	SHOC2
TSS11723-ENST00000603915	LH01937	-0.06459	NA	0.021371	0.021659	NA	0.089494	NA	0.33353	0.4511	NA	0.247	NA	0.62713	0.69631	NA	0.999256	NA	0.999999	0.999989	NA	no	8770	SHOC2
TSS11748-CUFF.6642.1	LH01938	-0.021555	-0.026078	NA	NA	0.091874	0.081452	0.050741	NA	NA	0.81688	0.23032	0.15573	NA	NA	0.89868	0.999256	0.992848	NA	NA	0.999999	no	1035855	NHLRC2
TSS11749-ENST00000564352	LH01939	NA	0.042246	-0.0010869	0.25532	0.0050371	NA	0.45174	0.32663	0.95463	0.33789	NA	0.6617	0.61943	0.95669	0.57839	NA	0.998964	0.999999	0.999989	0.999999	no	1031170	NHLRC2
TSS11752-ENST00000428766	LH01940	NA	NA	-0.031088	0.0058342	NA	NA	NA	0.468	0.42683	NA	NA	NA	0.73845	0.68059	NA	NA	NA	0.999999	0.999989	NA	no	965925	NHLRC2
TSS11765-CUFF.6650.1	LH01941	NA	NA	-0.092307	0.099619	NA	NA	NA	0.047964	0.26842	NA	NA	NA	0.17701	0.50963	NA	NA	NA	0.893892	0.999989	NA	no	65577	NHLRC2
TSS11777-CUFF.6675.3	LH01942	NA	NA	-0.0092	-0.052262	NA	NA	NA	0.28456	0.29088	NA	NA	NA	0.57077	0.54535	NA	NA	NA	0.999999	0.999989	NA	no	466013	NHLRC2
TSS1179-CUFF.1219.3	LH00251	NA	NA	NA	NA	NA	NA	NA	NA	NA	NA	NA	NA	NA	NA	NA	NA	NA	NA	NA	NA	no	239961	MED8
TSS11795-CUFF.6689.1	LH01943	NA	NA	0.11373	0.0037319	NA	NA	NA	0.82403	0.34212	NA	NA	NA	0.93541	0.59019	NA	NA	NA	0.999999	0.999989	NA	no	2418949	NHLRC2
TSS11798-CUFF.6703.1	LH01944	NA	NA	NA	NA	NA	NA	NA	NA	NA	NA	NA	NA	NA	NA	NA	NA	NA	NA	NA	NA	no	2397680	EIF3A
TSS11799-CUFF.6706.1	LH01945	NA	NA	NA	NA	NA	NA	NA	NA	NA	NA	NA	NA	NA	NA	NA	NA	NA	NA	NA	NA	no	2394118	EIF3A
TSS11800-P1P2	LH01946	NA	NA	NA	NA	NA	NA	NA	NA	NA	NA	NA	NA	NA	NA	NA	NA	NA	NA	NA	NA	no	2389803	EIF3A
TSS11801-CUFF.6708.1	LH01947	NA	NA	NA	NA	NA	NA	NA	NA	NA	NA	NA	NA	NA	NA	NA	NA	NA	NA	NA	NA	no	2236954	EIF3A
TSS11803-CUFF.6705.1	LH01948	0.041538	0.085237	-0.088709	-0.052489	-0.03811	0.55628	0.14196	0.15859	0.57313	0.23078	0.75693	0.31763	0.40841	0.77155	0.45562	0.999256	0.998964	0.99015	0.999989	0.999999	no	2173420	EIF3A
TSS1182-CUFF.1221.1	LH00252	NA	NA	NA	NA	NA	NA	NA	NA	NA	NA	NA	NA	NA	NA	NA	NA	NA	NA	NA	NA	no	21498	ATP6V0B
TSS11829-ENST00000451610	LH01949	NA	NA	NA	NA	NA	NA	NA	NA	NA	NA	NA	NA	NA	NA	NA	NA	NA	NA	NA	NA	no	1042402	EIF3A
TSS11830-P1P2	LH01950	NA	NA	NA	NA	-0.026362	NA	NA	NA	NA	0.048478	NA	NA	NA	NA	0.15661	NA	NA	NA	NA	0.999999	no	1019931	EIF3A
TSS11831-ENST00000414722	LH01951	NA	NA	NA	NA	NA	NA	NA	NA	NA	NA	NA	NA	NA	NA	NA	NA	NA	NA	NA	NA	no	1013414	EIF3A
TSS11832-P1P2	LH01952	NA	NA	NA	NA	NA	NA	NA	NA	NA	NA	NA	NA	NA	NA	NA	NA	NA	NA	NA	NA	no	1012880	EIF3A
TSS11833-P1P2	LH01952	0.12332	NA	NA	NA	0.11958	0.83	NA	NA	NA	0.81328	0.90697	NA	NA	NA	0.8963	0.999256	NA	NA	NA	0.999999	no	1012880	EIF3A
TSS11837-CUFF.6735.1	LH01953	-0.068788	NA	NA	NA	NA	0.036055	NA	NA	NA	NA	0.12848	NA	NA	NA	NA	0.999256	NA	NA	NA	NA	no	760857	EIF3A
TSS1184-CUFF.1319.2	LH00253	NA	NA	NA	NA	NA	NA	NA	NA	NA	NA	NA	NA	NA	NA	NA	NA	NA	NA	NA	NA	no	54074	ATP6V0B
TSS1185-CUFF.1319.3	LH00254	NA	NA	NA	NA	NA	NA	NA	NA	NA	NA	NA	NA	NA	NA	NA	NA	NA	NA	NA	NA	no	54356	ATP6V0B
TSS11859-CUFF.6750.1	LH01954	NA	NA	NA	NA	-0.053488	NA	NA	NA	NA	0.50445	NA	NA	NA	NA	0.7134	NA	NA	NA	NA	0.999999	no	383435	EIF3A
TSS1186-ENST00000607988	LH00255	NA	NA	NA	NA	NA	NA	NA	NA	NA	NA	NA	NA	NA	NA	NA	NA	NA	NA	NA	NA	no	60069	ATP6V0B
TSS11864-P1P2	LH01955	NA	NA	NA	NA	NA	NA	NA	NA	NA	NA	NA	NA	NA	NA	NA	NA	NA	NA	NA	NA	no	127694	EIF3A
TSS11867-CUFF.6775.1,CUFF.6775.2	LH01956	-0.040741	-0.013797	0.0065823	-0.065023	-0.054718	0.033136	0.46855	0.027405	0.068189	0.082123	0.11966	0.67787	0.11278	0.21518	0.23076	0.999256	0.998964	0.847973	0.988717	0.999999	no	286794	MCMBP
TSS11868-CUFF.6775.4	LH01957	-0.013011	NA	-0.13965	-0.065023	-0.034097	0.039861	NA	0.024327	0.011378	0.01401	0.1386	NA	0.10255	0.052557	0.058726	0.999256	NA	0.846731	0.900037	0.94341	no	286609	MCMBP
TSS11869-CUFF.6778.2	LH01958	NA	NA	NA	NA	-0.027939	NA	NA	NA	NA	0.81638	NA	NA	NA	NA	0.89834	NA	NA	NA	NA	0.999999	no	260818	MCMBP
TSS11870-CUFF.6780.1	LH01959	NA	0.015127	NA	NA	NA	NA	0.65067	NA	NA	NA	NA	0.78348	NA	NA	NA	NA	0.998964	NA	NA	NA	no	240832	MCMBP
TSS11872-CUFF.6781.1	LH01960	NA	-0.11662	-0.048328	-0.084933	NA	NA	0.012809	0.083574	0.037127	NA	NA	0.05272	0.26119	0.13309	NA	NA	0.992848	0.936913	0.975525	NA	no	8676	MCMBP
TSS1188-P1P2	LH00256	-0.079034	NA	NA	NA	NA	0.0095485	NA	NA	NA	NA	0.043595	NA	NA	NA	NA	0.963261	NA	NA	NA	NA	no	67869	ATP6V0B
TSS1189-P1P2	LH00257	-0.018887	NA	NA	NA	NA	0.5655	NA	NA	NA	NA	0.76415	NA	NA	NA	NA	0.999256	NA	NA	NA	NA	no	72266	ATP6V0B
TSS1191-P1P2	LH00257	-0.018887	NA	NA	NA	NA	0.5655	NA	NA	NA	NA	0.76415	NA	NA	NA	NA	0.999256	NA	NA	NA	NA	no	72311	ATP6V0B
TSS11913-ENST00000447943	LH01961	NA	NA	0.069929	0.040606	NA	NA	NA	0.80136	0.97762	NA	NA	NA	0.92444	0.97794	NA	NA	NA	0.999999	0.999999	NA	no	223481	NSMCE4A
TSS11914-P1P2	LH01962	NA	NA	NA	NA	NA	NA	NA	NA	NA	NA	NA	NA	NA	NA	NA	NA	NA	NA	NA	NA	no	31496	NSMCE4A
TSS11915-P1P2	LH01962	NA	NA	NA	NA	NA	NA	NA	NA	NA	NA	NA	NA	NA	NA	NA	NA	NA	NA	NA	NA	no	31496	NSMCE4A
TSS11916-CUFF.6803.1	LH01963	NA	NA	NA	NA	0.10981	NA	NA	NA	NA	0.56304	NA	NA	NA	NA	0.7617	NA	NA	NA	NA	0.999999	no	4246	NSMCE4A
TSS11918-CUFF.6805.1	LH01964	NA	NA	NA	NA	NA	NA	NA	NA	NA	NA	NA	NA	NA	NA	NA	NA	NA	NA	NA	NA	yes	155	NSMCE4A
TSS1192-ENST00000447959	LH00258	-0.026917	NA	NA	NA	NA	0.22563	NA	NA	NA	NA	0.45397	NA	NA	NA	NA	0.999256	NA	NA	NA	NA	no	75058	ATP6V0B
TSS11935-CUFF.6858.1	LH01965	-0.0032194	NA	0.048778	0.075531	NA	0.67487	NA	0.60064	0.65008	NA	0.81945	NA	0.83123	0.82974	NA	0.999256	NA	0.999999	0.999989	NA	no	15288	PSTK
TSS11945-CUFF.6873.2	LH01966	NA	NA	NA	NA	NA	NA	NA	NA	NA	NA	NA	NA	NA	NA	NA	NA	NA	NA	NA	NA	no	92062	BUB3
TSS1195-CUFF.1229.1	LH00259	NA	NA	NA	NA	NA	NA	NA	NA	NA	NA	NA	NA	NA	NA	NA	NA	NA	NA	NA	NA	no	167080	DMAP1
TSS1197-CUFF.1239.1	LH00260	0.0031481	NA	NA	NA	-0.10706	0.56063	NA	NA	NA	0.010741	0.76025	NA	NA	NA	0.047547	0.999256	NA	NA	NA	0.928309	no	38928	RPS8
TSS11982-ENST00000604581	LH01967	NA	NA	NA	NA	NA	NA	NA	NA	NA	NA	NA	NA	NA	NA	NA	NA	NA	NA	NA	NA	no	555113	CTBP2
TSS11988-CUFF.6884.1	LH01968	NA	NA	NA	NA	NA	NA	NA	NA	NA	NA	NA	NA	NA	NA	NA	NA	NA	NA	NA	NA	no	237290	CTBP2
TSS1199-CUFF.1254.1	LH00261	NA	-0.079598	NA	NA	NA	NA	0.012435	NA	NA	NA	NA	0.051393	NA	NA	NA	NA	0.992848	NA	NA	NA	no	25871	EIF2B3
TSS11990-CUFF.6896.1	LH01970	-0.013324	NA	NA	NA	NA	0.56287	NA	NA	NA	NA	0.76209	NA	NA	NA	NA	0.999256	NA	NA	NA	NA	no	220408	CTBP2
TSS11992-CUFF.6893.1	LH01971	NA	-0.16544	NA	NA	NA	NA	0.0020573	NA	NA	NA	NA	0.0111	NA	NA	NA	NA	0.771201	NA	NA	NA	no	120040	CTBP2
TSS11993-P1P2	LH01972	-0.020095	-0.02947	0.05546	0.015831	0.13166	0.26299	0.056559	0.07549	0.56374	0.99856	0.50168	0.16484	0.24374	0.76396	0.99864	0.999256	0.992848	0.92953	0.999989	0.999999	no	86094	CTBP2
TSS11994-CUFF.6897.1	LH01973	NA	NA	NA	NA	NA	NA	NA	NA	NA	NA	NA	NA	NA	NA	NA	NA	NA	NA	NA	NA	yes	553	CTBP2
TSS11995-CUFF.6930.2	LH01974	NA	NA	NA	NA	-0.02219	NA	NA	NA	NA	0.48581	NA	NA	NA	NA	0.69803	NA	NA	NA	NA	0.999999	no	70533	CTBP2
TSS1200-CUFF.1257.2,CUFF.1257.3,CUFF.1257.4	LH00262	NA	NA	NA	NA	NA	NA	NA	NA	NA	NA	NA	NA	NA	NA	NA	NA	NA	NA	NA	NA	yes	41	EIF2B3
TSS1201-CUFF.1258.1	LH00263	NA	NA	NA	NA	NA	NA	NA	NA	NA	NA	NA	NA	NA	NA	NA	NA	NA	NA	NA	NA	no	192148	UROD
TSS12013-CUFF.6999.3	LH01975	0.22063	NA	NA	NA	NA	0.4831	NA	NA	NA	NA	0.69816	NA	NA	NA	NA	0.999256	NA	NA	NA	NA	no	161212	BCCIP
[truncated: 20,648 more rows]
