# Supplementary material for: Genome-scale pan-cancer interrogation of lncRNA dependencies using CasRx
Source: Nat Methods. 2024 Feb 26;21(4):584–96. doi: 10.1038/s41592-024-02190-0 (PMC11009108; doi:10.1038/s41592-024-02190-0)
Supplement: Supplementary file 4 — Supplementary Tables 1–18. [file 41592_2024_2190_MOESM4_ESM.zip › Supplementary_tables/Supplementary_table15.csv]

gRNA	Gene	Huh7-5_ctrl_rep1.counts	Huh7-5_ctrl_rep2.counts	Huh7-5_ctrl_rep3.counts	Huh7-5_D30_rep1.counts	Huh7-5_D30_rep2.counts	Huh7-5_D30_rep3.counts	HeLa_ctrl_rep1.counts	HeLa_ctrl_rep2.counts	HeLa_ctrl_rep3.counts	HeLa_D30_rep1.counts	HeLa_D30_rep2.counts	HeLa_D30_rep3.counts
ENST00000558702_RP11-253M7.4_262_dist1902_lncrna-promoter	ENST00000558702_RP11-253M7.4_lncrna-promoter	304	183	66	3564	13325	8695	109	251	179	4089	4830	1823
ENST00000438266_AC109333.10_153_dist3654_lncrna-long	ENST00000438266_AC109333.10_lncrna-long	285	92	168	97	1772	126	72	103	0	0	0	0
ENST00000431557_AC012074.2_956_dist518_lncrna-promoter	ENST00000431557_AC012074.2_lncrna-promoter	167	1	93	1242	6773	1056	54	274	183	1828	902	637
ENST00000576871_RP11-166P13.3_12_dist11037_lncrna-long-long	ENST00000576871_RP11-166P13.3_lncrna-long-long	477	521	295	228	966	510	1013	561	305	301	609	650
ENST00000428747_RP3-467K16.2_16_dist2826_lncrna-promoter	ENST00000428747_RP3-467K16.2_lncrna-promoter	1205	764	394	2605	8269	2391	592	1408	2456	7815	5742	3479
ENST00000562866_VPS9D1-AS1_4_dist221_lncrna-long	ENST00000562866_VPS9D1-AS1_lncrna-long	1025	455	629	1532	13163	1521	470	1261	899	4190	2651	1725
ENST00000374690_AR_43_dist57896_intron	ENST00000374690_AR_intron	403	244	92	35	114	23	605	175	332	0	2	282
ENST00000499966_LINC00920_7_dist2503_lncrna-promoter	ENST00000499966_LINC00920_lncrna-promoter	695	311	210	1201	8846	1081	1533	377	1373	3972	2615	1058
ENST00000394580_RPL36_56_dist3751_strand	ENST00000394580_RPL36_strand	600	340	314	107	505	96	159	475	302	1693	436	135
ENST00000563261_SNAI3-AS1_4122_dist507_lncrna-long	ENST00000563475_SNAI3-AS1_lncrna-long	1369	1098	679	438	2718	457	630	1711	2583	1055	425	661
ENST00000526061_RP11-1L12.3_616_dist4011_lncrna-long	ENST00000526061_RP11-1L12.3_lncrna-long	279	284	196	1040	1938	958	322	565	0	3239	791	1082
ENST00000499900_RP11-1277A3.1_485_dist917_lncrna-promoter	ENST00000499900_RP11-1277A3.1_lncrna-promoter	3039	1810	1258	3969	19443	4076	1584	4934	7221	7721	7884	5912
ENST00000542265_PXN-AS1_96_dist810_lncrna-long	ENST00000542265_PXN-AS1_lncrna-long	1326	492	422	84	741	261	715	918	1119	2	2830	554
ENST00000576250_RP11-473M20.7_2_dist381_lncrna-promoter	ENST00000576250_RP11-473M20.7_lncrna-promoter	382	272	236	560	1943	599	0	119	643	1500	366	195
ENST00000250448_FOXA1_155_dist47155_promoter-long	ENST00000250448_FOXA1_promoter-long	1376	1030	448	435	3828	1171	2121	2105	978	5345	2453	665
ENST00000555108_RP11-829H16.3_19_dist339_lncrna-promoter	ENST00000555108_RP11-829H16.3_lncrna-promoter	234	112	120	1615	5872	3160	3	265	690	2670	3752	518
ENST00000455607_RP11-350J20.5_12_dist4119_lncrna-long	ENST00000455607_RP11-350J20.5_lncrna-long	108	36	0	0	0	0	0	0	0	0	0	0
ENST00000376593_AC096670.3_1272_dist1873_lncrna-long	ENST00000376593_AC096670.3_lncrna-long	69	15	11	17	138	0	0	55	0	0	0	0
ENST00000394667_RPL34_393_dist33535_promoter-long	ENST00000394668_RPL34_promoter-long	1224	560	608	771	9314	1816	1506	1532	1531	7912	1225	1870
ENST00000422048_RP11-268G12.1_2936_dist7344_lncrna-long	ENST00000422048_RP11-268G12.1_lncrna-long	827	409	248	742	3378	537	620	1568	890	1283	277	751
ENST00000350995_EZH2_6597_dist64295_gene	ENST00000320356_EZH2_gene	1003	427	232	799	1674	497	163	168	885	3011	1494	1181
ENST00000534336_MALAT1_29_dist9580_lncrna-long	ENST00000534336_MALAT1_lncrna-long	512	192	61	3	48	115	267	277	711	2476	2	520
ENST00000533004_FAM83H-AS1_4412_dist903_lncrna-long	ENST00000533004_FAM83H-AS1_lncrna-long	2699	1634	969	850	4146	1376	2912	2343	3792	7217	2448	1673
ENST00000311549_RPL21_375_dist84881_promoter-long	ENST00000311549_RPL21_promoter-long	409	104	122	209	665	107	436	190	781	3	1	328
ENST00000520838_AC034243.1_24_dist1709_lncrna-long	ENST00000520838_AC034243.1_lncrna-long	538	419	331	1318	2483	826	465	495	484	1805	1456	896
ENST00000479830_CTC-498J12.1_682_dist9567_lncrna-long	ENST00000479830_CTC-498J12.1_lncrna-long	377	181	202	0	108	95	0	150	374	2236	1	1
ENST00000565162_AC004463.6_14_dist4649_lncrna-promoter	ENST00000565162_AC004463.6_lncrna-promoter	113	40	75	551	1871	1518	335	138	538	2678	313	234
ENST00000564305_RP11-243A14.1_66_dist9516_lncrna-long	ENST00000564305_RP11-243A14.1_lncrna-long	2421	1204	1132	6811	19998	6765	2970	2691	4643	19560	8764	6006
ENST00000396203_RPL14_97_dist2006_strand	ENST00000396203_RPL14_strand	370	322	145	96	708	50	427	436	0	767	403	161
ENST00000420330_AC009404.2_3362_dist4888_lncrna-long	ENST00000420330_AC009404.2_lncrna-long	358	60	79	41	2218	208	87	106	0	0	99	0
PCA4_4_dist6653_PCA4	PCA4_PCA4	180	56	70	0	53	0	105	0	0	0	0	0
ENST00000461286_RFPL1S_1199_dist1019_lncrna-long	ENST00000461286_RFPL1S_lncrna-long	292	50	12	1061	1970	492	0	66	0	14	232	162
ENST00000418282_BPESC1_13086_dist9932_lncrna-long	ENST00000418282_BPESC1_lncrna-long	581	225	99	24	2222	140	861	1038	787	825	1169	155
ENST00000424612_AC017074.2_810_dist9021_lncrna-long	ENST00000424612_AC017074.2_lncrna-long	1160	722	671	765	9738	1373	1554	2552	2516	10796	2589	2932
ENST00000558245_RP11-462P6.1_173_dist1291_lncrna-promoter	ENST00000558245_RP11-462P6.1_lncrna-promoter	284	61	82	35	61	66	0	90	229	0	1	235
ENST00000441955_AC004549.6_74_dist510_lncrna-promoter	ENST00000441955_AC004549.6_lncrna-promoter	1619	1395	696	4307	13599	3916	1231	1845	2489	9781	5852	4790
ENST00000423737_RP11-191L9.4_156_dist5808_lncrna-long	ENST00000423737_RP11-191L9.4_lncrna-long	379	283	234	269	2471	480	109	332	221	826	438	349
ENST00000415414_RP5-1180C10.2_50_dist720_lncrna-promoter	ENST00000415414_RP5-1180C10.2_lncrna-promoter	350	186	78	594	3459	1078	185	288	510	4169	859	688
ENST00000554829_RP11-356O9.1_5788_dist25630_lncrna-long-long	ENST00000554829_RP11-356O9.1_lncrna-long-long	467	329	210	73	851	1025	402	151	569	2671	1212	506
ENST00000394580_RPL36_104_dist3868_strand	ENST00000394580_RPL36_strand	830	604	210	291	1526	276	486	568	1605	852	774	188
ENST00000533767_NAV2-AS2_17_dist3511_lncrna-long	ENST00000533767_NAV2-AS2_lncrna-long	263	244	106	159	320	175	1	0	305	311	383	285
ENST00000429010_AC095067.1_73_dist1074_lncrna-promoter	ENST00000429010_AC095067.1_lncrna-promoter	1526	1230	717	6426	21878	5533	1231	2376	2273	11880	8151	4218
ENST00000465466_NDUFB2-AS1_426_dist2639_lncrna-promoter	ENST00000465466_NDUFB2-AS1_lncrna-promoter	1747	669	1049	1798	13024	2866	1548	4682	3908	9368	4535	3321
ENST00000523063_RP11-317N12.1_760_dist6810_lncrna-long	ENST00000523063_RP11-317N12.1_lncrna-long	699	688	390	994	4988	1209	832	2328	2303	737	3332	890
ENST00000419211_AC015987.1_17_dist1970_lncrna-promoter	ENST00000419211_AC015987.1_lncrna-promoter	419	324	179	40	334	18	788	381	875	1	2	318
ENST00000416191_RP11-441O15.3_85_dist5086_lncrna-long	ENST00000416191_RP11-441O15.3_lncrna-long	474	292	371	182	1610	2032	942	1044	403	1589	1706	1069
ENST00000216146_RPL3_1411_dist57618_promoter-long	ENST00000216146_RPL3_promoter-long	3192	1375	1621	4737	17908	4612	4663	4376	5165	16279	6297	4455
ENST00000350995_EZH2_404_dist2650_intron	ENST00000320356_EZH2_intron	822	388	303	335	2319	1356	919	866	1036	4917	1887	1728
ENST00000610009_STX18-AS1_3756_dist7240_lncrna-long	ENST00000610009_STX18-AS1_lncrna-long	544	240	87	2901	9001	2904	954	176	851	3466	5775	2959
ENST00000466734_LINC00883_1006_dist891_lncrna-promoter	ENST00000466734_LINC00883_lncrna-promoter	1879	1148	577	3348	11092	2496	473	1021	2601	5494	2166	2216
ENST00000394667_RPL34_593_dist97029_gene	ENST00000394667_RPL34_gene	415	167	125	1	287	59	0	209	474	947	2	1
ENST00000546793_RP11-983P16.4_16_dist628_lncrna-promoter	ENST00000552905_RP11-983P16.4_lncrna-promoter	258	136	45	232	435	1661	248	88	541	1462	1010	400
ENST00000555918_RP11-317N8.5_17_dist1141_lncrna-promoter	ENST00000555918_RP11-317N8.5_lncrna-promoter	1467	888	575	2145	6406	1244	1094	1552	5941	3452	5008	1063
ENST00000418941_AC073957.15_8435_dist6411_lncrna-long	ENST00000418941_AC073957.15_lncrna-long	639	116	174	2882	8881	2490	89	435	1567	5544	3770	1885
ENST00000552061_RP3-405J10.3_1300_dist3585_lncrna-long	ENST00000552061_RP3-405J10.3_lncrna-long	1375	695	427	551	1674	161	1914	1514	1107	8078	881	2043
ENST00000533390_RP11-627G23.1_27631_dist8361_lncrna-long	ENST00000533390_RP11-627G23.1_lncrna-long	768	305	250	381	1376	51	841	1132	1817	803	1375	851
ENST00000429493_RP11-220I1.1_128_dist259_lncrna-promoter	ENST00000429493_RP11-220I1.1_lncrna-promoter	1536	890	661	1140	6976	969	2272	2959	2891	8200	2213	3561
ENST00000430666_DLG1-AS1_218_dist833_lncrna-promoter	ENST00000430666_DLG1-AS1_lncrna-promoter	516	161	182	340	722	180	530	502	991	757	289	0
ENST00000503052_RP11-540O11.1_17_dist4424_lncrna-promoter	ENST00000503052_RP11-540O11.1_lncrna-promoter	2255	1166	669	149	1689	463	2774	2443	3597	8124	712	1448
ENST00000414042_RP11-157P1.4_20_dist1304_lncrna-promoter	ENST00000414042_RP11-157P1.4_lncrna-promoter	640	307	253	133	848	69	703	1040	786	1463	1	629
ENST00000562710_LINC00565_461_dist1703_lncrna-promoter	ENST00000562710_LINC00565_lncrna-promoter	362	262	143	677	2113	379	700	1110	422	739	212	902
ENST00000503052_RP11-540O11.1_10094_dist5781_lncrna-long	ENST00000503052_RP11-540O11.1_lncrna-long	256	156	37	692	1810	459	0	151	766	869	109	1
ENST00000569742_RP11-797A18.4_128_dist5514_lncrna-long	ENST00000569742_RP11-797A18.4_lncrna-long	954	569	215	479	1919	1385	251	241	363	1702	1535	465
ENST00000448570_RP11-370B11.3_54_dist8857_lncrna-long	ENST00000448570_RP11-370B11.3_lncrna-long	271	69	13	410	1654	484	74	254	536	1403	430	270
ENST00000262584_RPL8_10_dist654_strand	ENST00000394920_RPL8_strand	862	310	322	323	93	638	433	314	7	1907	959	502
ENST00000441085_RP11-98G7.1_3222_dist414_lncrna-long	ENST00000441085_RP11-98G7.1_lncrna-long	1247	1083	383	369	1612	346	1100	1422	3109	2529	1379	1628
ENST00000458224_RP11-407B7.1_2301_dist4101_lncrna-promoter	ENST00000458224_RP11-407B7.1_lncrna-promoter	1337	586	321	109	518	230	1070	1937	3311	2797	566	1749
ENST00000541162_RP11-434C1.1_162_dist9027_lncrna-long	ENST00000541162_RP11-434C1.1_lncrna-long	763	315	227	144	1010	257	270	267	1683	2574	168	565
ENST00000496886_RP11-711M9.1_2177_dist4799_lncrna-promoter	ENST00000496886_RP11-711M9.1_lncrna-promoter	1119	504	442	1801	7122	1480	1166	1106	2350	3594	3075	1979
ENST00000566203_MMP24-AS1_804_dist1056_lncrna-promoter	ENST00000566203_MMP24-AS1_lncrna-promoter	2743	1296	1353	2297	12682	3970	2381	4247	5527	11694	4571	5982
ENST00000560295_CASC7_421_dist1593_lncrna-promoter	ENST00000560295_CASC7_lncrna-promoter	227	92	32	0	106	244	1	355	335	0	430	361
ENST00000374922_RP11-622K12.1_182_dist2580_lncrna-promoter	ENST00000374922_RP11-622K12.1_lncrna-promoter	424	94	149	556	2559	327	341	151	693	1262	197	306
ENST00000433310_AF131217.1_7016_dist5428_lncrna-long	ENST00000433310_AF131217.1_lncrna-long	452	305	220	1898	6773	2355	303	804	1212	4792	3758	2485
ENST00000503580_LINC01060_1099_dist7558_lncrna-long	ENST00000510005_LINC01060_lncrna-long	334	254	278	192	762	272	575	460	1519	2262	241	1351
ENST00000427692_PLK1S1_328_dist338_lncrna-long	ENST00000427692_PLK1S1_lncrna-long	778	838	260	586	3553	348	610	605	2080	2428	2534	4974
ENST00000412669_AC002456.2_500_dist4282_lncrna-promoter	ENST00000412669_AC002456.2_lncrna-promoter	391	332	279	164	1185	289	181	493	87	1728	395	173
ENST00000438293_RP11-88H9.2_1159_dist8503_lncrna-long	ENST00000438293_RP11-88H9.2_lncrna-long	1927	906	1070	481	5594	1318	1699	1921	3701	4087	1547	3393
ENST00000430245_GAS5_4_dist256_lncrna-long	ENST00000363146_GAS5_lncrna-long	1628	1660	652	1292	5740	2125	1302	912	2595	2891	3218	1176
ENST00000316786_C9orf106_2739_dist2272_lncrna-promoter	ENST00000316786_C9orf106_lncrna-promoter	676	154	237	1227	4716	1540	484	474	981	2831	1047	1948
ENST00000394667_RPL34_101_dist79704_promoter-long	ENST00000394668_RPL34_promoter-long	1075	637	469	637	9750	1339	2378	1587	1382	3802	3618	4607
ENST00000427692_PLK1S1_496_dist296_lncrna-promoter	ENST00000427692_PLK1S1_lncrna-promoter	695	913	330	1884	9773	2602	690	1090	1089	8434	6637	2879
ENST00000412276_AC007319.1_159_dist8834_lncrna-long	ENST00000412276_AC007319.1_lncrna-long	349	108	43	53	530	48	105	209	0	907	316	169
ENST00000418941_AC073957.15_5048_dist1988_lncrna-promoter	ENST00000418941_AC073957.15_lncrna-promoter	449	354	272	12	238	102	246	629	5	778	386	1086
ENST00000250448_FOXA1_174_dist4535_promoter	ENST00000250448_FOXA1_promoter	1245	908	806	760	2958	1539	698	1463	1796	5116	1098	1954
ENST00000311528_RPL13_11917_dist93042_gene	ENST00000393099_RPL13_gene	1285	735	590	1365	5277	1437	1188	1674	2003	6276	2723	1341
ENST00000487567_LGALS8-AS1_102_dist580_lncrna-long	ENST00000487567_LGALS8-AS1_lncrna-long	372	224	150	366	1038	306	488	675	214	630	671	0
ENST00000440408_TTTY15_457_dist288_lncrna-promoter	ENST00000440408_TTTY15_lncrna-promoter	353	154	25	41	182	59	212	172	0	1197	461	0
ENST00000547042_RP4-816N1.7_7_dist3293_lncrna-promoter	ENST00000547042_RP4-816N1.7_lncrna-promoter	264	175	195	49	27	0	0	89	247	0	0	0
ENST00000464115_SNHG12_1444_dist538_lncrna-promoter	ENST00000461832_SNHG12_lncrna-promoter	1343	686	330	7731	21949	7204	6	2319	1873	22081	16533	8152
ENST00000500698_RP11-540A21.2_2157_dist1370_lncrna-promoter	ENST00000500698_RP11-540A21.2_lncrna-promoter	1989	1904	1174	391	4110	1692	2966	2446	3492	4351	1398	1742
ENST00000320356_EZH2_8_dist631_promoter-long	ENST00000350995_EZH2_promoter-long	282	233	139	79	221	55	325	357	385	1139	127	292
ENST00000437830_XX-CR54.1_119_dist12233_lncrna-long-long	ENST00000437830_XX-CR54.1_lncrna-long-long	891	617	337	1105	5857	1324	746	1065	1114	3682	3133	856
ENST00000428410_AP001630.5_191_dist3174_lncrna-long	ENST00000428410_AP001630.5_lncrna-long	679	416	515	197	1889	191	911	1549	1201	1214	1224	297
ENST00000290295_HOXB13_136_dist3814_promoter	ENST00000290295_HOXB13_promoter	376	24	52	35	242	31	0	0	275	994	289	2
ENST00000609207_RP11-54O7.3_1042_dist7952_lncrna-long	ENST00000609207_RP11-54O7.3_lncrna-long	4585	2698	1608	1501	8424	3907	4498	4123	9261	10657	7847	4727
ENST00000501718_RP11-700H6.1_7836_dist6028_lncrna-long	ENST00000501718_RP11-700H6.1_lncrna-long	1474	732	386	332	1304	2324	1194	1021	2767	4740	2673	409
ENST00000491306_RPL37A_5749_dist66520_gene	ENST00000491306_RPL37A_gene	809	366	203	441	3686	495	715	611	811	1216	981	868
ENST00000558702_RP11-253M7.4_510_dist2214_lncrna-long	ENST00000558702_RP11-253M7.4_lncrna-long	854	508	282	264	2832	873	276	135	927	1122	724	991
ENST00000592070_LINC00629_428_dist17419_lncrna-long-long	ENST00000592070_LINC00629_lncrna-long-long	1294	382	587	1430	5928	1466	552	956	1770	3308	3668	1626
ENST00000501718_RP11-700H6.1_7583_dist7817_lncrna-long	ENST00000501718_RP11-700H6.1_lncrna-long	1373	669	475	334	2406	550	108	3069	2979	5727	2187	1995
NonTargetingControlGuideForHuman_0156_NonTargetingControlGuideForHuman_0234_NonTarget	NonTargetControl_NonTarget	275	144	69	62	557	257	391	59	530	1982	0	262
ENST00000554859_CTD-2017C7.2_674_dist2212_lncrna-long	ENST00000554859_CTD-2017C7.2_lncrna-long	1405	819	611	1240	3019	1109	1664	769	1377	7267	1702	2488
ENST00000521558_RP11-1081M5.1_258_dist9178_lncrna-long	ENST00000521558_RP11-1081M5.1_lncrna-long	1469	584	580	1623	6621	2886	662	932	3132	3122	2709	2047
ENST00000428791_RP11-269F19.2_21_dist227_lncrna-promoter	ENST00000428791_RP11-269F19.2_lncrna-promoter	325	271	30	28	218	60	347	0	352	0	0	0
ENST00000558702_RP11-253M7.4_870_dist6583_lncrna-long	ENST00000558702_RP11-253M7.4_lncrna-long	956	482	407	897	5802	1580	1163	1106	3231	1834	2709	1127
ENST00000566922_LA16c-385E7.1_226_dist830_lncrna-promoter	ENST00000566922_LA16c-385E7.1_lncrna-promoter	289	141	81	922	2437	653	238	153	214	262	774	1081
ENST00000262584_RPL8_750_dist37538_promoter-long	ENST00000262584_RPL8_promoter-long	1204	449	226	244	1270	165	529	967	540	3215	651	2
ENST00000517664_RP11-531A24.5_23_dist1183_lncrna-long	ENST00000517664_RP11-531A24.5_lncrna-long	622	291	222	434	1432	764	376	457	150	670	332	642
ENST00000435649_RP4-665J23.1_95587_dist11998_lncrna-long-long	ENST00000435649_RP4-665J23.1_lncrna-long-long	440	78	35	1102	3991	469	164	57	416	435	1506	197
ENST00000358073_RP11-46A10.5_19_dist1503_lncrna-long	ENST00000358073_RP11-46A10.5_lncrna-long	417	447	271	2074	4563	1705	257	634	174	5090	1885	1571
ENST00000434974_LINC00856_146_dist945_lncrna-promoter	ENST00000434974_LINC00856_lncrna-promoter	1481	1113	353	2401	22322	3062	1095	1255	1487	4233	2788	1573
ENST00000465466_NDUFB2-AS1_382_dist573_lncrna-promoter	ENST00000465466_NDUFB2-AS1_lncrna-promoter	598	649	257	6588	18492	4445	397	822	207	10452	5884	4691
ENST00000431407_ISM1-AS1_382_dist2972_lncrna-promoter	ENST00000431407_ISM1-AS1_lncrna-promoter	1157	554	540	1030	4742	1366	555	1524	2245	1823	696	1288
ENST00000262584_RPL8_39_dist1131_strand	ENST00000394920_RPL8_strand	119	134	15	306	694	86	160	143	0	249	268	100
ENST00000447956_RP11-128M1.1_15_dist5963_lncrna-long	ENST00000447956_RP11-128M1.1_lncrna-long	242	97	107	74	182	572	606	397	0	1	501	569
ENST00000416301_ENTPD1-AS1_3519_dist1412_lncrna-long	ENST00000416301_ENTPD1-AS1_lncrna-long	401	188	113	304	535	204	1	323	793	2748	870	0
ENST00000548557_CASC18_29_dist5257_lncrna-long	ENST00000548557_CASC18_lncrna-long	501	76	120	17	2895	96	267	450	746	2280	0	4
ENST00000311549_RPL21_20_dist239_strand	ENST00000311549_RPL21_strand	452	349	217	430	1690	443	874	547	1304	1365	581	901
ENST00000506914_RP11-38L15.3_66_dist437_lncrna-long	ENST00000506914_RP11-38L15.3_lncrna-long	53	45	96	97	99	0	0	153	0	419	338	755
ENST00000558637_RP11-158M2.4_2361_dist3836_lncrna-promoter	ENST00000558637_RP11-158M2.4_lncrna-promoter	240	82	101	410	988	227	186	417	203	578	164	0
ENST00000441558_MORC2-AS1_744_dist1187_lncrna-long	ENST00000432624_MORC2-AS1_lncrna-long	2981	1669	824	2250	14776	2332	3581	2436	5508	14130	5070	3693
ENST00000394667_RPL34_35_dist91079_promoter-long	ENST00000394668_RPL34_promoter-long	414	232	84	940	3004	829	419	278	190	1873	860	698
ENST00000458224_RP11-407B7.1_15075_dist5808_lncrna-long	ENST00000458224_RP11-407B7.1_lncrna-long	820	748	209	2206	8539	2363	287	598	1254	6046	5548	3461
ENST00000503052_RP11-540O11.1_535_dist999_lncrna-promoter	ENST00000503052_RP11-540O11.1_lncrna-promoter	1449	1146	425	2250	9610	1524	1041	1025	949	6312	2618	1688
ENST00000354752_ANKRD18CP_67_dist368_lncrna-long	ENST00000354752_ANKRD18CP_lncrna-long	1098	612	361	304	2669	654	586	267	905	1645	1052	420
ENST00000250448_FOXA1_138_dist27575_promoter-long	ENST00000250448_FOXA1_promoter-long	3678	3258	2563	13548	48465	16370	2415	3776	6955	26723	20203	8494
ENST00000504537_RP11-725D20.1_13_dist1724_lncrna-promoter	ENST00000504537_RP11-725D20.1_lncrna-promoter	303	310	201	30	1009	85	0	1436	702	2192	586	280
HOTAIR_35_dist3291_HOTAIR	HOTAIR_HOTAIR	387	332	94	141	1474	180	739	1	749	5342	978	1080
ENST00000394580_RPL36_81_dist3641_promoter	ENST00000347512_RPL36_promoter	822	542	443	236	2096	428	579	1757	1725	1312	1140	244
ENST00000437601_LINC01132_4259_dist8287_lncrna-long	ENST00000437601_LINC01132_lncrna-long	934	492	349	38	1636	326	1570	749	500	960	977	1315
ENST00000394668_RPL34_1243_dist80026_gene	ENST00000394667_RPL34_gene	533	291	81	1	118	0	466	0	491	682	0	0
ENST00000556503_RP11-298I3.4_69_dist1459_lncrna-long	ENST00000556503_RP11-298I3.4_lncrna-long	424	72	49	0	1097	83	376	705	687	686	1	374
ENST00000419571_TMEM44-AS1_46_dist7055_lncrna-long	ENST00000453671_TMEM44-AS1_lncrna-long	213	385	209	36	587	124	490	646	653	1208	0	671
ENST00000524369_KB-1460A1.1_16_dist1281_lncrna-promoter	ENST00000524369_KB-1460A1.1_lncrna-promoter	1280	703	589	529	9075	609	809	1568	848	1229	1257	327
ENST00000507072_RP11-423H2.3_20_dist958_lncrna-promoter	ENST00000507072_RP11-423H2.3_lncrna-promoter	950	368	170	386	3189	582	1143	845	1351	3497	212	792
ENST00000398177_VAC14-AS1_28_dist7532_lncrna-long	ENST00000562507_VAC14-AS1_lncrna-long	1074	870	495	148	1409	560	1690	702	928	3243	1225	2775
ENST00000366424_AC144450.2_9_dist3682_lncrna-promoter	ENST00000366424_AC144450.2_lncrna-promoter	63	60	60	0	322	72	0	184	0	879	442	114
ENST00000412276_AC007319.1_20_dist1057_lncrna-promoter	ENST00000412276_AC007319.1_lncrna-promoter	1244	725	434	473	3641	492	473	743	4018	3065	1130	1372
ENST00000452647_TSTD3_445_dist235_lncrna-long	ENST00000452647_TSTD3_lncrna-long	518	150	120	118	678	190	800	294	441	826	3	1110
ENST00000440181_RP11-617D20.1_2860_dist5491_lncrna-long	ENST00000440181_RP11-617D20.1_lncrna-long	1253	912	365	2088	7771	1086	666	1126	2576	2981	2945	2571
ENST00000419211_AC015987.1_11_dist4258_lncrna-long	ENST00000419211_AC015987.1_lncrna-long	273	211	75	898	2599	958	49	71	367	159	248	699
ENST00000418941_AC073957.15_17862_dist22532_lncrna-long-long	ENST00000418941_AC073957.15_lncrna-long-long	290	134	62	1008	2744	1180	1	268	666	3016	980	292
ENST00000426017_RP11-191G24.1_739_dist4680_lncrna-long	ENST00000426017_RP11-191G24.1_lncrna-long	582	208	240	972	3727	1038	487	556	1066	1433	792	1623
ENST00000553381_RP11-316E14.6_8_dist4587_lncrna-promoter	ENST00000553381_RP11-316E14.6_lncrna-promoter	368	132	98	0	394	49	128	227	0	0	264	290
ENST00000430666_DLG1-AS1_72_dist382_lncrna-long	ENST00000430666_DLG1-AS1_lncrna-long	792	621	234	105	406	250	1432	434	767	1420	416	1052
ENST00000576963_RP11-353N14.2_46164_dist7627_lncrna-long	ENST00000576963_RP11-353N14.2_lncrna-long	619	280	173	187	584	197	571	362	112	359	59	375
ENST00000555168_NKAPP1_84_dist1367_lncrna-promoter	ENST00000452254_NKAPP1_lncrna-promoter	948	625	226	271	3183	195	1684	424	1730	1231	1915	1145
ENST00000437488_RP11-385J1.2_1190_dist7296_lncrna-long	ENST00000437488_RP11-385J1.2_lncrna-long	558	368	400	793	3540	1046	1227	1106	754	3952	2973	831
ENST00000426089_RP11-439E19.3_1188_dist4174_lncrna-promoter	ENST00000426089_RP11-439E19.3_lncrna-promoter	540	502	272	3718	10608	2852	363	429	625	9002	2266	1757
ENST00000447758_AC003991.3_264_dist7891_lncrna-long	ENST00000447758_AC003991.3_lncrna-long	146	54	62	0	0	0	179	189	0	36	1	0
ENST00000526061_RP11-1L12.3_7796_dist79310_lncrna-long-long	ENST00000526061_RP11-1L12.3_lncrna-long-long	833	375	257	950	5062	1406	676	871	1419	3577	2898	1898
ENST00000420000_AC026188.1_4946_dist5594_lncrna-long	ENST00000420000_AC026188.1_lncrna-long	764	424	169	681	3043	451	332	1694	3758	2805	1240	400
ENST00000222247_RPL18A_1575_dist38696_promoter-long	ENST00000222247_RPL18A_promoter-long	495	539	195	366	1768	614	2	483	555	1148	606	456
ENST00000603928_LINC00094_1035_dist851_lncrna-promoter	ENST00000603928_LINC00094_lncrna-promoter	2449	2179	889	2430	10191	2502	2222	2150	5002	12797	3925	1436
ENST00000512693_CTD-2587M2.1_207_dist4053_lncrna-promoter	ENST00000512693_CTD-2587M2.1_lncrna-promoter	188	198	113	589	3307	614	15	310	1039	605	628	146
ENST00000429940_LINC00839_13_dist3732_lncrna-promoter	ENST00000429940_LINC00839_lncrna-promoter	34	0	31	0	0	0	156	0	0	1224	0	0
ENST00000561232_IQCH-AS1_13_dist4495_lncrna-long	ENST00000561232_IQCH-AS1_lncrna-long	2006	1037	550	3690	11923	3651	2018	1506	3545	11721	3299	4556
ENST00000429816_AC009478.1_28_dist1770_lncrna-promoter	ENST00000429816_AC009478.1_lncrna-promoter	1810	846	605	547	3851	929	1116	1204	2949	2822	574	854
ENST00000501718_RP11-700H6.1_12657_dist16837_lncrna-long-long	ENST00000501718_RP11-700H6.1_lncrna-long-long	973	673	388	288	6581	308	1585	1736	1023	3595	1356	1300
ENST00000374690_AR_8_dist2582_promoter	ENST00000374690_AR_promoter	537	415	275	195	2568	1044	1107	747	306	2517	3451	1581
ENST00000250448_FOXA1_53_dist1630_intron	ENST00000250448_FOXA1_intron	1475	1045	588	1146	4150	1577	2536	1818	3595	3348	2774	2147
ENST00000439539_GHRLOS_39_dist521_lncrna-promoter	ENST00000439539_GHRLOS_lncrna-promoter	179	104	120	0	356	71	367	0	102	605	0	0
ENST00000442969_ANKRD20A19P_248_dist2769_lncrna-promoter	ENST00000442969_ANKRD20A19P_lncrna-promoter	933	355	439	666	1928	1365	504	496	1526	2365	2688	4212
ENST00000479035_RPL23_1419_dist75295_gene	ENST00000479035_RPL23_gene	995	395	147	196	559	827	537	144	1033	1029	2339	559
ENST00000393099_RPL13_702_dist13996_promoter-long	ENST00000311528_RPL13_promoter-long	1334	522	403	276	3187	584	583	2074	1853	2911	1023	1832
ENST00000553105_RP11-996F15.2_57_dist13664_lncrna-long-long	ENST00000553105_RP11-996F15.2_lncrna-long-long	1513	935	873	1828	10550	1234	1335	2442	5266	5154	5404	2787
ENST00000427692_PLK1S1_480_dist1144_lncrna-promoter	ENST00000427692_PLK1S1_lncrna-promoter	453	58	118	80	94	20	0	694	320	0	287	414
ENST00000374690_AR_11706_dist35286_intron	ENST00000374690_AR_intron	814	330	452	207	506	442	876	959	1954	7402	47	679
ENST00000609207_RP11-54O7.3_16894_dist3232_lncrna-long	ENST00000609207_RP11-54O7.3_lncrna-long	1312	726	381	4329	11223	3160	886	911	2075	10405	6138	5328
ENST00000479035_RPL23_6787_dist22354_gene	ENST00000479035_RPL23_gene	715	622	247	342	1725	161	901	852	1630	847	168	662
ENST00000290295_HOXB13_937_dist62261_promoter-long	ENST00000290295_HOXB13_promoter-long	729	95	302	353	1232	245	1375	934	2444	777	1321	670
ENST00000429892_AC084018.1_10_dist201_lncrna-long	ENST00000429892_AC084018.1_lncrna-long	2340	1462	926	1139	6072	2340	2088	1602	3285	10152	5155	2233
ENST00000427692_PLK1S1_1051_dist5317_lncrna-long	ENST00000427692_PLK1S1_lncrna-long	597	291	273	171	1782	469	674	413	1981	8897	827	2574
ENST00000567253_RP11-723O4.9_17_dist4887_lncrna-promoter	ENST00000567253_RP11-723O4.9_lncrna-promoter	162	88	48	47	475	240	121	245	220	1305	330	357
ENST00000412483_RP4-799P18.2_1762_dist386_lncrna-promoter	ENST00000412483_RP4-799P18.2_lncrna-promoter	550	284	183	254	1401	404	787	405	1480	8	2667	661
ENST00000454441_AC073236.3_858_dist9597_lncrna-long	ENST00000454441_AC073236.3_lncrna-long	397	209	115	37	443	548	712	381	1138	1003	484	682
ENST00000418282_BPESC1_13081_dist9349_lncrna-long	ENST00000418282_BPESC1_lncrna-long	362	113	106	480	1516	629	176	1	213	14	952	0
ENST00000598742_RPS19_7234_dist14887_gene	ENST00000598742_RPS19_gene	492	345	234	309	1040	336	758	1086	1	600	808	568
ENST00000431407_ISM1-AS1_371_dist5001_lncrna-promoter	ENST00000431407_ISM1-AS1_lncrna-promoter	166	253	112	222	1515	301	270	110	696	0	302	108
ENST00000440005_DGCR5_15_dist4227_lncrna-promoter	ENST00000440005_DGCR5_lncrna-promoter	859	211	234	1757	8533	1721	208	559	674	1296	690	892
ENST00000465477_RP11-379F4.4_819_dist9643_lncrna-long	ENST00000465477_RP11-379F4.4_lncrna-long	193	154	114	67	466	172	294	331	453	348	140	1075
ENST00000416191_RP11-441O15.3_218_dist1504_lncrna-long	ENST00000416191_RP11-441O15.3_lncrna-long	246	200	204	384	1328	366	777	251	280	2691	688	825
ENST00000262584_RPL8_18_dist586_promoter	ENST00000262584_RPL8_promoter	1399	1205	380	810	2691	694	1614	451	3400	2433	528	832
ENST00000260443_RSL24D1_3121_dist30285_gene	ENST00000260443_RSL24D1_gene	472	307	170	72	285	92	839	1008	1253	1435	31	511
ENST00000552361_RPS26_18_dist4262_promoter	ENST00000552361_RPS26_promoter	611	396	364	177	822	134	537	342	401	2677	133	214
ENST00000454224_AC011747.4_1071_dist3073_lncrna-promoter	ENST00000454224_AC011747.4_lncrna-promoter	618	268	153	130	885	83	480	1530	824	4029	256	1
ENST00000550530_RP11-469H8.6_505_dist927_lncrna-long	ENST00000550530_RP11-469H8.6_lncrna-long	253	78	186	1111	4128	965	267	232	423	1224	1723	1911
ENST00000394580_RPL36_636_dist21274_promoter-long	ENST00000394580_RPL36_promoter-long	379	123	131	11	285	134	54	183	0	1156	559	683
ENST00000497774_FAM211A-AS1_28_dist706_lncrna-promoter	ENST00000583400_FAM211A-AS1_lncrna-promoter	663	181	85	309	986	166	123	152	4	3644	242	187
ENST00000412736_MEG3_7183_dist255_lncrna-promoter	ENST00000429159_MEG3_lncrna-promoter	370	338	72	76	5244	237	180	139	292	1832	432	253
ENST00000520149_RP11-157E21.1_3667_dist8913_lncrna-long	ENST00000520149_RP11-157E21.1_lncrna-long	746	191	217	1026	4087	1531	616	532	711	3084	1688	1175
ENST00000222247_RPL18A_713_dist20124_gene	ENST00000222247_RPL18A_gene	1723	1062	916	2012	6950	1485	2323	2722	3084	6232	4008	3869
ENST00000415166_RP11-195M16.1_1722_dist4086_lncrna-long	ENST00000415166_RP11-195M16.1_lncrna-long	2250	1211	533	1563	6776	1518	1567	1905	1353	5286	2536	3714
ENST00000477848_RP11-157P1.5_10_dist528_lncrna-promoter	ENST00000478167_RP11-157P1.5_lncrna-promoter	740	115	185	62	518	79	403	876	1357	2556	1905	519
ENST00000451766_RP11-443B7.1_6706_dist5578_lncrna-long	ENST00000451766_RP11-443B7.1_lncrna-long	968	454	176	187	1118	426	264	744	898	2323	1274	383
ENST00000556503_RP11-298I3.4_90_dist1709_lncrna-long	ENST00000556503_RP11-298I3.4_lncrna-long	458	505	137	650	3531	709	288	469	515	1643	633	140
ENST00000572856_DLGAP1-AS2_961_dist17089_lncrna-long-long	ENST00000572856_DLGAP1-AS2_lncrna-long-long	1208	409	400	2037	8629	1894	733	344	1768	1166	2651	2364
ENST00000522374_AC145123.2_83_dist4553_lncrna-promoter	ENST00000522374_AC145123.2_lncrna-promoter	685	654	178	459	3094	614	490	814	1005	5613	1818	485
ENST00000553344_CTD-3051D23.4_103_dist1600_lncrna-long	ENST00000553344_CTD-3051D23.4_lncrna-long	192	113	22	125	568	101	0	124	134	0	305	122
ENST00000538734_LINC00925_6149_dist1266_lncrna-promoter	ENST00000536780_LINC00925_lncrna-promoter	660	311	249	731	3953	1119	605	1032	2700	2575	1584	2933
ENST00000560743_RP11-265N7.1_129_dist4374_lncrna-promoter	ENST00000560743_RP11-265N7.1_lncrna-promoter	1225	402	318	1129	5203	1880	1458	1246	1540	2983	2580	2794
ENST00000522715_KB-1732A1.1_6917_dist2796_lncrna-long	ENST00000522715_KB-1732A1.1_lncrna-long	878	901	282	1159	6074	1242	1180	495	1	3755	1949	2378
ENST00000479830_CTC-498J12.1_53_dist705_lncrna-promoter	ENST00000479830_CTC-498J12.1_lncrna-promoter	479	476	235	3863	13383	3394	949	1669	538	12450	5623	3286
ENST00000498032_RP11-90K6.1_4_dist20199_lncrna-long-long	ENST00000498032_RP11-90K6.1_lncrna-long-long	275	195	125	5609	16585	4162	436	423	230	8231	4369	3090
ENST00000552361_RPS26_40_dist83168_promoter-long	ENST00000552361_RPS26_promoter-long	305	122	164	0	310	89	25	480	1171	1042	768	393
ENST00000599431_RP11-446H18.5_188_dist4204_lncrna-long	ENST00000599431_RP11-446H18.5_lncrna-long	297	82	43	980	2053	526	1	117	0	2039	827	343
ENST00000572353_RP11-353N14.4_31_dist5085_lncrna-promoter	ENST00000572353_RP11-353N14.4_lncrna-promoter	772	783	365	338	1243	331	1038	1278	2562	2234	952	998
AAVS1_42_94_dist671_AAVS1	AAVS1_AAVS1	3402	2007	1457	11142	39865	8804	3368	3550	9795	28700	15966	10928
ENST00000598742_RPS19_176_dist86456_promoter-long	ENST00000598742_RPS19_promoter-long	1434	725	660	2778	9953	2666	1664	1340	5048	8542	5777	3990
ENST00000324348_AC025335.1_1226_dist545_lncrna-promoter	ENST00000324348_AC025335.1_lncrna-promoter	679	749	429	1811	6699	1724	1095	1182	527	7200	2958	570
ENST00000499291_RP11-434C1.1_7_dist4661_lncrna-promoter	ENST00000499291_RP11-434C1.1_lncrna-promoter	1139	548	185	159	1867	214	956	708	215	2	608	813
ENST00000488000_RP11-414J4.2_49_dist277_lncrna-promoter	ENST00000488000_RP11-414J4.2_lncrna-promoter	925	534	383	5338	20159	5032	1492	833	1136	14857	7862	5491
ENST00000521341_CTB-181F24.1_349_dist7414_lncrna-long	ENST00000521341_CTB-181F24.1_lncrna-long	1701	774	501	1258	10192	1297	1691	1582	1540	2097	2600	2807
ENST00000563278_RP11-817O13.8_1_dist212_lncrna-long	ENST00000563278_RP11-817O13.8_lncrna-long	4007	2295	1529	3380	12752	3426	1700	2338	2865	9426	4664	3488
ENST00000500902_RP11-318M2.2_13266_dist53789_lncrna-long-long	ENST00000499522_RP11-318M2.2_lncrna-long-long	451	373	188	463	2262	562	497	775	1495	2127	1088	834
ENST00000555918_RP11-317N8.5_36_dist1203_lncrna-long	ENST00000555918_RP11-317N8.5_lncrna-long	396	249	163	79	1613	15	431	566	953	3	156	917
ENST00000576250_RP11-473M20.7_408_dist4105_lncrna-long	ENST00000576250_RP11-473M20.7_lncrna-long	1797	1162	456	913	6231	2124	931	541	1075	2079	923	891
ENST00000496886_RP11-711M9.1_2521_dist1898_lncrna-promoter	ENST00000496886_RP11-711M9.1_lncrna-promoter	512	361	337	918	1875	1621	221	577	1144	1088	3658	925
ENST00000457898_RP4-798A10.2_15_dist2627_lncrna-long	ENST00000457898_RP4-798A10.2_lncrna-long	180	120	70	312	1098	193	114	0	312	946	752	309
ENST00000430666_DLG1-AS1_264_dist443_lncrna-promoter	ENST00000430666_DLG1-AS1_lncrna-promoter	649	183	384	446	1659	666	499	921	1170	1086	579	698
ENST00000338970_RPL14_2415_dist59864_gene	ENST00000338970_RPL14_gene	672	339	184	101	1060	155	0	112	287	708	191	487
ENST00000509252_TRIM52-AS1_96_dist1977_lncrna-long	ENST00000507434_TRIM52-AS1_lncrna-long	440	237	398	2160	8772	1973	887	1099	2224	6148	5650	3342
ENST00000452148_PCAT7_6_dist4776_lncrna-long	ENST00000452148_PCAT7_lncrna-long	799	445	383	1494	9680	1117	981	679	1676	4464	2111	1705
ENST00000435649_RP4-665J23.1_1581_dist5083_lncrna-promoter	ENST00000435649_RP4-665J23.1_lncrna-promoter	619	500	275	194	4498	241	330	1059	349	2278	460	1056
ENST00000433933_AC020571.3_6_dist10818_lncrna-long-long	ENST00000433933_AC020571.3_lncrna-long-long	259	49	100	0	305	10	216	214	359	390	1	283
ENST00000454224_AC011747.4_12815_dist17001_lncrna-long-long	ENST00000454224_AC011747.4_lncrna-long-long	330	156	116	173	1131	200	504	267	233	335	302	0
ENST00000418001_AC104135.2_295_dist5164_lncrna-promoter	ENST00000418001_AC104135.2_lncrna-promoter	514	57	108	3	325	95	639	349	228	498	1	324
ENST00000415423_RP11-334J6.6_142_dist1117_lncrna-long	ENST00000415423_RP11-334J6.6_lncrna-long	674	331	270	62	1625	334	682	1510	2152	3985	1254	581
ENST00000504932_RP11-677M14.3_2791_dist932_lncrna-promoter	ENST00000504932_RP11-677M14.3_lncrna-promoter	398	494	238	31	921	396	531	683	407	4156	248	502
ENST00000425879_LINC01114_1027_dist2609_lncrna-promoter	ENST00000425879_LINC01114_lncrna-promoter	495	160	174	188	3962	786	1135	348	862	1420	1986	6
ENST00000591357_JRK_21_dist329_lncrna-promoter	ENST00000591357_JRK_lncrna-promoter	749	578	394	88	730	199	912	488	293	1	145	727
ENST00000222247_RPL18A_27_dist22847_promoter-long	ENST00000222247_RPL18A_promoter-long	705	462	259	6489	23871	5193	1448	681	793	7429	5685	4283
ENST00000216146_RPL3_788_dist9034_promoter-long	ENST00000216146_RPL3_promoter-long	2400	1478	1260	3009	10453	3905	2399	4079	6150	16207	5669	4980
ENST00000561978_PCAT1_2805_dist5131_lncrna-long	ENST00000561978_PCAT1_lncrna-long	201	226	86	0	0	0	0	47	0	1	229	646
ENST00000414475_RP11-33A14.1_24608_dist74517_lncrna-long-long	ENST00000414475_RP11-33A14.1_lncrna-long-long	312	112	78	373	1097	184	0	0	368	2012	634	3
ENST00000558637_RP11-158M2.4_4516_dist5930_lncrna-long	ENST00000558637_RP11-158M2.4_lncrna-long	1074	789	491	751	2062	534	470	204	881	2467	799	1507
ENST00000455709_AC005534.8_16_dist6147_lncrna-long	ENST00000455709_AC005534.8_lncrna-long	882	209	143	1168	3496	1106	787	824	330	3317	3061	370
ENST00000553344_CTD-3051D23.4_79_dist2094_lncrna-long	ENST00000553344_CTD-3051D23.4_lncrna-long	389	144	172	3142	8064	2196	1	484	226	3354	3916	2867
ENST00000408388_PVT1_24_dist3970_lncrna-promoter	ENST00000518528_PVT1_lncrna-promoter	389	203	115	333	3552	498	1	82	422	2276	1099	73
ENST00000558575_RP11-293M10.5_756_dist4791_lncrna-promoter	ENST00000558575_RP11-293M10.5_lncrna-promoter	320	255	89	286	1322	582	406	383	236	1923	358	263
ENST00000552361_RPS26_26_dist4542_strand	ENST00000552361_RPS26_strand	123	142	41	0	281	0	1	469	858	2	279	0
ENST00000425887_AC008268.1_13_dist1557_lncrna-promoter	ENST00000425887_AC008268.1_lncrna-promoter	458	140	67	89	410	195	105	66	0	243	464	722
ENST00000444717_RP4-614O4.11_39_dist773_lncrna-long	ENST00000444717_RP4-614O4.11_lncrna-long	432	201	69	97	528	205	257	408	445	0	386	308
ENST00000311528_RPL13_3568_dist12660_gene	ENST00000393099_RPL13_gene	1129	926	450	467	2238	904	1492	1015	3827	1403	2033	498
ENST00000558575_RP11-293M10.5_2603_dist5223_lncrna-long	ENST00000558575_RP11-293M10.5_lncrna-long	348	86	109	344	354	124	255	87	338	524	87	556
ENST00000456429_MAPKAPK5-AS1_10_dist4657_lncrna-long	ENST00000456429_MAPKAPK5-AS1_lncrna-long	204	289	130	364	927	586	188	180	322	0	807	350
ENST00000554732_LINC00639_9_dist3102_lncrna-promoter	ENST00000553932_LINC00639_lncrna-promoter	849	475	208	933	2246	736	1068	395	1204	7212	2056	1168
ENST00000456777_AC003090.1_216320_dist17780_lncrna-long-long	ENST00000456777_AC003090.1_lncrna-long-long	869	363	199	103	748	132	473	256	1090	2540	1902	810
ENST00000445976_RP4-660H19.1_164_dist9837_lncrna-long	ENST00000445976_RP4-660H19.1_lncrna-long	2015	1068	953	809	6557	1515	2689	2471	7973	9628	2554	898
ENST00000427394_STXBP5-AS1_15000_dist4547_lncrna-long	ENST00000427394_STXBP5-AS1_lncrna-long	656	376	212	598	2587	686	206	612	1968	4673	1777	1649
ENST00000358073_RP11-46A10.5_34_dist378_lncrna-long	ENST00000358073_RP11-46A10.5_lncrna-long	907	1002	366	980	3571	1762	1111	1343	4012	5489	2629	2567
ENST00000577672_RP1-283E3.4_19_dist2560_lncrna-long	ENST00000577672_RP1-283E3.4_lncrna-long	1048	538	333	231	1991	722	774	699	2709	5537	1902	659
ENST00000576963_RP11-353N14.2_46190_dist6389_lncrna-long	ENST00000576963_RP11-353N14.2_lncrna-long	886	466	355	4364	13522	3530	1084	1066	1978	5415	4750	4529
ENST00000512693_CTD-2587M2.1_36332_dist93831_lncrna-long-long	ENST00000512693_CTD-2587M2.1_lncrna-long-long	456	274	174	752	2947	703	254	497	507	2522	1069	403
ENST00000557373_RP11-73E17.2_182_dist746_lncrna-long	ENST00000557373_RP11-73E17.2_lncrna-long	568	355	241	4235	13876	3547	580	554	1358	4443	4096	3566
ENST00000498905_SBF2-AS1_25_dist6489_lncrna-long	ENST00000498905_SBF2-AS1_lncrna-long	178	148	101	123	732	258	0	102	126	3172	665	0
ENST00000603928_LINC00094_1750_dist1294_lncrna-long	ENST00000603928_LINC00094_lncrna-long	331	493	434	471	2652	2368	334	336	1362	4192	3540	998
ENST00000394667_RPL34_265_dist56254_promoter-long	ENST00000394668_RPL34_promoter-long	309	134	233	1063	3139	1738	2	741	1031	3917	1558	675
ENST00000503625_RP11-807H7.2_352_dist5883_lncrna-long	ENST00000503625_RP11-807H7.2_lncrna-long	589	391	262	446	1940	429	472	1349	1156	1052	938	1021
ENST00000474250_RP11-85F14.5_561_dist4666_lncrna-long	ENST00000461864_RP11-85F14.5_lncrna-long	491	88	179	428	1700	605	407	492	836	1367	376	398
ENST00000519215_RP11-705O24.2_8_dist848_lncrna-promoter	ENST00000519215_RP11-705O24.2_lncrna-promoter	265	67	57	234	344	183	162	59	1	1301	596	342
ENST00000438115_AC074289.1_9_dist3697_lncrna-long	ENST00000438115_AC074289.1_lncrna-long	871	742	523	139	872	143	929	868	1053	1628	1111	967
ENST00000440406_RP5-1142A6.2_1346_dist3903_lncrna-long	ENST00000567968_RP5-1142A6.2_lncrna-long	353	475	252	608	2654	669	1204	425	383	2619	24	390
ENST00000441997_AC073283.4_130_dist1867_lncrna-promoter	ENST00000441997_AC073283.4_lncrna-promoter	554	431	310	108	1387	489	481	450	1401	1	2024	5
ENST00000596663_AC007743.1_19_dist10446_lncrna-long-long	ENST00000596663_AC007743.1_lncrna-long-long	205	101	42	0	112	0	134	165	0	0	137	0
ENST00000562866_VPS9D1-AS1_3_dist259_lncrna-long	ENST00000562866_VPS9D1-AS1_lncrna-long	970	310	345	41	870	274	533	1189	1392	383	724	124
ENST00000569742_RP11-797A18.4_72_dist4241_lncrna-long	ENST00000569742_RP11-797A18.4_lncrna-long	1048	315	553	285	3195	745	1626	1629	4329	1684	1270	1369
ENST00000491306_RPL37A_4112_dist35881_gene	ENST00000491306_RPL37A_gene	319	154	142	105	1122	118	149	747	1	593	476	16
ENST00000564834_LINC01003_646_dist2065_lncrna-long	ENST00000564834_LINC01003_lncrna-long	1058	714	415	357	2963	712	1323	759	2976	7102	1617	1092
ENST00000324348_AC025335.1_1261_dist674_lncrna-promoter	ENST00000324348_AC025335.1_lncrna-promoter	931	750	345	1006	13768	883	1179	989	2093	7888	993	1143
ENST00000478167_RP11-157P1.5_9_dist543_lncrna-promoter	ENST00000478167_RP11-157P1.5_lncrna-promoter	1031	643	434	298	1847	530	520	739	2120	486	1307	190
ENST00000554532_AC005519.4_7_dist232_lncrna-long	ENST00000554532_AC005519.4_lncrna-long	626	145	169	458	1536	385	186	105	760	1655	589	574
ENST00000417299_RP1-278O22.1_530_dist1355_lncrna-promoter	ENST00000417299_RP1-278O22.1_lncrna-promoter	216	158	74	10	171	210	2	178	842	1557	474	3
ENST00000444463_LINC00176_281_dist1506_lncrna-promoter	ENST00000444463_LINC00176_lncrna-promoter	1938	1068	364	747	4001	1358	1239	1796	2780	3291	2818	1287
ENST00000429897_LINC00969_456_dist264_lncrna-long	ENST00000429897_LINC00969_lncrna-long	803	289	336	212	1529	286	1076	1065	661	3097	337	4
ENST00000216146_RPL3_8864_dist27704_gene	ENST00000216146_RPL3_gene	1049	456	485	383	1821	637	695	1305	1640	959	1202	1086
ENST00000423943_LINC01133_461_dist3568_lncrna-long	ENST00000423943_LINC01133_lncrna-long	1178	777	288	1550	5134	1605	1670	2251	1449	7111	3539	2774
ENST00000429060_RP11-314C16.1_28_dist2783_lncrna-promoter	ENST00000429060_RP11-314C16.1_lncrna-promoter	913	450	355	39	1186	681	1267	1360	1679	3247	823	1835
ENST00000393099_RPL13_6548_dist87940_gene	ENST00000393099_RPL13_gene	640	306	269	749	17195	1065	420	325	397	2633	815	1123
ENST00000547042_RP4-816N1.7_13_dist1933_lncrna-promoter	ENST00000547042_RP4-816N1.7_lncrna-promoter	483	189	101	237	877	229	381	394	582	1894	122	709
ENST00000453396_TOPORS-AS1_43_dist1164_lncrna-promoter	ENST00000425533_TOPORS-AS1_lncrna-promoter	736	1018	680	1658	8813	8708	1891	1916	1001	14537	8513	3933
ENST00000428273_RP11-109A6.3_585_dist5558_lncrna-long	ENST00000428273_RP11-109A6.3_lncrna-long	1338	841	332	262	4558	366	1731	919	2821	6986	828	2999
ENST00000423122_RP11-65J3.1_305_dist2388_lncrna-promoter	ENST00000423122_RP11-65J3.1_lncrna-promoter	720	691	497	437	3754	1174	1789	1512	944	1129	739	1249
ENST00000433465_LINC00205_341_dist316_lncrna-promoter	ENST00000433465_LINC00205_lncrna-promoter	526	292	259	461	1531	393	267	369	703	1056	314	421
ENST00000414475_RP11-33A14.1_1_dist3276_lncrna-promoter	ENST00000414475_RP11-33A14.1_lncrna-promoter	2362	1746	1016	10734	41511	9640	4316	3881	6510	20330	12570	12439
ENST00000461832_SNHG12_1478_dist342_lncrna-promoter	ENST00000461832_SNHG12_lncrna-promoter	1413	946	667	1549	7971	1500	985	1902	4432	5032	3616	2935
ENST00000250448_FOXA1_5503_dist97815_gene	ENST00000250448_FOXA1_gene	376	180	127	129	2113	93	120	157	292	302	156	602
ENST00000515194_NOP14-AS1_30_dist1437_lncrna-long	ENST00000503709_NOP14-AS1_lncrna-long	1409	781	489	648	3655	749	738	738	2008	2949	1390	893
ENST00000520360_HOXA11-AS_3111_dist7868_lncrna-long	ENST00000522674_HOXA11-AS_lncrna-long	1506	835	475	900	4512	1076	1363	1653	1732	9211	3738	3334
ENST00000262584_RPL8_975_dist34093_gene	ENST00000262584_RPL8_gene	2570	1952	945	3400	22344	2421	3058	2630	6000	10594	3695	3282
ENST00000503625_RP11-807H7.2_349_dist5707_lncrna-long	ENST00000503625_RP11-807H7.2_lncrna-long	75	24	45	597	991	424	340	615	767	1	569	207
ENST00000569284_TEN1-CDK3_47_dist226_lncrna-long	ENST00000569284_TEN1-CDK3_lncrna-long	1503	1040	663	1625	7986	2128	1013	2298	3397	2649	4146	378
ENST00000534441_GMDS-AS1_43373_dist38804_lncrna-long-long	ENST00000534441_GMDS-AS1_lncrna-long-long	183	14	17	0	0	0	213	0	0	0	0	0
ENST00000570843_RP11-473M20.16_6516_dist8305_lncrna-long	ENST00000570843_RP11-473M20.16_lncrna-long	236	192	108	830	1071	290	148	125	779	1212	439	149
ENST00000457577_AC073043.1_584_dist4734_lncrna-long	ENST00000457577_AC073043.1_lncrna-long	426	153	80	65	48	31	528	225	52	0	303	265
ENST00000396043_AR_8364_dist47310_intron	ENST00000374690_AR_intron	1001	284	94	473	1532	462	240	200	761	1940	1310	1239
ENST00000477848_RP11-157P1.5_139_dist1378_lncrna-promoter	ENST00000478167_RP11-157P1.5_lncrna-promoter	2711	2100	1199	10392	28806	8298	1735	1417	4086	13999	10063	7345
ENST00000553932_LINC00639_12_dist2906_lncrna-promoter	ENST00000553932_LINC00639_lncrna-promoter	222	289	126	216	402	358	1	899	688	2	879	2
NonTargetingControlGuideForHuman_0013_NonTargetingControlGuideForHuman_0877_NonTarget	NonTargetControl_NonTarget	208	24	39	28	225	56	90	0	0	1	0	588
ENST00000534891_RP11-712B9.2_1_dist5623_lncrna-long	ENST00000534891_RP11-712B9.2_lncrna-long	562	393	180	84	256	49	294	49	545	724	690	867
ENST00000262584_RPL8_824_dist98016_promoter-long	ENST00000262584_RPL8_promoter-long	596	487	190	389	1301	1903	239	323	1576	3735	1299	631
ENST00000453348_AC074389.9_631_dist423_lncrna-promoter	ENST00000453348_AC074389.9_lncrna-promoter	727	691	226	285	861	249	1028	108	999	1988	1446	955
ENST00000311549_RPL21_12_dist911_promoter	ENST00000311549_RPL21_promoter	777	366	388	118	2421	584	951	1577	1720	3709	597	1458
ENST00000562848_AC012531.25_268_dist3394_lncrna-long	ENST00000562848_AC012531.25_lncrna-long	446	130	153	570	1278	477	683	259	960	2156	935	1003
ENST00000547042_RP4-816N1.7_2_dist680_lncrna-promoter	ENST00000547042_RP4-816N1.7_lncrna-promoter	234	72	82	79	5078	498	207	0	320	62	1066	311
ENST00000560655_RP11-279F6.3_416_dist374_lncrna-promoter	ENST00000560655_RP11-279F6.3_lncrna-promoter	1128	337	342	1789	6651	1617	831	854	2805	6758	2247	4354
ENST00000491306_RPL37A_979_dist33383_promoter-long	ENST00000491306_RPL37A_promoter-long	397	310	396	0	302	207	257	304	806	1258	527	428
ENST00000416191_RP11-441O15.3_113_dist4947_lncrna-long	ENST00000416191_RP11-441O15.3_lncrna-long	691	737	175	1090	4438	1519	649	926	30	1409	1403	1849
ENST00000536497_RP11-885B4.2_206_dist24175_lncrna-long-long	ENST00000536497_RP11-885B4.2_lncrna-long-long	926	454	308	902	4398	1347	516	482	1123	1749	1140	573
ENST00000452254_NKAPP1_1631_dist2700_lncrna-long	ENST00000555168_NKAPP1_lncrna-long	235	157	38	22	151	12	68	138	483	0	181	0
ENST00000384342_SNHG12_1288_dist1185_lncrna-promoter	ENST00000461832_SNHG12_lncrna-promoter	2423	1042	948	635	3418	991	2041	3421	4506	4750	3328	1521
ENST00000433465_LINC00205_354_dist1345_lncrna-promoter	ENST00000433465_LINC00205_lncrna-promoter	704	713	549	179	1347	649	80	1612	1665	3365	1319	1111
ENST00000560295_CASC7_6795_dist559_lncrna-long	ENST00000560295_CASC7_lncrna-long	1070	792	387	863	3887	697	643	1005	1992	1487	1154	1384
ENST00000290295_HOXB13_204_dist4819_strand	ENST00000290295_HOXB13_strand	680	422	227	826	2563	478	68	651	2463	4353	1350	1762
ENST00000441085_RP11-98G7.1_629_dist2603_lncrna-promoter	ENST00000441085_RP11-98G7.1_lncrna-promoter	143	211	43	453	1636	272	322	126	0	554	263	206
ENST00000563424_RP11-401P9.4_2_dist10797_lncrna-long-long	ENST00000563424_RP11-401P9.4_lncrna-long-long	378	146	107	198	1145	397	166	542	300	3386	1325	243
ENST00000394667_RPL34_18_dist92796_promoter-long	ENST00000394668_RPL34_promoter-long	263	51	24	0	0	23	0	84	0	443	0	0
NonTargetingControlGuideForHuman_0369_NonTargetingControlGuideForHuman_0791_NonTarget	NonTargetControl_NonTarget	1523	644	404	846	5325	1010	2418	774	541	7644	1368	3885
ENST00000412669_AC002456.2_523_dist394_lncrna-long	ENST00000412669_AC002456.2_lncrna-long	1134	555	814	1045	7823	1722	1269	1190	1224	4548	3259	1365
ENST00000534891_RP11-712B9.2_11_dist4266_lncrna-promoter	ENST00000534891_RP11-712B9.2_lncrna-promoter	487	142	105	211	1326	126	887	349	522	1	0	254
ENST00000499966_LINC00920_401_dist3917_lncrna-long	ENST00000499966_LINC00920_lncrna-long	1061	524	449	3467	10595	2844	520	609	934	6576	4655	2144
ENST00000598742_RPS19_5774_dist47054_gene	ENST00000598742_RPS19_gene	238	102	134	0	61	44	0	239	570	1538	1	0
ENST00000446542_NPPA-AS1_78_dist357_lncrna-long	ENST00000446542_NPPA-AS1_lncrna-long	480	508	299	115	1292	228	507	698	498	2429	921	352
ENST00000575890_CTC-524C5.2_65_dist804_lncrna-long	ENST00000575890_CTC-524C5.2_lncrna-long	561	320	375	620	3610	1233	854	802	1328	3636	1855	1151
ENST00000558245_RP11-462P6.1_8637_dist8867_lncrna-long	ENST00000558245_RP11-462P6.1_lncrna-long	120	12	14	0	0	0	1	75	218	0	221	0
ENST00000412446_LINC00476_2004_dist8486_lncrna-long	ENST00000412446_LINC00476_lncrna-long	947	434	211	243	486	302	670	629	1010	1306	752	1316
ENST00000507826_RP11-284M14.1_1173_dist2481_lncrna-long	ENST00000507826_RP11-284M14.1_lncrna-long	382	228	148	81	418	32	299	329	359	1	218	449
ENST00000564479_RP11-275F13.1_121_dist2547_lncrna-promoter	ENST00000564479_RP11-275F13.1_lncrna-promoter	170	146	42	57	735	65	132	169	0	2457	1	0
ENST00000568571_RP11-469M7.1_82_dist3500_lncrna-long	ENST00000568571_RP11-469M7.1_lncrna-long	433	63	0	54	386	0	35	1042	676	1632	1	244
ENST00000458468_LINC00478_5981_dist8761_lncrna-long	ENST00000458468_LINC00478_lncrna-long	265	195	205	817	5044	1234	160	407	797	1860	1027	890
ENST00000570186_RP11-203B7.2_122_dist7472_lncrna-long	ENST00000570186_RP11-203B7.2_lncrna-long	245	209	121	293	1605	1324	277	530	648	1707	763	991
ENST00000422848_RP11-452K12.7_2_dist9710_lncrna-long	ENST00000422848_RP11-452K12.7_lncrna-long	451	392	170	258	2831	577	159	851	1071	1168	768	461
ENST00000430787_RP11-555J4.4_545_dist3471_lncrna-long	ENST00000430787_RP11-555J4.4_lncrna-long	244	222	78	152	712	221	796	1051	2	3069	2	473
ENST00000287038_RPL30_32_dist44349_gene	ENST00000287038_RPL30_gene	203	77	120	141	131	0	1	240	561	2	1	313
ENST00000412712_AC011747.7_72_dist218_lncrna-promoter	ENST00000412712_AC011747.7_lncrna-promoter	883	380	127	243	806	857	542	677	594	3486	878	371
ENST00000500698_RP11-540A21.2_21_dist10960_lncrna-long-long	ENST00000500698_RP11-540A21.2_lncrna-long-long	366	482	84	56	150	46	261	653	974	7	1	381
ENST00000290295_HOXB13_6997_dist47369_gene	ENST00000290295_HOXB13_gene	687	189	63	103	112	100	149	312	341	1190	380	634
ENST00000447147_LINC00426_380_dist4582_lncrna-promoter	ENST00000447147_LINC00426_lncrna-promoter	1176	661	509	381	2782	275	2357	1854	2991	805	2344	2566
ENST00000438266_AC109333.10_71_dist606_lncrna-long	ENST00000438266_AC109333.10_lncrna-long	440	168	108	7	266	0	268	578	1178	4491	338	125
ENST00000435733_AC084809.2_134_dist976_lncrna-promoter	ENST00000435733_AC084809.2_lncrna-promoter	2160	1703	1085	2623	11226	3698	2433	3408	3747	17714	9691	3643
ENST00000423456_MEG3_136258_dist7531_lncrna-long	ENST00000554639_MEG3_lncrna-long	3801	2546	1993	5313	16332	3823	3726	3109	7194	17562	6945	8412
ENST00000496886_RP11-711M9.1_7489_dist5288_lncrna-long	ENST00000496886_RP11-711M9.1_lncrna-long	1585	1021	621	1207	7428	1530	801	1830	2534	5005	4168	2848
ENST00000563261_SNAI3-AS1_3507_dist3317_lncrna-long	ENST00000563475_SNAI3-AS1_lncrna-long	422	300	176	336	1858	856	408	507	1086	906	344	0
ENST00000418088_TP73-AS1_15414_dist1247_lncrna-long	ENST00000423764_TP73-AS1_lncrna-long	1269	664	577	1160	4326	1451	917	780	2022	7310	2398	2111
ENST00000414282_SNHG7_493_dist9451_lncrna-long	ENST00000414282_SNHG7_lncrna-long	881	725	659	986	5349	982	2896	1983	2221	6302	1628	668
ENST00000434974_LINC00856_153_dist2590_lncrna-promoter	ENST00000434974_LINC00856_lncrna-promoter	1281	476	454	439	2266	902	580	739	3520	1289	3079	1470
ENST00000216146_RPL3_81_dist5014_strand	ENST00000216146_RPL3_strand	159	55	88	0	166	34	537	293	192	1291	686	2
ENST00000543907_RP11-881M11.4_146_dist951_lncrna-long	ENST00000543907_RP11-881M11.4_lncrna-long	182	59	3	0	1	49	108	145	0	3	799	0
ENST00000216146_RPL3_13_dist413_promoter	ENST00000216146_RPL3_promoter	922	421	360	1943	9164	2212	1313	480	1742	4696	2881	906
ENST00000551571_RP11-121E16.1_1117_dist16214_lncrna-long-long	ENST00000551571_RP11-121E16.1_lncrna-long-long	77	63	31	0	0	33	129	1	148	0	0	0
ENST00000515194_NOP14-AS1_357_dist292_lncrna-long	ENST00000503709_NOP14-AS1_lncrna-long	274	195	121	2	0	31	238	65	344	0	0	0
ENST00000456353_ZMIZ1-AS1_399754_dist82587_lncrna-long-long	ENST00000456353_ZMIZ1-AS1_lncrna-long-long	826	842	498	763	4058	651	867	737	955	2969	1229	2528
ENST00000465477_RP11-379F4.4_763_dist2036_lncrna-long	ENST00000465477_RP11-379F4.4_lncrna-long	225	530	112	573	2459	798	572	531	642	2736	695	233
ENST00000591116_AC012309.5_151_dist1739_lncrna-promoter	ENST00000591116_AC012309.5_lncrna-promoter	1714	758	402	781	5533	2552	1436	1049	1183	4039	3674	1221
ENST00000420537_RP1-85F18.5_244_dist424_lncrna-promoter	ENST00000420537_RP1-85F18.5_lncrna-promoter	399	139	56	99	274	54	0	142	466	2	0	717
ENST00000430245_GAS5_1_dist404_lncrna-long	ENST00000363146_GAS5_lncrna-long	863	513	473	165	3182	643	811	1433	2137	6065	1646	1359
ENST00000452647_TSTD3_46_dist494_lncrna-long	ENST00000452647_TSTD3_lncrna-long	288	212	150	60	2234	102	450	189	593	3665	602	1277
ENST00000569742_RP11-797A18.4_134_dist5267_lncrna-long	ENST00000569742_RP11-797A18.4_lncrna-long	794	461	125	58	141	320	275	667	1192	1511	559	394
ENST00000558637_RP11-158M2.4_2374_dist1215_lncrna-promoter	ENST00000558637_RP11-158M2.4_lncrna-promoter	1278	894	448	1137	6441	1457	1185	1048	1379	6279	1692	1653
ENST00000562231_RP11-314O13.1_47_dist5046_lncrna-promoter	ENST00000562231_RP11-314O13.1_lncrna-promoter	490	160	185	601	1886	292	165	453	977	1763	1037	2
ENST00000424612_AC017074.2_2130_dist36853_lncrna-long-long	ENST00000424612_AC017074.2_lncrna-long-long	851	809	400	260	1695	351	1990	728	2526	3966	1631	1061
ENST00000561241_RP11-244F12.3_214_dist2434_lncrna-promoter	ENST00000561241_RP11-244F12.3_lncrna-promoter	492	271	179	1471	4644	1346	480	1294	770	2057	1317	1864
ENST00000562866_VPS9D1-AS1_10_dist211_lncrna-long	ENST00000562866_VPS9D1-AS1_lncrna-long	1056	743	656	1627	7985	1204	1561	1676	2681	7298	750	5163
ENST00000380601_RP11-89H19.1_2_dist2392_lncrna-promoter	ENST00000380601_RP11-89H19.1_lncrna-promoter	871	750	443	1591	5061	1282	1159	645	905	5175	2066	1709
AAVS1_25_106_dist954_AAVS1	AAVS1_AAVS1	375	128	185	320	855	234	535	1062	689	4	118	848
ENST00000565044_RP11-734K21.5_334_dist10761_lncrna-long-long	ENST00000565044_RP11-734K21.5_lncrna-long-long	736	266	113	38	161	130	0	562	733	336	210	2
ENST00000361575_RPL39_119_dist94779_promoter-long	ENST00000361575_RPL39_promoter-long	552	274	224	1252	5176	1056	708	900	837	1654	2058	921
ENST00000533390_RP11-627G23.1_1120_dist371_lncrna-promoter	ENST00000533390_RP11-627G23.1_lncrna-promoter	1061	555	350	1423	7160	1451	743	1005	884	7174	2207	2353
ENST00000456532_RP5-1158E12.3_1962_dist234_lncrna-promoter	ENST00000456532_RP5-1158E12.3_lncrna-promoter	1260	804	497	1622	7425	2502	1083	922	1578	4138	2484	2532
ENST00000552361_RPS26_49_dist1102_strand	ENST00000552361_RPS26_strand	99	22	18	2222	5974	1284	69	101	57	1460	1492	1022
ENST00000451564_TLR8-AS1_16_dist1147_lncrna-promoter	ENST00000451564_TLR8-AS1_lncrna-promoter	501	159	100	0	103	76	233	367	0	1113	0	237
ENST00000561876_CTC-527H23.3_358_dist5915_lncrna-long	ENST00000561876_CTC-527H23.3_lncrna-long	103	181	45	267	1263	773	1	137	1	4372	629	0
ENST00000564471_CTB-113P19.4_83_dist806_lncrna-promoter	ENST00000564471_CTB-113P19.4_lncrna-promoter	580	210	101	1049	8742	1096	365	726	964	2871	1992	201
ENST00000361575_RPL39_13_dist289_strand	ENST00000361575_RPL39_strand	1488	1146	704	529	2310	1287	1461	1171	2135	5118	1637	2668
ENST00000610009_STX18-AS1_7045_dist6721_lncrna-long	ENST00000610009_STX18-AS1_lncrna-long	284	174	233	625	3570	620	243	545	1237	1719	1800	413
ENST00000394580_RPL36_3_dist1029_promoter	ENST00000347512_RPL36_promoter	856	523	144	255	970	302	303	682	1325	4146	1961	912
ENST00000415611_AC005682.5_566_dist1110_lncrna-promoter	ENST00000415611_AC005682.5_lncrna-promoter	1706	369	497	775	3425	1396	1597	1175	1567	4268	3841	2380
ENST00000479035_RPL23_1267_dist41642_gene	ENST00000479035_RPL23_gene	272	134	142	166	837	14	305	727	1278	2156	381	4
ENST00000554211_RP11-799P8.1_94_dist1823_lncrna-promoter	ENST00000554211_RP11-799P8.1_lncrna-promoter	247	260	256	54	68	71	615	193	278	4	594	172
ENST00000562577_RP11-219B4.7_78_dist5528_lncrna-long	ENST00000562577_RP11-219B4.7_lncrna-long	640	409	153	448	4966	545	475	318	147	2059	791	708
ENST00000435559_RP11-86H7.7_873_dist9805_lncrna-long	ENST00000435559_RP11-86H7.7_lncrna-long	162	99	60	0	101	49	461	175	174	371	73	0
ENST00000554988_RPPH1_2_dist608_lncrna-promoter	ENST00000554988_RPPH1_lncrna-promoter	526	240	134	479	2140	384	476	780	1054	267	830	336
ENST00000505448_RP11-774O3.3_1777_dist7971_lncrna-long	ENST00000505448_RP11-774O3.3_lncrna-long	731	514	477	298	2454	518	1027	2139	1749	2234	2868	1027
ENST00000566575_CTA-250D10.23_643_dist2282_lncrna-long	ENST00000566575_CTA-250D10.23_lncrna-long	911	412	322	68	512	180	720	845	1803	1787	817	318
ENST00000515205_RP11-539L10.3_3292_dist14802_lncrna-long-long	ENST00000515205_RP11-539L10.3_lncrna-long-long	247	187	103	0	1	53	88	46	0	0	141	303
ENST00000568776_RP11-525K10.3_5883_dist8129_lncrna-long	ENST00000568776_RP11-525K10.3_lncrna-long	289	287	101	0	0	66	224	0	1303	922	852	371
ENST00000565944_RP11-111J6.2_3_dist5100_lncrna-promoter	ENST00000565944_RP11-111J6.2_lncrna-promoter	88	90	126	0	1	0	0	102	0	2727	8	0
ENST00000562710_LINC00565_1098_dist3459_lncrna-promoter	ENST00000562710_LINC00565_lncrna-promoter	500	568	230	774	3354	1120	96	458	261	3323	684	558
ENST00000378479_LINC01121_724_dist2602_lncrna-promoter	ENST00000430650_LINC01121_lncrna-promoter	867	441	268	284	2464	570	611	898	900	1468	404	855
ENST00000502066_CRNDE_33_dist9046_lncrna-long	ENST00000559598_CRNDE_lncrna-long	175	42	26	0	0	0	0	0	0	0	0	0
ENST00000414475_RP11-33A14.1_15_dist3710_lncrna-promoter	ENST00000414475_RP11-33A14.1_lncrna-promoter	1008	309	360	5332	18966	4356	629	2011	635	11921	9693	4888
ENST00000500902_RP11-318M2.2_4020_dist8718_lncrna-long	ENST00000500902_RP11-318M2.2_lncrna-long	119	79	29	1726	5091	1174	77	102	218	1630	557	787
ENST00000521341_CTB-181F24.1_3_dist4069_lncrna-promoter	ENST00000521341_CTB-181F24.1_lncrna-promoter	157	130	20	0	26	0	0	210	0	1	0	497
ENST00000500765_FAM13A-AS1_17_dist9270_lncrna-long	ENST00000500765_FAM13A-AS1_lncrna-long	379	278	186	131	454	148	299	492	481	1687	285	3
ENST00000487238_RP11-550I24.2_644_dist765_lncrna-promoter	ENST00000487238_RP11-550I24.2_lncrna-promoter	1169	1745	542	1370	7581	1295	742	1265	1829	8987	2975	1752
ENST00000437601_LINC01132_545_dist3784_lncrna-promoter	ENST00000437601_LINC01132_lncrna-promoter	446	302	94	0	260	64	254	294	226	678	215	0
ENST00000498905_SBF2-AS1_224_dist4275_lncrna-promoter	ENST00000498905_SBF2-AS1_lncrna-promoter	365	46	71	153	975	113	182	301	789	1331	368	0
ENST00000444750_RP11-15I11.2_63_dist3006_lncrna-promoter	ENST00000444750_RP11-15I11.2_lncrna-promoter	378	136	93	107	642	169	133	197	0	2790	365	270
ENST00000332468_RP1-130H16.16_128_dist662_lncrna-long	ENST00000332468_RP1-130H16.16_lncrna-long	1299	1031	602	3625	17687	3240	788	2189	2644	8549	4876	2598
ENST00000501718_RP11-700H6.1_2021_dist3952_lncrna-promoter	ENST00000501718_RP11-700H6.1_lncrna-promoter	504	170	49	54	282	92	639	421	2	3	670	1612
ENST00000521558_RP11-1081M5.1_94_dist4017_lncrna-promoter	ENST00000521558_RP11-1081M5.1_lncrna-promoter	313	110	142	0	373	208	690	165	933	1616	886	624
ENST00000525716_RP11-890B15.3_1350_dist8270_lncrna-long	ENST00000525716_RP11-890B15.3_lncrna-long	502	201	240	106	727	286	279	950	1976	2	580	586
ENST00000521341_CTB-181F24.1_373_dist7110_lncrna-long	ENST00000521341_CTB-181F24.1_lncrna-long	304	131	93	201	4316	747	166	389	0	796	849	62
ENST00000422961_AC108488.4_51_dist5955_lncrna-long	ENST00000422961_AC108488.4_lncrna-long	467	386	220	155	1758	459	128	303	305	2061	482	500
ENST00000552320_RP1-90J4.1_10_dist8105_lncrna-long	ENST00000552320_RP1-90J4.1_lncrna-long	653	298	97	778	3146	827	327	513	205	222	1097	1067
ENST00000260443_RSL24D1_1_dist851_intron	ENST00000260443_RSL24D1_intron	779	388	247	522	1067	391	531	315	686	825	829	804
ENST00000562710_LINC00565_1288_dist303_lncrna-promoter	ENST00000562710_LINC00565_lncrna-promoter	637	452	297	1360	5712	1207	703	840	1020	3148	1246	838
ENST00000413645_AP000473.5_20_dist3255_lncrna-promoter	ENST00000413645_AP000473.5_lncrna-promoter	352	160	238	124	3184	203	1467	0	192	422	914	0
ENST00000521905_KB-1047C11.2_16_dist247_lncrna-promoter	ENST00000517437_KB-1047C11.2_lncrna-promoter	439	154	152	54	398	36	1	76	490	2371	628	1433
AAVS1_47_125_dist985_AAVS1	AAVS1_AAVS1	1284	422	198	385	3148	127	958	484	766	896	439	538
ENST00000413828_CYP1B1-AS1_221_dist917_lncrna-promoter	ENST00000431999_CYP1B1-AS1_lncrna-promoter	298	51	64	34	650	117	409	81	0	0	123	94
ENST00000428888_AC009495.4_15_dist2343_lncrna-promoter	ENST00000428888_AC009495.4_lncrna-promoter	1295	486	363	334	999	1392	1079	922	970	4901	2687	553
ENST00000598742_RPS19_583_dist4267_intron	ENST00000598742_RPS19_intron	2960	1871	1613	1910	8775	2222	2546	2274	4288	5672	1948	2012
ENST00000505448_RP11-774O3.3_18_dist457_lncrna-promoter	ENST00000505448_RP11-774O3.3_lncrna-promoter	2405	2202	919	2042	7077	2322	3034	3605	5621	11066	5460	4958
ENST00000440971_AC002467.7_514_dist2317_lncrna-long	ENST00000440971_AC002467.7_lncrna-long	384	478	136	0	195	0	414	271	333	646	232	0
ENST00000572067_CTC-479C5.10_4_dist582_lncrna-long	ENST00000572067_CTC-479C5.10_lncrna-long	325	273	146	228	1600	954	573	668	472	3624	326	1375
ENST00000522715_KB-1732A1.1_218_dist2425_lncrna-promoter	ENST00000522715_KB-1732A1.1_lncrna-promoter	474	196	70	66	244	168	160	167	578	0	221	1
ENST00000423311_CTA-714B7.5_2538_dist9886_lncrna-long	ENST00000423311_CTA-714B7.5_lncrna-long	239	215	125	16	1461	67	311	310	0	498	309	0
ENST00000553344_CTD-3051D23.4_6_dist2007_lncrna-promoter	ENST00000553344_CTD-3051D23.4_lncrna-promoter	158	158	77	173	792	218	464	1190	0	1622	573	2
ENST00000250448_FOXA1_53_dist4755_promoter	ENST00000250448_FOXA1_promoter	2806	1607	855	3303	10800	3606	2555	2354	4986	10573	4669	1919
ENST00000534036_NAV2-AS3_794_dist4523_lncrna-long	ENST00000534036_NAV2-AS3_lncrna-long	389	242	238	1493	5044	836	931	538	456	11779	1722	1176
ENST00000421767_LINC00174_1183_dist592_lncrna-long	ENST00000421767_LINC00174_lncrna-long	284	265	78	30	386	78	0	621	736	2589	194	187
ENST00000456265_RP5-1069C8.2_129_dist7851_lncrna-long	ENST00000456265_RP5-1069C8.2_lncrna-long	441	160	84	55	338	1	160	282	133	1931	0	0
ENST00000456532_RP5-1158E12.3_1949_dist303_lncrna-long	ENST00000456532_RP5-1158E12.3_lncrna-long	1408	1455	725	3933	14643	4078	1094	1317	2839	6448	3580	4841
ENST00000428643_HMGA1P4_24_dist5181_lncrna-long	ENST00000428643_HMGA1P4_lncrna-long	329	182	153	22	325	135	297	465	851	2595	498	977
ENST00000561232_IQCH-AS1_92_dist727_lncrna-promoter	ENST00000559298_IQCH-AS1_lncrna-promoter	3445	1882	913	6677	26758	4910	2392	2719	6348	17932	13134	8864
ENST00000491862_ARHGEF26-AS1_190_dist5369_lncrna-long	ENST00000491862_ARHGEF26-AS1_lncrna-long	113	128	86	1862	5482	1380	448	208	475	5707	2758	2787
ENST00000424630_RP5-981O7.2_41_dist519_lncrna-long	ENST00000424630_RP5-981O7.2_lncrna-long	675	879	326	181	1386	447	777	560	792	548	1315	646
ENST00000425533_TOPORS-AS1_495_dist1185_lncrna-long	ENST00000453396_TOPORS-AS1_lncrna-long	1961	1823	1047	3877	13856	3216	1285	2087	3050	5619	5929	4824
ENST00000422048_RP11-268G12.1_2899_dist8943_lncrna-long	ENST00000422048_RP11-268G12.1_lncrna-long	573	250	102	419	2327	614	274	304	280	0	773	514
ENST00000290295_HOXB13_396_dist5065_strand	ENST00000290295_HOXB13_strand	197	81	45	374	3614	298	834	238	591	1258	351	754
ENST00000448963_LINC00865_103_dist2846_lncrna-promoter	ENST00000448963_LINC00865_lncrna-promoter	637	198	124	52	0	87	558	0	508	1	296	605
ENST00000449941_RP13-455A7.1_195_dist1716_lncrna-promoter	ENST00000449941_RP13-455A7.1_lncrna-promoter	507	272	223	65	1777	225	278	646	665	301	1252	583
ENST00000262584_RPL8_113_dist801_strand	ENST00000394920_RPL8_strand	391	129	72	0	452	0	277	396	549	842	2	836
ENST00000393099_RPL13_641_dist51998_promoter-long	ENST00000311528_RPL13_promoter-long	2444	1872	753	4136	10381	2446	1906	1229	3313	5622	3492	3667
ENST00000415205_Z83851.3_402_dist696_lncrna-promoter	ENST00000332965_Z83851.3_lncrna-promoter	1115	592	172	2659	14337	2774	628	518	885	9581	4021	2047
ENST00000361201_CSAG4_18_dist2197_lncrna-long	ENST00000361201_CSAG4_lncrna-long	1016	270	261	295	1258	1424	220	902	620	1960	2254	6
ENST00000441085_RP11-98G7.1_6049_dist18196_lncrna-long-long	ENST00000441085_RP11-98G7.1_lncrna-long-long	330	58	29	258	230	170	67	0	0	553	103	0
ENST00000514473_AE000661.37_667_dist3975_lncrna-promoter	ENST00000514473_AE000661.37_lncrna-promoter	196	106	115	20	254	33	167	275	1	0	155	112
ENST00000428273_RP11-109A6.3_537_dist688_lncrna-long	ENST00000428273_RP11-109A6.3_lncrna-long	261	244	205	472	1265	145	600	314	969	1143	1423	474
ENST00000450451_RP11-193H5.1_138_dist8689_lncrna-long	ENST00000450451_RP11-193H5.1_lncrna-long	863	719	410	1795	8088	1736	346	462	989	1685	1087	1358
ENST00000338970_RPL14_3201_dist19869_gene	ENST00000338970_RPL14_gene	209	164	63	509	2149	3150	66	170	197	1333	1661	349
ENST00000440406_RP5-1142A6.2_1_dist3574_lncrna-promoter	ENST00000567968_RP5-1142A6.2_lncrna-promoter	808	371	285	28	209	26	335	785	88	885	163	823
NonTargetingControlGuideForHuman_0029_NonTargetingControlGuideForHuman_0433_NonTarget	NonTargetControl_NonTarget	1876	1456	847	3651	9071	3270	2919	1944	3555	15518	6526	5166
ENST00000567253_RP11-723O4.9_171_dist7549_lncrna-long	ENST00000567253_RP11-723O4.9_lncrna-long	877	719	421	505	4364	994	1352	1191	4137	3352	1496	1830
ENST00000456265_RP5-1069C8.2_5200_dist79933_lncrna-long-long	ENST00000456265_RP5-1069C8.2_lncrna-long-long	1646	1109	825	1142	4774	1740	1397	3154	3911	1404	1847	4737
ENST00000444750_RP11-15I11.2_706_dist9366_lncrna-long	ENST00000444750_RP11-15I11.2_lncrna-long	1266	402	359	224	1913	111	1725	650	669	2113	388	0
ENST00000521558_RP11-1081M5.1_73_dist5132_lncrna-promoter	ENST00000521558_RP11-1081M5.1_lncrna-promoter	674	378	198	212	2139	202	608	168	815	2632	576	657
ENST00000565162_AC004463.6_409_dist3371_lncrna-promoter	ENST00000565162_AC004463.6_lncrna-promoter	853	622	343	325	3176	528	1303	698	3038	3320	913	1538
ENST00000504932_RP11-677M14.3_4337_dist1957_lncrna-long	ENST00000504932_RP11-677M14.3_lncrna-long	279	103	67	16	306	0	603	331	581	1180	216	1716
ENST00000552361_RPS26_23_dist1550_promoter	ENST00000552361_RPS26_promoter	341	457	84	326	2213	452	413	130	328	1843	851	673
ENST00000412571_RP1-122P22.2_4486_dist728_lncrna-long	ENST00000412571_RP1-122P22.2_lncrna-long	1389	1147	477	849	4405	1252	958	871	1719	4254	1559	2105
ENST00000424518_HOTAIR_145_dist979_lncrna-promoter	ENST00000424518_HOTAIR_lncrna-promoter	580	608	88	399	1554	161	891	496	408	3806	421	1214
ENST00000412669_AC002456.2_494_dist317_lncrna-promoter	ENST00000412669_AC002456.2_lncrna-promoter	776	377	280	50	1541	146	543	586	1759	1684	2	490
ENST00000250448_FOXA1_631_dist72200_promoter-long	ENST00000250448_FOXA1_promoter-long	1967	1408	587	559	4720	914	2365	1075	1529	3025	2170	2907
ENST00000564492_LINC00261_14811_dist2965_lncrna-long	ENST00000564492_LINC00261_lncrna-long	539	188	119	25	0	74	232	278	202	3774	179	969
ENST00000250448_FOXA1_121_dist320_strand	ENST00000250448_FOXA1_strand	3447	1794	1047	4579	17418	5474	3522	2866	3744	16337	8765	5937
ENST00000454681_RP11-141M1.3_665_dist3998_lncrna-long	ENST00000454681_RP11-141M1.3_lncrna-long	931	309	334	164	339	123	504	244	1209	2540	825	477
ENST00000250448_FOXA1_290_dist3960_strand	ENST00000250448_FOXA1_strand	239	280	167	165	629	132	156	519	233	746	659	95
ENST00000515205_RP11-539L10.3_3190_dist14921_lncrna-long-long	ENST00000515205_RP11-539L10.3_lncrna-long-long	1277	1863	500	903	5504	1308	1361	976	1707	7294	2587	3576
ENST00000417557_AC092535.3_949_dist8232_lncrna-long	ENST00000417557_AC092535.3_lncrna-long	258	142	102	146	1561	138	625	82	574	1341	148	1157
ENST00000576871_RP11-166P13.3_42_dist2162_lncrna-long	ENST00000576871_RP11-166P13.3_lncrna-long	1464	545	246	3611	12777	3406	381	119	1515	4660	3590	2900
ENST00000568928_RP11-16P6.1_783_dist5194_lncrna-long	ENST00000568928_RP11-16P6.1_lncrna-long	725	442	239	1	859	579	418	580	1263	2233	951	1016
ENST00000521028_HOTTIP_2067_dist8545_lncrna-long	ENST00000521028_HOTTIP_lncrna-long	1927	1410	957	36729	114083	27624	2062	1628	2433	56119	37821	22542
ENST00000553105_RP11-996F15.2_19_dist380_lncrna-long	ENST00000553105_RP11-996F15.2_lncrna-long	336	83	138	56	259	11	213	98	750	0	282	693
ENST00000529883_RP11-152H18.3_15_dist1648_lncrna-promoter	ENST00000529883_RP11-152H18.3_lncrna-promoter	666	454	252	146	814	752	415	105	0	1075	661	0
ENST00000565686_RP11-24M17.4_103_dist5939_lncrna-long	ENST00000565686_RP11-24M17.4_lncrna-long	2413	1254	865	349	2706	1679	1766	1422	2403	3098	1753	1441
ENST00000450784_RP11-452F19.3_508_dist4900_lncrna-promoter	ENST00000450784_RP11-452F19.3_lncrna-promoter	645	506	274	554	2768	434	1715	1523	1035	1589	437	1556
ENST00000556578_RP4-647C14.3_82_dist1341_lncrna-long	ENST00000556578_RP4-647C14.3_lncrna-long	852	961	451	526	2368	419	1396	808	2166	4573	1347	1394
ENST00000563278_RP11-817O13.8_3_dist207_lncrna-long	ENST00000563278_RP11-817O13.8_lncrna-long	1451	1331	705	342	2422	717	1730	2492	2045	5873	2550	614
ENST00000396043_AR_7851_dist38107_intron	ENST00000374690_AR_intron	262	186	137	164	1013	917	92	0	489	681	809	182
ENST00000447956_RP11-128M1.1_71_dist4434_lncrna-promoter	ENST00000447956_RP11-128M1.1_lncrna-promoter	586	101	99	171	294	231	290	452	667	2	309	1
ENST00000413606_RP4-717I23.3_294_dist2792_lncrna-long	ENST00000421202_RP4-717I23.3_lncrna-long	104	25	76	178	544	248	474	170	625	3	569	402
ENST00000565044_RP11-734K21.5_110_dist4584_lncrna-promoter	ENST00000565044_RP11-734K21.5_lncrna-promoter	523	537	168	1787	5064	1574	575	730	1117	1938	2834	578
ENST00000456532_RP5-1158E12.3_2952_dist3551_lncrna-long	ENST00000456532_RP5-1158E12.3_lncrna-long	784	402	393	323	1944	439	1274	558	2150	4529	1140	1338
ENST00000350995_EZH2_683_dist16985_intron	ENST00000320356_EZH2_intron	567	296	209	354	811	471	959	396	342	1965	818	1418
ENST00000567253_RP11-723O4.9_4_dist1390_lncrna-promoter	ENST00000567253_RP11-723O4.9_lncrna-promoter	794	323	345	1160	5280	2247	1387	778	2715	2151	1367	2333
ENST00000361575_RPL39_25_dist2310_intron	ENST00000361575_RPL39_intron	617	176	135	125	1	128	223	436	1388	1983	920	112
ENST00000250448_FOXA1_243_dist229_strand	ENST00000250448_FOXA1_strand	721	406	219	2296	6512	1891	1106	552	3205	11352	4184	1753
ENST00000565162_AC004463.6_3215_dist680_lncrna-promoter	ENST00000565162_AC004463.6_lncrna-promoter	2535	1652	1179	777	3471	801	1488	2441	5013	9033	2606	3150
ENST00000498005_RP11-167H9.6_2_dist5835_lncrna-long	ENST00000472890_RP11-167H9.6_lncrna-long	1031	373	273	1017	9429	867	845	374	1239	3493	1338	1635
ENST00000415509_RP11-338O1.2_1105_dist5010_lncrna-promoter	ENST00000415509_RP11-338O1.2_lncrna-promoter	790	536	282	878	4093	1035	661	1141	2287	4439	1160	1803
ENST00000250448_FOXA1_10997_dist29832_gene	ENST00000250448_FOXA1_gene	790	262	186	86	1630	383	683	110	835	387	1010	2
ENST00000499137_SOCS2-AS1_586_dist1385_lncrna-promoter	ENST00000499137_SOCS2-AS1_lncrna-promoter	692	635	275	830	1691	800	586	447	655	1310	1923	776
ENST00000541460_FAM222A-AS1_18609_dist4632_lncrna-long	ENST00000541723_FAM222A-AS1_lncrna-long	480	307	283	100	787	245	802	1088	1055	1661	867	1483
ENST00000274065_RPS3A_59_dist2239_strand	ENST00000274065_RPS3A_strand	1767	1102	969	1954	8106	1841	3466	3726	3287	4352	3333	2562
ENST00000411630_DANCR_961_dist312_lncrna-promoter	ENST00000444958_DANCR_lncrna-promoter	1155	588	447	223	5585	678	770	814	2269	3310	645	4370
ENST00000517437_KB-1047C11.2_119_dist1064_lncrna-promoter	ENST00000517437_KB-1047C11.2_lncrna-promoter	593	333	180	66	609	576	788	436	469	1167	942	1879
ENST00000501718_RP11-700H6.1_7471_dist7497_lncrna-long	ENST00000501718_RP11-700H6.1_lncrna-long	475	260	208	154	1510	1925	288	253	682	2769	926	474
ENST00000380601_RP11-89H19.1_19_dist783_lncrna-promoter	ENST00000380601_RP11-89H19.1_lncrna-promoter	1625	281	386	987	2816	595	1537	812	1613	2515	1010	1453
ENST00000413796_AC002511.2_243_dist8171_lncrna-long	ENST00000413796_AC002511.2_lncrna-long	1323	685	223	542	1468	1008	1135	733	2614	3230	2102	1743
ENST00000415824_AF064858.6_162_dist4099_lncrna-promoter	ENST00000415824_AF064858.6_lncrna-promoter	815	399	544	3171	15467	2851	476	2337	2019	16067	5536	4359
ENST00000427692_PLK1S1_475_dist581_lncrna-promoter	ENST00000427692_PLK1S1_lncrna-promoter	798	439	597	458	5093	1411	2073	1696	2239	4799	4275	1122
ENST00000430650_LINC01121_9534_dist5666_lncrna-long	ENST00000430650_LINC01121_lncrna-long	560	150	183	35	286	123	1	219	316	1612	179	0
ENST00000500358_RP11-696N14.1_620_dist12190_lncrna-long-long	ENST00000500358_RP11-696N14.1_lncrna-long-long	366	84	77	30	1969	160	91	620	233	396	292	321
ENST00000609207_RP11-54O7.3_520_dist570_lncrna-promoter	ENST00000609207_RP11-54O7.3_lncrna-promoter	483	511	209	209	808	293	886	398	2579	2507	1097	492
ENST00000576365_RP11-212I21.4_15_dist989_lncrna-promoter	ENST00000576365_RP11-212I21.4_lncrna-promoter	186	129	52	33	125	31	251	313	0	2023	113	326
ENST00000441997_AC073283.4_171_dist216_lncrna-promoter	ENST00000441997_AC073283.4_lncrna-promoter	3114	1780	1225	14274	40290	11285	2553	3100	3862	30169	22827	12207
ENST00000541723_FAM222A-AS1_2854_dist15948_lncrna-long-long	ENST00000541460_FAM222A-AS1_lncrna-long-long	1376	761	515	831	16671	1227	1289	1806	2959	5605	1763	1281
ENST00000416473_RP11-439K3.1_591_dist892_lncrna-promoter	ENST00000416473_RP11-439K3.1_lncrna-promoter	1430	491	413	251	1706	766	1382	1006	1406	5137	2259	1889
ENST00000290295_HOXB13_753_dist40722_promoter-long	ENST00000290295_HOXB13_promoter-long	399	285	214	645	3222	3391	263	845	1445	6997	3453	2769
ENST00000250448_FOXA1_44_dist1310_intron	ENST00000250448_FOXA1_intron	274	176	166	590	1594	323	85	521	294	2848	520	634
ENST00000576963_RP11-353N14.2_424_dist4376_lncrna-promoter	ENST00000576963_RP11-353N14.2_lncrna-promoter	1034	312	339	132	451	21	431	1055	472	1945	599	860
ENST00000553932_LINC00639_4_dist4146_lncrna-promoter	ENST00000553932_LINC00639_lncrna-promoter	153	55	47	21	295	0	0	1	556	0	1169	0
ENST00000557373_RP11-73E17.2_146_dist233_lncrna-long	ENST00000557373_RP11-73E17.2_lncrna-long	787	876	352	203	1088	311	546	1014	1155	1877	1446	649
ENST00000587534_CTD-2020K17.3_5_dist244_lncrna-promoter	ENST00000587534_CTD-2020K17.3_lncrna-promoter	683	428	173	62	532	151	576	737	810	4965	517	1275
ENST00000441399_RAP2C-AS1_562_dist6432_lncrna-long	ENST00000441399_RAP2C-AS1_lncrna-long	276	104	35	7	716	955	60	131	73	815	203	486
ENST00000374690_AR_62_dist1516_strand	ENST00000396043_AR_strand	1041	1347	778	1555	12899	5701	1604	1595	2640	11865	10854	5200
ENST00000274242_RPL37_120_dist8557_promoter-long	ENST00000274242_RPL37_promoter-long	865	522	279	681	2107	654	853	599	656	2116	418	674
ENST00000522715_KB-1732A1.1_130_dist945_lncrna-promoter	ENST00000522715_KB-1732A1.1_lncrna-promoter	1091	672	318	488	4168	1466	1432	1352	856	5389	2299	1616
ENST00000427157_RP11-367G18.1_8241_dist22235_lncrna-long-long	ENST00000427157_RP11-367G18.1_lncrna-long-long	183	144	18	1002	2397	819	315	219	3	1849	1045	2047
ENST00000553985_RP11-66N24.4_2939_dist1350_lncrna-long	ENST00000553985_RP11-66N24.4_lncrna-long	822	805	569	456	1993	386	1703	805	3055	4737	2929	413
ENST00000260443_RSL24D1_36_dist1294_intron	ENST00000260443_RSL24D1_intron	1684	715	426	1837	4208	1344	2439	844	3701	4646	2565	1647
ENST00000350995_EZH2_539_dist21682_intron	ENST00000320356_EZH2_intron	859	319	410	5667	20275	4161	761	1601	3088	12796	3114	2601
ENST00000393099_RPL13_607_dist99777_promoter-long	ENST00000311528_RPL13_promoter-long	1807	1257	1024	1706	6525	1427	1513	1866	1999	6599	4471	2760
ENST00000418282_BPESC1_1471_dist2096_lncrna-promoter	ENST00000418282_BPESC1_lncrna-promoter	712	452	241	2734	6460	1898	324	659	523	5807	3053	1573
ENST00000504808_RP11-77P16.4_2_dist1128_lncrna-long	ENST00000504808_RP11-77P16.4_lncrna-long	513	282	222	601	2240	256	1241	1014	535	5648	670	5
ENST00000430245_GAS5_6_dist210_lncrna-long	ENST00000363146_GAS5_lncrna-long	832	387	293	251	1786	361	625	851	1943	855	837	1019
ENST00000440181_RP11-617D20.1_280_dist4771_lncrna-promoter	ENST00000440181_RP11-617D20.1_lncrna-promoter	655	145	117	1041	4456	864	295	276	208	2294	657	1076
ENST00000441997_AC073283.4_8173_dist4217_lncrna-long	ENST00000441997_AC073283.4_lncrna-long	245	167	47	80	77	0	209	0	425	878	187	0
ENST00000569284_TEN1-CDK3_7_dist208_lncrna-long	ENST00000569284_TEN1-CDK3_lncrna-long	835	377	343	676	24242	1159	445	540	1113	4718	2418	1197
ENST00000420693_RP11-290D2.3_154_dist8952_lncrna-long	ENST00000420693_RP11-290D2.3_lncrna-long	292	129	122	330	2079	198	489	1	279	1706	1266	529
ENST00000287038_RPL30_137_dist2823_strand	ENST00000287038_RPL30_strand	366	369	218	46	2653	232	415	240	1050	974	0	323
ENST00000274065_RPS3A_55_dist3373_strand	ENST00000274065_RPS3A_strand	421	249	297	83	480	938	167	187	269	239	2065	983
ENST00000394667_RPL34_284_dist54167_promoter-long	ENST00000394668_RPL34_promoter-long	1816	835	841	453	3388	1272	1351	1478	2152	12074	1325	1515
ENST00000562710_LINC00565_43_dist4593_lncrna-promoter	ENST00000562710_LINC00565_lncrna-promoter	386	346	126	68	265	33	216	231	367	0	285	695
ENST00000513560_NNT-AS1_113_dist3047_lncrna-long	ENST00000513560_NNT-AS1_lncrna-long	426	53	205	247	1021	93	59	580	154	1198	247	581
ENST00000412276_AC007319.1_22_dist1188_lncrna-long	ENST00000412276_AC007319.1_lncrna-long	2008	1908	934	1232	7106	2511	3199	2468	5112	8561	4512	3533
ENST00000569134_RP11-48B3.4_9_dist10819_lncrna-long-long	ENST00000569134_RP11-48B3.4_lncrna-long-long	132	109	51	60	297	1111	172	3	2	618	1261	295
ENST00000454681_RP11-141M1.3_547_dist2733_lncrna-promoter	ENST00000454681_RP11-141M1.3_lncrna-promoter	108	331	133	0	160	52	261	322	316	0	251	312
ENST00000415824_AF064858.6_11501_dist6581_lncrna-long	ENST00000415824_AF064858.6_lncrna-long	380	48	173	0	1299	75	149	542	546	1336	257	923
ENST00000603672_FTX_189_dist3044_lncrna-promoter	ENST00000603672_FTX_lncrna-promoter	147	51	31	295	785	437	1	24	223	278	137	201
ENST00000538710_RP11-87C12.5_18_dist10213_lncrna-long-long	ENST00000538710_RP11-87C12.5_lncrna-long-long	1101	1083	683	1296	7618	1290	570	1431	1038	5603	4039	3348
ENST00000491306_RPL37A_900_dist67675_promoter-long	ENST00000491306_RPL37A_promoter-long	897	938	430	1436	11197	1604	649	867	1094	5269	1999	2055
ENST00000511331_CTC-338M12.4_23_dist1603_lncrna-long	ENST00000511331_CTC-338M12.4_lncrna-long	1020	1001	417	460	2077	846	378	1235	4300	7821	1779	1422
ENST00000412276_AC007319.1_13_dist1204_lncrna-promoter	ENST00000412276_AC007319.1_lncrna-promoter	1599	974	405	972	4610	2901	1506	1023	2906	2918	4821	3550
ENST00000444463_LINC00176_132_dist4803_lncrna-long	ENST00000444463_LINC00176_lncrna-long	978	614	388	155	911	196	190	494	1093	2805	614	354
ENST00000512693_CTD-2587M2.1_213_dist5012_lncrna-promoter	ENST00000512693_CTD-2587M2.1_lncrna-promoter	568	250	120	1379	3215	1434	358	340	547	3943	2600	877
ENST00000572856_DLGAP1-AS2_359_dist4410_lncrna-promoter	ENST00000572856_DLGAP1-AS2_lncrna-promoter	848	391	366	5176	16377	4385	6	1604	1514	7383	6342	5550
ENST00000455965_AC011747.7_6074_dist14306_lncrna-long-long	ENST00000455965_AC011747.7_lncrna-long-long	342	420	213	209	704	46	370	1127	888	1423	1061	1588
NonTargetingControlGuideForHuman_0469_NonTargetingControlGuideForHuman_0831_NonTarget	NonTargetControl_NonTarget	455	266	173	33	478	839	552	224	783	229	1514	0
ENST00000434447_RP11-46A10.2_142_dist5093_lncrna-promoter	ENST00000434447_RP11-46A10.2_lncrna-promoter	667	280	189	274	1335	232	527	575	1022	547	747	751
ENST00000453677_KMT2E-AS1_781_dist4857_lncrna-long	ENST00000453677_KMT2E-AS1_lncrna-long	730	446	477	704	3565	6343	1342	523	1817	6401	5911	2732
ENST00000475197_LINC00852_411_dist1402_lncrna-promoter	ENST00000475197_LINC00852_lncrna-promoter	308	203	160	1289	3275	1017	138	491	635	142	1072	346
ENST00000564834_LINC01003_2141_dist377_lncrna-promoter	ENST00000564834_LINC01003_lncrna-promoter	705	416	164	247	791	424	570	333	1271	2771	1864	723
ENST00000394920_RPL8_21_dist1131_promoter	ENST00000262584_RPL8_promoter	187	138	64	41	49	10	57	140	650	0	0	2
ENST00000607286_CTD-2228K2.7_1266_dist2097_lncrna-long	ENST00000607286_CTD-2228K2.7_lncrna-long	1843	1258	626	1185	4140	1116	764	1041	925	3963	1567	1853
ENST00000523452_LINC01024_1946_dist1176_lncrna-promoter	ENST00000499203_LINC01024_lncrna-promoter	2039	1292	860	596	2444	690	1644	2805	3847	4976	3066	4832
ENST00000435559_RP11-86H7.7_177_dist14457_lncrna-long-long	ENST00000435559_RP11-86H7.7_lncrna-long-long	577	322	166	0	451	171	852	756	1771	1879	465	712
ENST00000415509_RP11-338O1.2_3351_dist8289_lncrna-long	ENST00000415509_RP11-338O1.2_lncrna-long	2528	1052	868	6287	22313	5859	1992	1801	3191	18495	8360	5234
ENST00000555771_RP1-261D10.2_1824_dist5076_lncrna-promoter	ENST00000555771_RP1-261D10.2_lncrna-promoter	1068	468	532	808	3813	735	232	1099	2114	2117	1332	473
ENST00000441085_RP11-98G7.1_700_dist911_lncrna-promoter	ENST00000441085_RP11-98G7.1_lncrna-promoter	992	497	439	1386	5444	2647	146	2639	1135	2487	4450	2219
ENST00000430666_DLG1-AS1_272_dist457_lncrna-promoter	ENST00000430666_DLG1-AS1_lncrna-promoter	134	27	16	22	167	23	1	77	0	0	0	0
ENST00000501718_RP11-700H6.1_12956_dist14574_lncrna-long-long	ENST00000501718_RP11-700H6.1_lncrna-long-long	2635	1414	881	9382	30505	8260	2207	1962	3001	16210	8771	5448
ENST00000430245_GAS5_1_dist297_lncrna-promoter	ENST00000450589_GAS5_lncrna-promoter	1016	539	359	193	1718	547	1057	529	1441	1927	788	486
ENST00000424630_RP5-981O7.2_6_dist875_lncrna-long	ENST00000424630_RP5-981O7.2_lncrna-long	809	503	391	27	287	169	917	507	735	501	143	302
ENST00000439298_RP11-228B15.4_113_dist297_lncrna-promoter	ENST00000439298_RP11-228B15.4_lncrna-promoter	254	92	53	220	1465	308	434	481	1	2020	0	530
ENST00000447758_AC003991.3_197_dist5431_lncrna-long	ENST00000447758_AC003991.3_lncrna-long	712	235	193	940	3017	1336	1765	1124	3309	3749	3532	2081
ENST00000376678_RP11-638F5.1_460_dist498_lncrna-promoter	ENST00000376678_RP11-638F5.1_lncrna-promoter	793	958	417	1288	4296	850	848	1824	1898	1028	2232	1425
ENST00000502766_RP11-26J3.1_4809_dist6768_lncrna-long	ENST00000502766_RP11-26J3.1_lncrna-long	661	571	377	7005	19095	5783	127	991	1651	16244	9408	5322
ENST00000447147_LINC00426_513_dist801_lncrna-promoter	ENST00000447147_LINC00426_lncrna-promoter	886	856	364	3461	15108	3047	1005	1087	1012	8850	6407	4682
ENST00000362227_MIR503HG_3871_dist267_lncrna-promoter	ENST00000362227_MIR503HG_lncrna-promoter	2352	1348	849	3214	11010	3373	2244	2060	5958	8109	6761	5050
ENST00000423456_MEG3_6891_dist1520_lncrna-promoter	ENST00000429159_MEG3_lncrna-promoter	1189	1068	729	1057	6184	1899	2038	1265	2084	2511	1932	4551
ENST00000503602_RP11-359B12.2_5_dist9036_lncrna-long	ENST00000503602_RP11-359B12.2_lncrna-long	217	133	48	85	834	184	94	81	0	474	275	18
ENST00000287038_RPL30_10_dist33632_gene	ENST00000287038_RPL30_gene	335	292	35	502	589	390	554	176	3	929	1757	213
ENST00000514473_AE000661.37_277834_dist80713_lncrna-long-long	ENST00000514473_AE000661.37_lncrna-long-long	761	395	384	514	3708	1040	945	1260	2118	354	2583	1462
ENST00000565617_KB-1460A1.5_14045_dist6519_lncrna-long	ENST00000565617_KB-1460A1.5_lncrna-long	637	356	184	1018	7441	1318	278	413	2181	2076	2479	1713
ENST00000554532_AC005519.4_37_dist1206_lncrna-promoter	ENST00000554532_AC005519.4_lncrna-promoter	264	55	67	10	0	65	108	108	320	977	0	206
ENST00000448570_RP11-370B11.3_49_dist7484_lncrna-long	ENST00000448570_RP11-370B11.3_lncrna-long	287	447	290	1936	5493	1912	618	669	977	2498	3185	1003
ENST00000262584_RPL8_1433_dist72624_gene	ENST00000262584_RPL8_gene	685	240	199	1	513	60	519	152	1293	1	1018	2
ENST00000504610_RP11-356J5.12_538_dist2665_lncrna-promoter	ENST00000504610_RP11-356J5.12_lncrna-promoter	455	375	347	109	500	107	644	636	778	881	0	528
ENST00000504509_RP11-789C1.1_170_dist711_lncrna-promoter	ENST00000504509_RP11-789C1.1_lncrna-promoter	270	153	158	608	2018	608	546	356	2225	3376	1273	1230
ENST00000428747_RP3-467K16.2_439_dist2826_lncrna-long	ENST00000428747_RP3-467K16.2_lncrna-long	573	403	217	69	1036	81	511	560	580	1818	617	233
ENST00000428273_RP11-109A6.3_1161_dist2058_lncrna-promoter	ENST00000428273_RP11-109A6.3_lncrna-promoter	450	545	390	99	1360	251	513	1872	578	5	958	2499
ENST00000529934_RP11-802E16.3_99_dist616_lncrna-promoter	ENST00000529934_RP11-802E16.3_lncrna-promoter	343	302	137	821	1553	417	257	216	0	721	484	778
ENST00000590413_LAMTOR5-AS1_2075_dist9934_lncrna-long	ENST00000590413_LAMTOR5-AS1_lncrna-long	675	354	235	431	1443	351	176	603	1154	1271	986	499
ENST00000565944_RP11-111J6.2_5_dist4967_lncrna-promoter	ENST00000565944_RP11-111J6.2_lncrna-promoter	254	14	31	31	310	221	1	187	288	0	149	0
ENST00000534904_RP11-64D24.4_347_dist4680_lncrna-promoter	ENST00000534904_RP11-64D24.4_lncrna-promoter	365	391	151	972	3811	925	376	396	1187	8484	497	723
ENST00000427394_STXBP5-AS1_4717_dist6316_lncrna-long	ENST00000427394_STXBP5-AS1_lncrna-long	380	205	105	43	314	0	167	456	0	801	0	354
ENST00000347512_RPL36_10443_dist77288_gene	ENST00000347512_RPL36_gene	544	256	233	182	1477	281	962	927	1510	2767	798	228
ENST00000428747_RP3-467K16.2_6_dist3054_lncrna-promoter	ENST00000428747_RP3-467K16.2_lncrna-promoter	3042	1599	930	1295	5457	1153	2586	4942	4283	14786	2613	4435
ENST00000568776_RP11-525K10.3_16_dist2123_lncrna-promoter	ENST00000568776_RP11-525K10.3_lncrna-promoter	515	439	228	375	2666	397	570	686	711	632	445	145
ENST00000412276_AC007319.1_142_dist913_lncrna-long	ENST00000412276_AC007319.1_lncrna-long	163	397	204	71	2038	277	1	1066	546	2494	1186	1065
ENST00000525716_RP11-890B15.3_1509_dist8109_lncrna-long	ENST00000525716_RP11-890B15.3_lncrna-long	110	132	58	96	1072	203	0	205	0	1958	414	333
ENST00000429456_AC093642.3_525_dist6639_lncrna-long	ENST00000429456_AC093642.3_lncrna-long	1101	718	496	278	1261	1586	1086	692	1625	3765	1171	1346
ENST00000554631_DICER1-AS1_548_dist7518_lncrna-long	ENST00000554631_DICER1-AS1_lncrna-long	337	294	238	1897	6646	1774	90	471	132	4756	2618	2071
ENST00000562866_VPS9D1-AS1_31_dist208_lncrna-promoter	ENST00000562866_VPS9D1-AS1_lncrna-promoter	170	142	100	7	141	0	204	0	427	586	0	241
ENST00000442969_ANKRD20A19P_1011_dist5594_lncrna-long	ENST00000442969_ANKRD20A19P_lncrna-long	1339	954	588	724	3071	2727	1193	1317	1796	7561	3133	2741
ENST00000429940_LINC00839_161_dist1568_lncrna-promoter	ENST00000429940_LINC00839_lncrna-promoter	1722	1389	797	21431	64461	17078	2275	1647	2869	26744	19860	15295
ENST00000487567_LGALS8-AS1_153_dist231_lncrna-promoter	ENST00000487567_LGALS8-AS1_lncrna-promoter	1785	1260	592	1717	6093	1338	1532	959	2029	6077	2016	2237
ENST00000562231_RP11-314O13.1_1376_dist6890_lncrna-long	ENST00000562231_RP11-314O13.1_lncrna-long	54	64	28	9	3101	21	0	0	270	519	545	357
ENST00000430166_FGD5-AS1_300_dist4100_lncrna-promoter	ENST00000424349_FGD5-AS1_lncrna-promoter	295	459	366	41	852	39	259	1033	259	1169	262	916
ENST00000607033_RP3-323P13.2_4113_dist9874_lncrna-long	ENST00000607033_RP3-323P13.2_lncrna-long	1262	342	309	538	984	461	644	699	1705	9843	1784	439
ENST00000504552_CTD-2081C10.1_4799_dist8485_lncrna-long	ENST00000504552_CTD-2081C10.1_lncrna-long	1789	959	548	2060	10807	3909	1752	1556	1601	9923	5179	3210
ENST00000429940_LINC00839_64_dist3104_lncrna-promoter	ENST00000429940_LINC00839_lncrna-promoter	412	209	188	20	112	47	272	396	401	503	124	2
ENST00000422961_AC108488.4_688_dist6201_lncrna-long	ENST00000422961_AC108488.4_lncrna-long	318	243	117	8031	20350	4818	391	94	408	13028	8851	6664
ENST00000437601_LINC01132_57_dist5024_lncrna-promoter	ENST00000437601_LINC01132_lncrna-promoter	177	56	68	29	190	14	236	129	717	416	1	188
ENST00000394920_RPL8_1436_dist87628_gene	ENST00000262584_RPL8_gene	972	233	218	672	4966	1010	142	695	219	2	970	451
ENST00000605899_RAET1E-AS1_56_dist409_lncrna-promoter	ENST00000446954_RAET1E-AS1_lncrna-promoter	637	89	207	62	314	77	956	1125	887	748	832	2922
ENST00000412178_HM13-AS1_874_dist4146_lncrna-promoter	ENST00000412178_HM13-AS1_lncrna-promoter	398	237	124	32	210	0	214	438	3	515	165	2
ENST00000320356_EZH2_604_dist22404_intron	ENST00000320356_EZH2_intron	251	55	115	61	432	185	94	244	233	0	331	283
ENST00000396203_RPL14_67_dist4176_strand	ENST00000396203_RPL14_strand	49	314	64	39	475	0	176	808	311	739	312	3
ENST00000222247_RPL18A_1578_dist29647_promoter-long	ENST00000222247_RPL18A_promoter-long	105	176	122	251	1172	828	2	380	335	2996	799	1309
ENST00000563424_RP11-401P9.4_15_dist6667_lncrna-long	ENST00000563424_RP11-401P9.4_lncrna-long	405	165	45	380	1066	340	88	134	1000	1996	554	704
ENST00000561140_RP11-97O12.7_3624_dist5919_lncrna-long	ENST00000561140_RP11-97O12.7_lncrna-long	67	84	39	0	0	19	0	0	395	0	0	0
R34_target_hnrnpl_binding_8_dist1511_R34	tggene_R34	543	504	318	270	1921	352	761	873	307	239	291	873
ENST00000290295_HOXB13_99_dist847_promoter	ENST00000290295_HOXB13_promoter	553	519	177	1029	3493	685	620	707	306	3208	1157	1418
ENST00000458007_AC092620.2_61_dist535_lncrna-long	ENST00000458007_AC092620.2_lncrna-long	294	60	82	0	0	0	151	108	581	1062	0	189
ENST00000514473_AE000661.37_683_dist1541_lncrna-promoter	ENST00000514473_AE000661.37_lncrna-promoter	955	402	152	2055	13178	2208	14	823	1131	3181	1676	2564
ENST00000427394_STXBP5-AS1_10020_dist2576_lncrna-long	ENST00000427394_STXBP5-AS1_lncrna-long	299	90	96	18	522	240	492	608	3	2270	1312	525
ENST00000521558_RP11-1081M5.1_63_dist5192_lncrna-promoter	ENST00000521558_RP11-1081M5.1_lncrna-promoter	193	75	0	236	752	230	230	231	4	2485	1308	3
ENST00000500358_RP11-696N14.1_1138_dist2881_lncrna-long	ENST00000500358_RP11-696N14.1_lncrna-long	112	97	119	179	1699	127	67	370	479	447	1536	946
ENST00000610009_STX18-AS1_196092_dist51159_lncrna-long-long	ENST00000610009_STX18-AS1_lncrna-long-long	542	236	293	50	1029	387	901	1042	1808	1807	1979	1474
ENST00000419103_AC007285.6_817_dist5110_lncrna-promoter	ENST00000419103_AC007285.6_lncrna-promoter	959	689	389	266	667	437	1141	562	2159	2925	1598	1250
ENST00000605164_LINC00094_1053_dist3510_lncrna-long	ENST00000603928_LINC00094_lncrna-long	509	395	123	339	1998	242	938	245	471	2164	972	323
ENST00000504552_CTD-2081C10.1_4879_dist7349_lncrna-long	ENST00000504552_CTD-2081C10.1_lncrna-long	1409	887	537	348	4328	3247	1952	3070	2699	9380	3930	4517
ENST00000517437_KB-1047C11.2_86931_dist32838_lncrna-long-long	ENST00000517437_KB-1047C11.2_lncrna-long-long	1290	730	616	1084	6285	2022	1182	3006	2179	6517	2764	1990
ENST00000425901_LRRC37A11P_29_dist3429_lncrna-promoter	ENST00000425901_LRRC37A11P_lncrna-promoter	2584	2860	882	1508	6006	1491	1609	1835	4067	7950	1732	3260
ENST00000431464_RP11-308D16.4_1780_dist3525_lncrna-long	ENST00000431464_RP11-308D16.4_lncrna-long	344	105	141	75	398	16	533	648	738	1	196	1
ENST00000444042_CYP4A22-AS1_129_dist2580_lncrna-promoter	ENST00000444042_CYP4A22-AS1_lncrna-promoter	450	476	158	617	2064	1139	511	1432	1509	1570	2935	297
ENST00000360902_AC004893.11_106_dist436_lncrna-promoter	ENST00000360902_AC004893.11_lncrna-promoter	417	279	91	81	590	45	2	651	817	79	579	344
ENST00000274065_RPS3A_669_dist84689_gene	ENST00000274065_RPS3A_gene	313	127	51	113	1103	1492	332	2	625	1195	1675	652
ENST00000559781_RP11-761I4.3_14_dist306_lncrna-long	ENST00000559781_RP11-761I4.3_lncrna-long	521	230	217	158	494	301	428	722	418	3780	698	370
ENST00000422848_RP11-452K12.7_8_dist11829_lncrna-long-long	ENST00000422848_RP11-452K12.7_lncrna-long-long	814	403	385	6037	19476	5217	1111	1138	1680	10562	5240	3097
ENST00000418758_AC004540.5_81_dist3224_lncrna-promoter	ENST00000418758_AC004540.5_lncrna-promoter	466	145	170	43	158	49	279	645	1924	513	528	882
ENST00000445976_RP4-660H19.1_225_dist9745_lncrna-long	ENST00000445976_RP4-660H19.1_lncrna-long	333	51	92	0	240	28	375	159	298	3341	1	198
ENST00000440181_RP11-617D20.1_2794_dist469_lncrna-long	ENST00000440181_RP11-617D20.1_lncrna-long	737	459	420	769	3128	922	1	407	458	4216	709	299
ENST00000555918_RP11-317N8.5_69_dist283_lncrna-long	ENST00000555918_RP11-317N8.5_lncrna-long	386	202	94	90	2243	317	283	343	0	895	317	903
ENST00000521558_RP11-1081M5.1_463_dist5604_lncrna-long	ENST00000521558_RP11-1081M5.1_lncrna-long	116	77	46	17	0	0	49	98	382	1486	0	307
ENST00000250448_FOXA1_60_dist4958_promoter-long	ENST00000250448_FOXA1_promoter-long	1025	853	439	709	3230	2226	1815	1021	3137	4479	3941	2920
ENST00000366424_AC144450.2_1594_dist7987_lncrna-long	ENST00000366424_AC144450.2_lncrna-long	616	441	280	68	1115	417	800	661	508	1460	4	702
ENST00000311549_RPL21_4_dist25659_promoter-long	ENST00000311549_RPL21_promoter-long	737	590	150	326	1828	410	845	549	1077	5808	842	1729
ENST00000393099_RPL13_48_dist409_promoter	ENST00000393099_RPL13_promoter	1732	734	372	1647	5295	1986	853	690	2247	4780	6315	2003
ENST00000501176_BDNF-AS_1700_dist9886_lncrna-long	ENST00000501176_BDNF-AS_lncrna-long	491	265	287	223	1185	854	615	1349	2164	2943	573	372
ENST00000412855_RP11-396C23.2_334_dist224_lncrna-promoter	ENST00000412855_RP11-396C23.2_lncrna-promoter	1604	905	483	579	2714	769	703	157	1968	1929	2001	1717
ENST00000426023_RP11-400K9.4_496_dist4603_lncrna-long	ENST00000426023_RP11-400K9.4_lncrna-long	651	503	298	109	1955	195	859	583	1512	5270	693	691
ENST00000562710_LINC00565_7279_dist3764_lncrna-long	ENST00000562710_LINC00565_lncrna-long	429	445	175	719	2271	534	181	890	1197	2355	1147	194
ENST00000423122_RP11-65J3.1_371_dist1353_lncrna-promoter	ENST00000423122_RP11-65J3.1_lncrna-promoter	241	209	68	33	0	1	0	1	320	2	1155	378
ENST00000466734_LINC00883_1000_dist4200_lncrna-promoter	ENST00000466734_LINC00883_lncrna-promoter	759	464	284	268	1751	679	406	969	1087	1858	1921	1285
ENST00000453348_AC074389.9_582_dist1113_lncrna-promoter	ENST00000453348_AC074389.9_lncrna-promoter	1496	878	467	790	3582	941	936	708	4200	2148	2274	1554
ENST00000454040_PCGEM1_425_dist8651_lncrna-long	ENST00000454040_PCGEM1_lncrna-long	170	72	18	491	2182	500	610	366	87	463	1	117
ENST00000501718_RP11-700H6.1_1950_dist4313_lncrna-promoter	ENST00000501718_RP11-700H6.1_lncrna-promoter	849	598	362	75	714	238	262	826	860	2158	274	190
ENST00000222247_RPL18A_798_dist76853_promoter-long	ENST00000222247_RPL18A_promoter-long	429	242	129	35	298	31	255	342	2191	3534	226	721
ENST00000560415_LINC00984_4203_dist1101_lncrna-promoter	ENST00000560415_LINC00984_lncrna-promoter	569	182	308	63	470	696	415	505	923	855	1946	1714
ENST00000563635_RP11-29G8.3_65_dist3435_lncrna-long	ENST00000563635_RP11-29G8.3_lncrna-long	404	169	86	100	1264	359	317	580	209	608	316	1103
ENST00000362227_MIR503HG_2768_dist1337_lncrna-promoter	ENST00000362227_MIR503HG_lncrna-promoter	1389	711	451	1592	9214	1550	2142	1583	3796	5746	3272	1548
ENST00000424630_RP5-981O7.2_37_dist550_lncrna-long	ENST00000424630_RP5-981O7.2_lncrna-long	1771	973	635	646	4472	1906	1844	1803	3667	6481	2026	57
ENST00000562710_LINC00565_561_dist3589_lncrna-promoter	ENST00000562710_LINC00565_lncrna-promoter	802	354	240	1634	7080	1693	412	449	929	4042	3314	556
ENST00000423716_RP11-110G21.1_786_dist9247_lncrna-long	ENST00000423716_RP11-110G21.1_lncrna-long	206	136	47	11	318	51	497	80	435	1	165	369
ENST00000566922_LA16c-385E7.1_124_dist1890_lncrna-long	ENST00000566922_LA16c-385E7.1_lncrna-long	857	564	345	1157	5203	1403	383	684	1980	2046	2886	1417
ENST00000550272_RP11-315E17.1_6_dist4696_lncrna-promoter	ENST00000550272_RP11-315E17.1_lncrna-promoter	289	104	40	363	681	474	181	1	0	625	543	411
ENST00000290295_HOXB13_305_dist418_strand	ENST00000290295_HOXB13_strand	1056	644	566	798	3420	5237	1233	597	1361	1916	4155	1835
ENST00000553381_RP11-316E14.6_9_dist7593_lncrna-long	ENST00000553381_RP11-316E14.6_lncrna-long	486	102	113	0	135	9	586	200	168	1686	1344	0
ENST00000553344_CTD-3051D23.4_40_dist6508_lncrna-long	ENST00000553344_CTD-3051D23.4_lncrna-long	517	330	279	74	1929	50	242	1394	2798	2982	2870	459
ENST00000574365_RP11-304F15.7_19_dist1510_lncrna-promoter	ENST00000574365_RP11-304F15.7_lncrna-promoter	291	162	118	228	9186	763	199	115	301	1327	822	1604
ENST00000439298_RP11-228B15.4_90_dist309_lncrna-promoter	ENST00000439298_RP11-228B15.4_lncrna-promoter	1992	1501	863	2198	6091	2042	2315	2461	3182	13371	4305	2943
ENST00000500765_FAM13A-AS1_16_dist9224_lncrna-long	ENST00000500765_FAM13A-AS1_lncrna-long	770	273	471	4230	21982	4471	955	1946	654	12254	8707	4839
ENST00000413221_EPB41L4A-AS1_430_dist690_lncrna-promoter	ENST00000413221_EPB41L4A-AS1_lncrna-promoter	1520	996	610	278	3105	369	1154	1179	3612	7	1339	3382
ENST00000250448_FOXA1_92_dist9783_promoter-long	ENST00000250448_FOXA1_promoter-long	4696	3030	2028	13463	48778	14340	5572	4222	9970	39524	25703	15211
ENST00000598742_RPS19_210_dist390_strand	ENST00000598742_RPS19_strand	294	180	140	420	2097	642	460	433	2	1988	714	339
ENST00000424518_HOTAIR_158_dist473_lncrna-promoter	ENST00000424518_HOTAIR_lncrna-promoter	575	420	232	38	307	20	315	762	1127	631	266	262
ENST00000501520_RP11-57A19.2_490_dist3505_lncrna-long	ENST00000501520_RP11-57A19.2_lncrna-long	550	85	125	0	668	265	283	383	268	333	510	0
ENST00000394667_RPL34_3_dist519_intron	ENST00000394667_RPL34_intron	182	207	56	29	411	101	293	305	412	163	293	356
ENST00000443800_AC005592.2_865_dist5641_lncrna-long	ENST00000443800_AC005592.2_lncrna-long	526	208	141	169	765	466	1237	469	602	1224	320	676
ENST00000376678_RP11-638F5.1_16_dist4264_lncrna-promoter	ENST00000376678_RP11-638F5.1_lncrna-promoter	540	611	413	86	1379	200	527	1607	2214	5340	722	843
ENST00000536497_RP11-885B4.2_877_dist1475_lncrna-promoter	ENST00000536497_RP11-885B4.2_lncrna-promoter	890	780	380	498	3800	1009	808	1592	1393	10220	2744	1189
ENST00000414282_SNHG7_1087_dist300_lncrna-promoter	ENST00000414282_SNHG7_lncrna-promoter	993	818	227	239	1265	572	926	647	2269	11027	1311	1541
ENST00000570843_RP11-473M20.16_429_dist973_lncrna-promoter	ENST00000570843_RP11-473M20.16_lncrna-promoter	994	500	410	2992	14821	3382	1013	1039	946	7990	4004	1827
ENST00000320356_EZH2_82_dist1053_promoter	ENST00000320356_EZH2_promoter	677	490	176	69	77	31	639	70	0	0	1083	540
ENST00000553381_RP11-316E14.6_11_dist9308_lncrna-long	ENST00000553381_RP11-316E14.6_lncrna-long	394	131	104	1806	7161	2133	2	363	1528	4415	2537	381
ENST00000465466_NDUFB2-AS1_274_dist5227_lncrna-long	ENST00000465466_NDUFB2-AS1_lncrna-long	1344	832	316	1509	5438	1182	1569	794	2670	7030	2193	2160
ENST00000441006_CECR7_7_dist1267_lncrna-promoter	ENST00000609932_CECR7_lncrna-promoter	1906	1229	768	1706	12294	2240	1311	1719	2387	6002	3321	1647
ENST00000455965_AC011747.7_242_dist8791_lncrna-long	ENST00000412712_AC011747.7_lncrna-long	1193	711	610	1311	5369	1208	579	1060	1399	5185	1216	1217
ENST00000418001_AC104135.2_1295_dist14216_lncrna-long-long	ENST00000418001_AC104135.2_lncrna-long-long	1175	918	427	305	8516	1004	565	1207	2106	3028	2053	620
ENST00000426475_AC007405.6_1363_dist5135_lncrna-long	ENST00000426475_AC007405.6_lncrna-long	788	93	211	25	646	332	222	762	285	992	178	518
ENST00000564248_RP3-406A7.7_6_dist3114_lncrna-promoter	ENST00000564248_RP3-406A7.7_lncrna-promoter	648	771	301	1227	6425	1744	513	599	1854	1160	1226	511
ENST00000439539_GHRLOS_20_dist711_lncrna-promoter	ENST00000439539_GHRLOS_lncrna-promoter	550	272	395	458	1387	395	1006	1544	1873	2514	3467	451
ENST00000447147_LINC00426_457_dist1261_lncrna-promoter	ENST00000447147_LINC00426_lncrna-promoter	1127	755	437	786	3954	818	1106	869	1170	6715	3084	3209
ENST00000543907_RP11-881M11.4_220_dist2044_lncrna-promoter	ENST00000543907_RP11-881M11.4_lncrna-promoter	1007	290	280	112	1373	325	2096	2208	1022	3489	854	355
ENST00000564211_RP11-37C7.3_19_dist4564_lncrna-promoter	ENST00000564211_RP11-37C7.3_lncrna-promoter	491	239	70	1535	4846	1304	558	498	2565	4535	2052	2544
ENST00000541723_FAM222A-AS1_1115_dist1796_lncrna-promoter	ENST00000541460_FAM222A-AS1_lncrna-promoter	394	458	219	469	1783	353	700	794	853	1895	1265	2617
ENST00000418941_AC073957.15_4911_dist2149_lncrna-promoter	ENST00000418941_AC073957.15_lncrna-promoter	2084	1547	823	4142	11168	2851	886	927	1576	4718	3352	888
ENST00000560655_RP11-279F6.3_311_dist6803_lncrna-long	ENST00000560655_RP11-279F6.3_lncrna-long	521	184	73	155	694	464	159	119	1321	0	184	434
ENST00000419211_AC015987.1_3_dist4248_lncrna-promoter	ENST00000419211_AC015987.1_lncrna-promoter	1238	221	231	56	1129	75	745	2084	805	2120	1106	369
ENST00000260443_RSL24D1_4768_dist26366_gene	ENST00000260443_RSL24D1_gene	882	709	391	7069	26728	6239	179	1245	1043	16684	13148	7621
ENST00000491862_ARHGEF26-AS1_1178_dist8345_lncrna-long	ENST00000491862_ARHGEF26-AS1_lncrna-long	208	163	45	0	220	18	172	381	0	704	1	293
ENST00000442969_ANKRD20A19P_244_dist2377_lncrna-promoter	ENST00000442969_ANKRD20A19P_lncrna-promoter	292	154	159	874	1696	525	588	266	709	983	2123	2
ENST00000553344_CTD-3051D23.4_211_dist2992_lncrna-long	ENST00000553344_CTD-3051D23.4_lncrna-long	197	32	36	218	812	181	423	0	478	0	312	0
ENST00000415166_RP11-195M16.1_705_dist7515_lncrna-long	ENST00000415166_RP11-195M16.1_lncrna-long	392	161	171	25	148	135	147	197	456	466	296	0
ENST00000437601_LINC01132_4256_dist7532_lncrna-long	ENST00000437601_LINC01132_lncrna-long	233	15	71	283	10852	542	214	385	458	1	759	781
ENST00000431407_ISM1-AS1_1347_dist9474_lncrna-long	ENST00000431407_ISM1-AS1_lncrna-long	429	65	88	147	545	75	306	128	560	422	0	259
ENST00000563175_RP11-96D1.7_4_dist2249_lncrna-long	ENST00000563175_RP11-96D1.7_lncrna-long	1719	902	384	665	5112	998	748	887	1037	5672	2125	1093
ENST00000418088_TP73-AS1_135_dist1186_lncrna-promoter	ENST00000418088_TP73-AS1_lncrna-promoter	1604	961	563	289	3257	436	392	1447	861	364	1082	2104
ENST00000429892_AC084018.1_24_dist228_lncrna-long	ENST00000429892_AC084018.1_lncrna-long	959	1003	288	111	3483	546	380	621	2031	3277	659	317
ENST00000433644_RP11-435O5.2_251_dist246_lncrna-promoter	ENST00000433644_RP11-435O5.2_lncrna-promoter	3405	1666	1607	8783	42459	9722	3987	5273	4234	29614	18824	13450
ENST00000563424_RP11-401P9.4_9_dist5005_lncrna-promoter	ENST00000563424_RP11-401P9.4_lncrna-promoter	151	36	31	755	1994	488	495	184	2	2461	602	306
ENST00000491306_RPL37A_668_dist85716_promoter-long	ENST00000491306_RPL37A_promoter-long	437	270	180	704	2159	620	526	0	228	801	601	943
ENST00000414042_RP11-157P1.4_43_dist1026_lncrna-promoter	ENST00000414042_RP11-157P1.4_lncrna-promoter	2792	1516	1078	969	4853	3606	2063	3414	4227	13747	2931	2334
ENST00000555918_RP11-317N8.5_52_dist2095_lncrna-long	ENST00000555918_RP11-317N8.5_lncrna-long	743	533	236	184	2226	222	559	496	1328	757	208	288
ENST00000592070_LINC00629_695_dist4149_lncrna-promoter	ENST00000592070_LINC00629_lncrna-promoter	292	163	67	342	1378	408	126	111	1	1957	1044	207
ENST00000556964_ADAM20P1_23_dist743_lncrna-long	ENST00000556964_ADAM20P1_lncrna-long	1575	703	501	9401	32180	9226	614	2459	2893	17254	12031	6636
ENST00000420000_AC026188.1_82262_dist16338_lncrna-long-long	ENST00000420000_AC026188.1_lncrna-long-long	112	197	144	35	70	66	906	341	0	198	338	0
ENST00000394667_RPL34_318_dist46322_promoter-long	ENST00000394668_RPL34_promoter-long	613	396	198	725	1595	601	504	1002	1454	3719	243	1811
ENST00000394668_RPL34_6_dist241_strand	ENST00000394668_RPL34_strand	837	402	214	61	902	464	318	390	786	1888	97	446
ENST00000393099_RPL13_658_dist38327_promoter-long	ENST00000311528_RPL13_promoter-long	733	547	476	631	3272	586	861	1585	832	640	1715	824
ENST00000503577_RP11-113I22.1_1163_dist9418_lncrna-long	ENST00000503577_RP11-113I22.1_lncrna-long	217	93	13	219	1359	335	3	115	318	1	393	1053
ENST00000439298_RP11-228B15.4_82_dist383_lncrna-promoter	ENST00000439298_RP11-228B15.4_lncrna-promoter	987	140	168	1407	5437	901	299	372	2	4140	1487	2687
ENST00000447147_LINC00426_451_dist3665_lncrna-promoter	ENST00000447147_LINC00426_lncrna-promoter	74	20	22	30	128	57	0	133	395	624	1	0
ENST00000412526_LINC00161_15_dist3669_lncrna-promoter	ENST00000412526_LINC00161_lncrna-promoter	161	224	36	5	0	51	0	1	254	500	154	0
ENST00000290295_HOXB13_233_dist20638_promoter-long	ENST00000290295_HOXB13_promoter-long	329	314	250	0	342	85	520	422	262	1	0	0
ENST00000518088_HOXA-AS2_13986_dist1652_lncrna-long	ENST00000518088_HOXA-AS2_lncrna-long	1863	735	648	1835	10697	2799	952	1592	1622	11830	5892	3455
ENST00000499203_LINC01024_3978_dist33987_lncrna-long-long	ENST00000523452_LINC01024_lncrna-long-long	786	658	388	505	1278	568	958	973	2008	3188	1629	1056
ENST00000591357_JRK_20303_dist6927_lncrna-long	ENST00000591357_JRK_lncrna-long	141	215	91	0	272	1	244	192	1251	265	318	1
ENST00000437488_RP11-385J1.2_1388_dist1977_lncrna-long	ENST00000437488_RP11-385J1.2_lncrna-long	616	481	135	1200	3861	776	917	366	1300	4853	1176	2156
ENST00000415509_RP11-338O1.2_147_dist4872_lncrna-long	ENST00000415509_RP11-338O1.2_lncrna-long	3348	3194	1034	3956	16180	3527	6805	3639	6349	15433	9531	6451
ENST00000488000_RP11-414J4.2_75_dist742_lncrna-promoter	ENST00000488000_RP11-414J4.2_lncrna-promoter	839	375	225	861	2802	750	706	1065	1765	750	2109	585
ENST00000362227_MIR503HG_3669_dist3504_lncrna-promoter	ENST00000362227_MIR503HG_lncrna-promoter	551	245	199	1101	4080	1322	645	788	826	3203	2025	1072
ENST00000274242_RPL37_114_dist52542_gene	ENST00000274242_RPL37_gene	252	154	24	0	0	0	0	152	455	1	1	404
ENST00000565152_RP11-388M20.1_291_dist4403_lncrna-promoter	ENST00000565152_RP11-388M20.1_lncrna-promoter	161	54	20	0	0	0	206	38	282	0	0	564
ENST00000568776_RP11-525K10.3_5286_dist3007_lncrna-long	ENST00000568776_RP11-525K10.3_lncrna-long	288	203	131	196	1171	234	126	243	177	1413	473	498
ENST00000501122_NEAT1_23864_dist5590_lncrna-long	ENST00000384994_NEAT1_lncrna-long	1131	498	722	4549	15128	5564	2282	1241	457	10143	6350	3687
ENST00000501718_RP11-700H6.1_8210_dist5487_lncrna-long	ENST00000501718_RP11-700H6.1_lncrna-long	948	621	489	93	1048	242	1545	1025	1138	2027	1135	1241
ENST00000424518_HOTAIR_7667_dist320_lncrna-long	ENST00000424518_HOTAIR_lncrna-long	503	341	121	1	309	224	441	112	1042	1530	140	1031
ENST00000520838_AC034243.1_17_dist5897_lncrna-long	ENST00000520838_AC034243.1_lncrna-long	389	177	168	2035	7136	1530	1	339	223	4271	4347	1496
ENST00000454875_TTTY14_1198_dist3966_lncrna-promoter	ENST00000324446_TTTY14_lncrna-promoter	1991	1217	751	2964	9204	1971	802	1898	1277	8533	4952	4127
ENST00000553105_RP11-996F15.2_4_dist6656_lncrna-long	ENST00000553105_RP11-996F15.2_lncrna-long	170	139	107	336	1174	410	244	349	3527	3241	537	337
ENST00000415423_RP11-334J6.6_72_dist1429_lncrna-long	ENST00000415423_RP11-334J6.6_lncrna-long	1833	1061	480	1067	6539	1450	266	981	2057	3038	2569	543
ENST00000522735_UBXN8_636_dist4315_lncrna-long	ENST00000522735_UBXN8_lncrna-long	413	155	0	1965	7071	1188	344	141	800	3049	1885	1924
ENST00000505448_RP11-774O3.3_30_dist392_lncrna-promoter	ENST00000505448_RP11-774O3.3_lncrna-promoter	148	234	203	0	0	61	773	346	1	865	1257	1003
ENST00000501718_RP11-700H6.1_1964_dist942_lncrna-promoter	ENST00000501718_RP11-700H6.1_lncrna-promoter	511	440	252	426	8317	582	261	1038	2167	1468	230	1294
ENST00000465466_NDUFB2-AS1_288_dist5210_lncrna-long	ENST00000465466_NDUFB2-AS1_lncrna-long	1116	537	270	329	1213	185	647	1034	1533	2068	677	128
ENST00000522674_HOXA11-AS_9777_dist7705_lncrna-long	ENST00000522674_HOXA11-AS_lncrna-long	921	614	241	198	415	528	192	630	1203	504	1573	1
ENST00000598742_RPS19_14_dist582_strand	ENST00000598742_RPS19_strand	535	284	238	705	2434	885	181	118	471	1240	1104	598
ENST00000572067_CTC-479C5.10_20_dist543_lncrna-long	ENST00000572067_CTC-479C5.10_lncrna-long	640	117	188	21	250	64	269	334	843	479	1	1334
ENST00000554829_RP11-356O9.1_105_dist3742_lncrna-promoter	ENST00000554829_RP11-356O9.1_lncrna-promoter	123	60	55	28	131	51	320	131	567	1604	0	112
ENST00000413848_AC005037.3_73_dist208_lncrna-promoter	ENST00000413848_AC005037.3_lncrna-promoter	976	472	196	2716	7255	2522	1488	986	2071	8374	4410	1143
ENST00000534336_MALAT1_34_dist16799_lncrna-long-long	ENST00000534336_MALAT1_lncrna-long-long	486	122	108	532	1144	382	131	2	672	2271	851	1280
ENST00000517509_TPT1-AS1_3924_dist5028_lncrna-long	ENST00000517509_TPT1-AS1_lncrna-long	498	116	69	97	59	27	258	305	176	494	0	0
ENST00000568571_RP11-469M7.1_110_dist1537_lncrna-long	ENST00000568571_RP11-469M7.1_lncrna-long	240	112	64	911	3293	946	236	129	591	327	1273	715
ENST00000420195_SH3BP5-AS1_6_dist1763_lncrna-promoter	ENST00000420195_SH3BP5-AS1_lncrna-promoter	669	590	388	1540	17267	1503	676	1444	1435	7621	3631	2154
ENST00000543907_RP11-881M11.4_257_dist266_lncrna-promoter	ENST00000543907_RP11-881M11.4_lncrna-promoter	1326	1290	448	241	1558	773	933	1493	2638	2780	923	2648
ENST00000559737_USP3-AS1_487_dist3092_lncrna-promoter	ENST00000559737_USP3-AS1_lncrna-promoter	1146	607	401	495	2510	677	1140	235	605	1573	1816	671
ENST00000260443_RSL24D1_2_dist614_strand	ENST00000260443_RSL24D1_strand	463	193	61	209	275	67	1255	501	1407	2	2	703
ENST00000428888_AC009495.4_324_dist2985_lncrna-long	ENST00000428888_AC009495.4_lncrna-long	847	324	195	71	1031	169	1182	696	341	3100	113	2750
ENST00000522374_AC145123.2_735_dist609_lncrna-promoter	ENST00000522374_AC145123.2_lncrna-promoter	2698	1382	856	5265	16553	3687	1112	3313	7024	10322	6624	4890
ENST00000560655_RP11-279F6.3_102_dist9126_lncrna-long	ENST00000560655_RP11-279F6.3_lncrna-long	1643	866	497	715	3584	938	2395	791	3505	7890	2323	3028
ENST00000553344_CTD-3051D23.4_76_dist2218_lncrna-long	ENST00000553344_CTD-3051D23.4_lncrna-long	484	202	48	640	982	502	381	505	922	0	529	505
ENST00000426017_RP11-191G24.1_101_dist2557_lncrna-promoter	ENST00000426017_RP11-191G24.1_lncrna-promoter	190	178	177	0	485	186	226	240	550	466	495	189
ENST00000526611_RP1-179N16.6_6_dist816_lncrna-promoter	ENST00000526611_RP1-179N16.6_lncrna-promoter	1777	1184	645	1747	6088	2232	1096	1233	1874	2647	2653	1837
ENST00000435559_RP11-86H7.7_4334_dist4641_lncrna-long	ENST00000435559_RP11-86H7.7_lncrna-long	360	166	156	423	2396	360	378	238	1017	1740	619	1074
ENST00000515981_LINC00338_3_dist10347_lncrna-long-long	ENST00000434411_LINC00338_lncrna-long-long	1086	576	407	376	3277	1236	746	1254	2489	5010	1113	275
ENST00000290295_HOXB13_63_dist539_promoter	ENST00000290295_HOXB13_promoter	2493	1247	786	3926	14527	3877	1477	2010	3856	15622	5765	6698
ENST00000552061_RP3-405J10.3_4_dist10049_lncrna-long-long	ENST00000552061_RP3-405J10.3_lncrna-long-long	1366	331	433	557	1411	710	962	1395	2061	4163	1609	1733
ENST00000412483_RP4-799P18.2_9328_dist729_lncrna-long	ENST00000412483_RP4-799P18.2_lncrna-long	1365	1024	628	3292	9104	2870	951	1228	3683	9221	4128	7273
ENST00000512200_RP11-757G1.6_336_dist14042_lncrna-long-long	ENST00000512200_RP11-757G1.6_lncrna-long-long	3214	3002	1599	2073	11266	1865	3879	2723	4691	13598	7476	6986
ENST00000598742_RPS19_7_dist3684_promoter	ENST00000598742_RPS19_promoter	1463	551	426	755	1710	447	549	816	1380	5003	935	1514
ENST00000396203_RPL14_85_dist70024_promoter-long	ENST00000338970_RPL14_promoter-long	417	314	330	1069	6061	864	264	385	199	4096	1615	287
ENST00000562577_RP11-219B4.7_98_dist906_lncrna-long	ENST00000562577_RP11-219B4.7_lncrna-long	466	377	191	3953	13200	3154	1012	1370	614	14535	3375	3029
ENST00000564248_RP3-406A7.7_75_dist1433_lncrna-long	ENST00000564248_RP3-406A7.7_lncrna-long	399	281	174	589	2383	630	100	447	493	2297	273	423
ENST00000513892_RP11-468H14.2_9_dist8104_lncrna-long	ENST00000513892_RP11-468H14.2_lncrna-long	658	615	290	11967	37959	16439	2023	1917	2823	20878	17251	9996
ENST00000396203_RPL14_101_dist286_strand	ENST00000396203_RPL14_strand	374	338	148	68	228	19	470	170	114	0	0	0
ENST00000552320_RP1-90J4.1_65_dist1772_lncrna-promoter	ENST00000552320_RP1-90J4.1_lncrna-promoter	305	77	53	0	199	76	0	316	207	0	0	254
ENST00000457079_LINC00885_2307_dist5654_lncrna-long	ENST00000457079_LINC00885_lncrna-long	1344	967	640	238	2949	362	1792	1111	3110	6834	1138	1695
ENST00000454224_AC011747.4_1330_dist243_lncrna-promoter	ENST00000454224_AC011747.4_lncrna-promoter	3557	2867	1556	1179	6171	1172	3259	2147	4073	8193	3851	5554
ENST00000562848_AC012531.25_957_dist2498_lncrna-long	ENST00000562848_AC012531.25_lncrna-long	1935	1268	404	1127	24537	1849	1516	683	2982	7450	6136	2358
ENST00000433902_H1FX-AS1_638_dist830_lncrna-long	ENST00000433902_H1FX-AS1_lncrna-long	572	448	170	377	4700	430	783	195	1785	1653	313	1720
ENST00000311549_RPL21_24_dist24004_promoter-long	ENST00000311549_RPL21_promoter-long	1241	754	473	899	12925	1156	764	1641	3147	4969	1856	900
ENST00000449307_GS1-124K5.11_56_dist3253_lncrna-promoter	ENST00000449307_GS1-124K5.11_lncrna-promoter	1014	529	280	206	1054	370	436	852	1411	7266	680	177
ENST00000415414_RP5-1180C10.2_582_dist3364_lncrna-long	ENST00000415414_RP5-1180C10.2_lncrna-long	350	204	97	662	2996	691	479	288	408	2520	1191	1066
HOTAIR_5_dist2188_HOTAIR	HOTAIR_HOTAIR	727	522	317	2216	7096	1363	447	640	738	4407	1606	1100
ENST00000527799_RP11-754B17.1_1239_dist8580_lncrna-long	ENST00000527799_RP11-754B17.1_lncrna-long	94	49	43	70	176	124	223	1	1	0	328	912
ENST00000558010_RP11-279F6.2_206_dist920_lncrna-promoter	ENST00000558010_RP11-279F6.2_lncrna-promoter	889	745	188	1184	3962	1269	339	447	1359	2007	1432	878
ENST00000419244_AC012370.2_24_dist4962_lncrna-promoter	ENST00000419244_AC012370.2_lncrna-promoter	498	183	250	453	1967	511	264	1158	708	2905	593	677
ENST00000413796_AC002511.2_408_dist6641_lncrna-long	ENST00000413796_AC002511.2_lncrna-long	1404	721	266	259	1932	612	446	526	1388	3174	1548	1426
ENST00000507361_RP11-267A15.1_257_dist4378_lncrna-promoter	ENST00000507361_RP11-267A15.1_lncrna-promoter	170	257	99	56	540	167	96	233	689	495	238	359
ENST00000565044_RP11-734K21.5_569_dist4146_lncrna-promoter	ENST00000565044_RP11-734K21.5_lncrna-promoter	81	138	207	46	1	121	515	268	0	0	187	315
ENST00000488000_RP11-414J4.2_93_dist640_lncrna-long	ENST00000488000_RP11-414J4.2_lncrna-long	2128	1468	730	1009	5363	1163	1032	966	1707	4813	1681	1643
ENST00000287038_RPL30_98_dist64354_promoter-long	ENST00000287038_RPL30_promoter-long	331	191	122	403	1408	145	565	660	1376	925	149	628
ENST00000428791_RP11-269F19.2_15_dist279_lncrna-promoter	ENST00000428791_RP11-269F19.2_lncrna-promoter	1705	743	729	258	3006	578	1200	1072	2816	1016	1895	323
ENST00000507072_RP11-423H2.3_4137_dist7744_lncrna-long	ENST00000507072_RP11-423H2.3_lncrna-long	109	204	32	353	6450	229	308	0	307	1615	92	263
ENST00000518088_HOXA-AS2_149_dist11601_lncrna-long-long	ENST00000518088_HOXA-AS2_lncrna-long-long	1533	1096	682	2845	11977	2681	1022	1767	1831	9613	5925	2552
ENST00000555918_RP11-317N8.5_96_dist3196_lncrna-promoter	ENST00000555918_RP11-317N8.5_lncrna-promoter	153	16	0	0	0	0	0	36	0	1	175	1
ENST00000361575_RPL39_174_dist20612_promoter-long	ENST00000361575_RPL39_promoter-long	311	130	91	1615	5846	2490	188	138	989	2680	2987	3455
ENST00000415414_RP5-1180C10.2_18_dist930_lncrna-promoter	ENST00000415414_RP5-1180C10.2_lncrna-promoter	229	220	65	62	890	246	258	345	1103	1	348	359
ENST00000423060_RP3-476K8.3_10_dist1666_lncrna-promoter	ENST00000423060_RP3-476K8.3_lncrna-promoter	759	470	350	967	4498	1390	419	815	988	3117	686	681
ENST00000424612_AC017074.2_828_dist8914_lncrna-long	ENST00000424612_AC017074.2_lncrna-long	75	81	78	87	83	35	315	122	666	0	0	0
ENST00000518088_HOXA-AS2_1534_dist505_lncrna-long	ENST00000518088_HOXA-AS2_lncrna-long	763	538	247	2774	10575	2151	248	599	362	5825	1494	1702
ENST00000432358_RP11-732M18.3_476_dist4241_lncrna-long	ENST00000432358_RP11-732M18.3_lncrna-long	440	473	217	784	2661	556	561	612	78	910	590	2333
ENST00000551571_RP11-121E16.1_146_dist3731_lncrna-long	ENST00000551571_RP11-121E16.1_lncrna-long	477	270	129	112	4313	160	1486	851	762	2136	80	879
ENST00000563175_RP11-96D1.7_24_dist1065_lncrna-long	ENST00000563175_RP11-96D1.7_lncrna-long	730	265	244	10638	32003	8567	474	1120	615	19707	12524	6720
ENST00000591896_SLC26A4-AS1_110_dist416_lncrna-promoter	ENST00000440512_SLC26A4-AS1_lncrna-promoter	842	301	78	404	6118	378	401	472	617	1823	468	502
ENST00000529934_RP11-802E16.3_217_dist846_lncrna-promoter	ENST00000529934_RP11-802E16.3_lncrna-promoter	836	284	198	144	918	232	1052	939	1562	2995	1317	1595
ENST00000415423_RP11-334J6.6_188_dist1249_lncrna-long	ENST00000415423_RP11-334J6.6_lncrna-long	293	120	99	0	59	36	152	41	0	0	0	0
ENST00000320356_EZH2_1_dist329_promoter-long	ENST00000350995_EZH2_promoter-long	2206	921	679	640	3161	610	2116	1107	1462	5654	2160	2283
ENST00000443800_AC005592.2_5991_dist37149_lncrna-long-long	ENST00000443800_AC005592.2_lncrna-long-long	77	24	65	0	0	0	1	139	1	0	0	0
ENST00000609836_RP11-268G12.3_258_dist3574_lncrna-long	ENST00000609836_RP11-268G12.3_lncrna-long	422	94	263	844	2392	579	361	924	728	563	801	1938
ENST00000454875_TTTY14_1470_dist454_lncrna-promoter	ENST00000324446_TTTY14_lncrna-promoter	394	162	58	68	1792	198	467	268	684	1	482	300
ENST00000425879_LINC01114_10563_dist24527_lncrna-long-long	ENST00000425879_LINC01114_lncrna-long-long	1008	574	465	2285	6972	1322	1576	1075	1553	6607	1178	2892
ENST00000374690_AR_5_dist2393_promoter	ENST00000374690_AR_promoter	481	353	305	474	2867	630	836	1193	1732	741	819	324
ENST00000250448_FOXA1_153_dist3303_promoter	ENST00000250448_FOXA1_promoter	545	880	551	1781	7288	1083	1196	845	1371	4030	1705	1515
ENST00000456532_RP5-1158E12.3_1887_dist748_lncrna-promoter	ENST00000456532_RP5-1158E12.3_lncrna-promoter	943	768	382	3133	12655	2789	877	872	374	3477	3109	2268
NonTargetingControlGuideForHuman_0346_NonTargetingControlGuideForHuman_0374_NonTarget	NonTargetControl_NonTarget	1499	976	933	680	4649	838	1663	3124	2726	12872	3587	4030
ENST00000556033_LINC01146_151_dist2668_lncrna-promoter	ENST00000556673_LINC01146_lncrna-promoter	245	36	134	262	1321	304	107	74	489	1101	171	292
ENST00000424890_AP001626.2_251_dist9786_lncrna-long	ENST00000424890_AP001626.2_lncrna-long	717	498	256	314	1830	1806	67	601	1369	2621	1119	253
ENST00000250448_FOXA1_543_dist14747_promoter-long	ENST00000250448_FOXA1_promoter-long	1428	744	585	2929	10821	2793	1738	1913	1499	7092	4491	2944
ENST00000420095_LMCD1-AS1_2489_dist4444_lncrna-long	ENST00000446281_LMCD1-AS1_lncrna-long	1209	464	325	3949	13673	6073	418	1035	467	10292	6151	4503
ENST00000560655_RP11-279F6.3_190_dist9959_lncrna-long	ENST00000560655_RP11-279F6.3_lncrna-long	1008	836	565	1146	9188	1647	1367	2053	2719	6210	2767	1205
ENST00000433465_LINC00205_164_dist9804_lncrna-long	ENST00000433465_LINC00205_lncrna-long	1138	656	639	529	4991	1135	645	1322	3159	5118	4840	2160
ENST00000419190_RP11-465N4.4_114_dist1097_lncrna-long	ENST00000419190_RP11-465N4.4_lncrna-long	218	26	109	2401	8462	2137	294	576	780	4354	4661	520
ENST00000415166_RP11-195M16.1_161_dist402_lncrna-promoter	ENST00000415166_RP11-195M16.1_lncrna-promoter	479	207	265	46	1084	32	453	882	1265	1	706	1
ENST00000423060_RP3-476K8.3_316_dist1286_lncrna-long	ENST00000423060_RP3-476K8.3_lncrna-long	368	19	102	29	97	38	114	244	0	1	188	0
ENST00000572353_RP11-353N14.4_40_dist14101_lncrna-long-long	ENST00000572353_RP11-353N14.4_lncrna-long-long	559	540	362	5050	16028	4436	338	301	841	7736	3733	2180
ENST00000311528_RPL13_16_dist4613_promoter	ENST00000393099_RPL13_promoter	894	550	627	1197	4247	2201	1382	1396	3677	8111	2802	2108
ENST00000290295_HOXB13_4601_dist35968_gene	ENST00000290295_HOXB13_gene	860	439	301	583	2258	1104	646	602	363	2955	3495	1443
ENST00000393099_RPL13_677_dist28151_promoter-long	ENST00000311528_RPL13_promoter-long	1105	691	422	492	2144	628	1496	1559	2690	1248	2349	899
ENST00000534904_RP11-64D24.4_2081_dist5866_lncrna-long	ENST00000534904_RP11-64D24.4_lncrna-long	313	182	84	614	1763	465	337	514	637	1235	971	632
ENST00000418088_TP73-AS1_199_dist1633_lncrna-promoter	ENST00000418088_TP73-AS1_lncrna-promoter	490	113	137	0	256	44	413	530	454	1715	635	0
ENST00000566203_MMP24-AS1_1930_dist1044_lncrna-long	ENST00000566203_MMP24-AS1_lncrna-long	1711	1271	469	814	5712	750	2452	2253	1537	4916	2447	2662
ENST00000287038_RPL30_7_dist647_promoter	ENST00000287038_RPL30_promoter	475	145	192	54	1328	2072	181	468	169	3215	2103	327
ENST00000440408_TTTY15_537_dist16986_lncrna-long-long	ENST00000440408_TTTY15_lncrna-long-long	320	349	87	383	819	260	909	698	1216	3225	1397	710
ENST00000555168_NKAPP1_47_dist1638_lncrna-promoter	ENST00000452254_NKAPP1_lncrna-promoter	231	115	101	50	2596	165	321	134	1788	805	415	431
ENST00000428273_RP11-109A6.3_1147_dist794_lncrna-promoter	ENST00000428273_RP11-109A6.3_lncrna-promoter	296	199	172	131	289	16	52	160	298	370	68	151
ENST00000262584_RPL8_1070_dist28127_promoter-long	ENST00000262584_RPL8_promoter-long	1598	909	588	1302	6672	1364	1731	2472	2547	7028	3541	2423
ENST00000250448_FOXA1_48_dist4314_promoter	ENST00000250448_FOXA1_promoter	1250	635	711	959	2970	1121	1452	1977	2114	5902	3208	2001
ENST00000448963_LINC00865_1004_dist7742_lncrna-long	ENST00000448963_LINC00865_lncrna-long	776	461	320	558	1661	744	933	630	2565	3336	2603	1293
ENST00000420693_RP11-290D2.3_4038_dist4345_lncrna-long	ENST00000420693_RP11-290D2.3_lncrna-long	494	139	127	75	0	57	3	335	1211	954	0	0
ENST00000610088_RP11-357C3.3_18_dist1808_lncrna-promoter	ENST00000609401_RP11-357C3.3_lncrna-promoter	431	171	82	127	54	0	620	198	808	1	310	1487
ENST00000487238_RP11-550I24.2_753_dist7858_lncrna-long	ENST00000487238_RP11-550I24.2_lncrna-long	578	193	191	557	3022	843	331	374	373	785	650	639
ENST00000454875_TTTY14_1194_dist3498_lncrna-promoter	ENST00000324446_TTTY14_lncrna-promoter	529	251	156	72	563	118	1017	317	590	10	638	1835
ENST00000609207_RP11-54O7.3_598_dist1244_lncrna-promoter	ENST00000609207_RP11-54O7.3_lncrna-promoter	3154	2516	1517	2066	15358	3192	2322	3999	6458	18811	7165	6079
ENST00000449307_GS1-124K5.11_992_dist23754_lncrna-long-long	ENST00000449307_GS1-124K5.11_lncrna-long-long	184	141	250	654	1444	451	923	90	672	1121	1150	303
ENST00000552361_RPS26_31_dist1039_promoter	ENST00000552361_RPS26_promoter	1408	1025	630	3307	10800	3662	962	580	2314	3689	3355	1614
ENST00000522762_CTC-340A15.2_66_dist334_lncrna-promoter	ENST00000522762_CTC-340A15.2_lncrna-promoter	113	242	17	0	445	23	159	297	1	1547	0	2
ENST00000415611_AC005682.5_15_dist5152_lncrna-promoter	ENST00000415611_AC005682.5_lncrna-promoter	404	170	101	117	1050	145	670	38	343	1065	1	64
ENST00000413796_AC002511.2_16_dist2379_lncrna-promoter	ENST00000413796_AC002511.2_lncrna-promoter	826	240	249	34	1260	114	415	753	1249	1364	311	132
ENST00000440005_DGCR5_146_dist9590_lncrna-long	ENST00000440005_DGCR5_lncrna-long	1312	924	450	72	829	318	1791	980	454	5857	575	3401
ENST00000433933_AC020571.3_22_dist911_lncrna-promoter	ENST00000433933_AC020571.3_lncrna-promoter	603	426	132	40	417	131	580	189	408	541	930	1674
ENST00000461448_SNHG12_670_dist302_lncrna-long	ENST00000464115_SNHG12_lncrna-long	1061	487	305	609	1917	560	340	1164	359	2185	1439	2465
ENST00000216146_RPL3_3418_dist42857_gene	ENST00000216146_RPL3_gene	1032	563	388	57	779	264	923	631	1681	3967	304	0
ENST00000520360_HOXA11-AS_236_dist10948_lncrna-long-long	ENST00000520360_HOXA11-AS_lncrna-long-long	562	98	55	67	210	27	738	170	890	0	209	0
ENST00000466734_LINC00883_1010_dist449_lncrna-promoter	ENST00000466734_LINC00883_lncrna-promoter	1070	708	299	217	1080	396	1217	657	714	1572	1410	276
ENST00000430666_DLG1-AS1_130_dist575_lncrna-long	ENST00000430666_DLG1-AS1_lncrna-long	507	745	267	176	430	371	239	399	1122	2358	877	184
ENST00000566922_LA16c-385E7.1_8_dist2382_lncrna-long	ENST00000566922_LA16c-385E7.1_lncrna-long	2025	902	1116	1280	7426	1486	4245	2940	5521	6252	5719	3670
ENST00000423737_RP11-191L9.4_372_dist8078_lncrna-long	ENST00000423737_RP11-191L9.4_lncrna-long	602	216	175	114	2530	1925	1089	868	236	7237	2809	7
ENST00000500682_RP11-277P12.20_11_dist7618_lncrna-long	ENST00000500682_RP11-277P12.20_lncrna-long	462	398	191	104	905	236	492	336	816	631	363	549
ENST00000509548_RP11-789C1.2_51_dist4960_lncrna-promoter	ENST00000509548_RP11-789C1.2_lncrna-promoter	563	72	148	369	2371	4561	215	610	525	2530	2846	538
ENST00000522735_UBXN8_942_dist352_lncrna-long	ENST00000522735_UBXN8_lncrna-long	736	670	324	77	389	142	1085	1149	1574	8134	536	598
ENST00000465477_RP11-379F4.4_3107_dist4623_lncrna-long	ENST00000465477_RP11-379F4.4_lncrna-long	77	305	99	174	996	110	165	312	812	3169	391	688
ENST00000520149_RP11-157E21.1_3651_dist7845_lncrna-long	ENST00000520149_RP11-157E21.1_lncrna-long	186	106	142	97	262	107	367	540	587	0	511	1
ENST00000420000_AC026188.1_2590_dist3311_lncrna-long	ENST00000420000_AC026188.1_lncrna-long	376	291	177	2	701	147	667	912	0	3	280	299
ENST00000498005_RP11-167H9.6_15_dist4021_lncrna-promoter	ENST00000472890_RP11-167H9.6_lncrna-promoter	1118	588	359	1330	4573	1334	690	976	1159	2203	1534	1961
ENST00000434418_LINC01090_339_dist3495_lncrna-long	ENST00000434418_LINC01090_lncrna-long	525	235	204	205	927	364	1535	970	1615	3075	1661	314
ENST00000390168_H19_22111_dist9256_lncrna-long	ENST00000390168_H19_lncrna-long	629	326	185	296	1183	281	155	466	612	954	256	0
ENST00000412736_MEG3_136669_dist6890_lncrna-long	ENST00000554639_MEG3_lncrna-long	3780	2613	1620	4983	19822	15463	4941	4346	4708	28150	20578	9064
ENST00000433644_RP11-435O5.2_260_dist3594_lncrna-promoter	ENST00000433644_RP11-435O5.2_lncrna-promoter	412	199	127	267	1860	605	271	588	1655	686	2293	1185
ENST00000552361_RPS26_46_dist1478_strand	ENST00000552361_RPS26_strand	201	83	83	285	2027	208	494	75	123	0	336	133
ENST00000496886_RP11-711M9.1_2246_dist3093_lncrna-promoter	ENST00000496886_RP11-711M9.1_lncrna-promoter	929	598	476	459	2015	512	811	727	977	3597	467	213
ENST00000444463_LINC00176_305_dist1892_lncrna-promoter	ENST00000444463_LINC00176_lncrna-promoter	820	887	444	3622	9827	2245	632	983	3329	7692	4732	1770
ENST00000564471_CTB-113P19.4_87_dist2780_lncrna-long	ENST00000564471_CTB-113P19.4_lncrna-long	199	194	133	78	3078	1	282	1028	0	2786	3	215
ENST00000499762_A2M-AS1_28_dist1970_lncrna-long	ENST00000499762_A2M-AS1_lncrna-long	301	64	126	187	78	16	312	488	924	4331	520	314
ENST00000453491_RP11-539I5.1_3371_dist8160_lncrna-long	ENST00000453491_RP11-539I5.1_lncrna-long	423	300	210	311	2531	542	852	650	1677	971	1412	1036
ENST00000512200_RP11-757G1.6_6_dist9360_lncrna-long	ENST00000512200_RP11-757G1.6_lncrna-long	2129	2618	900	1158	6030	2555	3244	1717	4850	11792	5606	2447
ENST00000372490_RP11-247A12.2_10932_dist3550_lncrna-long	ENST00000372490_RP11-247A12.2_lncrna-long	1669	1214	736	4338	20507	4096	1667	1062	1714	11724	4225	3430
ENST00000456532_RP5-1158E12.3_1868_dist302_lncrna-long	ENST00000456532_RP5-1158E12.3_lncrna-long	1174	690	441	270	1928	488	929	1217	1019	2183	1021	1538
ENST00000464767_LINC00341_5710_dist5511_lncrna-long	ENST00000464767_LINC00341_lncrna-long	191	304	50	0	126	43	0	190	375	0	0	0
ENST00000452787_AC007163.3_1822_dist9427_lncrna-long	ENST00000452787_AC007163.3_lncrna-long	1897	1165	913	2451	22081	5079	2611	2594	2655	15670	5456	5243
ENST00000558010_RP11-279F6.2_65536_dist88430_lncrna-long-long	ENST00000558010_RP11-279F6.2_lncrna-long-long	234	113	59	56	310	65	103	72	277	738	401	72
ENST00000429493_RP11-220I1.1_92_dist654_lncrna-long	ENST00000429493_RP11-220I1.1_lncrna-long	1839	629	709	196	3789	789	2373	1963	2705	4254	1979	2997
ENST00000411630_DANCR_3430_dist5330_lncrna-long	ENST00000444958_DANCR_lncrna-long	902	827	263	98	1353	614	786	418	983	2240	768	1986
R34_MXRA8_intron1_5_dist1257_R34	tggene_R34	1408	587	417	637	20389	1155	2112	1027	4291	5846	896	2050
ENST00000442969_ANKRD20A19P_685_dist6174_lncrna-long	ENST00000442969_ANKRD20A19P_lncrna-long	690	230	176	31	743	48	369	310	1297	3966	4	1596
ENST00000521696_RP11-410L14.2_134_dist8488_lncrna-long	ENST00000521696_RP11-410L14.2_lncrna-long	203	121	73	0	171	19	511	180	0	606	0	0
ENST00000420537_RP1-85F18.5_308_dist350_lncrna-promoter	ENST00000420537_RP1-85F18.5_lncrna-promoter	589	307	201	134	1452	195	455	1008	833	3286	237	587
ENST00000543907_RP11-881M11.4_166_dist386_lncrna-promoter	ENST00000543907_RP11-881M11.4_lncrna-promoter	3392	2397	1172	6148	26809	6886	4534	4304	7331	17781	13578	10957
ENST00000565513_RP11-382A20.2_191_dist456_lncrna-promoter	ENST00000565513_RP11-382A20.2_lncrna-promoter	1667	757	377	776	1885	887	615	634	2088	7194	1459	1657
ENST00000423060_RP3-476K8.3_71_dist1014_lncrna-promoter	ENST00000423060_RP3-476K8.3_lncrna-promoter	692	150	175	20	238	11	315	339	301	1504	1272	4
ENST00000419103_AC007285.6_1_dist10315_lncrna-long-long	ENST00000419103_AC007285.6_lncrna-long-long	625	248	191	16	754	184	169	559	552	643	843	405
ENST00000566203_MMP24-AS1_2063_dist264_lncrna-long	ENST00000566203_MMP24-AS1_lncrna-long	1697	1316	735	1068	3781	1656	1211	1007	3856	3591	3723	802
ENST00000420330_AC009404.2_97_dist4444_lncrna-long	ENST00000420330_AC009404.2_lncrna-long	397	201	88	142	419	699	1	132	1189	2943	755	140
ENST00000274065_RPS3A_24_dist18624_gene	ENST00000274065_RPS3A_gene	296	150	76	67	688	69	371	319	590	0	1	0
ENST00000522715_KB-1732A1.1_394_dist9406_lncrna-long	ENST00000522715_KB-1732A1.1_lncrna-long	354	391	224	161	376	125	845	354	1	1	559	318
ENST00000564479_RP11-275F13.1_116_dist1500_lncrna-long	ENST00000564479_RP11-275F13.1_lncrna-long	1330	740	394	9254	28953	8044	1127	1741	1769	23592	12458	8313
ENST00000418088_TP73-AS1_359_dist1324_lncrna-promoter	ENST00000418088_TP73-AS1_lncrna-promoter	245	171	93	748	2907	848	887	921	871	2322	1648	934
ENST00000503668_HULC_22_dist2518_lncrna-promoter	ENST00000503668_HULC_lncrna-promoter	466	274	199	207	437	385	2	464	2	3211	1413	329
ENST00000560800_NR2F2-AS1_878_dist3106_lncrna-long	ENST00000560800_NR2F2-AS1_lncrna-long	942	630	533	1939	8022	2669	1131	812	1320	7508	2888	2242
ENST00000564984_RP5-1142A6.9_8_dist2191_lncrna-long	ENST00000564984_RP5-1142A6.9_lncrna-long	343	209	221	6088	19400	4967	170	138	367	6103	3870	2001
ENST00000598742_RPS19_777_dist882_intron	ENST00000598742_RPS19_intron	576	222	302	143	602	135	572	298	1386	1	257	545
ENST00000560282_SPATA41_215_dist4237_lncrna-long	ENST00000340644_SPATA41_lncrna-long	953	466	202	839	2224	498	910	213	1339	3253	1094	1658
ENST00000501599_SPTY2D1-AS1_125_dist2973_lncrna-promoter	ENST00000501599_SPTY2D1-AS1_lncrna-promoter	1390	828	519	1721	9300	2353	801	1281	590	3236	919	2412
ENST00000412571_RP1-122P22.2_7110_dist6919_lncrna-long	ENST00000412571_RP1-122P22.2_lncrna-long	185	375	149	87	575	162	728	281	524	451	709	726
ENST00000479035_RPL23_5560_dist8806_gene	ENST00000479035_RPL23_gene	2072	1379	541	1788	5407	1628	1613	472	3485	7721	3110	1196
ENST00000396203_RPL14_33_dist4077_promoter	ENST00000396203_RPL14_promoter	471	184	130	62	237	118	614	679	814	1633	1044	1053
ENST00000442440_RP3-322G13.5_1123_dist361_lncrna-promoter	ENST00000442440_RP3-322G13.5_lncrna-promoter	2020	1728	956	2126	8368	1961	2415	1623	1145	6078	3849	6359
ENST00000300458_LINC00483_287_dist1723_lncrna-promoter	ENST00000450727_LINC00483_lncrna-promoter	140	91	31	0	1	32	132	0	0	0	0	458
ENST00000435844_LINC00493_630_dist6035_lncrna-long	ENST00000435844_LINC00493_lncrna-long	855	837	231	154	1246	305	1113	887	1349	2731	809	1
ENST00000415611_AC005682.5_670_dist1564_lncrna-promoter	ENST00000415611_AC005682.5_lncrna-promoter	1072	778	273	129	592	81	138	884	1317	698	80	678
ENST00000565700_RP11-517C16.2_372_dist5796_lncrna-long	ENST00000565700_RP11-517C16.2_lncrna-long	656	422	116	1420	5444	1102	424	337	439	1307	2083	1477
ENST00000376678_RP11-638F5.1_206_dist1928_lncrna-promoter	ENST00000376678_RP11-638F5.1_lncrna-promoter	542	346	264	557	1309	729	900	547	541	2530	1028	709
ENST00000419190_RP11-465N4.4_5_dist371_lncrna-long	ENST00000419190_RP11-465N4.4_lncrna-long	398	404	305	4996	16393	3686	371	961	529	9135	4879	4484
ENST00000442440_RP3-322G13.5_1052_dist1490_lncrna-promoter	ENST00000442440_RP3-322G13.5_lncrna-promoter	367	246	46	32	638	82	433	110	851	123	186	1
ENST00000598742_RPS19_34_dist7030_intron	ENST00000598742_RPS19_intron	201	110	122	0	265	117	701	183	467	875	2	0
ENST00000274065_RPS3A_9_dist13130_promoter-long	ENST00000274065_RPS3A_promoter-long	322	231	141	331	9190	863	1436	824	1140	120	2118	1604
ENST00000332468_RP1-130H16.16_41_dist464_lncrna-long	ENST00000332468_RP1-130H16.16_lncrna-long	1457	988	638	3314	52740	3232	812	786	1829	4012	3037	2123
ENST00000592070_LINC00629_154_dist4794_lncrna-promoter	ENST00000592070_LINC00629_lncrna-promoter	387	505	304	196	877	429	770	972	1192	3195	1638	611
ENST00000519077_TUG1_219_dist2613_lncrna-long	ENST00000519077_TUG1_lncrna-long	463	201	98	0	540	24	612	973	1395	1829	0	3
ENST00000491306_RPL37A_9857_dist44843_gene	ENST00000491306_RPL37A_gene	154	81	58	27	240	32	553	475	0	0	0	1
ENST00000520838_AC034243.1_7_dist4488_lncrna-long	ENST00000520838_AC034243.1_lncrna-long	447	248	132	39	554	116	701	457	914	799	281	1692
ENST00000606998_RP11-356I2.4_706_dist1314_lncrna-promoter	ENST00000606998_RP11-356I2.4_lncrna-promoter	204	100	46	1854	6968	1286	0	126	0	1456	837	487
ENST00000451766_RP11-443B7.1_1492_dist17079_lncrna-long-long	ENST00000451766_RP11-443B7.1_lncrna-long-long	132	25	87	45	0	161	135	1	570	251	213	0
ENST00000412712_AC011747.7_424_dist8442_lncrna-long	ENST00000412712_AC011747.7_lncrna-long	431	209	149	90	1191	44	3	617	335	0	0	422
NonTargetingControlGuideForHuman_0152_NonTargetingControlGuideForHuman_0296_NonTarget	NonTargetControl_NonTarget	2209	941	760	3785	17194	2436	1054	1844	1668	7827	3656	4196
ENST00000536497_RP11-885B4.2_2816_dist7116_lncrna-long	ENST00000536497_RP11-885B4.2_lncrna-long	436	273	85	70	597	2108	502	420	144	1461	2405	669
ENST00000439539_GHRLOS_450_dist1355_lncrna-long	ENST00000439539_GHRLOS_lncrna-long	674	400	268	427	1099	213	1674	810	2284	956	2	448
ENST00000552361_RPS26_34_dist83691_promoter-long	ENST00000552361_RPS26_promoter-long	841	337	335	19542	49121	12548	1728	1563	1500	26544	17484	9438
ENST00000425887_AC008268.1_1_dist3617_lncrna-long	ENST00000425887_AC008268.1_lncrna-long	814	317	379	381	2861	598	481	1261	1061	614	1900	717
ENST00000398859_CDIPT-AS1_329_dist476_lncrna-long	ENST00000398859_CDIPT-AS1_lncrna-long	460	356	110	9	753	83	475	331	953	0	614	577
ENST00000564834_LINC01003_782_dist1467_lncrna-long	ENST00000564834_LINC01003_lncrna-long	457	488	331	498	2104	338	824	207	916	2564	696	527
ENST00000417039_AC016995.3_3_dist3659_lncrna-promoter	ENST00000417039_AC016995.3_lncrna-promoter	654	449	150	95	1942	522	122	386	1100	2198	576	1286
ENST00000378479_LINC01121_7625_dist5249_lncrna-long	ENST00000430650_LINC01121_lncrna-long	693	417	164	763	4413	1372	565	413	424	1962	1932	1938
ENST00000547042_RP4-816N1.7_2_dist389_lncrna-long	ENST00000547042_RP4-816N1.7_lncrna-long	491	146	172	2212	6986	1368	701	626	4	3433	3248	1378
ENST00000457079_LINC00885_580_dist307_lncrna-promoter	ENST00000457079_LINC00885_lncrna-promoter	730	256	228	362	2079	498	258	552	792	821	357	899
AAVS1_44_146_dist1204_AAVS1	AAVS1_AAVS1	523	238	268	187	409	193	223	432	2172	1195	422	0
ENST00000420537_RP1-85F18.5_573_dist437_lncrna-long	ENST00000420537_RP1-85F18.5_lncrna-long	444	510	116	99	691	327	921	1032	1784	1579	779	987
ENST00000433465_LINC00205_352_dist1321_lncrna-promoter	ENST00000433465_LINC00205_lncrna-promoter	1434	688	672	489	4853	777	688	2086	1938	4974	2433	3451
ENST00000454681_RP11-141M1.3_543_dist4810_lncrna-promoter	ENST00000454681_RP11-141M1.3_lncrna-promoter	95	67	2	114	484	223	205	1	0	682	193	251
ENST00000350995_EZH2_255_dist32999_intron	ENST00000320356_EZH2_intron	726	429	285	294	1895	371	389	627	858	1378	389	203
ENST00000393099_RPL13_645_dist46717_promoter-long	ENST00000311528_RPL13_promoter-long	264	167	86	170	196	37	194	110	127	0	49	222
ENST00000557335_RP11-84C10.4_275_dist2633_lncrna-long	ENST00000557335_RP11-84C10.4_lncrna-long	288	0	45	0	255	63	243	371	548	1054	0	348
ENST00000414475_RP11-33A14.1_17_dist3865_lncrna-promoter	ENST00000414475_RP11-33A14.1_lncrna-promoter	651	275	204	122	329	165	190	497	1701	391	227	2
ENST00000501448_AC005329.7_751_dist635_lncrna-promoter	ENST00000501448_AC005329.7_lncrna-promoter	2482	1856	797	2726	16299	2137	3220	2136	2823	3694	5563	3237
ENST00000519570_CTC-340A15.2_11_dist412_lncrna-promoter	ENST00000522762_CTC-340A15.2_lncrna-promoter	118	68	27	18	0	0	0	0	0	0	602	4
HOTAIR_26_dist2680_HOTAIR	HOTAIR_HOTAIR	1011	544	542	333	3032	1398	936	1376	893	3288	3118	960
ENST00000504932_RP11-677M14.3_2991_dist394_lncrna-promoter	ENST00000504932_RP11-677M14.3_lncrna-promoter	410	241	137	438	1035	385	183	182	331	366	780	314
ENST00000466734_LINC00883_1749_dist6180_lncrna-long	ENST00000466734_LINC00883_lncrna-long	1702	1125	909	4475	9775	3411	2099	2200	4568	3945	6009	2668
ENST00000526061_RP11-1L12.3_80_dist2195_lncrna-promoter	ENST00000526061_RP11-1L12.3_lncrna-promoter	1664	621	476	868	2784	584	2341	3355	1907	4776	2099	1220
ENST00000540866_RP11-197N18.2_15_dist234_lncrna-long	ENST00000540866_RP11-197N18.2_lncrna-long	1677	1307	566	744	3494	4597	1224	818	1468	3001	3888	1019
ENST00000453348_AC074389.9_578_dist789_lncrna-promoter	ENST00000453348_AC074389.9_lncrna-promoter	1049	652	459	514	4518	554	985	650	768	3263	887	2446
ENST00000479035_RPL23_7014_dist85090_gene	ENST00000479035_RPL23_gene	1090	486	441	1311	7360	1672	1805	2813	3327	7988	3004	3014
ENST00000316786_C9orf106_2944_dist1208_lncrna-promoter	ENST00000316786_C9orf106_lncrna-promoter	686	851	541	1337	4253	1032	520	1005	1361	4742	3303	894
ENST00000457535_LAMTOR5-AS1_4_dist412_lncrna-promoter	ENST00000590413_LAMTOR5-AS1_lncrna-promoter	526	342	229	230	1721	300	1024	268	1	2	1549	127
ENST00000533004_FAM83H-AS1_6439_dist747_lncrna-long	ENST00000533004_FAM83H-AS1_lncrna-long	922	565	292	24	360	1374	1231	590	1140	4904	2386	628
ENST00000564834_LINC01003_340_dist4470_lncrna-long	ENST00000564834_LINC01003_lncrna-long	257	195	68	40	274	0	98	162	572	1272	372	924
ENST00000412178_HM13-AS1_873_dist3987_lncrna-promoter	ENST00000412178_HM13-AS1_lncrna-promoter	774	341	210	4594	12300	3150	321	1092	25	5045	2930	5066
ENST00000567253_RP11-723O4.9_138_dist7786_lncrna-long	ENST00000567253_RP11-723O4.9_lncrna-long	1623	619	437	3593	15663	4385	1138	1616	3761	10218	7440	4317
ENST00000560655_RP11-279F6.3_340_dist1258_lncrna-promoter	ENST00000560655_RP11-279F6.3_lncrna-promoter	855	465	248	165	2069	257	1695	484	1039	3601	12	1210
ENST00000454224_AC011747.4_19447_dist6878_lncrna-long	ENST00000454224_AC011747.4_lncrna-long	338	366	175	66	72	74	110	388	1202	1997	618	2
ENST00000412181_RP11-374P20.4_1483_dist960_lncrna-long	ENST00000412181_RP11-374P20.4_lncrna-long	1344	785	613	429	2760	569	880	1412	1975	1642	1719	868
ENST00000521558_RP11-1081M5.1_122_dist10690_lncrna-long-long	ENST00000521558_RP11-1081M5.1_lncrna-long-long	1004	443	228	3113	7821	2430	583	597	1083	1626	4940	2019
ENST00000475197_LINC00852_445_dist318_lncrna-promoter	ENST00000475197_LINC00852_lncrna-promoter	1559	1256	359	1384	5614	2168	1000	832	3004	6030	2820	4091
ENST00000513560_NNT-AS1_117_dist3984_lncrna-long	ENST00000513560_NNT-AS1_lncrna-long	240	129	150	433	1048	372	249	469	524	2933	799	1181
ENST00000565162_AC004463.6_490_dist3647_lncrna-promoter	ENST00000565162_AC004463.6_lncrna-promoter	353	165	90	32	396	15	0	160	141	1471	264	232
ENST00000527799_RP11-754B17.1_262_dist379_lncrna-promoter	ENST00000527799_RP11-754B17.1_lncrna-promoter	462	280	303	63	1281	1146	399	518	773	4227	1327	1261
ENST00000420243_POU6F2-AS2_711_dist7680_lncrna-long	ENST00000420243_POU6F2-AS2_lncrna-long	164	143	41	31	231	63	0	92	441	572	0	1
ENST00000505156_LINC00536_97_dist2376_lncrna-promoter	ENST00000505156_LINC00536_lncrna-promoter	1207	810	455	409	1869	1227	1121	1481	1474	3974	1296	439
ENST00000514597_RP11-53O19.1_273_dist7362_lncrna-long	ENST00000514597_RP11-53O19.1_lncrna-long	177	75	88	134	567	2017	0	306	2	3932	1297	892
ENST00000437488_RP11-385J1.2_1062_dist7122_lncrna-long	ENST00000437488_RP11-385J1.2_lncrna-long	333	236	84	100	426	681	794	247	1227	1000	370	682
ENST00000260443_RSL24D1_3092_dist97789_gene	ENST00000260443_RSL24D1_gene	1325	1233	556	219	1400	316	740	807	1503	2563	1146	1822
ENST00000558245_RP11-462P6.1_96_dist3690_lncrna-promoter	ENST00000558245_RP11-462P6.1_lncrna-promoter	1258	629	545	1519	6181	1517	1653	1938	2038	6414	3114	1679
ENST00000412483_RP4-799P18.2_5650_dist9477_lncrna-long	ENST00000412483_RP4-799P18.2_lncrna-long	1521	502	427	1805	9892	2477	646	522	751	4193	3899	2565
ENST00000514186_LINC00992_157_dist3840_lncrna-long	ENST00000514186_LINC00992_lncrna-long	698	512	202	78	338	347	388	843	522	3464	307	850
HOTAIR_31_dist3191_HOTAIR	HOTAIR_HOTAIR	560	167	170	642	2381	349	753	424	581	191	792	230
ENST00000560882_RP11-279F6.1_63460_dist7812_lncrna-long	ENST00000498938_RP11-279F6.1_lncrna-long	2505	1882	1159	573	6155	1269	2522	3716	3946	8705	2765	3781
ENST00000290295_HOXB13_244_dist1343_strand	ENST00000290295_HOXB13_strand	242	71	232	765	2506	729	375	562	775	2831	824	2090
ENST00000501931_DNM1P35_187_dist1409_lncrna-promoter	ENST00000501931_DNM1P35_lncrna-promoter	2516	1584	718	1632	5018	1757	2575	2327	3881	9470	3342	3879
ENST00000506914_RP11-38L15.3_8_dist1209_lncrna-long	ENST00000506914_RP11-38L15.3_lncrna-long	652	613	395	417	1311	510	204	493	150	617	78	471
ENST00000555918_RP11-317N8.5_2_dist310_lncrna-promoter	ENST00000555918_RP11-317N8.5_lncrna-promoter	809	491	251	346	2980	325	572	1100	1281	2108	940	981
ENST00000550941_CTD-2503I6.1_364_dist7414_lncrna-long	ENST00000550941_CTD-2503I6.1_lncrna-long	434	184	31	0	0	113	281	244	307	946	3	0
ENST00000510095_RP11-281P23.2_2_dist4073_lncrna-promoter	ENST00000510095_RP11-281P23.2_lncrna-promoter	276	278	144	905	3567	789	863	178	827	3401	1763	859
ENST00000274242_RPL37_12_dist420_strand	ENST00000274242_RPL37_strand	1631	1211	968	3289	10486	3639	1186	2856	6356	12355	5230	1949
ENST00000423060_RP3-476K8.3_354_dist661_lncrna-long	ENST00000423060_RP3-476K8.3_lncrna-long	149	107	138	1049	2614	1206	0	100	123	1805	870	1
ENST00000558245_RP11-462P6.1_189_dist3428_lncrna-promoter	ENST00000558245_RP11-462P6.1_lncrna-promoter	278	37	45	1	0	33	137	109	414	980	290	2
ENST00000607322_RP11-498P14.5_83_dist361_lncrna-promoter	ENST00000607322_RP11-498P14.5_lncrna-promoter	303	298	72	28	0	75	56	79	459	1014	281	1270
ENST00000473938_RP11-47P18.2_7_dist4710_lncrna-promoter	ENST00000473938_RP11-47P18.2_lncrna-promoter	81	21	18	0	167	0	107	95	0	2	0	176
ENST00000450093_TOPORS-AS1_25_dist755_lncrna-promoter	ENST00000425533_TOPORS-AS1_lncrna-promoter	367	159	88	47	429	1	236	231	0	810	0	121
ENST00000412571_RP1-122P22.2_850_dist418_lncrna-promoter	ENST00000412571_RP1-122P22.2_lncrna-promoter	101	99	36	0	0	55	0	1	455	2566	0	630
ENST00000338970_RPL14_25_dist4034_promoter	ENST00000396203_RPL14_promoter	495	181	203	304	1288	650	536	420	1518	1129	1336	1045
ENST00000530344_ZBED5-AS1_730_dist635_lncrna-long	ENST00000501079_ZBED5-AS1_lncrna-long	708	264	211	67	308	221	461	733	2	2058	356	2
ENST00000324348_AC025335.1_1008_dist1278_lncrna-promoter	ENST00000324348_AC025335.1_lncrna-promoter	282	215	77	113	1885	370	210	81	649	312	219	190
ENST00000414046_HCP5_129_dist9701_lncrna-long	ENST00000414046_HCP5_lncrna-long	441	115	176	4366	14641	3300	4	820	249	5479	6458	2527
ENST00000416473_RP11-439K3.1_576_dist707_lncrna-promoter	ENST00000416473_RP11-439K3.1_lncrna-promoter	608	407	293	281	2334	522	609	771	290	984	716	550
ENST00000491306_RPL37A_984_dist31635_promoter-long	ENST00000491306_RPL37A_promoter-long	639	552	261	259	1375	385	505	1121	1041	5520	876	661
ENST00000316786_C9orf106_2278_dist5197_lncrna-promoter	ENST00000316786_C9orf106_lncrna-promoter	1337	1008	615	534	3613	773	1468	1828	5561	8310	2572	1841
ENST00000413848_AC005037.3_7_dist1209_lncrna-long	ENST00000413848_AC005037.3_lncrna-long	364	60	123	27	134	24	180	262	267	0	223	0
ENST00000565044_RP11-734K21.5_893_dist1028_lncrna-promoter	ENST00000565044_RP11-734K21.5_lncrna-promoter	638	247	220	371	2211	307	1208	762	534	2308	570	731
ENST00000533390_RP11-627G23.1_27617_dist5681_lncrna-long	ENST00000533390_RP11-627G23.1_lncrna-long	305	153	191	61	556	103	248	181	277	788	356	200
ENST00000446644_AC016738.3_249_dist1921_lncrna-long	ENST00000433012_AC016738.3_lncrna-long	472	247	229	144	4323	263	581	934	598	2323	506	679
ENST00000451766_RP11-443B7.1_166_dist3681_lncrna-promoter	ENST00000451766_RP11-443B7.1_lncrna-promoter	388	122	113	1485	4499	1342	379	103	1254	429	1216	496
ENST00000431979_LINC01087_26_dist10243_lncrna-long-long	ENST00000431979_LINC01087_lncrna-long-long	1945	916	637	1373	6417	2138	990	1162	4977	6162	4404	3430
ENST00000526611_RP1-179N16.6_4_dist631_lncrna-promoter	ENST00000526611_RP1-179N16.6_lncrna-promoter	826	278	233	435	2528	532	785	579	1612	4157	1271	3008
ENST00000447933_LINC01006_8818_dist5840_lncrna-long	ENST00000425712_LINC01006_lncrna-long	612	284	107	200	1251	422	78	491	98	417	1117	439
ENST00000554679_CTD-2566J3.1_242_dist2757_lncrna-long	ENST00000554679_CTD-2566J3.1_lncrna-long	300	320	225	67	742	87	619	673	3	2913	398	317
ENST00000393099_RPL13_638_dist58169_promoter-long	ENST00000311528_RPL13_promoter-long	1228	876	578	469	3649	1021	836	599	594	2933	1870	1630
ENST00000274242_RPL37_371_dist8056_gene	ENST00000274242_RPL37_gene	178	76	19	0	0	0	66	0	0	309	119	0
ENST00000520840_RP11-875O11.3_15_dist1316_lncrna-promoter	ENST00000520840_RP11-875O11.3_lncrna-promoter	218	88	65	27	0	54	260	169	742	894	1	0
ENST00000540866_RP11-197N18.2_20_dist213_lncrna-long	ENST00000540866_RP11-197N18.2_lncrna-long	867	536	470	144	330	1624	1478	851	1582	3961	948	1243
ENST00000564834_LINC01003_2516_dist394_lncrna-long	ENST00000564834_LINC01003_lncrna-long	152	61	44	36	58	0	0	56	441	0	0	0
ENST00000417299_RP1-278O22.1_528_dist1290_lncrna-promoter	ENST00000417299_RP1-278O22.1_lncrna-promoter	415	151	151	152	488	465	380	333	550	1575	744	1293
ENST00000451940_NUTM2A-AS1_37_dist30167_lncrna-long-long	ENST00000451940_NUTM2A-AS1_lncrna-long-long	441	104	150	788	1913	627	271	352	612	2148	1764	341
ENST00000541723_FAM222A-AS1_13309_dist2541_lncrna-long	ENST00000541723_FAM222A-AS1_lncrna-long	832	321	341	95	1510	340	1022	688	283	2	1317	1188
ENST00000605833_VIM-AS1_244_dist303_lncrna-promoter	ENST00000437232_VIM-AS1_lncrna-promoter	463	386	229	342	1807	170	150	564	2174	442	1372	458
ENST00000420255_AP000472.2_518_dist5219_lncrna-long	ENST00000420255_AP000472.2_lncrna-long	218	74	46	31	411	222	481	108	328	715	462	363
ENST00000435649_RP4-665J23.1_1619_dist4000_lncrna-promoter	ENST00000435649_RP4-665J23.1_lncrna-promoter	999	380	196	894	3607	1152	464	140	818	803	1068	486
ENST00000426534_AL035610.1_2436_dist9067_lncrna-long	ENST00000426534_AL035610.1_lncrna-long	733	393	186	1795	4041	988	844	637	1463	2940	2753	1665
ENST00000577164_MIR22HG_31_dist1841_lncrna-long	ENST00000571091_MIR22HG_lncrna-long	569	242	144	774	11157	1583	404	508	854	1502	1138	729
ENST00000609207_RP11-54O7.3_425_dist232_lncrna-promoter	ENST00000609207_RP11-54O7.3_lncrna-promoter	135	92	188	35	92	37	1	276	546	0	0	371
ENST00000374922_RP11-622K12.1_114_dist1342_lncrna-long	ENST00000374922_RP11-622K12.1_lncrna-long	463	284	184	315	666	282	500	507	1888	2672	1588	0
ENST00000505156_LINC00536_74557_dist17545_lncrna-long-long	ENST00000505156_LINC00536_lncrna-long-long	1282	364	316	4165	18415	4193	1108	996	2055	12781	4309	3382
ENST00000560295_CASC7_422_dist10540_lncrna-long-long	ENST00000560295_CASC7_lncrna-long-long	603	111	102	956	2864	610	510	390	276	433	982	402
ENST00000434565_LINC00571_327_dist7643_lncrna-long	ENST00000434565_LINC00571_lncrna-long	628	214	167	47	554	298	283	389	675	389	226	774
ENST00000250448_FOXA1_212_dist41742_gene	ENST00000250448_FOXA1_gene	1404	854	549	570	5173	905	859	1333	2645	3581	1284	846
ENST00000425953_AC092835.2_340_dist13318_lncrna-long-long	ENST00000425953_AC092835.2_lncrna-long-long	541	335	312	727	2969	1962	587	882	3023	5019	4523	1736
ENST00000428747_RP3-467K16.2_595_dist1897_lncrna-long	ENST00000428747_RP3-467K16.2_lncrna-long	974	492	232	892	1581	759	871	630	1213	1160	848	124
ENST00000438266_AC109333.10_14_dist632_lncrna-promoter	ENST00000438266_AC109333.10_lncrna-promoter	389	21	191	1091	4842	1644	276	529	1022	6969	521	378
ENST00000332965_Z83851.3_554_dist1042_lncrna-promoter	ENST00000332965_Z83851.3_lncrna-promoter	1524	1197	792	8175	23150	6084	2602	2445	2923	11244	7669	6380
ENST00000591357_JRK_59_dist407_lncrna-promoter	ENST00000591357_JRK_lncrna-promoter	1559	688	564	2424	10046	2687	522	1820	1187	5641	5459	2990
ENST00000425630_LINC00200_8638_dist4031_lncrna-long	ENST00000425630_LINC00200_lncrna-long	1167	684	311	1666	5721	1013	1190	677	2303	1926	2178	2429
ENST00000338970_RPL14_78_dist69991_promoter-long	ENST00000338970_RPL14_promoter-long	1118	916	526	869	5352	1313	1478	1706	3843	1169	1730	1970
ENST00000429897_LINC00969_15_dist18667_lncrna-long-long	ENST00000429897_LINC00969_lncrna-long-long	304	127	56	1648	3649	1120	133	1	449	3985	2434	2244
ENST00000534891_RP11-712B9.2_6_dist9704_lncrna-long	ENST00000534891_RP11-712B9.2_lncrna-long	1036	273	327	30	1459	466	1291	1983	1439	2473	597	1048
ENST00000557373_RP11-73E17.2_258_dist347_lncrna-promoter	ENST00000557373_RP11-73E17.2_lncrna-promoter	629	467	298	177	2653	418	917	734	580	2771	863	403
ENST00000274065_RPS3A_286_dist26651_promoter-long	ENST00000274065_RPS3A_promoter-long	212	111	25	279	1188	203	1	1	0	1025	0	1
ENST00000374690_AR_7525_dist8651_gene	ENST00000374690_AR_gene	942	611	278	630	3794	744	932	602	2035	1596	1804	2427
ENST00000222247_RPL18A_11_dist4534_promoter	ENST00000222247_RPL18A_promoter	1007	605	279	155	1382	113	523	65	1061	3404	425	1177
ENST00000412736_MEG3_7245_dist1494_lncrna-promoter	ENST00000429159_MEG3_lncrna-promoter	853	484	282	438	1345	380	486	378	881	4587	1892	1976
ENST00000570130_RP11-480A16.1_2_dist7931_lncrna-long	ENST00000570130_RP11-480A16.1_lncrna-long	702	311	243	2895	13260	2376	202	465	1298	2194	1968	902
TP53TG1_7_dist5156_TP53TG1	TP53TG1_TP53TG1	670	455	210	244	2659	304	396	541	2824	6453	480	536
ENST00000552361_RPS26_31_dist83696_promoter-long	ENST00000552361_RPS26_promoter-long	517	319	238	2335	6357	1605	313	121	702	4466	1718	1255
ENST00000450451_RP11-193H5.1_119_dist1375_lncrna-promoter	ENST00000450451_RP11-193H5.1_lncrna-promoter	464	199	140	838	3518	658	1	410	1100	1069	895	378
ENST00000456429_MAPKAPK5-AS1_31_dist219_lncrna-promoter	ENST00000456429_MAPKAPK5-AS1_lncrna-promoter	323	189	105	49	2145	149	158	245	1376	361	411	77
ENST00000522374_AC145123.2_12_dist6994_lncrna-long	ENST00000522374_AC145123.2_lncrna-long	1140	825	394	1498	6793	3242	1513	1081	2410	2957	3665	1045
ENST00000422946_ABCC5-AS1_875_dist6485_lncrna-long	ENST00000422946_ABCC5-AS1_lncrna-long	1231	490	454	149	2880	165	1025	944	800	4359	540	2533
ENST00000533004_FAM83H-AS1_7219_dist3870_lncrna-long	ENST00000533004_FAM83H-AS1_lncrna-long	522	516	280	171	963	230	1029	636	5	2677	79	658
ENST00000426575_RP11-318C24.2_407_dist5105_lncrna-long	ENST00000426575_RP11-318C24.2_lncrna-long	276	232	72	342	1470	255	99	426	253	1122	949	133
ENST00000444463_LINC00176_1031_dist5981_lncrna-long	ENST00000444463_LINC00176_lncrna-long	469	147	140	186	1147	1103	75	473	1	2135	1140	179
ENST00000440955_RP3-326I13.1_27_dist8799_lncrna-long	ENST00000440955_RP3-326I13.1_lncrna-long	202	33	128	29	124	46	192	120	195	517	496	0
ENST00000418088_TP73-AS1_260_dist10238_lncrna-long-long	ENST00000452079_TP73-AS1_lncrna-long-long	3193	1796	1205	1380	6439	1856	2757	3439	3935	7406	2592	3544
ENST00000366424_AC144450.2_174_dist1488_lncrna-promoter	ENST00000366424_AC144450.2_lncrna-promoter	1325	378	346	420	5829	595	1351	2007	1378	521	2537	1172
ENST00000434447_RP11-46A10.2_260_dist5713_lncrna-long	ENST00000434447_RP11-46A10.2_lncrna-long	507	212	65	50	514	655	234	507	1340	413	1142	537
ENST00000533767_NAV2-AS2_62_dist3138_lncrna-long	ENST00000533767_NAV2-AS2_lncrna-long	811	413	242	169	497	75	244	508	2599	1476	222	596
ENST00000433465_LINC00205_345_dist584_lncrna-promoter	ENST00000433465_LINC00205_lncrna-promoter	773	533	317	411	1856	506	660	1418	704	2229	1120	2488
ENST00000412483_RP4-799P18.2_991_dist2158_lncrna-promoter	ENST00000412483_RP4-799P18.2_lncrna-promoter	3747	2493	1137	1172	5674	1471	2407	3572	4103	14254	2160	4233
ENST00000429010_AC095067.1_245_dist14886_lncrna-long-long	ENST00000429010_AC095067.1_lncrna-long-long	1920	1341	613	9214	26772	9157	1392	1094	4192	15693	13229	8243
ENST00000605833_VIM-AS1_145_dist257_lncrna-promoter	ENST00000437232_VIM-AS1_lncrna-promoter	191	63	69	52	253	0	206	304	84	325	9	418
ENST00000416191_RP11-441O15.3_229_dist5713_lncrna-long	ENST00000416191_RP11-441O15.3_lncrna-long	1525	560	339	2314	8290	2416	749	1232	1710	3874	3331	1504
ENST00000560295_CASC7_24_dist3125_lncrna-promoter	ENST00000560295_CASC7_lncrna-promoter	590	86	67	667	789	329	0	78	1032	3906	222	357
ENST00000416473_RP11-439K3.1_612_dist514_lncrna-promoter	ENST00000416473_RP11-439K3.1_lncrna-promoter	762	560	240	18	1821	264	308	566	1463	3220	1263	1421
ENST00000560295_CASC7_623_dist438_lncrna-promoter	ENST00000560295_CASC7_lncrna-promoter	334	153	42	0	0	0	0	86	367	0	75	0
RP11-148K1.12_9_dist116_RP11-148K1.12	RP11-148K1.12_RP11-148K1.12	504	725	321	97	613	147	849	457	1158	1830	1830	1448
ENST00000431557_AC012074.2_3118_dist9712_lncrna-long	ENST00000431557_AC012074.2_lncrna-long	473	118	158	606	1965	743	518	816	552	3416	1316	1615
ENST00000507072_RP11-423H2.3_4086_dist8821_lncrna-long	ENST00000507072_RP11-423H2.3_lncrna-long	275	96	83	0	675	116	63	102	242	1040	1	146
ENST00000423222_LINC00467_231_dist378_lncrna-promoter	ENST00000423222_LINC00467_lncrna-promoter	1071	468	332	141	841	449	753	956	2037	2611	487	1275
ENST00000558010_RP11-279F6.2_211_dist226_lncrna-promoter	ENST00000558010_RP11-279F6.2_lncrna-promoter	590	646	359	180	2371	357	563	583	297	3497	196	221
ENST00000423456_MEG3_6086_dist4761_lncrna-promoter	ENST00000429159_MEG3_lncrna-promoter	774	357	375	3497	14000	2427	1475	430	2299	4422	3486	3236
ENST00000566203_MMP24-AS1_909_dist574_lncrna-promoter	ENST00000566203_MMP24-AS1_lncrna-promoter	760	684	394	708	3649	3138	1521	1183	1535	6022	3129	1040
ENST00000565513_RP11-382A20.2_45_dist2435_lncrna-promoter	ENST00000565513_RP11-382A20.2_lncrna-promoter	639	250	340	219	970	878	755	427	1256	1384	585	572
ENST00000497774_FAM211A-AS1_10981_dist3986_lncrna-long	ENST00000384229_FAM211A-AS1_lncrna-long	1859	1198	616	1187	8511	1923	1096	1016	1541	2683	2254	2567
ENST00000437983_SMAD9-AS1_6_dist3440_lncrna-long	ENST00000437983_SMAD9-AS1_lncrna-long	178	0	25	0	0	0	0	0	0	0	85	72
ENST00000551626_SOCS2-AS1_1198_dist903_lncrna-long	ENST00000551626_SOCS2-AS1_lncrna-long	1708	942	429	51	1616	266	489	479	858	3948	642	2336
ENST00000569742_RP11-797A18.4_2_dist1441_lncrna-promoter	ENST00000569742_RP11-797A18.4_lncrna-promoter	974	464	416	367	4042	613	785	1334	919	1613	2294	1690
ENST00000607033_RP3-323P13.2_2327_dist1809_lncrna-long	ENST00000607033_RP3-323P13.2_lncrna-long	193	358	145	1123	5907	1294	324	247	779	1041	1144	1544
ENST00000562866_VPS9D1-AS1_40_dist280_lncrna-promoter	ENST00000562866_VPS9D1-AS1_lncrna-promoter	1867	1434	726	1059	6281	1703	1659	1200	1774	6447	1530	1875
ENST00000449941_RP13-455A7.1_186_dist4472_lncrna-promoter	ENST00000449941_RP13-455A7.1_lncrna-promoter	808	519	354	737	2869	661	516	1399	1919	1235	1217	1555
ENST00000598742_RPS19_170_dist4327_intron	ENST00000598742_RPS19_intron	894	352	381	66	2246	207	586	682	921	910	340	372
ENST00000501599_SPTY2D1-AS1_132_dist4458_lncrna-promoter	ENST00000501599_SPTY2D1-AS1_lncrna-promoter	537	409	233	1243	8675	3790	616	506	953	3041	1478	1609
ENST00000479035_RPL23_917_dist33228_gene	ENST00000479035_RPL23_gene	350	304	185	30	602	1	211	1267	588	563	167	1
ENST00000376678_RP11-638F5.1_64_dist8309_lncrna-long	ENST00000376678_RP11-638F5.1_lncrna-long	168	184	51	17	671	0	246	360	385	2423	0	1
ENST00000320356_EZH2_10894_dist43115_gene	ENST00000320356_EZH2_gene	881	675	532	368	2162	716	343	1107	316	461	1607	1215
ENST00000461286_RFPL1S_957_dist3501_lncrna-long	ENST00000461286_RFPL1S_lncrna-long	959	439	227	10320	28798	7487	722	698	1160	15178	12645	7527
ENST00000560387_AC100830.3_586_dist3483_lncrna-promoter	ENST00000560387_AC100830.3_lncrna-promoter	618	588	388	2121	11413	1892	1243	697	1686	5179	4291	2004
ENST00000429456_AC093642.3_174_dist16768_lncrna-long-long	ENST00000429456_AC093642.3_lncrna-long-long	267	141	116	250	2135	3518	276	185	934	2387	2760	1352
ENST00000503052_RP11-540O11.1_330_dist471_lncrna-promoter	ENST00000503052_RP11-540O11.1_lncrna-promoter	1404	950	625	727	2721	875	2462	2043	987	2552	3687	1355
ENST00000287038_RPL30_11_dist845_promoter	ENST00000287038_RPL30_promoter	548	206	209	275	941	407	135	376	532	2188	712	1371
ENST00000570843_RP11-473M20.16_87_dist1997_lncrna-promoter	ENST00000570843_RP11-473M20.16_lncrna-promoter	273	133	43	0	264	1	296	255	662	2663	325	310
ENST00000554211_RP11-799P8.1_1503_dist5524_lncrna-long	ENST00000554211_RP11-799P8.1_lncrna-long	354	89	69	57	463	160	0	185	541	2095	385	408
ENST00000274242_RPL37_81_dist94177_promoter-long	ENST00000274242_RPL37_promoter-long	858	780	414	180	1195	358	836	1575	259	2288	839	884
ENST00000338970_RPL14_28_dist99193_gene	ENST00000338970_RPL14_gene	314	73	114	1176	2632	896	510	204	404	948	783	652
ENST00000432358_RP11-732M18.3_1057_dist4068_lncrna-long	ENST00000432358_RP11-732M18.3_lncrna-long	292	248	73	0	544	661	191	310	0	3399	201	594
ENST00000500695_RP11-637A17.2_41_dist6923_lncrna-long	ENST00000500695_RP11-637A17.2_lncrna-long	481	196	181	582	1786	494	253	442	382	1604	1119	1
ENST00000563592_ADPGK-AS1_96_dist2360_lncrna-promoter	ENST00000563592_ADPGK-AS1_lncrna-promoter	690	442	279	409	1701	587	1118	1229	2480	1844	1471	1022
ENST00000439298_RP11-228B15.4_30_dist566_lncrna-long	ENST00000439298_RP11-228B15.4_lncrna-long	1305	453	403	391	2981	2703	507	251	1084	843	2070	620
ENST00000498967_RP11-486O12.2_58_dist496_lncrna-promoter	ENST00000498967_RP11-486O12.2_lncrna-promoter	533	63	129	230	398	86	87	63	304	2411	1	223
ENST00000429816_AC009478.1_1646_dist6878_lncrna-long	ENST00000429816_AC009478.1_lncrna-long	796	521	546	161	397	154	2195	1060	4184	5311	1157	22
ENST00000589187_SNHG5_1193_dist5790_lncrna-long	ENST00000427501_SNHG5_lncrna-long	411	58	57	0	315	53	61	343	199	2150	540	175
ENST00000554859_CTD-2017C7.2_677_dist3363_lncrna-long	ENST00000554859_CTD-2017C7.2_lncrna-long	324	329	190	1566	6393	1406	954	190	335	4512	1575	2867
ENST00000412181_RP11-374P20.4_16880_dist7983_lncrna-long	ENST00000412181_RP11-374P20.4_lncrna-long	623	204	196	780	4068	848	3	863	1253	2130	3607	685
ENST00000394920_RPL8_1438_dist89398_gene	ENST00000262584_RPL8_gene	1605	1021	669	4125	15444	3820	2273	3721	4628	4717	6745	4238
ENST00000354752_ANKRD18CP_27_dist202_lncrna-promoter	ENST00000354752_ANKRD18CP_lncrna-promoter	1004	699	352	1794	27074	2240	1975	1221	1660	10782	3081	1917
ENST00000433933_AC020571.3_51_dist286_lncrna-promoter	ENST00000433933_AC020571.3_lncrna-promoter	183	43	90	91	495	94	343	263	170	620	633	359
ENST00000563464_RP11-1006G14.1_8_dist7935_lncrna-long	ENST00000563464_RP11-1006G14.1_lncrna-long	315	254	273	17	189	190	129	621	732	1281	2094	628
ENST00000567253_RP11-723O4.9_337_dist8796_lncrna-long	ENST00000567253_RP11-723O4.9_lncrna-long	2731	1497	998	3158	14441	3934	2383	3943	6171	10824	9351	4744
ENST00000448713_AC073283.4_8022_dist5279_lncrna-long	ENST00000441997_AC073283.4_lncrna-long	3264	2529	1318	1006	13991	2046	3107	4005	7395	9518	3874	3164
ENST00000434447_RP11-46A10.2_160_dist4919_lncrna-promoter	ENST00000434447_RP11-46A10.2_lncrna-promoter	677	204	185	323	1697	562	912	1052	826	365	726	1344
ENST00000515205_RP11-539L10.3_3742_dist6111_lncrna-long	ENST00000515205_RP11-539L10.3_lncrna-long	630	376	240	192	1734	384	0	729	1139	2	1400	574
ENST00000565617_KB-1460A1.5_7_dist4664_lncrna-promoter	ENST00000565617_KB-1460A1.5_lncrna-promoter	509	162	128	0	225	19	689	0	786	1	0	0
ENST00000598742_RPS19_180_dist6524_intron	ENST00000598742_RPS19_intron	262	190	151	0	99	36	495	393	1	0	259	293
ENST00000592070_LINC00629_1162_dist1574_lncrna-promoter	ENST00000592070_LINC00629_lncrna-promoter	644	562	267	9	509	61	380	464	435	4405	2417	592
ENST00000444750_RP11-15I11.2_705_dist9291_lncrna-long	ENST00000444750_RP11-15I11.2_lncrna-long	344	250	127	145	1092	313	629	104	245	1366	3	1048
ENST00000448570_RP11-370B11.3_2_dist2177_lncrna-promoter	ENST00000448570_RP11-370B11.3_lncrna-promoter	377	285	155	736	3332	905	175	214	342	2627	2212	2
ENST00000416202_RP6-109B7.3_33_dist1146_lncrna-promoter	ENST00000416202_RP6-109B7.3_lncrna-promoter	1145	677	293	215	5812	468	259	814	1872	4384	1811	551
ENST00000457898_RP4-798A10.2_86_dist1619_lncrna-promoter	ENST00000457898_RP4-798A10.2_lncrna-promoter	408	298	155	34	369	145	766	290	912	2504	1013	347
ENST00000500902_RP11-318M2.2_3911_dist7543_lncrna-long	ENST00000500902_RP11-318M2.2_lncrna-long	605	301	226	1736	7604	1669	589	975	505	5204	1212	1989
ENST00000564305_RP11-243A14.1_62_dist6623_lncrna-long	ENST00000564305_RP11-243A14.1_lncrna-long	920	262	172	461	1623	403	720	274	1399	5190	965	1506
ENST00000415205_Z83851.3_4_dist5291_lncrna-long	ENST00000415205_Z83851.3_lncrna-long	179	432	286	47	711	481	232	242	1132	2066	1570	62
ENST00000534036_NAV2-AS3_319_dist2461_lncrna-promoter	ENST00000534036_NAV2-AS3_lncrna-promoter	288	81	301	86	995	93	697	727	536	6	220	287
ENST00000432535_LINC00844_253_dist1059_lncrna-promoter	ENST00000432535_LINC00844_lncrna-promoter	733	255	133	2130	8237	2335	890	382	911	3336	1730	1425
ENST00000453420_AL035610.2_35_dist2869_lncrna-promoter	ENST00000453420_AL035610.2_lncrna-promoter	321	284	147	12	684	89	351	374	417	0	82	14
ENST00000426089_RP11-439E19.3_1103_dist4933_lncrna-promoter	ENST00000426089_RP11-439E19.3_lncrna-promoter	458	247	88	65	767	174	247	672	1028	1027	476	0
ENST00000250448_FOXA1_10682_dist49278_gene	ENST00000250448_FOXA1_gene	340	566	96	35	22	31	1241	118	397	3627	6	601
ENST00000501011_RAB30-AS1_4_dist3455_lncrna-long	ENST00000501011_RAB30-AS1_lncrna-long	343	206	176	1338	6051	1103	134	367	781	941	3065	1776
ENST00000427151_CD81-AS1_267_dist1296_lncrna-promoter	ENST00000413483_CD81-AS1_lncrna-promoter	521	626	390	2156	9112	2165	636	1838	2306	2803	6858	2109
NonTargetingControlGuideForHuman_0055_NonTargetingControlGuideForHuman_0628_NonTarget	NonTargetControl_NonTarget	1119	731	590	1414	4974	1532	1527	1779	2466	6207	1730	3768
ENST00000448255_AC093375.1_104_dist5072_lncrna-promoter	ENST00000448255_AC093375.1_lncrna-promoter	238	149	105	0	811	21	197	0	0	2	306	1456
ENST00000428791_RP11-269F19.2_139_dist258_lncrna-long	ENST00000428791_RP11-269F19.2_lncrna-long	1410	1343	677	413	5053	4326	601	1105	1330	4701	3410	1704
ENST00000216146_RPL3_1210_dist82250_promoter-long	ENST00000216146_RPL3_promoter-long	1006	377	403	531	2306	465	261	514	556	3703	519	223
ENST00000447956_RP11-128M1.1_57_dist5360_lncrna-long	ENST00000447956_RP11-128M1.1_lncrna-long	441	210	165	462	2532	706	356	627	268	1931	488	676
ENST00000552361_RPS26_163_dist38645_promoter-long	ENST00000552361_RPS26_promoter-long	544	233	247	1110	2392	2332	209	671	532	706	2923	1171
ENST00000565493_LINC00657_379_dist9767_lncrna-long	ENST00000565493_LINC00657_lncrna-long	183	107	18	0	1975	1856	112	154	494	720	991	127
ENST00000444958_DANCR_3448_dist8056_lncrna-long	ENST00000444958_DANCR_lncrna-long	745	323	146	801	3880	976	242	318	1486	1192	1793	1600
ENST00000413483_CD81-AS1_258_dist505_lncrna-promoter	ENST00000413483_CD81-AS1_lncrna-promoter	983	1155	372	3842	10450	2572	547	889	776	4984	3465	747
ENST00000500817_LIFR-AS1_3351_dist6729_lncrna-long	ENST00000500817_LIFR-AS1_lncrna-long	304	122	42	8	117	71	216	349	1	1855	0	1
ENST00000576963_RP11-353N14.2_436_dist3947_lncrna-promoter	ENST00000576963_RP11-353N14.2_lncrna-promoter	1268	636	311	751	5623	912	2027	960	850	5478	2188	2272
ENST00000562038_RP11-566E18.3_51_dist4877_lncrna-long	ENST00000562038_RP11-566E18.3_lncrna-long	890	429	328	405	1081	485	1112	944	453	6756	620	2582
ENST00000394667_RPL34_87_dist83012_promoter-long	ENST00000394668_RPL34_promoter-long	598	275	86	723	3109	590	687	440	804	3219	596	1
ENST00000422040_AC008781.7_10_dist5655_lncrna-long	ENST00000422040_AC008781.7_lncrna-long	118	125	71	0	240	0	1	215	0	2	1	854
ENST00000487238_RP11-550I24.2_602_dist989_lncrna-long	ENST00000487238_RP11-550I24.2_lncrna-long	769	318	157	574	3817	1010	888	1048	363	3981	1873	946
ENST00000564492_LINC00261_14125_dist4587_lncrna-long	ENST00000564492_LINC00261_lncrna-long	205	202	63	360	833	290	490	500	1100	4664	281	930
ENST00000417089_H19_3510_dist2444_lncrna-promoter	ENST00000431095_H19_lncrna-promoter	339	538	204	237	1237	246	133	606	768	3187	519	1342
ENST00000565513_RP11-382A20.2_110_dist2268_lncrna-long	ENST00000565513_RP11-382A20.2_lncrna-long	782	679	276	3540	8964	2544	404	555	1021	4260	3017	2546
ENST00000437232_VIM-AS1_281_dist1821_lncrna-long	ENST00000605833_VIM-AS1_lncrna-long	610	364	173	134	760	293	425	629	566	2521	832	382
ENST00000560295_CASC7_138_dist2787_lncrna-promoter	ENST00000560295_CASC7_lncrna-promoter	1578	1320	909	2642	16307	3034	1267	2208	4527	10383	2136	2171
ENST00000566922_LA16c-385E7.1_38_dist2235_lncrna-long	ENST00000566922_LA16c-385E7.1_lncrna-long	853	345	137	565	1953	444	167	484	1523	1279	976	529
ENST00000440005_DGCR5_3_dist4874_lncrna-promoter	ENST00000440005_DGCR5_lncrna-promoter	1004	585	580	533	1561	469	513	1688	1208	2587	360	1267
ENST00000445681_GS1-124K5.4_16_dist993_lncrna-promoter	ENST00000445681_GS1-124K5.4_lncrna-promoter	476	304	270	1	108	0	141	0	373	0	398	1
ENST00000572353_RP11-353N14.4_2044_dist1907_lncrna-promoter	ENST00000572353_RP11-353N14.4_lncrna-promoter	662	77	93	0	943	63	554	476	236	1	156	0
ENST00000425887_AC008268.1_11_dist4423_lncrna-long	ENST00000425887_AC008268.1_lncrna-long	624	223	339	307	601	240	1061	240	491	2285	1285	131
ENST00000419244_AC012370.2_2505_dist6214_lncrna-long	ENST00000419244_AC012370.2_lncrna-long	252	31	26	0	0	0	0	0	0	0	0	621
ENST00000435649_RP4-665J23.1_77777_dist60807_lncrna-long-long	ENST00000435649_RP4-665J23.1_lncrna-long-long	266	175	19	88	331	114	264	295	0	659	1657	0
ENST00000361575_RPL39_7_dist2845_promoter	ENST00000361575_RPL39_promoter	319	238	254	2282	6119	2112	263	462	717	4119	2419	879
ENST00000414656_CCDC183-AS1_415_dist3533_lncrna-promoter	ENST00000414656_CCDC183-AS1_lncrna-promoter	240	67	92	1	99	171	0	0	1	421	703	259
ENST00000442440_RP3-322G13.5_1365_dist859_lncrna-long	ENST00000442440_RP3-322G13.5_lncrna-long	178	263	58	0	0	1	300	0	0	527	0	1
ENST00000429139_MIR181A2HG_1793_dist22386_lncrna-long-long	ENST00000429139_MIR181A2HG_lncrna-long-long	840	645	269	767	2203	680	119	400	435	2635	586	855
ENST00000439819_DICER1-AS1_42_dist14414_lncrna-long-long	ENST00000439819_DICER1-AS1_lncrna-long-long	222	350	236	648	12110	596	136	296	311	1528	232	277
ENST00000543907_RP11-881M11.4_99_dist831_lncrna-promoter	ENST00000543907_RP11-881M11.4_lncrna-promoter	413	391	141	452	9844	637	1401	859	910	1505	1756	1300
ENST00000423716_RP11-110G21.1_491_dist4499_lncrna-long	ENST00000423716_RP11-110G21.1_lncrna-long	138	57	26	32	0	0	0	0	0	1038	0	1
ENST00000560295_CASC7_7321_dist5213_lncrna-long	ENST00000560295_CASC7_lncrna-long	2950	2241	1364	4028	19084	4208	4314	4793	3605	8507	8677	4062
ENST00000550530_RP11-469H8.6_50_dist837_lncrna-promoter	ENST00000550530_RP11-469H8.6_lncrna-promoter	143	158	25	41	313	12	234	222	450	0	0	1
ENST00000394667_RPL34_445_dist21794_promoter-long	ENST00000394668_RPL34_promoter-long	764	398	424	693	3352	1058	787	553	1253	2712	1060	1573
ENST00000533004_FAM83H-AS1_3666_dist348_lncrna-long	ENST00000533004_FAM83H-AS1_lncrna-long	1826	1755	1002	772	4343	620	2044	1692	5785	5299	1810	2192
ENST00000429456_AC093642.3_118_dist5147_lncrna-promoter	ENST00000429456_AC093642.3_lncrna-promoter	580	547	388	209	4059	880	593	705	678	773	1260	764
ENST00000415611_AC005682.5_884_dist9045_lncrna-long	ENST00000415611_AC005682.5_lncrna-long	737	238	259	56	301	368	542	838	1443	1621	311	427
ENST00000444463_LINC00176_211_dist966_lncrna-promoter	ENST00000444463_LINC00176_lncrna-promoter	565	347	193	2485	9298	2159	3	289	2461	3168	3134	2525
ENST00000534891_RP11-712B9.2_78_dist1164_lncrna-promoter	ENST00000534891_RP11-712B9.2_lncrna-promoter	697	465	208	560	5018	626	236	255	461	213	467	82
R34_MXRA8_intron1_1_dist1041_R34	tggene_R34	993	471	558	3693	16339	3293	821	1830	299	8927	7446	3784
ENST00000222247_RPL18A_4_dist4547_promoter	ENST00000222247_RPL18A_promoter	420	341	194	51	116	40	327	285	358	1699	2	233
ENST00000426089_RP11-439E19.3_1151_dist3518_lncrna-promoter	ENST00000426089_RP11-439E19.3_lncrna-promoter	548	270	239	569	1775	488	493	560	590	462	364	1331
ENST00000565617_KB-1460A1.5_30_dist2657_lncrna-promoter	ENST00000565617_KB-1460A1.5_lncrna-promoter	688	407	200	938	4720	907	895	805	543	6703	1812	686
ENST00000262584_RPL8_228_dist983_strand	ENST00000394920_RPL8_strand	1025	639	531	6916	21297	5463	369	714	768	4654	4289	1563
ENST00000514877_RP11-548L20.1_49_dist5910_lncrna-long	ENST00000514877_RP11-548L20.1_lncrna-long	340	258	49	821	1606	510	140	33	236	747	545	273
ENST00000508362_RP11-679C8.2_2224_dist4084_lncrna-long	ENST00000508362_RP11-679C8.2_lncrna-long	377	138	161	216	922	380	53	395	216	1802	382	389
ENST00000441450_AC097468.4_2692_dist1371_lncrna-long	ENST00000441450_AC097468.4_lncrna-long	87	71	58	0	245	0	0	118	0	0	174	0
ENST00000438293_RP11-88H9.2_1088_dist8737_lncrna-long	ENST00000438293_RP11-88H9.2_lncrna-long	837	492	500	1766	4301	2014	1124	1357	1063	1645	3452	2402
ENST00000505448_RP11-774O3.3_173_dist9027_lncrna-long	ENST00000505448_RP11-774O3.3_lncrna-long	660	333	118	0	839	96	350	98	194	794	397	851
ENST00000607286_CTD-2228K2.7_548_dist427_lncrna-promoter	ENST00000607286_CTD-2228K2.7_lncrna-promoter	1968	1861	937	3621	18061	3709	1570	1267	4078	11329	4703	4123
ENST00000424890_AP001626.2_329_dist5495_lncrna-long	ENST00000424890_AP001626.2_lncrna-long	503	346	395	897	7032	893	279	204	183	1747	1164	1147
ENST00000557965_RP11-96O20.2_91_dist7949_lncrna-long	ENST00000557965_RP11-96O20.2_lncrna-long	48	107	18	55	116	26	390	221	0	0	0	251
ENST00000447956_RP11-128M1.1_60_dist5443_lncrna-long	ENST00000447956_RP11-128M1.1_lncrna-long	1619	1022	430	1285	4310	1452	1391	1709	2910	8996	677	2518
ENST00000461286_RFPL1S_1194_dist2638_lncrna-long	ENST00000461286_RFPL1S_lncrna-long	2561	1300	690	2057	9272	2973	2723	2875	3747	5277	5745	4565
ENST00000521756_RP11-394O4.3_4_dist2734_lncrna-promoter	ENST00000521756_RP11-394O4.3_lncrna-promoter	873	350	169	179	820	1092	682	772	1309	2749	1244	1080
HOTAIR_20_dist3661_HOTAIR	HOTAIR_HOTAIR	692	343	407	41	819	309	271	1478	2950	2965	347	31
ENST00000507072_RP11-423H2.3_4119_dist8756_lncrna-long	ENST00000507072_RP11-423H2.3_lncrna-long	186	125	42	0	194	228	5	129	1	1	279	493
ENST00000440005_DGCR5_34_dist3765_lncrna-promoter	ENST00000440005_DGCR5_lncrna-promoter	1899	651	472	2098	5170	2337	679	963	1519	3044	4171	810
ENST00000598742_RPS19_191_dist85535_promoter-long	ENST00000598742_RPS19_promoter-long	327	110	40	4056	10272	2260	116	213	2	2997	3289	2257
ENST00000474979_RP11-340E6.1_7184_dist61657_lncrna-long-long	ENST00000474979_RP11-340E6.1_lncrna-long-long	829	840	531	520	2535	620	898	857	1968	5171	1691	1445
ENST00000222247_RPL18A_766_dist18928_gene	ENST00000222247_RPL18A_gene	1793	806	725	2671	10139	2356	1141	1489	983	5474	2206	2771
ENST00000426017_RP11-191G24.1_283_dist834_lncrna-long	ENST00000426017_RP11-191G24.1_lncrna-long	85	48	93	60	223	84	302	118	389	1128	276	212
ENST00000360902_AC004893.11_681_dist4406_lncrna-long	ENST00000360902_AC004893.11_lncrna-long	408	150	231	2846	9288	1877	388	559	342	4015	4424	1525
ENST00000598742_RPS19_683_dist93480_gene	ENST00000598742_RPS19_gene	186	46	77	9	138	0	150	107	97	569	0	16
ENST00000429816_AC009478.1_3_dist3365_lncrna-promoter	ENST00000429816_AC009478.1_lncrna-promoter	769	199	86	215	1085	214	479	757	442	4	483	1
ENST00000524369_KB-1460A1.1_3182_dist7819_lncrna-long	ENST00000524369_KB-1460A1.1_lncrna-long	633	343	319	332	2801	658	660	774	508	2141	1369	1232
ENST00000420000_AC026188.1_64_dist4539_lncrna-promoter	ENST00000420000_AC026188.1_lncrna-promoter	322	188	83	1130	5511	2559	206	303	197	4368	5976	1565
ENST00000250448_FOXA1_404_dist71132_promoter-long	ENST00000250448_FOXA1_promoter-long	188	222	124	388	1282	343	248	646	903	4044	742	845
ENST00000507217_RP11-348J24.2_206_dist4745_lncrna-long	ENST00000507217_RP11-348J24.2_lncrna-long	555	253	150	277	1307	205	603	581	391	3771	947	494
ENST00000418088_TP73-AS1_11005_dist6123_lncrna-long	ENST00000423764_TP73-AS1_lncrna-long	3084	2543	1233	3593	12579	3923	3095	4663	6537	15183	9578	3409
ENST00000501448_AC005329.7_1740_dist585_lncrna-long	ENST00000501448_AC005329.7_lncrna-long	154	175	61	57	125	0	411	172	816	926	0	0
ENST00000429456_AC093642.3_872_dist6093_lncrna-long	ENST00000429456_AC093642.3_lncrna-long	674	276	206	31	95	82	430	1251	804	3163	668	539
ENST00000415423_RP11-334J6.6_7_dist612_lncrna-promoter	ENST00000415423_RP11-334J6.6_lncrna-promoter	1206	689	456	868	3960	629	1580	1190	1105	1052	1963	637
ENST00000427447_LINC00649_2086_dist8788_lncrna-long	ENST00000596365_LINC00649_lncrna-long	677	318	186	5571	20325	4514	838	578	1123	6802	3937	4055
ENST00000441006_CECR7_4_dist1268_lncrna-promoter	ENST00000609932_CECR7_lncrna-promoter	677	361	293	2741	7550	2300	713	394	865	3513	2092	1976
ENST00000552361_RPS26_20_dist4781_strand	ENST00000552361_RPS26_strand	978	749	643	1223	5483	1197	1458	2948	3125	2931	2867	2952
ENST00000455965_AC011747.7_2671_dist660_lncrna-long	ENST00000412712_AC011747.7_lncrna-long	1303	668	648	938	4607	984	1152	708	2045	7926	910	1277
ENST00000338970_RPL14_280_dist26575_promoter-long	ENST00000338970_RPL14_promoter-long	682	313	191	292	1528	215	738	536	1	815	1121	198
ENST00000450451_RP11-193H5.1_111_dist3185_lncrna-promoter	ENST00000450451_RP11-193H5.1_lncrna-promoter	299	206	38	55	0	39	0	152	0	0	271	179
ENST00000523884_RP11-875O11.1_7_dist256_lncrna-long	ENST00000523884_RP11-875O11.1_lncrna-long	446	197	198	920	2854	681	437	436	305	4551	2443	864
ENST00000457079_LINC00885_564_dist1070_lncrna-promoter	ENST00000457079_LINC00885_lncrna-promoter	415	156	195	8304	24870	6417	254	290	354	11689	5755	3605
ENST00000250448_FOXA1_14_dist1055_promoter	ENST00000250448_FOXA1_promoter	2542	1673	985	3618	16961	4649	1404	1215	1467	5571	4945	4713
ENST00000560415_LINC00984_2323_dist2336_lncrna-long	ENST00000560415_LINC00984_lncrna-long	2449	1409	749	3510	10178	3278	2002	1306	3067	10280	4015	4279
ENST00000434974_LINC00856_1045_dist8296_lncrna-long	ENST00000434974_LINC00856_lncrna-long	276	265	48	381	481	405	159	197	27	3586	331	253
ENST00000320356_EZH2_6997_dist63205_gene	ENST00000320356_EZH2_gene	213	84	20	0	381	0	913	141	793	1	0	1
ENST00000572353_RP11-353N14.4_304_dist9974_lncrna-long	ENST00000572353_RP11-353N14.4_lncrna-long	598	452	244	23	347	241	0	361	847	57	218	245
ENST00000435559_RP11-86H7.7_328_dist8591_lncrna-long	ENST00000435559_RP11-86H7.7_lncrna-long	716	129	265	47	276	17	0	550	356	1521	285	543
ENST00000457898_RP4-798A10.2_149_dist17943_lncrna-long-long	ENST00000457898_RP4-798A10.2_lncrna-long-long	1410	569	460	1551	6193	1522	86	151	957	2746	2016	1560
ENST00000350995_EZH2_2751_dist93065_gene	ENST00000320356_EZH2_gene	813	711	247	856	2370	763	623	646	1052	2683	1625	1124
ENST00000558245_RP11-462P6.1_163_dist5012_lncrna-promoter	ENST00000558245_RP11-462P6.1_lncrna-promoter	134	223	138	0	554	104	653	403	1276	1592	533	460
ENST00000396043_AR_8859_dist39044_gene	ENST00000374690_AR_gene	1274	300	251	177	1689	391	543	450	2064	3963	1248	581
ENST00000429010_AC095067.1_112_dist971_lncrna-promoter	ENST00000429010_AC095067.1_lncrna-promoter	491	230	131	722	1669	386	288	521	1	819	701	3
ENST00000442440_RP3-322G13.5_980_dist1753_lncrna-promoter	ENST00000442440_RP3-322G13.5_lncrna-promoter	1201	647	570	717	2836	1279	1193	876	1492	3159	2861	1477
ENST00000501011_RAB30-AS1_15_dist3912_lncrna-long	ENST00000501011_RAB30-AS1_lncrna-long	335	199	127	539	2625	403	275	450	747	693	965	429
ENST00000432358_RP11-732M18.3_90_dist3648_lncrna-promoter	ENST00000432358_RP11-732M18.3_lncrna-promoter	70	36	72	197	482	117	217	62	254	1657	1	225
ENST00000534904_RP11-64D24.4_2065_dist9438_lncrna-long	ENST00000534904_RP11-64D24.4_lncrna-long	776	545	273	0	203	15	1063	416	214	5303	493	3
ENST00000505448_RP11-774O3.3_26_dist897_lncrna-promoter	ENST00000505448_RP11-774O3.3_lncrna-promoter	1056	646	421	1266	32997	1923	426	331	804	2032	1387	1322
ENST00000450686_LINC01004_2413_dist8179_lncrna-long	ENST00000450686_LINC01004_lncrna-long	324	143	146	215	1171	185	1080	352	1101	948	711	2219
ENST00000572856_DLGAP1-AS2_365_dist4314_lncrna-promoter	ENST00000572856_DLGAP1-AS2_lncrna-promoter	400	194	179	128	1210	125	460	988	584	2145	546	2
ENST00000417299_RP1-278O22.1_1351_dist8102_lncrna-long	ENST00000417299_RP1-278O22.1_lncrna-long	349	190	93	71	1060	153	753	705	0	731	0	107
ENST00000527092_CTD-3074O7.5_1_dist205_lncrna-long	ENST00000527092_CTD-3074O7.5_lncrna-long	1166	1247	574	1652	7178	1045	830	692	3364	4971	2247	1668
ENST00000395539_SLC25A5-AS1_24_dist253_lncrna-promoter	ENST00000395539_SLC25A5-AS1_lncrna-promoter	761	336	276	645	3660	1013	836	30	980	2839	2205	927
ENST00000501931_DNM1P35_135_dist10535_lncrna-long-long	ENST00000501931_DNM1P35_lncrna-long-long	1240	606	511	1237	8817	4395	749	1507	2096	3895	4212	3084
ENST00000420693_RP11-290D2.3_73_dist4345_lncrna-promoter	ENST00000420693_RP11-290D2.3_lncrna-promoter	415	287	101	213	1197	397	536	70	0	1732	212	383
ENST00000501176_BDNF-AS_66901_dist91647_lncrna-long-long	ENST00000501176_BDNF-AS_lncrna-long-long	422	224	90	342	2264	252	455	737	540	1	348	884
ENST00000429892_AC084018.1_25_dist230_lncrna-long	ENST00000429892_AC084018.1_lncrna-long	958	460	253	65	639	158	652	584	1711	7685	473	735
ENST00000376025_DGKK_25153_dist5803_lncrna-long	ENST00000376025_DGKK_lncrna-long	161	51	79	0	357	0	1	663	0	0	730	2
ENST00000607322_RP11-498P14.5_86_dist459_lncrna-promoter	ENST00000607322_RP11-498P14.5_lncrna-promoter	862	376	441	668	2607	594	1624	1440	1061	1953	2835	862
ENST00000508601_RP11-586D19.1_10785_dist5013_lncrna-long	ENST00000508601_RP11-586D19.1_lncrna-long	956	373	291	968	4185	1370	614	910	924	4004	2022	2198
ENST00000568928_RP11-16P6.1_23_dist2589_lncrna-promoter	ENST00000568928_RP11-16P6.1_lncrna-promoter	154	84	79	92	457	1929	169	136	456	2579	1113	311
ENST00000320356_EZH2_1092_dist36055_promoter-long	ENST00000350995_EZH2_promoter-long	1198	605	642	213	647	160	1312	705	1674	1463	1939	1194
ENST00000420000_AC026188.1_4937_dist5008_lncrna-long	ENST00000420000_AC026188.1_lncrna-long	291	77	22	0	64	569	216	104	699	436	122	362
ENST00000430650_LINC01121_782_dist3840_lncrna-promoter	ENST00000430650_LINC01121_lncrna-promoter	323	201	151	1599	3294	1225	294	174	312	2483	627	1626
ENST00000438293_RP11-88H9.2_66_dist8865_lncrna-long	ENST00000438293_RP11-88H9.2_lncrna-long	492	277	112	88	393	738	90	71	782	670	553	113
ENST00000534904_RP11-64D24.4_429_dist497_lncrna-promoter	ENST00000534904_RP11-64D24.4_lncrna-promoter	679	594	272	675	1666	1157	487	411	433	2300	623	543
ENST00000417039_AC016995.3_14262_dist7982_lncrna-long	ENST00000417039_AC016995.3_lncrna-long	872	721	276	116	692	158	969	850	2205	2434	859	1603
ENST00000422961_AC108488.4_30_dist2474_lncrna-promoter	ENST00000422961_AC108488.4_lncrna-promoter	1101	425	370	823	3882	811	356	464	1080	1410	895	1107
ENST00000290295_HOXB13_26_dist16882_promoter-long	ENST00000290295_HOXB13_promoter-long	1088	649	433	506	4114	1296	900	773	1426	2523	2688	1408
ENST00000311549_RPL21_14_dist215_promoter	ENST00000311549_RPL21_promoter	847	437	239	1563	6603	1372	597	660	1124	804	1403	1324
NonTargetingControlGuideForHuman_0864_NonTargetingControlGuideForHuman_0903_NonTarget	NonTargetControl_NonTarget	1233	779	516	5650	17929	4932	1154	1788	1631	13239	7024	7780
AAVS1_33_247_dist2210_AAVS1	AAVS1_AAVS1	2875	1673	842	2807	10081	2516	2013	2029	2679	8843	4200	4344
ENST00000360902_AC004893.11_623_dist813_lncrna-long	ENST00000360902_AC004893.11_lncrna-long	144	111	135	60	594	29	113	252	1032	8	6	3
ENST00000567253_RP11-723O4.9_12_dist1611_lncrna-promoter	ENST00000567253_RP11-723O4.9_lncrna-promoter	581	233	238	1123	3604	1081	331	853	1450	2651	1805	733
ENST00000422048_RP11-268G12.1_2906_dist4217_lncrna-long	ENST00000422048_RP11-268G12.1_lncrna-long	336	261	66	10	1	0	238	0	3	908	0	0
ENST00000250448_FOXA1_104_dist4059_promoter	ENST00000250448_FOXA1_promoter	1375	1038	782	4089	15215	3763	1696	1603	2028	10522	6138	3840
ENST00000441955_AC004549.6_296_dist460_lncrna-long	ENST00000441955_AC004549.6_lncrna-long	1463	749	651	789	3929	727	454	1248	2594	4782	1007	998
ENST00000513868_PVT1_667_dist931_lncrna-promoter	ENST00000518528_PVT1_lncrna-promoter	1281	788	585	923	2344	532	890	1435	3775	3365	1047	863
ENST00000429398_RP5-1073O3.2_14_dist2417_lncrna-long	ENST00000429398_RP5-1073O3.2_lncrna-long	257	212	302	163	1182	139	1032	1171	1457	1368	5	734
ENST00000262584_RPL8_83_dist854_strand	ENST00000394920_RPL8_strand	291	306	228	206	604	288	371	248	251	6396	976	261
ENST00000404665_TMEM51-AS1_2288_dist2685_lncrna-long	ENST00000310916_TMEM51-AS1_lncrna-long	915	628	344	793	3646	2026	1065	806	1416	3293	1772	1424
ENST00000433644_RP11-435O5.2_2610_dist26117_lncrna-long-long	ENST00000433644_RP11-435O5.2_lncrna-long-long	456	256	137	171	345	0	264	59	324	1	1071	0
ENST00000433671_RP5-864K19.4_208_dist246_lncrna-long	ENST00000433671_RP5-864K19.4_lncrna-long	708	182	170	0	481	447	546	582	2	1985	1188	965
ENST00000412571_RP1-122P22.2_677_dist950_lncrna-promoter	ENST00000412571_RP1-122P22.2_lncrna-promoter	603	255	318	658	2586	936	398	368	461	1643	1825	793
ENST00000441450_AC097468.4_893_dist1549_lncrna-long	ENST00000441450_AC097468.4_lncrna-long	504	205	276	244	1627	657	738	823	1908	2611	1323	3
ENST00000376025_DGKK_2646_dist3864_lncrna-promoter	ENST00000376025_DGKK_lncrna-promoter	230	56	68	0	93	24	312	309	1	3	165	344
ENST00000503602_RP11-359B12.2_65_dist4757_lncrna-long	ENST00000503602_RP11-359B12.2_lncrna-long	204	189	104	402	2417	516	3	579	3	1112	583	1156
ENST00000444042_CYP4A22-AS1_25_dist5022_lncrna-promoter	ENST00000444042_CYP4A22-AS1_lncrna-promoter	555	160	211	66	977	63	1	598	983	1	404	187
ENST00000522897_CTD-2541M15.1_4233_dist4902_lncrna-long	ENST00000522897_CTD-2541M15.1_lncrna-long	524	729	382	1	1389	481	565	1247	648	1426	1691	2388
ENST00000324446_TTTY14_1758_dist77466_lncrna-long-long	ENST00000324446_TTTY14_lncrna-long-long	110	39	37	25	745	99	170	178	583	690	316	0
ENST00000442440_RP3-322G13.5_1086_dist1531_lncrna-promoter	ENST00000442440_RP3-322G13.5_lncrna-promoter	493	263	253	95	376	78	323	257	922	0	421	14
ENST00000606998_RP11-356I2.4_667_dist2139_lncrna-promoter	ENST00000606998_RP11-356I2.4_lncrna-promoter	246	340	434	357	719	480	437	565	871	953	270	3153
ENST00000561241_RP11-244F12.3_22_dist4736_lncrna-promoter	ENST00000561241_RP11-244F12.3_lncrna-promoter	467	34	104	242	1970	277	478	474	388	2215	0	619
ENST00000444958_DANCR_2341_dist14779_lncrna-long-long	ENST00000444958_DANCR_lncrna-long-long	393	216	180	460	2351	556	766	708	1709	1761	701	151
ENST00000570843_RP11-473M20.16_438_dist1213_lncrna-promoter	ENST00000570843_RP11-473M20.16_lncrna-promoter	454	234	124	258	1800	85	705	225	658	1	1697	847
ENST00000479035_RPL23_2_dist1475_promoter	ENST00000479035_RPL23_promoter	694	348	294	20	445	0	1121	435	1139	374	0	1923
ENST00000350995_EZH2_14_dist3062_strand	ENST00000350995_EZH2_strand	348	309	138	222	1554	317	785	192	0	914	577	977
ENST00000262584_RPL8_1067_dist65505_gene	ENST00000262584_RPL8_gene	3481	3921	1965	13331	43522	12244	3847	5136	8728	30797	18166	12041
ENST00000468377_RP11-475N22.4_418_dist9301_lncrna-long	ENST00000468377_RP11-475N22.4_lncrna-long	3193	2211	1770	2688	10985	2629	2714	3451	7591	15105	6422	5366
ENST00000416202_RP6-109B7.3_26_dist730_lncrna-promoter	ENST00000416202_RP6-109B7.3_lncrna-promoter	194	184	111	0	1	1	0	1	225	0	52	632
ENST00000418088_TP73-AS1_352_dist959_lncrna-promoter	ENST00000418088_TP73-AS1_lncrna-promoter	2336	2278	1039	458	7242	2504	1863	3066	3635	11960	3653	3918
ENST00000552998_RP11-320P7.1_56_dist2977_lncrna-promoter	ENST00000552998_RP11-320P7.1_lncrna-promoter	257	186	35	274	809	133	0	54	118	0	327	82
ENST00000551626_SOCS2-AS1_1021_dist426_lncrna-promoter	ENST00000499137_SOCS2-AS1_lncrna-promoter	1958	625	543	127	1191	251	1282	1460	2454	6	4343	1543
ENST00000216146_RPL3_18109_dist22291_gene	ENST00000216146_RPL3_gene	186	111	44	13	57	36	50	145	38	704	0	0
ENST00000412855_RP11-396C23.2_315_dist885_lncrna-promoter	ENST00000412855_RP11-396C23.2_lncrna-promoter	1345	1020	458	278	1105	312	556	997	2249	4527	507	3102
ENST00000430666_DLG1-AS1_125_dist591_lncrna-long	ENST00000430666_DLG1-AS1_lncrna-long	774	456	222	3149	12631	4799	621	489	1595	5555	4474	2187
ENST00000479035_RPL23_3365_dist39355_gene	ENST00000479035_RPL23_gene	343	35	99	0	107	30	0	113	0	1	767	0
ENST00000354752_ANKRD18CP_70_dist625_lncrna-long	ENST00000354752_ANKRD18CP_lncrna-long	1512	746	470	1344	6427	1500	807	1873	1647	2795	2654	1923
ENST00000361575_RPL39_56_dist657_intron	ENST00000361575_RPL39_intron	317	137	124	124	1457	1634	388	357	649	760	332	380
ENST00000565686_RP11-24M17.4_50_dist4353_lncrna-promoter	ENST00000565686_RP11-24M17.4_lncrna-promoter	659	570	151	132	1156	181	229	481	1372	3360	17	1700
ENST00000440005_DGCR5_3355_dist50994_lncrna-long-long	ENST00000440005_DGCR5_lncrna-long-long	755	622	370	612	7168	745	517	1141	1196	2561	1709	1871
ENST00000526061_RP11-1L12.3_1183_dist7672_lncrna-long	ENST00000526061_RP11-1L12.3_lncrna-long	1919	1464	1002	2439	15860	4071	3770	3948	8386	19808	6361	5087
ENST00000577672_RP1-283E3.4_40_dist535_lncrna-long	ENST00000577672_RP1-283E3.4_lncrna-long	186	39	0	0	64	51	0	187	395	0	295	0
ENST00000420693_RP11-290D2.3_97_dist3431_lncrna-promoter	ENST00000420693_RP11-290D2.3_lncrna-promoter	349	238	78	0	364	154	317	121	678	403	1	510
AAVS1_82_130_dist499_AAVS1	AAVS1_AAVS1	318	170	289	416	898	220	686	5	1151	5521	513	192
ENST00000374690_AR_81_dist14827_promoter-long	ENST00000374690_AR_promoter-long	379	150	102	423	2070	288	187	261	322	812	575	246
ENST00000444042_CYP4A22-AS1_189_dist3019_lncrna-promoter	ENST00000444042_CYP4A22-AS1_lncrna-promoter	2305	1696	780	1847	5868	2239	1842	2596	5228	5064	3065	3149
ENST00000394580_RPL36_1045_dist15385_promoter-long	ENST00000394580_RPL36_promoter-long	560	218	139	95	1137	125	546	257	368	1485	5	295
ENST00000503668_HULC_3_dist5132_lncrna-promoter	ENST00000503668_HULC_lncrna-promoter	466	347	294	1850	6706	1535	188	950	1140	4478	2179	1502
ENST00000399449_RP11-464F9.1_226_dist8018_lncrna-long	ENST00000399449_RP11-464F9.1_lncrna-long	483	189	116	494	1741	525	589	3	826	1592	869	491
ENST00000500358_RP11-696N14.1_415_dist549_lncrna-long	ENST00000500358_RP11-696N14.1_lncrna-long	268	356	140	332	1566	482	689	921	972	6155	453	1787
ENST00000415611_AC005682.5_2656_dist12699_lncrna-long-long	ENST00000415611_AC005682.5_lncrna-long-long	1101	377	411	2428	6111	1732	1074	869	1860	3993	2520	1086
ENST00000430666_DLG1-AS1_148_dist469_lncrna-long	ENST00000430666_DLG1-AS1_lncrna-long	398	291	89	574	3183	590	194	175	159	911	438	0
ENST00000427151_CD81-AS1_533_dist4345_lncrna-promoter	ENST00000413483_CD81-AS1_lncrna-promoter	499	222	180	366	1157	198	641	589	1609	2785	423	369
ENST00000394668_RPL34_2116_dist73341_gene	ENST00000394667_RPL34_gene	255	109	39	0	0	77	225	83	145	274	132	174
ENST00000440181_RP11-617D20.1_306_dist4373_lncrna-promoter	ENST00000440181_RP11-617D20.1_lncrna-promoter	898	538	351	533	3791	880	882	858	1227	739	3321	2085
ENST00000439321_NIFK-AS1_709_dist833_lncrna-long	ENST00000439321_NIFK-AS1_lncrna-long	155	50	91	0	425	44	192	252	196	433	112	155
ENST00000555918_RP11-317N8.5_62_dist2073_lncrna-long	ENST00000555918_RP11-317N8.5_lncrna-long	1199	627	474	398	1766	945	1457	1902	261	1147	2173	1143
ENST00000394580_RPL36_77_dist4169_promoter	ENST00000347512_RPL36_promoter	557	541	326	916	2628	913	827	338	445	3985	841	1084
HOTAIR_11_dist3404_HOTAIR	HOTAIR_HOTAIR	716	524	340	113	1225	213	429	426	1261	1434	0	2
ENST00000567253_RP11-723O4.9_357_dist9613_lncrna-long	ENST00000567253_RP11-723O4.9_lncrna-long	1742	939	891	274	2290	862	1879	2498	3296	4005	3572	5406
ENST00000412181_RP11-374P20.4_119_dist397_lncrna-promoter	ENST00000412181_RP11-374P20.4_lncrna-promoter	1237	828	742	3695	28903	3967	1806	1974	2611	9339	6681	1958
ENST00000456588_RP11-521J24.1_2_dist1920_lncrna-promoter	ENST00000456588_RP11-521J24.1_lncrna-promoter	452	204	132	1605	5555	1565	810	1332	579	2035	1879	1243
ENST00000440763_AF121898.3_913_dist9345_lncrna-long	ENST00000440763_AF121898.3_lncrna-long	237	98	120	123	1241	73	0	270	0	1043	0	242
ENST00000412712_AC011747.7_2706_dist5462_lncrna-long	ENST00000412712_AC011747.7_lncrna-long	1397	887	504	11370	45019	9562	1211	1876	3030	22942	19965	8181
ENST00000496886_RP11-711M9.1_7407_dist9001_lncrna-long	ENST00000496886_RP11-711M9.1_lncrna-long	1272	541	315	716	4099	1115	828	371	816	2607	1429	449
ENST00000523884_RP11-875O11.1_6_dist279_lncrna-long	ENST00000523884_RP11-875O11.1_lncrna-long	1678	920	363	2271	9503	1837	2636	1625	3537	3531	6135	4492
ENST00000529934_RP11-802E16.3_116_dist552_lncrna-promoter	ENST00000529934_RP11-802E16.3_lncrna-promoter	792	363	195	277	1883	393	363	469	1224	3083	584	12
ENST00000464939_ATP6V0E2-AS1_14_dist214_lncrna-long	ENST00000464939_ATP6V0E2-AS1_lncrna-long	736	483	402	1307	6213	1269	1279	931	748	4303	1171	1231
ENST00000426017_RP11-191G24.1_25_dist3490_lncrna-promoter	ENST00000426017_RP11-191G24.1_lncrna-promoter	518	254	283	152	2023	334	276	1039	801	5072	1579	337
ENST00000415611_AC005682.5_236_dist3347_lncrna-promoter	ENST00000415611_AC005682.5_lncrna-promoter	497	189	114	1916	6325	1234	312	6	523	3071	1777	1529
ENST00000440570_MIR503HG_3874_dist8744_lncrna-long	ENST00000440570_MIR503HG_lncrna-long	613	475	278	1899	8313	4858	529	823	1541	6311	4209	1526
ENST00000428273_RP11-109A6.3_274_dist10735_lncrna-long-long	ENST00000428273_RP11-109A6.3_lncrna-long-long	1113	737	385	1299	5540	953	776	1261	451	5843	1791	2005
ENST00000440444_LINC00277_2470_dist11967_lncrna-long-long	ENST00000440444_LINC00277_lncrna-long-long	887	316	201	343	644	166	178	420	396	1659	469	584
ENST00000598742_RPS19_53_dist358_strand	ENST00000598742_RPS19_strand	913	426	195	44	581	32	444	888	1	668	246	423
ENST00000442440_RP3-322G13.5_1108_dist278_lncrna-promoter	ENST00000442440_RP3-322G13.5_lncrna-promoter	1597	1318	547	34	1949	277	510	1238	3574	3003	1690	2030
ENST00000417443_LINC00086_44_dist257_lncrna-promoter	ENST00000417443_LINC00086_lncrna-promoter	768	856	383	449	2835	771	970	762	1276	3924	1238	955
HOTAIR_29_dist3302_HOTAIR	HOTAIR_HOTAIR	853	373	172	161	947	84	162	616	501	394	263	368
ENST00000441450_AC097468.4_2039_dist2005_lncrna-long	ENST00000441450_AC097468.4_lncrna-long	132	98	23	41	312	0	73	163	0	332	0	287
ENST00000393099_RPL13_20_dist4843_promoter	ENST00000393099_RPL13_promoter	378	365	141	3955	10096	3337	291	79	286	9787	3590	2596
NonTargetingControlGuideForHuman_0008_NonTargetingControlGuideForHuman_0691_NonTarget	NonTargetControl_NonTarget	1144	390	212	673	3890	964	1093	844	1924	4925	4075	2425
ENST00000433310_AF131217.1_20_dist1541_lncrna-promoter	ENST00000433310_AF131217.1_lncrna-promoter	264	36	13	148	697	63	124	92	0	960	0	144
ENST00000393099_RPL13_138_dist4178_strand	ENST00000311528_RPL13_strand	652	390	215	935	2499	666	927	514	825	2655	132	1314
ENST00000420330_AC009404.2_253_dist2248_lncrna-promoter	ENST00000420330_AC009404.2_lncrna-promoter	795	344	477	9345	24020	6115	1152	848	1861	12314	8737	5690
ENST00000417443_LINC00086_156_dist5467_lncrna-long	ENST00000417443_LINC00086_lncrna-long	615	382	273	78	613	228	1255	1451	822	5333	868	3
ENST00000458036_TOPORS-AS1_1_dist10139_lncrna-long-long	ENST00000453396_TOPORS-AS1_lncrna-long-long	150	122	73	242	376	372	0	112	86	823	283	133
ENST00000222247_RPL18A_69_dist4142_strand	ENST00000222247_RPL18A_strand	1300	899	608	463	3231	1426	2116	1292	2980	3645	1747	3084
ENST00000354752_ANKRD18CP_29_dist541_lncrna-long	ENST00000354752_ANKRD18CP_lncrna-long	456	464	339	1645	7555	993	516	635	1018	9848	2508	2634
ENST00000441450_AC097468.4_80_dist3162_lncrna-long	ENST00000441450_AC097468.4_lncrna-long	159	84	0	0	0	0	0	0	0	0	0	115
ENST00000513868_PVT1_6557_dist8877_lncrna-long	ENST00000518528_PVT1_lncrna-long	633	510	266	1185	3733	1421	432	600	1954	4536	1958	1886
ENST00000523063_RP11-317N12.1_447_dist1039_lncrna-long	ENST00000523063_RP11-317N12.1_lncrna-long	420	187	128	802	2988	1334	290	391	809	908	422	705
ENST00000418758_AC004540.5_101_dist6793_lncrna-long	ENST00000418758_AC004540.5_lncrna-long	237	205	62	223	950	429	241	383	244	2221	446	900
ENST00000538734_LINC00925_89945_dist8711_lncrna-long	ENST00000538734_LINC00925_lncrna-long	312	280	148	80	970	183	0	242	0	0	262	254
ENST00000423222_LINC00467_228_dist1594_lncrna-promoter	ENST00000423222_LINC00467_lncrna-promoter	102	227	184	39	705	396	142	208	2171	680	508	5
ENST00000461286_RFPL1S_2086_dist4378_lncrna-long	ENST00000461286_RFPL1S_lncrna-long	1182	665	209	629	4757	341	618	758	468	3309	176	1284
ENST00000418001_AC104135.2_1353_dist10161_lncrna-long-long	ENST00000418001_AC104135.2_lncrna-long-long	3308	2762	1404	4412	19528	4283	1579	2939	2678	7510	5778	3614
ENST00000536780_LINC00925_5257_dist3233_lncrna-promoter	ENST00000536780_LINC00925_lncrna-promoter	876	345	196	456	3055	671	977	687	1751	741	844	2272
R34_MXRA8_intron1_3_dist1176_R34	tggene_R34	1311	805	519	1361	5714	806	1919	1660	2484	4832	2431	2796
ENST00000561978_PCAT1_2774_dist7248_lncrna-long	ENST00000561978_PCAT1_lncrna-long	761	347	424	1257	3161	765	1084	759	1053	1953	1458	1880
ENST00000250448_FOXA1_224_dist91343_promoter-long	ENST00000250448_FOXA1_promoter-long	1775	1747	656	908	5757	1066	798	1235	5278	11620	2116	1448
ENST00000564479_RP11-275F13.1_166_dist1669_lncrna-promoter	ENST00000564479_RP11-275F13.1_lncrna-promoter	638	420	496	3663	12601	5579	1170	971	1059	11118	3769	3043
ENST00000441450_AC097468.4_642_dist1815_lncrna-promoter	ENST00000441450_AC097468.4_lncrna-promoter	2125	971	596	3139	9847	4421	1225	2314	3019	12742	6282	3589
ENST00000374690_AR_395_dist43042_intron	ENST00000374690_AR_intron	292	210	227	24	318	91	501	410	1322	1	771	107
ENST00000558838_RP11-299G20.2_236_dist2387_lncrna-long	ENST00000558838_RP11-299G20.2_lncrna-long	56	272	131	216	925	380	0	139	252	497	20	177
ENST00000443063_AL022476.2_5_dist2229_lncrna-promoter	ENST00000443063_AL022476.2_lncrna-promoter	480	185	168	1191	4221	924	824	148	608	3287	1567	2544
ENST00000393099_RPL13_34_dist1054_promoter	ENST00000393099_RPL13_promoter	1079	962	547	2083	7543	1601	1538	2008	2978	11444	4452	1094
ENST00000496886_RP11-711M9.1_13765_dist19754_lncrna-long-long	ENST00000496886_RP11-711M9.1_lncrna-long-long	802	447	130	434	26030	1450	4	482	1576	3762	2923	2361
ENST00000488000_RP11-414J4.2_36_dist1262_lncrna-promoter	ENST00000488000_RP11-414J4.2_lncrna-promoter	470	351	255	2441	7221	2269	573	164	183	3520	1465	372
ENST00000444770_RP11-170M17.1_67_dist8923_lncrna-long	ENST00000444770_RP11-170M17.1_lncrna-long	458	217	106	15	746	417	214	0	1167	1	1	508
ENST00000422946_ABCC5-AS1_371_dist3879_lncrna-long	ENST00000422946_ABCC5-AS1_lncrna-long	480	89	184	161	951	113	605	1005	1236	1778	9	1086
ENST00000508601_RP11-586D19.1_9246_dist7682_lncrna-long	ENST00000508601_RP11-586D19.1_lncrna-long	855	172	277	128	1327	754	440	646	546	580	428	0
ENST00000430787_RP11-555J4.4_566_dist1243_lncrna-long	ENST00000430787_RP11-555J4.4_lncrna-long	670	680	260	373	5734	472	870	477	1850	2061	770	700
ENST00000395539_SLC25A5-AS1_95_dist311_lncrna-promoter	ENST00000395539_SLC25A5-AS1_lncrna-promoter	475	69	174	371	748	307	202	108	402	583	463	20
ENST00000453491_RP11-539I5.1_4061_dist3898_lncrna-long	ENST00000453491_RP11-539I5.1_lncrna-long	3001	1372	677	1631	7938	2393	2205	2565	3903	11568	4322	4023
ENST00000429010_AC095067.1_46_dist2515_lncrna-promoter	ENST00000429010_AC095067.1_lncrna-promoter	982	595	429	308	5254	719	1252	1143	1738	1613	1179	1115
ENST00000505448_RP11-774O3.3_458_dist13830_lncrna-long-long	ENST00000505448_RP11-774O3.3_lncrna-long-long	1106	683	375	182	855	511	1067	554	2093	1551	711	662
ENST00000374922_RP11-622K12.1_191_dist2452_lncrna-promoter	ENST00000374922_RP11-622K12.1_lncrna-promoter	1347	290	414	465	2602	599	1113	1206	1278	4360	1665	356
ENST00000347512_RPL36_12_dist2800_strand	ENST00000394580_RPL36_strand	1030	611	335	262	2352	4358	654	400	2823	8272	3374	1537
ENST00000555771_RP1-261D10.2_2026_dist3640_lncrna-promoter	ENST00000555771_RP1-261D10.2_lncrna-promoter	299	294	242	0	1	0	227	152	273	3	1013	333
ENST00000572353_RP11-353N14.4_297_dist7625_lncrna-long	ENST00000572353_RP11-353N14.4_lncrna-long	479	322	253	133	295	251	280	426	308	807	673	0
ENST00000311528_RPL13_6_dist4850_strand	ENST00000311528_RPL13_strand	258	53	79	0	295	0	359	302	0	0	0	0
ENST00000425666_RP11-389K14.3_2098_dist2609_lncrna-long	ENST00000425666_RP11-389K14.3_lncrna-long	312	173	208	253	1205	1116	214	781	713	1146	943	260
ENST00000222247_RPL18A_64_dist535_strand	ENST00000222247_RPL18A_strand	236	88	100	63	2795	159	206	83	1315	836	396	398
ENST00000570843_RP11-473M20.16_2734_dist9055_lncrna-long	ENST00000570843_RP11-473M20.16_lncrna-long	1805	820	694	2670	20072	2631	587	1595	2642	11686	4426	3129
ENST00000558010_RP11-279F6.2_9598_dist7561_lncrna-long	ENST00000558010_RP11-279F6.2_lncrna-long	238	119	27	45	330	64	1446	81	739	0	292	1
ENST00000441997_AC073283.4_183_dist4713_lncrna-promoter	ENST00000441997_AC073283.4_lncrna-promoter	273	166	110	517	2439	315	105	365	433	1084	150	159
ENST00000507361_RP11-267A15.1_261_dist4561_lncrna-promoter	ENST00000507361_RP11-267A15.1_lncrna-promoter	891	870	666	1586	5256	1730	885	1772	2760	4206	4061	1761
ENST00000262584_RPL8_430_dist33879_gene	ENST00000262584_RPL8_gene	973	192	221	284	1453	141	223	641	1870	2166	426	1337
ENST00000262584_RPL8_59_dist460_promoter	ENST00000262584_RPL8_promoter	318	565	293	753	2778	1144	570	466	1014	4217	1068	1931
ENST00000558010_RP11-279F6.2_215_dist3109_lncrna-promoter	ENST00000558010_RP11-279F6.2_lncrna-promoter	893	586	604	970	3341	840	1012	1294	2166	2787	1191	2500
ENST00000412181_RP11-374P20.4_188_dist262_lncrna-promoter	ENST00000412181_RP11-374P20.4_lncrna-promoter	587	714	245	499	2161	512	326	263	749	1479	994	606
ENST00000607149_RP11-337C18.8_144_dist1710_lncrna-long	ENST00000607149_RP11-337C18.8_lncrna-long	125	63	31	11	0	118	237	76	241	0	256	183
ENST00000543907_RP11-881M11.4_286_dist1683_lncrna-promoter	ENST00000543907_RP11-881M11.4_lncrna-promoter	593	299	315	177	1388	497	572	536	1296	1331	884	0
ENST00000509548_RP11-789C1.2_64_dist4558_lncrna-promoter	ENST00000509548_RP11-789C1.2_lncrna-promoter	177	99	52	0	452	0	367	1	304	1256	208	1
ENST00000396043_AR_9350_dist43543_gene	ENST00000374690_AR_gene	445	188	99	526	4539	712	152	0	1552	1054	576	240
ENST00000518088_HOXA-AS2_2842_dist1653_lncrna-long	ENST00000518088_HOXA-AS2_lncrna-long	457	766	190	0	45	0	275	319	441	456	136	140
ENST00000563464_RP11-1006G14.1_7_dist4975_lncrna-promoter	ENST00000563464_RP11-1006G14.1_lncrna-promoter	499	75	109	351	1468	565	173	94	1	2786	606	368
ENST00000432358_RP11-732M18.3_229_dist3445_lncrna-long	ENST00000432358_RP11-732M18.3_lncrna-long	297	148	106	16	944	163	0	216	0	1309	374	0
ENST00000415504_LINC00277_59_dist2589_lncrna-promoter	ENST00000415504_LINC00277_lncrna-promoter	997	477	330	1803	6391	972	709	1214	1584	3804	2371	1268
ENST00000453420_AL035610.2_34_dist2077_lncrna-promoter	ENST00000453420_AL035610.2_lncrna-promoter	173	25	33	0	373	77	243	145	619	0	167	0
ENST00000431464_RP11-308D16.4_17205_dist87529_lncrna-long-long	ENST00000431464_RP11-308D16.4_lncrna-long-long	702	252	190	162	723	464	434	969	2014	721	625	179
ENST00000456265_RP5-1069C8.2_2826_dist31155_lncrna-long-long	ENST00000456265_RP5-1069C8.2_lncrna-long-long	979	482	238	6833	35143	6758	1301	1572	906	7460	7808	4881
ENST00000501122_NEAT1_23887_dist6841_lncrna-long	ENST00000384994_NEAT1_lncrna-long	2321	1718	829	1221	6825	2076	808	1152	3461	7554	3509	2644
ENST00000437830_XX-CR54.1_330_dist1401_lncrna-promoter	ENST00000437830_XX-CR54.1_lncrna-promoter	3619	2086	1015	752	8313	3943	2775	2363	4140	13145	2726	3594
ENST00000260443_RSL24D1_2_dist372_promoter	ENST00000260443_RSL24D1_promoter	47	0	99	267	1172	231	168	99	0	580	933	835
ENST00000439539_GHRLOS_32_dist1863_lncrna-long	ENST00000439539_GHRLOS_lncrna-long	593	299	140	394	1776	514	339	1005	758	1123	507	547
ENST00000456688_RP11-327P2.5_53_dist7348_lncrna-long	ENST00000456688_RP11-327P2.5_lncrna-long	308	184	145	43	592	137	514	554	740	978	170	467
ENST00000533954_RP11-142C4.6_159_dist1510_lncrna-promoter	ENST00000533954_RP11-142C4.6_lncrna-promoter	974	756	288	904	3681	734	911	1234	917	839	984	1507
ENST00000321517_LINC00476_4409_dist7783_lncrna-long	ENST00000412446_LINC00476_lncrna-long	540	403	417	737	3342	679	593	976	1520	613	2027	1643
ENST00000513868_PVT1_677_dist310_lncrna-promoter	ENST00000518528_PVT1_lncrna-promoter	920	477	246	1008	4072	1452	766	259	587	1267	665	307
ENST00000479035_RPL23_6618_dist44214_gene	ENST00000479035_RPL23_gene	947	595	466	460	3380	667	217	587	1249	3753	1362	1857
ENST00000418758_AC004540.5_351_dist1710_lncrna-promoter	ENST00000418758_AC004540.5_lncrna-promoter	869	281	343	161	3670	98	399	1838	1857	5135	2367	344
ENST00000454625_GS1-421I3.2_1106_dist13650_lncrna-long-long	ENST00000454625_GS1-421I3.2_lncrna-long-long	303	114	21	0	0	0	228	22	0	0	0	0
ENST00000419103_AC007285.6_834_dist3388_lncrna-promoter	ENST00000419103_AC007285.6_lncrna-promoter	1058	820	552	3681	15470	3825	1424	1473	1370	6884	7156	3619
ENST00000260443_RSL24D1_85_dist48333_promoter-long	ENST00000260443_RSL24D1_promoter-long	274	174	86	100	780	1110	200	1	748	794	1038	417
ENST00000445681_GS1-124K5.4_50_dist10485_lncrna-long-long	ENST00000445681_GS1-124K5.4_lncrna-long-long	1103	790	402	352	848	206	860	1031	1845	1183	366	2396
ENST00000440971_AC002467.7_570_dist2211_lncrna-long	ENST00000440971_AC002467.7_lncrna-long	1040	513	343	76	1291	481	181	610	1325	860	344	530
ENST00000566575_CTA-250D10.23_195_dist820_lncrna-promoter	ENST00000566575_CTA-250D10.23_lncrna-promoter	289	185	80	0	79	0	400	84	254	0	0	332
ENST00000393099_RPL13_24_dist4601_promoter	ENST00000393099_RPL13_promoter	1023	532	517	490	3121	446	1214	952	2059	3260	875	841
ENST00000437830_XX-CR54.1_111_dist1420_lncrna-promoter	ENST00000437830_XX-CR54.1_lncrna-promoter	1137	783	427	555	2807	339	921	1660	4180	11376	790	1488
ENST00000514186_LINC00992_19_dist5113_lncrna-long	ENST00000514186_LINC00992_lncrna-long	458	107	108	372	1847	163	713	494	0	772	282	564
ENST00000560387_AC100830.3_816_dist432_lncrna-promoter	ENST00000560387_AC100830.3_lncrna-promoter	122	88	150	0	161	57	9	320	146	1	307	0
ENST00000405650_SRD5A2_5510_dist7825_lncrna-long	ENST00000405650_SRD5A2_lncrna-long	755	462	351	415	1859	519	238	884	1397	457	757	1760
ENST00000564984_RP5-1142A6.9_17_dist2074_lncrna-long	ENST00000564984_RP5-1142A6.9_lncrna-long	454	154	154	16	797	71	778	899	454	2	986	495
ENST00000417557_AC092535.3_926_dist6480_lncrna-long	ENST00000417557_AC092535.3_lncrna-long	344	237	161	235	545	272	215	530	882	2961	328	350
ENST00000424435_RP11-350G8.5_1009_dist1589_lncrna-promoter	ENST00000424435_RP11-350G8.5_lncrna-promoter	1218	547	372	475	1635	1481	1088	720	1074	606	1765	1100
ENST00000418001_AC104135.2_303_dist3852_lncrna-promoter	ENST00000418001_AC104135.2_lncrna-promoter	550	227	208	0	1	99	226	149	548	0	202	630
ENST00000430166_FGD5-AS1_293_dist449_lncrna-promoter	ENST00000424349_FGD5-AS1_lncrna-promoter	1264	578	375	631	3513	706	607	461	992	4229	1084	1929
ENST00000338970_RPL14_4_dist4422_promoter	ENST00000396203_RPL14_promoter	313	332	292	555	2148	867	204	334	1608	6250	915	782
ENST00000290295_HOXB13_286_dist23300_promoter-long	ENST00000290295_HOXB13_promoter-long	3993	2248	1033	1395	8593	2363	2356	2731	5665	7431	3864	3050
ENST00000534036_NAV2-AS3_314_dist910_lncrna-promoter	ENST00000534036_NAV2-AS3_lncrna-promoter	497	475	175	1992	10439	1897	528	487	655	7117	2210	1328
ENST00000559598_CRNDE_485_dist9733_lncrna-long	ENST00000559598_CRNDE_lncrna-long	63	40	18	0	94	22	152	0	0	443	0	1
ENST00000610091_RP11-417J8.6_9_dist43549_lncrna-long-long	ENST00000610091_RP11-417J8.6_lncrna-long-long	632	213	57	1872	5254	1624	411	1	528	1638	3104	735
ENST00000565044_RP11-734K21.5_940_dist6646_lncrna-long	ENST00000565044_RP11-734K21.5_lncrna-long	357	54	81	232	1965	298	299	331	337	4	533	4
ENST00000222247_RPL18A_3450_dist75779_gene	ENST00000222247_RPL18A_gene	600	299	267	120	564	136	543	713	1305	2680	1374	1216
ENST00000419571_TMEM44-AS1_83_dist8271_lncrna-long	ENST00000453671_TMEM44-AS1_lncrna-long	1560	897	337	367	3923	1219	672	1030	930	11314	1355	1941
ENST00000424435_RP11-350G8.5_1264_dist673_lncrna-promoter	ENST00000424435_RP11-350G8.5_lncrna-promoter	549	250	236	683	3829	972	6	644	1101	1244	1112	613
ENST00000350995_EZH2_752_dist3273_intron	ENST00000320356_EZH2_intron	540	470	139	451	2527	385	386	644	1155	1313	2	181
ENST00000430245_GAS5_3_dist275_lncrna-promoter	ENST00000450589_GAS5_lncrna-promoter	1621	1401	728	1756	5952	2177	894	1688	4814	3971	3223	2837
ENST00000399449_RP11-464F9.1_86_dist969_lncrna-promoter	ENST00000399449_RP11-464F9.1_lncrna-promoter	121	126	10	0	1	0	0	0	83	0	308	420
ENST00000550530_RP11-469H8.6_479_dist675_lncrna-long	ENST00000550530_RP11-469H8.6_lncrna-long	979	655	414	1077	3516	1081	822	698	884	3603	2095	1446
AAVS1_212_268_dist370_AAVS1	AAVS1_AAVS1	317	143	66	446	874	391	2	93	726	528	629	190
ENST00000423943_LINC01133_3761_dist21476_lncrna-long-long	ENST00000423943_LINC01133_lncrna-long-long	1499	684	334	895	4361	647	1785	2290	5125	3554	2972	3458
ENST00000545784_LINC00939_1998_dist5597_lncrna-long	ENST00000545784_LINC00939_lncrna-long	734	1086	577	1804	9344	2365	2936	1018	2603	6074	3673	4347
ENST00000421324_LINC00856_3264_dist5757_lncrna-long	ENST00000421324_LINC00856_lncrna-long	1380	815	606	1126	6817	4369	997	1052	2317	5850	4717	2706
ENST00000561140_RP11-97O12.7_63_dist687_lncrna-promoter	ENST00000561140_RP11-97O12.7_lncrna-promoter	857	356	186	218	1295	256	303	501	1058	629	307	1085
ENST00000420330_AC009404.2_342_dist3409_lncrna-long	ENST00000420330_AC009404.2_lncrna-long	658	265	413	561	2146	742	683	1151	812	1810	2178	745
ENST00000505156_LINC00536_105_dist1204_lncrna-promoter	ENST00000505156_LINC00536_lncrna-promoter	1313	896	627	3951	15017	3904	767	2093	3112	6469	4420	3812
ENST00000274065_RPS3A_1800_dist73097_gene	ENST00000274065_RPS3A_gene	104	58	39	1	97	29	0	0	0	0	0	329
ENST00000601500_CTD-2314G24.2_1660_dist7248_lncrna-long	ENST00000601500_CTD-2314G24.2_lncrna-long	384	184	23	1966	13765	1734	3	0	3	3605	3588	1751
ENST00000545784_LINC00939_66_dist1173_lncrna-promoter	ENST00000545784_LINC00939_lncrna-promoter	302	145	130	0	153	49	691	396	0	799	290	435
ENST00000427151_CD81-AS1_188_dist49233_lncrna-long-long	ENST00000427151_CD81-AS1_lncrna-long-long	47	43	0	15	294	0	93	116	344	0	0	4
ENST00000434565_LINC00571_337_dist3903_lncrna-long	ENST00000434565_LINC00571_lncrna-long	838	713	563	1947	7757	2819	717	665	1467	7316	2351	958
ENST00000441450_AC097468.4_414_dist2446_lncrna-promoter	ENST00000441450_AC097468.4_lncrna-promoter	1666	719	575	1215	2404	1581	1301	851	2017	4870	3459	3068
ENST00000562038_RP11-566E18.3_117_dist1959_lncrna-promoter	ENST00000562038_RP11-566E18.3_lncrna-promoter	332	203	97	77	469	1180	289	393	454	2349	1487	0
ENST00000499900_RP11-1277A3.1_698_dist8094_lncrna-long	ENST00000499900_RP11-1277A3.1_lncrna-long	519	382	119	0	991	94	683	1078	1944	9	614	306
ENST00000556361_RP11-72M17.1_90_dist1263_lncrna-promoter	ENST00000556361_RP11-72M17.1_lncrna-promoter	165	0	0	25	0	23	0	0	792	1	0	0
ENST00000536497_RP11-885B4.2_1624_dist9554_lncrna-long	ENST00000536497_RP11-885B4.2_lncrna-long	1606	774	488	3522	16448	3112	732	595	1322	2459	1804	2014
ENST00000543907_RP11-881M11.4_51_dist876_lncrna-promoter	ENST00000543907_RP11-881M11.4_lncrna-promoter	710	539	123	1292	4129	1523	462	597	640	3729	2855	1085
ENST00000438115_AC074289.1_36417_dist36591_lncrna-long-long	ENST00000438115_AC074289.1_lncrna-long-long	928	552	222	239	1443	171	589	560	675	1	0	649
ENST00000429493_RP11-220I1.1_60_dist22169_lncrna-long-long	ENST00000429493_RP11-220I1.1_lncrna-long-long	627	434	189	11620	40077	9444	693	514	895	20698	13408	11952
ENST00000554211_RP11-799P8.1_2342_dist23670_lncrna-long-long	ENST00000554211_RP11-799P8.1_lncrna-long-long	251	163	76	0	262	86	387	579	332	2	254	561
ENST00000416191_RP11-441O15.3_41_dist11629_lncrna-long-long	ENST00000416191_RP11-441O15.3_lncrna-long-long	115	30	84	362	873	222	463	314	2	0	1124	704
ENST00000534336_MALAT1_358_dist809_lncrna-promoter	ENST00000534336_MALAT1_lncrna-promoter	397	108	95	111	217	72	252	410	1589	614	261	268
ENST00000443063_AL022476.2_2_dist5478_lncrna-long	ENST00000443063_AL022476.2_lncrna-long	1661	763	602	1251	6718	2197	735	1218	1009	4478	2081	1246
ENST00000441006_CECR7_1_dist4590_lncrna-long	ENST00000609932_CECR7_lncrna-long	1459	751	687	613	3479	635	837	1231	1435	1920	1073	1445
ENST00000414282_SNHG7_1121_dist4869_lncrna-promoter	ENST00000414282_SNHG7_lncrna-promoter	2706	2370	1446	2991	11223	5286	3862	4271	5418	11192	7391	3867
ENST00000529934_RP11-802E16.3_62_dist441_lncrna-long	ENST00000529934_RP11-802E16.3_lncrna-long	814	447	430	293	1974	1189	5	943	2051	1315	2153	3289
ENST00000378479_LINC01121_645_dist2328_lncrna-promoter	ENST00000430650_LINC01121_lncrna-promoter	366	208	55	308	1203	84	200	61	0	495	1	191
ENST00000558702_RP11-253M7.4_1_dist10017_lncrna-long-long	ENST00000558702_RP11-253M7.4_lncrna-long-long	584	220	115	484	2833	1054	350	194	512	2157	1496	1388
ENST00000553105_RP11-996F15.2_26_dist6811_lncrna-long	ENST00000553105_RP11-996F15.2_lncrna-long	429	158	65	72	475	144	71	229	1202	1454	712	353
ENST00000311549_RPL21_985_dist48386_gene	ENST00000311549_RPL21_gene	414	448	89	2272	5833	1753	1083	5	440	6506	3190	2827
ENST00000442440_RP3-322G13.5_700_dist1585_lncrna-long	ENST00000442440_RP3-322G13.5_lncrna-long	571	292	191	130	1731	190	0	84	522	1	845	730
ENST00000320356_EZH2_642_dist56721_promoter-long	ENST00000350995_EZH2_promoter-long	476	503	142	2191	7758	2275	417	183	1339	2248	2021	890
ENST00000607286_CTD-2228K2.7_438_dist2097_lncrna-promoter	ENST00000607286_CTD-2228K2.7_lncrna-promoter	167	208	120	356	957	186	240	164	1	0	131	0
ENST00000431955_RP4-735C1.4_3046_dist9287_lncrna-long	ENST00000431955_RP4-735C1.4_lncrna-long	293	171	9	304	705	242	109	229	372	529	2	1
ENST00000456414_RP5-1086K13.1_215_dist5129_lncrna-promoter	ENST00000456414_RP5-1086K13.1_lncrna-promoter	547	557	445	940	11239	2346	645	501	3351	3506	3819	1504
ENST00000440408_TTTY15_1104_dist437_lncrna-long	ENST00000440408_TTTY15_lncrna-long	384	241	265	429	3962	480	1002	951	676	3293	471	1434
ENST00000491306_RPL37A_8_dist4711_promoter	ENST00000491306_RPL37A_promoter	1867	844	379	4076	11297	4513	1258	1480	5223	9358	6830	5196
ENST00000413483_CD81-AS1_197_dist5503_lncrna-long	ENST00000427151_CD81-AS1_lncrna-long	2297	1336	873	1361	5069	1202	2667	1728	7018	10313	4265	4349
ENST00000432535_LINC00844_820_dist9237_lncrna-long	ENST00000432535_LINC00844_lncrna-long	252	31	113	145	613	95	746	0	359	0	296	1
ENST00000552061_RP3-405J10.3_1036_dist9854_lncrna-long	ENST00000552061_RP3-405J10.3_lncrna-long	73	85	24	0	153	9	142	51	0	1	1	355
ENST00000451766_RP11-443B7.1_218_dist1034_lncrna-promoter	ENST00000451766_RP11-443B7.1_lncrna-promoter	814	550	243	279	1069	378	815	615	1195	3635	1088	1067
ENST00000421767_LINC00174_430_dist325_lncrna-long	ENST00000421767_LINC00174_lncrna-long	1239	865	381	1867	5639	1692	653	875	4458	4120	2310	3097
ENST00000440181_RP11-617D20.1_298_dist540_lncrna-promoter	ENST00000440181_RP11-617D20.1_lncrna-promoter	4198	2215	1844	4287	22001	7075	4343	5800	5234	25187	14343	7863
ENST00000416948_RP1-207H1.3_198_dist220_lncrna-long	ENST00000416948_RP1-207H1.3_lncrna-long	418	112	25	84	45	65	173	167	1403	6	296	1016
ENST00000598742_RPS19_15_dist624_promoter	ENST00000598742_RPS19_promoter	1274	211	483	843	4479	3016	191	1036	2135	10470	2741	1234
ENST00000250448_FOXA1_126_dist205_promoter	ENST00000250448_FOXA1_promoter	3990	2105	1523	5190	27281	5642	3879	3617	8365	18762	11795	10323
ENST00000470091_LINC00173_1117_dist912_lncrna-promoter	ENST00000480237_LINC00173_lncrna-promoter	613	243	178	2873	11927	2851	705	184	168	5011	2103	3712
ENST00000441450_AC097468.4_4499_dist625_lncrna-long	ENST00000441450_AC097468.4_lncrna-long	469	164	164	249	350	84	393	239	1	699	155	204
ENST00000332468_RP1-130H16.16_40_dist688_lncrna-promoter	ENST00000332468_RP1-130H16.16_lncrna-promoter	438	315	164	20	350	66	86	45	158	632	0	318
ENST00000408388_PVT1_330_dist1223_lncrna-promoter	ENST00000518528_PVT1_lncrna-promoter	839	355	344	163	2779	228	376	1034	2481	878	2	589
ENST00000393099_RPL13_12405_dist47211_gene	ENST00000393099_RPL13_gene	116	123	69	28	671	61	0	73	0	0	380	0
ENST00000222247_RPL18A_57_dist4091_strand	ENST00000222247_RPL18A_strand	2263	2287	784	7505	25987	6352	1318	1461	2805	16045	7714	4326
ENST00000361575_RPL39_58_dist611_intron	ENST00000361575_RPL39_intron	441	451	143	309	1286	476	575	409	2156	488	1575	1377
ENST00000509449_RP11-360F5.1_95_dist4050_lncrna-long	ENST00000509449_RP11-360F5.1_lncrna-long	309	342	112	0	195	106	143	216	37	1078	1	0
ENST00000332965_Z83851.3_128_dist2254_lncrna-promoter	ENST00000332965_Z83851.3_lncrna-promoter	245	19	10	0	0	0	2	2	2	4233	0	0
ENST00000456053_TTN-AS1_607_dist354_lncrna-promoter	ENST00000585451_TTN-AS1_lncrna-promoter	443	313	162	294	966	303	822	453	1753	4932	1465	337
ENST00000504509_RP11-789C1.1_171_dist1939_lncrna-promoter	ENST00000504509_RP11-789C1.1_lncrna-promoter	1047	817	450	1498	4467	1874	1333	812	1848	6487	1499	2095
ENST00000456353_ZMIZ1-AS1_440930_dist22966_lncrna-long-long	ENST00000456353_ZMIZ1-AS1_lncrna-long-long	815	444	399	3557	10306	2580	968	1492	721	5557	5705	2501
ENST00000464428_RP4-798P15.3_324_dist3007_lncrna-promoter	ENST00000464428_RP4-798P15.3_lncrna-promoter	332	233	255	976	3039	679	1	564	1790	1538	1581	761
ENST00000427157_RP11-367G18.1_3067_dist24211_lncrna-long-long	ENST00000427157_RP11-367G18.1_lncrna-long-long	320	236	80	53	719	155	375	366	227	1332	126	341
ENST00000438499_RP11-1M18.1_20_dist2486_lncrna-promoter	ENST00000438499_RP11-1M18.1_lncrna-promoter	507	228	178	221	1717	904	767	872	966	380	1518	1765
ENST00000510225_RP11-327O17.2_15_dist468_lncrna-promoter	ENST00000510225_RP11-327O17.2_lncrna-promoter	917	592	271	345	2085	163	819	609	769	2230	1705	214
ENST00000504610_RP11-356J5.12_59522_dist70537_lncrna-long-long	ENST00000504610_RP11-356J5.12_lncrna-long-long	1107	327	543	769	1104	546	856	1070	3482	4616	2105	1312
ENST00000453420_AL035610.2_32_dist729_lncrna-promoter	ENST00000453420_AL035610.2_lncrna-promoter	1125	558	374	457	2444	473	1194	249	824	4363	826	1727
ENST00000331787_TTTY14_1205_dist4309_lncrna-promoter	ENST00000324446_TTTY14_lncrna-promoter	406	521	155	537	2038	955	458	743	624	2034	1718	613
ENST00000560655_RP11-279F6.3_39_dist3589_lncrna-promoter	ENST00000560655_RP11-279F6.3_lncrna-promoter	169	110	204	0	189	36	233	342	430	2	0	220
ENST00000216146_RPL3_41_dist233_strand	ENST00000216146_RPL3_strand	409	208	117	79	104	51	246	275	2	0	334	443
ENST00000441450_AC097468.4_14_dist4116_lncrna-promoter	ENST00000441450_AC097468.4_lncrna-promoter	485	280	222	576	1329	390	409	209	678	4279	698	590
ENST00000606388_RP11-545I5.3_412_dist9037_lncrna-long	ENST00000606388_RP11-545I5.3_lncrna-long	597	106	79	753	2197	1252	782	151	558	1523	1087	292
ENST00000591116_AC012309.5_144_dist416_lncrna-long	ENST00000591116_AC012309.5_lncrna-long	385	115	45	37	5112	419	377	377	333	0	503	471
NonTargetingControlGuideForHuman_0025_NonTargetingControlGuideForHuman_0735_NonTarget	NonTargetControl_NonTarget	2817	1675	927	782	6636	2690	2405	2175	4033	6538	5900	6329
ENST00000444042_CYP4A22-AS1_196_dist3965_lncrna-promoter	ENST00000444042_CYP4A22-AS1_lncrna-promoter	1029	656	450	837	3042	1308	924	1152	3023	741	2728	2384
ENST00000250448_FOXA1_610_dist54540_promoter-long	ENST00000250448_FOXA1_promoter-long	1233	724	627	2462	11595	2725	1718	2705	2888	11085	6663	3619
ENST00000433656_LINC00476_5034_dist6536_lncrna-long	ENST00000412446_LINC00476_lncrna-long	117	0	14	19	282	137	613	0	530	0	59	0
ENST00000605164_LINC00094_2366_dist3648_lncrna-long	ENST00000603928_LINC00094_lncrna-long	855	592	364	468	2028	393	320	215	523	323	813	380
TP53TG1_2_dist5136_TP53TG1	TP53TG1_TP53TG1	55	273	77	44	101	23	42	425	727	2046	3	313
ENST00000420243_POU6F2-AS2_704_dist6413_lncrna-long	ENST00000420243_POU6F2-AS2_lncrna-long	611	234	83	1019	4586	757	193	200	1143	4125	665	396
ENST00000250448_FOXA1_137_dist1233_strand	ENST00000250448_FOXA1_strand	291	303	140	772	4153	667	187	649	1	1747	1538	1380
ENST00000551571_RP11-121E16.1_50_dist5141_lncrna-promoter	ENST00000551571_RP11-121E16.1_lncrna-promoter	325	338	157	200	1234	164	836	608	2628	1	0	1150
ENST00000523063_RP11-317N12.1_139_dist9601_lncrna-long	ENST00000523063_RP11-317N12.1_lncrna-long	132	61	46	0	90	0	226	56	165	0	0	0
ENST00000552361_RPS26_8518_dist66330_gene	ENST00000552361_RPS26_gene	183	80	52	38	347	185	554	347	1015	1148	0	2
ENST00000464939_ATP6V0E2-AS1_4_dist940_lncrna-promoter	ENST00000461019_ATP6V0E2-AS1_lncrna-promoter	415	83	129	144	603	126	200	173	312	614	114	1
ENST00000366424_AC144450.2_375_dist1834_lncrna-promoter	ENST00000366424_AC144450.2_lncrna-promoter	1714	1402	762	3140	13941	8931	2585	2538	1903	14643	12352	3234
ENST00000222247_RPL18A_7587_dist81548_gene	ENST00000222247_RPL18A_gene	2108	1272	1223	2732	12466	2737	1223	3254	4441	10055	4853	4583
ENST00000454224_AC011747.4_16125_dist9356_lncrna-long	ENST00000454224_AC011747.4_lncrna-long	347	302	67	85	2577	172	447	262	609	2761	2	895
ENST00000501448_AC005329.7_726_dist899_lncrna-promoter	ENST00000501448_AC005329.7_lncrna-promoter	1257	1112	528	1897	6176	1345	1241	1576	1655	3672	1667	1199
ENST00000350995_EZH2_8219_dist49060_gene	ENST00000320356_EZH2_gene	446	227	208	15	269	237	537	775	661	1597	788	305
OSGEPL1-AS1_11_dist787_OSGEPL1-AS1	OSGEPL1-AS1_OSGEPL1-AS1	1298	653	247	1259	4385	1553	852	397	1055	2997	1372	1180
NonTargetingControlGuideForHuman_0196_NonTargetingControlGuideForHuman_0795_NonTarget	NonTargetControl_NonTarget	453	198	52	9197	34379	8296	5	182	316	15391	9179	5909
ENST00000456777_AC003090.1_499_dist5065_lncrna-promoter	ENST00000456777_AC003090.1_lncrna-promoter	254	111	107	0	337	0	441	423	526	645	288	711
ENST00000558245_RP11-462P6.1_119_dist1795_lncrna-promoter	ENST00000558245_RP11-462P6.1_lncrna-promoter	144	56	39	0	0	0	0	0	0	0	0	0
AAVS1_42_142_dist1192_AAVS1	AAVS1_AAVS1	424	435	184	513	2328	473	1286	661	1633	7048	1001	589
ENST00000534336_MALAT1_138_dist3772_lncrna-promoter	ENST00000534336_MALAT1_lncrna-promoter	845	555	326	33	592	110	849	761	752	5	723	1319
ENST00000456353_ZMIZ1-AS1_24533_dist6677_lncrna-long	ENST00000456353_ZMIZ1-AS1_lncrna-long	1115	823	554	1521	6494	926	665	1631	1854	2752	2706	2473
ENST00000522715_KB-1732A1.1_619_dist10014_lncrna-long-long	ENST00000522715_KB-1732A1.1_lncrna-long-long	602	135	234	9	477	27	287	608	103	1	1	0
ENST00000412669_AC002456.2_69_dist1057_lncrna-long	ENST00000412669_AC002456.2_lncrna-long	1237	587	417	1588	6550	1496	1778	859	3200	3575	3551	1789
ENST00000553932_LINC00639_10_dist3698_lncrna-promoter	ENST00000553932_LINC00639_lncrna-promoter	484	276	173	202	283	30	141	481	328	983	390	0
ENST00000496886_RP11-711M9.1_2143_dist5180_lncrna-promoter	ENST00000496886_RP11-711M9.1_lncrna-promoter	1985	1301	903	2367	12220	3699	2069	2934	3895	6982	6110	5378
ENST00000521326_CTD-2284J15.1_166_dist1820_lncrna-promoter	ENST00000521326_CTD-2284J15.1_lncrna-promoter	614	371	212	201	2302	608	890	249	705	2671	2022	253
ENST00000591116_AC012309.5_150_dist355_lncrna-promoter	ENST00000591116_AC012309.5_lncrna-promoter	1040	505	610	795	4838	711	465	814	729	4522	913	1280
ENST00000429456_AC093642.3_140_dist1068_lncrna-promoter	ENST00000429456_AC093642.3_lncrna-promoter	516	128	128	148	429	120	278	195	688	1234	296	650
ENST00000558637_RP11-158M2.4_4080_dist6422_lncrna-long	ENST00000558637_RP11-158M2.4_lncrna-long	68	57	82	161	409	141	87	137	214	8	0	0
ENST00000566575_CTA-250D10.23_191_dist643_lncrna-promoter	ENST00000566575_CTA-250D10.23_lncrna-promoter	135	25	0	0	0	0	242	0	0	0	0	0
ENST00000430650_LINC01121_809_dist1095_lncrna-promoter	ENST00000430650_LINC01121_lncrna-promoter	322	305	341	130	401	75	766	660	498	1	353	643
ENST00000428888_AC009495.4_357_dist9774_lncrna-long	ENST00000428888_AC009495.4_lncrna-long	220	164	179	1538	4285	1023	340	403	766	2833	1283	2321
ENST00000440955_RP3-326I13.1_4_dist5242_lncrna-long	ENST00000440955_RP3-326I13.1_lncrna-long	258	126	191	1757	4953	1578	365	275	1653	1193	3551	628
ENST00000222247_RPL18A_7194_dist91565_gene	ENST00000222247_RPL18A_gene	550	480	433	284	4958	470	1040	515	646	3628	1610	583
ENST00000423737_RP11-191L9.4_116_dist7113_lncrna-long	ENST00000423737_RP11-191L9.4_lncrna-long	1151	753	417	2128	6466	1768	838	646	1979	13472	2870	1033
ENST00000509924_CTD-2016O11.1_433_dist1004_lncrna-long	ENST00000509924_CTD-2016O11.1_lncrna-long	596	373	100	77	4916	385	639	780	606	562	1122	613
ENST00000561876_CTC-527H23.3_360_dist7049_lncrna-long	ENST00000561876_CTC-527H23.3_lncrna-long	222	87	53	105	923	202	93	89	816	651	216	274
AAVS1_151_259_dist934_AAVS1	AAVS1_AAVS1	931	1042	397	953	4897	1072	1797	985	2845	6114	2021	1792
ENST00000565162_AC004463.6_3026_dist209_lncrna-promoter	ENST00000565162_AC004463.6_lncrna-promoter	1042	530	395	60	1201	229	760	334	1271	1896	725	133
AAVS1_64_97_dist501_AAVS1	AAVS1_AAVS1	2477	970	932	7548	24181	6202	3303	2631	4632	16219	11350	6673
ENST00000566203_MMP24-AS1_828_dist1091_lncrna-promoter	ENST00000566203_MMP24-AS1_lncrna-promoter	850	620	330	591	4790	1111	558	1368	1032	3991	1437	980
ENST00000412788_H19_4483_dist2760_lncrna-promoter	ENST00000431095_H19_lncrna-promoter	955	358	235	194	466	159	293	473	399	3189	136	0
NonTargetingControlGuideForHuman_0833_NonTargetingControlGuideForHuman_0845_NonTarget	NonTargetControl_NonTarget	1408	659	438	789	3415	936	2341	1339	1332	7229	3106	8018
ENST00000609932_CECR7_1_dist4590_lncrna-promoter	ENST00000609932_CECR7_lncrna-promoter	529	298	372	448	1768	568	255	1018	784	928	16	1384
ENST00000522897_CTD-2541M15.1_13504_dist48788_lncrna-long-long	ENST00000522897_CTD-2541M15.1_lncrna-long-long	1388	963	779	2128	8950	4858	1163	2474	2527	14636	6210	3900
ENST00000394920_RPL8_13_dist12374_gene	ENST00000262584_RPL8_gene	749	550	311	264	1081	200	200	624	2118	4	779	937
ENST00000250448_FOXA1_125_dist5190_promoter	ENST00000250448_FOXA1_promoter	2864	1922	1272	4652	16135	3263	1346	1973	2796	6467	5814	3328
ENST00000554211_RP11-799P8.1_1454_dist8557_lncrna-long	ENST00000554211_RP11-799P8.1_lncrna-long	189	221	77	133	295	292	114	149	1	0	589	301
ENST00000453396_TOPORS-AS1_19_dist1219_lncrna-promoter	ENST00000425533_TOPORS-AS1_lncrna-promoter	363	232	225	181	1541	423	165	62	1039	575	1447	688
ENST00000570843_RP11-473M20.16_385_dist5097_lncrna-promoter	ENST00000570843_RP11-473M20.16_lncrna-promoter	3053	2201	968	993	3213	1422	2152	2130	4337	1712	2930	3081
ENST00000425630_LINC00200_8271_dist9922_lncrna-long	ENST00000425630_LINC00200_lncrna-long	1193	795	404	485	1805	318	1007	564	2153	4186	1019	2112
ENST00000515247_RP11-319G6.1_2395_dist4798_lncrna-long	ENST00000515247_RP11-319G6.1_lncrna-long	313	188	112	1	749	50	497	417	577	947	180	651
ENST00000262584_RPL8_777_dist48539_promoter-long	ENST00000262584_RPL8_promoter-long	1261	923	601	316	1769	755	1267	1698	3163	3890	1498	840
ENST00000554032_RP6-65G23.3_206_dist8053_lncrna-long	ENST00000554032_RP6-65G23.3_lncrna-long	259	98	121	88	301	93	300	202	1063	0	449	225
ENST00000600340_RP11-315I20.1_243_dist11872_lncrna-long-long	ENST00000600340_RP11-315I20.1_lncrna-long-long	1094	936	464	1522	3984	2321	1212	1177	2617	4942	2610	1305
ENST00000576871_RP11-166P13.3_108_dist4404_lncrna-long	ENST00000576871_RP11-166P13.3_lncrna-long	879	478	276	1933	5349	1927	1002	1284	2913	6843	3338	2630
ENST00000441450_AC097468.4_570_dist2196_lncrna-promoter	ENST00000441450_AC097468.4_lncrna-promoter	376	233	231	13804	37264	9319	263	56	474	11267	12025	7625
ENST00000290295_HOXB13_671_dist34306_promoter-long	ENST00000290295_HOXB13_promoter-long	326	0	38	330	783	350	275	59	570	390	877	287
ENST00000554328_RP11-111A21.1_380_dist38777_lncrna-long-long	ENST00000554328_RP11-111A21.1_lncrna-long-long	377	128	283	696	4918	1475	4	556	735	2885	813	349
ENST00000216146_RPL3_43_dist386_promoter	ENST00000216146_RPL3_promoter	838	781	360	0	720	342	664	624	391	2664	340	670
ENST00000429940_LINC00839_102_dist1134_lncrna-promoter	ENST00000429940_LINC00839_lncrna-promoter	426	278	228	1508	5345	1504	387	294	1046	2969	1769	1519
ENST00000440406_RP5-1142A6.2_44_dist433_lncrna-long	ENST00000567968_RP5-1142A6.2_lncrna-long	412	221	175	29	997	72	158	998	1999	2415	228	281
ENST00000534904_RP11-64D24.4_360_dist4049_lncrna-promoter	ENST00000534904_RP11-64D24.4_lncrna-promoter	209	119	72	111	777	2508	161	376	5	7015	4908	222
ENST00000448963_LINC00865_94_dist4400_lncrna-promoter	ENST00000448963_LINC00865_lncrna-promoter	275	48	58	29	0	0	0	0	0	0	0	510
ENST00000513892_RP11-468H14.2_23_dist3970_lncrna-promoter	ENST00000513892_RP11-468H14.2_lncrna-promoter	387	289	140	66	309	29	175	260	0	920	716	300
ENST00000464428_RP4-798P15.3_335_dist1028_lncrna-promoter	ENST00000464428_RP4-798P15.3_lncrna-promoter	3535	1835	1475	1675	7785	1908	3088	3404	5872	9099	4060	4574
ENST00000552361_RPS26_14966_dist48778_gene	ENST00000552361_RPS26_gene	463	170	89	296	2609	519	406	315	1505	863	683	2095
ENST00000598742_RPS19_6983_dist9431_gene	ENST00000598742_RPS19_gene	1517	789	355	382	3906	3228	456	1316	2179	3776	1897	2277
ENST00000598742_RPS19_6767_dist18761_gene	ENST00000598742_RPS19_gene	611	147	53	76	551	133	962	298	244	0	167	2
ENST00000423222_LINC00467_614_dist5739_lncrna-long	ENST00000423222_LINC00467_lncrna-long	343	295	226	0	0	73	489	534	517	1479	951	2
ENST00000529934_RP11-802E16.3_283_dist686_lncrna-long	ENST00000529934_RP11-802E16.3_lncrna-long	156	267	75	551	1547	556	363	51	629	1579	585	1
ENST00000332468_RP1-130H16.16_166_dist441_lncrna-long	ENST00000332468_RP1-130H16.16_lncrna-long	420	238	72	138	948	139	134	195	745	343	383	209
ENST00000414656_CCDC183-AS1_51_dist1172_lncrna-long	ENST00000414656_CCDC183-AS1_lncrna-long	1447	1497	485	524	3557	616	1239	819	1481	6601	1198	1956
ENST00000414475_RP11-33A14.1_2_dist3771_lncrna-promoter	ENST00000414475_RP11-33A14.1_lncrna-promoter	853	44	95	1641	4431	1130	764	948	1142	3860	1480	1134
ENST00000455567_MCM3AP-AS1_26_dist616_lncrna-long	ENST00000455567_MCM3AP-AS1_lncrna-long	723	172	256	336	1434	372	518	408	355	3043	1767	661
ENST00000274065_RPS3A_283_dist29428_promoter-long	ENST00000274065_RPS3A_promoter-long	156	253	100	161	536	83	1	695	0	1050	676	302
ENST00000457535_LAMTOR5-AS1_402_dist1003_lncrna-long	ENST00000590413_LAMTOR5-AS1_lncrna-long	319	229	102	4430	16227	4680	413	598	1276	6637	2509	1309
ENST00000563464_RP11-1006G14.1_3_dist4994_lncrna-promoter	ENST00000563464_RP11-1006G14.1_lncrna-promoter	20	35	0	0	0	0	0	0	0	204	0	0
ENST00000598742_RPS19_770_dist2267_intron	ENST00000598742_RPS19_intron	482	238	141	7279	20798	4623	344	913	1469	12585	5747	4481
ENST00000504932_RP11-677M14.3_4493_dist1812_lncrna-long	ENST00000504932_RP11-677M14.3_lncrna-long	1026	435	299	1044	2962	677	1201	390	2465	2231	1522	1032
ENST00000417557_AC092535.3_153_dist3331_lncrna-promoter	ENST00000417557_AC092535.3_lncrna-promoter	1205	857	187	885	2674	537	706	713	1039	1479	727	3530
ENST00000415205_Z83851.3_32_dist7504_lncrna-long	ENST00000415205_Z83851.3_lncrna-long	183	230	133	0	564	0	232	392	850	3	240	0
ENST00000565944_RP11-111J6.2_60_dist8842_lncrna-long	ENST00000565944_RP11-111J6.2_lncrna-long	429	151	105	70	1555	1391	303	237	314	654	979	473
ENST00000560415_LINC00984_12477_dist2747_lncrna-long	ENST00000560415_LINC00984_lncrna-long	279	352	285	286	2317	490	293	441	513	1139	2203	1064
ENST00000423943_LINC01133_3758_dist20157_lncrna-long-long	ENST00000423943_LINC01133_lncrna-long-long	262	237	124	106	916	1536	528	520	609	3	873	507
ENST00000419103_AC007285.6_848_dist3958_lncrna-promoter	ENST00000419103_AC007285.6_lncrna-promoter	932	411	327	877	6875	892	1054	997	1207	4101	2528	1809
ENST00000500698_RP11-540A21.2_5461_dist4826_lncrna-long	ENST00000500698_RP11-540A21.2_lncrna-long	232	180	92	0	251	1	123	122	321	1	0	471
ENST00000450093_TOPORS-AS1_42_dist1160_lncrna-promoter	ENST00000425533_TOPORS-AS1_lncrna-promoter	446	466	233	868	3544	931	882	658	1123	1136	1623	994
ENST00000501715_TMEM161B-AS1_4333_dist8429_lncrna-long	ENST00000501869_TMEM161B-AS1_lncrna-long	478	213	195	375	10189	1623	754	534	1356	2137	1469	694
ENST00000313064_LINC00471_2536_dist5058_lncrna-long	ENST00000313064_LINC00471_lncrna-long	542	391	111	451	1340	258	273	127	1053	806	90	454
ENST00000420537_RP1-85F18.5_102_dist5582_lncrna-long	ENST00000420537_RP1-85F18.5_lncrna-long	582	480	149	691	2675	677	81	197	155	982	350	142
ENST00000522715_KB-1732A1.1_77_dist2077_lncrna-promoter	ENST00000522715_KB-1732A1.1_lncrna-promoter	378	207	198	44	533	23	717	205	314	1410	607	911
ENST00000418242_RP11-148B18.3_365_dist2933_lncrna-promoter	ENST00000418242_RP11-148B18.3_lncrna-promoter	397	209	180	33	1886	145	96	771	1289	2272	714	213
ENST00000529883_RP11-152H18.3_14_dist1669_lncrna-promoter	ENST00000529883_RP11-152H18.3_lncrna-promoter	601	343	184	200	1111	155	502	439	1396	5	822	2566
AAVS1_36_188_dist1632_AAVS1	AAVS1_AAVS1	1260	628	327	2207	7491	1823	578	834	3324	10217	4024	4714
ENST00000433465_LINC00205_324_dist1101_lncrna-promoter	ENST00000433465_LINC00205_lncrna-promoter	795	521	258	532	2847	598	503	617	343	891	2202	1552
ENST00000534891_RP11-712B9.2_4_dist8249_lncrna-long	ENST00000534891_RP11-712B9.2_lncrna-long	304	437	339	473	4097	604	180	857	1130	2033	758	468
ENST00000452647_TSTD3_122_dist551_lncrna-promoter	ENST00000452647_TSTD3_lncrna-promoter	540	154	187	50	737	132	808	954	1023	4365	3789	1151
ENST00000560295_CASC7_9059_dist6732_lncrna-long	ENST00000560295_CASC7_lncrna-long	275	133	124	2865	8976	2290	95	93	0	3251	1575	261
ENST00000396203_RPL14_203_dist53445_promoter-long	ENST00000338970_RPL14_promoter-long	661	283	330	731	1572	442	3	1253	1616	2583	1065	634
ENST00000554032_RP6-65G23.3_114_dist6380_lncrna-long	ENST00000554032_RP6-65G23.3_lncrna-long	354	237	249	2491	6468	1699	435	741	571	3016	2311	1195
ENST00000503668_HULC_49_dist1598_lncrna-promoter	ENST00000503668_HULC_lncrna-promoter	295	177	62	182	1166	122	210	227	0	0	491	1016
ENST00000556964_ADAM20P1_17_dist10692_lncrna-long-long	ENST00000556964_ADAM20P1_lncrna-long-long	570	292	192	805	3347	322	323	420	1	779	728	475
ENST00000566575_CTA-250D10.23_126_dist3898_lncrna-long	ENST00000566575_CTA-250D10.23_lncrna-long	544	318	180	298	924	351	430	492	560	232	251	366
ENST00000415509_RP11-338O1.2_1104_dist4432_lncrna-promoter	ENST00000415509_RP11-338O1.2_lncrna-promoter	1461	887	591	1106	15947	1043	1730	1651	5118	4176	1152	3503
ENST00000464767_LINC00341_5474_dist6473_lncrna-long	ENST00000464767_LINC00341_lncrna-long	711	601	153	198	720	393	521	388	3957	2761	1047	402
ENST00000449941_RP13-455A7.1_188_dist2205_lncrna-promoter	ENST00000449941_RP13-455A7.1_lncrna-promoter	66	62	39	47	82	92	292	49	471	1400	146	663
ENST00000450093_TOPORS-AS1_19_dist1155_lncrna-long	ENST00000453396_TOPORS-AS1_lncrna-long	802	397	335	1360	4761	1000	231	810	155	1569	1902	1387
ENST00000589187_SNHG5_421_dist4621_lncrna-promoter	ENST00000589187_SNHG5_lncrna-promoter	151	161	84	0	201	110	443	101	1	0	465	409
ENST00000397381_UCA1_22_dist8594_lncrna-long	ENST00000397381_UCA1_lncrna-long	731	343	282	144	1042	343	126	448	1136	6337	490	402
ENST00000447956_RP11-128M1.1_20_dist9594_lncrna-long	ENST00000447956_RP11-128M1.1_lncrna-long	418	76	190	244	1042	265	954	766	1766	1364	569	5
ENST00000412654_PCA3_155_dist12962_lncrna-long-long	ENST00000412654_PCA3_lncrna-long-long	885	373	351	736	5162	1037	456	277	1479	4672	1145	2312
ENST00000554988_RPPH1_6_dist594_lncrna-promoter	ENST00000554988_RPPH1_lncrna-promoter	923	821	540	1387	6244	5858	875	1164	449	11287	7502	1507
ENST00000421202_RP4-717I23.3_2173_dist19250_lncrna-long-long	ENST00000413606_RP4-717I23.3_lncrna-long-long	57	51	21	0	101	0	0	106	0	435	0	0
ENST00000598742_RPS19_33_dist609_strand	ENST00000598742_RPS19_strand	186	0	25	11	0	203	116	0	251	0	104	0
ENST00000487567_LGALS8-AS1_157_dist872_lncrna-promoter	ENST00000487567_LGALS8-AS1_lncrna-promoter	537	238	295	174	1144	101	896	577	816	1205	226	296
ENST00000366365_LINC00338_357_dist7321_lncrna-long	ENST00000434411_LINC00338_lncrna-long	1531	1069	1107	5542	20342	7047	1735	2491	2890	12159	6760	8484
ENST00000607286_CTD-2228K2.7_363_dist3877_lncrna-promoter	ENST00000607286_CTD-2228K2.7_lncrna-promoter	339	412	177	835	5098	873	608	667	1635	4786	1301	1450
ENST00000562866_VPS9D1-AS1_2_dist365_lncrna-promoter	ENST00000562866_VPS9D1-AS1_lncrna-promoter	343	366	172	47	880	1728	255	300	555	518	807	156
ENST00000607286_CTD-2228K2.7_1291_dist331_lncrna-long	ENST00000607286_CTD-2228K2.7_lncrna-long	1339	1651	687	5694	17671	6716	357	1114	1788	11895	8081	3979
ENST00000447956_RP11-128M1.1_163_dist778_lncrna-promoter	ENST00000447956_RP11-128M1.1_lncrna-promoter	2165	1281	988	391	3415	976	1615	2304	4947	11290	1941	2345
ENST00000456053_TTN-AS1_573_dist5848_lncrna-long	ENST00000456053_TTN-AS1_lncrna-long	281	164	176	0	261	340	0	130	0	0	722	223
ENST00000568862_RP11-333I13.1_4_dist1774_lncrna-promoter	ENST00000568862_RP11-333I13.1_lncrna-promoter	280	113	39	165	106	84	186	110	0	249	0	227
ENST00000432535_LINC00844_222_dist2292_lncrna-promoter	ENST00000432535_LINC00844_lncrna-promoter	40	34	0	0	0	0	0	0	0	0	0	358
ENST00000519570_CTC-340A15.2_2_dist5844_lncrna-long	ENST00000519570_CTC-340A15.2_lncrna-long	98	27	0	0	0	0	1	125	248	0	0	0
ENST00000216146_RPL3_456_dist85814_promoter-long	ENST00000216146_RPL3_promoter-long	86	116	48	459	3492	1073	302	192	200	839	1320	184
ENST00000394667_RPL34_1_dist529_intron	ENST00000394667_RPL34_intron	1051	470	433	1417	7099	2063	1234	1202	2338	7006	4856	1755
ENST00000414938_EGOT_1509_dist2616_lncrna-promoter	ENST00000414938_EGOT_lncrna-promoter	172	92	68	0	73	0	1	348	426	1086	1	311
ENST00000475197_LINC00852_133_dist1387_lncrna-long	ENST00000475197_LINC00852_lncrna-long	453	203	120	80	797	82	276	427	278	820	212	250
ENST00000465477_RP11-379F4.4_2478_dist8821_lncrna-long	ENST00000465477_RP11-379F4.4_lncrna-long	512	122	177	701	1332	608	759	742	6	5505	1395	502
ENST00000420095_LMCD1-AS1_3446_dist4016_lncrna-long	ENST00000446281_LMCD1-AS1_lncrna-long	425	20	78	35	822	148	304	130	419	0	685	487
ENST00000499900_RP11-1277A3.1_461_dist2628_lncrna-promoter	ENST00000499900_RP11-1277A3.1_lncrna-promoter	775	828	588	4061	12489	5013	934	1204	1082	10506	4012	3203
ENST00000313064_LINC00471_640_dist327_lncrna-promoter	ENST00000313064_LINC00471_lncrna-promoter	1447	647	412	2441	9300	2569	1316	1087	1527	7259	4492	1887
ENST00000565014_CDIPT-AS1_295_dist293_lncrna-long	ENST00000398859_CDIPT-AS1_lncrna-long	749	194	193	401	910	433	1	472	628	2361	490	777
ENST00000504876_PART1_4296_dist46701_lncrna-long-long	ENST00000504876_PART1_lncrna-long-long	620	479	235	720	2847	658	991	689	1186	3568	399	753
ENST00000526061_RP11-1L12.3_1161_dist7947_lncrna-long	ENST00000526061_RP11-1L12.3_lncrna-long	778	356	226	295	1356	1276	312	701	1	1979	1157	603
ENST00000420000_AC026188.1_2517_dist4113_lncrna-long	ENST00000420000_AC026188.1_lncrna-long	333	69	55	0	195	0	188	351	406	0	34	816
ENST00000431759_SLC2A1-AS1_1148_dist8902_lncrna-long	ENST00000431759_SLC2A1-AS1_lncrna-long	465	220	258	232	1658	363	347	801	710	3	0	1413
ENST00000413796_AC002511.2_241_dist12343_lncrna-long-long	ENST00000413796_AC002511.2_lncrna-long-long	198	118	163	0	709	142	5	725	1431	4	586	454
ENST00000510087_TMEM161B-AS1_3114_dist7745_lncrna-long	ENST00000501869_TMEM161B-AS1_lncrna-long	521	323	179	81	1437	40	323	607	534	218	481	972
ENST00000361575_RPL39_4206_dist16370_gene	ENST00000361575_RPL39_gene	425	330	141	0	156	80	881	2	441	1	0	679
ENST00000453348_AC074389.9_1547_dist12847_lncrna-long-long	ENST00000453348_AC074389.9_lncrna-long-long	458	283	89	130	650	298	326	322	1362	836	106	1
ENST00000606388_RP11-545I5.3_569_dist3904_lncrna-long	ENST00000606388_RP11-545I5.3_lncrna-long	591	436	182	391	1715	742	184	523	750	955	420	498
ENST00000394668_RPL34_1207_dist78741_gene	ENST00000394667_RPL34_gene	1132	403	278	545	3307	741	976	389	2601	2043	644	1092
ENST00000591116_AC012309.5_153_dist6280_lncrna-long	ENST00000591116_AC012309.5_lncrna-long	807	396	260	147	731	231	520	557	2485	886	12	683
ENST00000354752_ANKRD18CP_30_dist636_lncrna-long	ENST00000354752_ANKRD18CP_lncrna-long	467	593	224	560	3490	1191	288	726	610	860	1607	661
ENST00000565162_AC004463.6_127_dist5083_lncrna-promoter	ENST00000565162_AC004463.6_lncrna-promoter	410	171	233	0	486	0	523	862	1075	1166	361	872
ENST00000432535_LINC00844_250_dist1012_lncrna-promoter	ENST00000432535_LINC00844_lncrna-promoter	248	164	108	2507	11099	2959	332	607	419	4352	4887	1806
ENST00000412276_AC007319.1_5_dist5092_lncrna-promoter	ENST00000412276_AC007319.1_lncrna-promoter	104	35	53	8	146	27	136	32	57	0	0	0
ENST00000502521_RP11-933H2.4_6573_dist7303_lncrna-long	ENST00000502521_RP11-933H2.4_lncrna-long	760	434	383	911	3581	953	658	1388	1754	5534	2611	1025
ENST00000563261_SNAI3-AS1_2662_dist3278_lncrna-long	ENST00000563475_SNAI3-AS1_lncrna-long	454	115	119	0	589	46	557	893	1	996	3	896
ENST00000421202_RP4-717I23.3_1105_dist3802_lncrna-long	ENST00000421202_RP4-717I23.3_lncrna-long	97	28	0	524	846	243	2	0	329	763	136	671
ENST00000591896_SLC26A4-AS1_16_dist558_lncrna-promoter	ENST00000440512_SLC26A4-AS1_lncrna-promoter	794	572	579	1000	3220	911	908	881	1805	4888	2862	1642
ENST00000498005_RP11-167H9.6_4_dist7782_lncrna-long	ENST00000472890_RP11-167H9.6_lncrna-long	681	354	146	550	2671	925	342	532	3	5084	1279	1861
ENST00000566203_MMP24-AS1_898_dist720_lncrna-promoter	ENST00000566203_MMP24-AS1_lncrna-promoter	505	244	79	58	2123	180	222	476	1077	3146	97	112
ENST00000431558_PRRT3-AS1_2_dist545_lncrna-long	ENST00000431558_PRRT3-AS1_lncrna-long	688	326	156	44	724	0	206	500	3	2413	5	1351
ENST00000558838_RP11-299G20.2_200_dist2104_lncrna-long	ENST00000558838_RP11-299G20.2_lncrna-long	156	181	153	1509	17988	1870	219	454	1	3197	3183	1884
ENST00000439423_RP6-109B7.2_389_dist8616_lncrna-long	ENST00000439423_RP6-109B7.2_lncrna-long	247	178	162	429	1814	195	8	1242	1179	5484	5	382
ENST00000566922_LA16c-385E7.1_29_dist1662_lncrna-promoter	ENST00000566922_LA16c-385E7.1_lncrna-promoter	1624	1143	697	38	908	275	1170	1975	1502	1824	195	1404
ENST00000422848_RP11-452K12.7_5_dist269_lncrna-promoter	ENST00000422848_RP11-452K12.7_lncrna-promoter	899	614	364	245	1618	1035	446	787	2987	1788	2240	1479
ENST00000564211_RP11-37C7.3_36_dist4567_lncrna-long	ENST00000564211_RP11-37C7.3_lncrna-long	359	74	67	0	77	0	176	67	723	2090	0	0
ENST00000506914_RP11-38L15.3_129_dist281_lncrna-long	ENST00000506914_RP11-38L15.3_lncrna-long	273	140	93	71	424	42	0	57	791	0	221	89
ENST00000560415_LINC00984_4955_dist6467_lncrna-long	ENST00000560415_LINC00984_lncrna-long	1035	364	130	167	492	262	240	304	1045	2225	308	257
ENST00000605899_RAET1E-AS1_19_dist468_lncrna-promoter	ENST00000446954_RAET1E-AS1_lncrna-promoter	1102	618	323	11463	41331	9311	2413	1422	643	29055	14797	9675
ENST00000350995_EZH2_650_dist16660_intron	ENST00000320356_EZH2_intron	684	369	220	18959	61620	16049	944	1107	1051	30823	25311	12513
ENST00000262584_RPL8_371_dist56310_promoter-long	ENST00000262584_RPL8_promoter-long	327	50	97	0	277	168	590	183	1	828	264	555
ENST00000416202_RP6-109B7.3_3_dist1250_lncrna-long	ENST00000416202_RP6-109B7.3_lncrna-long	217	168	109	178	706	94	32	191	1	733	0	690
ENST00000499143_RP11-677M14.7_537_dist5743_lncrna-long	ENST00000499143_RP11-677M14.7_lncrna-long	282	112	180	40	310	291	1333	159	1022	2063	129	179
ENST00000422040_AC008781.7_4_dist5554_lncrna-long	ENST00000422040_AC008781.7_lncrna-long	234	23	48	0	389	41	0	213	190	0	0	472
ENST00000395539_SLC25A5-AS1_112_dist256_lncrna-promoter	ENST00000395539_SLC25A5-AS1_lncrna-promoter	3231	2629	1384	4170	13264	3532	1815	2790	3178	16571	6697	5801
ENST00000455709_AC005534.8_27_dist259_lncrna-long	ENST00000455709_AC005534.8_lncrna-long	316	119	127	13208	34713	9233	628	90	412	15155	11390	6656
ENST00000412483_RP4-799P18.2_937_dist4708_lncrna-promoter	ENST00000412483_RP4-799P18.2_lncrna-promoter	777	761	369	1840	5063	1478	994	796	1533	4412	3295	3422
ENST00000609401_RP11-357C3.3_882_dist728_lncrna-long	ENST00000610088_RP11-357C3.3_lncrna-long	1148	753	399	163	1197	820	737	613	1075	4283	1197	1990
ENST00000440189_RP11-179B15.5_4_dist14947_lncrna-long-long	ENST00000440189_RP11-179B15.5_lncrna-long-long	429	100	122	0	1690	52	214	520	791	0	411	0
ENST00000414282_SNHG7_1854_dist7589_lncrna-long	ENST00000414282_SNHG7_lncrna-long	778	486	387	305	1621	314	348	368	1026	246	168	195
ENST00000553381_RP11-316E14.6_6_dist13472_lncrna-long-long	ENST00000553381_RP11-316E14.6_lncrna-long-long	463	363	189	1	279	398	277	578	246	3866	1192	866
ENST00000554211_RP11-799P8.1_99_dist4377_lncrna-promoter	ENST00000554211_RP11-799P8.1_lncrna-promoter	805	584	456	449	2523	842	475	1046	4025	1182	2134	2786
ENST00000557775_RP11-114N19.3_569_dist8649_lncrna-long	ENST00000557775_RP11-114N19.3_lncrna-long	358	323	204	349	2181	615	57	583	1712	1808	395	1085
ENST00000510637_SRD5A3-AS1_874_dist9556_lncrna-long	ENST00000592823_SRD5A3-AS1_lncrna-long	1134	644	506	914	2181	1430	1224	1136	2594	1803	1933	1371
ENST00000569267_RP11-250B2.5_85_dist10068_lncrna-long-long	ENST00000569267_RP11-250B2.5_lncrna-long-long	123	146	37	0	450	0	499	142	0	683	236	141
ENST00000441085_RP11-98G7.1_685_dist3512_lncrna-promoter	ENST00000441085_RP11-98G7.1_lncrna-promoter	463	152	107	12	173	147	1	147	298	0	352	558
ENST00000552361_RPS26_154_dist39949_promoter-long	ENST00000552361_RPS26_promoter-long	635	550	147	102	1049	198	414	1066	1607	3558	180	1327
ENST00000543907_RP11-881M11.4_141_dist1694_lncrna-long	ENST00000543907_RP11-881M11.4_lncrna-long	117	145	119	15	797	82	117	1	793	2	437	0
ENST00000426023_RP11-400K9.4_7_dist4564_lncrna-promoter	ENST00000426023_RP11-400K9.4_lncrna-promoter	1002	894	215	1755	6329	1931	824	1082	979	3574	2268	1821
ENST00000565700_RP11-517C16.2_7_dist1960_lncrna-promoter	ENST00000565700_RP11-517C16.2_lncrna-promoter	552	177	192	828	2425	587	241	225	1	1748	642	2
ENST00000394667_RPL34_1_dist1102_strand	ENST00000394668_RPL34_strand	324	278	147	511	1746	491	671	173	1328	868	494	1654
ENST00000250448_FOXA1_4109_dist34485_gene	ENST00000250448_FOXA1_gene	332	262	81	114	757	241	282	259	891	623	161	615
ENST00000499966_LINC00920_607_dist13983_lncrna-long-long	ENST00000499966_LINC00920_lncrna-long-long	679	374	236	2746	9986	2373	563	573	1011	4365	2026	1780
ENST00000456688_RP11-327P2.5_419_dist9334_lncrna-long	ENST00000456688_RP11-327P2.5_lncrna-long	1155	552	457	974	14759	808	594	1217	1794	4749	1435	1088
ENST00000250448_FOXA1_31_dist2894_strand	ENST00000250448_FOXA1_strand	783	592	225	471	2542	418	700	535	574	3846	879	931
ENST00000499521_CTB-89H12.4_311_dist5893_lncrna-long	ENST00000499521_CTB-89H12.4_lncrna-long	273	82	191	1405	5170	1365	0	349	3	2851	1971	1154
ENST00000425901_LRRC37A11P_152_dist1769_lncrna-long	ENST00000425901_LRRC37A11P_lncrna-long	1025	535	294	1873	7717	2313	467	508	1216	2241	2583	1143
ENST00000503452_RP11-53O19.1_287_dist5946_lncrna-long	ENST00000514597_RP11-53O19.1_lncrna-long	185	59	58	34	605	474	1	95	254	490	204	0
ENST00000444770_RP11-170M17.1_75_dist9709_lncrna-long	ENST00000444770_RP11-170M17.1_lncrna-long	164	212	55	85	260	33	68	61	192	454	533	0
ENST00000504932_RP11-677M14.3_4345_dist3009_lncrna-long	ENST00000504932_RP11-677M14.3_lncrna-long	441	113	97	109	695	155	254	170	659	240	490	239
ENST00000222247_RPL18A_10606_dist93395_gene	ENST00000222247_RPL18A_gene	1477	629	521	1819	8732	1341	1336	1631	2646	6097	2411	3888
ENST00000450686_LINC01004_561_dist9679_lncrna-long	ENST00000450686_LINC01004_lncrna-long	506	255	234	1020	4619	1198	161	416	577	4139	1157	1142
ENST00000558702_RP11-253M7.4_287_dist4917_lncrna-promoter	ENST00000558702_RP11-253M7.4_lncrna-promoter	349	232	174	1432	4472	998	474	1	420	3797	2044	899
ENST00000311549_RPL21_909_dist95268_gene	ENST00000311549_RPL21_gene	699	322	97	31	324	167	432	224	713	2210	1679	532
ENST00000440408_TTTY15_849_dist606_lncrna-long	ENST00000440408_TTTY15_lncrna-long	309	105	151	0	351	29	149	860	2	1	812	1353
ENST00000487238_RP11-550I24.2_9036_dist67455_lncrna-long-long	ENST00000487238_RP11-550I24.2_lncrna-long-long	626	401	200	67	2085	192	179	209	168	499	355	400
ENST00000415205_Z83851.3_24_dist15135_lncrna-long-long	ENST00000332965_Z83851.3_lncrna-long-long	485	325	159	139	738	813	1380	674	217	1886	1500	4
ENST00000564837_RP11-611L7.1_145_dist9243_lncrna-long	ENST00000564837_RP11-611L7.1_lncrna-long	940	633	366	148	2378	237	1318	1541	3679	1602	1282	1091
ENST00000412712_AC011747.7_54_dist286_lncrna-promoter	ENST00000412712_AC011747.7_lncrna-promoter	546	338	84	25	850	2092	221	298	557	3465	3372	1874
ENST00000433933_AC020571.3_129_dist3755_lncrna-long	ENST00000433933_AC020571.3_lncrna-long	138	93	108	0	141	0	0	488	1	0	1	0
ENST00000416948_RP1-207H1.3_281_dist4109_lncrna-long	ENST00000416948_RP1-207H1.3_lncrna-long	795	467	323	401	3484	865	1166	1627	1085	4368	1139	2861
ENST00000439075_RP11-510H23.1_458_dist2748_lncrna-long	ENST00000439075_RP11-510H23.1_lncrna-long	396	83	92	23	669	932	296	1	1430	1953	385	557
ENST00000565686_RP11-24M17.4_25_dist4792_lncrna-promoter	ENST00000565686_RP11-24M17.4_lncrna-promoter	810	697	397	843	4660	1188	964	2811	1205	4441	2164	3496
ENST00000250448_FOXA1_130_dist568_promoter	ENST00000250448_FOXA1_promoter	508	342	383	112	440	158	733	573	1851	1261	1018	1310
ENST00000563175_RP11-96D1.7_47_dist1703_lncrna-long	ENST00000563175_RP11-96D1.7_lncrna-long	757	499	180	81	1154	79	154	338	615	2488	412	1452
ENST00000533954_RP11-142C4.6_939_dist7327_lncrna-long	ENST00000533954_RP11-142C4.6_lncrna-long	96	37	0	0	0	0	0	0	0	0	0	0
ENST00000393099_RPL13_634_dist70789_promoter-long	ENST00000311528_RPL13_promoter-long	494	358	304	1723	11066	1236	144	430	914	2473	1220	732
ENST00000458036_TOPORS-AS1_36_dist1297_lncrna-long	ENST00000453396_TOPORS-AS1_lncrna-long	774	588	225	128	651	142	446	171	958	2094	105	1115
ENST00000453420_AL035610.2_40088_dist15365_lncrna-long-long	ENST00000453420_AL035610.2_lncrna-long-long	493	209	256	443	1518	319	248	357	594	0	531	291
ENST00000562231_RP11-314O13.1_39_dist3553_lncrna-promoter	ENST00000562231_RP11-314O13.1_lncrna-promoter	865	172	135	7952	26126	5740	236	308	638	20816	9719	5247
ENST00000546821_RP11-70F11.8_254_dist2059_lncrna-promoter	ENST00000546821_RP11-70F11.8_lncrna-promoter	958	680	330	454	2059	560	608	466	1003	3692	1346	676
ENST00000569134_RP11-48B3.4_70_dist8573_lncrna-long	ENST00000569134_RP11-48B3.4_lncrna-long	625	410	267	1410	6801	1069	428	397	803	2043	1203	539
ENST00000568776_RP11-525K10.3_42_dist3710_lncrna-promoter	ENST00000568776_RP11-525K10.3_lncrna-promoter	402	236	148	0	491	0	937	681	710	1668	140	387
ENST00000274242_RPL37_20_dist23194_gene	ENST00000274242_RPL37_gene	876	327	221	74	204	122	278	17	850	1772	1531	1384
ENST00000444463_LINC00176_186_dist319_lncrna-promoter	ENST00000444463_LINC00176_lncrna-promoter	1367	1095	484	3188	9324	2339	1119	1939	2338	9789	4621	4858
ENST00000412855_RP11-396C23.2_313_dist892_lncrna-promoter	ENST00000412855_RP11-396C23.2_lncrna-promoter	1842	1349	950	1479	3095	2171	3542	2124	2677	4872	4404	1384
ENST00000559357_USP3-AS1_431_dist1189_lncrna-long	ENST00000559357_USP3-AS1_lncrna-long	625	188	188	547	1773	523	152	644	3	2683	1130	1723
ENST00000529934_RP11-802E16.3_165_dist423_lncrna-long	ENST00000529934_RP11-802E16.3_lncrna-long	694	519	200	939	3135	909	402	388	1324	2084	1572	312
ENST00000437713_TTC28-AS1_6859_dist2459_lncrna-long	ENST00000437713_TTC28-AS1_lncrna-long	830	503	330	258	1799	646	924	1069	1468	977	1571	491
ENST00000531894_PDXDC2P_35_dist1800_lncrna-long	ENST00000531894_PDXDC2P_lncrna-long	305	78	129	0	370	1	430	0	448	1482	78	6
ENST00000440005_DGCR5_269_dist1151_lncrna-promoter	ENST00000440005_DGCR5_lncrna-promoter	2316	2225	1315	1637	11082	3505	1531	3180	7117	15879	5244	4774
ENST00000413221_EPB41L4A-AS1_516_dist5419_lncrna-long	ENST00000413221_EPB41L4A-AS1_lncrna-long	729	189	329	3266	8472	2598	735	835	883	7073	3999	3146
ENST00000290295_HOXB13_116_dist4505_promoter	ENST00000290295_HOXB13_promoter	688	1032	425	2198	6712	1499	2114	1439	1378	6063	3717	2149
ENST00000570843_RP11-473M20.16_48_dist4756_lncrna-promoter	ENST00000570843_RP11-473M20.16_lncrna-promoter	1273	752	734	112	1606	521	1078	1054	2019	7812	1537	581
ENST00000452254_NKAPP1_228_dist376_lncrna-promoter	ENST00000452254_NKAPP1_lncrna-promoter	983	704	800	1972	7268	1631	879	1464	2030	8893	2233	2272
ENST00000541460_FAM222A-AS1_12033_dist4257_lncrna-long	ENST00000541723_FAM222A-AS1_lncrna-long	383	20	25	1906	5879	1896	1	3	1	2630	3451	1238
ENST00000456414_RP5-1086K13.1_55_dist1021_lncrna-promoter	ENST00000456414_RP5-1086K13.1_lncrna-promoter	135	50	24	9	0	42	0	242	0	0	0	0
ENST00000534336_MALAT1_16_dist7908_lncrna-long	ENST00000534336_MALAT1_lncrna-long	1863	1460	733	3816	10214	3094	2429	1912	3370	6880	6033	2697
ENST00000562231_RP11-314O13.1_1416_dist6219_lncrna-long	ENST00000562231_RP11-314O13.1_lncrna-long	267	505	402	339	2428	688	713	1131	1521	1633	742	526
ENST00000378479_LINC01121_7450_dist9698_lncrna-long	ENST00000430650_LINC01121_lncrna-long	1398	804	595	388	765	347	1514	1724	1757	1785	933	1944
ENST00000393099_RPL13_47_dist574_promoter	ENST00000393099_RPL13_promoter	289	194	100	25	1127	124	170	264	1723	710	1	780
ENST00000501931_DNM1P35_22_dist3543_lncrna-promoter	ENST00000501931_DNM1P35_lncrna-promoter	96	104	68	904	4123	676	419	95	415	1455	1574	749
ENST00000561705_RP11-44F21.5_69_dist9188_lncrna-long	ENST00000561705_RP11-44F21.5_lncrna-long	35	14	8	0	0	0	0	0	0	0	0	0
ENST00000533004_FAM83H-AS1_55_dist3129_lncrna-long	ENST00000533004_FAM83H-AS1_lncrna-long	1167	482	338	498	3412	359	1697	1128	257	685	584	1180
ENST00000482003_RP11-47P18.1_5_dist4201_lncrna-promoter	ENST00000482003_RP11-47P18.1_lncrna-promoter	47	42	12	83	761	51	114	0	0	1407	0	44
ENST00000350995_EZH2_48_dist473_promoter	ENST00000320356_EZH2_promoter	1333	990	468	354	837	392	1507	741	2444	5389	1544	2633
ENST00000564834_LINC01003_1824_dist4204_lncrna-promoter	ENST00000564834_LINC01003_lncrna-promoter	4690	2717	1813	3978	17182	5554	4795	4351	5408	13524	9770	6487
ENST00000546793_RP11-983P16.4_10_dist301_lncrna-promoter	ENST00000552905_RP11-983P16.4_lncrna-promoter	244	87	125	97	419	76	163	455	1525	642	1	0
ENST00000438266_AC109333.10_54_dist539_lncrna-long	ENST00000438266_AC109333.10_lncrna-long	766	272	154	1053	4149	1878	438	462	957	2782	2418	1803
ENST00000558245_RP11-462P6.1_8491_dist2472_lncrna-long	ENST00000558245_RP11-462P6.1_lncrna-long	724	394	138	2375	6594	1304	580	603	836	2874	2368	2648
ENST00000426023_RP11-400K9.4_480_dist8674_lncrna-long	ENST00000426023_RP11-400K9.4_lncrna-long	440	429	409	143	825	468	1042	1117	1777	753	625	367
ENST00000448570_RP11-370B11.3_12_dist10349_lncrna-long-long	ENST00000448570_RP11-370B11.3_lncrna-long-long	271	97	48	43	59	42	329	179	249	1058	0	1
ENST00000503577_RP11-113I22.1_72_dist1763_lncrna-promoter	ENST00000503577_RP11-113I22.1_lncrna-promoter	1987	1123	949	3987	17561	2953	1939	3323	5398	8580	5240	3701
ENST00000424612_AC017074.2_846_dist8180_lncrna-long	ENST00000424612_AC017074.2_lncrna-long	389	366	110	78	582	44	737	685	833	603	467	834
ENST00000456265_RP5-1069C8.2_2_dist4247_lncrna-promoter	ENST00000456265_RP5-1069C8.2_lncrna-promoter	970	675	342	410	2367	480	1235	1248	1661	821	301	1208
ENST00000451940_NUTM2A-AS1_29_dist42459_lncrna-long-long	ENST00000451940_NUTM2A-AS1_lncrna-long-long	245	368	139	66	547	21	379	593	841	680	178	850
ENST00000449941_RP13-455A7.1_217_dist4917_lncrna-long	ENST00000449941_RP13-455A7.1_lncrna-long	1780	981	721	1254	6487	1767	2267	1782	2574	4922	3150	5684
ENST00000566945_CTD-2199O4.3_196_dist13760_lncrna-long-long	ENST00000566945_CTD-2199O4.3_lncrna-long-long	431	169	168	1284	3631	529	3	270	1035	1364	319	511
ENST00000558245_RP11-462P6.1_145_dist1360_lncrna-promoter	ENST00000558245_RP11-462P6.1_lncrna-promoter	182	168	43	66	193	52	293	2	517	0	1	378
ENST00000424612_AC017074.2_65_dist4772_lncrna-promoter	ENST00000424612_AC017074.2_lncrna-promoter	677	497	446	470	2200	391	1154	534	1972	1781	3344	1485
ENST00000591116_AC012309.5_118_dist204_lncrna-promoter	ENST00000591116_AC012309.5_lncrna-promoter	221	74	63	49	3484	69	122	269	391	3993	423	4
ENST00000413828_CYP1B1-AS1_6227_dist9213_lncrna-long	ENST00000413828_CYP1B1-AS1_lncrna-long	923	528	483	1538	9618	2067	1567	1000	801	3577	2255	1870
ENST00000550272_RP11-315E17.1_202_dist23467_lncrna-long-long	ENST00000550272_RP11-315E17.1_lncrna-long-long	639	82	161	963	3436	1206	499	628	990	1153	1742	483
ENST00000458097_RP11-76N22.2_2926_dist2378_lncrna-long	ENST00000458097_RP11-76N22.2_lncrna-long	474	472	309	195	465	261	605	190	807	588	714	581
ENST00000562577_RP11-219B4.7_83_dist3447_lncrna-long	ENST00000562577_RP11-219B4.7_lncrna-long	55	12	15	0	0	309	0	0	0	0	118	208
ENST00000562077_RP11-529K1.2_1_dist702_lncrna-long	ENST00000562077_RP11-529K1.2_lncrna-long	144	82	89	160	1016	100	0	216	275	0	198	162
ENST00000507579_RP11-360F5.3_218_dist4938_lncrna-promoter	ENST00000507579_RP11-360F5.3_lncrna-promoter	349	545	266	218	2851	449	414	1855	932	357	799	853
ENST00000576365_RP11-212I21.4_81_dist2089_lncrna-promoter	ENST00000576365_RP11-212I21.4_lncrna-promoter	417	455	116	157	780	58	289	413	554	2122	166	574
ENST00000564248_RP3-406A7.7_142_dist2133_lncrna-long	ENST00000564248_RP3-406A7.7_lncrna-long	98	150	146	5	661	47	169	279	295	0	97	1
ENST00000399449_RP11-464F9.1_70_dist1198_lncrna-promoter	ENST00000399449_RP11-464F9.1_lncrna-promoter	191	376	158	120	668	189	319	323	3	825	154	540
ENST00000427692_PLK1S1_493_dist800_lncrna-promoter	ENST00000427692_PLK1S1_lncrna-promoter	189	60	139	65	526	593	0	365	286	1136	112	1166
ENST00000521326_CTD-2284J15.1_151_dist398_lncrna-promoter	ENST00000521326_CTD-2284J15.1_lncrna-promoter	195	174	101	125	724	27	233	388	736	636	0	372
ENST00000431557_AC012074.2_932_dist2120_lncrna-promoter	ENST00000431557_AC012074.2_lncrna-promoter	480	235	115	78	617	733	258	116	459	1337	272	154
ENST00000522374_AC145123.2_202_dist7865_lncrna-long	ENST00000522374_AC145123.2_lncrna-long	709	353	274	767	4068	2703	875	518	2945	3588	4226	1142
ENST00000556361_RP11-72M17.1_106_dist2579_lncrna-promoter	ENST00000556361_RP11-72M17.1_lncrna-promoter	762	210	152	59	332	93	324	331	660	3581	261	758
ENST00000429897_LINC00969_112_dist3408_lncrna-long	ENST00000429897_LINC00969_lncrna-long	288	225	156	12	368	66	0	442	563	0	85	379
ENST00000427447_LINC00649_2235_dist7217_lncrna-long	ENST00000596365_LINC00649_lncrna-long	844	378	325	617	3983	636	711	243	697	1058	386	635
ENST00000452647_TSTD3_257_dist3903_lncrna-long	ENST00000452647_TSTD3_lncrna-long	989	549	476	3134	10369	2847	1091	1544	2232	4880	3055	3841
ENST00000501520_RP11-57A19.2_57_dist10235_lncrna-long-long	ENST00000501520_RP11-57A19.2_lncrna-long-long	377	343	246	1372	5363	1188	114	485	255	1986	1476	719
ENST00000432535_LINC00844_210_dist3017_lncrna-promoter	ENST00000432535_LINC00844_lncrna-promoter	292	89	43	15	308	38	2	253	419	0	466	2
ENST00000250448_FOXA1_328_dist16149_promoter-long	ENST00000250448_FOXA1_promoter-long	967	715	593	895	7303	1762	1307	1800	1632	4416	3406	1189
ENST00000430471_RP11-134G8.8_34_dist878_lncrna-promoter	ENST00000430471_RP11-134G8.8_lncrna-promoter	468	318	115	438	6661	563	422	439	2347	837	1036	2
ENST00000394580_RPL36_103_dist1049_strand	ENST00000394580_RPL36_strand	406	356	155	121	83	165	843	1	1332	1342	534	132
NonTargetingControlGuideForHuman_0288_NonTargetingControlGuideForHuman_0443_NonTarget	NonTargetControl_NonTarget	666	436	335	816	3869	968	1665	1476	2073	5214	2076	2393
ENST00000564248_RP3-406A7.7_52_dist1149_lncrna-promoter	ENST00000564248_RP3-406A7.7_lncrna-promoter	666	489	292	748	7490	1095	910	316	146	3266	2450	831
ENST00000457577_AC073043.1_1011_dist35723_lncrna-long-long	ENST00000457577_AC073043.1_lncrna-long-long	162	229	144	98	603	114	4	665	1777	1188	431	1155
ENST00000453677_KMT2E-AS1_362_dist9772_lncrna-long	ENST00000453677_KMT2E-AS1_lncrna-long	89	23	25	0	223	0	73	164	0	82	115	246
ENST00000420693_RP11-290D2.3_110_dist3019_lncrna-promoter	ENST00000420693_RP11-290D2.3_lncrna-promoter	398	307	218	355	3642	498	329	959	566	2530	1553	1135
ENST00000560010_NR2F2-AS1_9275_dist3050_lncrna-long	ENST00000560800_NR2F2-AS1_lncrna-long	411	167	137	1251	4530	1719	0	82	596	1105	1531	456
ENST00000396203_RPL14_15_dist4304_promoter	ENST00000396203_RPL14_promoter	410	200	160	278	1064	229	324	167	354	1180	383	461
ENST00000442440_RP3-322G13.5_1067_dist1477_lncrna-promoter	ENST00000442440_RP3-322G13.5_lncrna-promoter	1233	1345	503	1097	6351	1529	626	847	1319	4010	2139	1647
AAVS1_33_95_dist727_AAVS1	AAVS1_AAVS1	3459	1708	1196	889	6915	4023	1368	4762	5436	8868	7059	4664
ENST00000498905_SBF2-AS1_34_dist4935_lncrna-promoter	ENST00000498905_SBF2-AS1_lncrna-promoter	1554	801	496	1234	2874	659	545	445	3110	4831	1347	3161
ENST00000500698_RP11-540A21.2_28_dist10323_lncrna-long-long	ENST00000500698_RP11-540A21.2_lncrna-long-long	482	420	268	842	7772	1010	451	1102	1444	2962	1563	415
ENST00000412178_HM13-AS1_1199_dist3917_lncrna-long	ENST00000412178_HM13-AS1_lncrna-long	672	364	218	14	220	334	133	154	690	2237	950	219
ENST00000316786_C9orf106_3047_dist693_lncrna-promoter	ENST00000316786_C9orf106_lncrna-promoter	536	357	145	40	2752	228	490	487	723	1	0	547
ENST00000501927_CKMT2-AS1_3631_dist3099_lncrna-long	ENST00000501927_CKMT2-AS1_lncrna-long	1608	1536	837	193	1785	425	1777	1966	3287	9587	2358	1972
ENST00000504932_RP11-677M14.3_3046_dist1486_lncrna-promoter	ENST00000504932_RP11-677M14.3_lncrna-promoter	1928	700	434	4669	15749	4798	1422	1955	3986	13104	7880	4664
ENST00000596992_RNASEH2B-AS1_1597_dist5418_lncrna-long	ENST00000596992_RNASEH2B-AS1_lncrna-long	564	253	375	344	895	262	537	1342	588	1	489	670
ENST00000521341_CTB-181F24.1_289_dist7947_lncrna-long	ENST00000521341_CTB-181F24.1_lncrna-long	413	309	134	69	1497	86	1057	175	0	948	820	729
ENST00000458097_RP11-76N22.2_3009_dist3592_lncrna-long	ENST00000458097_RP11-76N22.2_lncrna-long	151	132	55	86	0	43	148	238	978	945	3	671
ENST00000600340_RP11-315I20.1_90_dist10621_lncrna-long-long	ENST00000600340_RP11-315I20.1_lncrna-long-long	432	104	206	442	2388	1097	318	399	752	1022	896	555
ENST00000425953_AC092835.2_3388_dist5138_lncrna-long	ENST00000425953_AC092835.2_lncrna-long	746	521	380	40	1506	127	351	584	146	2076	472	258
ENST00000311549_RPL21_444_dist92115_gene	ENST00000311549_RPL21_gene	696	212	182	212	6819	236	191	407	212	494	287	489
ENST00000412571_RP1-122P22.2_4999_dist753_lncrna-long	ENST00000412571_RP1-122P22.2_lncrna-long	511	397	343	162	1521	208	938	805	1656	5460	531	1497
ENST00000458224_RP11-407B7.1_2234_dist704_lncrna-promoter	ENST00000458224_RP11-407B7.1_lncrna-promoter	111	130	71	11	57	23	184	199	473	525	208	1
ENST00000480237_LINC00173_1095_dist4143_lncrna-promoter	ENST00000480237_LINC00173_lncrna-promoter	1029	529	348	972	4082	681	333	1024	2369	965	1792	2883
ENST00000564837_RP11-611L7.1_1009_dist3073_lncrna-promoter	ENST00000564837_RP11-611L7.1_lncrna-promoter	1055	170	242	47	343	213	204	325	1395	2290	168	1610
ENST00000552361_RPS26_97_dist55342_promoter-long	ENST00000552361_RPS26_promoter-long	468	109	194	51	732	0	238	517	675	0	134	412
ENST00000564479_RP11-275F13.1_198_dist627_lncrna-promoter	ENST00000564479_RP11-275F13.1_lncrna-promoter	576	340	123	48	391	2	372	312	415	302	301	473
ENST00000414042_RP11-157P1.4_29_dist1475_lncrna-long	ENST00000414042_RP11-157P1.4_lncrna-long	3320	1761	1056	1685	10829	1805	2664	3684	4659	7831	2783	1163
ENST00000398859_CDIPT-AS1_4_dist10044_lncrna-long-long	ENST00000565014_CDIPT-AS1_lncrna-long-long	150	129	210	534	1264	144	285	349	418	1	794	716
ENST00000441085_RP11-98G7.1_6871_dist25017_lncrna-long-long	ENST00000441085_RP11-98G7.1_lncrna-long-long	394	553	236	35	418	210	1192	432	2455	3	266	214
ENST00000552361_RPS26_123_dist3207_strand	ENST00000552361_RPS26_strand	679	501	276	1197	4463	1509	1525	1680	1590	7144	3516	900
ENST00000361575_RPL39_22_dist1930_strand	ENST00000361575_RPL39_strand	510	200	233	697	3207	1179	875	467	1397	2900	2435	790
ENST00000418945_RP11-98I9.4_79_dist12913_lncrna-long-long	ENST00000418945_RP11-98I9.4_lncrna-long-long	244	200	76	32	561	126	239	806	625	2	447	0
ENST00000443063_AL022476.2_16_dist2825_lncrna-long	ENST00000443063_AL022476.2_lncrna-long	1099	1041	372	1895	5800	1660	1262	536	425	6364	3672	1698
ENST00000441955_AC004549.6_16_dist5001_lncrna-promoter	ENST00000441955_AC004549.6_lncrna-promoter	1145	619	325	168	678	320	986	1178	366	3148	119	235
ENST00000444958_DANCR_999_dist1742_lncrna-promoter	ENST00000444958_DANCR_lncrna-promoter	933	593	201	134	416	190	349	758	1310	5288	814	2991
ENST00000424435_RP11-350G8.5_1086_dist5723_lncrna-long	ENST00000424435_RP11-350G8.5_lncrna-long	1117	380	306	718	5781	1264	260	758	867	2434	1601	476
ENST00000503625_RP11-807H7.2_35_dist15787_lncrna-long-long	ENST00000503625_RP11-807H7.2_lncrna-long-long	256	410	90	403	1097	861	0	212	324	1386	271	0
ENST00000598742_RPS19_302_dist3950_intron	ENST00000598742_RPS19_intron	2080	1533	780	1577	15072	2334	2130	1888	2862	8090	6195	6424
ENST00000222247_RPL18A_39_dist267_promoter	ENST00000222247_RPL18A_promoter	536	481	377	2112	8703	3026	1148	390	927	1528	6184	3042
ENST00000393099_RPL13_684_dist22820_promoter-long	ENST00000311528_RPL13_promoter-long	1999	1098	514	2655	8949	2330	3234	2160	3053	3082	4258	2536
ENST00000601318_INTS6-AS1_2134_dist7625_lncrna-long	ENST00000601318_INTS6-AS1_lncrna-long	148	101	23	0	364	53	153	1	477	1930	61	2
ENST00000501448_AC005329.7_703_dist785_lncrna-promoter	ENST00000501448_AC005329.7_lncrna-promoter	1531	741	582	1013	3772	1468	1100	1494	2470	5680	2250	2032
ENST00000423943_LINC01133_80_dist1495_lncrna-promoter	ENST00000423943_LINC01133_lncrna-promoter	344	139	24	1	322	224	566	587	3	885	1219	1233
ENST00000543907_RP11-881M11.4_281_dist558_lncrna-long	ENST00000543907_RP11-881M11.4_lncrna-long	1672	861	495	1712	5422	1269	1202	692	2019	2871	2687	1681
ENST00000561978_PCAT1_137_dist4149_lncrna-promoter	ENST00000519319_PCAT1_lncrna-promoter	492	199	133	47	190	72	451	243	1142	0	133	333
ENST00000350995_EZH2_33_dist375_strand	ENST00000350995_EZH2_strand	1037	352	256	2436	8293	2815	357	106	549	9695	2401	2476
ENST00000452399_RP11-14N7.2_1_dist17291_lncrna-long-long	ENST00000452399_RP11-14N7.2_lncrna-long-long	173	231	0	0	215	0	168	1	178	829	166	0
ENST00000338970_RPL14_3041_dist41639_gene	ENST00000338970_RPL14_gene	520	195	148	2148	9060	1169	317	82	154	1816	1372	1036
ENST00000418348_RP4-803J11.2_1_dist6233_lncrna-long	ENST00000418348_RP4-803J11.2_lncrna-long	160	192	94	408	1783	1353	115	325	710	3817	281	0
ENST00000565162_AC004463.6_1292_dist1877_lncrna-promoter	ENST00000565162_AC004463.6_lncrna-promoter	837	562	187	0	3	0	205	69	244	681	186	422
AAVS1_50_172_dist1379_AAVS1	AAVS1_AAVS1	588	173	89	23	265	197	233	233	407	967	594	0
ENST00000423060_RP3-476K8.3_79_dist749_lncrna-promoter	ENST00000423060_RP3-476K8.3_lncrna-promoter	1035	439	257	273	7927	797	1092	409	1264	1173	1707	2368
ENST00000412178_HM13-AS1_1875_dist5689_lncrna-long	ENST00000412178_HM13-AS1_lncrna-long	1165	713	326	353	952	537	1215	530	2316	3303	327	761
ENST00000454224_AC011747.4_19961_dist5976_lncrna-long	ENST00000454224_AC011747.4_lncrna-long	397	134	129	0	466	454	359	647	415	1	0	417
ENST00000555108_RP11-829H16.3_115_dist1549_lncrna-long	ENST00000555108_RP11-829H16.3_lncrna-long	1073	478	373	333	2128	253	932	1265	3087	2274	850	268
ENST00000569134_RP11-48B3.4_5_dist4504_lncrna-long	ENST00000569134_RP11-48B3.4_lncrna-long	1088	953	481	489	3684	1622	855	1127	1893	3969	1652	1237
ENST00000556033_LINC01146_863_dist6160_lncrna-long	ENST00000556673_LINC01146_lncrna-long	296	394	151	347	2333	1794	130	358	474	1638	2386	1544
ENST00000429816_AC009478.1_31_dist3624_lncrna-promoter	ENST00000429816_AC009478.1_lncrna-promoter	1616	532	740	1031	2711	969	1973	2381	2467	5487	3423	4455
ENST00000422040_AC008781.7_2_dist5496_lncrna-long	ENST00000422040_AC008781.7_lncrna-long	1511	1415	513	342	1087	496	847	1511	3471	6688	4643	1344
ENST00000559737_USP3-AS1_616_dist620_lncrna-promoter	ENST00000559737_USP3-AS1_lncrna-promoter	1284	1091	697	1971	5682	1833	1754	1229	750	5701	2932	1704
ENST00000584351_CDKN2B-AS1_21254_dist21141_lncrna-long-long	ENST00000582301_CDKN2B-AS1_lncrna-long-long	1046	362	362	654	2815	471	1122	400	274	1325	1027	1679
ENST00000456721_RP11-157P1.5_98_dist514_lncrna-promoter	ENST00000478167_RP11-157P1.5_lncrna-promoter	817	775	635	4832	17258	3841	976	1816	2630	18143	7665	3538
ENST00000442969_ANKRD20A19P_463_dist5966_lncrna-long	ENST00000442969_ANKRD20A19P_lncrna-long	54	118	37	11	164	0	139	0	446	266	0	0
ENST00000412654_PCA3_3_dist4189_lncrna-promoter	ENST00000412654_PCA3_lncrna-promoter	494	255	185	74	759	340	380	1248	1867	799	4	983
ENST00000435733_AC084809.2_61_dist3098_lncrna-promoter	ENST00000435733_AC084809.2_lncrna-promoter	3689	1761	1133	3605	17893	2962	4203	2685	7931	11378	6392	5272
ENST00000441955_AC004549.6_49_dist4730_lncrna-promoter	ENST00000441955_AC004549.6_lncrna-promoter	1136	1162	264	978	5112	967	1169	285	2601	4873	2695	1408
ENST00000313064_LINC00471_2359_dist9021_lncrna-long	ENST00000313064_LINC00471_lncrna-long	328	15	73	753	1479	295	157	73	246	1557	719	590
ENST00000435649_RP4-665J23.1_21517_dist8314_lncrna-long	ENST00000435649_RP4-665J23.1_lncrna-long	790	240	223	554	2204	604	624	1188	1728	1730	1751	653
ENST00000432386_NBPF18P_1710_dist16030_lncrna-long-long	ENST00000432386_NBPF18P_lncrna-long-long	834	692	244	25325	76327	19487	710	1442	1767	30844	28925	17654
ENST00000415205_Z83851.3_30_dist7180_lncrna-long	ENST00000415205_Z83851.3_lncrna-long	801	454	297	197	2164	649	657	1409	627	3492	2058	843
ENST00000393099_RPL13_170_dist2812_strand	ENST00000311528_RPL13_strand	1223	968	499	338	2460	753	2398	682	2461	6743	1797	1005
ENST00000350995_EZH2_12_dist764_promoter	ENST00000320356_EZH2_promoter	1150	1082	520	1393	6134	1927	2132	1685	2679	6216	3279	2968
ENST00000424630_RP5-981O7.2_11_dist223_lncrna-long	ENST00000424630_RP5-981O7.2_lncrna-long	411	529	224	213	1698	305	597	639	1513	1007	1279	386
ENST00000582911_FAM211A-AS1_9312_dist504_lncrna-long	ENST00000384229_FAM211A-AS1_lncrna-long	571	277	146	177	6969	841	225	314	652	2317	1071	641
ENST00000513868_PVT1_6537_dist5700_lncrna-long	ENST00000518528_PVT1_lncrna-long	374	371	119	1183	3114	1262	748	405	1	1495	1466	401
ENST00000216146_RPL3_18798_dist97926_gene	ENST00000216146_RPL3_gene	334	52	98	0	377	84	1472	491	0	1	0	2
ENST00000520149_RP11-157E21.1_4460_dist21110_lncrna-long-long	ENST00000520149_RP11-157E21.1_lncrna-long-long	592	243	235	227	591	171	527	621	288	1275	703	679
ENST00000521756_RP11-394O4.3_100_dist357_lncrna-promoter	ENST00000521756_RP11-394O4.3_lncrna-promoter	551	205	193	179	241	227	734	526	1	343	0	323
ENST00000561232_IQCH-AS1_71_dist551_lncrna-promoter	ENST00000559298_IQCH-AS1_lncrna-promoter	738	370	246	613	2480	508	936	725	1367	4593	1545	1494
ENST00000605899_RAET1E-AS1_28_dist306_lncrna-promoter	ENST00000446954_RAET1E-AS1_lncrna-promoter	1495	550	284	2782	15069	2216	841	1234	678	7478	3895	3252
ENST00000396203_RPL14_726_dist82570_gene	ENST00000338970_RPL14_gene	616	295	147	747	2188	409	1	210	484	1043	1468	249
AAVS1_8_129_dist1535_AAVS1	AAVS1_AAVS1	1015	606	158	1469	3804	1095	105	470	1441	1917	716	1008
ENST00000416221_RP11-295G20.2_16_dist5594_lncrna-long	ENST00000416221_RP11-295G20.2_lncrna-long	830	700	233	5032	17652	3618	828	615	1670	11892	4971	1429
ENST00000454441_AC073236.3_838_dist9746_lncrna-long	ENST00000454441_AC073236.3_lncrna-long	336	142	97	1	213	222	103	38	691	0	112	0
ENST00000499762_A2M-AS1_78_dist3460_lncrna-long	ENST00000499762_A2M-AS1_lncrna-long	468	128	65	293	917	27	226	240	620	3	358	292
ENST00000521326_CTD-2284J15.1_131_dist1857_lncrna-long	ENST00000521326_CTD-2284J15.1_lncrna-long	147	47	49	0	207	91	36	45	0	330	126	196
ENST00000431981_RP11-112J3.16_24_dist5194_lncrna-promoter	ENST00000431981_RP11-112J3.16_lncrna-promoter	894	429	130	156	1359	349	471	389	0	430	427	328
ENST00000576250_RP11-473M20.7_163_dist325_lncrna-long	ENST00000576250_RP11-473M20.7_lncrna-long	84	73	82	0	50	0	557	515	0	0	0	0
ENST00000464428_RP4-798P15.3_12411_dist63543_lncrna-long-long	ENST00000464428_RP4-798P15.3_lncrna-long-long	202	198	99	53	1628	70	0	0	0	0	0	89
ENST00000500682_RP11-277P12.20_12_dist7661_lncrna-long	ENST00000500682_RP11-277P12.20_lncrna-long	182	106	55	18	0	0	324	0	304	716	307	439
ENST00000418088_TP73-AS1_568_dist555_lncrna-promoter	ENST00000418088_TP73-AS1_lncrna-promoter	848	754	472	1460	5902	1779	796	1446	2115	3632	2507	1426
ENST00000570843_RP11-473M20.16_9513_dist5134_lncrna-long	ENST00000570843_RP11-473M20.16_lncrna-long	1847	865	721	674	4140	1486	1747	1900	4656	2218	2075	1579
ENST00000553381_RP11-316E14.6_20_dist5094_lncrna-promoter	ENST00000553381_RP11-316E14.6_lncrna-promoter	38	111	46	155	661	67	0	184	1	1	333	409
ENST00000553985_RP11-66N24.4_452_dist3210_lncrna-promoter	ENST00000553985_RP11-66N24.4_lncrna-promoter	549	194	133	587	2592	447	526	547	982	1164	1459	1455
ENST00000464767_LINC00341_1376_dist745_lncrna-promoter	ENST00000464767_LINC00341_lncrna-promoter	1176	601	423	652	3300	483	1133	667	2339	2091	963	492
ENST00000605164_LINC00094_1482_dist2798_lncrna-long	ENST00000603928_LINC00094_lncrna-long	442	243	59	1427	3665	679	259	240	426	3129	468	1084
ENST00000527092_CTD-3074O7.5_6_dist222_lncrna-long	ENST00000527092_CTD-3074O7.5_lncrna-long	126	146	78	0	52	80	158	184	196	1032	464	323
ENST00000216146_RPL3_48_dist956_promoter	ENST00000216146_RPL3_promoter	1025	1008	478	6176	16906	4669	1018	988	291	6609	5476	3634
ENST00000415824_AF064858.6_6_dist3694_lncrna-promoter	ENST00000415824_AF064858.6_lncrna-promoter	769	362	186	1665	9159	1724	456	682	1143	5416	3951	1162
ENST00000216146_RPL3_1800_dist42645_gene	ENST00000216146_RPL3_gene	1299	707	440	2936	13761	3724	1274	942	2053	10337	4548	2494
ENST00000554859_CTD-2017C7.2_694_dist4405_lncrna-long	ENST00000554859_CTD-2017C7.2_lncrna-long	696	511	315	674	3554	772	1100	1229	1536	4050	1138	1675
ENST00000416948_RP1-207H1.3_180_dist3694_lncrna-long	ENST00000416948_RP1-207H1.3_lncrna-long	241	158	59	71	861	73	378	238	0	1	566	308
ENST00000474979_RP11-340E6.1_393_dist3705_lncrna-promoter	ENST00000474979_RP11-340E6.1_lncrna-promoter	889	582	238	449	968	325	727	376	517	2543	486	580
ENST00000274242_RPL37_193_dist69313_gene	ENST00000274242_RPL37_gene	636	243	169	222	619	94	535	493	529	117	355	302
ENST00000466734_LINC00883_1016_dist861_lncrna-promoter	ENST00000466734_LINC00883_lncrna-promoter	3748	2644	1598	9385	35109	11575	2775	3521	8864	17681	17796	12257
ENST00000520544_RP11-760H22.2_188_dist10062_lncrna-long-long	ENST00000520544_RP11-760H22.2_lncrna-long-long	197	46	20	0	93	0	0	0	0	0	1	209
ENST00000431296_LINC00202-1_297_dist4291_lncrna-long	ENST00000431296_LINC00202-1_lncrna-long	1046	406	397	312	3383	727	1086	1473	2147	6912	1641	402
ENST00000423456_MEG3_6093_dist5075_lncrna-promoter	ENST00000429159_MEG3_lncrna-promoter	730	206	256	194	2146	115	72	273	781	191	275	608
ENST00000432358_RP11-732M18.3_998_dist6615_lncrna-long	ENST00000432358_RP11-732M18.3_lncrna-long	164	43	92	25	196	0	0	418	233	2	1	675
ENST00000531702_C6orf3_210_dist2518_lncrna-promoter	ENST00000531702_C6orf3_lncrna-promoter	574	136	63	48	51	0	130	0	684	1485	893	0
ENST00000418941_AC073957.15_4558_dist3364_lncrna-promoter	ENST00000418941_AC073957.15_lncrna-promoter	728	395	486	992	3455	932	608	453	932	480	1980	320
ENST00000504932_RP11-677M14.3_2810_dist2268_lncrna-promoter	ENST00000504932_RP11-677M14.3_lncrna-promoter	302	91	183	239	809	254	117	374	1092	1756	504	2
ENST00000610088_RP11-357C3.3_525_dist9288_lncrna-long	ENST00000610088_RP11-357C3.3_lncrna-long	644	363	181	0	526	363	627	614	0	3	943	560
ENST00000576250_RP11-473M20.7_1_dist399_lncrna-promoter	ENST00000576250_RP11-473M20.7_lncrna-promoter	1342	814	633	1958	7110	1599	326	1366	2372	4087	2668	2497
R34_MXRA8_intron1_2_dist1168_R34	tggene_R34	763	716	454	552	2623	1410	1250	566	1910	5990	3263	1681
ENST00000415423_RP11-334J6.6_4_dist375_lncrna-promoter	ENST00000415423_RP11-334J6.6_lncrna-promoter	732	338	133	187	1038	710	638	845	2859	4546	888	18
ENST00000561140_RP11-97O12.7_4595_dist683_lncrna-long	ENST00000561140_RP11-97O12.7_lncrna-long	251	124	95	0	90	1	263	0	0	0	295	0
ENST00000501931_DNM1P35_1250_dist749_lncrna-long	ENST00000501931_DNM1P35_lncrna-long	1367	745	503	780	2387	1172	811	493	4370	5653	1701	265
ENST00000415509_RP11-338O1.2_1509_dist5668_lncrna-long	ENST00000415509_RP11-338O1.2_lncrna-long	461	246	262	1727	6650	1367	624	687	953	1605	691	998
NonTargetingControlGuideForHuman_0631_NonTargetingControlGuideForHuman_0767_NonTarget	NonTargetControl_NonTarget	906	624	555	1243	8178	2522	1762	1027	1173	5724	4703	2517
ENST00000592070_LINC00629_1673_dist437_lncrna-promoter	ENST00000592070_LINC00629_lncrna-promoter	604	362	300	3748	15639	4330	372	1144	523	6347	4366	2805
ENST00000430166_FGD5-AS1_358_dist4457_lncrna-promoter	ENST00000424349_FGD5-AS1_lncrna-promoter	782	472	291	62	1776	190	593	471	1229	3021	753	668
ENST00000564834_LINC01003_1859_dist3896_lncrna-promoter	ENST00000564834_LINC01003_lncrna-promoter	771	785	463	244	5407	602	1285	1032	2399	5845	1386	1756
ENST00000470091_LINC00173_1072_dist3667_lncrna-promoter	ENST00000480237_LINC00173_lncrna-promoter	310	133	24	0	279	105	427	342	2	913	1	52
ENST00000394668_RPL34_3289_dist44756_gene	ENST00000394667_RPL34_gene	501	99	124	115	378	215	123	356	375	2095	183	532
ENST00000563175_RP11-96D1.7_60_dist1289_lncrna-long	ENST00000563175_RP11-96D1.7_lncrna-long	740	415	181	2006	6021	1385	1252	904	1241	4466	1368	1724
ENST00000338970_RPL14_30_dist4025_promoter	ENST00000396203_RPL14_promoter	153	87	18	107	237	138	0	0	450	1	0	0
ENST00000361575_RPL39_77_dist60982_promoter-long	ENST00000361575_RPL39_promoter-long	1173	1007	319	1427	7595	1159	765	849	1641	8727	2089	1959
ENST00000536497_RP11-885B4.2_833_dist5156_lncrna-promoter	ENST00000536497_RP11-885B4.2_lncrna-promoter	1094	758	383	205	351	254	638	976	2330	1370	673	1347
ENST00000445681_GS1-124K5.4_90_dist1357_lncrna-long	ENST00000445681_GS1-124K5.4_lncrna-long	914	569	310	23	689	217	613	330	1591	148	212	431
ENST00000428643_HMGA1P4_14_dist5188_lncrna-promoter	ENST00000428643_HMGA1P4_lncrna-promoter	392	128	97	174	308	179	0	216	151	1	584	1
ENST00000530690_AP000487.5_46_dist1754_lncrna-long	ENST00000530690_AP000487.5_lncrna-long	84	46	29	0	0	24	0	146	0	649	162	0
ENST00000501695_RP11-373N22.3_98_dist14097_lncrna-long-long	ENST00000501695_RP11-373N22.3_lncrna-long-long	276	153	38	681	2863	467	380	0	0	473	553	335
ENST00000504552_CTD-2081C10.1_15627_dist46934_lncrna-long-long	ENST00000504552_CTD-2081C10.1_lncrna-long-long	344	137	123	119	843	449	151	145	261	0	220	196
ENST00000454605_RNASEH2B-AS1_309_dist34470_lncrna-long-long	ENST00000596992_RNASEH2B-AS1_lncrna-long-long	177	7	0	0	0	0	0	0	260	0	0	0
ENST00000440444_LINC00277_1274_dist9045_lncrna-long	ENST00000415504_LINC00277_lncrna-long	347	259	202	144	349	266	174	714	911	2030	827	1608
ENST00000418001_AC104135.2_3687_dist9975_lncrna-long	ENST00000418001_AC104135.2_lncrna-long	1214	754	517	625	5531	2411	1243	1662	4712	5153	1478	2314
ENST00000598742_RPS19_47_dist594_strand	ENST00000598742_RPS19_strand	311	111	122	0	152	1	525	1	206	1703	173	237
ENST00000320356_EZH2_7341_dist34066_gene	ENST00000320356_EZH2_gene	459	179	252	83	493	304	329	483	1424	1	556	266
ENST00000560743_RP11-265N7.1_4440_dist7119_lncrna-long	ENST00000560743_RP11-265N7.1_lncrna-long	253	185	148	58	569	419	429	812	1155	1242	277	1
ENST00000464767_LINC00341_1167_dist4896_lncrna-promoter	ENST00000464767_LINC00341_lncrna-promoter	1017	498	275	296	2800	512	1070	1105	1440	2261	2682	1084
ENST00000414656_CCDC183-AS1_208_dist745_lncrna-long	ENST00000414656_CCDC183-AS1_lncrna-long	448	266	328	5060	14818	3986	344	218	127	4161	2882	2133
ENST00000438499_RP11-1M18.1_570_dist4183_lncrna-long	ENST00000438499_RP11-1M18.1_lncrna-long	643	511	213	1654	6907	1689	1282	235	1825	4077	5652	3246
ENST00000287038_RPL30_20_dist11526_promoter-long	ENST00000287038_RPL30_promoter-long	298	34	75	84	253	0	206	377	0	2	0	398
ENST00000413796_AC002511.2_160_dist9863_lncrna-long	ENST00000413796_AC002511.2_lncrna-long	777	343	308	181	673	192	249	491	1076	1452	557	681
ENST00000523884_RP11-875O11.1_5_dist253_lncrna-long	ENST00000523884_RP11-875O11.1_lncrna-long	953	484	313	187	2128	924	904	1307	471	5043	1077	694
ENST00000545784_LINC00939_165_dist588_lncrna-promoter	ENST00000545784_LINC00939_lncrna-promoter	2680	2301	888	558	6520	416	1936	1650	5533	6755	2367	2945
R34_target_hnrnpl_binding_4_dist1208_R34	tggene_R34	1233	581	499	1414	5250	1520	1756	1129	1851	3280	2687	1646
ENST00000564471_CTB-113P19.4_30_dist2780_lncrna-promoter	ENST00000564471_CTB-113P19.4_lncrna-promoter	296	159	23	545	1305	704	83	156	252	2660	1256	682
ENST00000562866_VPS9D1-AS1_8_dist248_lncrna-long	ENST00000562866_VPS9D1-AS1_lncrna-long	330	286	65	105	547	254	459	257	1	2266	80	311
ENST00000437830_XX-CR54.1_424_dist1488_lncrna-promoter	ENST00000437830_XX-CR54.1_lncrna-promoter	780	387	193	851	4368	685	465	431	211	1199	1486	245
ENST00000250448_FOXA1_596_dist30730_promoter-long	ENST00000250448_FOXA1_promoter-long	2451	1526	846	777	5858	1779	1569	789	2729	3719	1892	750
ENST00000523452_LINC01024_2918_dist1656_lncrna-long	ENST00000499203_LINC01024_lncrna-long	1434	1538	673	1133	4345	1349	2592	2032	3327	6813	2163	1368
ENST00000250448_FOXA1_7872_dist34418_gene	ENST00000250448_FOXA1_gene	1795	1320	560	584	5311	831	2769	1455	4745	5950	3705	5315
ENST00000394920_RPL8_47_dist23409_gene	ENST00000262584_RPL8_gene	2338	1554	1194	170	3657	444	3076	2350	3253	2880	1913	2403
ENST00000418941_AC073957.15_4293_dist3982_lncrna-promoter	ENST00000418941_AC073957.15_lncrna-promoter	314	202	79	493	2005	537	137	151	715	841	632	170
ENST00000452647_TSTD3_123_dist567_lncrna-promoter	ENST00000452647_TSTD3_lncrna-promoter	587	329	195	98	868	48	95	396	818	1	189	1015
ENST00000250448_FOXA1_44_dist3391_strand	ENST00000250448_FOXA1_strand	1073	863	470	560	1842	406	1511	948	1053	6857	3063	2219
ENST00000598742_RPS19_280_dist342_strand	ENST00000598742_RPS19_strand	78	24	17	0	85	85	199	214	0	0	166	1
ENST00000361575_RPL39_3711_dist99038_gene	ENST00000361575_RPL39_gene	126	145	63	289	1333	423	231	173	484	1340	383	430
ENST00000504932_RP11-677M14.3_2888_dist632_lncrna-promoter	ENST00000504932_RP11-677M14.3_lncrna-promoter	391	711	362	246	1053	779	792	1064	546	3355	1149	1021
ENST00000262584_RPL8_1222_dist84082_promoter-long	ENST00000262584_RPL8_promoter-long	1053	782	688	7996	24074	6197	1886	1209	1676	14215	11051	5689
ENST00000538734_LINC00925_90898_dist7012_lncrna-long	ENST00000538734_LINC00925_lncrna-long	714	253	137	2047	5479	1551	694	426	372	4301	2485	1670
ENST00000507361_RP11-267A15.1_387_dist1269_lncrna-promoter	ENST00000507361_RP11-267A15.1_lncrna-promoter	61	32	54	1	0	14	81	211	0	0	0	0
ENST00000374690_AR_164_dist1301_promoter-long	ENST00000374690_AR_promoter-long	1398	856	644	124	3498	436	1471	2717	3890	2420	2063	1818
ENST00000456721_RP11-157P1.5_15_dist490_lncrna-promoter	ENST00000478167_RP11-157P1.5_lncrna-promoter	516	174	211	52	840	272	55	1131	922	1487	253	1390
ENST00000575930_RP11-156P1.3_265_dist6540_lncrna-long	ENST00000575930_RP11-156P1.3_lncrna-long	289	74	133	22	397	168	32	115	0	731	561	352
ENST00000429227_RP5-1061H20.4_347_dist6858_lncrna-long	ENST00000429227_RP5-1061H20.4_lncrna-long	322	197	92	660	1942	420	398	111	530	796	1126	604
R34_target_hnrnpl_binding_7_dist1381_R34	tggene_R34	1319	1154	463	650	2146	611	1315	1402	2030	3313	1884	1930
ENST00000274065_RPS3A_293_dist86351_promoter-long	ENST00000274065_RPS3A_promoter-long	181	147	87	90	454	28	194	333	1	1059	1	0
ENST00000448264_RP11-145A3.1_221_dist3352_lncrna-promoter	ENST00000448264_RP11-145A3.1_lncrna-promoter	191	68	47	0	745	1	4	145	316	3506	3	0
ENST00000415824_AF064858.6_220_dist1083_lncrna-promoter	ENST00000415824_AF064858.6_lncrna-promoter	363	144	48	907	3475	796	472	368	422	341	1112	1182
ENST00000274065_RPS3A_47_dist13883_gene	ENST00000274065_RPS3A_gene	1114	508	215	74	2059	300	846	992	1414	510	421	444
ENST00000560295_CASC7_467_dist860_lncrna-promoter	ENST00000560295_CASC7_lncrna-promoter	250	245	148	0	249	0	326	122	0	0	0	0
AAVS1_49_216_dist1862_AAVS1	AAVS1_AAVS1	254	150	47	96	443	34	491	204	1558	2	163	2
ENST00000414282_SNHG7_338_dist2652_lncrna-promoter	ENST00000414282_SNHG7_lncrna-promoter	1243	903	413	829	2904	6089	1265	402	3264	8686	10592	2542
ENST00000426089_RP11-439E19.3_1234_dist1201_lncrna-promoter	ENST00000426089_RP11-439E19.3_lncrna-promoter	1121	510	462	184	2334	421	845	1642	1073	2554	872	667
ENST00000372490_RP11-247A12.2_2443_dist15854_lncrna-long-long	ENST00000372490_RP11-247A12.2_lncrna-long-long	1508	975	500	1257	4918	1824	1188	768	1997	4285	1219	1230
ENST00000491862_ARHGEF26-AS1_883_dist6347_lncrna-long	ENST00000491862_ARHGEF26-AS1_lncrna-long	101	35	40	199	934	1017	148	87	224	151	421	317
ENST00000442440_RP3-322G13.5_1690_dist318_lncrna-long	ENST00000442440_RP3-322G13.5_lncrna-long	2031	1359	683	13593	43916	11314	2422	2064	3446	33922	18254	11735
ENST00000452787_AC007163.3_2002_dist6843_lncrna-long	ENST00000452787_AC007163.3_lncrna-long	230	144	203	40	125	108	1	354	421	3558	300	507
ENST00000447147_LINC00426_11235_dist7587_lncrna-long	ENST00000447147_LINC00426_lncrna-long	2483	1938	1119	2474	7832	2104	2275	1271	1166	6051	3203	2306
ENST00000439298_RP11-228B15.4_154_dist340_lncrna-long	ENST00000439298_RP11-228B15.4_lncrna-long	950	971	402	3280	13193	3543	534	188	1804	8844	6099	3903
ENST00000598742_RPS19_429_dist4676_intron	ENST00000598742_RPS19_intron	42	60	29	0	0	0	0	50	127	0	53	64
ENST00000501718_RP11-700H6.1_2136_dist300_lncrna-promoter	ENST00000501718_RP11-700H6.1_lncrna-promoter	244	432	132	1565	7693	1553	94	875	1040	3442	2516	674
ENST00000501122_NEAT1_23807_dist7114_lncrna-long	ENST00000384994_NEAT1_lncrna-long	424	260	151	83	1447	106	3	518	2335	3	269	1267
ENST00000484076_RP11-18H7.1_767_dist2619_lncrna-long	ENST00000484076_RP11-18H7.1_lncrna-long	136	46	52	208	562	162	235	502	0	950	0	268
ENST00000444750_RP11-15I11.2_703_dist9218_lncrna-long	ENST00000444750_RP11-15I11.2_lncrna-long	462	313	282	115	1885	79	1076	320	1651	1920	1673	2
ENST00000523063_RP11-317N12.1_1034_dist5040_lncrna-long	ENST00000523063_RP11-317N12.1_lncrna-long	104	1	8	772	1316	368	1	1	1	853	782	204
ENST00000419103_AC007285.6_67_dist3498_lncrna-long	ENST00000419103_AC007285.6_lncrna-long	428	172	198	502	1349	1595	261	1185	359	1652	2424	750
ENST00000446542_NPPA-AS1_59_dist1743_lncrna-long	ENST00000446542_NPPA-AS1_lncrna-long	803	216	212	3341	11791	3494	769	657	775	7720	5719	1940
ENST00000412571_RP1-122P22.2_621_dist659_lncrna-promoter	ENST00000412571_RP1-122P22.2_lncrna-promoter	2148	904	1055	9876	31889	7423	2051	4085	3281	16130	12895	10029
ENST00000422040_AC008781.7_415_dist335_lncrna-promoter	ENST00000422040_AC008781.7_lncrna-promoter	141	80	24	24	0	0	0	162	0	2	578	0
ENST00000557775_RP11-114N19.3_11_dist3190_lncrna-promoter	ENST00000557775_RP11-114N19.3_lncrna-promoter	263	66	84	0	484	80	0	0	554	0	236	423
ENST00000565152_RP11-388M20.1_1014_dist7995_lncrna-long	ENST00000565152_RP11-388M20.1_lncrna-long	1388	651	355	495	1981	1171	1853	2520	3570	4211	3606	879
ENST00000404665_TMEM51-AS1_629_dist872_lncrna-long	ENST00000310916_TMEM51-AS1_lncrna-long	750	271	322	983	3354	577	758	183	884	5567	2825	2107
ENST00000550941_CTD-2503I6.1_12_dist646_lncrna-promoter	ENST00000550941_CTD-2503I6.1_lncrna-promoter	822	181	130	48	1275	1203	178	550	1218	1261	1115	927
ENST00000347512_RPL36_9492_dist41624_gene	ENST00000347512_RPL36_gene	585	340	115	133	1168	236	876	396	1125	688	161	0
ENST00000439423_RP6-109B7.2_7805_dist51679_lncrna-long-long	ENST00000439423_RP6-109B7.2_lncrna-long-long	947	177	193	204	512	219	1084	346	667	1	862	355
ENST00000501599_SPTY2D1-AS1_170_dist1751_lncrna-promoter	ENST00000501599_SPTY2D1-AS1_lncrna-promoter	249	373	381	1732	5356	1086	455	1834	1724	2029	1245	663
ENST00000415166_RP11-195M16.1_815_dist5484_lncrna-long	ENST00000415166_RP11-195M16.1_lncrna-long	343	159	208	1963	5569	1507	195	606	6	4200	2885	2637
ENST00000534036_NAV2-AS3_1632_dist8220_lncrna-long	ENST00000534036_NAV2-AS3_lncrna-long	316	183	42	108	1125	556	1	405	487	887	887	1
ENST00000384994_NEAT1_31_dist3306_lncrna-promoter	ENST00000384994_NEAT1_lncrna-promoter	184	96	108	859	1908	493	96	241	221	533	1463	388
ENST00000430166_FGD5-AS1_709_dist5142_lncrna-long	ENST00000424349_FGD5-AS1_lncrna-long	775	183	149	48	668	64	138	73	893	686	104	134
ENST00000564305_RP11-243A14.1_53_dist6003_lncrna-long	ENST00000564305_RP11-243A14.1_lncrna-long	490	253	200	83	280	172	615	531	0	1728	779	253
ENST00000523884_RP11-875O11.1_7_dist256_lncrna-promoter	ENST00000523884_RP11-875O11.1_lncrna-promoter	112	50	138	0	15	38	104	620	165	2	634	1
ENST00000441450_AC097468.4_2107_dist886_lncrna-long	ENST00000441450_AC097468.4_lncrna-long	383	180	64	2117	6701	2151	79	482	948	6852	3516	1113
ENST00000487567_LGALS8-AS1_144_dist416_lncrna-promoter	ENST00000487567_LGALS8-AS1_lncrna-promoter	531	424	283	7	0	56	344	700	194	3041	292	647
ENST00000396043_AR_2614_dist11633_intron	ENST00000374690_AR_intron	797	416	224	551	6320	2126	252	386	671	3610	940	1219
ENST00000501448_AC005329.7_721_dist498_lncrna-promoter	ENST00000501448_AC005329.7_lncrna-promoter	438	327	173	138	438	116	529	390	680	1331	0	199
ENST00000507361_RP11-267A15.1_3092_dist8629_lncrna-long	ENST00000507361_RP11-267A15.1_lncrna-long	251	162	80	33	317	0	168	84	592	353	104	2
ENST00000501931_DNM1P35_92_dist2290_lncrna-promoter	ENST00000501931_DNM1P35_lncrna-promoter	1037	799	424	1803	5440	2051	1427	1156	1708	9199	4162	1661
ENST00000422519_RP4-564F22.5_854_dist5708_lncrna-long	ENST00000422519_RP4-564F22.5_lncrna-long	145	104	46	0	0	51	236	71	0	1	252	294
ENST00000433902_H1FX-AS1_1319_dist6662_lncrna-long	ENST00000433902_H1FX-AS1_lncrna-long	482	254	69	163	410	115	260	216	316	545	453	22
ENST00000454224_AC011747.4_21373_dist5260_lncrna-long	ENST00000454224_AC011747.4_lncrna-long	1037	735	359	609	3418	801	1131	362	1892	4840	1922	1586
ENST00000433902_H1FX-AS1_305_dist349_lncrna-long	ENST00000433902_H1FX-AS1_lncrna-long	309	318	169	21	820	47	122	548	830	718	155	521
ENST00000418758_AC004540.5_161_dist2934_lncrna-promoter	ENST00000418758_AC004540.5_lncrna-promoter	1595	1036	724	4006	15799	4194	2581	1800	3049	9892	6200	3508
ENST00000563592_ADPGK-AS1_1162_dist5950_lncrna-long	ENST00000563592_ADPGK-AS1_lncrna-long	1743	1004	566	1457	6299	1155	1951	2784	3766	4594	2653	2206
ENST00000444750_RP11-15I11.2_28_dist2564_lncrna-promoter	ENST00000444750_RP11-15I11.2_lncrna-promoter	488	293	317	0	699	66	251	787	354	1292	110	571
ENST00000563175_RP11-96D1.7_2_dist646_lncrna-promoter	ENST00000563175_RP11-96D1.7_lncrna-promoter	1230	613	261	554	25649	1261	457	1167	2040	6279	1417	1547
ENST00000502521_RP11-933H2.4_6576_dist7422_lncrna-long	ENST00000502521_RP11-933H2.4_lncrna-long	1054	465	591	70	1742	457	1044	1863	2044	3473	1174	377
ENST00000222247_RPL18A_32_dist514_promoter	ENST00000222247_RPL18A_promoter	313	304	155	23	323	36	415	159	888	2	2	1270
ENST00000564479_RP11-275F13.1_200_dist646_lncrna-promoter	ENST00000564479_RP11-275F13.1_lncrna-promoter	940	547	373	2578	6657	1666	1030	676	1486	5751	3271	1685
ENST00000366424_AC144450.2_2311_dist13512_lncrna-long-long	ENST00000366424_AC144450.2_lncrna-long-long	207	153	124	1	0	4	87	108	0	0	177	222
ENST00000427692_PLK1S1_542_dist925_lncrna-promoter	ENST00000427692_PLK1S1_lncrna-promoter	621	173	303	3035	11400	2734	3	514	924	1735	3488	2809
ENST00000560387_AC100830.3_693_dist2612_lncrna-promoter	ENST00000560387_AC100830.3_lncrna-promoter	412	354	414	131	1049	2059	218	582	944	946	3363	1108
ENST00000394580_RPL36_3175_dist55669_gene	ENST00000347512_RPL36_gene	288	46	115	32	67	0	631	127	1	638	179	0
ENST00000374690_AR_72_dist1779_strand	ENST00000396043_AR_strand	126	178	23	1	309	184	0	353	202	0	21	127
ENST00000434974_LINC00856_3537_dist5646_lncrna-long	ENST00000434974_LINC00856_lncrna-long	642	702	311	587	3087	3392	1405	652	1141	4807	2584	1730
ENST00000311549_RPL21_403_dist71377_promoter-long	ENST00000311549_RPL21_promoter-long	793	121	208	35	443	112	518	861	865	509	0	446
ENST00000419244_AC012370.2_1100_dist9720_lncrna-long	ENST00000419244_AC012370.2_lncrna-long	277	13	100	72	0	0	524	96	532	0	235	357
ENST00000396203_RPL14_77_dist4131_strand	ENST00000396203_RPL14_strand	1542	1241	979	2996	10688	3315	2278	2307	2563	10488	4224	2625
ENST00000444042_CYP4A22-AS1_2071_dist6005_lncrna-long	ENST00000444042_CYP4A22-AS1_lncrna-long	374	197	122	90	544	104	504	218	1203	610	611	1
[truncated: 10,453 more rows]
