# Supplementary material for: Genome-scale pan-cancer interrogation of lncRNA dependencies using CasRx
Source: Nat Methods. 2024 Feb 26;21(4):584–96. doi: 10.1038/s41592-024-02190-0 (PMC11009108; doi:10.1038/s41592-024-02190-0)
Supplement: Supplementary file 4 — Supplementary Tables 1–18. [file 41592_2024_2190_MOESM4_ESM.zip › Supplementary_tables/Supplementary_table16.csv]

Gene	HeLa.lfc	Huh75.lfc	HeLa.RRAscore	Huh75.RRAscore	HeLa.dropPvalue	Huh75.dropPvalue	HeLa.dropFDR	Huh75.dropFDR
AAVS1_AAVS1	-0.028158	0.33306	0.2565	0.055508	0.70265	0.32732	0.992155	0.958583
ENST00000216146_RPL3_gene	-0.37938	-0.82396	0.02951	0.077432	0.14234	0.32057	0.863749	0.958583
ENST00000216146_RPL3_promoter	0.39338	-0.59809	0.83383	0.22331	0.93956	0.55894	0.992155	0.994106
ENST00000216146_RPL3_promoter-long	-0.13198	0.1139	0.25423	0.14068	0.57518	0.47321	0.992155	0.991871
ENST00000216146_RPL3_strand	-1.0155	-2.2897	0.032228	0.0081849	0.10457	0.041186	0.839072	0.944484
ENST00000222247_RPL18A_gene	0.14063	-0.36201	0.010767	0.17509	0.064245	0.55125	0.837446	0.994106
ENST00000222247_RPL18A_promoter	-1.3991	-2.0417	0.0075883	0.00090735	0.034342	0.0071301	0.837446	0.911386
ENST00000222247_RPL18A_promoter-long	0.40869	-0.28099	0.032865	0.05846	0.15621	0.28093	0.870446	0.958583
ENST00000222247_RPL18A_strand	-0.0064404	-0.51827	0.54761	0.20118	0.75464	0.50477	0.992155	0.991871
ENST00000250448_FOXA1_gene	-0.22985	-0.52521	0.3632	0.055538	0.71652	0.26328	0.992155	0.958583
ENST00000250448_FOXA1_intron	0.59264	-0.067867	0.86417	0.25759	0.93598	0.5989	0.992155	0.994106
ENST00000250448_FOXA1_promoter	0.46053	0.675	0.83583	0.98814	0.96403	0.99917	0.992155	0.999818
ENST00000250448_FOXA1_promoter-long	0.28367	0.51554	0.13204	0.36908	0.42201	0.78187	0.992155	0.994106
ENST00000250448_FOXA1_strand	0.42545	0.14475	0.90518	0.7188	0.97171	0.93282	0.993287	0.998697
ENST00000260443_RSL24D1_gene	0.22001	-0.35716	0.28768	0.017666	0.61633	0.10743	0.992155	0.944484
ENST00000260443_RSL24D1_intron	0.2854	-0.30543	0.13914	0.32506	0.36921	0.68832	0.992155	0.994106
ENST00000260443_RSL24D1_promoter	-0.32676	-0.28102	0.71627	0.79922	0.77635	0.91059	0.992155	0.99478
ENST00000260443_RSL24D1_promoter-long	-0.29702	-1.3623	0.33863	0.03641	0.55918	0.16585	0.992155	0.958583
ENST00000260443_RSL24D1_strand	NA	-0.36126	NA	0.41315	NA	0.46939	NA	0.991871
ENST00000262584_RPL8_gene	-0.086807	-0.38393	0.22825	0.0048724	0.60204	0.04272	0.992155	0.944484
ENST00000262584_RPL8_promoter	-0.54462	-0.81383	0.032136	0.0061029	0.12718	0.038936	0.839072	0.944484
ENST00000262584_RPL8_promoter-long	-0.40893	-0.39474	0.16658	0.096709	0.45444	0.37769	0.992155	0.959073
ENST00000274065_RPS3A_gene	0.0012446	0.50918	0.017123	0.60139	0.082994	0.89959	0.839072	0.994106
ENST00000274065_RPS3A_promoter	0.49069	-0.88891	0.87167	0.19849	0.87111	0.48217	0.992155	0.991871
ENST00000274065_RPS3A_promoter-long	0.49551	-0.57154	0.78515	0.3376	0.81094	0.68396	0.992155	0.994106
ENST00000274065_RPS3A_strand	0.30834	0.45335	0.38341	0.33265	0.53107	0.55493	0.992155	0.994106
ENST00000274242_RPL37_gene	0.091865	-0.80276	0.34938	0.14606	0.61041	0.4736	0.992155	0.991871
ENST00000274242_RPL37_promoter	0.3413	0.25824	0.60174	0.15416	0.76128	0.40524	0.992155	0.96572
ENST00000274242_RPL37_promoter-long	0.048431	-0.73927	0.81885	0.069578	0.9024	0.24358	0.992155	0.958583
ENST00000274242_RPL37_strand	0.1456	-0.25415	0.38832	0.17842	0.4779	0.35112	0.992155	0.958583
ENST00000287038_RPL30_gene	-0.77747	-0.36384	0.010995	0.10358	0.05608	0.37099	0.837446	0.958583
ENST00000287038_RPL30_promoter	0.44781	-0.79695	0.36822	0.071977	0.51535	0.24636	0.992155	0.958583
ENST00000287038_RPL30_promoter-long	-0.22601	-1.6641	0.009943	0.0030048	0.052134	0.024644	0.837446	0.944484
ENST00000287038_RPL30_strand	-0.85138	0.23728	0.032392	0.29141	0.095988	0.59225	0.839072	0.994106
ENST00000290295_HOXB13_gene	-0.61198	-0.44899	0.080828	0.34347	0.2754	0.73248	0.972641	0.994106
ENST00000290295_HOXB13_promoter	0.3503	0.91348	0.59521	0.51765	0.82417	0.83828	0.992155	0.994106
ENST00000290295_HOXB13_promoter-long	-0.24258	0.092601	0.16057	0.15429	0.48286	0.51141	0.992155	0.992213
ENST00000290295_HOXB13_strand	0.46061	0.13841	0.77264	0.028957	0.914	0.15552	0.992155	0.958583
ENST00000300458_LINC00483_lncrna-long	0.069699	0.22599	0.58304	0.6448	0.66023	0.83559	0.992155	0.994106
ENST00000300458_LINC00483_lncrna-long-long	NA	-0.77512	NA	0.28475	NA	0.3855	NA	0.960097
ENST00000310916_TMEM51-AS1_lncrna-long	-0.094583	0.41624	0.026467	0.046891	0.091352	0.16597	0.839072	0.958583
ENST00000310916_TMEM51-AS1_lncrna-long-long	NA	-4.6569	NA	0.042858	NA	0.076674	NA	0.944484
ENST00000311528_RPL13_promoter-long	0.0047071	0.34242	0.36715	0.44792	0.75368	0.85119	0.992155	0.994106
ENST00000311528_RPL13_strand	-0.32803	-1.1753	0.49695	0.0015818	0.75143	0.011496	0.992155	0.911386
ENST00000311549_RPL21_gene	-0.21425	-0.72329	0.23778	0.25358	0.56633	0.63905	0.992155	0.994106
ENST00000311549_RPL21_promoter	0.36039	-0.55763	0.93977	0.2616	0.94023	0.51268	0.992155	0.992213
ENST00000311549_RPL21_promoter-long	-0.58138	-0.092766	0.041987	0.54672	0.18415	0.88969	0.878023	0.994106
ENST00000311549_RPL21_strand	-1.0655	-1.3426	0.039631	0.027213	0.12193	0.10533	0.839072	0.944484
ENST00000313064_LINC00471_lncrna-long	-0.15391	-0.44273	0.96255	0.2372	0.96168	0.48047	0.992155	0.991871
ENST00000313064_LINC00471_lncrna-long-long	NA	NA	NA	NA	NA	NA	NA	NA
ENST00000313064_LINC00471_lncrna-promoter	0.63669	0.79433	0.52993	0.89861	0.75183	0.96971	0.992155	0.999818
ENST00000316786_C9orf106_lncrna-long	0.14107	0.49725	0.23991	0.14539	0.46402	0.36573	0.992155	0.958583
ENST00000316786_C9orf106_lncrna-long-long	NA	NA	NA	NA	NA	NA	NA	NA
ENST00000316786_C9orf106_lncrna-promoter	0.38284	-0.2891	0.023423	0.30193	0.083016	0.62157	0.839072	0.994106
ENST00000317114_DLGAP1-AS1_lncrna-long	-3.8307	0.7132	0.075438	0.23862	0.13059	0.45136	0.841037	0.977851
ENST00000317114_DLGAP1-AS1_lncrna-long-long	NA	-1.9757	NA	0.16313	NA	0.26326	NA	0.958583
ENST00000317114_DLGAP1-AS1_lncrna-promoter	0.12501	2.0972	0.012241	0.99187	0.031806	0.99151	0.837446	0.999818
ENST00000320356_EZH2_gene	-0.38767	-0.2782	0.039738	0.33115	0.17703	0.72754	0.874067	0.994106
ENST00000320356_EZH2_intron	0.25033	-0.039771	0.011472	0.80046	0.07916	0.98509	0.837446	0.999818
ENST00000320356_EZH2_promoter	0.18067	-0.5824	0.56025	0.056599	0.82988	0.24556	0.992155	0.958583
ENST00000324348_AC025335.1_lncrna-long	-0.93922	-0.31597	0.0048622	0.45998	0.01319	0.68198	0.800405	0.994106
ENST00000324348_AC025335.1_lncrna-promoter	-0.027267	0.17617	0.31459	0.31444	0.52424	0.61706	0.992155	0.994106
ENST00000324446_TTTY14_lncrna-long-long	0.32225	NA	0.77258	NA	0.77241	NA	0.992155	NA
ENST00000324446_TTTY14_lncrna-promoter	0.70647	-0.5348	0.86728	0.29272	0.88271	0.58799	0.992155	0.994106
ENST00000326677_ZFAS1_lncrna-long-long	NA	NA	NA	NA	NA	NA	NA	NA
ENST00000332468_RP1-130H16.16_lncrna-long	-0.35678	-0.63349	0.25388	0.076204	0.49369	0.24356	0.992155	0.958583
ENST00000332468_RP1-130H16.16_lncrna-promoter	0.38894	0.62227	0.33828	0.57047	0.55886	0.77924	0.992155	0.994106
ENST00000332965_Z83851.3_lncrna-long-long	-0.77584	NA	0.39294	NA	0.41047	NA	0.992155	NA
ENST00000332965_Z83851.3_lncrna-promoter	0.59644	-0.011588	0.65376	0.36869	0.69904	0.6576	0.992155	0.994106
ENST00000338970_RPL14_gene	0.45952	0.22903	0.14175	0.51018	0.4081	0.85509	0.992155	0.994106
ENST00000338970_RPL14_promoter-long	0.87728	0.017242	0.5276	0.76905	0.80189	0.96205	0.992155	0.999818
ENST00000340644_SPATA41_lncrna-long	0.062806	-0.5321	0.20807	0.26418	0.42979	0.5261	0.992155	0.994106
ENST00000340644_SPATA41_lncrna-promoter	-0.2323	-0.17754	0.45424	0.58563	0.61118	0.75303	0.992155	0.994106
ENST00000347512_RPL36_gene	-0.42169	0.0092801	0.1312	0.40516	0.37346	0.80403	0.992155	0.994106
ENST00000347512_RPL36_promoter	-0.44871	0.089793	0.12339	0.17959	0.33353	0.50248	0.992155	0.991871
ENST00000350995_EZH2_promoter-long	-0.44066	-0.77787	0.092053	0.082052	0.31862	0.34757	0.992155	0.958583
ENST00000350995_EZH2_strand	0.40591	0.59405	0.66168	0.56271	0.84496	0.85011	0.992155	0.994106
ENST00000354752_ANKRD18CP_lncrna-long	0.53014	0.85282	0.62132	0.5847	0.75644	0.82491	0.992155	0.994106
ENST00000354752_ANKRD18CP_lncrna-long-long	0.60256	2.2534	0.82748	0.98152	0.82673	0.98203	0.992155	0.999818
ENST00000354752_ANKRD18CP_lncrna-promoter	-0.081832	-0.82305	0.54258	0.33823	0.54431	0.42001	0.992155	0.971999
ENST00000358073_RP11-46A10.5_lncrna-long	-0.20822	-0.24299	0.095549	0.24561	0.23855	0.5255	0.931045	0.994106
ENST00000359941_TP53TG1_lncrna-long-long	NA	-4.476	NA	0.056055	NA	0.098566	NA	0.944484
ENST00000360902_AC004893.11_lncrna-long	-0.056866	-0.60504	0.14299	0.35335	0.32765	0.62268	0.992155	0.994106
ENST00000360902_AC004893.11_lncrna-long-long	NA	-2.7737	NA	0.18532	NA	0.29498	NA	0.958583
ENST00000360902_AC004893.11_lncrna-promoter	-0.53711	-1.3756	0.031079	0.028925	0.092569	0.10293	0.839072	0.944484
ENST00000361201_CSAG4_lncrna-long	1.0384	-0.17932	0.92642	0.21728	0.9266	0.35635	0.992155	0.958583
ENST00000361575_RPL39_gene	-0.12082	-0.54184	0.39561	0.089534	0.70957	0.36204	0.992155	0.958583
ENST00000361575_RPL39_intron	0.022487	0.1357	0.37304	0.098944	0.59161	0.31327	0.992155	0.958583
ENST00000361575_RPL39_promoter	0.96934	0.32656	0.98228	0.93108	0.98283	0.93618	0.997898	0.999818
ENST00000361575_RPL39_promoter-long	-0.60219	0.73237	0.039957	0.49499	0.166	0.84655	0.87058	0.994106
ENST00000361575_RPL39_strand	0.087802	0.079377	0.54483	0.070045	0.7874	0.27429	0.992155	0.958583
ENST00000362227_MIR503HG_lncrna-long-long	NA	2.1558	NA	0.96865	NA	0.96934	NA	0.999818
ENST00000362227_MIR503HG_lncrna-promoter	0.44559	1.0055	0.70238	0.69165	0.82265	0.86451	0.992155	0.994106
ENST00000363146_GAS5_lncrna-long	-0.68766	-0.045432	0.053925	0.84348	0.12994	0.86409	0.841037	0.994106
ENST00000366424_AC144450.2_lncrna-long	0.18488	-0.1892	0.5065	0.48291	0.65619	0.75068	0.992155	0.994106
ENST00000366424_AC144450.2_lncrna-long-long	NA	-4.6856	NA	0.025783	NA	0.047041	NA	0.944484
ENST00000366424_AC144450.2_lncrna-promoter	-0.10938	-0.076645	0.14064	0.23504	0.28123	0.52871	0.978332	0.994106
ENST00000371639_RP11-290F20.1_lncrna-long	-0.9643	-1.4024	0.095074	0.058161	0.20595	0.18206	0.893811	0.958583
ENST00000371639_RP11-290F20.1_lncrna-long-long	NA	NA	NA	NA	NA	NA	NA	NA
ENST00000371639_RP11-290F20.1_lncrna-promoter	-2.8388	-0.15401	0.0087481	0.29433	0.034253	0.59561	0.837446	0.994106
ENST00000371743_ZFAS1_lncrna-long	NA	-2.1916	NA	0.014298	NA	0.054686	NA	0.944484
ENST00000372490_RP11-247A12.2_lncrna-long	-1.0814	0.033204	0.094829	0.21321	0.21866	0.44683	0.906571	0.973479
ENST00000372490_RP11-247A12.2_lncrna-long-long	NA	0.038142	NA	0.69633	NA	0.69727	NA	0.994106
ENST00000374690_AR_gene	0.48944	0.0064264	0.28611	0.73258	0.60832	0.96139	0.992155	0.999818
ENST00000374690_AR_intron	-0.13566	-0.55477	0.28095	0.046099	0.71202	0.29538	0.992155	0.958583
ENST00000374690_AR_promoter	0.24546	0.26453	0.25899	0.72448	0.48241	0.90354	0.992155	0.994106
ENST00000374690_AR_promoter-long	-0.87726	-0.58255	0.02364	0.3377	0.10038	0.70091	0.839072	0.994106
ENST00000374922_RP11-622K12.1_lncrna-long	1.8557	0.81754	0.99427	0.60946	0.99419	0.7671	0.998678	0.994106
ENST00000374922_RP11-622K12.1_lncrna-long-long	-5.5035	-0.097554	0.011463	0.47542	0.021682	0.51432	0.806312	0.992213
ENST00000374922_RP11-622K12.1_lncrna-promoter	-0.42733	0.74806	0.23201	0.80547	0.42836	0.89819	0.992155	0.994106
ENST00000376025_DGKK_lncrna-long	0.062907	-1.6242	0.679	0.033045	0.71465	0.11453	0.992155	0.948721
ENST00000376025_DGKK_lncrna-long-long	NA	2.1335	NA	0.90887	NA	0.90899	NA	0.994368
ENST00000376025_DGKK_lncrna-promoter	0.23115	-1.9352	0.34593	0.023697	0.45426	0.10729	0.992155	0.944484
ENST00000376593_AC096670.3_lncrna-long	-0.36239	-1.2995	0.18608	0.31172	0.32851	0.45843	0.992155	0.984675
ENST00000376593_AC096670.3_lncrna-long-long	NA	NA	NA	NA	NA	NA	NA	NA
ENST00000376593_AC096670.3_lncrna-promoter	-0.0086483	-0.6249	0.27426	0.23197	0.47889	0.50701	0.992155	0.991871
ENST00000376678_RP11-638F5.1_lncrna-long	0.27722	-0.29405	0.25786	0.42665	0.45001	0.69656	0.992155	0.994106
ENST00000376678_RP11-638F5.1_lncrna-long-long	-4.3271	-0.87822	0.0044786	0.17056	0.0086068	0.27389	0.79769	0.958583
ENST00000376678_RP11-638F5.1_lncrna-promoter	-0.052316	0.54	0.64552	0.12522	0.78702	0.37055	0.992155	0.958583
ENST00000377597_ST8SIA6-AS1_lncrna-long-long	NA	0.83238	NA	0.63659	NA	0.64256	NA	0.994106
ENST00000378479_LINC01121_lncrna-long-long	NA	1.6344	NA	0.87409	NA	0.87412	NA	0.994106
ENST00000380601_RP11-89H19.1_lncrna-long	-1.2631	-4.2081	0.06438	0.0015519	0.1358	0.005692	0.851137	0.911386
ENST00000380601_RP11-89H19.1_lncrna-long-long	NA	-0.48267	NA	0.65951	NA	0.66295	NA	0.994106
ENST00000380601_RP11-89H19.1_lncrna-promoter	-0.30266	-0.16546	0.28696	0.043315	0.53562	0.17386	0.992155	0.958583
ENST00000384229_FAM211A-AS1_lncrna-long	0.4221	0.62677	0.7847	0.46677	0.81063	0.73852	0.992155	0.994106
ENST00000384994_NEAT1_lncrna-long	-0.4424	-1.3632	0.53588	0.011246	0.68121	0.050026	0.992155	0.944484
ENST00000384994_NEAT1_lncrna-promoter	-0.25834	0.49359	0.24875	0.78029	0.48698	0.92337	0.992155	0.995339
ENST00000390168_H19_lncrna-long	-0.40754	-0.64004	0.32145	0.11521	0.50154	0.30961	0.992155	0.958583
ENST00000390168_H19_lncrna-long-long	NA	NA	NA	NA	NA	NA	NA	NA
ENST00000393099_RPL13_gene	-0.52331	-0.75313	0.017706	0.0065452	0.10044	0.052084	0.839072	0.944484
ENST00000393099_RPL13_promoter	0.11108	-0.1033	0.22533	0.75261	0.56073	0.9577	0.992155	0.999818
ENST00000394580_RPL36_promoter-long	-0.087668	-0.64994	0.57868	0.11814	0.79919	0.42562	0.992155	0.971999
ENST00000394580_RPL36_strand	-1.4196	-0.78789	0.0024125	0.058775	0.012901	0.22975	0.800405	0.958583
ENST00000394667_RPL34_gene	-0.56285	-1.736	0.040749	0.015296	0.18028	0.096265	0.874067	0.944484
ENST00000394667_RPL34_intron	-0.038639	0.36844	0.16088	0.57478	0.30236	0.72237	0.986473	0.994106
ENST00000394668_RPL34_promoter	-1.2248	-0.22584	0.013756	0.32713	0.051511	0.62214	0.837446	0.994106
ENST00000394668_RPL34_promoter-long	0.4615	1.1397	0.71139	0.84537	0.9246	0.9832	0.992155	0.999818
ENST00000394668_RPL34_strand	-0.20925	-1.2548	0.46799	0.013902	0.62257	0.057683	0.992155	0.944484
ENST00000394920_RPL8_strand	0.43035	-0.35124	0.27441	0.01038	0.58272	0.067386	0.992155	0.944484
ENST00000395539_SLC25A5-AS1_lncrna-long	1.3685	1.07	0.56311	0.26638	0.65058	0.48264	0.992155	0.991871
ENST00000395539_SLC25A5-AS1_lncrna-promoter	0.10018	-0.13085	0.50519	0.4482	0.70917	0.7455	0.992155	0.994106
ENST00000396043_AR_strand	0.68313	1.0532	0.75925	0.18094	0.83426	0.47149	0.992155	0.991871
ENST00000396203_RPL14_promoter	0.73977	0.22565	0.72661	0.29095	0.88446	0.6353	0.992155	0.994106
ENST00000396203_RPL14_strand	0.14537	-0.39996	0.43637	0.30635	0.70779	0.65179	0.992155	0.994106
ENST00000397057_AC074286.1_lncrna-long	0.72393	0.1284	0.58891	0.7239	0.72694	0.88384	0.992155	0.994106
ENST00000397057_AC074286.1_lncrna-long-long	-4.4566	-1.1129	0.039072	0.16515	0.069822	0.26612	0.837446	0.958583
ENST00000397381_UCA1_lncrna-long	-0.55831	-0.71401	0.27705	0.26672	0.40646	0.48315	0.992155	0.991871
ENST00000397381_UCA1_lncrna-long-long	NA	NA	NA	NA	NA	NA	NA	NA
ENST00000398177_VAC14-AS1_lncrna-long-long	NA	NA	NA	NA	NA	NA	NA	NA
ENST00000398859_CDIPT-AS1_lncrna-long	-0.42966	-0.13221	0.63089	0.53476	0.68568	0.72381	0.992155	0.994106
ENST00000399449_RP11-464F9.1_lncrna-long	-0.081106	-1.8273	0.05262	0.083865	0.11973	0.24487	0.839072	0.958583
ENST00000399449_RP11-464F9.1_lncrna-long-long	-0.52897	0.16358	0.335	0.66957	0.36436	0.67203	0.992155	0.994106
ENST00000399449_RP11-464F9.1_lncrna-promoter	-0.29647	-0.72261	0.3525	0.072075	0.52695	0.23354	0.992155	0.958583
ENST00000400362_BX322557.10_lncrna-long	-0.77228	-0.050255	0.060981	0.13727	0.16833	0.36672	0.87058	0.958583
ENST00000400362_BX322557.10_lncrna-long-long	NA	-2.9077	NA	0.17135	NA	0.27527	NA	0.958583
ENST00000405650_SRD5A2_lncrna-long	0.15133	-0.67463	0.66069	0.086086	0.70303	0.25003	0.992155	0.958583
ENST00000405650_SRD5A2_lncrna-long-long	NA	-2.6653	NA	0.16908	NA	0.27183	NA	0.958583
ENST00000405650_SRD5A2_lncrna-promoter	-1.2002	-0.87896	0.095793	0.019231	0.17805	0.074181	0.874067	0.944484
ENST00000408388_PVT1_lncrna-long-long	NA	NA	NA	NA	NA	NA	NA	NA
ENST00000411474_RP11-366F6.2_lncrna-long	0.62458	-0.43812	0.94558	0.38847	0.94586	0.61292	0.992155	0.994106
ENST00000411474_RP11-366F6.2_lncrna-long-long	NA	NA	NA	NA	NA	NA	NA	NA
ENST00000412178_HM13-AS1_lncrna-long	-2.4575	-2.6644	0.0021169	0.00088181	0.0089628	0.0038255	0.79769	0.911386
ENST00000412178_HM13-AS1_lncrna-promoter	0.34879	0.31154	0.98222	0.13021	0.98278	0.36169	0.997898	0.958583
ENST00000412181_RP11-374P20.4_lncrna-long	-0.4824	-0.86438	0.31246	0.002212	0.52194	0.013675	0.992155	0.911386
ENST00000412181_RP11-374P20.4_lncrna-long-long	-0.81069	-0.5711	0.19603	0.18197	0.25998	0.2904	0.954888	0.958583
ENST00000412181_RP11-374P20.4_lncrna-promoter	-0.065041	-1.8917	0.094507	0.010977	0.24549	0.056137	0.931045	0.944484
ENST00000412276_AC007319.1_lncrna-long	-0.17178	0.39301	0.80389	0.75139	0.82221	0.90247	0.992155	0.994106
ENST00000412276_AC007319.1_lncrna-long-long	NA	NA	NA	NA	NA	NA	NA	NA
ENST00000412276_AC007319.1_lncrna-promoter	1.0345	-0.31449	0.43696	0.25638	0.62842	0.50567	0.992155	0.991871
ENST00000412446_LINC00476_lncrna-long	1.0344	-0.07597	0.58662	0.34205	0.73154	0.53845	0.992155	0.994106
ENST00000412483_RP4-799P18.2_lncrna-long	0.78984	1.2411	0.18319	0.39193	0.36897	0.66207	0.992155	0.994106
ENST00000412483_RP4-799P18.2_lncrna-long-long	NA	-1.9265	NA	0.29991	NA	0.39489	NA	0.960097
ENST00000412483_RP4-799P18.2_lncrna-promoter	-0.51453	-0.33205	0.09534	0.037867	0.26036	0.15764	0.954888	0.958583
ENST00000412526_LINC00161_lncrna-long	0.031653	0.19906	0.73976	0.63335	0.74036	0.78198	0.992155	0.994106
ENST00000412526_LINC00161_lncrna-long-long	NA	-0.38258	NA	0.68401	NA	0.6853	NA	0.994106
ENST00000412526_LINC00161_lncrna-promoter	0.64903	-1.2581	0.67882	0.16481	0.68285	0.37597	0.992155	0.958583
ENST00000412571_RP1-122P22.2_lncrna-long	0.35043	-1.0437	0.98967	0.041517	0.98981	0.14994	0.997898	0.958583
ENST00000412571_RP1-122P22.2_lncrna-long-long	NA	0.18373	NA	0.80856	NA	0.80779	NA	0.994106
ENST00000412571_RP1-122P22.2_lncrna-promoter	0.024772	0.93598	0.67355	0.53202	0.75802	0.79783	0.992155	0.994106
ENST00000412654_PCA3_lncrna-long	-0.4018	-0.66047	0.62033	0.12861	0.63373	0.3066	0.992155	0.958583
ENST00000412654_PCA3_lncrna-long-long	0.58187	0.78926	0.64891	0.87867	0.64873	0.87897	0.992155	0.994106
ENST00000412654_PCA3_lncrna-promoter	-0.92516	-1.6851	0.11784	0.048745	0.28202	0.17024	0.978332	0.958583
ENST00000412669_AC002456.2_lncrna-long	0.11604	0.28655	0.80785	0.068462	0.82482	0.21434	0.992155	0.958583
ENST00000412669_AC002456.2_lncrna-promoter	0.32183	-0.6707	0.8349	0.10803	0.84265	0.29559	0.992155	0.958583
ENST00000412712_AC011747.7_lncrna-long	0.15993	0.25174	0.25644	0.81896	0.48008	0.93564	0.992155	0.999818
ENST00000412712_AC011747.7_lncrna-promoter	-0.0033035	-0.96889	0.883	0.017125	0.90771	0.077946	0.992155	0.944484
ENST00000412855_RP11-396C23.2_lncrna-long	-0.037117	-0.42466	0.65766	0.072421	0.70136	0.19596	0.992155	0.958583
ENST00000412855_RP11-396C23.2_lncrna-long-long	NA	NA	NA	NA	NA	NA	NA	NA
ENST00000412855_RP11-396C23.2_lncrna-promoter	-0.52649	-0.31816	0.070343	0.092887	0.20178	0.26183	0.893811	0.958583
ENST00000413221_EPB41L4A-AS1_lncrna-long	0.26955	1.6298	0.53874	0.51996	0.57322	0.63967	0.992155	0.994106
ENST00000413221_EPB41L4A-AS1_lncrna-promoter	-0.46964	-1.5514	0.47051	0.08867	0.47726	0.23023	0.992155	0.958583
ENST00000413483_CD81-AS1_lncrna-promoter	0.23219	0.61161	0.66439	0.49733	0.84049	0.79515	0.992155	0.994106
ENST00000413606_RP4-717I23.3_lncrna-long-long	NA	NA	NA	NA	NA	NA	NA	NA
ENST00000413645_AP000473.5_lncrna-long	-0.55213	-0.82952	0.20342	0.093607	0.34621	0.24018	0.992155	0.958583
ENST00000413645_AP000473.5_lncrna-long-long	NA	2.3287	NA	0.85168	NA	0.85039	NA	0.994106
ENST00000413645_AP000473.5_lncrna-promoter	-0.21321	0.52886	0.34422	0.60829	0.49033	0.80753	0.992155	0.994106
ENST00000413796_AC002511.2_lncrna-long	-0.036822	-1.0783	0.65319	0.085244	0.78	0.24813	0.992155	0.958583
ENST00000413796_AC002511.2_lncrna-long-long	NA	NA	NA	NA	NA	NA	NA	NA
ENST00000413796_AC002511.2_lncrna-promoter	-0.26726	-0.67544	0.47704	0.10602	0.63059	0.31269	0.992155	0.958583
ENST00000413828_CYP1B1-AS1_lncrna-long	-0.3395	-0.33561	0.29301	0.25154	0.47827	0.49958	0.992155	0.991871
ENST00000413828_CYP1B1-AS1_lncrna-long-long	NA	0.76029	NA	0.8642	NA	0.86402	NA	0.994106
ENST00000413848_AC005037.3_lncrna-long	0.10971	-1.2635	0.19915	0.14694	0.3735	0.36833	0.992155	0.958583
ENST00000413848_AC005037.3_lncrna-promoter	0.077891	0.30458	0.49711	0.22687	0.64811	0.48407	0.992155	0.991871
ENST00000413987_SNHG3_lncrna-long	-0.33592	-0.57424	0.068636	0.40135	0.14191	0.5539	0.863749	0.994106
ENST00000414042_RP11-157P1.4_lncrna-long	-0.73937	-1.1483	0.014609	0.10649	0.057103	0.28444	0.837446	0.958583
ENST00000414042_RP11-157P1.4_lncrna-promoter	0.098154	-0.50987	0.40384	0.047473	0.56869	0.16734	0.992155	0.958583
ENST00000414046_HCP5_lncrna-long	-3.5145	0.032792	0.018955	0.72858	0.03518	0.88684	0.837446	0.994106
ENST00000414046_HCP5_lncrna-long-long	NA	-3.8964	NA	0.13943	NA	0.22879	NA	0.958583
ENST00000414282_SNHG7_lncrna-long	-0.82672	-0.050502	0.057114	0.79052	0.15968	0.92156	0.870446	0.99478
ENST00000414282_SNHG7_lncrna-promoter	-0.0046043	-0.10893	0.31733	0.53423	0.52737	0.79024	0.992155	0.994106
ENST00000414393_ZNF337-AS1_lncrna-long	-0.27154	0.18893	0.326	0.47491	0.47137	0.70357	0.992155	0.994106
ENST00000414393_ZNF337-AS1_lncrna-long-long	NA	1.3987	NA	0.9201	NA	0.92053	NA	0.99478
ENST00000414475_RP11-33A14.1_lncrna-long	0.0043726	-1.6858	0.82022	0.16298	0.81912	0.36467	0.992155	0.958583
ENST00000414475_RP11-33A14.1_lncrna-long-long	NA	-2.7365	NA	0.12549	NA	0.20796	NA	0.958583
ENST00000414475_RP11-33A14.1_lncrna-promoter	0.15108	1.8584	0.51674	0.31853	0.66476	0.57524	0.992155	0.994106
ENST00000414656_CCDC183-AS1_lncrna-long	0.032958	-0.31822	0.31517	0.57186	0.52496	0.78036	0.992155	0.994106
ENST00000414656_CCDC183-AS1_lncrna-promoter	0.063275	-0.0067011	0.36821	0.13261	0.58702	0.36636	0.992155	0.958583
ENST00000414938_EGOT_lncrna-long	NA	0.64452	NA	0.94341	NA	0.94397	NA	0.999818
ENST00000414938_EGOT_lncrna-long-long	NA	NA	NA	NA	NA	NA	NA	NA
ENST00000414938_EGOT_lncrna-promoter	0.010716	-0.30274	0.75487	0.10094	0.85696	0.30571	0.992155	0.958583
ENST00000415166_RP11-195M16.1_lncrna-long	0.12767	0.33954	0.48302	0.12957	0.65864	0.35428	0.992155	0.958583
ENST00000415166_RP11-195M16.1_lncrna-long-long	NA	NA	NA	NA	NA	NA	NA	NA
ENST00000415166_RP11-195M16.1_lncrna-promoter	-0.42462	-1.491	0.014519	0.02072	0.056888	0.092979	0.837446	0.944484
ENST00000415205_Z83851.3_lncrna-long	0.043221	-2.0128	0.15922	0.0070033	0.31583	0.031988	0.992155	0.944484
ENST00000415414_RP5-1180C10.2_lncrna-long	1.4021	1.2062	0.99015	0.93075	0.99028	0.9511	0.997898	0.999818
ENST00000415414_RP5-1180C10.2_lncrna-promoter	0.18536	0.66203	0.93166	0.9659	0.93441	0.97493	0.992155	0.999818
ENST00000415423_RP11-334J6.6_lncrna-long	0.01011	-0.28944	0.13831	0.52649	0.31375	0.74476	0.992155	0.994106
ENST00000415423_RP11-334J6.6_lncrna-promoter	-0.55669	-0.12181	0.26755	0.23299	0.47104	0.50826	0.992155	0.991871
ENST00000415504_LINC00277_lncrna-long	0.19566	-0.043058	0.94257	0.56335	0.9428	0.77364	0.992155	0.994106
ENST00000415504_LINC00277_lncrna-promoter	0.30369	-0.8818	0.35394	0.23549	0.45856	0.49365	0.992155	0.991871
ENST00000415509_RP11-338O1.2_lncrna-long	0.38408	1.2665	0.70275	0.56983	0.77014	0.7787	0.992155	0.994106
ENST00000415509_RP11-338O1.2_lncrna-long-long	NA	-0.14622	NA	0.76596	NA	0.76609	NA	0.994106
ENST00000415509_RP11-338O1.2_lncrna-promoter	0.35897	0.69191	0.24208	0.30918	0.44047	0.61111	0.992155	0.994106
ENST00000415611_AC005682.5_lncrna-long	1.2417	0.059016	0.39531	0.041221	0.48199	0.12748	0.992155	0.958583
ENST00000415611_AC005682.5_lncrna-long-long	0.0084607	0.43051	0.7111	0.71459	0.71124	0.71522	0.992155	0.994106
ENST00000415611_AC005682.5_lncrna-promoter	-0.42629	-0.26084	0.10297	0.002207	0.26027	0.01342	0.954888	0.911386
ENST00000415824_AF064858.6_lncrna-long	0.072594	-0.37043	0.57398	0.40951	0.65578	0.63485	0.992155	0.994106
ENST00000415824_AF064858.6_lncrna-long-long	NA	NA	NA	NA	NA	NA	NA	NA
ENST00000415824_AF064858.6_lncrna-promoter	0.25277	0.55696	0.68039	0.017742	0.82898	0.084414	0.992155	0.944484
ENST00000416191_RP11-441O15.3_lncrna-long	0.21965	0.55263	0.77422	0.45473	0.77459	0.67917	0.992155	0.994106
ENST00000416191_RP11-441O15.3_lncrna-long-long	NA	NA	NA	NA	NA	NA	NA	NA
ENST00000416193_SLC16A1-AS1_lncrna-long	-2.8147	-1.5987	0.042124	0.032376	0.075526	0.098834	0.837446	0.944484
ENST00000416193_SLC16A1-AS1_lncrna-long-long	NA	NA	NA	NA	NA	NA	NA	NA
ENST00000416202_RP6-109B7.3_lncrna-long	-0.8416	-0.24263	0.097851	0.59479	0.24289	0.8296	0.931045	0.994106
ENST00000416202_RP6-109B7.3_lncrna-long-long	-0.092378	0.94355	0.70794	0.79375	0.70811	0.79296	0.992155	0.994106
ENST00000416202_RP6-109B7.3_lncrna-promoter	0.38347	-0.90202	0.51685	0.051	0.62846	0.16326	0.992155	0.958583
ENST00000416221_RP11-295G20.2_lncrna-long	0.29981	0.33761	0.98112	0.97063	0.98004	0.97679	0.997898	0.999818
ENST00000416263_TOB1-AS1_lncrna-long	0.60747	1.4099	0.46001	0.78156	0.61575	0.88597	0.992155	0.994106
ENST00000416263_TOB1-AS1_lncrna-long-long	-0.19106	-0.44962	0.63335	0.34826	0.63329	0.42676	0.992155	0.971999
ENST00000416301_ENTPD1-AS1_lncrna-long	-0.34364	-0.89942	0.16208	0.083578	0.3037	0.2199	0.986473	0.958583
ENST00000416301_ENTPD1-AS1_lncrna-long-long	NA	NA	NA	NA	NA	NA	NA	NA
ENST00000416301_ENTPD1-AS1_lncrna-promoter	0.58336	0.46395	0.91638	0.085013	0.92431	0.2808	0.992155	0.958583
ENST00000416473_RP11-439K3.1_lncrna-long	-0.027693	0.23574	0.47258	0.52326	0.68587	0.7821	0.992155	0.994106
ENST00000416473_RP11-439K3.1_lncrna-long-long	NA	NA	NA	NA	NA	NA	NA	NA
ENST00000416473_RP11-439K3.1_lncrna-promoter	-0.15952	-1.0372	0.49939	0.020898	0.67026	0.093542	0.992155	0.944484
ENST00000416948_RP1-207H1.3_lncrna-long	-0.41162	-0.66235	0.027962	0.17901	0.094942	0.42405	0.839072	0.971999
ENST00000416948_RP1-207H1.3_lncrna-promoter	NA	0.089243	NA	0.70747	NA	0.74009	NA	0.994106
ENST00000417039_AC016995.3_lncrna-long	-0.47079	-0.59778	0.23422	0.22657	0.354	0.43757	0.992155	0.971999
ENST00000417039_AC016995.3_lncrna-long-long	NA	NA	NA	NA	NA	NA	NA	NA
ENST00000417039_AC016995.3_lncrna-promoter	-1.0868	-1.7371	0.16566	0.075419	0.26813	0.20201	0.964898	0.958583
ENST00000417299_RP1-278O22.1_lncrna-long	0.51369	-0.089398	0.51506	0.28542	0.62779	0.4944	0.992155	0.991871
ENST00000417299_RP1-278O22.1_lncrna-long-long	NA	NA	NA	NA	NA	NA	NA	NA
ENST00000417299_RP1-278O22.1_lncrna-promoter	0.31577	-1.363	0.24657	0.063868	0.3694	0.22752	0.992155	0.958583
ENST00000417443_LINC00086_lncrna-long	-0.77347	-1.1235	0.047249	0.037733	0.1173	0.12783	0.839072	0.958583
ENST00000417443_LINC00086_lncrna-long-long	NA	NA	NA	NA	NA	NA	NA	NA
ENST00000417443_LINC00086_lncrna-promoter	0.42334	-0.23057	0.82778	0.16965	0.86239	0.43303	0.992155	0.971999
ENST00000417557_AC092535.3_lncrna-long	0.47006	0.18176	0.75564	0.83169	0.79498	0.91293	0.992155	0.99478
ENST00000417557_AC092535.3_lncrna-long-long	0.42885	-1.1759	0.69527	0.21252	0.69521	0.33251	0.992155	0.958583
ENST00000417557_AC092535.3_lncrna-promoter	-0.38328	-0.1846	0.32442	0.59039	0.47001	0.79446	0.992155	0.994106
ENST00000418001_AC104135.2_lncrna-long	-0.012168	0.51009	0.9376	0.95525	0.93832	0.97132	0.992155	0.999818
ENST00000418001_AC104135.2_lncrna-long-long	0.15911	0.43811	0.56936	0.81055	0.57039	0.80981	0.992155	0.994106
ENST00000418001_AC104135.2_lncrna-promoter	0.15756	-1.3868	0.54689	0.0082186	0.70326	0.041327	0.992155	0.944484
ENST00000418015_RP11-418J17.1_lncrna-long	1.7803	1.6929	0.98883	0.75204	0.98921	0.8588	0.997898	0.994106
ENST00000418015_RP11-418J17.1_lncrna-long-long	NA	0.46029	NA	0.35211	NA	0.42889	NA	0.971999
ENST00000418088_TP73-AS1_lncrna-promoter	-0.18074	-1.4545	0.87386	0.086518	0.88689	0.25257	0.992155	0.958583
ENST00000418242_RP11-148B18.3_lncrna-long	NA	-1.4942	NA	0.023576	NA	0.074123	NA	0.944484
ENST00000418242_RP11-148B18.3_lncrna-long-long	NA	NA	NA	NA	NA	NA	NA	NA
ENST00000418242_RP11-148B18.3_lncrna-promoter	-0.8137	-1.1603	0.15686	0.089386	0.25692	0.23161	0.950097	0.958583
ENST00000418282_BPESC1_lncrna-long	-2.2235	0.060807	0.0060196	0.33171	0.020829	0.58639	0.806312	0.994106
ENST00000418282_BPESC1_lncrna-long-long	NA	NA	NA	NA	NA	NA	NA	NA
ENST00000418282_BPESC1_lncrna-promoter	1.8546	1.2859	0.055211	0.24829	0.16963	0.5669	0.870963	0.994106
ENST00000418348_RP4-803J11.2_lncrna-long	-0.29977	-0.046775	0.47769	0.53395	0.48368	0.68912	0.992155	0.994106
ENST00000418348_RP4-803J11.2_lncrna-promoter	NA	NA	NA	NA	NA	NA	NA	NA
ENST00000418758_AC004540.5_lncrna-long	0.21534	-1.1892	0.84237	0.085848	0.84379	0.22443	0.992155	0.958583
ENST00000418758_AC004540.5_lncrna-long-long	NA	NA	NA	NA	NA	NA	NA	NA
ENST00000418758_AC004540.5_lncrna-promoter	0.3703	-0.28579	0.80275	0.241	0.89272	0.53549	0.992155	0.994106
ENST00000418941_AC073957.15_lncrna-long	-0.27475	-1.9881	0.36865	0.12489	0.51577	0.29961	0.992155	0.958583
ENST00000418941_AC073957.15_lncrna-long-long	NA	NA	NA	NA	NA	NA	NA	NA
ENST00000418941_AC073957.15_lncrna-promoter	-0.92118	0.65856	0.092358	0.26143	0.24148	0.55857	0.931045	0.994106
ENST00000418945_RP11-98I9.4_lncrna-long	NA	NA	NA	NA	NA	NA	NA	NA
ENST00000418945_RP11-98I9.4_lncrna-long-long	-3.0617	0.16284	0.051725	0.67491	0.091812	0.67698	0.839072	0.994106
ENST00000418945_RP11-98I9.4_lncrna-promoter	-3.9821	-1.8406	0.090761	0.20458	0.15482	0.32133	0.870446	0.958583
ENST00000419035_AC073283.4_lncrna-long-long	NA	-3.2378	NA	0.10958	NA	0.18392	NA	0.958583
ENST00000419103_AC007285.6_lncrna-long	0.15974	0.65797	0.94725	0.030366	0.94677	0.11579	0.992155	0.953979
ENST00000419103_AC007285.6_lncrna-long-long	1.0304	0.6081	0.72974	0.51202	0.72986	0.5415	0.992155	0.994106
ENST00000419103_AC007285.6_lncrna-promoter	0.50955	0.81525	0.89748	0.23402	0.91448	0.5097	0.992155	0.991871
ENST00000419190_RP11-465N4.4_lncrna-long	1.0161	1.387	0.94961	0.6962	0.95031	0.82085	0.992155	0.994106
ENST00000419211_AC015987.1_lncrna-long	0.38996	-0.27952	0.85714	0.62146	0.85811	0.8414	0.992155	0.994106
ENST00000419211_AC015987.1_lncrna-long-long	NA	NA	NA	NA	NA	NA	NA	NA
ENST00000419211_AC015987.1_lncrna-promoter	-4.1127	-2.3863	0.0033154	0.017688	0.012144	0.065974	0.800405	0.944484
ENST00000419244_AC012370.2_lncrna-long	0.16244	0.35393	0.57381	0.59855	0.59755	0.74186	0.992155	0.994106
ENST00000419244_AC012370.2_lncrna-long-long	NA	NA	NA	NA	NA	NA	NA	NA
ENST00000419244_AC012370.2_lncrna-promoter	0.44314	-0.21555	0.68135	0.043198	0.80172	0.16769	0.992155	0.958583
ENST00000420000_AC026188.1_lncrna-long	-1.1763	-2.623	0.032472	0.021582	0.080294	0.078904	0.837446	0.944484
ENST00000420000_AC026188.1_lncrna-long-long	NA	-2.1526	NA	0.092643	NA	0.15747	NA	0.958583
ENST00000420000_AC026188.1_lncrna-promoter	-2.0478	-1.2482	0.0015356	0.12336	0.0079467	0.31191	0.79769	0.958583
ENST00000420058_NFE4_lncrna-long	-0.1628	-2.9969	0.81656	0.0015392	0.85727	0.0087025	0.992155	0.911386
ENST00000420058_NFE4_lncrna-long-long	NA	NA	NA	NA	NA	NA	NA	NA
ENST00000420195_SH3BP5-AS1_lncrna-long	0.14202	-0.81582	0.55434	0.39098	0.5842	0.54291	0.992155	0.994106
ENST00000420195_SH3BP5-AS1_lncrna-promoter	0.55764	0.4995	0.66035	0.60383	0.66016	0.61475	0.992155	0.994106
ENST00000420243_POU6F2-AS2_lncrna-long	0.62483	1.1257	0.88553	0.52851	0.88485	0.78604	0.992155	0.994106
ENST00000420243_POU6F2-AS2_lncrna-long-long	NA	-0.36135	NA	0.5773	NA	0.59341	NA	0.994106
ENST00000420255_AP000472.2_lncrna-long	-2.8675	-1.6673	0.16919	0.23143	0.24094	0.37213	0.931045	0.958583
ENST00000420255_AP000472.2_lncrna-long-long	NA	NA	NA	NA	NA	NA	NA	NA
ENST00000420255_AP000472.2_lncrna-promoter	NA	NA	NA	NA	NA	NA	NA	NA
ENST00000420330_AC009404.2_lncrna-long	NA	0.11004	NA	0.88689	NA	0.89327	NA	0.994106
ENST00000420330_AC009404.2_lncrna-long-long	NA	NA	NA	NA	NA	NA	NA	NA
ENST00000420330_AC009404.2_lncrna-promoter	-3.462	-1.496	0.005316	0.046696	0.018552	0.13611	0.806312	0.958583
ENST00000420537_RP1-85F18.5_lncrna-long	0.69512	-0.32092	0.60571	0.17626	0.73297	0.39319	0.992155	0.960097
ENST00000420537_RP1-85F18.5_lncrna-long-long	NA	-1.2615	NA	0.15869	NA	0.25728	NA	0.958583
ENST00000420537_RP1-85F18.5_lncrna-promoter	0.10004	-0.93777	0.92866	0.16918	0.92865	0.40731	0.992155	0.966196
ENST00000420693_RP11-290D2.3_lncrna-long	NA	0.56457	NA	0.27781	NA	0.53421	NA	0.994106
ENST00000420693_RP11-290D2.3_lncrna-long-long	NA	NA	NA	NA	NA	NA	NA	NA
ENST00000420693_RP11-290D2.3_lncrna-promoter	-0.65425	-0.31037	0.093961	0.01622	0.23551	0.067725	0.931045	0.944484
ENST00000421003_RP11-439E19.3_lncrna-long-long	-0.82902	0.43037	0.27389	0.78909	0.31704	0.78819	0.992155	0.994106
ENST00000421202_RP4-717I23.3_lncrna-long	-0.53137	0.9145	0.27748	0.66396	0.48293	0.80062	0.992155	0.994106
ENST00000421324_LINC00856_lncrna-long	2.144	1.6889	0.99994	0.998	0.99994	0.99801	0.999944	0.999818
ENST00000421324_LINC00856_lncrna-long-long	NA	0.19745	NA	0.52332	NA	0.55005	NA	0.994106
ENST00000421324_LINC00856_lncrna-promoter	-0.69545	-1.3869	0.041844	0.20906	0.10143	0.44109	0.839072	0.971999
ENST00000421598_BSN-AS2_lncrna-long	0.43164	-0.038918	0.8614	0.44075	0.86234	0.71016	0.992155	0.994106
ENST00000421762_RP11-57H12.3_lncrna-long	-0.77618	-1.5769	0.22287	0.29346	0.3394	0.43923	0.992155	0.971999
ENST00000421762_RP11-57H12.3_lncrna-long-long	NA	NA	NA	NA	NA	NA	NA	NA
ENST00000421767_LINC00174_lncrna-long	-3.9824	0.75205	0.010639	0.41768	0.020221	0.64334	0.806312	0.994106
ENST00000421767_LINC00174_lncrna-long-long	NA	NA	NA	NA	NA	NA	NA	NA
ENST00000422040_AC008781.7_lncrna-long	0.42138	-1.375	0.74724	0.016907	0.74773	0.070135	0.992155	0.944484
ENST00000422040_AC008781.7_lncrna-promoter	0.44394	1.1988	0.62525	0.58848	0.62493	0.67241	0.992155	0.994106
ENST00000422048_RP11-268G12.1_lncrna-long	-0.38055	0.68044	0.080039	0.030816	0.17917	0.10312	0.874067	0.944484
ENST00000422048_RP11-268G12.1_lncrna-long-long	NA	NA	NA	NA	NA	NA	NA	NA
ENST00000422519_RP4-564F22.5_lncrna-long	-0.7126	-0.59563	0.23458	0.011731	0.35448	0.056124	0.992155	0.944484
ENST00000422519_RP4-564F22.5_lncrna-long-long	0.95653	2.2482	0.94632	0.98069	0.94706	0.98113	0.992155	0.999818
ENST00000422519_RP4-564F22.5_lncrna-promoter	0.1383	-1.8848	0.11456	0.086367	0.24844	0.22534	0.93168	0.958583
ENST00000422848_RP11-452K12.7_lncrna-long	-0.50485	-0.24518	0.48485	0.66897	0.65976	0.8634	0.992155	0.994106
ENST00000422848_RP11-452K12.7_lncrna-long-long	-0.27346	1.7848	0.33928	0.86122	0.36775	0.86082	0.992155	0.994106
ENST00000422848_RP11-452K12.7_lncrna-promoter	0.5064	-0.57873	0.94996	0.23815	0.94976	0.43753	0.992155	0.971999
ENST00000422946_ABCC5-AS1_lncrna-long	0.13769	0.6215	0.69344	0.17483	0.81098	0.41688	0.992155	0.971999
ENST00000422946_ABCC5-AS1_lncrna-long-long	NA	NA	NA	NA	NA	NA	NA	NA
ENST00000422946_ABCC5-AS1_lncrna-promoter	-4.2211	-0.12067	0.0097165	0.74688	0.018448	0.76576	0.806312	0.994106
ENST00000422961_AC108488.4_lncrna-long	0.12971	-1.9775	0.25508	0.00097178	0.39891	0.0062289	0.992155	0.911386
ENST00000422961_AC108488.4_lncrna-promoter	0.034934	0.67972	0.26614	0.96389	0.41049	0.98627	0.992155	0.999818
ENST00000423060_RP3-476K8.3_lncrna-long	0.5853	0.36255	0.93825	0.28342	0.93775	0.54171	0.992155	0.994106
ENST00000423060_RP3-476K8.3_lncrna-promoter	0.044713	-0.79508	0.039498	0.079459	0.1342	0.26772	0.849444	0.958583
ENST00000423122_RP11-65J3.1_lncrna-long	-0.02929	0.27095	0.55684	0.81101	0.69953	0.91458	0.992155	0.99478
ENST00000423122_RP11-65J3.1_lncrna-long-long	NA	-1.8944	NA	0.065003	NA	0.11373	NA	0.948721
ENST00000423122_RP11-65J3.1_lncrna-promoter	-0.016388	-0.52318	0.096396	0.17841	0.26266	0.45632	0.957577	0.983716
ENST00000423222_LINC00467_lncrna-long	NA	-2.3743	NA	0.012631	NA	0.053714	NA	0.944484
ENST00000423222_LINC00467_lncrna-long-long	NA	NA	NA	NA	NA	NA	NA	NA
ENST00000423222_LINC00467_lncrna-promoter	-0.27468	-0.93472	0.53894	0.17043	0.68389	0.33901	0.992155	0.958583
ENST00000423310_AP001065.2_lncrna-long	0.36945	-0.073423	0.65052	0.53055	0.74866	0.76581	0.992155	0.994106
ENST00000423310_AP001065.2_lncrna-promoter	0.82037	0.2726	0.98283	0.49586	0.98311	0.70216	0.997898	0.994106
ENST00000423311_CTA-714B7.5_lncrna-long	-0.35101	0.27008	0.16124	0.42495	0.31878	0.6633	0.992155	0.994106
ENST00000423311_CTA-714B7.5_lncrna-long-long	NA	NA	NA	NA	NA	NA	NA	NA
ENST00000423311_CTA-714B7.5_lncrna-promoter	0.92776	1.1129	0.33151	0.48986	0.50963	0.75624	0.992155	0.994106
ENST00000423414_LINC-PINT_lncrna-long	-0.46197	-0.26519	0.56529	0.46534	0.56622	0.68493	0.992155	0.994106
ENST00000423414_LINC-PINT_lncrna-long-long	NA	NA	NA	NA	NA	NA	NA	NA
ENST00000423716_RP11-110G21.1_lncrna-long	-0.23281	-0.49735	0.40373	0.74528	0.41952	0.85392	0.992155	0.994106
ENST00000423716_RP11-110G21.1_lncrna-long-long	NA	NA	NA	NA	NA	NA	NA	NA
ENST00000423737_RP11-191L9.4_lncrna-long	0.96951	0.58254	0.57356	0.52304	0.72203	0.78193	0.992155	0.994106
ENST00000423737_RP11-191L9.4_lncrna-long-long	NA	NA	NA	NA	NA	NA	NA	NA
ENST00000423737_RP11-191L9.4_lncrna-promoter	0.4351	0.66846	0.68914	0.99624	0.80769	0.99616	0.992155	0.999818
ENST00000423764_TP73-AS1_lncrna-long	0.398	0.066998	0.88666	0.56295	0.89507	0.7852	0.992155	0.994106
ENST00000423943_LINC01133_lncrna-long	0.34375	0.72886	0.2542	0.70622	0.4471	0.84945	0.992155	0.994106
ENST00000423943_LINC01133_lncrna-long-long	-0.39496	0.097868	0.53776	0.76962	0.53945	0.76955	0.992155	0.994106
ENST00000423943_LINC01133_lncrna-promoter	-0.02059	-0.054048	0.61336	0.76668	0.73548	0.89942	0.992155	0.994106
ENST00000424349_FGD5-AS1_lncrna-long	-0.65462	-2.0141	0.31874	0.022033	0.46396	0.082631	0.992155	0.944484
ENST00000424349_FGD5-AS1_lncrna-promoter	0.37318	-0.62883	0.92753	0.17249	0.92741	0.42038	0.992155	0.971999
ENST00000424435_RP11-350G8.5_lncrna-long	0.40569	1.0946	0.94964	0.13	0.95031	0.33744	0.992155	0.958583
ENST00000424435_RP11-350G8.5_lncrna-promoter	-0.17549	-0.24429	0.31397	0.16859	0.43706	0.40646	0.992155	0.966196
ENST00000424518_HOTAIR_lncrna-long	1.0746	-0.12008	0.96834	0.55993	0.96863	0.78365	0.99242	0.994106
ENST00000424518_HOTAIR_lncrna-promoter	-0.1156	-0.32138	0.51933	0.0095636	0.66692	0.043871	0.992155	0.944484
ENST00000424612_AC017074.2_lncrna-long	-1.2773	-0.83231	0.041151	0.37419	0.11807	0.6211	0.839072	0.994106
ENST00000424612_AC017074.2_lncrna-long-long	0.70737	-0.17589	0.44524	0.3603	0.45489	0.43404	0.992155	0.971999
ENST00000424612_AC017074.2_lncrna-promoter	0.135	0.19445	0.064317	0.38941	0.1756	0.65973	0.874067	0.994106
ENST00000424630_RP5-981O7.2_lncrna-long	-0.81454	-1.1097	0.011395	0.010913	0.047655	0.047872	0.837446	0.944484
ENST00000424630_RP5-981O7.2_lncrna-promoter	-0.14234	-0.44969	0.6115	0.632	0.61109	0.63849	0.992155	0.994106
ENST00000424684_LINC00869_lncrna-long	NA	NA	NA	NA	NA	NA	NA	NA
ENST00000424890_AP001626.2_lncrna-long	0.24621	0.66715	0.37948	0.85587	0.59049	0.9271	0.992155	0.996589
ENST00000425533_TOPORS-AS1_lncrna-promoter	0.45701	-1.3753	0.23642	0.14271	0.46045	0.38465	0.992155	0.960097
ENST00000425630_LINC00200_lncrna-long	0.25529	0.13025	0.86991	0.19148	0.87035	0.41581	0.992155	0.971992
ENST00000425630_LINC00200_lncrna-long-long	NA	-1.5088	NA	0.17229	NA	0.27667	NA	0.958583
ENST00000425630_LINC00200_lncrna-promoter	0.15142	0.49095	0.81258	0.92361	0.81209	0.97864	0.992155	0.999818
ENST00000425666_RP11-389K14.3_lncrna-long	-0.18277	0.61071	0.26333	0.8804	0.45418	0.88834	0.992155	0.994106
ENST00000425666_RP11-389K14.3_lncrna-long-long	NA	0.17416	NA	0.81111	NA	0.81046	NA	0.994106
ENST00000425666_RP11-389K14.3_lncrna-promoter	-1.7094	-2.8341	0.054432	0.049371	0.1222	0.14617	0.839072	0.958583
ENST00000425688_AC009495.2_lncrna-long	-0.91612	0.6724	0.033811	0.54771	0.083142	0.70035	0.839072	0.994106
ENST00000425688_AC009495.2_lncrna-long-long	NA	NA	NA	NA	NA	NA	NA	NA
ENST00000425712_LINC01006_lncrna-long	-0.19195	-0.81678	0.010165	0.071364	0.034105	0.2152	0.837446	0.958583
ENST00000425712_LINC01006_lncrna-long-long	0.56403	0.22822	0.90271	0.59171	0.90283	0.60509	0.992155	0.994106
ENST00000425879_LINC01114_lncrna-long	-2.2765	0.10155	0.05323	0.7575	0.094178	0.86265	0.839072	0.994106
ENST00000425879_LINC01114_lncrna-long-long	NA	NA	NA	NA	NA	NA	NA	NA
ENST00000425879_LINC01114_lncrna-promoter	0.96329	1.2224	0.966	0.72498	0.96675	0.90375	0.99242	0.994106
ENST00000425887_AC008268.1_lncrna-long	-0.20391	-1.0721	0.83888	0.096216	0.84579	0.24546	0.992155	0.958583
ENST00000425887_AC008268.1_lncrna-long-long	NA	NA	NA	NA	NA	NA	NA	NA
ENST00000425887_AC008268.1_lncrna-promoter	NA	-0.37421	NA	0.48439	NA	0.62448	NA	0.994106
ENST00000425901_LRRC37A11P_lncrna-long	-0.50333	0.84676	0.26761	0.81812	0.41218	0.88787	0.992155	0.994106
ENST00000425901_LRRC37A11P_lncrna-long-long	NA	NA	NA	NA	NA	NA	NA	NA
ENST00000425901_LRRC37A11P_lncrna-promoter	0.36749	-0.36966	0.33316	0.015084	0.58298	0.073957	0.992155	0.944484
ENST00000425953_AC092835.2_lncrna-long	0.040426	-0.16807	0.8338	0.25326	0.84187	0.51407	0.992155	0.992213
ENST00000425953_AC092835.2_lncrna-long-long	1.1497	1.8754	0.96148	0.96456	0.96184	0.9654	0.992155	0.999818
ENST00000425953_AC092835.2_lncrna-promoter	0.32659	-0.079219	0.98768	0.40967	0.98792	0.69176	0.997898	0.994106
ENST00000426017_RP11-191G24.1_lncrna-long	-0.33608	0.75622	0.3522	0.12831	0.56537	0.33423	0.992155	0.958583
ENST00000426017_RP11-191G24.1_lncrna-long-long	NA	NA	NA	NA	NA	NA	NA	NA
ENST00000426017_RP11-191G24.1_lncrna-promoter	0.36734	-0.91229	0.794	0.16512	0.79792	0.39992	0.992155	0.960097
ENST00000426023_RP11-400K9.4_lncrna-long	0.26715	-1.3744	0.12686	0.06032	0.299	0.20422	0.986473	0.958583
ENST00000426023_RP11-400K9.4_lncrna-long-long	NA	NA	NA	NA	NA	NA	NA	NA
ENST00000426023_RP11-400K9.4_lncrna-promoter	0.089315	1.2485	0.44339	0.98374	0.51115	0.9842	0.992155	0.999818
ENST00000426089_RP11-439E19.3_lncrna-long	-0.55102	-1.1569	0.145	0.079515	0.29451	0.25185	0.986473	0.958583
ENST00000426089_RP11-439E19.3_lncrna-promoter	-0.55424	-0.41621	0.11672	0.16219	0.30349	0.42017	0.986473	0.971999
ENST00000426475_AC007405.6_lncrna-long	0.037369	0.81305	0.33651	0.50432	0.51374	0.74957	0.992155	0.994106
ENST00000426475_AC007405.6_lncrna-long-long	NA	NA	NA	NA	NA	NA	NA	NA
ENST00000426475_AC007405.6_lncrna-promoter	-0.01586	-0.54654	0.40761	0.45333	0.60853	0.72792	0.992155	0.994106
ENST00000426534_AL035610.1_lncrna-long	NA	1.0111	NA	0.33326	NA	0.55552	NA	0.994106
ENST00000426534_AL035610.1_lncrna-long-long	NA	NA	NA	NA	NA	NA	NA	NA
ENST00000426575_RP11-318C24.2_lncrna-long	0.12393	0.66652	0.11217	0.21976	0.19891	0.35903	0.893811	0.958583
ENST00000426575_RP11-318C24.2_lncrna-long-long	NA	NA	NA	NA	NA	NA	NA	NA
ENST00000426575_RP11-318C24.2_lncrna-promoter	-0.20424	-0.78027	0.37485	0.31852	0.47056	0.53999	0.992155	0.994106
ENST00000427151_CD81-AS1_lncrna-long	0.1511	0.20348	0.27319	0.35547	0.49615	0.62509	0.992155	0.994106
ENST00000427151_CD81-AS1_lncrna-long-long	NA	NA	NA	NA	NA	NA	NA	NA
ENST00000427157_RP11-367G18.1_lncrna-long	0.29728	-0.60158	0.47887	0.20175	0.61214	0.38493	0.992155	0.960097
ENST00000427157_RP11-367G18.1_lncrna-long-long	NA	NA	NA	NA	NA	NA	NA	NA
ENST00000427157_RP11-367G18.1_lncrna-promoter	-0.57865	-0.061077	0.040845	0.59515	0.099014	0.73893	0.839072	0.994106
ENST00000427394_STXBP5-AS1_lncrna-long	0.85258	-0.55084	0.55946	0.18745	0.58757	0.43746	0.992155	0.971999
ENST00000427394_STXBP5-AS1_lncrna-long-long	NA	NA	NA	NA	NA	NA	NA	NA
ENST00000427501_SNHG5_lncrna-long	1.4013	-0.013464	0.9722	0.53526	0.97273	0.69021	0.993572	0.994106
ENST00000427501_SNHG5_lncrna-long-long	NA	NA	NA	NA	NA	NA	NA	NA
ENST00000427692_PLK1S1_lncrna-long	1.1529	-0.16597	0.98094	0.76687	0.98127	0.89948	0.997898	0.994106
ENST00000427692_PLK1S1_lncrna-long-long	0.52167	2.2052	0.81186	0.97262	0.81131	0.97323	0.992155	0.999818
ENST00000427692_PLK1S1_lncrna-promoter	1.7555	0.63191	0.87204	0.59106	0.87242	0.82783	0.992155	0.994106
ENST00000428273_RP11-109A6.3_lncrna-long	0.3481	-0.14535	0.50637	0.057126	0.70968	0.19605	0.992155	0.958583
ENST00000428273_RP11-109A6.3_lncrna-long-long	NA	1.1255	NA	0.91276	NA	0.91293	NA	0.99478
ENST00000428273_RP11-109A6.3_lncrna-promoter	-0.20916	-0.028972	0.48803	0.29586	0.69981	0.59714	0.992155	0.994106
ENST00000428410_AP001630.5_lncrna-long	-0.97734	-1.2497	0.021787	0.044454	0.068005	0.16208	0.837446	0.958583
ENST00000428410_AP001630.5_lncrna-long-long	0.9194	-0.13973	0.93249	0.45703	0.93291	0.50056	0.992155	0.991871
ENST00000428410_AP001630.5_lncrna-promoter	-0.022519	-0.91713	0.70914	0.086867	0.77292	0.25152	0.992155	0.958583
ENST00000428643_HMGA1P4_lncrna-long	0.77163	-0.16557	0.92609	0.45616	0.92665	0.67991	0.992155	0.994106
ENST00000428643_HMGA1P4_lncrna-promoter	-2.4257	-0.066146	0.18629	0.46155	0.25315	0.68279	0.94138	0.994106
ENST00000428747_RP3-467K16.2_lncrna-long	-0.2458	0.16626	0.75812	0.3792	0.85951	0.62531	0.992155	0.994106
ENST00000428747_RP3-467K16.2_lncrna-long-long	NA	NA	NA	NA	NA	NA	NA	NA
ENST00000428747_RP3-467K16.2_lncrna-promoter	0.29926	-0.59312	0.68261	0.055426	0.76177	0.15898	0.992155	0.958583
ENST00000428791_RP11-269F19.2_lncrna-long	-0.44858	-0.78125	0.34478	0.078798	0.49106	0.25005	0.992155	0.958583
ENST00000428791_RP11-269F19.2_lncrna-promoter	-1.4385	-1.1802	0.055329	0.015402	0.15236	0.062643	0.870446	0.944484
ENST00000428888_AC009495.4_lncrna-long	0.34	0.86309	0.93846	0.5603	0.9386	0.65875	0.992155	0.994106
ENST00000428888_AC009495.4_lncrna-long-long	0.20071	0.5202	0.43297	0.85542	0.44461	0.85431	0.992155	0.994106
ENST00000428888_AC009495.4_lncrna-promoter	-0.19422	-0.7369	0.35985	0.22786	0.50659	0.46726	0.992155	0.991871
ENST00000429010_AC095067.1_lncrna-long	-0.84623	-2.394	0.089295	0.00025568	0.22635	0.0016906	0.919483	0.872937
ENST00000429010_AC095067.1_lncrna-long-long	0.33478	1.8541	0.24408	0.95057	0.29424	0.95111	0.986473	0.999818
ENST00000429010_AC095067.1_lncrna-promoter	-0.49198	0.37927	0.30278	0.85821	0.51136	0.95429	0.992155	0.999818
ENST00000429060_RP11-314C16.1_lncrna-long	-0.78534	-1.2336	0.040189	0.18792	0.097619	0.39338	0.839072	0.960097
ENST00000429060_RP11-314C16.1_lncrna-long-long	0.98258	NA	0.67567	NA	0.67533	NA	0.992155	NA
ENST00000429060_RP11-314C16.1_lncrna-promoter	0.30575	-1.2284	0.15769	0.04575	0.35097	0.15005	0.992155	0.958583
ENST00000429067_MKLN1-AS_lncrna-long	-0.29344	0.26879	0.42083	0.84531	0.56904	0.86513	0.992155	0.994106
ENST00000429067_MKLN1-AS_lncrna-long-long	0.50036	0.20609	0.78134	0.79699	0.78118	0.79627	0.992155	0.994106
ENST00000429139_MIR181A2HG_lncrna-long	-0.20116	0.38141	0.47602	0.90382	0.65407	0.92089	0.992155	0.99478
ENST00000429139_MIR181A2HG_lncrna-long-long	NA	1.6321	NA	0.78999	NA	0.78912	NA	0.994106
ENST00000429139_MIR181A2HG_lncrna-promoter	0.52421	0.78761	0.6732	0.88776	0.67264	0.94719	0.992155	0.999818
ENST00000429159_MEG3_lncrna-long-long	NA	3.6907	NA	0.99774	NA	0.99795	NA	0.999818
ENST00000429159_MEG3_lncrna-promoter	0.5999	-0.1917	0.81241	0.35049	0.90506	0.66789	0.992155	0.994106
ENST00000429227_RP5-1061H20.4_lncrna-long	-0.72019	-0.85745	0.0074577	0.082402	0.033007	0.25885	0.837446	0.958583
ENST00000429227_RP5-1061H20.4_lncrna-long-long	NA	NA	NA	NA	NA	NA	NA	NA
ENST00000429398_RP5-1073O3.2_lncrna-long	-1.3915	-0.035245	0.035387	0.36611	0.086865	0.55737	0.839072	0.994106
ENST00000429456_AC093642.3_lncrna-long	-0.19203	0.23089	0.45002	0.35154	0.665	0.64296	0.992155	0.994106
ENST00000429456_AC093642.3_lncrna-long-long	0.033551	-0.27089	0.32995	0.37359	0.3607	0.44281	0.992155	0.971999
ENST00000429456_AC093642.3_lncrna-promoter	0.34924	1.0675	0.95729	0.86504	0.95744	0.95709	0.992155	0.999818
ENST00000429493_RP11-220I1.1_lncrna-long	0.44973	0.07151	0.50914	0.33718	0.71119	0.60545	0.992155	0.994106
ENST00000429493_RP11-220I1.1_lncrna-long-long	NA	NA	NA	NA	NA	NA	NA	NA
ENST00000429493_RP11-220I1.1_lncrna-promoter	-0.72981	0.50443	0.094214	0.47894	0.24495	0.77282	0.931045	0.994106
ENST00000429816_AC009478.1_lncrna-long	-0.052406	-0.89478	0.32185	0.04959	0.46717	0.15968	0.992155	0.958583
ENST00000429816_AC009478.1_lncrna-long-long	NA	NA	NA	NA	NA	NA	NA	NA
ENST00000429816_AC009478.1_lncrna-promoter	-0.76833	-0.12464	0.066289	0.48175	0.19681	0.70911	0.893811	0.994106
ENST00000429892_AC084018.1_lncrna-long	0.29683	-0.50869	0.88621	0.16169	0.89479	0.39405	0.992155	0.960097
ENST00000429897_LINC00969_lncrna-long	0.45983	-1.1577	0.40885	0.072178	0.57307	0.23376	0.992155	0.958583
ENST00000429897_LINC00969_lncrna-long-long	NA	1.4258	NA	0.79493	NA	0.79432	NA	0.994106
ENST00000429940_LINC00839_lncrna-long	-0.16037	-3.4854	0.30156	0.024024	0.33806	0.075561	0.992155	0.944484
ENST00000429940_LINC00839_lncrna-long-long	NA	0.19801	NA	0.4216	NA	0.47556	NA	0.991871
ENST00000429940_LINC00839_lncrna-promoter	0.39729	0.085698	0.096757	0.18097	0.24932	0.43366	0.932316	0.971999
ENST00000429962_THAP7-AS1_lncrna-long	-1.1678	-0.32584	0.012337	0.63115	0.042322	0.82694	0.837446	0.994106
ENST00000430471_RP11-134G8.8_lncrna-long	-0.3121	0.99578	0.35541	0.73306	0.5019	0.86163	0.992155	0.994106
ENST00000430471_RP11-134G8.8_lncrna-long-long	0.5402	1.4322	0.89333	0.85443	0.89335	0.85325	0.992155	0.994106
ENST00000430471_RP11-134G8.8_lncrna-promoter	0.27151	0.91704	0.52434	0.55283	0.76991	0.82783	0.992155	0.994106
ENST00000430650_LINC01121_lncrna-long	0.77175	-0.84227	0.30752	0.026748	0.49007	0.11256	0.992155	0.947616
ENST00000430650_LINC01121_lncrna-promoter	-0.1487	0.1669	0.32344	0.7318	0.53408	0.90616	0.992155	0.994106
ENST00000430666_DLG1-AS1_lncrna-long	0.40824	-0.77959	0.96298	0.13909	0.96318	0.33644	0.992155	0.958583
ENST00000430666_DLG1-AS1_lncrna-promoter	-0.39947	0.0069083	0.21836	0.73529	0.36167	0.84692	0.992155	0.994106
ENST00000430787_RP11-555J4.4_lncrna-long	-0.19873	0.15947	0.42197	0.55316	0.43545	0.77971	0.992155	0.994106
ENST00000430787_RP11-555J4.4_lncrna-long-long	NA	0.75191	NA	0.84543	NA	0.84407	NA	0.994106
ENST00000431095_H19_lncrna-promoter	-0.1327	-0.92743	0.32999	0.024747	0.5507	0.1109	0.992155	0.944484
ENST00000431296_LINC00202-1_lncrna-long	0.044215	-0.41908	0.45037	0.50059	0.59908	0.72453	0.992155	0.994106
ENST00000431296_LINC00202-1_lncrna-long-long	-0.30452	-1.2297	0.60763	0.20615	0.60729	0.32363	0.992155	0.958583
ENST00000431296_LINC00202-1_lncrna-promoter	0.69656	1.6425	0.9815	0.99897	0.98169	0.99899	0.997898	0.999818
ENST00000431341_AC013463.2_lncrna-long	NA	-2.5461	NA	0.045768	NA	0.1107	NA	0.944484
ENST00000431341_AC013463.2_lncrna-long-long	-3.3441	-4.0375	0.15077	0.025609	0.22829	0.046677	0.923537	0.944484
ENST00000431407_ISM1-AS1_lncrna-long	-0.28294	1.5563	0.21163	0.86069	0.35463	0.86031	0.992155	0.994106
ENST00000431407_ISM1-AS1_lncrna-long-long	NA	NA	NA	NA	NA	NA	NA	NA
ENST00000431407_ISM1-AS1_lncrna-promoter	0.26062	0.26739	0.42581	0.68803	0.65827	0.8721	0.992155	0.994106
ENST00000431464_RP11-308D16.4_lncrna-long	-1.1599	-1.4904	0.051843	0.11348	0.14439	0.27821	0.865759	0.958583
ENST00000431464_RP11-308D16.4_lncrna-long-long	-4.9434	NA	0.011265	NA	0.021326	NA	0.806312	NA
ENST00000431464_RP11-308D16.4_lncrna-promoter	-0.3134	-1.0352	0.38465	0.038973	0.60269	0.14743	0.992155	0.958583
ENST00000431557_AC012074.2_lncrna-long	-0.066234	-0.68518	0.18264	0.21679	0.3912	0.48546	0.992155	0.991871
ENST00000431557_AC012074.2_lncrna-long-long	NA	NA	NA	NA	NA	NA	NA	NA
ENST00000431557_AC012074.2_lncrna-promoter	0.46365	-0.87074	0.72871	0.14181	0.83959	0.37411	0.992155	0.958583
ENST00000431558_PRRT3-AS1_lncrna-long	-0.81021	-2.2503	0.35303	0.012982	0.37858	0.034219	0.992155	0.944484
ENST00000431558_PRRT3-AS1_lncrna-promoter	NA	NA	NA	NA	NA	NA	NA	NA
ENST00000431759_SLC2A1-AS1_lncrna-long	-0.61508	-0.76012	0.11044	0.1734	0.23338	0.38891	0.931045	0.960097
ENST00000431759_SLC2A1-AS1_lncrna-long-long	NA	NA	NA	NA	NA	NA	NA	NA
ENST00000431955_RP4-735C1.4_lncrna-long	-0.69256	-1.0375	0.14292	0.081415	0.34135	0.2392	0.992155	0.958583
ENST00000431955_RP4-735C1.4_lncrna-long-long	NA	NA	NA	NA	NA	NA	NA	NA
ENST00000431979_LINC01087_lncrna-long	0.59751	1.3687	0.961	0.40293	0.96089	0.62809	0.992155	0.994106
ENST00000431979_LINC01087_lncrna-long-long	0.41109	1.3114	0.65601	0.94537	0.65566	0.94641	0.992155	0.999818
ENST00000431981_RP11-112J3.16_lncrna-long	-1.3365	-1.0498	0.025873	0.090406	0.090188	0.27696	0.839072	0.958583
ENST00000431981_RP11-112J3.16_lncrna-long-long	-0.20854	-5.2221	0.61879	0.01769	0.61826	0.032877	0.992155	0.944484
ENST00000431981_RP11-112J3.16_lncrna-promoter	-3.9239	-1.1406	0.010133	0.10682	0.033986	0.2849	0.837446	0.958583
ENST00000431999_CYP1B1-AS1_lncrna-promoter	NA	-1.9053	NA	0.022197	NA	0.08862	NA	0.944484
ENST00000432210_RP5-837M10.4_lncrna-long	NA	0.62637	NA	0.45342	NA	0.62566	NA	0.994106
ENST00000432210_RP5-837M10.4_lncrna-promoter	-4.1555	-1.2001	0.048108	0.1515	0.085612	0.35575	0.839072	0.958583
ENST00000432358_RP11-732M18.3_lncrna-long	0.077375	-0.58453	0.48836	0.42059	0.49303	0.6596	0.992155	0.994106
ENST00000432358_RP11-732M18.3_lncrna-long-long	NA	1.9602	NA	0.90022	NA	0.90028	NA	0.994106
ENST00000432358_RP11-732M18.3_lncrna-promoter	0.18525	1.0306	0.08272	0.37177	0.16071	0.59654	0.870446	0.994106
ENST00000432386_NBPF18P_lncrna-long	0.29963	-1.5614	0.56387	0.11317	0.56479	0.2776	0.992155	0.958583
ENST00000432386_NBPF18P_lncrna-long-long	NA	NA	NA	NA	NA	NA	NA	NA
ENST00000432535_LINC00844_lncrna-long	-0.16905	0.47043	0.6552	0.12512	0.66166	0.31457	0.992155	0.958583
ENST00000432535_LINC00844_lncrna-long-long	-0.065396	0.54662	0.70003	0.87882	0.70016	0.87909	0.992155	0.994106
ENST00000432535_LINC00844_lncrna-promoter	-0.065078	0.66504	0.031265	0.57622	0.1052	0.82101	0.839072	0.994106
ENST00000432624_MORC2-AS1_lncrna-long	-0.16694	0.032336	0.53834	0.23456	0.63842	0.4926	0.992155	0.991871
ENST00000432624_MORC2-AS1_lncrna-long-long	-4.3876	-1.076	0.01445	0.48263	0.027029	0.51967	0.837446	0.994106
ENST00000433012_AC016738.3_lncrna-long	-0.11159	1.4794	0.45837	0.56814	0.61434	0.78845	0.992155	0.994106
ENST00000433084_RP11-403I13.8_lncrna-long	NA	NA	NA	NA	NA	NA	NA	NA
ENST00000433084_RP11-403I13.8_lncrna-long-long	NA	NA	NA	NA	NA	NA	NA	NA
ENST00000433310_AF131217.1_lncrna-long	0.020155	-0.5922	0.61633	0.16124	0.67759	0.37085	0.992155	0.958583
ENST00000433310_AF131217.1_lncrna-long-long	NA	-2.7288	NA	0.10907	NA	0.1832	NA	0.958583
ENST00000433310_AF131217.1_lncrna-promoter	-1.2031	-1.0517	0.0043998	0.24821	0.011966	0.39053	0.800405	0.960097
ENST00000433465_LINC00205_lncrna-long	0.22227	0.22626	0.93995	0.27661	0.9408	0.56678	0.992155	0.994106
ENST00000433465_LINC00205_lncrna-long-long	NA	NA	NA	NA	NA	NA	NA	NA
ENST00000433465_LINC00205_lncrna-promoter	0.17993	-0.44397	0.96223	0.14536	0.96284	0.37923	0.992155	0.960097
ENST00000433644_RP11-435O5.2_lncrna-long	-0.8148	-2.1368	0.075675	0.050054	0.1711	0.14744	0.874067	0.958583
ENST00000433644_RP11-435O5.2_lncrna-long-long	NA	-1.4524	NA	0.10164	NA	0.17165	NA	0.958583
ENST00000433644_RP11-435O5.2_lncrna-promoter	0.58256	0.87435	0.70507	0.69534	0.7318	0.87552	0.992155	0.994106
ENST00000433656_LINC00476_lncrna-long-long	NA	-5.1984	NA	0.0053906	NA	0.010294	NA	0.911386
ENST00000433671_RP5-864K19.4_lncrna-long	NA	-0.8572	NA	0.13265	NA	0.3424	NA	0.958583
ENST00000433902_H1FX-AS1_lncrna-long	-0.31142	0.31399	0.35699	0.3966	0.60249	0.68087	0.992155	0.994106
ENST00000433902_H1FX-AS1_lncrna-long-long	-1.7915	-1.4873	0.025187	0.13984	0.045845	0.22946	0.837446	0.958583
ENST00000433920_NUTM2A-AS1_lncrna-long	NA	NA	NA	NA	NA	NA	NA	NA
ENST00000433933_AC020571.3_lncrna-long	-0.62002	-5.9457	0.15309	0.0084706	0.25211	0.034085	0.940138	0.944484
ENST00000433933_AC020571.3_lncrna-long-long	NA	-2.5297	NA	0.1781	NA	0.28495	NA	0.958583
ENST00000433933_AC020571.3_lncrna-promoter	0.070643	-1.6664	0.044088	0.034343	0.11098	0.11848	0.839072	0.958583
ENST00000434411_LINC00338_lncrna-long	1.038	2.1283	0.96306	0.85874	0.9634	0.90136	0.992155	0.994106
ENST00000434411_LINC00338_lncrna-long-long	-0.69212	0.30468	0.11903	0.79326	0.1987	0.79242	0.893811	0.994106
ENST00000434418_LINC01090_lncrna-long	0.6796	-2.9937	0.73374	0.010062	0.73364	0.039876	0.992155	0.944484
ENST00000434418_LINC01090_lncrna-long-long	NA	NA	NA	NA	NA	NA	NA	NA
ENST00000434447_RP11-46A10.2_lncrna-long	0.63207	1.3634	0.27468	0.75497	0.51996	0.90432	0.992155	0.994106
ENST00000434447_RP11-46A10.2_lncrna-promoter	-1.1302	-0.17667	0.082986	0.29063	0.16108	0.43653	0.870446	0.971999
ENST00000434565_LINC00571_lncrna-long	0.45148	-0.0084463	0.37844	0.89177	0.54801	0.94915	0.992155	0.999818
ENST00000434565_LINC00571_lncrna-long-long	NA	NA	NA	NA	NA	NA	NA	NA
ENST00000434565_LINC00571_lncrna-promoter	1.0833	-0.75448	0.89282	0.46118	0.89281	0.50384	0.992155	0.991871
ENST00000434942_RP1-90G24.10_lncrna-long	-0.090471	-0.84976	0.2882	0.18054	0.47457	0.39922	0.992155	0.960097
ENST00000434942_RP1-90G24.10_lncrna-long-long	NA	NA	NA	NA	NA	NA	NA	NA
ENST00000434974_LINC00856_lncrna-long	0.22106	0.23797	0.91259	0.62239	0.91201	0.81307	0.992155	0.994106
ENST00000434974_LINC00856_lncrna-long-long	0.37159	-0.02047	0.71458	0.3893	0.71468	0.45335	0.992155	0.980786
ENST00000434974_LINC00856_lncrna-promoter	-0.02676	0.21656	0.06942	0.80398	0.21598	0.94133	0.903861	0.999818
ENST00000435354_LINC01006_lncrna-promoter	0.63005	-0.42399	0.467	0.40528	0.6808	0.7086	0.992155	0.994106
ENST00000435559_RP11-86H7.7_lncrna-long	-1.9181	-0.49668	0.043734	0.24699	0.12493	0.49352	0.839072	0.991871
ENST00000435559_RP11-86H7.7_lncrna-long-long	NA	NA	NA	NA	NA	NA	NA	NA
ENST00000435559_RP11-86H7.7_lncrna-promoter	0.23927	0.8004	0.1432	0.020706	0.31987	0.083513	0.992155	0.944484
ENST00000435621_RP11-983P16.2_lncrna-long	-1.6498	-1.933	0.022016	0.032208	0.065625	0.11216	0.837446	0.947616
ENST00000435621_RP11-983P16.2_lncrna-promoter	-1.5949	-1.5276	0.12431	0.090941	0.21428	0.20354	0.903861	0.958583
ENST00000435649_RP4-665J23.1_lncrna-long	-0.42798	-0.34489	0.13986	0.33829	0.32244	0.63165	0.992155	0.994106
ENST00000435649_RP4-665J23.1_lncrna-long-long	NA	NA	NA	NA	NA	NA	NA	NA
ENST00000435649_RP4-665J23.1_lncrna-promoter	-0.38918	-0.85744	0.43595	0.10885	0.65148	0.32141	0.992155	0.958583
ENST00000435733_AC084809.2_lncrna-promoter	0.85553	1.4192	0.91821	0.9998	0.96227	0.99985	0.992155	0.99985
ENST00000435844_LINC00493_lncrna-long	-0.13126	-0.65605	0.13551	0.18084	0.30986	0.39969	0.992155	0.960097
ENST00000435844_LINC00493_lncrna-long-long	NA	NA	NA	NA	NA	NA	NA	NA
ENST00000435844_LINC00493_lncrna-promoter	-7.112	-1.906	0.013107	0.012961	0.033979	0.056328	0.837446	0.944484
ENST00000435944_CASC2_lncrna-long	-0.1164	-0.70421	0.74183	0.12224	0.74222	0.26525	0.992155	0.958583
ENST00000435944_CASC2_lncrna-long-long	NA	-1.2952	NA	0.45735	NA	0.50077	NA	0.991871
ENST00000436786_RP11-399D6.2_lncrna-long	0.28459	0.89518	0.27094	0.30132	0.46013	0.50681	0.992155	0.991871
ENST00000436786_RP11-399D6.2_lncrna-long-long	NA	-3.3865	NA	0.11511	NA	0.19221	NA	0.958583
ENST00000436786_RP11-399D6.2_lncrna-promoter	-0.13503	-0.83413	0.47096	0.16496	0.47768	0.33082	0.992155	0.958583
ENST00000437232_VIM-AS1_lncrna-promoter	-0.70228	-0.017372	0.15502	0.46938	0.30966	0.7282	0.992155	0.994106
ENST00000437488_RP11-385J1.2_lncrna-long	0.11267	-1.4947	0.070219	0.14011	0.17869	0.33799	0.874067	0.958583
ENST00000437488_RP11-385J1.2_lncrna-long-long	NA	-1.1808	NA	0.12346	NA	0.20501	NA	0.958583
ENST00000437488_RP11-385J1.2_lncrna-promoter	0.64124	-0.025118	0.75836	0.5705	0.75852	0.58789	0.992155	0.994106
ENST00000437492_AL109763.2_lncrna-long	-0.6126	-1.8045	0.28931	0.061804	0.42121	0.16529	0.992155	0.958583
ENST00000437492_AL109763.2_lncrna-long-long	NA	-0.60629	NA	0.21251	NA	0.33251	NA	0.958583
ENST00000437601_LINC01132_lncrna-long	-1.6864	-1.0464	0.026259	0.20936	0.080094	0.46392	0.837446	0.99139
ENST00000437601_LINC01132_lncrna-long-long	NA	NA	NA	NA	NA	NA	NA	NA
ENST00000437601_LINC01132_lncrna-promoter	0.40021	-1.5631	0.53961	0.061177	0.69829	0.22026	0.992155	0.958583
ENST00000437681_SNHG3_lncrna-promoter	NA	NA	NA	NA	NA	NA	NA	NA
ENST00000437713_TTC28-AS1_lncrna-long	0.26139	-1.477	0.53671	0.026533	0.68202	0.095958	0.992155	0.944484
ENST00000437830_XX-CR54.1_lncrna-long	0.52752	-0.16482	0.96396	0.67937	0.96414	0.85688	0.992155	0.994106
ENST00000437830_XX-CR54.1_lncrna-long-long	-0.0537	-0.36007	0.58285	0.4599	0.58321	0.50284	0.992155	0.991871
ENST00000437830_XX-CR54.1_lncrna-promoter	0.23175	-0.66325	0.87467	0.043814	0.90421	0.16018	0.992155	0.958583
ENST00000437831_LINC00624_lncrna-long	NA	-1.0736	NA	0.22218	NA	0.45896	NA	0.984675
ENST00000437831_LINC00624_lncrna-long-long	NA	1.4238	NA	0.71121	NA	0.71181	NA	0.994106
ENST00000437831_LINC00624_lncrna-promoter	-0.86055	-2.4336	0.099738	0.099836	0.22613	0.22073	0.919483	0.958583
ENST00000437983_SMAD9-AS1_lncrna-long	-0.41062	-1.0186	0.74464	0.11016	0.74503	0.29019	0.992155	0.958583
ENST00000437983_SMAD9-AS1_lncrna-promoter	NA	NA	NA	NA	NA	NA	NA	NA
ENST00000438115_AC074289.1_lncrna-long	-0.33378	-0.67953	0.29393	0.091535	0.51658	0.26274	0.992155	0.958583
ENST00000438115_AC074289.1_lncrna-long-long	NA	-4.2919	NA	0.0033616	NA	0.0061905	NA	0.911386
ENST00000438115_AC074289.1_lncrna-promoter	0.83775	-0.48224	0.93392	0.28196	0.93412	0.57395	0.992155	0.994106
ENST00000438266_AC109333.10_lncrna-long	-1.1073	-2.2614	0.099969	0.027806	0.21514	0.10734	0.903861	0.944484
ENST00000438266_AC109333.10_lncrna-promoter	-0.77336	-2.2291	0.090288	0.067019	0.15421	0.18421	0.870446	0.958583
ENST00000438293_RP11-88H9.2_lncrna-long	0.018397	-0.24472	0.24041	0.37211	0.43842	0.59689	0.992155	0.994106
ENST00000438293_RP11-88H9.2_lncrna-long-long	NA	NA	NA	NA	NA	NA	NA	NA
ENST00000438499_RP11-1M18.1_lncrna-long	1.1913	0.47773	0.86125	0.53871	0.8605	0.69289	0.992155	0.994106
ENST00000438499_RP11-1M18.1_lncrna-long-long	NA	NA	NA	NA	NA	NA	NA	NA
ENST00000438499_RP11-1M18.1_lncrna-promoter	0.18197	0.27159	0.70008	0.68437	0.7022	0.72607	0.992155	0.994106
ENST00000439075_RP11-510H23.1_lncrna-long	-3.4377	-0.13446	0.10544	0.55912	0.17769	0.73714	0.874067	0.994106
ENST00000439075_RP11-510H23.1_lncrna-long-long	NA	NA	NA	NA	NA	NA	NA	NA
ENST00000439298_RP11-228B15.4_lncrna-long	-0.05694	-1.3653	0.3932	0.10014	0.6112	0.29897	0.992155	0.958583
ENST00000439298_RP11-228B15.4_lncrna-promoter	0.09225	0.8556	0.8647	0.074305	0.86387	0.23899	0.992155	0.958583
ENST00000439321_NIFK-AS1_lncrna-long	-0.5886	0.37548	0.25629	0.15168	0.40021	0.37678	0.992155	0.958583
ENST00000439423_RP6-109B7.2_lncrna-long	-0.76577	-1.2587	0.0818	0.01034	0.19779	0.046606	0.893811	0.944484
ENST00000439423_RP6-109B7.2_lncrna-long-long	NA	-1.2789	NA	0.12886	NA	0.21306	NA	0.958583
ENST00000439539_GHRLOS_lncrna-long	-0.32659	-0.073596	0.45511	0.15809	0.64029	0.36601	0.992155	0.958583
ENST00000439539_GHRLOS_lncrna-promoter	-0.53485	-0.020125	0.1209	0.40913	0.29046	0.69124	0.986473	0.994106
ENST00000439819_DICER1-AS1_lncrna-long-long	NA	2.2536	NA	0.95505	NA	0.95572	NA	0.999818
ENST00000440005_DGCR5_lncrna-long	0.42431	0.70132	0.70325	0.019697	0.84016	0.075657	0.992155	0.944484
ENST00000440005_DGCR5_lncrna-long-long	0.78423	1.3572	0.92087	0.87223	0.92088	0.87214	0.992155	0.994106
ENST00000440005_DGCR5_lncrna-promoter	0.071005	0.077462	0.21595	0.29299	0.46261	0.61564	0.992155	0.994106
ENST00000440181_RP11-617D20.1_lncrna-long	-0.36611	0.41285	0.74427	0.12831	0.74465	0.33423	0.992155	0.958583
ENST00000440181_RP11-617D20.1_lncrna-long-long	-1.3402	0.40005	0.03028	0.82418	0.054596	0.8231	0.837446	0.994106
ENST00000440181_RP11-617D20.1_lncrna-promoter	0.57091	1.0453	0.63072	0.7841	0.76344	0.91817	0.992155	0.99478
ENST00000440189_RP11-179B15.5_lncrna-long	0.73455	0.33591	0.89332	0.18486	0.89386	0.43421	0.992155	0.971999
ENST00000440189_RP11-179B15.5_lncrna-long-long	NA	NA	NA	NA	NA	NA	NA	NA
ENST00000440189_RP11-179B15.5_lncrna-promoter	NA	-0.76973	NA	0.097378	NA	0.22489	NA	0.958583
ENST00000440408_TTTY15_lncrna-long	0.067346	-1.533	0.67247	0.04463	0.67726	0.14715	0.992155	0.958583
ENST00000440408_TTTY15_lncrna-long-long	NA	-0.17131	NA	0.72493	NA	0.72501	NA	0.994106
ENST00000440408_TTTY15_lncrna-promoter	-3.6101	-0.24546	0.074929	0.34745	0.12972	0.57137	0.841037	0.994106
ENST00000440444_LINC00277_lncrna-long-long	0.7368	-0.43727	0.89423	0.43031	0.89416	0.48132	0.992155	0.991871
ENST00000440512_SLC26A4-AS1_lncrna-long	-1.4539	1.4266	0.052753	0.55271	0.11994	0.73376	0.839072	0.994106
ENST00000440512_SLC26A4-AS1_lncrna-promoter	0.23835	0.28078	0.65281	0.0024393	0.81601	0.014577	0.992155	0.911386
ENST00000440570_MIR503HG_lncrna-long	0.66915	-0.41781	0.77655	0.03715	0.87216	0.14218	0.992155	0.958583
ENST00000440763_AF121898.3_lncrna-long	NA	-0.048803	NA	0.90498	NA	0.92157	NA	0.99478
ENST00000440763_AF121898.3_lncrna-long-long	NA	NA	NA	NA	NA	NA	NA	NA
ENST00000440955_RP3-326I13.1_lncrna-long	0.34181	-0.55808	0.21998	0.23091	0.36333	0.47193	0.992155	0.991871
ENST00000440955_RP3-326I13.1_lncrna-long-long	NA	NA	NA	NA	NA	NA	NA	NA
ENST00000440971_AC002467.7_lncrna-long	-1.0866	-0.72103	0.071211	0.018582	0.16304	0.069022	0.870446	0.944484
ENST00000440971_AC002467.7_lncrna-long-long	0.44821	0.986	0.52271	0.89815	0.52449	0.89791	0.992155	0.994106
ENST00000440971_AC002467.7_lncrna-promoter	-1.0302	-1.5748	0.047892	0.05952	0.14015	0.19494	0.863749	0.958583
ENST00000441006_CECR7_lncrna-long-long	NA	NA	NA	NA	NA	NA	NA	NA
ENST00000441085_RP11-98G7.1_lncrna-long	0.21865	-0.88763	0.60536	0.1864	0.67201	0.43632	0.992155	0.971999
ENST00000441085_RP11-98G7.1_lncrna-long-long	NA	NA	NA	NA	NA	NA	NA	NA
ENST00000441085_RP11-98G7.1_lncrna-promoter	0.78553	-0.20814	0.85171	0.23474	0.85075	0.47719	0.992155	0.991871
ENST00000441399_RAP2C-AS1_lncrna-long	1.0509	-0.85299	0.78091	0.26582	0.78078	0.47493	0.992155	0.991871
ENST00000441399_RAP2C-AS1_lncrna-long-long	NA	-1.9862	NA	0.13144	NA	0.21692	NA	0.958583
ENST00000441450_AC097468.4_lncrna-long	0.66222	-0.11328	0.92962	0.30727	0.92998	0.56559	0.992155	0.994106
ENST00000441450_AC097468.4_lncrna-promoter	0.815	0.78357	0.86073	0.46877	0.89878	0.73995	0.992155	0.994106
ENST00000441558_MORC2-AS1_lncrna-promoter	0.12956	-1.4539	0.0040137	0.018269	0.014406	0.082311	0.806312	0.944484
ENST00000441861_LMCD1-AS1_lncrna-long-long	NA	NA	NA	NA	NA	NA	NA	NA
ENST00000441955_AC004549.6_lncrna-long	0.75265	0.62803	0.4825	0.54196	0.69475	0.77294	0.992155	0.994106
ENST00000441955_AC004549.6_lncrna-long-long	NA	NA	NA	NA	NA	NA	NA	NA
ENST00000441955_AC004549.6_lncrna-promoter	0.37192	0.63956	0.60393	0.25554	0.79959	0.56389	0.992155	0.994106
ENST00000441997_AC073283.4_lncrna-long	-0.29497	0.82032	0.34453	0.74123	0.52027	0.89748	0.992155	0.994106
ENST00000441997_AC073283.4_lncrna-promoter	-0.29321	0.16771	0.32659	0.43479	0.53771	0.73657	0.992155	0.994106
ENST00000442418_LINC01057_lncrna-long	-0.71492	-0.41523	0.18264	0.21402	0.35019	0.4478	0.992155	0.974225
ENST00000442440_RP3-322G13.5_lncrna-long	0.99978	-0.90784	0.64246	0.1587	0.64206	0.35962	0.992155	0.958583
ENST00000442440_RP3-322G13.5_lncrna-promoter	0.43235	0.14247	0.18998	0.0099413	0.40802	0.048588	0.992155	0.944484
ENST00000442969_ANKRD20A19P_lncrna-long	-0.29887	-2.0389	0.20669	0.10505	0.34942	0.26213	0.992155	0.958583
ENST00000442969_ANKRD20A19P_lncrna-long-long	NA	NA	NA	NA	NA	NA	NA	NA
ENST00000442969_ANKRD20A19P_lncrna-promoter	-0.42088	0.23064	0.55797	0.35105	0.76336	0.65498	0.992155	0.994106
ENST00000443063_AL022476.2_lncrna-long	0.60168	0.29521	0.1423	0.44489	0.28275	0.67094	0.978332	0.994106
ENST00000443063_AL022476.2_lncrna-promoter	1.4724	1.8775	0.96232	0.99617	0.96222	0.9963	0.992155	0.999818
ENST00000443622_RP11-176D17.3_lncrna-long	-0.6447	0.051843	0.29245	0.46303	0.43724	0.68365	0.992155	0.994106
ENST00000443622_RP11-176D17.3_lncrna-long-long	0.068836	0.72957	0.68529	0.82582	0.6847	0.82482	0.992155	0.994106
ENST00000443800_AC005592.2_lncrna-long	-1.0886	-0.89083	0.063451	0.11112	0.17369	0.30153	0.874067	0.958583
ENST00000443800_AC005592.2_lncrna-long-long	NA	NA	NA	NA	NA	NA	NA	NA
ENST00000443800_AC005592.2_lncrna-promoter	-1.6656	0.81094	0.015361	0.64511	0.057214	0.83574	0.837446	0.994106
ENST00000444042_CYP4A22-AS1_lncrna-long	-1.5202	-0.89372	0.0058927	0.070599	0.024078	0.21891	0.806312	0.958583
ENST00000444042_CYP4A22-AS1_lncrna-long-long	NA	-2.1007	NA	0.12985	NA	0.21446	NA	0.958583
ENST00000444042_CYP4A22-AS1_lncrna-promoter	-0.51369	-0.017869	0.062927	0.036592	0.18898	0.14592	0.885201	0.958583
ENST00000444463_LINC00176_lncrna-long	-0.43225	-0.6001	0.45091	0.087264	0.59963	0.27003	0.992155	0.958583
ENST00000444463_LINC00176_lncrna-long-long	NA	NA	NA	NA	NA	NA	NA	NA
ENST00000444463_LINC00176_lncrna-promoter	1.0974	1.2733	0.65467	0.21094	0.8168	0.50361	0.992155	0.991871
ENST00000444717_RP4-614O4.11_lncrna-long	-0.21696	-2.9017	0.70974	0.0057164	0.71138	0.019498	0.992155	0.943843
ENST00000444750_RP11-15I11.2_lncrna-long	-0.65236	-0.37871	0.1659	0.49921	0.34812	0.72328	0.992155	0.994106
ENST00000444750_RP11-15I11.2_lncrna-long-long	-4.0218	0.29324	0.024126	0.57998	0.044117	0.59557	0.837446	0.994106
ENST00000444750_RP11-15I11.2_lncrna-promoter	0.98826	-0.15313	0.96446	0.54853	0.96451	0.77698	0.992155	0.994106
ENST00000444770_RP11-170M17.1_lncrna-long	0.732	-1.0177	0.29761	0.054316	0.42814	0.1718	0.992155	0.958583
ENST00000444770_RP11-170M17.1_lncrna-long-long	NA	NA	NA	NA	NA	NA	NA	NA
ENST00000444958_DANCR_lncrna-long	0.22792	1.1869	0.083273	0.19558	0.19996	0.40235	0.893811	0.960312
ENST00000444958_DANCR_lncrna-long-long	NA	NA	NA	NA	NA	NA	NA	NA
ENST00000444958_DANCR_lncrna-promoter	0.55699	-0.22461	0.83814	0.32982	0.91735	0.65018	0.992155	0.994106
ENST00000445523_RP11-27K13.3_lncrna-long	0.617	1.1832	0.87544	0.82311	0.8761	0.85302	0.992155	0.994106
ENST00000445523_RP11-27K13.3_lncrna-long-long	NA	NA	NA	NA	NA	NA	NA	NA
ENST00000445681_GS1-124K5.4_lncrna-long	-1.102	-0.64957	0.058146	0.15208	0.15894	0.35671	0.870446	0.958583
ENST00000445681_GS1-124K5.4_lncrna-long-long	-0.86588	NA	0.24166	NA	0.29252	NA	0.986473	NA
ENST00000445681_GS1-124K5.4_lncrna-promoter	1.0951	-3.1691	0.81533	0.016996	0.8145	0.044446	0.992155	0.944484
ENST00000445976_RP4-660H19.1_lncrna-long	-0.55205	-1.4111	0.24516	0.11196	0.29501	0.24855	0.986473	0.958583
ENST00000445976_RP4-660H19.1_lncrna-long-long	-3.538	-0.48213	0.066123	0.62445	0.11596	0.63184	0.839072	0.994106
ENST00000446281_LMCD1-AS1_lncrna-long	0.84756	0.84798	0.96466	0.033723	0.96466	0.10988	0.992155	0.944484
ENST00000446542_NPPA-AS1_lncrna-long	0.058403	-0.71026	0.17783	0.2823	0.3431	0.54035	0.992155	0.994106
ENST00000446644_AC016738.3_lncrna-promoter	0.50818	0.83009	0.94392	0.82425	0.94425	0.91977	0.992155	0.99478
ENST00000446954_RAET1E-AS1_lncrna-promoter	-0.097941	0.36014	0.096775	0.41087	0.28541	0.71831	0.978332	0.994106
ENST00000447147_LINC00426_lncrna-long	-0.64713	-0.44135	0.23654	0.17418	0.42606	0.41603	0.992155	0.971992
ENST00000447147_LINC00426_lncrna-long-long	-1.0256	-0.75747	0.26013	0.20418	0.30653	0.32082	0.992155	0.958583
ENST00000447147_LINC00426_lncrna-promoter	0.41801	0.86171	0.37471	0.33375	0.61654	0.63707	0.992155	0.994106
ENST00000447508_CTA-212D2.2_lncrna-long	NA	0.20864	NA	0.57611	NA	0.66613	NA	0.994106
ENST00000447668_NIFK-AS1_lncrna-long-long	NA	-0.07813	NA	0.71331	NA	0.7139	NA	0.994106
ENST00000447758_AC003991.3_lncrna-long	-0.20333	-0.8473	0.38984	0.019768	0.53735	0.075875	0.992155	0.944484
ENST00000447758_AC003991.3_lncrna-long-long	NA	NA	NA	NA	NA	NA	NA	NA
ENST00000447956_RP11-128M1.1_lncrna-long	0.15573	-0.081969	0.49832	0.54809	0.64911	0.80051	0.992155	0.994106
ENST00000447956_RP11-128M1.1_lncrna-long-long	-1.2486	-0.87507	0.090753	0.29006	0.15482	0.38879	0.870446	0.960097
ENST00000447956_RP11-128M1.1_lncrna-promoter	-0.88622	-1.0168	0.0078466	0.0069178	0.034735	0.037306	0.837446	0.944484
ENST00000448255_AC093375.1_lncrna-long	0.13459	0.8695	0.88985	0.94217	0.88886	0.94269	0.992155	0.999818
ENST00000448255_AC093375.1_lncrna-long-long	NA	NA	NA	NA	NA	NA	NA	NA
ENST00000448255_AC093375.1_lncrna-promoter	NA	-0.49558	NA	0.51443	NA	0.67365	NA	0.994106
ENST00000448264_RP11-145A3.1_lncrna-long	0.74477	-0.035137	0.89629	0.85157	0.8966	0.85104	0.992155	0.994106
ENST00000448264_RP11-145A3.1_lncrna-long-long	NA	1.8616	NA	0.95737	NA	0.95803	NA	0.999818
ENST00000448264_RP11-145A3.1_lncrna-promoter	-0.40086	-0.66479	0.3659	0.40409	0.38836	0.58689	0.992155	0.994106
ENST00000448570_RP11-370B11.3_lncrna-long	0.16643	0.38372	0.95109	0.67646	0.95169	0.80847	0.992155	0.994106
ENST00000448570_RP11-370B11.3_lncrna-long-long	-2.6101	0.29997	0.14449	0.57391	0.22344	0.59055	0.919483	0.994106
ENST00000448570_RP11-370B11.3_lncrna-promoter	NA	0.67868	NA	0.76164	NA	0.76194	NA	0.994106
ENST00000448963_LINC00865_lncrna-long	0.038112	-2.187	0.10399	0.038871	0.23227	0.13088	0.931045	0.958583
ENST00000448963_LINC00865_lncrna-long-long	NA	NA	NA	NA	NA	NA	NA	NA
ENST00000448963_LINC00865_lncrna-promoter	0.42256	-1.6391	0.75092	0.051619	0.83099	0.17692	0.992155	0.958583
ENST00000449307_GS1-124K5.11_lncrna-long	0.4069	-0.44458	0.8538	0.023024	0.85471	0.072493	0.992155	0.944484
ENST00000449307_GS1-124K5.11_lncrna-long-long	NA	NA	NA	NA	NA	NA	NA	NA
ENST00000449307_GS1-124K5.11_lncrna-promoter	1.2387	1.9453	0.50806	0.66756	0.65737	0.80282	0.992155	0.994106
ENST00000449941_RP13-455A7.1_lncrna-long	-0.28488	-0.81561	0.19669	0.24358	0.36989	0.48901	0.992155	0.991871
ENST00000449941_RP13-455A7.1_lncrna-promoter	-0.22409	-0.085963	0.28988	0.71001	0.43459	0.8301	0.992155	0.994106
ENST00000450187_LINC01068_lncrna-long	-7.8368	-1.3603	0.0041466	0.057539	0.0078874	0.15799	0.79769	0.958583
ENST00000450445_RP11-62F24.2_lncrna-long	-4.0817	-1.2484	0.062834	0.26721	0.11035	0.37431	0.839072	0.958583
ENST00000450445_RP11-62F24.2_lncrna-promoter	-0.15635	-1.2342	0.79	0.0097297	0.79042	0.038604	0.992155	0.944484
ENST00000450451_RP11-193H5.1_lncrna-long	-1.0719	-0.17434	0.01992	0.61775	0.062851	0.81875	0.837446	0.994106
ENST00000450451_RP11-193H5.1_lncrna-long-long	0.0094203	-1.037	0.7299	0.16261	0.73001	0.26256	0.992155	0.958583
ENST00000450451_RP11-193H5.1_lncrna-promoter	-0.32626	-1.0281	0.25846	0.13252	0.40244	0.28139	0.992155	0.958583
ENST00000450589_GAS5_lncrna-promoter	0.20582	-0.053968	0.55623	0.57272	0.58542	0.72068	0.992155	0.994106
ENST00000450686_LINC01004_lncrna-long	0.16613	0.1092	0.84834	0.91547	0.85296	0.92691	0.992155	0.996589
ENST00000450686_LINC01004_lncrna-long-long	NA	NA	NA	NA	NA	NA	NA	NA
ENST00000450727_LINC00483_lncrna-promoter	0.33049	-2.2153	0.814	0.063486	0.81334	0.17641	0.992155	0.958583
ENST00000450784_RP11-452F19.3_lncrna-long	-0.36206	-1.6267	0.24619	0.13673	0.36891	0.32135	0.992155	0.958583
ENST00000450784_RP11-452F19.3_lncrna-long-long	-3.23	-2.073	0.13445	0.039944	0.21696	0.071566	0.905121	0.944484
ENST00000450784_RP11-452F19.3_lncrna-promoter	-0.90931	0.27245	0.010388	0.8332	0.048352	0.93926	0.837446	0.999818
ENST00000451066_AC009473.1_lncrna-long	-3.8445	1.9889	0.007093	0.62034	0.024159	0.77385	0.806312	0.994106
ENST00000451066_AC009473.1_lncrna-long-long	NA	NA	NA	NA	NA	NA	NA	NA
ENST00000451066_AC009473.1_lncrna-promoter	NA	-3.0562	NA	0.12224	NA	0.20303	NA	0.958583
ENST00000451298_RP11-248G5.8_lncrna-long	NA	1.4248	NA	0.062156	NA	0.17351	NA	0.958583
ENST00000451298_RP11-248G5.8_lncrna-long-long	NA	NA	NA	NA	NA	NA	NA	NA
ENST00000451564_TLR8-AS1_lncrna-long	-0.56075	-1.5188	0.074508	0.023973	0.1689	0.088594	0.87058	0.944484
ENST00000451564_TLR8-AS1_lncrna-promoter	-0.75243	-0.26952	0.14518	0.63908	0.29482	0.84939	0.986473	0.994106
ENST00000451766_RP11-443B7.1_lncrna-long	-0.43544	0.056932	0.058361	0.45143	0.16242	0.67714	0.870446	0.994106
ENST00000451766_RP11-443B7.1_lncrna-long-long	NA	NA	NA	NA	NA	NA	NA	NA
ENST00000451766_RP11-443B7.1_lncrna-promoter	-0.090523	-0.80182	0.086636	0.10254	0.20548	0.28482	0.893811	0.958583
ENST00000451940_NUTM2A-AS1_lncrna-long-long	-0.18989	-0.15558	0.36319	0.46911	0.38626	0.50954	0.992155	0.991871
ENST00000452079_TP73-AS1_lncrna-long-long	NA	1.6793	NA	0.57744	NA	0.59351	NA	0.994106
ENST00000452148_PCAT7_lncrna-long	-0.029477	0.08154	0.9198	0.42764	0.9264	0.70677	0.992155	0.994106
ENST00000452212_AC097724.3_lncrna-long	-0.43063	1.0625	0.3987	0.65875	0.41529	0.6623	0.992155	0.994106
ENST00000452212_AC097724.3_lncrna-long-long	NA	NA	NA	NA	NA	NA	NA	NA
ENST00000452212_AC097724.3_lncrna-promoter	0.32376	-0.46993	0.08009	0.26852	0.15695	0.41227	0.870446	0.969043
ENST00000452254_NKAPP1_lncrna-promoter	-0.026843	-0.18123	0.94624	0.24593	0.94735	0.5409	0.992155	0.994106
ENST00000452284_THAP7-AS1_lncrna-promoter	NA	NA	NA	NA	NA	NA	NA	NA
ENST00000452399_RP11-14N7.2_lncrna-long-long	NA	NA	NA	NA	NA	NA	NA	NA
ENST00000452647_TSTD3_lncrna-long	-0.070758	-0.040156	0.96793	0.57184	0.96784	0.81789	0.99242	0.994106
ENST00000452647_TSTD3_lncrna-long-long	NA	-0.1491	NA	0.75845	NA	0.75872	NA	0.994106
ENST00000452647_TSTD3_lncrna-promoter	0.37175	-1.4548	0.65357	0.001021	0.78025	0.0071109	0.992155	0.911386
ENST00000452787_AC007163.3_lncrna-long	0.074599	1.0942	0.24081	0.91054	0.43892	0.95846	0.992155	0.999818
ENST00000452787_AC007163.3_lncrna-long-long	0.52918	1.7008	0.8993	0.93799	0.89927	0.93869	0.992155	0.999818
ENST00000452787_AC007163.3_lncrna-promoter	0.26163	1.0658	0.76434	0.992	0.7737	0.99169	0.992155	0.999818
ENST00000452922_LINC01057_lncrna-long-long	0.42156	0.74973	0.4797	0.71086	0.4853	0.71144	0.992155	0.994106
ENST00000453348_AC074389.9_lncrna-long	0.27574	-0.12752	0.85359	0.010211	0.89644	0.046261	0.992155	0.944484
ENST00000453348_AC074389.9_lncrna-long-long	-0.93838	-0.56281	0.25052	0.57348	0.29914	0.59023	0.986473	0.994106
ENST00000453348_AC074389.9_lncrna-promoter	0.60255	-0.13185	0.78429	0.21532	0.89241	0.50509	0.992155	0.991871
ENST00000453396_TOPORS-AS1_lncrna-long	0.69277	0.77935	0.95418	0.47622	0.95696	0.7457	0.992155	0.994106
ENST00000453396_TOPORS-AS1_lncrna-long-long	NA	NA	NA	NA	NA	NA	NA	NA
ENST00000453420_AL035610.2_lncrna-long	-0.84954	0.53623	0.094502	0.88874	0.20497	0.89483	0.893811	0.994106
ENST00000453420_AL035610.2_lncrna-long-long	NA	0.6182	NA	0.76259	NA	0.76285	NA	0.994106
ENST00000453420_AL035610.2_lncrna-promoter	-1.9115	-0.28899	0.045114	0.40691	0.11312	0.63217	0.839072	0.994106
ENST00000453491_RP11-539I5.1_lncrna-long	0.39929	0.5099	0.21556	0.094002	0.40844	0.28531	0.992155	0.958583
ENST00000453491_RP11-539I5.1_lncrna-long-long	NA	NA	NA	NA	NA	NA	NA	NA
ENST00000453671_TMEM44-AS1_lncrna-long	0.23457	0.80447	0.44598	0.086978	0.595	0.25359	0.992155	0.958583
ENST00000453671_TMEM44-AS1_lncrna-promoter	0.42539	0.87342	0.51967	0.69836	0.73282	0.89462	0.992155	0.994106
ENST00000453677_KMT2E-AS1_lncrna-long	0.58683	0.8437	0.60276	0.73526	0.73194	0.88888	0.992155	0.994106
ENST00000453677_KMT2E-AS1_lncrna-long-long	-3.6386	-2.469	0.050918	0.06951	0.09064	0.12107	0.839072	0.958583
ENST00000454040_PCGEM1_lncrna-long	-1.009	NA	0.27837	NA	0.32065	NA	0.992155	NA
ENST00000454040_PCGEM1_lncrna-long-long	NA	NA	NA	NA	NA	NA	NA	NA
ENST00000454040_PCGEM1_lncrna-promoter	NA	0.10796	NA	0.42851	NA	0.4801	NA	0.991871
ENST00000454224_AC011747.4_lncrna-long	0.025533	-0.74752	0.066274	0.25732	0.17955	0.54095	0.874067	0.994106
ENST00000454224_AC011747.4_lncrna-long-long	-0.14841	0.33559	0.39269	0.82436	0.41024	0.82329	0.992155	0.994106
ENST00000454224_AC011747.4_lncrna-promoter	-0.3338	-0.8866	0.24097	0.069873	0.43919	0.24442	0.992155	0.958583
ENST00000454441_AC073236.3_lncrna-long	-4.0601	-1.8417	0.026255	0.029859	0.074732	0.10077	0.837446	0.944484
ENST00000454441_AC073236.3_lncrna-long-long	NA	NA	NA	NA	NA	NA	NA	NA
ENST00000454605_RNASEH2B-AS1_lncrna-promoter	-0.048268	-0.64588	0.53921	0.025964	0.68408	0.11026	0.992155	0.944484
ENST00000454625_GS1-421I3.2_lncrna-long	-1.7416	-0.76059	0.050647	0.19573	0.12364	0.42206	0.839072	0.971999
ENST00000454625_GS1-421I3.2_lncrna-long-long	NA	NA	NA	NA	NA	NA	NA	NA
ENST00000454625_GS1-421I3.2_lncrna-promoter	-0.21913	-0.1248	0.4703	0.26511	0.71219	0.57634	0.992155	0.994106
ENST00000454681_RP11-141M1.3_lncrna-long	0.56409	-0.74875	0.72668	0.09986	0.72668	0.25246	0.992155	0.958583
ENST00000454681_RP11-141M1.3_lncrna-long-long	NA	NA	NA	NA	NA	NA	NA	NA
ENST00000454681_RP11-141M1.3_lncrna-promoter	-0.20113	-2.1456	0.50699	0.024691	0.50998	0.10608	0.992155	0.944484
ENST00000454741_TTC28-AS1_lncrna-long-long	NA	NA	NA	NA	NA	NA	NA	NA
ENST00000454752_RP11-151A6.4_lncrna-long	-0.89329	-0.98193	0.2676	0.17236	0.41216	0.38729	0.992155	0.960097
ENST00000454752_RP11-151A6.4_lncrna-long-long	0.070854	-0.58638	0.69901	0.18709	0.69921	0.29753	0.992155	0.958583
ENST00000454752_RP11-151A6.4_lncrna-promoter	-0.07372	0.81524	0.32525	0.8929	0.53607	0.94965	0.992155	0.999818
ENST00000454875_TTTY14_lncrna-long	1.6149	0.84254	0.99096	0.12478	0.99107	0.32752	0.997898	0.958583
ENST00000455567_MCM3AP-AS1_lncrna-long	-0.47963	-0.11242	0.24475	0.38842	0.38899	0.63287	0.992155	0.994106
ENST00000455607_RP11-350J20.5_lncrna-long	NA	NA	NA	NA	NA	NA	NA	NA
ENST00000455607_RP11-350J20.5_lncrna-promoter	-5.4752	NA	0.021375	NA	0.039563	NA	0.837446	NA
ENST00000455709_AC005534.8_lncrna-long	0.21747	0.98192	0.42505	0.69933	0.65746	0.86889	0.992155	0.994106
ENST00000455709_AC005534.8_lncrna-promoter	NA	NA	NA	NA	NA	NA	NA	NA
ENST00000455965_AC011747.7_lncrna-long-long	NA	NA	NA	NA	NA	NA	NA	NA
ENST00000456053_TTN-AS1_lncrna-long	NA	-1.7838	NA	0.040653	NA	0.13611	NA	0.958583
ENST00000456265_RP5-1069C8.2_lncrna-long	0.24936	0.49664	0.14664	0.16399	0.24394	0.37466	0.931045	0.958583
ENST00000456265_RP5-1069C8.2_lncrna-long-long	0.19182	2.0701	0.22977	0.87776	0.28412	0.87795	0.978332	0.994106
ENST00000456265_RP5-1069C8.2_lncrna-promoter	-1.1152	0.19239	0.13287	0.4978	0.2258	0.6607	0.919483	0.994106
ENST00000456353_ZMIZ1-AS1_lncrna-long	0.71978	0.45376	0.95148	0.29144	0.95166	0.55629	0.992155	0.994106
ENST00000456353_ZMIZ1-AS1_lncrna-long-long	0.58773	0.99642	0.85599	0.79738	0.85517	0.79661	0.992155	0.994106
ENST00000456414_RP5-1086K13.1_lncrna-long	-1.9674	-3.2064	0.04307	0.0035072	0.10436	0.016085	0.839072	0.911386
ENST00000456414_RP5-1086K13.1_lncrna-long-long	NA	-2.4659	NA	0.079472	NA	0.13695	NA	0.958583
ENST00000456414_RP5-1086K13.1_lncrna-promoter	0.41902	1.0612	0.69473	0.30742	0.81778	0.60915	0.992155	0.994106
ENST00000456429_MAPKAPK5-AS1_lncrna-long	-0.17021	0.2467	0.096197	0.53236	0.20807	0.68779	0.893811	0.994106
ENST00000456429_MAPKAPK5-AS1_lncrna-promoter	-0.62453	-1.1114	0.44501	0.073322	0.45478	0.16826	0.992155	0.958583
ENST00000456532_RP5-1158E12.3_lncrna-long	0.059979	-0.43311	0.57785	0.2632	0.72531	0.52504	0.992155	0.994106
ENST00000456532_RP5-1158E12.3_lncrna-long-long	NA	-2.1285	NA	0.087948	NA	0.1501	NA	0.958583
ENST00000456532_RP5-1158E12.3_lncrna-promoter	0.42669	1.0657	0.39344	0.62342	0.65566	0.85261	0.992155	0.994106
ENST00000456588_RP11-521J24.1_lncrna-long	0.05938	-1.3223	0.55751	0.048557	0.55869	0.1164	0.992155	0.953979
ENST00000456588_RP11-521J24.1_lncrna-long-long	NA	NA	NA	NA	NA	NA	NA	NA
ENST00000456588_RP11-521J24.1_lncrna-promoter	0.13883	1.3634	0.28914	0.23399	0.42107	0.4315	0.992155	0.971999
ENST00000456688_RP11-327P2.5_lncrna-long	-0.19753	-0.5001	0.49029	0.41494	0.66329	0.68478	0.992155	0.994106
ENST00000456688_RP11-327P2.5_lncrna-long-long	NA	-0.22368	NA	0.71319	NA	0.71381	NA	0.994106
ENST00000456777_AC003090.1_lncrna-long	NA	-0.62558	NA	0.23795	NA	0.48136	NA	0.991871
ENST00000456777_AC003090.1_lncrna-long-long	0.73939	-0.21647	0.9238	0.31831	0.92396	0.40677	0.992155	0.966196
ENST00000456777_AC003090.1_lncrna-promoter	0.014441	0.52971	0.23604	0.073442	0.37999	0.19802	0.992155	0.958583
ENST00000457079_LINC00885_lncrna-long	-0.51418	-1.209	0.18797	0.0031645	0.39925	0.016628	0.992155	0.911386
ENST00000457079_LINC00885_lncrna-long-long	NA	0.35872	NA	0.7458	NA	0.74586	NA	0.994106
ENST00000457079_LINC00885_lncrna-promoter	-0.13994	0.2072	0.70433	0.32376	0.73131	0.57987	0.992155	0.994106
ENST00000457303_RP11-367N14.2_lncrna-long	-0.3629	-0.82531	0.14832	0.14171	0.29958	0.34056	0.986473	0.958583
ENST00000457303_RP11-367N14.2_lncrna-long-long	-0.71464	-4.0023	0.2145	0.025297	0.27338	0.046057	0.968078	0.944484
ENST00000457535_LAMTOR5-AS1_lncrna-long-long	NA	NA	NA	NA	NA	NA	NA	NA
ENST00000457577_AC073043.1_lncrna-long	-3.4887	-1.4189	0.010917	0.006818	0.041855	0.031208	0.837446	0.944484
ENST00000457577_AC073043.1_lncrna-long-long	NA	NA	NA	NA	NA	NA	NA	NA
ENST00000457649_ST8SIA6-AS1_lncrna-long	-0.45651	-1.4683	0.58981	0.074973	0.58992	0.20111	0.992155	0.958583
ENST00000457898_RP4-798A10.2_lncrna-long	0.34986	-0.54549	0.1602	0.3673	0.34113	0.63691	0.992155	0.994106
ENST00000457898_RP4-798A10.2_lncrna-long-long	1.3711	-0.93687	0.67019	0.23433	0.66976	0.35415	0.992155	0.958583
ENST00000457898_RP4-798A10.2_lncrna-promoter	0.62784	-0.38153	0.95945	0.25655	0.95993	0.50591	0.992155	0.991871
ENST00000458007_AC092620.2_lncrna-long	-0.57198	-4.3474	0.16178	0.024715	0.26324	0.077556	0.957577	0.944484
ENST00000458007_AC092620.2_lncrna-long-long	NA	NA	NA	NA	NA	NA	NA	NA
ENST00000458097_RP11-76N22.2_lncrna-long	-0.13907	0.21104	0.7176	0.56774	0.71895	0.74226	0.992155	0.994106
ENST00000458097_RP11-76N22.2_lncrna-long-long	NA	NA	NA	NA	NA	NA	NA	NA
ENST00000458097_RP11-76N22.2_lncrna-promoter	-0.31799	-0.32375	0.045444	0.063752	0.10984	0.16853	0.839072	0.958583
ENST00000458224_RP11-407B7.1_lncrna-long	0.39641	0.45366	0.77198	0.90338	0.7722	0.94202	0.992155	0.999818
ENST00000458224_RP11-407B7.1_lncrna-long-long	NA	NA	NA	NA	NA	NA	NA	NA
ENST00000458224_RP11-407B7.1_lncrna-promoter	-0.71151	-2.4015	0.11603	0.001274	0.27805	0.0085108	0.974286	0.911386
ENST00000458314_AC078883.3_lncrna-long	NA	-0.76107	NA	0.42364	NA	0.60218	NA	0.994106
ENST00000458314_AC078883.3_lncrna-promoter	NA	NA	NA	NA	NA	NA	NA	NA
ENST00000458468_LINC00478_lncrna-long	0.578	1.2448	0.19961	0.025174	0.41687	0.0987	0.992155	0.944484
ENST00000458468_LINC00478_lncrna-long-long	NA	NA	NA	NA	NA	NA	NA	NA
ENST00000458468_LINC00478_lncrna-promoter	-0.26094	-1.0363	0.21277	0.077774	0.35582	0.23036	0.992155	0.958583
ENST00000461019_ATP6V0E2-AS1_lncrna-promoter	-1.404	-0.84098	0.045112	0.16511	0.1092	0.37643	0.839072	0.958583
ENST00000461286_RFPL1S_lncrna-long	0.26648	0.8757	0.87261	0.98987	0.87267	0.98984	0.992155	0.999818
ENST00000461286_RFPL1S_lncrna-long-long	NA	NA	NA	NA	NA	NA	NA	NA
ENST00000461832_SNHG12_lncrna-promoter	-0.63369	-0.91508	0.108	0.083892	0.26905	0.2782	0.964898	0.958583
ENST00000461864_RP11-85F14.5_lncrna-long	1.2496	0.76359	0.51154	0.22165	0.51437	0.41411	0.992155	0.970424
ENST00000464115_SNHG12_lncrna-long	0.30254	0.29717	0.57535	0.65579	0.71569	0.82726	0.992155	0.994106
ENST00000464420_RP11-81N13.1_lncrna-long	NA	0.30075	NA	0.24095	NA	0.38223	NA	0.960097
ENST00000464420_RP11-81N13.1_lncrna-long-long	NA	NA	NA	NA	NA	NA	NA	NA
ENST00000464428_RP4-798P15.3_lncrna-long	-0.95659	-1.2934	0.12193	0.037623	0.20282	0.11884	0.893811	0.958583
ENST00000464428_RP4-798P15.3_lncrna-long-long	NA	NA	NA	NA	NA	NA	NA	NA
ENST00000464428_RP4-798P15.3_lncrna-promoter	0.15454	-0.41682	0.19333	0.32907	0.4072	0.63253	0.992155	0.994106
ENST00000464767_LINC00341_lncrna-long	1.2422	0.41384	0.82669	0.57511	0.83716	0.79262	0.992155	0.994106
ENST00000464767_LINC00341_lncrna-long-long	NA	NA	NA	NA	NA	NA	NA	NA
ENST00000464767_LINC00341_lncrna-promoter	0.089696	0.17411	0.65476	0.82646	0.78124	0.92062	0.992155	0.99478
ENST00000464939_ATP6V0E2-AS1_lncrna-long	-0.56611	-1.5646	0.3265	0.080109	0.53755	0.23604	0.992155	0.958583
ENST00000465466_NDUFB2-AS1_lncrna-long	0.055322	-0.04134	0.43709	0.43561	0.50723	0.58917	0.992155	0.994106
ENST00000465466_NDUFB2-AS1_lncrna-promoter	0.087806	0.719	0.47181	0.87521	0.62585	0.95121	0.992155	0.999818
ENST00000465477_RP11-379F4.4_lncrna-long	0.53455	1.0796	0.66268	0.1599	0.75332	0.40115	0.992155	0.960312
ENST00000465477_RP11-379F4.4_lncrna-long-long	NA	NA	NA	NA	NA	NA	NA	NA
ENST00000466734_LINC00883_lncrna-long	0.89546	1.6825	0.90052	0.9985	0.90098	0.99861	0.992155	0.999818
ENST00000466734_LINC00883_lncrna-long-long	0.55959	0.26565	0.8018	0.71296	0.80129	0.7136	0.992155	0.994106
ENST00000466734_LINC00883_lncrna-promoter	0.60191	-0.26025	0.57713	0.41381	0.71742	0.63941	0.992155	0.994106
ENST00000468377_RP11-475N22.4_lncrna-long	0.74336	0.5811	0.58847	0.87006	0.66295	0.94971	0.992155	0.999818
ENST00000468377_RP11-475N22.4_lncrna-long-long	-0.60684	-0.95758	0.42033	0.056378	0.43408	0.099064	0.992155	0.944484
ENST00000470091_LINC00173_lncrna-long	-1.4997	-2.4382	0.034095	0.0073928	0.083854	0.033727	0.839072	0.944484
ENST00000470091_LINC00173_lncrna-long-long	1.1733	-0.94642	0.90193	0.18199	0.90192	0.29044	0.992155	0.958583
ENST00000470138_RP11-85M11.2_lncrna-long	NA	1.039	NA	0.88441	NA	0.89131	NA	0.994106
ENST00000470138_RP11-85M11.2_lncrna-long-long	NA	NA	NA	NA	NA	NA	NA	NA
ENST00000470138_RP11-85M11.2_lncrna-promoter	-7.4997	-1.5226	0.0090221	0.17395	0.024003	0.34451	0.806312	0.958583
ENST00000472046_PSMD6-AS2_lncrna-long	0.44613	-0.88308	0.79937	0.28659	0.79922	0.50519	0.992155	0.991871
ENST00000472046_PSMD6-AS2_lncrna-promoter	-2.2649	-0.44684	0.084262	0.10243	0.14461	0.27799	0.865759	0.958583
ENST00000472890_RP11-167H9.6_lncrna-long	0.7729	0.78423	0.91823	0.36894	0.91831	0.61705	0.992155	0.994106
ENST00000472890_RP11-167H9.6_lncrna-promoter	0.39901	0.61543	0.52227	0.27579	0.73489	0.57503	0.992155	0.994106
ENST00000473938_RP11-47P18.2_lncrna-long	1.9561	1.4514	0.96316	0.19156	0.96366	0.3283	0.992155	0.958583
ENST00000473938_RP11-47P18.2_lncrna-long-long	NA	NA	NA	NA	NA	NA	NA	NA
ENST00000473938_RP11-47P18.2_lncrna-promoter	-6.2156	-0.27082	0.00070809	0.52965	0.0021026	0.68552	0.561386	0.994106
ENST00000474250_RP11-85F14.5_lncrna-long-long	NA	NA	NA	NA	NA	NA	NA	NA
ENST00000474979_RP11-340E6.1_lncrna-long	-1.3715	0.38944	0.2112	0.78864	0.27104	0.83569	0.964898	0.994106
ENST00000474979_RP11-340E6.1_lncrna-long-long	-0.41729	-0.80763	0.35054	0.058234	0.37663	0.10234	0.992155	0.944484
ENST00000474979_RP11-340E6.1_lncrna-promoter	-1.1541	-0.6456	0.051836	0.27262	0.12588	0.5271	0.839072	0.994106
ENST00000475197_LINC00852_lncrna-long	-3.6166	-1.1732	0.033003	0.077175	0.089113	0.20612	0.839072	0.958583
ENST00000475197_LINC00852_lncrna-promoter	-0.025723	0.38685	0.7708	0.58005	0.8684	0.82299	0.992155	0.994106
ENST00000477848_RP11-157P1.5_lncrna-long	-0.042632	0.40835	0.53723	0.6096	0.69677	0.81373	0.992155	0.994106
ENST00000478167_RP11-157P1.5_lncrna-promoter	0.070567	-0.83655	0.45656	0.092468	0.7035	0.29844	0.992155	0.958583
ENST00000478318_STEAP2-AS1_lncrna-long	-0.59939	-0.55235	0.072611	0.21916	0.14688	0.34162	0.870446	0.958583
ENST00000478318_STEAP2-AS1_lncrna-long-long	NA	-0.18262	NA	0.21675	NA	0.3381	NA	0.958583
ENST00000478806_OR2A1-AS1_lncrna-long	0.24749	-0.61234	0.77405	0.054212	0.77445	0.15208	0.992155	0.958583
ENST00000478806_OR2A1-AS1_lncrna-long-long	NA	-2.2322	NA	0.07004	NA	0.12186	NA	0.958583
ENST00000479035_RPL23_gene	-0.00737	-0.47432	0.098587	0.12635	0.34112	0.46401	0.992155	0.99139
ENST00000479035_RPL23_promoter	NA	-0.10991	NA	0.039977	NA	0.11877	NA	0.958583
ENST00000479035_RPL23_promoter-long	0.39273	-0.063165	0.25778	0.52907	0.57962	0.86588	0.992155	0.994106
ENST00000479035_RPL23_strand	0.12206	-0.49064	0.60751	0.32156	0.67316	0.54327	0.992155	0.994106
ENST00000479830_CTC-498J12.1_lncrna-long	NA	-5.7522	NA	0.00016282	NA	0.00080857	NA	0.626238
ENST00000479830_CTC-498J12.1_lncrna-long-long	NA	NA	NA	NA	NA	NA	NA	NA
ENST00000479830_CTC-498J12.1_lncrna-promoter	-0.57059	-0.29187	0.054863	0.29936	0.15134	0.56466	0.870446	0.994106
ENST00000480237_LINC00173_lncrna-promoter	0.0093338	0.0032656	0.83894	0.54507	0.84016	0.79817	0.992155	0.994106
ENST00000482003_RP11-47P18.1_lncrna-long	0.46312	0.45778	0.81151	0.84196	0.81105	0.86315	0.992155	0.994106
ENST00000482003_RP11-47P18.1_lncrna-long-long	NA	NA	NA	NA	NA	NA	NA	NA
ENST00000482003_RP11-47P18.1_lncrna-promoter	1.5268	2.1399	0.6382	0.54333	0.63801	0.65068	0.992155	0.994106
ENST00000484076_RP11-18H7.1_lncrna-long	0.13917	0.56217	0.93797	0.95644	0.93874	0.96288	0.992155	0.999818
ENST00000484076_RP11-18H7.1_lncrna-long-long	NA	-1.7426	NA	0.077466	NA	0.13382	NA	0.958583
ENST00000485974_RP11-148K1.12_lncrna-long	NA	NA	NA	NA	NA	NA	NA	NA
ENST00000485974_RP11-148K1.12_lncrna-promoter	NA	NA	NA	NA	NA	NA	NA	NA
ENST00000487238_RP11-550I24.2_lncrna-long	0.22213	1.2021	0.80125	0.70277	0.80078	0.84787	0.992155	0.994106
ENST00000487238_RP11-550I24.2_lncrna-long-long	NA	NA	NA	NA	NA	NA	NA	NA
ENST00000487238_RP11-550I24.2_lncrna-promoter	0.043924	-0.27527	0.44187	0.075036	0.59074	0.22404	0.992155	0.958583
ENST00000487567_LGALS8-AS1_lncrna-long	0.52086	0.027352	0.2923	0.32057	0.49992	0.5769	0.992155	0.994106
ENST00000487567_LGALS8-AS1_lncrna-promoter	0.23501	-1.141	0.29154	0.0014405	0.4991	0.0070087	0.992155	0.911386
ENST00000488000_RP11-414J4.2_lncrna-long	-0.48004	-0.41022	0.48165	0.34771	0.63427	0.61705	0.992155	0.994106
ENST00000488000_RP11-414J4.2_lncrna-promoter	0.032444	0.027717	0.10879	0.85236	0.26452	0.95193	0.959602	0.999818
ENST00000490351_LSAMP-AS1_lncrna-long	-0.12448	2.0333	0.51801	0.97353	0.66593	0.97379	0.992155	0.999818
ENST00000490351_LSAMP-AS1_lncrna-long-long	-0.072521	0.64907	0.50916	0.3748	0.51202	0.44355	0.992155	0.971999
ENST00000491306_RPL37A_gene	-0.59695	-0.1345	0.0031843	0.50005	0.020814	0.86134	0.806312	0.994106
ENST00000491306_RPL37A_promoter	-0.31913	-1.5487	0.41528	0.078518	0.63204	0.24932	0.992155	0.958583
ENST00000491306_RPL37A_promoter-long	-0.099629	-1.1291	0.48949	0.082751	0.77383	0.33382	0.992155	0.958583
ENST00000491306_RPL37A_strand	-2.6914	-0.8071	0.016445	0.19016	0.060552	0.46816	0.837446	0.991871
ENST00000491862_ARHGEF26-AS1_lncrna-long	-0.28133	0.61396	0.22363	0.6263	0.36705	0.77737	0.992155	0.994106
ENST00000491862_ARHGEF26-AS1_lncrna-long-long	NA	NA	NA	NA	NA	NA	NA	NA
ENST00000496886_RP11-711M9.1_lncrna-long	-0.59932	-0.17638	0.12738	0.67852	0.26844	0.85645	0.964898	0.994106
ENST00000496886_RP11-711M9.1_lncrna-long-long	NA	-1.977	NA	0.23404	NA	0.354	NA	0.958583
ENST00000496886_RP11-711M9.1_lncrna-promoter	0.012564	0.98517	0.075894	0.63439	0.21833	0.85904	0.906571	0.994106
ENST00000498005_RP11-167H9.6_lncrna-long-long	NA	NA	NA	NA	NA	NA	NA	NA
ENST00000498032_RP11-90K6.1_lncrna-long	-6.3297	-1.1016	0.0033867	0.33395	0.012426	0.48241	0.800405	0.991871
ENST00000498032_RP11-90K6.1_lncrna-long-long	1.4332	2.9218	0.83207	0.97411	0.83122	0.97465	0.992155	0.999818
ENST00000498905_SBF2-AS1_lncrna-long	-1.7831	0.0097683	0.044916	0.054917	0.10874	0.15793	0.839072	0.958583
ENST00000498905_SBF2-AS1_lncrna-long-long	NA	-2.7323	NA	0.2131	NA	0.3332	NA	0.958583
ENST00000498905_SBF2-AS1_lncrna-promoter	0.51984	0.47639	0.035697	0.82461	0.11747	0.94038	0.839072	0.999818
ENST00000498938_RP11-279F6.1_lncrna-long	-0.35579	-0.8191	0.34255	0.12273	0.55468	0.32348	0.992155	0.958583
ENST00000498938_RP11-279F6.1_lncrna-long-long	NA	NA	NA	NA	NA	NA	NA	NA
ENST00000498967_RP11-486O12.2_lncrna-long	0.0082043	-0.34504	0.38035	0.42915	0.52792	0.58275	0.992155	0.994106
ENST00000498967_RP11-486O12.2_lncrna-promoter	-0.18639	-0.80868	0.30259	0.21602	0.33885	0.33726	0.992155	0.958583
ENST00000499025_CTD-2001C12.1_lncrna-long	-7.4098	-0.26562	0.0099238	0.57232	0.026214	0.74498	0.837446	0.994106
ENST00000499025_CTD-2001C12.1_lncrna-long-long	NA	NA	NA	NA	NA	NA	NA	NA
ENST00000499137_SOCS2-AS1_lncrna-promoter	0.27755	-0.10646	0.34183	0.074115	0.58996	0.25114	0.992155	0.958583
ENST00000499143_RP11-677M14.7_lncrna-long	-0.057227	0.029165	0.40716	0.51026	0.55482	0.73215	0.992155	0.994106
ENST00000499143_RP11-677M14.7_lncrna-long-long	NA	NA	NA	NA	NA	NA	NA	NA
ENST00000499203_LINC01024_lncrna-long	-0.345	0.17191	0.203	0.91479	0.34571	0.91495	0.992155	0.99478
ENST00000499203_LINC01024_lncrna-promoter	-0.031196	0.48004	0.92699	0.17616	0.92731	0.42622	0.992155	0.971999
ENST00000499291_RP11-434C1.1_lncrna-promoter	0.49201	0.89589	0.72518	0.59408	0.78039	0.80424	0.992155	0.994106
ENST00000499418_RNF139-AS1_lncrna-long-long	-4.4544	-1.3157	0.038221	0.088786	0.068272	0.15165	0.837446	0.958583
ENST00000499521_CTB-89H12.4_lncrna-long	-1.351	0.80992	0.21093	0.48828	0.2708	0.71446	0.964898	0.994106
ENST00000499521_CTB-89H12.4_lncrna-long-long	NA	NA	NA	NA	NA	NA	NA	NA
ENST00000499521_CTB-89H12.4_lncrna-promoter	0.40488	-0.23285	0.47583	0.56284	0.61076	0.71264	0.992155	0.994106
ENST00000499522_RP11-318M2.2_lncrna-long-long	NA	-3.0161	NA	0.11623	NA	0.19398	NA	0.958583
ENST00000499522_RP11-318M2.2_lncrna-promoter	-0.16888	-0.7027	0.27455	0.065771	0.47923	0.23273	0.992155	0.958583
ENST00000499762_A2M-AS1_lncrna-long	-0.14968	-0.97639	0.22123	0.064565	0.40454	0.21483	0.992155	0.958583
ENST00000499762_A2M-AS1_lncrna-promoter	-0.15909	0.13027	0.69765	0.36673	0.69778	0.5579	0.992155	0.994106
ENST00000499900_RP11-1277A3.1_lncrna-long	-6.9053	-4.4631	0.0010457	0.0072189	0.0030593	0.024458	0.680693	0.944484
ENST00000499900_RP11-1277A3.1_lncrna-long-long	NA	-4.4308	NA	0.089191	NA	0.15224	NA	0.958583
ENST00000499900_RP11-1277A3.1_lncrna-promoter	0.41123	0.95216	0.95717	0.43094	0.95731	0.73289	0.992155	0.994106
ENST00000499966_LINC00920_lncrna-long	1.8541	1.4939	0.5448	0.90544	0.57756	0.90769	0.992155	0.994368
ENST00000499966_LINC00920_lncrna-long-long	0.68036	0.66383	0.80318	0.59407	0.80278	0.6071	0.992155	0.994106
ENST00000499966_LINC00920_lncrna-promoter	-0.21346	1.5945	0.018471	0.97439	0.073278	0.97851	0.837446	0.999818
ENST00000500076_RP11-77I22.2_lncrna-long	-0.65204	-0.63371	0.040462	0.13642	0.09822	0.32082	0.839072	0.958583
ENST00000500076_RP11-77I22.2_lncrna-long-long	NA	NA	NA	NA	NA	NA	NA	NA
ENST00000500358_RP11-696N14.1_lncrna-long	0.38296	0.99225	0.23324	0.96016	0.37701	0.96091	0.992155	0.999818
ENST00000500358_RP11-696N14.1_lncrna-long-long	NA	NA	NA	NA	NA	NA	NA	NA
ENST00000500682_RP11-277P12.20_lncrna-long	0.19827	-0.40826	0.71767	0.25149	0.77707	0.51187	0.992155	0.992213
ENST00000500682_RP11-277P12.20_lncrna-long-long	NA	-3.2612	NA	0.047706	NA	0.084868	NA	0.944484
ENST00000500695_RP11-637A17.2_lncrna-long	-0.065812	-1.1248	0.50372	0.25021	0.50714	0.39281	0.992155	0.960097
ENST00000500695_RP11-637A17.2_lncrna-long-long	NA	NA	NA	NA	NA	NA	NA	NA
ENST00000500698_RP11-540A21.2_lncrna-long	0.11295	0.5447	0.28368	0.04277	0.47065	0.15352	0.992155	0.958583
ENST00000500698_RP11-540A21.2_lncrna-long-long	-3.7557	-0.68403	0.060137	0.26087	0.1058	0.37041	0.839072	0.958583
ENST00000500698_RP11-540A21.2_lncrna-promoter	-0.32287	0.25266	0.15348	0.065873	0.35631	0.23299	0.992155	0.958583
ENST00000500765_FAM13A-AS1_lncrna-long	0.36369	1.8643	0.64204	0.71462	0.65086	0.80548	0.992155	0.994106
ENST00000500765_FAM13A-AS1_lncrna-long-long	NA	1.296	NA	0.88735	NA	0.88755	NA	0.994106
ENST00000500765_FAM13A-AS1_lncrna-promoter	NA	NA	NA	NA	NA	NA	NA	NA
ENST00000500817_LIFR-AS1_lncrna-long	0.49007	-0.26475	0.76694	0.18128	0.76702	0.4004	0.992155	0.960097
ENST00000500817_LIFR-AS1_lncrna-long-long	NA	NA	NA	NA	NA	NA	NA	NA
ENST00000500902_RP11-318M2.2_lncrna-long	0.4543	0.1157	0.086124	0.41108	0.19006	0.63657	0.885796	0.994106
ENST00000501011_RAB30-AS1_lncrna-long	-0.43834	1.3533	0.017953	0.91577	0.065691	0.92707	0.837446	0.996589
ENST00000501079_ZBED5-AS1_lncrna-long	-4.3776	-0.35788	0.00046377	0.05547	0.00073052	0.17495	0.243812	0.958583
ENST00000501079_ZBED5-AS1_lncrna-promoter	NA	NA	NA	NA	NA	NA	NA	NA
ENST00000501122_NEAT1_lncrna-long-long	NA	NA	NA	NA	NA	NA	NA	NA
ENST00000501176_BDNF-AS_lncrna-long	-2.315	-0.24083	0.0043647	0.69262	0.015393	0.86507	0.806312	0.994106
ENST00000501176_BDNF-AS_lncrna-long-long	NA	NA	NA	NA	NA	NA	NA	NA
ENST00000501448_AC005329.7_lncrna-long	-1.1059	-1.2871	0.021221	0.11959	0.075971	0.29012	0.837446	0.958583
ENST00000501448_AC005329.7_lncrna-promoter	-0.14859	0.3001	0.28855	0.37831	0.53766	0.66561	0.992155	0.994106
ENST00000501520_RP11-57A19.2_lncrna-long	-0.070895	-0.16633	0.25637	0.14439	0.44885	0.36389	0.992155	0.958583
ENST00000501520_RP11-57A19.2_lncrna-long-long	1.2908	1.2819	0.87612	0.91257	0.87645	0.91278	0.992155	0.99478
ENST00000501599_SPTY2D1-AS1_lncrna-long	0.054681	0.31316	0.61151	0.72047	0.62635	0.856	0.992155	0.994106
ENST00000501599_SPTY2D1-AS1_lncrna-long-long	NA	NA	NA	NA	NA	NA	NA	NA
ENST00000501599_SPTY2D1-AS1_lncrna-promoter	0.43332	0.59779	0.75475	0.39169	0.89769	0.7023	0.992155	0.994106
ENST00000501695_RP11-373N22.3_lncrna-long	-1.2761	0.54935	0.17482	0.16527	0.24516	0.37668	0.931045	0.958583
ENST00000501695_RP11-373N22.3_lncrna-long-long	NA	NA	NA	NA	NA	NA	NA	NA
ENST00000501718_RP11-700H6.1_lncrna-long	-0.21716	-0.22877	0.64175	0.25562	0.78467	0.51651	0.992155	0.992213
ENST00000501718_RP11-700H6.1_lncrna-long-long	0.27866	0.68537	0.35154	0.41547	0.37736	0.47095	0.992155	0.991871
ENST00000501718_RP11-700H6.1_lncrna-promoter	-1.4153	-0.68328	0.015463	0.37083	0.050792	0.65932	0.837446	0.994106
ENST00000501869_TMEM161B-AS1_lncrna-long	-0.26215	0.19115	0.76288	0.67258	0.77264	0.83446	0.992155	0.994106
ENST00000501927_CKMT2-AS1_lncrna-long	-0.37576	-1.9256	0.28126	0.0049277	0.41157	0.025334	0.992155	0.944484
ENST00000501931_DNM1P35_lncrna-long	0.067029	-0.086368	0.57629	0.022964	0.72421	0.099825	0.992155	0.944484
ENST00000501931_DNM1P35_lncrna-long-long	1.0436	1.6258	0.97886	0.96799	0.97947	0.96871	0.997898	0.999818
ENST00000501931_DNM1P35_lncrna-promoter	0.33374	-0.025812	0.68456	0.5423	0.80423	0.79608	0.992155	0.994106
ENST00000502209_RP11-308B16.2_lncrna-long	-4.1618	-0.6497	0.019848	0.24834	0.061041	0.49553	0.837446	0.991871
ENST00000502209_RP11-308B16.2_lncrna-long-long	NA	-2.908	NA	0.18934	NA	0.30089	NA	0.958583
ENST00000502209_RP11-308B16.2_lncrna-promoter	NA	0.60459	NA	0.66825	NA	0.71634	NA	0.994106
ENST00000502463_CASC11_lncrna-long	-2.4303	0.42767	0.02671	0.74361	0.081207	0.81659	0.839072	0.994106
ENST00000502463_CASC11_lncrna-long-long	NA	-4.6593	NA	0.026308	NA	0.047961	NA	0.944484
ENST00000502521_RP11-933H2.4_lncrna-long	0.99423	1.0902	0.63787	0.68372	0.6894	0.83929	0.992155	0.994106
ENST00000502521_RP11-933H2.4_lncrna-long-long	NA	0.06966	NA	0.69812	NA	0.69916	NA	0.994106
ENST00000502766_RP11-26J3.1_lncrna-long	0.74433	0.7517	0.3999	0.21854	0.41639	0.45417	0.992155	0.981185
ENST00000502766_RP11-26J3.1_lncrna-long-long	NA	NA	NA	NA	NA	NA	NA	NA
ENST00000502766_RP11-26J3.1_lncrna-promoter	0.069603	2.4987	0.034486	0.45038	0.092235	0.62323	0.839072	0.994106
ENST00000502790_RP11-692D12.1_lncrna-long	-0.63942	-1.2281	0.22524	0.066991	0.34257	0.20436	0.992155	0.958583
ENST00000502790_RP11-692D12.1_lncrna-long-long	NA	1.8372	NA	0.88822	NA	0.88854	NA	0.994106
ENST00000503052_RP11-540O11.1_lncrna-long	-0.23306	0.93964	0.44708	0.33376	0.45649	0.58809	0.992155	0.994106
ENST00000503052_RP11-540O11.1_lncrna-long-long	NA	-2.1561	NA	0.10019	NA	0.16953	NA	0.958583
ENST00000503052_RP11-540O11.1_lncrna-promoter	-0.72446	-0.61482	0.01733	0.027333	0.0694	0.12013	0.837446	0.958583
ENST00000503441_CTD-2152M20.2_lncrna-long	-0.71553	-1.5862	0.22583	0.0049374	0.34341	0.022656	0.992155	0.944484
ENST00000503441_CTD-2152M20.2_lncrna-long-long	-0.61726	-0.57545	0.24865	0.16208	0.29763	0.26185	0.986473	0.958583
ENST00000503577_RP11-113I22.1_lncrna-long	0.36637	1.4484	0.40182	0.75265	0.41802	0.75294	0.992155	0.994106
ENST00000503577_RP11-113I22.1_lncrna-long-long	-0.17946	NA	0.58305	NA	0.58341	NA	0.992155	NA
ENST00000503577_RP11-113I22.1_lncrna-promoter	0.18377	0.47182	0.69929	0.42643	0.8206	0.7286	0.992155	0.994106
ENST00000503580_LINC01060_lncrna-long-long	NA	-1.8495	NA	0.14366	NA	0.23506	NA	0.958583
ENST00000503580_LINC01060_lncrna-promoter	0.30331	-0.83896	0.078877	0.27172	0.17724	0.53434	0.874067	0.994106
ENST00000503602_RP11-359B12.2_lncrna-long	-0.43105	0.15009	0.26335	0.47706	0.39007	0.73284	0.992155	0.994106
ENST00000503602_RP11-359B12.2_lncrna-long-long	NA	NA	NA	NA	NA	NA	NA	NA
ENST00000503611_RP11-597D13.9_lncrna-long	0.2744	-0.79101	0.68216	0.075165	0.71669	0.22432	0.992155	0.958583
ENST00000503611_RP11-597D13.9_lncrna-long-long	-3.9599	NA	0.090466	NA	0.15438	NA	0.870446	NA
ENST00000503625_RP11-807H7.2_lncrna-long	-0.47966	0.19637	0.37102	0.183	0.51844	0.35796	0.992155	0.958583
ENST00000503625_RP11-807H7.2_lncrna-long-long	NA	1.2453	NA	0.94643	NA	0.94724	NA	0.999818
ENST00000503625_RP11-807H7.2_lncrna-promoter	NA	-2.2781	NA	0.21982	NA	0.34247	NA	0.958583
ENST00000503668_HULC_lncrna-long	NA	-1.6095	NA	0.043323	NA	0.1325	NA	0.958583
ENST00000503668_HULC_lncrna-long-long	NA	1.3798	NA	0.8555	NA	0.8544	NA	0.994106
ENST00000503668_HULC_lncrna-promoter	0.47137	0.3156	0.55272	0.66464	0.64519	0.84765	0.992155	0.994106
ENST00000503709_NOP14-AS1_lncrna-long	-3.8663	-0.73207	0.005161	0.18622	0.021608	0.43615	0.806312	0.971999
ENST00000504509_RP11-789C1.1_lncrna-long	0.8058	1.6661	0.59297	0.1268	0.59328	0.30307	0.992155	0.958583
ENST00000504509_RP11-789C1.1_lncrna-long-long	NA	NA	NA	NA	NA	NA	NA	NA
ENST00000504509_RP11-789C1.1_lncrna-promoter	0.38786	1.4698	0.30788	0.52347	0.453	0.71744	0.992155	0.994106
ENST00000504537_RP11-725D20.1_lncrna-long	-0.5582	0.12511	0.073632	0.71606	0.20762	0.83427	0.893811	0.994106
ENST00000504537_RP11-725D20.1_lncrna-long-long	NA	NA	NA	NA	NA	NA	NA	NA
ENST00000504537_RP11-725D20.1_lncrna-promoter	0.22562	0.22391	0.2091	0.58382	0.32235	0.7895	0.992155	0.994106
ENST00000504552_CTD-2081C10.1_lncrna-long	0.46444	0.33703	0.6304	0.98584	0.74154	0.9856	0.992155	0.999818
ENST00000504552_CTD-2081C10.1_lncrna-long-long	0.23574	-0.47375	0.69047	0.60751	0.69025	0.61756	0.992155	0.994106
ENST00000504552_CTD-2081C10.1_lncrna-promoter	-3.1925	1.2803	0.13042	0.6743	0.21423	0.71997	0.903861	0.994106
ENST00000504610_RP11-356J5.12_lncrna-long	-1.0632	-1.1943	0.050382	0.12753	0.11675	0.31832	0.839072	0.958583
ENST00000504610_RP11-356J5.12_lncrna-long-long	NA	-0.1741	NA	0.46325	NA	0.50525	NA	0.991871
ENST00000504610_RP11-356J5.12_lncrna-promoter	0.56787	-0.97566	0.70458	0.22363	0.81593	0.4804	0.992155	0.991871
ENST00000504808_RP11-77P16.4_lncrna-long	0.20925	-0.48458	0.46855	0.37749	0.60792	0.6021	0.992155	0.994106
ENST00000504808_RP11-77P16.4_lncrna-promoter	NA	NA	NA	NA	NA	NA	NA	NA
ENST00000504876_PART1_lncrna-long-long	NA	-2.7014	NA	0.19645	NA	0.31056	NA	0.958583
ENST00000504932_RP11-677M14.3_lncrna-long	-0.69705	0.31026	0.17963	0.045797	0.34547	0.16252	0.992155	0.958583
ENST00000504932_RP11-677M14.3_lncrna-promoter	0.093253	0.35744	0.91384	0.59497	0.91547	0.80473	0.992155	0.994106
ENST00000505156_LINC00536_lncrna-long	0.75006	-2.4409	0.66832	0.022435	0.70785	0.081698	0.992155	0.944484
ENST00000505156_LINC00536_lncrna-long-long	NA	NA	NA	NA	NA	NA	NA	NA
ENST00000505156_LINC00536_lncrna-promoter	-0.81191	-0.23824	0.016697	0.07024	0.061494	0.22882	0.837446	0.958583
ENST00000505448_RP11-774O3.3_lncrna-long	-0.34321	-1.1637	0.069773	0.0024747	0.18692	0.015286	0.881765	0.911386
ENST00000505448_RP11-774O3.3_lncrna-long-long	-0.64035	-1.0921	0.26994	0.12711	0.31414	0.21056	0.992155	0.958583
ENST00000505448_RP11-774O3.3_lncrna-promoter	0.40432	0.45097	0.77736	0.035469	0.80649	0.13764	0.992155	0.958583
ENST00000506914_RP11-38L15.3_lncrna-long	NA	-0.69167	NA	0.070445	NA	0.21285	NA	0.958583
ENST00000507072_RP11-423H2.3_lncrna-long	0.20104	0.58759	0.74156	0.6426	0.78824	0.83427	0.992155	0.994106
ENST00000507072_RP11-423H2.3_lncrna-long-long	NA	-0.12619	NA	0.62883	NA	0.63564	NA	0.994106
ENST00000507072_RP11-423H2.3_lncrna-promoter	-1.2234	0.34495	0.018615	0.70326	0.073887	0.89636	0.837446	0.994106
ENST00000507217_RP11-348J24.2_lncrna-long	1.191	0.2796	0.74635	0.4093	0.74617	0.65043	0.992155	0.994106
ENST00000507217_RP11-348J24.2_lncrna-long-long	NA	NA	NA	NA	NA	NA	NA	NA
ENST00000507217_RP11-348J24.2_lncrna-promoter	0.13924	-0.30522	0.93412	0.45074	0.93475	0.74722	0.992155	0.994106
ENST00000507361_RP11-267A15.1_lncrna-long	-1.4819	-0.88867	0.1301	0.0040633	0.22194	0.017121	0.917313	0.911386
ENST00000507361_RP11-267A15.1_lncrna-long-long	NA	NA	NA	NA	NA	NA	NA	NA
ENST00000507361_RP11-267A15.1_lncrna-promoter	-0.63441	-0.27585	0.018786	0.48222	0.069563	0.77541	0.837446	0.994106
ENST00000507434_TRIM52-AS1_lncrna-long	-0.81351	0.44002	0.084907	0.52513	0.16358	0.74368	0.870446	0.994106
ENST00000507579_RP11-360F5.3_lncrna-long	-8.0949	0.67116	0.0026314	0.54331	0.0072496	0.69652	0.79769	0.994106
ENST00000507579_RP11-360F5.3_lncrna-long-long	NA	NA	NA	NA	NA	NA	NA	NA
ENST00000507579_RP11-360F5.3_lncrna-promoter	-0.76747	0.13671	0.11814	0.78927	0.2467	0.8896	0.93168	0.994106
ENST00000507826_RP11-284M14.1_lncrna-long	-1.068	-1.0185	0.083535	0.17081	0.20039	0.38517	0.893811	0.960097
ENST00000507826_RP11-284M14.1_lncrna-long-long	-0.14432	-0.31636	0.38859	0.65366	0.40701	0.65768	0.992155	0.994106
ENST00000508111_LINC01091_lncrna-promoter	0.39411	0.21914	0.15053	0.89339	0.329	0.95682	0.992155	0.999818
ENST00000508362_RP11-679C8.2_lncrna-long	0.95502	-0.19981	0.63005	0.023583	0.74143	0.093542	0.992155	0.944484
ENST00000508362_RP11-679C8.2_lncrna-long-long	-3.6735	NA	0.064031	NA	0.11253	NA	0.839072	NA
ENST00000508601_RP11-586D19.1_lncrna-long	-0.55042	-0.93073	0.18893	0.09509	0.35895	0.26552	0.992155	0.958583
ENST00000508601_RP11-586D19.1_lncrna-long-long	-0.59089	0.60915	0.22406	0.82879	0.28012	0.82782	0.978332	0.994106
ENST00000509185_RP11-434D11.4_lncrna-long	-0.12614	0.86239	0.059093	0.01603	0.12874	0.042113	0.841037	0.944484
ENST00000509185_RP11-434D11.4_lncrna-long-long	NA	NA	NA	NA	NA	NA	NA	NA
ENST00000509449_RP11-360F5.1_lncrna-long	-1.5494	-1.1548	0.016981	0.10267	0.043939	0.28514	0.837446	0.958583
ENST00000509449_RP11-360F5.1_lncrna-promoter	-1.8694	-0.51179	0.062931	0.4358	0.13367	0.66157	0.849444	0.994106
ENST00000509548_RP11-789C1.2_lncrna-long	-0.36761	-3.1674	0.62146	0.024071	0.6212	0.075728	0.992155	0.944484
ENST00000509548_RP11-789C1.2_lncrna-long-long	NA	-1.7005	NA	0.026875	NA	0.048869	NA	0.944484
ENST00000509548_RP11-789C1.2_lncrna-promoter	1.0862	0.75305	0.9939	0.050972	0.99378	0.1799	0.998678	0.958583
ENST00000509924_CTD-2016O11.1_lncrna-long	-0.1776	-0.27092	0.53343	0.72528	0.67907	0.88474	0.992155	0.994106
ENST00000509924_CTD-2016O11.1_lncrna-long-long	-3.534	0.68131	0.10193	0.8057	0.17221	0.80495	0.874067	0.994106
ENST00000509924_CTD-2016O11.1_lncrna-promoter	-0.7002	0.386	0.097938	0.67296	0.24308	0.85309	0.931045	0.994106
ENST00000510005_LINC01060_lncrna-long	0.1757	-0.37118	0.21425	0.52693	0.39459	0.74512	0.992155	0.994106
ENST00000510087_TMEM161B-AS1_lncrna-long-long	NA	-0.88069	NA	0.15117	NA	0.24646	NA	0.958583
ENST00000510095_RP11-281P23.2_lncrna-long	-0.78952	-1.6122	0.061435	0.10274	0.16446	0.2853	0.870446	0.958583
ENST00000510095_RP11-281P23.2_lncrna-long-long	NA	-1.099	NA	0.11818	NA	0.19697	NA	0.958583
ENST00000510095_RP11-281P23.2_lncrna-promoter	0.3036	-0.34205	0.90172	0.36431	0.90204	0.63405	0.992155	0.994106
ENST00000510225_RP11-327O17.2_lncrna-long	NA	-0.74825	NA	0.096511	NA	0.21444	NA	0.958583
ENST00000510225_RP11-327O17.2_lncrna-long-long	NA	NA	NA	NA	NA	NA	NA	NA
ENST00000510225_RP11-327O17.2_lncrna-promoter	-0.21996	-0.4702	0.34179	0.26526	0.48765	0.51756	0.992155	0.992213
ENST00000510637_SRD5A3-AS1_lncrna-promoter	-0.15413	0.55616	0.2029	0.42713	0.3456	0.65278	0.992155	0.994106
ENST00000511331_CTC-338M12.4_lncrna-long	0.24086	-0.12426	0.66717	0.7265	0.66677	0.84134	0.992155	0.994106
ENST00000512200_RP11-757G1.6_lncrna-long	-0.21786	0.074177	0.39765	0.61083	0.54506	0.75185	0.992155	0.994106
ENST00000512200_RP11-757G1.6_lncrna-long-long	0.82755	-0.13724	0.94524	0.67689	0.94615	0.67879	0.992155	0.994106
ENST00000512678_RP11-328N19.1_lncrna-long	NA	0.63092	NA	0.90107	NA	0.90104	NA	0.994106
ENST00000512678_RP11-328N19.1_lncrna-long-long	NA	NA	NA	NA	NA	NA	NA	NA
ENST00000512693_CTD-2587M2.1_lncrna-long	-0.98886	-0.48843	0.1669	0.47973	0.26968	0.7075	0.964898	0.994106
ENST00000512693_CTD-2587M2.1_lncrna-long-long	0.071229	-0.029753	0.40802	0.47636	0.42319	0.51496	0.992155	0.992213
ENST00000512693_CTD-2587M2.1_lncrna-promoter	-0.79116	0.36652	0.021976	0.43069	0.079226	0.66794	0.837446	0.994106
ENST00000513480_CTD-2127H9.1_lncrna-long	0.58345	0.20393	0.021774	0.63494	0.065076	0.81813	0.837446	0.994106
ENST00000513480_CTD-2127H9.1_lncrna-long-long	NA	NA	NA	NA	NA	NA	NA	NA
ENST00000513560_NNT-AS1_lncrna-long	1.5221	0.93238	0.91103	0.89679	0.91024	0.90062	0.992155	0.994106
ENST00000513560_NNT-AS1_lncrna-long-long	-0.64972	-1.8101	0.41229	0.080085	0.42675	0.13795	0.992155	0.958583
ENST00000513892_RP11-468H14.2_lncrna-long	0.019834	-0.63759	0.34592	0.40074	0.52144	0.62586	0.992155	0.994106
ENST00000513892_RP11-468H14.2_lncrna-long-long	NA	-2.2636	NA	0.021738	NA	0.039991	NA	0.944484
ENST00000513892_RP11-468H14.2_lncrna-promoter	-0.72045	-0.23139	0.21719	0.61074	0.33254	0.76791	0.992155	0.994106
ENST00000514186_LINC00992_lncrna-long	0.29634	0.67992	0.75947	0.35052	0.75992	0.60176	0.992155	0.994106
ENST00000514186_LINC00992_lncrna-long-long	NA	NA	NA	NA	NA	NA	NA	NA
ENST00000514186_LINC00992_lncrna-promoter	-0.14256	-0.49547	0.27442	0.377	0.31757	0.52823	0.992155	0.994106
ENST00000514473_AE000661.37_lncrna-long	0.24922	0.050974	0.69206	0.65591	0.76561	0.8273	0.992155	0.994106
ENST00000514473_AE000661.37_lncrna-long-long	NA	NA	NA	NA	NA	NA	NA	NA
ENST00000514473_AE000661.37_lncrna-promoter	-1.3144	-0.89579	0.016003	0.11054	0.052468	0.32314	0.837446	0.958583
ENST00000514597_RP11-53O19.1_lncrna-long	-1.141	0.044728	0.093865	0.28976	0.20382	0.54962	0.893811	0.994106
ENST00000514597_RP11-53O19.1_lncrna-long-long	NA	NA	NA	NA	NA	NA	NA	NA
ENST00000514616_RP11-381K20.2_lncrna-long	NA	-2.4568	NA	0.088399	NA	0.15098	NA	0.958583
ENST00000514616_RP11-381K20.2_lncrna-long-long	NA	NA	NA	NA	NA	NA	NA	NA
ENST00000514877_RP11-548L20.1_lncrna-long	NA	0.88555	NA	0.86104	NA	0.86067	NA	0.994106
ENST00000514877_RP11-548L20.1_lncrna-long-long	NA	NA	NA	NA	NA	NA	NA	NA
ENST00000515205_RP11-539L10.3_lncrna-long	0.65326	0.10114	0.4105	0.97726	0.55818	0.97731	0.992155	0.999818
ENST00000515205_RP11-539L10.3_lncrna-long-long	NA	-3.459	NA	0.032187	NA	0.058118	NA	0.944484
ENST00000515205_RP11-539L10.3_lncrna-promoter	-0.30935	-0.39497	0.064205	0.096074	0.13561	0.27181	0.851137	0.958583
ENST00000515247_RP11-319G6.1_lncrna-long	0.72305	0.14146	0.82431	0.34136	0.82589	0.59424	0.992155	0.994106
ENST00000515247_RP11-319G6.1_lncrna-long-long	NA	-2.5423	NA	0.10794	NA	0.18146	NA	0.958583
ENST00000515734_PART1_lncrna-long	0.29333	-0.81945	0.58683	0.053394	0.58705	0.12681	0.992155	0.958583
ENST00000515769_LINC01091_lncrna-long	0.58859	-0.52743	0.046477	0.49951	0.11569	0.66213	0.839072	0.994106
ENST00000515769_LINC01091_lncrna-long-long	-0.93558	-1.5941	0.20763	0.09971	0.26851	0.16874	0.964898	0.958583
ENST00000517437_KB-1047C11.2_lncrna-long-long	NA	0.64551	NA	0.86738	NA	0.86709	NA	0.994106
ENST00000517437_KB-1047C11.2_lncrna-promoter	-0.56894	-0.93539	0.19622	0.22564	0.36931	0.49835	0.992155	0.991871
ENST00000517509_TPT1-AS1_lncrna-long	-0.79521	-2.7367	0.091603	0.0036872	0.19991	0.013011	0.893811	0.911386
ENST00000517604_STAU2-AS1_lncrna-long	-0.95171	0.33302	0.089068	0.97562	0.19556	0.97572	0.893811	0.999818
ENST00000517604_STAU2-AS1_lncrna-long-long	NA	-0.094157	NA	0.70252	NA	0.70347	NA	0.994106
ENST00000517604_STAU2-AS1_lncrna-promoter	-0.55015	0.33867	0.19872	0.65423	0.41538	0.87049	0.992155	0.994106
ENST00000517664_RP11-531A24.5_lncrna-long	0.089374	0.22362	0.33202	0.96545	0.55269	0.96832	0.992155	0.999818
ENST00000517664_RP11-531A24.5_lncrna-long-long	NA	NA	NA	NA	NA	NA	NA	NA
ENST00000517664_RP11-531A24.5_lncrna-promoter	0.26694	-1.6998	0.17533	0.1158	0.35961	0.31061	0.992155	0.958583
ENST00000518088_HOXA-AS2_lncrna-long	0.7291	0.19038	0.80854	0.015522	0.88235	0.071758	0.992155	0.944484
ENST00000518088_HOXA-AS2_lncrna-long-long	1.2559	0.71893	0.98461	0.86769	0.98529	0.86743	0.997898	0.994106
ENST00000518088_HOXA-AS2_lncrna-promoter	0.065119	-0.46383	0.67021	0.083043	0.70898	0.27023	0.992155	0.958583
ENST00000518528_PVT1_lncrna-long	1.1927	0.61981	0.37349	0.87438	0.46993	0.95095	0.992155	0.999818
ENST00000518528_PVT1_lncrna-promoter	-1.1359	-1.2748	0.011073	0.0064162	0.04669	0.03482	0.837446	0.944484
ENST00000518639_RP11-158K1.3_lncrna-long	-3.7424	1.688	0.10627	0.94857	0.17893	0.94932	0.874067	0.999818
ENST00000518639_RP11-158K1.3_lncrna-promoter	NA	0.23845	NA	0.52182	NA	0.54906	NA	0.994106
ENST00000519077_TUG1_lncrna-long	1.307	0.086374	0.030982	0.42815	0.077091	0.60577	0.837446	0.994106
ENST00000519077_TUG1_lncrna-long-long	NA	NA	NA	NA	NA	NA	NA	NA
ENST00000519104_RP3-399L15.3_lncrna-long	NA	-1.8467	NA	0.054131	NA	0.17126	NA	0.958583
ENST00000519104_RP3-399L15.3_lncrna-long-long	NA	0.055388	NA	0.59642	NA	0.60896	NA	0.994106
ENST00000519104_RP3-399L15.3_lncrna-promoter	0.032083	0.50943	0.68903	0.97859	0.7644	0.98066	0.992155	0.999818
ENST00000519215_RP11-705O24.2_lncrna-long	-1.5815	0.93932	0.22051	0.758	0.27758	0.87399	0.974286	0.994106
ENST00000519215_RP11-705O24.2_lncrna-long-long	NA	NA	NA	NA	NA	NA	NA	NA
ENST00000519215_RP11-705O24.2_lncrna-promoter	1.07	0.46763	0.64357	0.72475	0.64325	0.85806	0.992155	0.994106
ENST00000519319_PCAT1_lncrna-promoter	-4.9734	-0.72262	0.006181	0.31473	0.021289	0.5717	0.806312	0.994106
ENST00000519570_CTC-340A15.2_lncrna-long	NA	0.72698	NA	0.76357	NA	0.77777	NA	0.994106
ENST00000519861_RNF139-AS1_lncrna-long	0.98981	0.60189	0.91223	0.76109	0.91263	0.87566	0.992155	0.994106
ENST00000520149_RP11-157E21.1_lncrna-long	0.36052	0.66491	0.10931	0.76368	0.2315	0.86704	0.931045	0.994106
ENST00000520149_RP11-157E21.1_lncrna-long-long	0.056162	0.14191	0.61936	0.34844	0.61887	0.42686	0.992155	0.971999
ENST00000520149_RP11-157E21.1_lncrna-promoter	-0.32096	-1.5441	0.11457	0.0097512	0.24845	0.044695	0.93168	0.944484
ENST00000520360_HOXA11-AS_lncrna-long-long	NA	0.23066	NA	0.60846	NA	0.61834	NA	0.994106
ENST00000520544_RP11-760H22.2_lncrna-long	NA	0.49119	NA	0.11775	NA	0.28656	NA	0.958583
ENST00000520544_RP11-760H22.2_lncrna-long-long	NA	NA	NA	NA	NA	NA	NA	NA
ENST00000520544_RP11-760H22.2_lncrna-promoter	NA	0.0067851	NA	0.63134	NA	0.76881	NA	0.994106
ENST00000520646_RP11-806O11.1_lncrna-long	NA	-1.5115	NA	0.064931	NA	0.17958	NA	0.958583
ENST00000520646_RP11-806O11.1_lncrna-long-long	NA	NA	NA	NA	NA	NA	NA	NA
ENST00000520838_AC034243.1_lncrna-long	0.36378	0.66084	0.41649	0.56501	0.61489	0.78659	0.992155	0.994106
ENST00000520840_RP11-875O11.3_lncrna-long	0.40922	0.28898	0.20393	0.59335	0.31603	0.7575	0.992155	0.994106
ENST00000520840_RP11-875O11.3_lncrna-promoter	-7.1666	-2.1362	0.012585	0.11171	0.032696	0.24811	0.837446	0.958583
ENST00000521028_HOTTIP_lncrna-long	-1.3156	0.21458	0.0066785	0.5466	0.026518	0.77567	0.837446	0.994106
ENST00000521028_HOTTIP_lncrna-long-long	NA	NA	NA	NA	NA	NA	NA	NA
ENST00000521326_CTD-2284J15.1_lncrna-long	0.16165	0.23388	0.76622	0.93899	0.76661	0.94191	0.992155	0.999818
ENST00000521326_CTD-2284J15.1_lncrna-long-long	NA	NA	NA	NA	NA	NA	NA	NA
ENST00000521326_CTD-2284J15.1_lncrna-promoter	0.26168	-0.15507	0.69352	0.11292	0.72427	0.30511	0.992155	0.958583
ENST00000521341_CTB-181F24.1_lncrna-long	0.74507	0.9711	0.74899	0.67292	0.74911	0.80623	0.992155	0.994106
ENST00000521341_CTB-181F24.1_lncrna-long-long	0.53476	1.9261	0.47523	0.94296	0.48157	0.94407	0.992155	0.999818
ENST00000521341_CTB-181F24.1_lncrna-promoter	-1.0461	0.94829	0.063693	0.8782	0.14896	0.90887	0.870446	0.994368
ENST00000521558_RP11-1081M5.1_lncrna-long	0.44976	-1.4823	0.14505	0.046747	0.28579	0.15264	0.978332	0.958583
ENST00000521558_RP11-1081M5.1_lncrna-long-long	1.8211	2.5955	0.9888	0.99405	0.98916	0.99435	0.997898	0.999818
ENST00000521558_RP11-1081M5.1_lncrna-promoter	-0.058537	-1.9303	0.69935	0.023865	0.69954	0.075088	0.992155	0.944484
ENST00000521586_RP11-382A18.2_lncrna-long	-0.86011	-0.63882	0.18933	0.3029	0.29805	0.52318	0.986473	0.994106
ENST00000521586_RP11-382A18.2_lncrna-long-long	NA	NA	NA	NA	NA	NA	NA	NA
ENST00000521696_RP11-410L14.2_lncrna-long	-0.11797	-1.0699	0.34904	0.21784	0.37563	0.42765	0.992155	0.971999
ENST00000521696_RP11-410L14.2_lncrna-long-long	NA	NA	NA	NA	NA	NA	NA	NA
ENST00000521756_RP11-394O4.3_lncrna-long	-0.12939	0.18478	0.30877	0.18273	0.45388	0.43641	0.992155	0.971999
ENST00000521756_RP11-394O4.3_lncrna-promoter	-0.25873	-0.6885	0.14485	0.14412	0.32177	0.38719	0.992155	0.960097
ENST00000521819_OSGEPL1-AS1_lncrna-promoter	NA	-4.6205	NA	0.025091	NA	0.045673	NA	0.944484
ENST00000521905_KB-1047C11.2_lncrna-long	-0.40969	-0.9551	0.40586	0.03117	0.48827	0.10926	0.992155	0.944484
ENST00000522374_AC145123.2_lncrna-long	-0.66438	-0.69537	0.11864	0.19674	0.25504	0.44867	0.945778	0.974734
ENST00000522374_AC145123.2_lncrna-promoter	0.15834	0.319	0.30946	0.53003	0.49167	0.79661	0.992155	0.994106
ENST00000522674_HOXA11-AS_lncrna-long	0.029166	-1.2725	0.26958	0.1013	0.4734	0.30179	0.992155	0.958583
ENST00000522715_KB-1732A1.1_lncrna-long	NA	0.63088	NA	0.56512	NA	0.74063	NA	0.994106
ENST00000522715_KB-1732A1.1_lncrna-long-long	NA	NA	NA	NA	NA	NA	NA	NA
ENST00000522715_KB-1732A1.1_lncrna-promoter	0.54654	-1.7363	0.071794	0.018894	0.19119	0.084734	0.885796	0.944484
ENST00000522735_UBXN8_lncrna-long	-1.2014	-2.0058	0.010189	0.025392	0.036448	0.079473	0.837446	0.944484
ENST00000522735_UBXN8_lncrna-long-long	NA	NA	NA	NA	NA	NA	NA	NA
ENST00000522762_CTC-340A15.2_lncrna-long-long	NA	NA	NA	NA	NA	NA	NA	NA
ENST00000522762_CTC-340A15.2_lncrna-promoter	NA	-0.90484	NA	0.20186	NA	0.38508	NA	0.960097
ENST00000522897_CTD-2541M15.1_lncrna-long	-0.87073	-1.3708	0.14635	0.065559	0.29656	0.20071	0.986473	0.958583
ENST00000522897_CTD-2541M15.1_lncrna-long-long	-3.2392	NA	0.082486	NA	0.14186	NA	0.863749	NA
ENST00000523011_RP11-267M23.4_lncrna-long	-1.1044	-0.70303	0.039586	0.1384	0.09641	0.35324	0.839072	0.958583
ENST00000523011_RP11-267M23.4_lncrna-long-long	NA	NA	NA	NA	NA	NA	NA	NA
ENST00000523063_RP11-317N12.1_lncrna-long	-0.75857	0.68108	0.083907	0.40613	0.21548	0.67584	0.903861	0.994106
ENST00000523063_RP11-317N12.1_lncrna-long-long	NA	NA	NA	NA	NA	NA	NA	NA
ENST00000523452_LINC01024_lncrna-long-long	NA	NA	NA	NA	NA	NA	NA	NA
ENST00000523884_RP11-875O11.1_lncrna-long	0.63761	0.71963	0.67453	0.33438	0.80483	0.60235	0.992155	0.994106
ENST00000523884_RP11-875O11.1_lncrna-promoter	NA	NA	NA	NA	NA	NA	NA	NA
ENST00000524062_TPT1-AS1_lncrna-long-long	NA	-3.6742	NA	0.037306	NA	0.066964	NA	0.944484
ENST00000524369_KB-1460A1.1_lncrna-long	0.70687	0.58945	0.42656	0.67724	0.57493	0.85575	0.992155	0.994106
ENST00000524369_KB-1460A1.1_lncrna-long-long	0.36388	-0.23841	0.68737	0.59614	0.68704	0.60871	0.992155	0.994106
ENST00000524369_KB-1460A1.1_lncrna-promoter	-0.38234	0.53223	0.034525	0.67429	0.12175	0.86579	0.839072	0.994106
ENST00000525151_TRAF3IP2-AS1_lncrna-long-long	NA	NA	NA	NA	NA	NA	NA	NA
ENST00000525716_RP11-890B15.3_lncrna-long	1.2098	1.1553	0.36394	0.67843	0.46442	0.79223	0.992155	0.994106
ENST00000525716_RP11-890B15.3_lncrna-long-long	NA	-0.94686	NA	0.36238	NA	0.43537	NA	0.971999
ENST00000525716_RP11-890B15.3_lncrna-promoter	0.54327	1.0812	0.68839	0.98859	0.72089	0.9891	0.992155	0.999818
ENST00000526061_RP11-1L12.3_lncrna-long	0.75499	1.4769	0.72909	0.99095	0.72921	0.99086	0.992155	0.999818
ENST00000526061_RP11-1L12.3_lncrna-long-long	-2.0771	0.96798	0.17369	0.83555	0.24446	0.83448	0.931045	0.994106
ENST00000526061_RP11-1L12.3_lncrna-promoter	-0.66762	-0.44886	0.11577	0.37503	0.24283	0.64506	0.931045	0.994106
ENST00000526206_CTD-2005H7.1_lncrna-long	-3.386	1.1439	0.098358	0.91852	0.16673	0.9186	0.87058	0.99478
ENST00000526206_CTD-2005H7.1_lncrna-long-long	NA	NA	NA	NA	NA	NA	NA	NA
ENST00000526206_CTD-2005H7.1_lncrna-promoter	-5.2518	-1.5877	0.015203	0.0251	0.028312	0.10749	0.837446	0.944484
ENST00000526611_RP1-179N16.6_lncrna-long	-0.582	-1.255	0.47029	0.014432	0.47704	0.059416	0.992155	0.944484
ENST00000526611_RP1-179N16.6_lncrna-long-long	0.24152	NA	0.54717	NA	0.54887	NA	0.992155	NA
ENST00000526611_RP1-179N16.6_lncrna-promoter	0.49391	0.44112	0.72122	0.051992	0.84935	0.19364	0.992155	0.958583
ENST00000527092_CTD-3074O7.5_lncrna-long	0.69102	0.64638	0.90451	0.61607	0.9047	0.77119	0.992155	0.994106
ENST00000527799_RP11-754B17.1_lncrna-long	0.83955	-0.0023824	0.7476	0.38716	0.74761	0.65753	0.992155	0.994106
ENST00000527799_RP11-754B17.1_lncrna-long-long	0.11627	-3.079	0.72327	0.028768	0.72314	0.052014	0.992155	0.944484
ENST00000527799_RP11-754B17.1_lncrna-promoter	0.40647	-0.2719	0.64069	0.28356	0.77078	0.58312	0.992155	0.994106
ENST00000529883_RP11-152H18.3_lncrna-promoter	-0.091114	-0.66678	0.49624	0.068116	0.70437	0.23819	0.992155	0.958583
ENST00000529934_RP11-802E16.3_lncrna-long	-0.18585	0.45542	0.52266	0.57082	0.66982	0.7901	0.992155	0.994106
ENST00000529934_RP11-802E16.3_lncrna-promoter	-0.051072	-0.62275	0.91779	0.28448	0.9252	0.58426	0.992155	0.994106
ENST00000530344_ZBED5-AS1_lncrna-long-long	-0.52327	-2.4924	0.58045	0.18522	0.58081	0.29488	0.992155	0.958583
ENST00000530690_AP000487.5_lncrna-long	0.48392	-0.60615	0.62355	0.20924	0.6232	0.3278	0.992155	0.958583
ENST00000531702_C6orf3_lncrna-long	-0.25941	0.11396	0.0023169	0.24045	0.011343	0.49951	0.800405	0.991871
ENST00000531702_C6orf3_lncrna-long-long	-0.23766	-0.52797	0.5657	0.46896	0.56673	0.50942	0.992155	0.991871
ENST00000531702_C6orf3_lncrna-promoter	-0.45068	-1.8055	0.51491	0.0419	0.66325	0.15518	0.992155	0.958583
ENST00000531894_PDXDC2P_lncrna-long	-4.0307	0.18676	0.017088	0.11258	0.031709	0.27647	0.837446	0.958583
ENST00000531894_PDXDC2P_lncrna-long-long	NA	NA	NA	NA	NA	NA	NA	NA
ENST00000532353_TRAF3IP2-AS1_lncrna-long	-0.066152	-1.2136	0.56264	0.19977	0.56384	0.38211	0.992155	0.960097
ENST00000532599_TMEM9B-AS1_lncrna-long	-3.9785	-1.5802	0.021454	0.0091579	0.06449	0.042535	0.837446	0.944484
ENST00000533004_FAM83H-AS1_lncrna-long	-0.54456	-0.88112	0.061205	0.0046685	0.16872	0.024254	0.87058	0.944484
ENST00000533390_RP11-627G23.1_lncrna-long	0.24763	-0.33967	0.74983	0.53094	0.79197	0.78791	0.992155	0.994106
ENST00000533390_RP11-627G23.1_lncrna-long-long	-0.19379	0.38474	0.60995	0.77552	0.60947	0.77521	0.992155	0.994106
ENST00000533390_RP11-627G23.1_lncrna-promoter	0.017352	-1.5077	0.8671	0.03433	0.88261	0.12819	0.992155	0.958583
ENST00000533767_NAV2-AS2_lncrna-long	-0.18535	-1.7295	0.14392	0.11571	0.24042	0.25462	0.931045	0.958583
ENST00000533767_NAV2-AS2_lncrna-promoter	NA	0.68327	NA	0.86299	NA	0.8628	NA	0.994106
ENST00000533954_RP11-142C4.6_lncrna-long	2.1008	0.53055	0.99842	0.27144	0.99858	0.48837	0.999328	0.991871
ENST00000533954_RP11-142C4.6_lncrna-long-long	NA	NA	NA	NA	NA	NA	NA	NA
ENST00000533954_RP11-142C4.6_lncrna-promoter	0.25797	0.79181	0.83658	0.11618	0.86671	0.3114	0.992155	0.958583
ENST00000534036_NAV2-AS3_lncrna-long	-0.27979	0.25449	0.033178	0.14871	0.097909	0.37172	0.839072	0.958583
ENST00000534036_NAV2-AS3_lncrna-long-long	NA	NA	NA	NA	NA	NA	NA	NA
ENST00000534036_NAV2-AS3_lncrna-promoter	-0.68297	-0.8951	0.12865	0.14362	0.30368	0.37669	0.986473	0.958583
ENST00000534336_MALAT1_lncrna-long	0.48154	0.64747	0.60607	0.30116	0.73306	0.56077	0.992155	0.994106
ENST00000534336_MALAT1_lncrna-long-long	NA	0.59212	NA	0.84252	NA	0.84101	NA	0.994106
ENST00000534336_MALAT1_lncrna-promoter	-1.1382	-0.43389	0.018413	0.11072	0.058972	0.33898	0.837446	0.958583
ENST00000534441_GMDS-AS1_lncrna-long	-0.56265	-0.0032933	0.16197	0.092059	0.3036	0.26374	0.986473	0.958583
ENST00000534441_GMDS-AS1_lncrna-long-long	NA	NA	NA	NA	NA	NA	NA	NA
ENST00000534891_RP11-712B9.2_lncrna-long	0.054163	0.037971	0.64531	0.38215	0.77427	0.65234	0.992155	0.994106
ENST00000534891_RP11-712B9.2_lncrna-long-long	-0.42854	-0.39622	0.54111	0.15168	0.54286	0.24711	0.992155	0.958583
ENST00000534891_RP11-712B9.2_lncrna-promoter	-1.2254	0.61415	0.064013	0.91236	0.17484	0.96344	0.874067	0.999818
ENST00000534904_RP11-64D24.4_lncrna-long	0.34908	-0.39524	0.89846	0.015206	0.89801	0.0621	0.992155	0.944484
ENST00000534904_RP11-64D24.4_lncrna-long-long	NA	NA	NA	NA	NA	NA	NA	NA
ENST00000534904_RP11-64D24.4_lncrna-promoter	0.23101	0.38387	0.84437	0.75457	0.84568	0.90411	0.992155	0.994106
ENST00000536497_RP11-885B4.2_lncrna-long	0.26779	0.51184	0.27356	0.21245	0.46212	0.4793	0.992155	0.991871
ENST00000536497_RP11-885B4.2_lncrna-long-long	-0.014196	0.87163	0.74213	0.8816	0.74179	0.88178	0.992155	0.994106
ENST00000536497_RP11-885B4.2_lncrna-promoter	-1.0522	-1.7904	0.083879	0.043726	0.2266	0.17487	0.919483	0.958583
ENST00000536780_LINC00925_lncrna-long-long	NA	NA	NA	NA	NA	NA	NA	NA
ENST00000536780_LINC00925_lncrna-promoter	-0.72692	-0.8429	0.10288	0.15856	0.27614	0.41352	0.972687	0.970424
ENST00000538710_RP11-87C12.5_lncrna-long	-0.53519	0.86245	0.40936	0.98182	0.57345	0.98712	0.992155	0.999818
ENST00000538710_RP11-87C12.5_lncrna-long-long	1.3799	-0.45087	0.95685	0.28622	0.95734	0.38629	0.992155	0.960097
ENST00000538734_LINC00925_lncrna-long	0.69762	1.0239	0.41088	0.85349	0.57474	0.93172	0.992155	0.998697
ENST00000540866_RP11-197N18.2_lncrna-long	0.28405	-1.5775	0.94094	0.069607	0.94121	0.18984	0.992155	0.958583
ENST00000541162_RP11-434C1.1_lncrna-long	1.3576	-0.69543	0.94658	0.2589	0.94707	0.50903	0.992155	0.991871
ENST00000541162_RP11-434C1.1_lncrna-long-long	NA	NA	NA	NA	NA	NA	NA	NA
ENST00000541460_FAM222A-AS1_lncrna-long-long	NA	-3.5834	NA	0.037306	NA	0.066964	NA	0.944484
ENST00000541460_FAM222A-AS1_lncrna-promoter	-1.172	-1.0869	0.03156	0.062542	0.093666	0.20152	0.839072	0.958583
ENST00000541723_FAM222A-AS1_lncrna-long	-0.24001	0.062802	0.33445	0.38684	0.47998	0.63156	0.992155	0.994106
ENST00000542265_PXN-AS1_lncrna-long	-0.20238	-0.76358	0.30516	0.10677	0.55829	0.31439	0.992155	0.958583
ENST00000542401_RP11-695J4.2_lncrna-long	NA	-0.12878	NA	0.7474	NA	0.76604	NA	0.994106
ENST00000542401_RP11-695J4.2_lncrna-long-long	NA	NA	NA	NA	NA	NA	NA	NA
ENST00000543817_RP11-21A7A.3_lncrna-promoter	-0.4093	-0.5484	0.11907	0.04872	0.28443	0.18447	0.978332	0.958583
ENST00000543907_RP11-881M11.4_lncrna-long	0.096771	0.29004	0.22754	0.077449	0.41322	0.23382	0.992155	0.958583
ENST00000543907_RP11-881M11.4_lncrna-promoter	0.097779	0.25462	0.38939	0.30975	0.60735	0.63113	0.992155	0.994106
ENST00000545784_LINC00939_lncrna-long	-0.30865	-0.36183	0.43184	0.40532	0.59209	0.63061	0.992155	0.994106
ENST00000545784_LINC00939_lncrna-long-long	NA	NA	NA	NA	NA	NA	NA	NA
ENST00000545784_LINC00939_lncrna-promoter	0.0028501	0.060573	0.38333	0.015848	0.55201	0.063986	0.992155	0.944484
ENST00000546793_RP11-983P16.4_lncrna-long	0.33012	1.0699	0.10364	0.82961	0.26146	0.91176	0.956314	0.99478
ENST00000546821_RP11-70F11.8_lncrna-long	1.0513	-0.42743	0.88086	0.12241	0.8812	0.29505	0.992155	0.958583
ENST00000546821_RP11-70F11.8_lncrna-long-long	NA	NA	NA	NA	NA	NA	NA	NA
ENST00000546821_RP11-70F11.8_lncrna-promoter	0.26498	-0.56456	0.53444	0.092951	0.74426	0.28998	0.992155	0.958583
ENST00000547042_RP4-816N1.7_lncrna-long	NA	-1.0115	NA	0.2587	NA	0.40185	NA	0.960312
ENST00000547042_RP4-816N1.7_lncrna-promoter	1.5146	0.17604	0.95799	0.59591	0.95792	0.8364	0.992155	0.994106
ENST00000547123_RP11-543H12.1_lncrna-long	-0.095282	-0.57085	0.034682	0.018138	0.10191	0.067444	0.839072	0.944484
ENST00000547123_RP11-543H12.1_lncrna-long-long	NA	-0.086386	NA	0.32242	NA	0.40964	NA	0.967286
ENST00000547326_RP11-585P4.5_lncrna-long	0.098916	0.3528	0.27774	0.18486	0.46542	0.36057	0.992155	0.958583
ENST00000547326_RP11-585P4.5_lncrna-promoter	NA	NA	NA	NA	NA	NA	NA	NA
ENST00000547799_RP1-197B17.3_lncrna-long	0.090785	0.20772	0.71226	0.20742	0.71239	0.43875	0.992155	0.971999
ENST00000548557_CASC18_lncrna-long	-2.1458	-1.2632	0.0019461	0.042702	0.0073831	0.13094	0.79769	0.958583
ENST00000548557_CASC18_lncrna-long-long	-3.8409	-0.70699	0.11739	0.6379	0.19598	0.64365	0.893811	0.994106
ENST00000548557_CASC18_lncrna-promoter	NA	0.2509	NA	0.89975	NA	0.91883	NA	0.99478
ENST00000548760_TMPO-AS1_lncrna-long	-4.5042	-0.62599	0.00068572	0.053764	0.0036452	0.17023	0.695191	0.958583
ENST00000548760_TMPO-AS1_lncrna-promoter	0.14755	0.24118	0.55475	0.44229	0.64638	0.61697	0.992155	0.994106
ENST00000549793_RP11-164J13.1_lncrna-long	-3.7822	-1.8714	0.015049	0.0079285	0.049494	0.035785	0.837446	0.944484
ENST00000550263_RP11-680A11.5_lncrna-promoter	-1.0673	-1.0502	0.08418	0.037411	0.1867	0.14294	0.881765	0.958583
ENST00000550272_RP11-315E17.1_lncrna-long	-4.3919	-1.4785	0.039339	0.14845	0.070312	0.30561	0.837446	0.958583
ENST00000550272_RP11-315E17.1_lncrna-long-long	NA	1.0714	NA	0.82345	NA	0.82237	NA	0.994106
ENST00000550272_RP11-315E17.1_lncrna-promoter	NA	NA	NA	NA	NA	NA	NA	NA
ENST00000550530_RP11-469H8.6_lncrna-long	0.6468	-1.5475	0.30236	0.057785	0.43084	0.18108	0.992155	0.958583
ENST00000550530_RP11-469H8.6_lncrna-promoter	-0.072136	-0.16526	0.035052	0.21734	0.11566	0.50746	0.839072	0.991871
ENST00000550941_CTD-2503I6.1_lncrna-long	-6.9013	-2.2642	0.0068034	0.004211	0.012997	0.017651	0.800405	0.911386
ENST00000550941_CTD-2503I6.1_lncrna-long-long	0.17917	0.12872	0.58902	0.60941	0.5892	0.61903	0.992155	0.994106
ENST00000550941_CTD-2503I6.1_lncrna-promoter	0.29195	-2.1824	0.63993	0.045157	0.64897	0.13658	0.992155	0.958583
ENST00000551571_RP11-121E16.1_lncrna-long	-0.83177	-1.2435	0.24566	0.099164	0.36823	0.22818	0.992155	0.958583
ENST00000551571_RP11-121E16.1_lncrna-long-long	NA	-3.0162	NA	0.191	NA	0.30295	NA	0.958583
ENST00000551571_RP11-121E16.1_lncrna-promoter	-5.3159	-3.7438	0.0001546	0.023128	0.00030037	0.083903	0.200495	0.944484
ENST00000551626_SOCS2-AS1_lncrna-long	0.74847	-0.91748	0.70725	0.017423	0.81659	0.071848	0.992155	0.944484
ENST00000551626_SOCS2-AS1_lncrna-long-long	NA	0.21726	NA	0.21175	NA	0.33136	NA	0.958583
ENST00000552061_RP3-405J10.3_lncrna-long	0.89413	1.5228	0.19591	0.25822	0.36886	0.50812	0.992155	0.991871
ENST00000552061_RP3-405J10.3_lncrna-long-long	0.34412	-0.32184	0.77567	0.21201	0.77559	0.33172	0.992155	0.958583
ENST00000552061_RP3-405J10.3_lncrna-promoter	0.36543	-1.2224	0.45456	0.17597	0.60181	0.37982	0.992155	0.960097
ENST00000552320_RP1-90J4.1_lncrna-long	0.90217	0.62956	0.9161	0.20169	0.91623	0.4303	0.992155	0.971999
ENST00000552320_RP1-90J4.1_lncrna-long-long	NA	NA	NA	NA	NA	NA	NA	NA
ENST00000552320_RP1-90J4.1_lncrna-promoter	0.77369	-1.3559	0.87918	0.18785	0.87847	0.41036	0.992155	0.967502
ENST00000552361_RPS26_gene	0.27521	-0.13486	0.28914	0.53013	0.61817	0.88108	0.992155	0.994106
ENST00000552361_RPS26_promoter	0.081313	-0.0091915	0.82086	0.38409	0.934	0.73552	0.992155	0.994106
ENST00000552361_RPS26_promoter-long	-0.69157	-1.1825	0.0031493	0.01219	0.022884	0.086421	0.806312	0.944484
ENST00000552361_RPS26_strand	-0.14345	-1.8111	0.29101	0.028705	0.54102	0.13874	0.992155	0.958583
ENST00000552905_RP11-983P16.4_lncrna-promoter	0.0092055	0.3221	0.061898	0.72108	0.14562	0.88777	0.867862	0.994106
ENST00000552998_RP11-320P7.1_lncrna-long	NA	0.31759	NA	0.76132	NA	0.7616	NA	0.994106
ENST00000552998_RP11-320P7.1_lncrna-long-long	NA	-2.8307	NA	0.15118	NA	0.24647	NA	0.958583
ENST00000552998_RP11-320P7.1_lncrna-promoter	1.0267	-0.089214	0.90299	0.56543	0.90314	0.74077	0.992155	0.994106
ENST00000553105_RP11-996F15.2_lncrna-long	0.4008	-0.77098	0.89401	0.30868	0.90007	0.57494	0.992155	0.994106
ENST00000553105_RP11-996F15.2_lncrna-long-long	NA	NA	NA	NA	NA	NA	NA	NA
ENST00000553344_CTD-3051D23.4_lncrna-long	-0.64285	1.1066	0.09662	0.13958	0.16423	0.33717	0.870446	0.958583
ENST00000553344_CTD-3051D23.4_lncrna-long-long	NA	1.0417	NA	0.66204	NA	0.66543	NA	0.994106
ENST00000553344_CTD-3051D23.4_lncrna-promoter	NA	0.064018	NA	0.617	NA	0.81823	NA	0.994106
ENST00000553381_RP11-316E14.6_lncrna-long	1.3473	-0.80168	0.085781	0.12866	0.16458	0.32008	0.870446	0.958583
ENST00000553381_RP11-316E14.6_lncrna-long-long	NA	NA	NA	NA	NA	NA	NA	NA
ENST00000553381_RP11-316E14.6_lncrna-promoter	-0.015057	0.23921	0.76982	0.66272	0.80253	0.86036	0.992155	0.994106
ENST00000553932_LINC00639_lncrna-long	0.11738	-0.3418	0.55033	0.31898	0.69366	0.61535	0.992155	0.994106
ENST00000553932_LINC00639_lncrna-promoter	0.28592	-1.4882	0.91121	0.18951	0.91046	0.43987	0.992155	0.971999
ENST00000553985_RP11-66N24.4_lncrna-long	-0.32395	0.21946	0.57298	0.582	0.71335	0.78811	0.992155	0.994106
ENST00000553985_RP11-66N24.4_lncrna-long-long	NA	NA	NA	NA	NA	NA	NA	NA
ENST00000553985_RP11-66N24.4_lncrna-promoter	0.42514	-0.5849	0.78463	0.037393	0.88278	0.15575	0.992155	0.958583
ENST00000554032_RP6-65G23.3_lncrna-long	-0.63813	-1.1655	0.14422	0.10714	0.29343	0.26622	0.986473	0.958583
ENST00000554032_RP6-65G23.3_lncrna-long-long	NA	NA	NA	NA	NA	NA	NA	NA
ENST00000554211_RP11-799P8.1_lncrna-long	0.76795	-0.20542	0.29512	0.87205	0.44006	0.95022	0.992155	0.999818
ENST00000554211_RP11-799P8.1_lncrna-long-long	-1.2549	-1.7736	0.038463	0.075783	0.068695	0.13102	0.837446	0.958583
ENST00000554211_RP11-799P8.1_lncrna-promoter	-0.13256	-2.1734	0.59848	0.031364	0.59872	0.10443	0.992155	0.944484
ENST00000554328_RP11-111A21.1_lncrna-long	2.2327	1.9069	0.99241	0.91579	0.99287	0.91697	0.998678	0.99478
ENST00000554328_RP11-111A21.1_lncrna-long-long	NA	-0.22269	NA	0.34528	NA	0.42474	NA	0.971999
ENST00000554328_RP11-111A21.1_lncrna-promoter	NA	NA	NA	NA	NA	NA	NA	NA
ENST00000554532_AC005519.4_lncrna-long	0.011867	-1.1418	0.86933	0.025105	0.88402	0.098451	0.992155	0.944484
ENST00000554532_AC005519.4_lncrna-promoter	0.13609	-1.0571	0.78807	0.041913	0.79285	0.13976	0.992155	0.958583
ENST00000554631_DICER1-AS1_lncrna-long	0.72302	1.2183	0.063318	0.9314	0.13426	0.93218	0.849444	0.998697
ENST00000554639_MEG3_lncrna-long	0.43665	0.44955	0.90021	0.98251	0.91579	0.98735	0.992155	0.999818
ENST00000554679_CTD-2566J3.1_lncrna-long	-0.18118	-1.6454	0.38996	0.052385	0.53748	0.15252	0.992155	0.958583
ENST00000554679_CTD-2566J3.1_lncrna-long-long	NA	NA	NA	NA	NA	NA	NA	NA
ENST00000554679_CTD-2566J3.1_lncrna-promoter	NA	NA	NA	NA	NA	NA	NA	NA
ENST00000554732_LINC00639_lncrna-long-long	NA	NA	NA	NA	NA	NA	NA	NA
ENST00000554829_RP11-356O9.1_lncrna-long	-1.3868	-0.44457	0.013842	0.12014	0.045808	0.30661	0.837446	0.958583
ENST00000554829_RP11-356O9.1_lncrna-long-long	0.078555	0.66388	0.37155	0.50731	0.39317	0.53762	0.992155	0.994106
ENST00000554829_RP11-356O9.1_lncrna-promoter	-0.35843	-4.2498	0.29144	0.021396	0.3304	0.067655	0.992155	0.944484
ENST00000554859_CTD-2017C7.2_lncrna-long	0.080334	0.22977	0.87873	0.38098	0.87841	0.66788	0.992155	0.994106
ENST00000554859_CTD-2017C7.2_lncrna-long-long	NA	NA	NA	NA	NA	NA	NA	NA
ENST00000554859_CTD-2017C7.2_lncrna-promoter	0.013794	0.84275	0.82831	0.90563	0.82987	0.95608	0.992155	0.999818
ENST00000554988_RPPH1_lncrna-promoter	0.93482	0.91122	0.54933	0.99109	0.64353	0.99152	0.992155	0.999818
ENST00000555108_RP11-829H16.3_lncrna-long	-7.6782	-0.76223	0.0024127	0.12619	0.006723	0.30198	0.79769	0.958583
ENST00000555108_RP11-829H16.3_lncrna-promoter	NA	1.0124	NA	0.46229	NA	0.50458	NA	0.991871
ENST00000555168_NKAPP1_lncrna-long	0.062621	-1.7691	0.27116	0.028632	0.46036	0.11009	0.992155	0.944484
ENST00000555168_NKAPP1_lncrna-long-long	NA	0.56048	NA	0.47778	NA	0.51602	NA	0.992213
ENST00000555771_RP1-261D10.2_lncrna-long	0.59862	-0.67385	0.21233	0.025448	0.39203	0.092998	0.992155	0.944484
ENST00000555771_RP1-261D10.2_lncrna-long-long	NA	NA	NA	NA	NA	NA	NA	NA
ENST00000555771_RP1-261D10.2_lncrna-promoter	0.64498	0.69506	0.49863	0.015471	0.70555	0.065424	0.992155	0.944484
ENST00000555918_RP11-317N8.5_lncrna-long	-0.92142	-0.60764	0.039378	0.2883	0.12131	0.55303	0.839072	0.994106
ENST00000555918_RP11-317N8.5_lncrna-promoter	-0.076353	0.12602	0.69757	0.57088	0.72691	0.7193	0.992155	0.994106
ENST00000556361_RP11-72M17.1_lncrna-long	NA	-0.24856	NA	0.55023	NA	0.73239	NA	0.994106
ENST00000556361_RP11-72M17.1_lncrna-long-long	NA	NA	NA	NA	NA	NA	NA	NA
ENST00000556361_RP11-72M17.1_lncrna-promoter	0.17282	0.00089488	0.84962	0.32064	0.84875	0.61679	0.992155	0.994106
ENST00000556503_RP11-298I3.4_lncrna-long	-0.19604	-0.26625	0.23789	0.40958	0.43526	0.67925	0.992155	0.994106
ENST00000556578_RP4-647C14.3_lncrna-long	-0.51816	-0.60421	0.36007	0.10682	0.50682	0.29325	0.992155	0.958583
ENST00000556673_LINC01146_lncrna-long	2.1743	0.93972	0.99753	0.2793	0.99773	0.5362	0.999328	0.994106
ENST00000556673_LINC01146_lncrna-long-long	NA	-2.8174	NA	0.15248	NA	0.24822	NA	0.958583
ENST00000556673_LINC01146_lncrna-promoter	0.33531	0.15507	0.64993	0.067992	0.65708	0.20681	0.992155	0.958583
ENST00000556964_ADAM20P1_lncrna-long	-0.38539	-0.58021	0.071492	0.47478	0.18071	0.70348	0.874067	0.994106
ENST00000556964_ADAM20P1_lncrna-long-long	NA	0.62039	NA	0.8078	NA	0.80705	NA	0.994106
ENST00000557335_RP11-84C10.4_lncrna-long	-0.29305	-0.51734	0.46477	0.24486	0.5247	0.44647	0.992155	0.973479
ENST00000557335_RP11-84C10.4_lncrna-long-long	-0.34256	-0.34724	0.49914	0.22442	0.50275	0.34862	0.992155	0.958583
ENST00000557373_RP11-73E17.2_lncrna-long	1.2528	1.1959	0.93313	0.15533	0.93331	0.38293	0.992155	0.960097
ENST00000557373_RP11-73E17.2_lncrna-promoter	-0.38923	-1.6701	0.56509	0.044728	0.56605	0.14742	0.992155	0.958583
ENST00000557481_CTD-3049M7.1_lncrna-long	-0.21249	-0.37898	0.53772	0.40153	0.68291	0.6266	0.992155	0.994106
ENST00000557481_CTD-3049M7.1_lncrna-long-long	NA	1.0786	NA	0.71748	NA	0.71782	NA	0.994106
ENST00000557481_CTD-3049M7.1_lncrna-promoter	2.2157	0.14162	0.96578	0.1092	0.96641	0.28864	0.99242	0.958583
ENST00000557775_RP11-114N19.3_lncrna-long	-3.7859	-1.0808	0.10939	0.14245	0.18376	0.34179	0.878023	0.958583
ENST00000557775_RP11-114N19.3_lncrna-long-long	NA	-1.1955	NA	0.25489	NA	0.36657	NA	0.958583
ENST00000557775_RP11-114N19.3_lncrna-promoter	-1.0324	-1.1922	0.072089	0.14162	0.19176	0.40007	0.885796	0.960097
ENST00000557965_RP11-96O20.2_lncrna-long	NA	1.6201	NA	0.82382	NA	0.82273	NA	0.994106
ENST00000557965_RP11-96O20.2_lncrna-long-long	NA	1.4253	NA	0.68009	NA	0.68171	NA	0.994106
ENST00000558010_RP11-279F6.2_lncrna-long	-5.0279	0.23912	0.034564	0.91031	0.062191	0.92427	0.837446	0.995618
ENST00000558010_RP11-279F6.2_lncrna-long-long	NA	NA	NA	NA	NA	NA	NA	NA
ENST00000558010_RP11-279F6.2_lncrna-promoter	-0.58115	-0.31269	0.049209	0.35728	0.15824	0.6481	0.870446	0.994106
ENST00000558245_RP11-462P6.1_lncrna-long	1.332	1.3124	0.99794	0.64398	0.99776	0.78854	0.999328	0.994106
ENST00000558245_RP11-462P6.1_lncrna-long-long	NA	NA	NA	NA	NA	NA	NA	NA
ENST00000558245_RP11-462P6.1_lncrna-promoter	-0.98254	-1.4856	0.076157	0.019752	0.18797	0.080164	0.883576	0.944484
ENST00000558334_RP11-617F23.1_lncrna-long	0.65063	2.1858	0.84886	0.97512	0.85332	0.9752	0.992155	0.999818
ENST00000558334_RP11-617F23.1_lncrna-promoter	-0.21803	-0.85736	0.73135	0.084295	0.73179	0.24578	0.992155	0.958583
ENST00000558575_RP11-293M10.5_lncrna-long	-0.80783	-1.5062	0.2043	0.10367	0.38102	0.2872	0.992155	0.958583
ENST00000558575_RP11-293M10.5_lncrna-long-long	NA	NA	NA	NA	NA	NA	NA	NA
ENST00000558575_RP11-293M10.5_lncrna-promoter	-0.82205	-0.52625	0.14947	0.28619	0.30145	0.57914	0.986473	0.994106
ENST00000558637_RP11-158M2.4_lncrna-long	-0.019243	0.10931	0.21836	0.45664	0.44249	0.72007	0.992155	0.994106
ENST00000558637_RP11-158M2.4_lncrna-promoter	-0.41682	0.44242	0.32848	0.68585	0.47375	0.871	0.992155	0.994106
ENST00000558702_RP11-253M7.4_lncrna-long	0.49853	0.85654	0.33271	0.64386	0.55349	0.83506	0.992155	0.994106
ENST00000558702_RP11-253M7.4_lncrna-long-long	-3.3929	0.30709	0.027178	0.61036	0.049249	0.61982	0.837446	0.994106
ENST00000558702_RP11-253M7.4_lncrna-promoter	0.4193	1.0807	0.13558	0.6359	0.31526	0.85991	0.992155	0.994106
ENST00000558838_RP11-299G20.2_lncrna-long	0.054898	0.36374	0.51542	0.66996	0.62788	0.85117	0.992155	0.994106
ENST00000558899_RP5-914P20.5_lncrna-long	NA	NA	NA	NA	NA	NA	NA	NA
ENST00000559298_IQCH-AS1_lncrna-long-long	NA	-1.2171	NA	0.32099	NA	0.40865	NA	0.966405
ENST00000559298_IQCH-AS1_lncrna-promoter	0.28467	0.0028329	0.54788	0.58663	0.69146	0.75351	0.992155	0.994106
ENST00000559357_USP3-AS1_lncrna-long	0.36485	0.27482	0.3867	0.12337	0.55436	0.31192	0.992155	0.958583
ENST00000559357_USP3-AS1_lncrna-long-long	-1.4574	-0.85329	0.036311	0.1867	0.065091	0.29692	0.837446	0.958583
ENST00000559598_CRNDE_lncrna-long	1.1221	0.20018	0.98413	0.53968	0.98444	0.69362	0.997898	0.994106
ENST00000559598_CRNDE_lncrna-long-long	NA	NA	NA	NA	NA	NA	NA	NA
ENST00000559737_USP3-AS1_lncrna-promoter	0.26536	-0.19459	0.12811	0.86632	0.3203	0.95763	0.992155	0.999818
ENST00000559781_RP11-761I4.3_lncrna-long	0.34006	1.0089	0.9272	0.33168	0.92753	0.59937	0.992155	0.994106
ENST00000560295_CASC7_lncrna-long	-0.54637	-0.068644	0.019779	0.24215	0.071469	0.52087	0.837446	0.994106
ENST00000560295_CASC7_lncrna-long-long	0.10716	1.9298	0.6456	0.97355	0.6453	0.97412	0.992155	0.999818
ENST00000560295_CASC7_lncrna-promoter	0.67374	-1.7823	0.63427	0.010866	0.6445	0.055727	0.992155	0.944484
ENST00000560387_AC100830.3_lncrna-long	-6.5941	-0.43338	0.017236	0.070554	0.044436	0.16285	0.837446	0.958583
ENST00000560387_AC100830.3_lncrna-long-long	NA	1.2282	NA	0.59379	NA	0.60683	NA	0.994106
ENST00000560387_AC100830.3_lncrna-promoter	0.15475	0.72237	0.20872	0.48503	0.40058	0.73787	0.992155	0.994106
ENST00000560415_LINC00984_lncrna-long	0.07067	0.15956	0.42211	0.35837	0.57042	0.58272	0.992155	0.994106
ENST00000560415_LINC00984_lncrna-long-long	NA	NA	NA	NA	NA	NA	NA	NA
ENST00000560415_LINC00984_lncrna-promoter	0.2227	-0.36775	0.2358	0.089366	0.43283	0.28309	0.992155	0.958583
ENST00000560484_RP11-624L4.1_lncrna-long	0.42173	0.41396	0.7186	0.78574	0.71994	0.88792	0.992155	0.994106
ENST00000560484_RP11-624L4.1_lncrna-long-long	1.3929	2.3277	0.87106	0.849	0.87131	0.84774	0.992155	0.994106
ENST00000560484_RP11-624L4.1_lncrna-promoter	NA	-2.0052	NA	0.10546	NA	0.23106	NA	0.958583
ENST00000560518_RP11-430B1.2_lncrna-long	0.9383	0.1389	0.92038	0.31498	0.91971	0.51747	0.992155	0.992213
ENST00000560655_RP11-279F6.3_lncrna-long	0.10629	0.029193	0.71776	0.91131	0.81981	0.95888	0.992155	0.999818
ENST00000560655_RP11-279F6.3_lncrna-long-long	NA	NA	NA	NA	NA	NA	NA	NA
ENST00000560655_RP11-279F6.3_lncrna-promoter	-0.75193	-0.92369	0.028462	0.20874	0.096143	0.44063	0.839072	0.971999
ENST00000560743_RP11-265N7.1_lncrna-long	0.46766	-0.79646	0.40758	0.18511	0.55525	0.36089	0.992155	0.958583
ENST00000560743_RP11-265N7.1_lncrna-long-long	NA	-2.9137	NA	0.10425	NA	0.17575	NA	0.958583
ENST00000560743_RP11-265N7.1_lncrna-promoter	-0.72835	1.2614	0.072438	0.14808	0.21062	0.39446	0.898349	0.960097
ENST00000560800_NR2F2-AS1_lncrna-long	-0.30355	-0.029733	0.53527	0.33144	0.68064	0.5991	0.992155	0.994106
ENST00000560882_RP11-279F6.1_lncrna-promoter	0.097849	-0.7937	0.95112	0.11692	0.95025	0.33684	0.992155	0.958583
ENST00000561140_RP11-97O12.7_lncrna-long	-0.8386	-1.2867	0.080094	0.056458	0.1382	0.17759	0.85814	0.958583
ENST00000561140_RP11-97O12.7_lncrna-long-long	NA	-2.0639	NA	0.10782	NA	0.18125	NA	0.958583
ENST00000561140_RP11-97O12.7_lncrna-promoter	0.4797	0.86974	0.26142	0.81984	0.45276	0.90618	0.992155	0.994106
ENST00000561232_IQCH-AS1_lncrna-long	0.4177	-0.17586	0.47045	0.49743	0.68398	0.7621	0.992155	0.994106
ENST00000561241_RP11-244F12.3_lncrna-long	-0.71916	-1.6968	0.22465	0.016667	0.34173	0.069201	0.992155	0.944484
ENST00000561241_RP11-244F12.3_lncrna-promoter	-0.26913	0.98481	0.19461	0.9417	0.36696	0.95585	0.992155	0.999818
ENST00000561344_NR2F2-AS1_lncrna-long-long	5.4467	3.8445	0.99065	0.39708	0.99114	0.45861	0.997898	0.984675
ENST00000561705_RP11-44F21.5_lncrna-long	-2.3448	0.85974	0.077128	0.70993	0.15307	0.71068	0.870446	0.994106
ENST00000561705_RP11-44F21.5_lncrna-long-long	NA	-3.3912	NA	0.12684	NA	0.21011	NA	0.958583
ENST00000561705_RP11-44F21.5_lncrna-promoter	1.0796	0.8613	0.95553	0.80291	0.95535	0.80219	0.992155	0.994106
ENST00000561746_RP11-819C21.1_lncrna-long	NA	-0.21787	NA	0.62671	NA	0.63379	NA	0.994106
ENST00000561746_RP11-819C21.1_lncrna-long-long	NA	-1.8296	NA	0.096043	NA	0.1631	NA	0.958583
ENST00000561876_CTC-527H23.3_lncrna-long	-0.31797	0.89155	0.87902	0.068192	0.87865	0.2138	0.992155	0.958583
ENST00000561876_CTC-527H23.3_lncrna-promoter	-0.29601	-0.73703	0.018035	0.16367	0.057949	0.37416	0.837446	0.958583
ENST00000561978_PCAT1_lncrna-long	0.21442	-1.7389	0.87621	0.0060773	0.87562	0.025142	0.992155	0.944484
ENST00000561978_PCAT1_lncrna-long-long	-5.0954	-3.8845	0.026128	0.11788	0.047558	0.19656	0.837446	0.958583
ENST00000562038_RP11-566E18.3_lncrna-long	-1.5547	-0.44771	0.0027517	0.13227	0.014681	0.34156	0.806312	0.958583
ENST00000562038_RP11-566E18.3_lncrna-long-long	NA	NA	NA	NA	NA	NA	NA	NA
ENST00000562038_RP11-566E18.3_lncrna-promoter	1.2193	0.32756	0.80764	0.41328	0.82469	0.65392	0.992155	0.994106
ENST00000562077_RP11-529K1.2_lncrna-long	NA	1.5981	NA	0.90867	NA	0.90884	NA	0.994368
ENST00000562231_RP11-314O13.1_lncrna-long	0.2755	1.104	0.35651	0.76291	0.38135	0.76317	0.992155	0.994106
ENST00000562231_RP11-314O13.1_lncrna-long-long	NA	3.1012	NA	0.98858	NA	0.98891	NA	0.999818
ENST00000562231_RP11-314O13.1_lncrna-promoter	0.48845	0.5847	0.80241	0.11438	0.82129	0.30808	0.992155	0.958583
ENST00000562507_VAC14-AS1_lncrna-long	0.3883	-1.672	0.84742	0.0047467	0.84633	0.013496	0.992155	0.911386
ENST00000562507_VAC14-AS1_lncrna-promoter	0.5562	-0.11625	0.31954	0.0039004	0.46475	0.022093	0.992155	0.944484
ENST00000562573_RP11-1007O24.3_lncrna-long	-4.7261	-1.8548	0.025958	0.10289	0.047195	0.17373	0.837446	0.958583
ENST00000562573_RP11-1007O24.3_lncrna-long-long	NA	NA	NA	NA	NA	NA	NA	NA
ENST00000562577_RP11-219B4.7_lncrna-long	0.28236	-0.45441	0.14021	0.33203	0.2878	0.58658	0.982642	0.994106
ENST00000562710_LINC00565_lncrna-long	-0.024219	-0.32682	0.51078	0.023534	0.55384	0.087239	0.992155	0.944484
ENST00000562710_LINC00565_lncrna-long-long	NA	0.50239	NA	0.86444	NA	0.86427	NA	0.994106
ENST00000562710_LINC00565_lncrna-promoter	-1.0595	0.42547	0.014674	0.3093	0.060344	0.6074	0.837446	0.994106
ENST00000562848_AC012531.25_lncrna-long	-0.29549	-1.0881	0.45649	0.01079	0.61295	0.048332	0.992155	0.944484
ENST00000562848_AC012531.25_lncrna-long-long	NA	-0.078359	NA	0.42933	NA	0.4807	NA	0.991871
ENST00000562848_AC012531.25_lncrna-promoter	-0.72967	0.18111	0.27056	0.79678	0.39842	0.89339	0.992155	0.994106
ENST00000562866_VPS9D1-AS1_lncrna-long	0.10782	-0.75104	0.40783	0.0079574	0.57218	0.037824	0.992155	0.944484
ENST00000562866_VPS9D1-AS1_lncrna-promoter	0.24038	-0.57522	0.45131	0.2695	0.66615	0.56768	0.992155	0.994106
ENST00000562869_RP11-10O17.3_lncrna-long	-0.35623	0.030416	0.75544	0.62017	0.76704	0.75932	0.992155	0.994106
ENST00000562869_RP11-10O17.3_lncrna-long-long	-0.40513	0.93302	0.50568	0.81534	0.50881	0.81428	0.992155	0.994106
ENST00000562869_RP11-10O17.3_lncrna-promoter	0.15509	-0.29078	0.42563	0.25248	0.50048	0.45661	0.992155	0.983716
ENST00000563175_RP11-96D1.7_lncrna-long	0.65006	0.23424	0.99836	0.14264	0.99845	0.37534	0.999328	0.958583
ENST00000563175_RP11-96D1.7_lncrna-promoter	0.070894	0.72255	0.87713	0.79266	0.87647	0.79988	0.992155	0.994106
ENST00000563278_RP11-817O13.8_lncrna-long	0.65306	0.11926	0.77042	0.16845	0.77059	0.30289	0.992155	0.958583
ENST00000563278_RP11-817O13.8_lncrna-promoter	NA	NA	NA	NA	NA	NA	NA	NA
ENST00000563286_RP11-121C2.2_lncrna-long	NA	1.9845	NA	0.91193	NA	0.91328	NA	0.99478
ENST00000563424_RP11-401P9.4_lncrna-long	0.60847	0.23463	0.38694	0.64522	0.53449	0.82256	0.992155	0.994106
ENST00000563424_RP11-401P9.4_lncrna-long-long	1.5038	0.10584	0.94553	0.7307	0.94638	0.73102	0.992155	0.994106
ENST00000563424_RP11-401P9.4_lncrna-promoter	0.71984	-1.8135	0.053324	0.019352	0.14798	0.097428	0.870446	0.944484
ENST00000563464_RP11-1006G14.1_lncrna-long	-1.0631	-0.98176	0.034286	0.18296	0.10997	0.43099	0.839072	0.971999
ENST00000563464_RP11-1006G14.1_lncrna-promoter	-0.54387	0.38732	0.51477	0.90327	0.51743	0.90579	0.992155	0.994106
ENST00000563475_SNAI3-AS1_lncrna-long	-1.2832	-1.1758	0.012897	0.045162	0.043805	0.16392	0.837446	0.958583
ENST00000563592_ADPGK-AS1_lncrna-long	0.12623	0.2847	0.60829	0.10467	0.62378	0.26128	0.992155	0.958583
ENST00000563592_ADPGK-AS1_lncrna-long-long	NA	-0.68826	NA	0.20536	NA	0.32247	NA	0.958583
ENST00000563592_ADPGK-AS1_lncrna-promoter	-1.2843	-0.26266	0.050132	0.31641	0.12278	0.53765	0.839072	0.994106
ENST00000563635_RP11-29G8.3_lncrna-long	0.017044	1.3867	0.75886	0.61023	0.76943	0.76755	0.992155	0.994106
ENST00000564211_RP11-37C7.3_lncrna-long	0.31582	0.5634	0.20625	0.26384	0.38355	0.52573	0.992155	0.994106
ENST00000564211_RP11-37C7.3_lncrna-promoter	0.56937	1.0428	0.9846	0.012468	0.98495	0.054577	0.997898	0.944484
ENST00000564248_RP3-406A7.7_lncrna-long	0.13983	-0.89838	0.048719	0.14503	0.13692	0.34597	0.854145	0.958583
ENST00000564248_RP3-406A7.7_lncrna-long-long	NA	-4.099	NA	0.084758	NA	0.14532	NA	0.958583
ENST00000564248_RP3-406A7.7_lncrna-promoter	0.54877	-0.2592	0.59739	0.42513	0.73928	0.65087	0.992155	0.994106
ENST00000564305_RP11-243A14.1_lncrna-long	0.76943	-0.33766	0.24683	0.44441	0.39085	0.67945	0.992155	0.994106
ENST00000564305_RP11-243A14.1_lncrna-long-long	0.1294	0.65632	0.69373	0.77087	0.69367	0.77075	0.992155	0.994106
ENST00000564305_RP11-243A14.1_lncrna-promoter	0.37876	0.35362	0.35428	0.76543	0.45873	0.7792	0.992155	0.994106
ENST00000564471_CTB-113P19.4_lncrna-long	1.2609	-1.0312	0.21385	0.23258	0.32809	0.44454	0.992155	0.972597
ENST00000564471_CTB-113P19.4_lncrna-long-long	NA	-1.3175	NA	0.21522	NA	0.33618	NA	0.958583
ENST00000564471_CTB-113P19.4_lncrna-promoter	0.61369	0.085544	0.24412	0.29615	0.46821	0.59207	0.992155	0.994106
ENST00000564479_RP11-275F13.1_lncrna-long	-0.010364	-0.18441	0.30835	0.075946	0.45351	0.2261	0.992155	0.958583
ENST00000564479_RP11-275F13.1_lncrna-long-long	0.83127	1.0426	0.78437	0.34264	0.78411	0.42295	0.992155	0.971999
ENST00000564479_RP11-275F13.1_lncrna-promoter	0.33083	0.45887	0.070701	0.20281	0.20683	0.49175	0.893811	0.991871
ENST00000564492_LINC00261_lncrna-long	0.86589	0.4195	0.43524	0.39585	0.6273	0.66608	0.992155	0.994106
ENST00000564492_LINC00261_lncrna-long-long	NA	NA	NA	NA	NA	NA	NA	NA
ENST00000564492_LINC00261_lncrna-promoter	-0.020346	0.4949	0.92998	0.97448	0.93051	0.97464	0.992155	0.999818
ENST00000564834_LINC01003_lncrna-long	-0.20186	-0.62046	0.90535	0.10572	0.91853	0.31198	0.992155	0.958583
ENST00000564834_LINC01003_lncrna-long-long	NA	NA	NA	NA	NA	NA	NA	NA
ENST00000564834_LINC01003_lncrna-promoter	0.20619	-0.31638	0.9831	0.52208	0.98361	0.78111	0.997898	0.994106
ENST00000564837_RP11-611L7.1_lncrna-long	0.52571	-0.078791	0.27177	0.072275	0.49465	0.234	0.992155	0.958583
ENST00000564837_RP11-611L7.1_lncrna-long-long	NA	-0.12416	NA	0.68486	NA	0.68606	NA	0.994106
ENST00000564837_RP11-611L7.1_lncrna-promoter	-0.081451	-0.94961	0.10647	0.0072552	0.23624	0.039089	0.931045	0.944484
ENST00000564984_RP5-1142A6.9_lncrna-long	-0.70481	-0.39698	0.077071	0.29673	0.20156	0.5618	0.893811	0.994106
ENST00000564984_RP5-1142A6.9_lncrna-promoter	NA	0.34115	NA	0.46515	NA	0.50667	NA	0.991871
ENST00000565014_CDIPT-AS1_lncrna-long-long	0.85645	2.0218	0.91583	0.90576	0.91592	0.90602	0.992155	0.994106
ENST00000565044_RP11-734K21.5_lncrna-long	0.3693	0.16601	0.45647	0.1584	0.67079	0.3989	0.992155	0.960097
ENST00000565044_RP11-734K21.5_lncrna-long-long	NA	0.21155	NA	0.2502	NA	0.36373	NA	0.958583
ENST00000565044_RP11-734K21.5_lncrna-promoter	-0.27683	0.28324	0.67676	0.72674	0.7983	0.90439	0.992155	0.994106
ENST00000565152_RP11-388M20.1_lncrna-long	-0.78081	-1.8501	0.028276	0.13522	0.079123	0.3187	0.837446	0.958583
ENST00000565152_RP11-388M20.1_lncrna-promoter	-0.95744	-0.92009	0.11479	0.06164	0.24117	0.17247	0.931045	0.958583
ENST00000565162_AC004463.6_lncrna-long	-0.13474	-1.5195	0.054064	0.022083	0.14957	0.088268	0.870446	0.944484
ENST00000565162_AC004463.6_lncrna-promoter	-0.45035	-1.2922	0.11805	3.6668E-05	0.30882	0.00025248	0.992155	0.391089
ENST00000565493_LINC00657_lncrna-long	-0.41719	-0.78242	0.21538	0.13591	0.4082	0.34851	0.992155	0.958583
ENST00000565493_LINC00657_lncrna-long-long	NA	NA	NA	NA	NA	NA	NA	NA
ENST00000565493_LINC00657_lncrna-promoter	0.039207	-0.81987	0.39749	0.15078	0.61542	0.39933	0.992155	0.960097
ENST00000565513_RP11-382A20.2_lncrna-long	1.3124	-0.30229	0.92059	0.089202	0.92117	0.23123	0.992155	0.958583
ENST00000565513_RP11-382A20.2_lncrna-promoter	-1.7606	-0.088538	0.051875	0.25658	0.12594	0.47214	0.839072	0.991871
ENST00000565617_KB-1460A1.5_lncrna-long	1.1675	-0.013568	0.87164	0.16683	0.872	0.41191	0.992155	0.969043
ENST00000565617_KB-1460A1.5_lncrna-long-long	0.87779	-0.68291	0.63783	0.55558	0.63764	0.57583	0.992155	0.994106
ENST00000565617_KB-1460A1.5_lncrna-promoter	-0.75317	-2.8442	0.13289	0.02634	0.27237	0.095363	0.967071	0.944484
ENST00000565686_RP11-24M17.4_lncrna-long	0.089111	-0.46662	0.85423	0.10312	0.85755	0.3061	0.992155	0.958583
ENST00000565686_RP11-24M17.4_lncrna-long-long	NA	-1.9384	NA	0.20743	NA	0.32556	NA	0.958583
ENST00000565686_RP11-24M17.4_lncrna-promoter	0.77649	0.20903	0.99776	0.43727	0.9977	0.71449	0.999328	0.994106
ENST00000565700_RP11-517C16.2_lncrna-long	1.2417	-0.40063	0.9249	0.76569	0.92505	0.86839	0.992155	0.994106
ENST00000565700_RP11-517C16.2_lncrna-promoter	NA	-1.9578	NA	0.04228	NA	0.1248	NA	0.958583
ENST00000565714_RP11-483P21.2_lncrna-long	0.068852	-0.94697	0.025522	0.04208	0.064275	0.12425	0.837446	0.958583
ENST00000565714_RP11-483P21.2_lncrna-long-long	-3.9159	-0.21046	0.0096233	0.68741	0.018248	0.68874	0.806312	0.994106
ENST00000565944_RP11-111J6.2_lncrna-long	0.59186	0.46218	0.52306	0.5554	0.56249	0.781	0.992155	0.994106
ENST00000565944_RP11-111J6.2_lncrna-long-long	NA	NA	NA	NA	NA	NA	NA	NA
ENST00000565944_RP11-111J6.2_lncrna-promoter	-0.085981	-4.0568	0.25956	0.0035214	0.38543	0.014775	0.992155	0.911386
ENST00000566203_MMP24-AS1_lncrna-long	-0.41511	-0.015475	0.21754	0.48425	0.41119	0.71106	0.992155	0.994106
ENST00000566203_MMP24-AS1_lncrna-long-long	0.77817	-0.1482	0.59553	0.58209	0.59572	0.59739	0.992155	0.994106
ENST00000566203_MMP24-AS1_lncrna-promoter	0.21407	0.2263	0.64255	0.01252	0.81147	0.059339	0.992155	0.944484
ENST00000566575_CTA-250D10.23_lncrna-long	-0.95493	-1.0071	0.016046	0.06495	0.052371	0.20657	0.837446	0.958583
ENST00000566575_CTA-250D10.23_lncrna-promoter	-3.6593	-0.20026	0.018311	0.083999	0.057711	0.26283	0.837446	0.958583
ENST00000566733_RP1-140K8.5_lncrna-long	0.1914	-0.52952	0.90565	0.34054	0.90496	0.56394	0.992155	0.994106
ENST00000566733_RP1-140K8.5_lncrna-long-long	NA	NA	NA	NA	NA	NA	NA	NA
ENST00000566733_RP1-140K8.5_lncrna-promoter	-0.0086016	-0.73018	0.84817	0.19941	0.84934	0.48368	0.992155	0.991871
ENST00000566922_LA16c-385E7.1_lncrna-long	-0.25122	-0.14054	0.80403	0.30483	0.85194	0.57044	0.992155	0.994106
ENST00000566922_LA16c-385E7.1_lncrna-promoter	0.97208	1.8115	0.10764	0.002656	0.2858	0.014187	0.978332	0.911386
ENST00000566945_CTD-2199O4.3_lncrna-long	-0.64894	0.2529	0.22134	0.3363	0.33742	0.53363	0.992155	0.994106
ENST00000566945_CTD-2199O4.3_lncrna-long-long	NA	NA	NA	NA	NA	NA	NA	NA
ENST00000566974_RP11-6O2.4_lncrna-long	-0.75227	-0.99394	0.044546	0.13434	0.12686	0.34555	0.839072	0.958583
ENST00000567253_RP11-723O4.9_lncrna-long	-0.25399	0.36382	0.19357	0.14182	0.41275	0.37411	0.992155	0.958583
ENST00000567253_RP11-723O4.9_lncrna-long-long	NA	NA	NA	NA	NA	NA	NA	NA
ENST00000567253_RP11-723O4.9_lncrna-promoter	0.6916	1.2456	0.85236	0.99892	0.92498	0.99888	0.992155	0.999818
ENST00000567832_RP11-439E19.10_lncrna-long	-0.2076	-0.6671	0.014293	0.32801	0.053306	0.59552	0.837446	0.994106
ENST00000567832_RP11-439E19.10_lncrna-long-long	NA	-2.1901	NA	0.05192	NA	0.091854	NA	0.944484
ENST00000567832_RP11-439E19.10_lncrna-promoter	-1.2131	0.26653	0.094883	0.16251	0.20565	0.39557	0.893811	0.960097
ENST00000567968_RP5-1142A6.2_lncrna-long	-1.0783	-1.3593	0.040573	0.050508	0.13104	0.17867	0.841037	0.958583
ENST00000567968_RP5-1142A6.2_lncrna-promoter	-0.39739	-0.055678	0.41592	0.061699	0.57898	0.22326	0.992155	0.958583
ENST00000568571_RP11-469M7.1_lncrna-long	-1.1054	-1.375	0.14451	0.080578	0.24118	0.19684	0.931045	0.958583
ENST00000568571_RP11-469M7.1_lncrna-promoter	NA	NA	NA	NA	NA	NA	NA	NA
ENST00000568776_RP11-525K10.3_lncrna-long	0.11743	-0.1587	0.54838	0.0015352	0.69188	0.0073922	0.992155	0.911386
ENST00000568776_RP11-525K10.3_lncrna-long-long	NA	NA	NA	NA	NA	NA	NA	NA
ENST00000568776_RP11-525K10.3_lncrna-promoter	-1.2162	-0.094365	0.011327	0.028885	0.039407	0.11097	0.837446	0.944484
ENST00000568862_RP11-333I13.1_lncrna-long	-0.20742	-0.2489	0.75288	0.47832	0.79351	0.73362	0.992155	0.994106
ENST00000568862_RP11-333I13.1_lncrna-long-long	-0.71444	-0.79237	0.12683	0.21411	0.21045	0.33466	0.898349	0.958583
ENST00000568862_RP11-333I13.1_lncrna-promoter	0.14503	-0.10383	0.72033	0.58017	0.72036	0.72669	0.992155	0.994106
ENST00000568928_RP11-16P6.1_lncrna-long	0.27369	-2.3966	0.82127	0.019994	0.8231	0.073689	0.992155	0.944484
ENST00000568928_RP11-16P6.1_lncrna-promoter	0.96069	0.051608	0.755	0.61565	0.75515	0.83871	0.992155	0.994106
ENST00000569134_RP11-48B3.4_lncrna-long	-3.9496	-0.73461	0.011812	0.4271	0.039623	0.66502	0.837446	0.994106
ENST00000569134_RP11-48B3.4_lncrna-long-long	NA	-1.8068	NA	0.17668	NA	0.28291	NA	0.958583
ENST00000569134_RP11-48B3.4_lncrna-promoter	-0.19649	-1.2542	0.72296	0.044109	0.74359	0.14579	0.992155	0.958583
ENST00000569267_RP11-250B2.5_lncrna-long	0.063593	0.66637	0.21361	0.74537	0.39376	0.89228	0.992155	0.994106
ENST00000569267_RP11-250B2.5_lncrna-long-long	NA	NA	NA	NA	NA	NA	NA	NA
ENST00000569267_RP11-250B2.5_lncrna-promoter	-1.5792	-0.84989	0.072053	0.11193	0.16463	0.30314	0.870446	0.958583
ENST00000569284_TEN1-CDK3_lncrna-long	0.72556	1.1998	0.36997	0.9658	0.51727	0.96854	0.992155	0.999818
ENST00000569306_LINC00371_lncrna-long	-0.13773	1.3721	0.78288	0.65857	0.78324	0.84393	0.992155	0.994106
ENST00000569306_LINC00371_lncrna-long-long	-4.0124	-1.8125	0.093118	0.18258	0.15849	0.29129	0.870446	0.958583
ENST00000569742_RP11-797A18.4_lncrna-long	-0.97725	-0.78054	0.032803	0.15781	0.10607	0.38716	0.839072	0.960097
ENST00000569742_RP11-797A18.4_lncrna-promoter	0.19744	-0.59979	0.51181	0.0054155	0.62624	0.018399	0.992155	0.919355
ENST00000570130_RP11-480A16.1_lncrna-long	0.05485	-1.3365	0.050361	0.12235	0.14089	0.32277	0.863749	0.958583
ENST00000570130_RP11-480A16.1_lncrna-long-long	NA	NA	NA	NA	NA	NA	NA	NA
ENST00000570186_RP11-203B7.2_lncrna-long	-1.2929	0.34744	0.054319	0.81736	0.12206	0.85015	0.839072	0.994106
ENST00000570186_RP11-203B7.2_lncrna-long-long	NA	NA	NA	NA	NA	NA	NA	NA
ENST00000570186_RP11-203B7.2_lncrna-promoter	NA	0.72419	NA	0.73519	NA	0.73526	NA	0.994106
ENST00000570843_RP11-473M20.16_lncrna-long	0.62299	-0.27735	0.64518	0.46021	0.78684	0.73344	0.992155	0.994106
ENST00000570843_RP11-473M20.16_lncrna-long-long	-1.1539	-1.6243	0.10891	0.046442	0.18303	0.082816	0.878023	0.944484
ENST00000570843_RP11-473M20.16_lncrna-promoter	0.13554	0.063021	0.95257	0.044287	0.95587	0.17626	0.992155	0.958583
ENST00000571091_MIR22HG_lncrna-long	-0.67667	0.78953	0.075882	0.11045	0.21188	0.30014	0.900848	0.958583
ENST00000571113_RP11-497H17.1_lncrna-long	0.65981	1.47	0.038783	0.95348	0.12007	0.97067	0.839072	0.999818
ENST00000571113_RP11-497H17.1_lncrna-promoter	0.064958	-0.27538	0.59918	0.52765	0.75993	0.78541	0.992155	0.994106
ENST00000572067_CTC-479C5.10_lncrna-long	-1.1994	-1.8986	0.040552	0.03294	0.11666	0.11419	0.839072	0.948721
ENST00000572353_RP11-353N14.4_lncrna-long	-0.14816	-0.43403	0.071518	0.18636	0.19061	0.44174	0.885796	0.971999
ENST00000572353_RP11-353N14.4_lncrna-long-long	NA	2.517	NA	0.98612	NA	0.98666	NA	0.999818
ENST00000572353_RP11-353N14.4_lncrna-promoter	-4.6883	-0.1867	0.00012097	0.40942	0.00055994	0.69153	0.243812	0.994106
ENST00000572856_DLGAP1-AS2_lncrna-long	1.0629	-0.0667	0.02871	0.20026	0.071929	0.46194	0.837446	0.989695
ENST00000572856_DLGAP1-AS2_lncrna-long-long	-3.4364	-2.0413	0.073579	0.22404	0.12759	0.34824	0.839072	0.958583
ENST00000572856_DLGAP1-AS2_lncrna-promoter	0.69496	-0.47706	0.7172	0.22954	0.7186	0.50359	0.992155	0.991871
ENST00000573063_CTC-277H1.7_lncrna-long	-0.85961	-1.0634	0.072405	0.21529	0.1822	0.44963	0.878023	0.975462
ENST00000573063_CTC-277H1.7_lncrna-promoter	0.5956	-1.425	0.87308	0.031718	0.87255	0.13034	0.992155	0.958583
ENST00000574365_RP11-304F15.7_lncrna-long	0.70719	-0.015195	0.54763	0.5338	0.64273	0.75048	0.992155	0.994106
ENST00000574365_RP11-304F15.7_lncrna-promoter	NA	1.7378	NA	0.25147	NA	0.39425	NA	0.960097
ENST00000575139_RP11-473M20.14_lncrna-long	-0.18614	0.3678	0.29498	0.32296	0.50262	0.57921	0.992155	0.994106
ENST00000575890_CTC-524C5.2_lncrna-long	0.2128	0.57304	0.23022	0.68421	0.42605	0.83948	0.992155	0.994106
ENST00000575890_CTC-524C5.2_lncrna-promoter	-3.249	0.22135	0.12377	0.90162	0.20581	0.90166	0.893811	0.994106
ENST00000575930_RP11-156P1.3_lncrna-long	0.54565	0.20613	0.75893	0.4934	0.75937	0.70088	0.992155	0.994106
ENST00000575930_RP11-156P1.3_lncrna-long-long	NA	-1.267	NA	0.19363	NA	0.30651	NA	0.958583
ENST00000576250_RP11-473M20.7_lncrna-long	-0.44262	0.058371	0.45925	0.080613	0.60389	0.2407	0.992155	0.958583
ENST00000576250_RP11-473M20.7_lncrna-promoter	-0.031469	0.6609	0.66948	0.36839	0.66907	0.59319	0.992155	0.994106
ENST00000576365_RP11-212I21.4_lncrna-long	0.71121	1.2324	0.93511	0.95882	0.9355	0.96416	0.992155	0.999818
ENST00000576365_RP11-212I21.4_lncrna-promoter	-0.099714	-0.83709	0.57965	0.077947	0.57993	0.20757	0.992155	0.958583
ENST00000576749_MIR22HG_lncrna-promoter	-0.99822	-0.31906	0.011596	0.42826	0.03894	0.69817	0.837446	0.994106
ENST00000576871_RP11-166P13.3_lncrna-long	0.48988	-0.089759	0.94256	0.75676	0.94289	0.90519	0.992155	0.994106
ENST00000576871_RP11-166P13.3_lncrna-long-long	0.27843	-0.64359	0.53649	0.18318	0.53829	0.29213	0.992155	0.958583
ENST00000576963_RP11-353N14.2_lncrna-long	-0.18499	0.78839	0.17152	0.50627	0.35499	0.72907	0.992155	0.994106
ENST00000576963_RP11-353N14.2_lncrna-long-long	NA	-0.55423	NA	0.47966	NA	0.5173	NA	0.992213
ENST00000576963_RP11-353N14.2_lncrna-promoter	0.37336	-0.0071882	0.90448	0.2426	0.94834	0.54776	0.992155	0.994106
ENST00000577672_RP1-283E3.4_lncrna-long	0.70947	0.66078	0.99126	0.7519	0.99117	0.87097	0.997898	0.994106
ENST00000581913_FAM211A-AS1_lncrna-long-long	NA	NA	NA	NA	NA	NA	NA	NA
ENST00000582301_CDKN2B-AS1_lncrna-long	0.30065	0.38248	0.92924	0.46855	0.93277	0.73976	0.992155	0.994106
ENST00000582301_CDKN2B-AS1_lncrna-long-long	0.44153	-0.66434	0.80768	0.56779	0.8072	0.58584	0.992155	0.994106
ENST00000583400_FAM211A-AS1_lncrna-promoter	0.5303	-0.26471	0.9502	0.21482	0.95086	0.50895	0.992155	0.991871
ENST00000585451_TTN-AS1_lncrna-promoter	-0.13701	-0.33665	0.060758	0.49826	0.16773	0.72243	0.87058	0.994106
ENST00000587534_CTD-2020K17.3_lncrna-long	-0.32984	0.37323	0.39553	0.3111	0.56148	0.57751	0.992155	0.994106
ENST00000587534_CTD-2020K17.3_lncrna-promoter	NA	-2.076	NA	0.0025179	NA	0.011803	NA	0.911386
ENST00000589187_SNHG5_lncrna-promoter	-0.56126	-1.5718	0.17005	0.033584	0.35329	0.14257	0.992155	0.958583
ENST00000590413_LAMTOR5-AS1_lncrna-long	0.27103	-0.62262	0.43062	0.0041709	0.57922	0.021627	0.992155	0.944484
ENST00000590413_LAMTOR5-AS1_lncrna-promoter	-2.7977	-0.1341	0.044973	0.39905	0.11276	0.66904	0.839072	0.994106
ENST00000591116_AC012309.5_lncrna-long	-0.35873	-1.1753	0.024837	0.055981	0.08737	0.18661	0.839072	0.958583
ENST00000591116_AC012309.5_lncrna-long-long	-0.43306	-3.7867	0.39366	0.095808	0.41112	0.16263	0.992155	0.958583
ENST00000591116_AC012309.5_lncrna-promoter	0.22034	-0.26929	0.50672	0.19143	0.65632	0.44226	0.992155	0.971999
ENST00000591357_JRK_lncrna-long	-0.42529	0.00075044	0.41387	0.080282	0.56169	0.24	0.992155	0.958583
ENST00000591357_JRK_lncrna-long-long	NA	-0.34207	NA	0.67984	NA	0.6815	NA	0.994106
ENST00000591357_JRK_lncrna-promoter	0.84438	-1.2751	0.29639	0.1018	0.55281	0.30747	0.992155	0.958583
ENST00000591896_SLC26A4-AS1_lncrna-long-long	NA	NA	NA	NA	NA	NA	NA	NA
ENST00000592070_LINC00629_lncrna-long	0.38599	1.0361	0.28652	0.11012	0.43133	0.27168	0.992155	0.958583
ENST00000592070_LINC00629_lncrna-long-long	0.68372	-0.95368	0.88614	0.40748	0.88632	0.4656	0.992155	0.991871
ENST00000592070_LINC00629_lncrna-promoter	0.99274	-0.66736	0.96975	0.20768	0.97029	0.496	0.992978	0.991871
ENST00000592823_SRD5A3-AS1_lncrna-long	0.12233	0.43799	0.84406	0.64959	0.84549	0.82439	0.992155	0.994106
ENST00000592823_SRD5A3-AS1_lncrna-long-long	NA	1.275	NA	0.61374	NA	0.62278	NA	0.994106
ENST00000596365_LINC00649_lncrna-long	-0.16656	0.22025	0.55594	0.86851	0.70965	0.93293	0.992155	0.998697
ENST00000596365_LINC00649_lncrna-long-long	1.3411	1.9402	0.95718	0.97255	0.95758	0.97316	0.992155	0.999818
ENST00000596365_LINC00649_lncrna-promoter	0.0052354	0.62701	0.57622	0.56585	0.71651	0.81369	0.992155	0.994106
ENST00000596663_AC007743.1_lncrna-long	0.20593	0.85117	0.43584	0.76408	0.58464	0.89863	0.992155	0.994106
ENST00000596663_AC007743.1_lncrna-long-long	NA	-6.5067	NA	0.0086006	NA	0.016232	NA	0.911386
ENST00000596992_RNASEH2B-AS1_lncrna-long	-0.64218	-0.80055	0.43134	0.087987	0.44322	0.25554	0.992155	0.958583
ENST00000596992_RNASEH2B-AS1_lncrna-long-long	NA	NA	NA	NA	NA	NA	NA	NA
ENST00000598742_RPS19_gene	-0.67134	-0.59349	0.033597	0.054991	0.14462	0.26151	0.865759	0.958583
ENST00000598742_RPS19_intron	-0.40388	-0.36228	0.012546	0.42972	0.079835	0.85005	0.837446	0.994106
ENST00000598742_RPS19_promoter	0.49441	-0.11343	0.40839	0.53729	0.5727	0.81629	0.992155	0.994106
ENST00000598742_RPS19_promoter-long	0.1743	-0.21033	0.065497	0.13133	0.20822	0.39812	0.893811	0.960097
ENST00000598742_RPS19_strand	0.11018	-0.36434	0.83	0.0072168	0.8886	0.042535	0.992155	0.944484
ENST00000599431_RP11-446H18.5_lncrna-long	2.2561	-0.81147	0.14267	0.27302	0.23878	0.52756	0.931045	0.994106
ENST00000599431_RP11-446H18.5_lncrna-long-long	NA	0.82325	NA	0.69669	NA	0.69766	NA	0.994106
ENST00000599431_RP11-446H18.5_lncrna-promoter	-5.5675	-1.4255	0.0020079	0.07943	0.0085697	0.26252	0.79769	0.958583
ENST00000600340_RP11-315I20.1_lncrna-long	-0.11914	-1.4002	0.056418	0.022596	0.12507	0.084318	0.839072	0.944484
ENST00000600340_RP11-315I20.1_lncrna-long-long	0.15008	1.1422	0.7739	0.93025	0.77383	0.93075	0.992155	0.998697
ENST00000601318_INTS6-AS1_lncrna-long	-4.3335	2.1399	0.067915	0.79289	0.11879	0.89147	0.839072	0.994106
ENST00000601318_INTS6-AS1_lncrna-long-long	-3.4443	-1.0397	0.068512	0.20783	0.11971	0.326	0.839072	0.958583
ENST00000601500_CTD-2314G24.2_lncrna-long	-3.4749	-2.0582	0.063432	0.055772	0.11147	0.15975	0.839072	0.958583
ENST00000601500_CTD-2314G24.2_lncrna-long-long	-4.5775	-2.6965	0.044701	0.054473	0.079909	0.095856	0.837446	0.944484
ENST00000601500_CTD-2314G24.2_lncrna-promoter	0.46798	-1.3621	0.011321	0.078959	0.029588	0.20969	0.837446	0.958583
ENST00000603672_FTX_lncrna-long	0.74258	-1.42	0.33256	0.14458	0.44682	0.23649	0.992155	0.958583
ENST00000603672_FTX_lncrna-long-long	NA	-3.4571	NA	0.036011	NA	0.064842	NA	0.944484
ENST00000603672_FTX_lncrna-promoter	-0.14906	-0.88422	0.23502	0.24228	0.37877	0.52105	0.992155	0.994106
ENST00000603928_LINC00094_lncrna-long	1.3927	0.21057	0.84927	0.038184	0.87295	0.13989	0.992155	0.958583
ENST00000603928_LINC00094_lncrna-promoter	0.018108	-0.30701	0.10964	0.30552	0.2409	0.60368	0.931045	0.994106
ENST00000605833_VIM-AS1_lncrna-long	-3.5963	-0.69331	0.02614	0.17776	0.074458	0.39522	0.837446	0.960097
ENST00000605833_VIM-AS1_lncrna-long-long	NA	0.17957	NA	0.6163	NA	0.62488	NA	0.994106
ENST00000605899_RAET1E-AS1_lncrna-long	0.14252	0.42596	0.42697	0.55687	0.62171	0.76867	0.992155	0.994106
ENST00000606388_RP11-545I5.3_lncrna-long	0.095606	0.30057	0.65021	0.70723	0.77775	0.82833	0.992155	0.994106
ENST00000606388_RP11-545I5.3_lncrna-long-long	NA	NA	NA	NA	NA	NA	NA	NA
ENST00000606998_RP11-356I2.4_lncrna-long	0.15767	-0.20655	0.77765	0.13538	0.78454	0.3474	0.992155	0.958583
ENST00000606998_RP11-356I2.4_lncrna-long-long	0.47605	0.15912	0.71392	0.66969	0.71403	0.67215	0.992155	0.994106
ENST00000606998_RP11-356I2.4_lncrna-promoter	-0.11692	0.6345	0.25233	0.99389	0.45319	0.9937	0.992155	0.999818
ENST00000607033_RP3-323P13.2_lncrna-long	0.084699	-0.37252	0.76257	0.35623	0.79879	0.62577	0.992155	0.994106
ENST00000607033_RP3-323P13.2_lncrna-long-long	NA	NA	NA	NA	NA	NA	NA	NA
ENST00000607149_RP11-337C18.8_lncrna-long	-1.5125	-2.1717	0.030486	0.059975	0.091071	0.19598	0.839072	0.958583
ENST00000607286_CTD-2228K2.7_lncrna-long	0.35257	0.17106	0.24708	0.58691	0.44673	0.82591	0.992155	0.994106
ENST00000607286_CTD-2228K2.7_lncrna-promoter	0.2558	0.30935	0.4823	0.71047	0.70291	0.903	0.992155	0.994106
ENST00000607322_RP11-498P14.5_lncrna-long	-0.52668	-1.0773	0.22173	0.226	0.33787	0.48317	0.992155	0.991871
ENST00000607322_RP11-498P14.5_lncrna-long-long	NA	NA	NA	NA	NA	NA	NA	NA
ENST00000607322_RP11-498P14.5_lncrna-promoter	0.94425	-0.74363	0.45612	0.21655	0.60247	0.42623	0.992155	0.971999
ENST00000609207_RP11-54O7.3_lncrna-long	0.28813	-0.19875	0.73548	0.27445	0.78504	0.5376	0.992155	0.994106
ENST00000609207_RP11-54O7.3_lncrna-long-long	NA	-3.2218	NA	0.022807	NA	0.041755	NA	0.944484
ENST00000609207_RP11-54O7.3_lncrna-promoter	-0.56395	0.12277	0.022654	0.95003	0.087488	0.98112	0.839072	0.999818
ENST00000609401_RP11-357C3.3_lncrna-promoter	-1.3406	-1.6228	0.00486	0.07786	0.022275	0.24768	0.806312	0.958583
ENST00000609836_RP11-268G12.3_lncrna-long	0.031601	-1.3753	0.87283	0.15877	0.87329	0.35971	0.992155	0.958583
ENST00000609836_RP11-268G12.3_lncrna-long-long	-0.77805	2.2681	0.086519	0.92296	0.14814	0.92335	0.870446	0.995339
ENST00000609932_CECR7_lncrna-long	-0.095523	0.12669	0.57179	0.20552	0.57257	0.46956	0.992155	0.991871
ENST00000609932_CECR7_lncrna-promoter	0.43117	0.54597	0.88545	0.73198	0.89422	0.86118	0.992155	0.994106
ENST00000610009_STX18-AS1_lncrna-long	-0.067128	-2.2453	0.20473	0.026211	0.31687	0.09505	0.992155	0.944484
ENST00000610009_STX18-AS1_lncrna-long-long	0.67724	-0.75492	0.79318	0.16445	0.79278	0.26512	0.992155	0.958583
ENST00000610088_RP11-357C3.3_lncrna-long	0.53402	-0.16114	0.75714	0.058334	0.79576	0.19208	0.992155	0.958583
ENST00000610088_RP11-357C3.3_lncrna-long-long	NA	NA	NA	NA	NA	NA	NA	NA
ENST00000610091_RP11-417J8.6_lncrna-long-long	NA	NA	NA	NA	NA	NA	NA	NA
HOTAIR_HOTAIR	0.074005	0.71494	0.45617	0.34491	0.7743	0.77657	0.992155	0.994106
NUTM2A-AS1_NUTM2A-AS1	-8.3764	-2.4578	0.00013626	0.069044	0.00025587	0.17751	0.200495	0.958583
NonTargetControl_NonTarget	NA	NA	NA	NA	NA	NA	NA	NA
OSGEPL1-AS1_OSGEPL1-AS1	0.52209	0.52852	0.15756	0.56009	0.35072	0.84896	0.992155	0.994106
PCA4_PCA4	-0.39637	-1.6251	0.10046	0.033335	0.2481	0.14164	0.93168	0.958583
RP11-148K1.12_RP11-148K1.12	0.37738	0.07606	0.06147	0.12657	0.18588	0.35469	0.881765	0.958583
SChLAP1_SChLAP1	-0.70181	-1.3189	0.070688	0.15777	0.16202	0.36553	0.870446	0.958583
TP53TG1_TP53TG1	0.33023	-0.98896	0.94885	0.072929	0.96171	0.27249	0.992155	0.958583
tggene_R34	0.13461	0.46258	0.54654	0.040712	0.83407	0.19452	0.992155	0.958583
