# Supplementary material for: Genome-scale pan-cancer interrogation of lncRNA dependencies using CasRx
Source: Nat Methods. 2024 Feb 26;21(4):584–96. doi: 10.1038/s41592-024-02190-0 (PMC11009108; doi:10.1038/s41592-024-02190-0)
Supplement: Supplementary file 4 — Supplementary Tables 1–18. [file 41592_2024_2190_MOESM4_ESM.zip › Supplementary_tables/Supplementary_table17.csv]

sgRNA	Gene	HeLa_Ref_rep1.counts	HeLa_Ref_rep2.counts	HeLa_Exp_rep1.counts	HeLa_Exp_rep2.counts	HeLa_Ref_rep1.lfc	HeLa_Ref_rep2.lfc	HeLa_Exp_rep1.lfc	HeLa_Exp_rep2.lfc	K562_Ref_rep1.counts	K562_Ref_rep2.counts	K562_Exp_rep1.counts	K562_Exp_rep2.counts	K562_Ref_rep1.lfc	K562_Ref_rep2.lfc	K562_Exp_rep1.lfc	K562_Exp_rep2.lfc
Negctrl_1	Negctrl_1	129	47	179	94	0.525577823793504	-0.525577823793504	0.412545334211629	-0.234970036157968	200	299	555	248	-0.19699745054589757	0.19699745054589757	0.8564563774869165	-0.13018724346879207
Negctrl_10	Negctrl_10	281	365	487	598	-0.183495482547448	0.183495482547448	-0.017228974615231	0.323515038802425	428	595	889	483	-0.1711512203750445	0.1711512203750445	0.5829811702233636	-0.21650131798043004
Negctrl_100	Negctrl_100	409	440	905	676	-0.059635018570736	0.059635018570735	0.445717948657448	0.113676906192943	1081	1026	2599	2196	0.08049982576090464	-0.08049982576090553	1.082900767307212	0.8473769183940014
Negctrl_101	Negctrl_101	65	178	266	100	-0.58262347400367	0.58262347400367	0.536331118407611	-0.525557781272597	312	360	116	894	-0.04792402350787439	0.04792402350787439	-1.2997669930302147	1.1111417680337285
Negctrl_102	Negctrl_102	921	708	1742	1620	0.172884607332112	-0.172884607332112	0.472656067623928	0.439756995687639	923	1359	1906	1985	-0.22065887587325772	0.2206588758732586	0.563011412429506	0.6208949227017824
Negctrl_103	Negctrl_103	35	41	123	115	-0.071981785980976	0.071981785980976	0.711412474925605	0.692189908897447	110	116	88	127	0.005899136739416333	-0.005899136739416333	-0.33595585001117523	-0.006321525819290574
Negctrl_104	Negctrl_104	274	264	465	552	0.014463443446863	-0.014463443446863	0.152605600255975	0.446714895630831	616	758	1730	4594	-0.09458794438463647	0.09458794438463647	1.097625820999172	2.475175919700559
Negctrl_105	Negctrl_105	58	88	220	121	-0.223880727738623	0.223880727738623	0.775241742268394	0.146420094760962	266	320	166	146	-0.07210144429561804	0.07210144429561804	-0.7776909118602284	-0.9078916899509255
Negctrl_106	Negctrl_106	131	195	205	357	-0.253373321133059	0.253373321133059	-0.224830894181303	0.528546101655447	488	495	942	262	0.033079043862359825	-0.03307904386235938	0.6963308587848718	-0.9273541121620208
Negctrl_107	Negctrl_107	350	270	571	512	0.16164563562097	-0.161645635620969	0.249490261717652	0.169381811862316	609	653	1115	993	-0.002884054608311537	0.002884054608311093	0.5989883518900303	0.44258215218355
Negctrl_108	Negctrl_108	349	491	685	834	-0.240803884671359	0.240803884671359	0.09658547744459	0.432879995379092	810	726	1039	895	0.11744289364404725	-0.1174428936440477	0.24168709170165759	0.04105071081538725
Negctrl_109	Negctrl_109	149	112	250	228	0.160360528195788	-0.160360528195787	0.274893622710586	0.222265264554002	294	271	220	390	0.08818038964531283	-0.08818038964531283	-0.4342239490514008	0.24295696025356195
Negctrl_11	Negctrl_11	111	32	100	106	0.599530855822536	-0.599530855822535	0.027275778291381	0.137510752381972	233	284	331	38	-0.0783033523336436	0.0783033523336436	0.15193616466867255	-1.7972828390426756
Negctrl_110	Negctrl_110	96	85	230	221	0.058777517104529	-0.058777517104528	0.584342230852055	0.595679576121286	233	174	76	241	0.20093696109095083	-0.2009369610909506	-1.0629552625301308	0.05945753129896891
Negctrl_111	Negctrl_111	89	92	142	193	-0.026577470535776	0.026577470535776	0.021206634719215	0.430942375090349	133	175	49	3	-0.109849495283171	0.10984949528317123	-1.0666112971154482	-1.8176318918451984
Negctrl_112	Negctrl_112	317	350	524	758	-0.075930769182724	0.075930769182724	0.028763843190571	0.594577492843901	1020	955	903	1717	0.08951885673815685	-0.08951885673815685	-0.2895891767763228	0.5924382843760005
Negctrl_113	Negctrl_113	230	168	334	236	0.188858799140677	-0.188858799140677	0.123766558012989	-0.250298269740898	318	380	748	468	-0.06988476154683765	0.06988476154683765	0.8262060490535887	0.21753636952829103
Negctrl_114	Negctrl_114	139	313	397	202	-0.524705158018398	0.524705158018397	0.260390908425338	-0.525672471629065	142	184	136	223	-0.10337322310694508	0.10337322310694508	-0.30584114929710915	0.21539201438324596
Negctrl_115	Negctrl_115	18	79	90	40	NA	NA	NA	NA	108	182	265	7	-0.23408038203810655	0.23408038203810655	0.5539160802981953	-1.6526742674626282
Negctrl_116	Negctrl_116	642	446	1107	839	0.239375036454072	-0.239375036454071	0.407009467525379	0.09185424545283	868	1148	1109	1380	-0.1461687464214254	0.1461687464214254	-0.026813767365640118	0.27412729407686154
Negctrl_117	Negctrl_117	351	403	641	333	-0.102874605206659	0.102874605206659	0.136932955127729	-0.663350846980543	616	803	480	1107	-0.13327780333019668	0.13327780333019623	-0.6619273600759352	0.4447854122016226
Negctrl_118	Negctrl_118	139	141	156	322	-0.01764526665825	0.017645266658249	-0.377546143830363	0.56065316050749	304	429	732	413	-0.17386217625575373	0.1738621762557533	0.7487242943209527	0.011407732815674976
Negctrl_119	Negctrl_119	86	112	101	115	-0.156768318377885	0.156768318377885	-0.433145386042867	-0.247165948073212	139	159	609	270	-0.036026458978136944	0.036026458978136944	1.5325039889142376	0.5234711684516891
Negctrl_12	Negctrl_12	215	140	555	465	0.257060596677393	-0.257060596677393	0.944022222154367	0.773837822803504	376	451	274	972	-0.07383121598893272	0.073831215988932275	-0.6498588991368011	0.9662091676215576
Negctrl_120	Negctrl_120	247	249	421	329	-0.014987389003613	0.014987389003613	0.12750255841741	-0.12836214967278	374	432	1112	336	-0.049782777291933034	0.04978277729193348	1.1786430490183601	-0.3753386112719288
Negctrl_121	Negctrl_121	162	158	167	171	0.006113259641524	-0.006113259641524	-0.462186680726855	-0.377902813507473	269	217	698	795	0.16358930113407055	-0.163589301134071	1.1712244636708022	1.345134236749506
Negctrl_122	Negctrl_122	101	70	253	257	0.190316309179947	-0.190316309179947	0.775619213689194	0.856064360403174	208	323	1599	679	-0.22155794820667607	0.2215579482066765	2.2125987327889725	1.051717960704845
Negctrl_123	Negctrl_123	109	191	234	227	-0.347649466930586	0.347649466930586	0.05518174228174	0.07821108039883	135	339	206	158	-0.4857303816532128	0.48573038165321325	-0.20368262726070663	-0.48482620705152235
Negctrl_124	Negctrl_124	705	589	1050	978	0.113887726025996	-0.113887726025997	0.078544102971549	0.048341039776276	1172	1607	1691	4921	-0.1733299899951879	0.1733299899951879	0.1164121686764572	1.6235418961505816
Negctrl_125	Negctrl_125	77	33	30	174	0.385367481832971	-0.38536748183297	-0.753218611516154	0.876621340469925	69	109	45	281	-0.17069208199156272	0.17069208199156272	-0.5788200765090556	1.0813092473928154
Negctrl_126	Negctrl_126	172	165	193	402	0.01640033016834	-0.01640033016834	-0.357414149751627	0.62212124784786	283	310	752	284	-0.015570192948887396	0.015570192948886952	1.0297669593677212	-0.1979102341945742
Negctrl_127	Negctrl_127	182	136	392	300	0.169240609540732	-0.169240609540732	0.607484675261079	0.326946848600638	357	328	746	359	0.09286363652216645	-0.09286363652216689	0.8419225427771231	-0.09375576027272947
Negctrl_128	Negctrl_128	164	301	330	393	-0.398266591852713	0.398266591852714	-0.052681108850025	0.236697114747857	537	412	967	1000	0.21255258891339057	-0.21255258891339057	0.7865573060088775	0.8331299923454636
Negctrl_129	Negctrl_129	547	364	1013	787	0.266211574182742	-0.266211574182742	0.531377574601375	0.251367743118136	916	768	762	1226	0.16321871309510527	-0.16321871309510572	-0.29637932804553246	0.34770774894984235
Negctrl_13	Negctrl_13	303	211	422	374	0.225236802950104	-0.225236802950105	0.103523754865756	0.010193150555817	294	489	1457	496	-0.27793807762944356	0.27793807762944356	1.619288872831207	0.17939771659344128
Negctrl_130	Negctrl_130	35	42	119	98	-0.082408779988798	0.082408779988798	0.66578189942682	0.515156188747745	169	152	733	149	0.09127981536359009	-0.09127981536358987	1.696207502379849	-0.20496330042708433
Negctrl_131	Negctrl_131	57	100	177	266	-0.303503001296833	0.303503001296833	0.454843255832861	1.00643767148242	260	255	846	565	0.05012308125600651	-0.05012308125600651	1.3543718536504952	0.8228933003436385
Negctrl_132	Negctrl_132	41	101	100	115	-0.459363895408992	0.459363895408992	-0.02227221900537	0.173765504659353	153	210	57	10	-0.1375875503921642	0.1375875503921642	-1.1418205483027615	-1.8484620668813763
Negctrl_133	Negctrl_133	147	210	405	275	-0.231275265236001	0.231275265236001	0.512353197702951	0.079435452495866	289	351	1657	405	-0.07893762661428205	0.07893762661428205	2.0172978040033227	0.14352455252319807
Negctrl_134	Negctrl_134	474	596	946	878	-0.16727107940249	0.167271079402489	0.199158896428919	0.16417886019132	713	1240	1555	1188	-0.3317845827965913	0.3317845827965922	0.5175836405072447	0.1479502240163404
Negctrl_135	Negctrl_135	654	596	1106	999	0.053732538067549	-0.053732538067549	0.194505043555434	0.121645495697945	1020	1210	1577	1926	-0.07234165396138259	0.07234165396138259	0.31132615391709795	0.5906338824309953
Negctrl_136	Negctrl_136	440	394	742	1013	0.064477722691261	-0.064477722691261	0.198762439007798	0.694849225122245	912	1009	3102	2287	-0.02429487987369683	0.02429487987369683	1.4600643797540593	1.0319059927864345
Negctrl_137	Negctrl_137	249	238	484	327	0.019502017235379	-0.019502017235379	0.335244123026008	-0.112145480144371	321	460	1803	248	-0.18493950649106328	0.18493950649106328	1.9004172985300158	-0.6783989905198502
Negctrl_138	Negctrl_138	173	87	276	207	0.394287727125322	-0.394287727125322	0.448155845112983	0.155520780900851	362	347	620	499	0.066966037962779	-0.06696603796277945	0.5548088029339096	0.2751728884262561
Negctrl_139	Negctrl_139	278	298	505	417	-0.055581998871168	0.055581998871168	0.172944468630327	-0.01508404980553	481	463	471	362	0.06666138953626355	-0.06666138953626399	-0.1619505664637435	-0.4893731534146686
Negctrl_14	Negctrl_14	93	184	96	232	-0.413695184620323	0.413695184620323	-0.826978768995824	0.217873315750507	272	351	1575	250	-0.11549864354366957	0.11549864354366957	1.9834420618478577	-0.3982953280420296
Negctrl_140	Negctrl_140	267	222	411	447	0.109704687888601	-0.109704687888601	0.11951044125528	0.294559918263802	575	748	1102	927	-0.1311827134251029	0.1311827134251029	0.530532094814371	0.2971252003818896
Negctrl_141	Negctrl_141	54	71	281	260	-0.14354274187782	0.14354274187782	1.22520845773425	1.18968655643198	350	492	225	445	-0.17452564593439845	0.17452564593439845	-0.8864873753094566	-0.06958142077375173
Negctrl_142	Negctrl_142	98	147	137	431	-0.245927048265577	0.245927048265576	-0.34451128270677	1.11744539170398	247	441	210	300	-0.31612118678974355	0.3161211867897431	-0.6814860028999976	-0.2711789049818849
Negctrl_143	Negctrl_143	208	277	387	378	-0.194803439411174	0.194803439411174	0.058438761891829	0.091862041944281	100	93	50	208	0.06262595941066995	-0.06262595941066995	-0.6029681516289858	0.6499926417236308
Negctrl_144	Negctrl_144	117	64	212	104	0.320321631752639	-0.32032163175264	0.521916529073054	-0.222403512899499	153	213	2232	118	-0.14559675659199733	0.14559675659199733	3.092318376603296	-0.5614943876776266
Negctrl_145	Negctrl_145	141	136	293	178	0.012642288547106	-0.012642288547106	0.391464393563923	-0.15559893733863	268	309	380	393	-0.046357464550732086	0.046357464550732086	0.18697438753832119	0.22961403036700556
Negctrl_146	Negctrl_146	146	76	172	156	0.363027016000874	-0.363027016000874	0.055526074565172	-8.3238284009024e-5	240	286	173	1815	-0.06517675010296342	0.06517675010296298	-0.605711119288497	2.3806245119868237
Negctrl_147	Negctrl_147	52	56	127	160	-0.042397515759444	0.042397515759444	0.431207835702461	0.74353620420149	44	61	36	174	-0.08990492428283658	0.0899049242828367	-0.2970559360651598	0.9519043036509252
Negctrl_148	Negctrl_148	597	572	1000	1043	0.019091050888076	-0.019091050888075	0.146111431713091	0.272688407529671	1110	1493	3110	1608	-0.15959367119203272	0.15959367119203183	1.0596591309608154	0.1362332377539479
Negctrl_149	Negctrl_149	108	154	139	325	-0.21922064735536	0.21922064735536	-0.411954876188575	0.666997359006826	203	302	13	183	-0.19458462198451487	0.19458462198451487	-2.159362364066972	-0.4813299806061644
Negctrl_15	Negctrl_15	251	315	291	418	-0.158895283500618	0.158895283500619	-0.51158769207899	0.017970240815799	363	442	321	575	-0.08307363832766868	0.08307363832766823	-0.427259049293109	0.30426967234905655
Negctrl_150	Negctrl_150	15	21	95	111	NA	NA	NA	NA	58	58	30	35	0.023832978980572905	-0.023832978980572794	-0.46312475213667115	-0.3881985043179854
Negctrl_151	Negctrl_151	224	163	352	653	0.190563099732553	-0.190563099732553	0.226704281714931	1.11079209004789	534	561	218	1639	0.01050559817459984	-0.010505598174600284	-1.2771543859673593	1.3168447291118621
Negctrl_152	Negctrl_152	432	590	977	1093	-0.223311321808088	0.223311321808089	0.313675121094155	0.537487589841726	1195	1086	2029	1732	0.1106467148664052	-0.11064671486640432	0.6276510544003377	0.4080690314687203
Negctrl_153	Negctrl_153	573	583	907	830	-0.022261687825175	0.022261687825176	0.026491850101373	-0.027844500071881	824	848	1718	1498	0.024782266721003587	-0.02478226672100403	0.8177553720164328	0.628848968121229
Negctrl_154	Negctrl_154	23	116	84	39	NA	NA	NA	NA	165	97	16	170	0.2964952246481225	-0.2964952246481225	-1.383496868465219	0.16172759268069448
Negctrl_155	Negctrl_155	48	100	143	118	-0.384132618175651	0.384132618175651	0.293192916411964	0.137292532266826	300	295	231	106	0.049790454202348844	-0.04979045420234929	-0.44244851448000144	-1.2356375456606914
Negctrl_156	Negctrl_156	220	92	175	399	0.515007271233788	-0.515007271233787	-0.283497391350394	0.800723986011611	381	364	765	738	0.06949722500110589	-0.06949722500110589	0.7703048041145859	0.723665207391277
Negctrl_157	Negctrl_157	59	73	54	134	-0.115371823027092	0.115371823027092	-0.572533835978259	0.349716097881559	101	114	10	10	-0.02625971118507109	0.02625971118507109	-1.322215579944876	-1.3220532001869272
Negctrl_158	Negctrl_158	121	110	410	273	0.046622947385735	-0.046622947385735	1.03816242980004	0.580066282526199	332	451	674	2006	-0.1515119497783024	0.15151194977830196	0.5536208895439882	2.042293857630889
Negctrl_159	Negctrl_159	195	189	320	429	0.010205602038005	-0.010205602038005	0.100746775118412	0.544336573948039	583	651	688	587	-0.029668323926952844	0.02966832392695329	-0.018686672020783224	-0.2255714188781761
Negctrl_16	Negctrl_16	423	431	662	659	-0.022876346562515	0.022876346562516	0.009694502556624	0.070327364128668	925	857	1433	1776	0.09611825984180822	-0.09611825984180866	0.48079970974551767	0.7795338185529586
Negctrl_160	Negctrl_160	149	156	140	365	-0.037171565157737	0.037171565157737	-0.601890668408804	0.618839549434275	289	285	123	190	0.04777235313186701	-0.04777235313186745	-1.05575624611651	-0.6137662545314355
Negctrl_161	Negctrl_161	111	130	241	210	-0.101294398334264	0.101294398334264	0.316656640753208	0.20908001337411	144	202	239	729	-0.1476949491155044	0.14769494911550396	0.23373494272498263	1.6218315087045436
Negctrl_162	Negctrl_162	36	24	50	51	NA	NA	NA	NA	97	128	238	139	-0.10122716583102531	0.10122716583102509	0.6641782330948298	0.09273802490577276
Negctrl_163	Negctrl_163	196	89	97	130	0.459930350799453	-0.459930350799453	-0.830940776417757	-0.471745771700652	174	173	110	565	0.03867082678262479	-0.03867082678262501	-0.5815094003388646	1.2714776573478268
Negctrl_164	Negctrl_164	116	201	425	391	-0.343983195732803	0.343983195732803	0.743769842031856	0.699097686616518	480	438	1376	358	0.10073732832901117	-0.10073732832901161	1.302692451543603	-0.46620408762684784
Negctrl_165	Negctrl_165	192	105	207	233	0.354243361916199	-0.354243361916199	-0.073844159948605	0.129138211417814	241	272	305	1126	-0.032826105963308816	0.032826105963308816	0.05973947397699586	1.7492187426976522
Negctrl_166	Negctrl_166	145	104	344	220	0.18642543690869	-0.18642543690869	0.735428460075752	0.237710820789259	268	336	1412	846	-0.09747151661952014	0.09747151661952058	1.8681371246594782	1.1717143009414843
Negctrl_167	Negctrl_167	197	147	337	215	0.172067520069116	-0.172067520069116	0.315774842924252	-0.183524007515882	508	605	393	428	-0.07154269433061744	0.071542694330617	-0.5982448589606522	-0.49080910120532684
Negctrl_168	Negctrl_168	81	48	55	131	0.252970426909627	-0.252970426909627	-0.514285311417335	0.368192746091839	36	24	75	115	NA	NA	NA	NA
Negctrl_169	Negctrl_169	104	101	214	236	0.008063977006656	-0.008063977006656	0.356348261887727	0.535197423443014	200	271	185	431	-0.13819884900505475	0.13819884900505475	-0.3973435748795857	0.5939957181917879
Negctrl_17	Negctrl_17	69	138	157	443	-0.396279605758885	0.396279605758885	0.034211316632228	1.38034197497517	105	217	295	459	-0.3454146160575735	0.3454146160575735	0.5951548416518075	1.1386054809268347
Negctrl_170	Negctrl_170	46	63	168	167	-0.156510065947422	0.156510065947423	0.741238486014264	0.791168958692599	131	133	160	28	0.025340324809637993	-0.025340324809637993	0.06900576479667286	-1.2112376553770439
Negctrl_171	Negctrl_171	277	369	744	583	-0.200201900658448	0.200201900658448	0.555285861654231	0.291323106939891	521	513	519	732	0.052561782911727306	-0.05256178291172775	-0.1560091534748671	0.2941440947460241
Negctrl_172	Negctrl_172	556	600	773	974	-0.062762703838481	0.062762703838482	-0.191994454146543	0.193809326525429	1288	1299	3644	2362	0.03931519960151064	-0.039315199601509754	1.277752069409825	0.6669361789092765
Negctrl_173	Negctrl_173	37	59	89	118	-0.217373861085351	0.217373861085351	0.190211107714803	0.529284696510126	94	92	73	23	0.038915412538732985	-0.03891541253873321	-0.30530553166612817	-0.9579925135188455
Negctrl_174	Negctrl_174	580	739	1251	1298	-0.178013425334894	0.178013425334894	0.299901406697892	0.420186035280186	1103	1172	2942	2681	0.0032445171258990158	-0.0032445171258981276	1.1527438165655859	1.0228992264329309
Negctrl_175	Negctrl_175	858	1034	1616	1715	-0.141259350946029	0.14125935094603	0.151988268555202	0.304950246522067	1460	1517	3410	3166	0.018831308569557947	-0.018831308569557947	0.9893729551906523	0.8855029552117131
Negctrl_176	Negctrl_176	515	408	1163	1028	0.148117869822031	-0.148117869822032	0.687509866543636	0.584478461560561	1446	1387	2683	1376	0.07424677190996931	-0.07424677190996842	0.7194795179973905	-0.2109910638129877
Negctrl_177	Negctrl_177	321	168	357	348	0.406712655260924	-0.406712655260924	-0.008637312579967	0.021924971371334	532	609	2249	1014	-0.04576331910248532	0.04576331910248532	1.7059315591066695	0.6059050411065008
Negctrl_178	Negctrl_178	45	175	191	182	-0.746475925037374	0.746475925037374	0.320184156249971	0.321324993820903	209	370	167	27	-0.30258539068180923	0.3025853906818097	-0.7198715969445657	-2.060159046503817
Negctrl_179	Negctrl_179	280	304	473	441	-0.064052574588732	0.064052574588732	0.068262715489185	0.040755513413605	574	579	1636	680	0.037249206220224984	-0.03724920622022543	1.2450886361565114	0.05440745677990533
Negctrl_18	Negctrl_18	254	411	520	474	-0.329335618265077	0.329335618265077	0.05595019321	-0.001772298562202	700	783	1162	3926	-0.03125377297098053	0.03125377297098053	0.44169936236301677	2.145034937056418
Negctrl_180	Negctrl_180	167	91	209	145	0.347707173217489	-0.347707173217488	0.105062234744274	-0.262647865695714	166	330	770	1121	-0.3601850335671357	0.3601850335671357	1.3296365939233867	1.8373687383277812
Negctrl_181	Negctrl_181	246	390	674	697	-0.314702387697357	0.314702387697357	0.460961990845354	0.573522276661423	702	756	2599	860	-0.005826712413679491	0.005826712413679491	1.5821838283586267	0.056571065533764564
Negctrl_182	Negctrl_182	318	299	582	404	0.030798991844494	-0.030798991844494	0.271842180495518	-0.14744211948498	599	863	1249	1816	-0.20034533276734923	0.20034533276734967	0.5786803783228329	1.0975971854104083
Negctrl_183	Negctrl_183	29	10	92	59	NA	NA	NA	NA	45	16	380	15	NA	NA	NA	NA
Negctrl_184	Negctrl_184	402	448	837	393	-0.08351536156305	0.083515361563049	0.337737471535267	-0.611359127622567	695	609	1902	1637	0.13100675485944935	-0.13100675485944935	1.2946975614747065	1.087018022105037
Negctrl_185	Negctrl_185	120	86	254	258	0.179936777439013	-0.179936777439013	0.572026342286453	0.652439888525699	312	422	1070	254	-0.1475345966139785	0.14753459661397805	1.253647779735224	-0.5785843927697965
Negctrl_186	Negctrl_186	82	67	208	223	0.097981983911581	-0.097981983911581	0.674988673141209	0.818546634964072	161	116	510	36	0.2002012144079277	-0.2002012144079277	1.3843146141551352	-1.1321962336014448
Negctrl_187	Negctrl_187	90	217	96	295	-0.536294572508317	0.536294572508317	-0.913388776485277	0.431151068399714	345	162	80	337	0.4761085269051222	-0.4761085269051224	-1.2211979419421752	0.2551345463023287
Negctrl_188	Negctrl_188	74	48	175	160	0.205137087954866	-0.205137087954866	0.687557008969362	0.640968756805246	23	28	22	18	NA	NA	NA	NA
Negctrl_189	Negctrl_189	176	88	267	189	0.398706470660255	-0.398706470660255	0.389914802559713	0.029811766797121	219	188	1385	108	0.12284434100587216	-0.12284434100587172	2.299197454811442	-0.7720728191354105
Negctrl_19	Negctrl_19	NA	NA	NA	NA	NA	NA	NA	NA	0	0	0	0	NA	NA	NA	NA
Negctrl_190	Negctrl_190	378	391	665	888	-0.032862469362509	0.032862469362509	0.157446704221177	0.620341909548929	781	946	3591	1138	-0.08543265551192736	0.08543265551192647	1.816133046789047	0.2131189520327057
Negctrl_191	Negctrl_191	329	173	556	601	0.404856378894887	-0.404856378894887	0.539453802768566	0.710372221531352	529	471	895	2009	0.11755355923773791	-0.11755355923773791	0.606782375561191	1.7197899446624763
Negctrl_192	Negctrl_192	271	131	405	539	0.446393327609107	-0.446393327609108	0.417578832177653	0.861056752543309	511	538	1965	370	0.0090540937816459	-0.0090540937816459	1.6243428896945478	-0.5987287671987005
Negctrl_193	Negctrl_193	168	111	253	227	0.239055299447888	-0.239055299447888	0.221264228468517	0.148560321501886	322	416	398	615	-0.11908095422828247	0.11908095422828291	-0.051502025403961316	0.5047647159443844
Negctrl_194	Negctrl_194	195	210	320	396	-0.056521073048498	0.056521073048498	0.034020100031909	0.372552604373953	296	335	409	303	-0.035669813361190794	0.035669813361190794	0.1689302106689361	-0.19583039538454727
Negctrl_195	Negctrl_195	172	110	201	415	0.258841283792921	-0.258841283792921	-0.066865690546531	0.906301270020953	431	365	332	1046	0.14610999920645806	-0.14610999920645762	-0.3749318130144639	1.1123834147879474
Negctrl_196	Negctrl_196	174	115	330	260	0.240283603873777	-0.240283603873777	0.512657922573068	0.273915632743432	255	345	221	559	-0.1433699038446541	0.1433699038446541	-0.48974079075160404	0.6386639038929123
Negctrl_197	Negctrl_197	149	146	407	299	0.003209445392316	-0.003209445392316	0.736880152740103	0.40318684248601	324	396	424	810	-0.08421338922484134	0.0842133892248409	0.054662703805488544	0.8960820916115426
Negctrl_198	Negctrl_198	82	183	408	216	-0.478970591228951	0.478970591228951	0.943644243563991	0.20280533882872	429	298	210	417	0.2673021142619252	-0.26730211426192474	-0.7785550180057235	0.03356957850758002
Negctrl_199	Negctrl_199	60	39	213	132	0.190080992032587	-0.190080992032587	1.1171464534798	0.622104786093034	184	169	145	102	0.08206684955919741	-0.08206684955919741	-0.3358444672134231	-0.6668075846817796
Negctrl_2	Negctrl_2	274	362	461	286	-0.194487036620971	0.194487036620971	-0.067751129225685	-0.621231633220233	166	191	90	223	-0.040951459538256074	0.040951459538256074	-0.7856119586085981	0.11194806526890355
Negctrl_20	Negctrl_20	524	710	1205	1303	-0.219888074188042	0.219888074188042	0.34518294031392	0.523067654375517	1214	1406	1549	1847	-0.056289351851226854	0.056289351851226854	0.06319565437101016	0.30889499888095173
Negctrl_200	Negctrl_200	26	73	212	126	NA	NA	NA	NA	175	160	719	77	0.08346715297808993	-0.08346715297809015	1.6247003059939882	-0.8450656480150476
Negctrl_201	Negctrl_201	213	212	589	247	-0.006595378269032	0.006595378269032	0.772072036502459	-0.291246204833746	420	637	668	418	-0.22811803247384566	0.2281180324738461	0.16963622231675668	-0.431775532036518
Negctrl_202	Negctrl_202	713	657	1415	1278	0.046263141005305	-0.046263141005305	0.410980439482715	0.337390200303094	1480	1626	3242	4718	-0.01995764018765822	0.01995764018765911	0.8601591702741871	1.3938306059284313
Negctrl_203	Negctrl_203	603	374	1164	1015	0.315053783051274	-0.315053783051274	0.638991490200702	0.517110095843893	1210	1498	2305	3048	-0.10250968026510865	0.10250968026510865	0.5759632636722607	0.9706587518188607
Negctrl_204	Negctrl_204	106	91	441	259	0.077257792259411	-0.077257792259411	1.31727588270364	0.697840645070278	159	325	132	1858	-0.37406559014717544	0.3740655901471759	-0.725055219843979	2.5675129397405927
Negctrl_205	Negctrl_205	198	65	162	196	0.632449976333537	-0.632449976333536	-0.12082681662862	0.159148680504155	242	250	1184	31	0.019266148407186545	-0.0192661484071861	1.86394026314506	-1.8463770257023493
Negctrl_206	Negctrl_206	93	223	177	271	-0.535675101191048	0.535675101191048	-0.286288014040809	0.28862346389357	300	493	327	350	-0.27089050302305484	0.27089050302305484	-0.35709014838357955	-0.2736792912964865
Negctrl_207	Negctrl_207	549	522	862	694	0.024258598472457	-0.024258598472458	0.061780954102034	-0.167508584985373	769	910	4068	1544	-0.06954065127454934	0.06954065127454889	2.029837238993208	0.6696121898090368
Negctrl_208	Negctrl_208	146	163	285	271	-0.076474655517478	0.076474655517478	0.225536003445278	0.224112802146666	511	402	1379	372	0.1956441957007482	-0.19564419570074776	1.3193351457821194	-0.4055100167021406
Negctrl_209	Negctrl_209	95	110	226	186	-0.091600045017848	0.091600045017848	0.424336899876148	0.24999045090613	179	251	275	83	-0.15505633423088572	0.15505633423088616	0.15440605723221967	-1.048466371183527
Negctrl_21	Negctrl_21	437	506	874	679	-0.110072636979915	0.110072636979915	0.257734392602794	-0.020313066606843	889	1326	1226	1511	-0.22919372918587566	0.22919372918587566	-0.0051660849700772005	0.28390230288294305
Negctrl_210	Negctrl_210	226	202	339	392	0.062028608294769	-0.062028608294769	0.038481399578042	0.290127601369409	295	357	479	863	-0.07695127096799936	0.07695127096799981	0.3307413720474832	1.1031016205120467
Negctrl_211	Negctrl_211	100	142	200	249	-0.213627387384012	0.213627387384012	0.098182929388246007	0.424062426321416	175	268	313	88	-0.20604255760505996	0.20604255760505952	0.281427743903397	-1.0264147001535946
Negctrl_212	Negctrl_212	258	131	265	287	0.414339309478036	-0.414339309478036	-0.091032050673264	0.070507850037231	393	475	1182	408	-0.0791150984833835	0.0791150984833835	1.1701791669218582	-0.22856817640517146
Negctrl_213	Negctrl_213	125	90	404	157	0.178942906093038	-0.178942906093038	1.11304976005014	0.008582179394323	314	252	404	205	0.17119559094218895	-0.1711955909421885	0.2883216485591471	-0.5088752003651695
Negctrl_214	Negctrl_214	485	397	954	748	0.125575359450181	-0.125575359450182	0.472363895953889	0.20568727491416	956	1397	879	1607	-0.21580054218201106	0.21580054218201106	-0.5425983216053081	0.2837139120213106
Negctrl_215	Negctrl_215	61	63	106	184	-0.023536936828336	0.023536936828336	0.106147048929674	0.771604735829509	129	196	212	469	-0.18743584823581894	0.18743584823581894	0.1725790070294282	1.1222377473092304
Negctrl_216	Negctrl_216	58	11	82	5	NA	NA	NA	NA	57	84	13	9	-0.12767369637630455	0.12767369637630432	-0.8884418662663025	-0.9649027177621741
Negctrl_217	Negctrl_217	281	257	395	261	0.048509627973863	-0.048509627973863	-0.060323053426763	-0.526071325872817	349	470	592	479	-0.14690024092289944	0.14690024092289944	0.3263672812049072	0.054845581120729126
Negctrl_218	Negctrl_218	133	89	134	280	0.221839435951113	-0.221839435951113	-0.254385252192927	0.675429401084553	146	200	425	257	-0.13492540963544397	0.13492540963544375	0.9219677246611324	0.31620465499831285
Negctrl_219	Negctrl_219	479	657	863	1139	-0.227435062698438	0.227435062698437	-0.001768869235955	0.450414128147607	1252	1593	3802	3154	-0.12167889812555366	0.12167889812555366	1.2161535938536465	0.9526849008188023
Negctrl_22	Negctrl_22	152	226	186	207	-0.257960170305092	0.257960170305092	-0.523304623860398	-0.337613653231459	259	234	368	409	0.09781116897483244	-0.097811168974832	0.3324178252446903	0.4641695768391374
Negctrl_220	Negctrl_220	163	77	277	467	0.423308198894175	-0.423308198894176	0.555277388327081	1.29299732176224	404	302	1304	915	0.220999971852343	-0.220999971852343	1.5700258666210165	1.088610626033049
Negctrl_221	Negctrl_221	304	259	489	668	0.095231360338064	-0.095231360338063	0.163388915748381	0.648696735891276	576	610	1093	1732	0.005298501869098526	-0.005298501869098526	0.6535494646399873	1.2889583173125492
Negctrl_222	Negctrl_222	86	69	150	138	0.108645179067216	-0.108645179067216	0.25496790697325	0.216814039460379	226	239	551	297	0.0054905202153756605	-0.0054905202153756605	0.9095138439043642	0.14248792630504958
Negctrl_223	Negctrl_223	276	242	693	582	0.075791800387755	-0.075791800387756	0.739349654923721	0.569738801640475	206	248	523	151	-0.0692580191829788	0.06925801918297925	0.8741057568141763	-0.572604518170027
Negctrl_224	Negctrl_224	91	105	106	223	-0.088744729327647	0.088744729327647	-0.377729813072347	0.518462678543754	352	444	304	495	-0.10518722335613306	0.10518722335613306	-0.47598967044674456	0.12775852177043312
Negctrl_225	Negctrl_225	100	50	195	156	0.349963358751765	-0.349963358751765	0.631770710078466	0.429493719638273	221	240	355	191	-0.009880318071273653	0.009880318071273209	0.3667892322795523	-0.3479969132051921
Negctrl_226	Negctrl_226	1	NA	NA	64	NA	NA	NA	NA	7	8	162	1	NA	NA	NA	NA
Negctrl_227	Negctrl_227	203	132	308	251	0.255807616177366	-0.255807616177366	0.247014950384057	0.052179121902656	272	267	249	356	0.05001473125649891	-0.05001473125649847	-0.23833863054070248	0.1865049359031512
Negctrl_228	Negctrl_228	207	238	493	395	-0.099063269719062	0.099063269719062	0.478242479611861	0.25112083059398	598	510	1020	1212	0.14686691485792247	-0.14686691485792247	0.6516783297058821	0.8880187166914166
Negctrl_229	Negctrl_229	574	548	926	889	0.021511968032946	-0.021511968032946	0.096438530884742	0.10810257795147	685	1069	1242	709	-0.2567330904142029	0.2567330904142038	0.33634317379454615	-0.41890198385068134
Negctrl_23	Negctrl_23	94	107	64	102	-0.081592286167719	0.081592286167719	-0.88441887557021	-0.395391993871901	165	125	1208	120	0.1772018802145181	-0.1772018802145181	2.482340614282121	-0.30388063937003396
Negctrl_230	Negctrl_230	50	40	139	45	0.092435641967724	-0.092435641967724	0.700960502376537	-0.311174276860102	104	117	43	105	-0.0249409569505743	0.024940956950574078	-0.818435970778306	-0.15997926472481794
Negctrl_231	Negctrl_231	99	164	359	252	-0.307221211959161	0.307221211959161	0.742289430493731	0.356629212551676	267	360	1480	383	-0.14228888210319424	0.14228888210319424	1.8927586620618788	0.1062575984686327
Negctrl_232	Negctrl_232	329	181	690	712	0.376658903966972	-0.376658903966973	0.802542553737176	0.912293921617884	620	687	1218	401	-0.024694774914590933	0.024694774914590933	0.6742712986127137	-0.7870997440733918
Negctrl_233	Negctrl_233	606	658	1115	1053	-0.067268283516116	0.067268283516117	0.190033931406458	0.178955301163122	1222	1264	5741	4906	0.02180375270277235	-0.02180375270277235	1.979548725733788	1.7567040980107063
Negctrl_234	Negctrl_234	478	464	861	563	0.009995323098003	-0.009995323098003	0.235320797054609	-0.275624064081276	896	951	459	389	0.003959535972598793	-0.0039595359725996815	-1.0845934592212054	-1.2907106634285443
Negctrl_235	Negctrl_235	367	306	582	862	0.111019549588635	-0.111019549588635	0.161034721570906	0.762882579628208	658	879	1167	1937	-0.1504525229171958	0.1504525229171958	0.41094743147856505	1.1128500930894045
Negctrl_236	Negctrl_236	335	356	640	866	-0.050624247816724	0.050624247816723	0.249283600585553	0.729466614822233	923	975	1609	1988	0.007209024185967472	-0.007209024185967472	0.5551660265855798	0.8508732692142731
Negctrl_237	Negctrl_237	167	106	231	235	0.261855119606947	-0.261855119606947	0.139992652867105	0.221191176156682	345	307	332	927	0.11181785175155001	-0.11181785175154957	-0.1282556314565424	1.1955023828583053
Negctrl_238	Negctrl_238	100	41	260	285	0.438787531321275	-0.438787531321275	1.0690368537817	1.2453670867175	170	88	126	44	0.3556581783391537	-0.3556581783391537	-0.11242595052250137	-0.9249174437708341
Negctrl_239	Negctrl_239	116	249	136	107	-0.481426195823748	0.481426195823748	-0.780550307041333	-0.984604040679549	321	315	529	235	0.05157192735991778	-0.051571927359917336	0.4828840372907419	-0.5032295292865254
Negctrl_24	Negctrl_24	313	282	560	427	0.058851671208761	-0.058851671208761	0.269185201016204	-0.025671669406425	583	649	800	1039	-0.027632622256767103	0.027632622256767103	0.183561814491918	0.5369028882091711
Negctrl_240	Negctrl_240	207	142	564	413	0.224370241306783	-0.224370241306783	0.981160264794537	0.632935380069754	380	431	353	1127	-0.03829191785792041	0.03829191785792041	-0.3249026315122152	1.1895169284177416
Negctrl_241	Negctrl_241	40	68	119	110	-0.256133641190468	0.256133641190469	0.382045129093266	0.350989251548123	172	176	36	21	0.023062642153832247	-0.023062642153832025	-1.3814349466113858	-1.6147270494810866
Negctrl_242	Negctrl_242	431	449	531	511	-0.037962250566774	0.037962250566774	-0.327355765406633	-0.312877321873968	926	984	842	955	0.003165092628586663	-0.003165092628586663	-0.33789905679648546	-0.16725829911299428
Negctrl_243	Negctrl_243	70	97	163	118	-0.18380694951649101	0.18380694951649101	0.274560585523746	-0.028731177836031	200	159	233	342	0.16121058410590994	-0.16121058410590972	0.15606001051983753	0.6076425460913248
Negctrl_244	Negctrl_244	166	273	185	210	-0.326568381789258	0.326568381789259	-0.706229375651948	-0.49686661927849	228	430	462	149	-0.3469408051415783	0.34694080514157877	0.3214633219814065	-0.9805125206999277
Negctrl_245	Negctrl_245	164	90	157	144	0.342632880843667	-0.342632880843667	-0.211177891827197	-0.253148843574681	290	232	1598	591	0.17067684173103714	-0.1706768417310367	2.2124078083708483	0.8706033812216352
Negctrl_246	Negctrl_246	NA	NA	NA	NA	NA	NA	NA	NA	0	0	0	0	NA	NA	NA	NA
Negctrl_247	Negctrl_247	84	151	277	340	-0.347148498490113	0.347148498490112	0.554353050967201	0.876913710878221	239	289	969	149	-0.0738772417952478	0.07387724179524735	1.512749984721605	-0.7624666502041828
Negctrl_248	Negctrl_248	883	673	1240	1389	0.178570545630636	-0.178570545630635	0.060868836336593	0.288338546528803	1336	1519	869	1913	-0.04368218836829296	0.043682188368292074	-0.8462017570464302	0.23804767881568267
Negctrl_249	Negctrl_249	123	131	340	266	-0.046164739061832	0.046164739061832	0.683946522120015	0.435516031809868	237	289	482	243	-0.078801451152128	0.07880145115212756	0.5982368724920066	-0.2307612950503244
Negctrl_25	Negctrl_25	159	129	409	403	0.117136151662677	-0.117136151662678	0.777960967082583	0.823021738693158	213	317	38	200	-0.19654276335053256	0.1965427633505321	-1.8121275871811107	-0.4422366541977003
Negctrl_250	Negctrl_250	50	168	198	140	-0.673397978726221	0.673397978726222	0.340349556950818	-0.002293222207959	113	215	133	210	-0.30496393960583634	0.30496393960583656	-0.29944016122162376	0.17675412876605634
Negctrl_251	Negctrl_251	218	291	496	484	-0.197286978351958	0.197286978351958	0.322102383464631	0.354988918342625	792	887	1569	304	-0.032347663830682105	0.03234766383068255	0.6881807694419395	-1.4595219067171348
Negctrl_252	Negctrl_252	400	272	647	491	0.246405023361011	-0.246405023361011	0.32344519905477	0.019095497886554	524	696	637	1063	-0.1440141866163902	0.14401418661638976	-0.09430514982644622	0.5915653415152837
Negctrl_253	Negctrl_253	203	128	283	434	0.274107391755157	-0.274107391755158	0.158694875471099	0.772682914992549	185	233	217	337	-0.09359853916940342	0.09359853916940386	-0.09107699103971445	0.42243834179145034
Negctrl_254	Negctrl_254	110	71	158	209	0.231580733513541	-0.231580733513541	0.161106983363116	0.546601889034812	213	310	266	237	-0.1829758101598027	0.1829758101598027	-0.10803181420453756	-0.23963983362280938
Negctrl_255	Negctrl_255	127	44	51	102	0.545910523454511	-0.545910523454511	-0.789048382109598	-0.113020351342991	180	270	29	129	-0.1949303924428465	0.19493039244284693	-1.753724142751365	-0.7023894033759104
Negctrl_256	Negctrl_256	606	411	1254	975	0.254913798555357	-0.254913798555358	0.675768042675864	0.394412026082937	1043	1707	1615	2605	-0.2955157848864145	0.2955157848864145	0.09063021913956959	0.7603949250518118
Negctrl_257	Negctrl_257	26	38	92	83	NA	NA	NA	NA	51	57	6	132	-0.016096212288988165	0.016096212288988276	-0.8342755588860673	0.647401423779687
Negctrl_258	Negctrl_258	387	250	379	335	0.279160052025615	-0.279160052025615	-0.308751964905094	-0.404499066819213	411	530	1412	2384	-0.12145048272733439	0.12145048272733394	1.315336565095305	2.046288449751395
Negctrl_259	Negctrl_259	275	195	555	508	0.211552986507566	-0.211552986507566	0.58027267148046	0.527785761688715	225	337	341	400	-0.20235692839751707	0.2023569283975175	0.10456539851864255	0.3016515782811835
Negctrl_26	Negctrl_26	83	64	43	155	0.127729894134767	-0.127729894134767	-0.854313760906424	0.405322169942909	92	196	541	37	-0.34939923172479515	0.34939923172479537	1.4658282966348346	-1.1122087390346995
Negctrl_260	Negctrl_260	650	528	1257	1194	0.132765499596737	-0.132765499596738	0.460165642541045	0.457119337878456	1324	1543	1927	2427	-0.06082280036280974	0.060822800362810625	0.2424182498389671	0.5667754454001646
Negctrl_261	Negctrl_261	73	91	326	276	-0.126502311297526	0.126502311297525	1.12958850134382	0.981154267152671	318	271	1250	134	0.13615719035020257	-0.13615719035020257	1.7264272630902453	-1.0010148368685177
Negctrl_262	Negctrl_262	204	153	283	142	0.169796667029514	-0.169796667029515	0.04815493407684	-0.714564427612496	178	411	110	136	-0.4585822270169131	0.45858222701691265	-1.103746846863271	-0.9023864737063771
Negctrl_263	Negctrl_263	139	126	333	175	0.049533658619528	-0.049533658619528	0.607822063207559	-0.121454146927011	256	274	389	247	-0.0015146384412854097	0.0015146384412858538	0.31536913484675644	-0.22576806060012133
Negctrl_264	Negctrl_264	161	114	383	254	0.197397477448982	-0.197397477448981	0.757400441244487	0.297887547266103	117	208	64	94	-0.2692993925220495	0.2692993925220495	-0.9184179370206548	-0.6146580931955536
Negctrl_265	Negctrl_265	561	518	660	856	0.044372556905493	-0.044372556905493	-0.312219525880989	0.110323569061257	1208	1292	1427	3130	-0.0012590375567045342	0.0012590375567054224	0.011622593318098673	1.1117109562882144
Negctrl_266	Negctrl_266	191	117	303	233	0.28850215661306	-0.28850215661306	0.335933769651909	0.069966615619707	258	279	146	235	-0.007650568659216539	0.007650568659216983	-0.8078657418586899	-0.29786748131669727
Negctrl_267	Negctrl_267	221	132	297	327	0.30991110957136	-0.30991110957136	0.146966404280859	0.331944296023505	439	531	335	632	-0.08058257667146895	0.08058257667146851	-0.614301159299012	0.1889601164439192
Negctrl_268	Negctrl_268	105	116	186	159	-0.066030590029278	0.066030590029278	0.10490770682781	-0.01992109181874	245	173	360	27	0.2334923129885773	-0.23349231298857753	0.5069597641395416	-1.7085182596775272
Negctrl_269	Negctrl_269	147	213	205	435	-0.240323066168819	0.240323066168819	-0.350024463821511	0.661622083962605	372	363	388	719	0.056159092791741916	-0.05615909279174147	-0.08748819387649887	0.705843248776532
Negctrl_27	Negctrl_27	284	197	363	486	0.226210318379879	-0.226210318379879	-0.006025249524007	0.441211525933313	419	510	1469	464	-0.08423890483365737	0.08423890483365781	1.3826424800191202	-0.15342704621634784
Negctrl_270	Negctrl_270	621	646	1242	990	-0.03766718988634	0.03766718988634	0.336045960204252	0.089247336317878	1223	1120	1435	3198	0.105513260242029	-0.10551326024202812	0.10907978390882889	1.2318395282318475
Negctrl_271	Negctrl_271	367	279	412	729	0.171884739132288	-0.171884739132288	-0.236146598962772	0.593844733473752	707	812	4554	886	-0.04903131508363234	0.04903131508363234	2.3236178242713614	0.043890734266854636
Negctrl_272	Negctrl_272	371	330	592	415	0.068183904653062	-0.068183904653062	0.1265695058729	-0.280379044555605	673	773	718	677	-0.0489020651623564	0.048902065162356845	-0.17189716773074348	-0.24845491009321563
Negctrl_273	Negctrl_273	72	68	44	166	0.021718176843457	-0.021718176843457	-0.793219624136611	0.528552290423643	92	94	72	855	0.019655584148909444	-0.019655584148909444	-0.3156092673536177	2.4388538814681873
Negctrl_274	Negctrl_274	640	563	867	1012	0.077987462153424	-0.077987462153424	-0.087782994456805	0.193743658053256	1016	978	979	1895	0.07064581917617829	-0.0706458191761774	-0.19397011536017317	0.7163519414997772
Negctrl_275	Negctrl_275	40	155	151	186	-0.722641235847132	0.722641235847132	0.175697253549371	0.473037057569274	135	165	58	233	-0.07066872623855902	0.07066872623855924	-0.9324648051210617	0.3496606883340232
Negctrl_276	Negctrl_276	142	323	206	310	-0.532738414617583	0.532738414617583	-0.594837123251985	-0.028627130935159	129	129	207	174	0.03275217456520707	-0.03275217456520707	0.36642488518303473	0.1802293191552118
Negctrl_277	Negctrl_277	405	355	679	776	0.078424342182782	-0.078424342182782	0.204120833079736	0.453394056738283	828	918	1640	1115	-0.0255877946983043	0.0255877946983043	0.6962756950815665	0.16618523671022523
Negctrl_278	Negctrl_278	145	117	83	173	0.118511779881735	-0.118511779881735	-0.951904298888333	-0.116798050803678	399	374	371	503	0.08181392506291729	-0.08181392506291685	-0.20555769080099617	0.17757909740987055
Negctrl_279	Negctrl_279	164	124	274	204	0.159554741163339	-0.159554741163339	0.270402379222363	-0.030724756439055	296	352	372	154	-0.06616414593328512	0.06616414593328468	0.02101316895146299	-0.9769939686563163
Negctrl_28	Negctrl_28	99	36	106	72	0.487657604519779	-0.487657604519779	0.104883213492502	-0.224079304474429	113	144	226	18	-0.08833664763586158	0.0883366476358618	0.4742343746279616	-1.3435117332289024
Negctrl_280	Negctrl_280	382	397	418	669	-0.036056174869207	0.036056174869207	-0.478942254451925	0.215086365125953	680	713	214	1074	0.012012766700071342	-0.012012766700071786	-1.6157178774085525	0.4174108718598877
Negctrl_281	Negctrl_281	154	166	288	175	-0.055328219569007	0.055328219569007	0.195006376400547	-0.350333992236373	386	310	737	965	0.17631689557702757	-0.176316895577028	0.8111243927618168	1.1734868047625424
Negctrl_282	Negctrl_282	76	96	77	295	-0.135176338801079	0.135176338801079	-0.542393343316871	1.01430537580598	207	166	39	1054	0.15791713797705853	-0.15791713797705853	-1.4109712646781505	2.0259856355629027
Negctrl_283	Negctrl_283	12	67	69	80	NA	NA	NA	NA	171	163	483	136	0.06098266212492254	-0.06098266212492254	1.1103319606428186	-0.3388107917299461
Negctrl_284	Negctrl_284	213	142	230	222	0.242548666102033	-0.242548666102033	-0.190005463698276	-0.173169436858337	233	264	2353	1365	-0.034926675212902936	0.034926675212902936	2.807550869194951	2.050634312898864
Negctrl_285	Negctrl_285	35	17	38	24	NA	NA	NA	NA	1	17	2	5	NA	NA	NA	NA
Negctrl_286	Negctrl_286	152	237	272	319	-0.288579637492732	0.288579637492732	-0.093806438511625	0.169656510130841	429	280	155	464	0.30465403365120114	-0.30465403365120114	-1.0639920097492284	0.2053447200252414
Negctrl_287	Negctrl_287	889	670	1451	1631	0.186400469659022	-0.186400469659023	0.278898582555359	0.5122773248702	1703	1801	5178	4918	0.006602474661193014	-0.006602474661193902	1.3559955891741202	1.283799421408859
Negctrl_288	Negctrl_288	442	306	521	783	0.236393966282097	-0.236393966282097	-0.112517183297553	0.50540681160047	500	559	197	1493	-0.030053916042355855	0.0300539160423563	-1.3434345660162967	1.2327815728293654
Negctrl_289	Negctrl_289	35	2	75	63	NA	NA	NA	NA	70	123	60	51	-0.22273602423470762	0.22273602423470784	-0.45699316585087757	-0.5648521137776736
Negctrl_29	Negctrl_29	356	186	489	456	0.412155963759493	-0.412155963759493	0.270450288523835	0.243106687559306	642	578	1036	1715	0.11243269552917479	-0.11243269552917479	0.5442979028416133	1.2388511830180802
Negctrl_290	Negctrl_290	481	487	904	984	-0.018719290838924	0.018719290838925	0.265126051474313	0.45026439941317	1401	1694	2526	4594	-0.08661600243757572	0.08661600243757572	0.5176371070273946	1.365500355165035
Negctrl_291	Negctrl_291	699	579	983	1402	0.119752749866097	-0.119752749866097	0.004996955976845	0.568032997851262	1208	1373	2561	2589	-0.043270094706763906	0.043270094706763906	0.7855043413714649	0.8019871196537176
Negctrl_292	Negctrl_292	69	92	169	275	-0.16167422828734	0.16167422828734	0.35290788616512	0.999661001922497	231	192	56	703	0.14216377486064502	-0.14216377486064502	-1.3334748740234463	1.340325686992999
Negctrl_293	Negctrl_293	382	306	781	590	0.137898383537816	-0.137898383537816	0.532980790894792	0.218829182480055	1113	1102	822	2215	0.05168922493814865	-0.05168922493814865	-0.5732865297378984	0.7905648233643534
Negctrl_294	Negctrl_294	42	83	266	206	-0.340304942573511	0.340304942573511	1.18800763867562	0.935499702365454	17	34	50	27	NA	NA	NA	NA
Negctrl_295	Negctrl_295	382	313	653	480	0.12292245266373	-0.12292245266373	0.274426598719415	-0.072565473090785	169	206	245	309	-0.07330610643136648	0.07330610643136604	0.16563539607521038	0.437926623665823
Negctrl_296	Negctrl_296	205	226	362	220	-0.071886323223865	0.071886323223865	0.113376372269629	-0.449940533525445	269	275	552	304	0.02586180138976646	-0.02586180138976646	0.7267912403552064	-0.01489252433785948
Negctrl_297	Negctrl_297	618	590	1108	1369	0.021592912089322	-0.021592912089322	0.243100182006833	0.606889906557996	1182	1498	6364	2015	-0.11865586555522523	0.11865586555522523	2.0320683622038542	0.40491979994985083
Negctrl_298	Negctrl_298	309	201	428	639	0.269065026392575	-0.269065026392574	0.139941444588718	0.740709565229039	453	435	594	198	0.06775085786347335	-0.0677508578634729	0.21492087423348138	-1.1115453746457304
Negctrl_299	Negctrl_299	47	38	61	22	0.085818533912951	-0.085818533912951	-0.056895297478044	-0.711056829776451	57	96	11	34	-0.18591873980944995	0.18591873980944995	-0.9844829580680529	-0.5997275767663339
Negctrl_3	Negctrl_3	88	29	264	123	NA	NA	NA	NA	227	228	154	39	0.03521212993139011	-0.03521212993139011	-0.5606741452498758	-1.639356447527608
Negctrl_30	Negctrl_30	87	65	149	236	0.145418682813881	-0.145418682813881	0.271655453450581	0.871291991199656	193	232	396	833	-0.06746667494079173	0.06746667494079173	0.5981198268323893	1.562186754901977
Negctrl_300	Negctrl_300	105	114	202	139	-0.055919161286784	0.055919161286784	0.212480418190043	-0.161915898269593	222	326	82	909	-0.18979111340845067	0.18979111340845067	-1.337101143646454	1.3976001912403633
Negctrl_301	Negctrl_301	153	217	456	272	-0.227909432083311	0.227909432083311	0.622674822101601	0.020426761225593	368	318	155	774	0.13077066269046211	-0.13077066269046211	-1.0435179042596978	0.8919365107292561
Negctrl_302	Negctrl_302	171	104	160	193	0.287368250178014	-0.287368250178014	-0.296591013194528	-0.020855332188532	338	405	318	267	-0.07218482942096038	0.07218482942096038	-0.3386681287034201	-0.5442362336210884
Negctrl_303	Negctrl_303	81	87	258	315	-0.046838066335603	0.046838066335603	0.805470867697478	1.11841074692015	137	231	473	349	-0.2496138337872249	0.24961383378722468	1.008371418248959	0.6308885175436938
Negctrl_304	Negctrl_304	99	102	149	244	-0.02535286395208	0.02535286395208	-0.042190257120158	0.598541033091851	159	186	164	168	-0.04958022870356338	0.049580228703562934	-0.18274594869744143	-0.15681991654500815
Negctrl_305	Negctrl_305	404	309	557	567	0.169136608879096	-0.169136608879095	0.031104902839093	0.121098421803631	658	745	772	1053	-0.03921748368628242	0.03921748368628197	-0.035882237637821834	0.38315951171793383
Negctrl_306	Negctrl_306	184	85	278	234	0.445394126630749	-0.445394126630749	0.43145007601467	0.278961264590021	365	417	423	739	-0.04268286096902463	0.04268286096902507	-0.054962523139674424	0.6672233996370016
Negctrl_307	Negctrl_307	112	80	209	58	0.178993285436157	-0.178993285436157	0.414100181899542	-0.864289546028973	43	40	20	9	0.04192450673446857	-0.04192450673446857	-0.4011700682688474	-0.6026247892269418
Negctrl_308	Negctrl_308	279	301	570	651	-0.059843510965434	0.059843510965434	0.325707102194041	0.571510448288478	415	506	766	1020	-0.08526068785145036	0.0852606878514508	0.5089482739452218	0.895124355850669
Negctrl_309	Negctrl_309	54	46	82	60	0.067194676810146	-0.067194676810146	0.061412644167694	-0.176205803906431	91	123	3	77	-0.11070025936839367	0.11070025936839367	-1.453730580359214	-0.3834996238620709
Negctrl_31	Negctrl_31	1	1	34	88	NA	NA	NA	NA	26	33	10	81	NA	NA	NA	NA
Negctrl_310	Negctrl_310	82	173	306	194	-0.443892668177901	0.443892668177901	0.608760123012609	0.108708041398654	288	158	381	319	0.3784010824981281	-0.3784010824981281	0.5282967593250643	0.31302123594275066
Negctrl_311	Negctrl_311	162	188	427	486	-0.101922657896608	0.101922657896608	0.592299437341148	0.828323278351705	441	387	750	456	0.12428731141043814	-0.12428731141043814	0.6127431348071242	-0.03237048752533189
Negctrl_312	Negctrl_312	234	199	494	690	0.093872930362651	-0.09387293036265	0.517026369053566	1.03293033735503	503	487	623	401	0.06323447141942173	-0.06323447141942173	0.13715363412850756	-0.4245396809655455
Negctrl_313	Negctrl_313	110	139	133	115	-0.146539056952947	0.146539056952947	-0.408700118719391	-0.51234743955949	153	287	84	368	-0.3193513879299408	0.3193513879299412	-1.0337436527797823	0.5105076227055081
Negctrl_314	Negctrl_314	329	168	444	265	0.423056464250347	-0.423056464250346	0.258983135515259	-0.340786754212417	219	210	190	946	0.06122435895426648	-0.06122435895426648	-0.2729629865684604	1.718154567788842
Negctrl_315	Negctrl_315	318	254	571	290	0.137708793989949	-0.137708793989948	0.353131721818115	-0.467650076625453	326	426	516	419	-0.12650544425123522	0.12650544425123522	0.2537870019193318	-0.009024084424982703
Negctrl_316	Negctrl_316	141	168	372	389	-0.116165414601211	0.116165414601211	0.567360689640949	0.689415035705082	443	426	1238	555	0.06668030197931873	-0.06668030197931873	1.226729653391407	0.15551511606507473
Negctrl_317	Negctrl_317	82	47	426	120	0.269146835340889	-0.269146835340889	1.74823025451296	0.275784362889246	122	201	117	323	-0.22944065210499187	0.22944065210499187	-0.42119595112778785	0.6746908117171204
Negctrl_318	Negctrl_318	458	545	647	964	-0.129093609764514	0.129093609764514	-0.235358041861025	0.378153770755636	1161	1126	1140	6213	0.06597780592834379	-0.0659778059283429	-0.1747935374326719	2.2083062464221284
Negctrl_319	Negctrl_319	150	114	128	186	0.154166958787972	-0.154166958787972	-0.516559180271497	-0.037093082154722	90	140	84	200	-0.1801763254571358	0.18017632545713602	-0.3739812251527528	0.46039585579328923
Negctrl_32	Negctrl_32	116	62	133	201	0.331243134803147	-0.331243134803148	0.00772580440455	0.537962428691124	110	226	261	301	-0.34638683174975493	0.34638683174975515	0.40638430756803023	0.5746675000308588
Negctrl_320	Negctrl_320	189	286	239	218	-0.27632137649139	0.27632137649139	-0.510799384554367	-0.562890292620123	373	412	1433	1747	-0.021449390406669266	0.02144939040666971	1.5584387552201147	1.834257304864729
Negctrl_321	Negctrl_321	94	63	136	128	0.203742235829043	-0.203742235829043	0.143622160702368	0.131150394469706	294	303	116	726	0.02135998500390235	-0.02135998500390235	-1.157926140961959	0.9749029767817379
Negctrl_322	Negctrl_322	59	30	73	147	NA	NA	NA	NA	156	181	366	169	-0.04487275916654032	0.04487275916654054	0.7566083905030858	-0.1255454684067654
Negctrl_323	Negctrl_323	278	234	470	504	0.102242660130434	-0.102242660130434	0.235540217270889	0.393713922493414	530	538	213	1359	0.03287215884791417	-0.03287215884791417	-1.2707338285748904	1.0899484421700256
Negctrl_324	Negctrl_324	NA	NA	9	NA	NA	NA	NA	NA	4	16	176	15	NA	NA	NA	NA
Negctrl_325	Negctrl_325	82	97	76	221	-0.100563612690129	0.100563612690129	-0.600703216501505	0.609024553322318	116	143	560	494	-0.07200013087991208	0.07200013087991208	1.569607114525173	1.4094883718196793
Negctrl_326	Negctrl_326	31	55	183	119	-0.253042049408688	0.253042049408688	1.0701231265189	0.642164494306171	79	100	832	182	-0.074946495872089125	0.074946495872089125	2.4401783152688625	0.5776978211232788
Negctrl_327	Negctrl_327	152	96	180	128	0.260232693946931	-0.260232693946931	-0.043426826077978	-0.373087591140063	180	165	49	596	0.08267562991700439	-0.08267562991700461	-1.1960431616769998	1.3475408790802375
Negctrl_328	Negctrl_328	257	277	459	564	-0.058769342683538	0.058769342683537	0.145787098788987	0.485949009621442	667	557	1383	1390	0.16204666812374802	-0.16204666812374757	0.9385231338059592	0.9466372347613534
Negctrl_329	Negctrl_329	194	109	365	310	0.33934313209283	-0.33934313209283	0.60499388383661	0.458631575383186	262	411	1881	883	-0.23649033976657918	0.23649033976657918	2.154167256579817	1.1172282166441398
Negctrl_33	Negctrl_33	499	470	1648	1051	0.030572999743921	-0.03057299974392	1.10077540249505	0.540789283221451	1310	1281	3031	2196	0.06066358652743098	-0.06066358652743098	1.0149832650293806	0.5625985519692414
Negctrl_330	Negctrl_330	57	55	141	182	0.009952044956408	-0.009952044956408	0.510415930516602	0.858470019122736	167	145	434	131	0.10918224201757099	-0.10918224201757121	1.048991291352344	-0.30131796815813483
Negctrl_331	Negctrl_331	186	111	180	339	0.302402398241527	-0.302402398241527	-0.250741550804833	0.589183762425708	288	329	3738	437	-0.04122387366345226	0.04122387366345226	3.202564744570789	0.28060394301003067
Negctrl_332	Negctrl_332	22	52	142	94	NA	NA	NA	NA	86	43	23	40	0.28278806881378094	-0.28278806881378094	-0.6348102167134075	-0.37778416517957225
Negctrl_333	Negctrl_333	330	383	823	561	-0.109681724450086	0.109681724450086	0.552741316395094	0.098970736755762	716	868	4542	1725	-0.08552464204870658	0.08552464204870658	2.2664307379649156	0.9034034565414846
Negctrl_334	Negctrl_334	NA	NA	NA	NA	NA	NA	NA	NA	0	0	0	0	NA	NA	NA	NA
Negctrl_335	Negctrl_335	448	504	1055	1120	-0.090502489950588	0.090502489950588	0.503482488240895	0.654930567421655	1052	1361	1475	2198	-0.13229974751562956	0.13229974751562956	0.1164868828759511	0.6731615762635101
Negctrl_336	Negctrl_336	64	45	92	63	0.159959559409223	-0.159959559409223	0.099449574307595	-0.206975287684772	103	116	0	42	-0.02537524288703885	0.02537524288703863	-1.5481182562680895	-0.8227929788486215
Negctrl_337	Negctrl_337	168	162	221	269	0.013154154013154	-0.013154154013154	-0.169735121070142	0.132788224672828	467	440	513	1125	0.08009340919107366	-0.08009340919107366	-0.0013693258974973865	1.042433339498675
Negctrl_338	Negctrl_338	107	80	96	85	0.15277897225353	-0.15277897225353	-0.418331300852312	-0.48974988490668	128	154	76	78	-0.06137626071029856	0.06137626071029878	-0.6709892093983194	-0.6499137215953263
Negctrl_339	Negctrl_339	570	374	626	1097	0.27631293850338	-0.276312938503381	-0.173678600661056	0.663754324420943	950	721	1086	991	0.23026786190064907	-0.23026786190064863	0.19826683369142462	0.07504821211130075
Negctrl_34	Negctrl_34	125	172	241	183	-0.202462456198929	0.202462456198929	0.077138349295663	-0.194716053570386	197	296	444	580	-0.19945939881060992	0.19945939881061037	0.5861340983544796	0.9292455704439488
Negctrl_340	Negctrl_340	112	180	463	627	-0.294806317821564	0.294806317821564	0.946203728268674	1.41785600806977	522	579	225	688	-0.02499708857032612	0.02499708857032612	-1.247628219349067	0.1320777787787284
Negctrl_341	Negctrl_341	242	276	847	623	-0.095384864754438	0.095384864754438	1.01334607293971	0.661582757283381	643	762	854	761	-0.06965440154163494	0.06965440154163494	0.09929468999252133	-0.053631439495351874
Negctrl_342	Negctrl_342	32	21	110	175	NA	NA	NA	NA	154	209	303	242	-0.13143791138677896	0.13143791138677896	0.4554266981822481	0.1944020826153059
Negctrl_343	Negctrl_343	400	326	767	459	0.126894833304829	-0.126894833304829	0.435280978287267	-0.189935167872938	298	360	575	677	-0.07598143083242359	0.07598143083242404	0.5541232290269731	0.7687756237038563
Negctrl_344	Negctrl_344	157	222	340	482	-0.226742329254746	0.226742329254746	0.210570710236038	0.730962183007597	420	545	960	1598	-0.12580082441552376	0.1258008244155242	0.7560595412016542	1.4557375342671914
Negctrl_345	Negctrl_345	71	111	482	185	-0.253254801445118	0.253254801445119	1.54043476012861	0.394831474359529	204	286	138	465	-0.1590645770568968	0.15906457705689636	-0.7419913105125886	0.6464580958489314
Negctrl_346	Negctrl_346	347	353	672	995	-0.021507826066273	0.021507826066273	0.297555804296692	0.903549942975009	197	288	215	247	-0.18300351881246524	0.18300351881246524	-0.26116899894554857	-0.10374564732295344
Negctrl_347	Negctrl_347	265	220	520	424	0.110600636892291	-0.110600636892291	0.44070047600131	0.235597521317914	606	642	2327	816	0.005085582660540933	-0.005085582660540933	1.6333273493185958	0.19276503045030546
Negctrl_348	Negctrl_348	156	129	67	178	0.10547629365101199	-0.105476293651013	-1.24985290125425	-0.185376704946429	251	357	401	487	-0.17386848468443183	0.1738684846844314	0.20409094137571326	0.4498113854757828
Negctrl_349	Negctrl_349	451	492	806	839	-0.069504145707062	0.069504145707062	0.144351677838905	0.267023182377153	719	942	989	1729	-0.13814101218599673	0.13814101218599628	0.07956753519950421	0.8484058199066871
Negctrl_35	Negctrl_35	500	530	1012	1154	-0.050169032115718	0.050169032115719	0.336631359917163	0.58736521849197	1020	1184	3091	1206	-0.05740516593940903	0.05740516593940903	1.2691817054747485	-0.042249728947275855
Negctrl_350	Negctrl_350	135	43	109	232	0.59232319637175	-0.59232319637175	-0.121468044827157	0.794339050124288	136	197	18	132	-0.16332633913628092	0.16332633913628092	-1.6038961772699172	-0.3494511144339547
Negctrl_351	Negctrl_351	248	273	438	612	-0.072374893061652	0.072374893061651	0.1167996731281	0.628790722814678	562	634	766	1220	-0.036322628659330114	0.03632262865933056	0.16526283292375998	0.795658921865467
Negctrl_352	Negctrl_352	263	294	807	488	-0.082911504790385	0.082911504790385	0.85145137097976	0.238048739454136	761	745	725	820	0.05811845815138694	-0.0581184581513865	-0.21666032800142876	-0.05158809600172232
Negctrl_353	Negctrl_353	76	107	255	56	-0.196637097051901	0.196637097051901	0.708897440762643	-0.840921627821918	305	326	249	332	-7.243450668603657e-4	7.243450668603657e-4	-0.4277915914185564	-0.08777625681085377
Negctrl_354	Negctrl_354	313	330	810	644	-0.045093329300372	0.045093329300373	0.665674172921953	0.420104401724527	807	730	894	1286	0.11126897282481085	-0.11126897282481085	0.03725867344632405	0.5331188218078715
Negctrl_355	Negctrl_355	133	118	96	256	0.061719103396167	-0.061719103396167	-0.7633170282496	0.403151977892869	313	410	467	817	-0.12733553112826623	0.12733553112826668	0.175782861541812	0.9069590898933471
Negctrl_356	Negctrl_356	49	100	248	214	-0.374715626182071	0.374715626182071	0.929677020391138	0.809785595136038	212	215	488	209	0.029255288097712384	-0.02925528809771194	0.8511883497353727	-0.162734422595062
Negctrl_357	Negctrl_357	119	51	338	292	0.440498849791427	-0.440498849791427	1.20176138058559	1.07821631411528	154	262	392	183	-0.2617427821749003	0.2617427821748999	0.6381107936450552	-0.24459533575719217
Negctrl_358	Negctrl_358	74	147	179	173	-0.398217442886937	0.398217442886938	0.110441883248888	0.128085627941222	182	143	225	164	0.16346735281789582	-0.16346735281789582	0.22458801052151212	-0.11612012150308182
Negctrl_359	Negctrl_359	373	481	700	549	-0.182253543047528	0.182253543047528	0.095547794848197	-0.166254589422738	908	756	646	7423	0.1677983738900517	-0.16779837389005214	-0.4980881701927671	2.900969921704136
Negctrl_36	Negctrl_36	295	237	807	729	0.133008601748244	-0.133008601748244	0.916906409644678	0.845204293876254	918	943	2336	1059	0.02619521038618533	-0.02619521038618533	1.1020537628011686	0.007751028878214328
Negctrl_360	Negctrl_360	234	174	237	364	0.178166691849074	-0.178166691849074	-0.338337728969972	0.265070255435157	305	373	340	494	-0.08387255581190844	0.08387255581190844	-0.14310543606648052	0.3235319765950533
Negctrl_361	Negctrl_361	72	85	139	121	-0.096250659309983	0.096250659309983	0.154233655124605	0.056697357812331	239	275	74	193	-0.04423130459215008	0.04423130459215052	-1.358579897046257	-0.4622435251827093
Negctrl_362	Negctrl_362	50	86	116	72	-0.281644316288265	0.281644316288265	0.13189323411617	-0.290823883011246	102	67	13	2	0.20749625569596852	-0.2074962556959683	-1.04060725416735	-1.2618898560385179
Negctrl_363	Negctrl_363	238	186	536	548	0.147400667736624	-0.147400667736624	0.657357201370074	0.752942087779954	579	581	1243	1601	0.04070197704795486	-0.04070197704795442	0.8579307603121462	1.208272008314978
Negctrl_364	Negctrl_364	NA	12	83	39	NA	NA	NA	NA	116	50	24	6	0.3739381217200426	-0.3739381217200425	-0.8055718342954774	-1.1341677207333543
Negctrl_365	Negctrl_365	61	81	172	158	-0.154149416756902	0.154149416756902	0.504754926871841	0.463727886309599	125	137	53	76	-0.013211894088907439	0.01321189408890766	-0.857196080693717	-0.5983220038186361
Negctrl_366	Negctrl_366	225	370	589	469	-0.336804567107334	0.336804567107333	0.371787478557169	0.13317818640763	519	744	679	802	-0.19474967042459257	0.19474967042459257	-0.04862001277034311	0.17340676738266536
Negctrl_367	Negctrl_367	244	195	568	432	0.133725004554005	-0.133725004554004	0.689130933489689	0.390593465181254	429	611	434	691	-0.1871024432968671	0.1871024432968671	-0.3718069925357228	0.22928750034266798
Negctrl_368	Negctrl_368	125	71	133	152	0.305960335939926	-0.305960335939925	-0.104959930679287	0.098675735426372	161	196	463	74	-0.07176214067889908	0.0717621406788993	0.9891808628207741	-0.9406469047654038
Negctrl_369	Negctrl_369	124	127	186	399	-0.022989962815343	0.022989962815343	-0.044558921615193	0.968622028783344	271	308	133	533	-0.03772370745240616	0.03772370745240616	-0.9886890173043503	0.6102302156604904
Negctrl_37	Negctrl_37	271	282	703	584	-0.035931240866382	0.035931240866382	0.671015979977132	0.486558509729618	449	637	385	2013	-0.1853682773171541	0.18536827731715455	-0.5778129123823832	1.6322008343788879
Negctrl_370	Negctrl_370	110	63	324	209	0.292566119558422	-0.292566119558422	1.09089101992992	0.607587275079693	243	234	73	138	0.060082732663217175	-0.060082732663217175	-1.2842293568700667	-0.7243948203577555
Negctrl_371	Negctrl_371	123	164	263	226	-0.182452945565772	0.182452945565772	0.223783074580481	0.097738334593033993	258	239	873	444	0.08329172447569366	-0.0832917244756941	1.4388969479185176	0.5571793788750052
Negctrl_372	Negctrl_372	617	800	1009	1274	-0.190630566926794	0.190630566926794	-0.096649550530072	0.296259209935191	1127	1384	4025	2684	-0.09660420005676063	0.09660420005676063	1.4671589911480574	0.8950309384711082
Negctrl_373	Negctrl_373	30	104	274	174	NA	NA	NA	NA	226	220	77	144	0.05306409842961335	-0.05306409842961379	-1.1650839421333117	-0.6044974988033003
Negctrl_374	Negctrl_374	235	272	364	600	-0.104761454708729	0.104761454708729	-0.08705175011785	0.639219402141802	683	637	843	1379	0.08973880719384653	-0.08973880719384653	0.16090698811844417	0.8317528149569524
Negctrl_375	Negctrl_375	238	351	669	663	-0.265360094387379	0.265360094387379	0.542941020730926	0.597540585122133	712	993	986	913	-0.1805516146930688	0.18055161469306924	0.04614948480671366	-0.056646563881518563
Negctrl_376	Negctrl_376	165	130	157	237	0.135315982447081	-0.135315982447081	-0.425985368692335	0.119938975290225	327	315	145	590	0.06299248282376935	-0.06299248282376935	-1.0315233954356964	0.6137318315067799
Negctrl_377	Negctrl_377	180	185	461	609	-0.026560083540144	0.026560083540145	0.637921336896354	1.07587193662756	535	620	879	630	-0.05387301202317385	0.05387301202317385	0.3963445152058829	-0.044693079326354024
Negctrl_378	Negctrl_378	191	199	384	402	-0.035390076358461	0.035390076358461	0.315557723406729	0.439463598370089	428	473	275	868	-0.022142386673456027	0.022142386673456027	-0.758254491738918	0.7009790516931846
Negctrl_379	Negctrl_379	NA	NA	NA	NA	NA	NA	NA	NA	0	0	0	0	NA	NA	NA	NA
Negctrl_38	Negctrl_38	34	53	37	122	-0.199662268952929	0.199662268952929	-0.446949556338729	0.650932580558191	135	159	60	708	-0.05105654966626627	0.05105654966626605	-0.889459353398819	1.746539793490978
Negctrl_380	Negctrl_380	13	NA	56	1	NA	NA	NA	NA	30	30	2	37	NA	NA	NA	NA
Negctrl_381	Negctrl_381	134	95	512	270	0.190132395079187	-0.190132395079188	1.35408469120802	0.589117549431023	297	312	78	1021	0.009805116901907773	-0.009805116901907773	-1.523196779603785	1.4086247887580572
Negctrl_382	Negctrl_382	155	178	179	165	-0.094740657722024	0.094740657722023	-0.428719517528056	-0.466075920986434	217	193	780	207	0.10308544049707846	-0.10308544049707802	1.510512280976231	-0.1262697881816086
Negctrl_383	Negctrl_383	172	151	118	238	0.070814084311628	-0.070814084311628	-0.854914373452046	0.009247155437962	308	361	1901	946	-0.05755047289563997	0.057550472895640414	2.1523661081745074	1.1935617774204026
Negctrl_384	Negctrl_384	360	187	663	621	0.416261240183547	-0.416261240183548	0.667895167424289	0.645943990130037	429	457	283	1463	0.0013899304940836466	-0.0013899304940836466	-0.7040896163318369	1.433649747346926
Negctrl_385	Negctrl_385	146	183	397	271	-0.148423861857538	0.148423861857538	0.577468331366771	0.152163595806606	91	152	156	48	-0.21751775686354335	0.21751775686354358	0.14956712170007846	-0.8217427637133325
Negctrl_386	Negctrl_386	298	304	499	563	-0.02309491725584	0.02309491725584	0.098235687427931	0.325391025606418	716	694	1531	1082	0.0644895685579221	-0.06448956855792254	0.8866911739362813	0.4110032444928411
Negctrl_387	Negctrl_387	90	152	34	69	-0.313563508917394	0.313563508917394	-1.54336357670728	-0.958210916724774	155	155	151	441	0.03452263806518663	-0.03452263806518685	-0.15598440935861912	1.0756859910103462
Negctrl_388	Negctrl_388	46	87	114	86	-0.325885528164024	0.325885528164024	0.145229485136331	-0.090530891518864	62	72	78	17	-0.03279920181486351	0.03279920181486373	0.023420787784488972	-0.7835899938471789
Negctrl_389	Negctrl_389	122	203	351	402	-0.320838030719914	0.320838030719914	0.459710976661688	0.699675951184343	129	137	239	173	0.002644175964611417	-0.002644175964611195	0.4971478591522427	0.1440542556795934
Negctrl_39	Negctrl_39	71	189	372	400	-0.57515422307598	0.57515422307598	0.879281225239686	1.0377883325698	230	278	282	1087	-0.07311595312281627	0.07311595312281582	-0.01867066739919432	1.7155059298726538
Negctrl_390	Negctrl_390	176	92	236	186	0.37418557163426	-0.37418557163426	0.213356711912369	-0.013661362437669	268	324	827	472	-0.07520004492886834	0.07520004492886834	1.1624348151664017	0.4306746800307999
Negctrl_391	Negctrl_391	500	495	1070	1197	-0.003414415455302	0.003414415455303	0.460601268667298	0.685125924592205	1030	989	1522	878	0.07240064097861953	-0.07240064097861953	0.39353789410608186	-0.3567167537932434
Negctrl_392	Negctrl_392	45	78	239	106	-0.276731708656217	0.276731708656217	1.05918420863157	0.189411208964059	94	100	14	218	0.0016033723598367633	-0.0016033723598367633	-1.1525055462640907	0.6979667158708054
Negctrl_393	Negctrl_393	118	135	177	340	-0.088396275014916	0.088396275014916	-0.10976299879989	0.753501179705153	466	547	543	600	-0.06150618700611021	0.06150618700611066	-0.06711985051529545	0.06338638051878265
Negctrl_394	Negctrl_394	83	112	151	104	-0.175988012547559	0.175988012547559	0.016232449746426	-0.333529681963953	232	424	154	308	-0.32790460346100536	0.3279046034610058	-0.9491481308623948	-0.17812047406071496
Negctrl_395	Negctrl_395	18	37	28	35	NA	NA	NA	NA	18	44	38	312	NA	NA	NA	NA
Negctrl_396	Negctrl_396	85	93	264	294	-0.057650331298085	0.057650331298084	0.771192924149922	0.96790263089481	137	319	352	193	-0.440956029239455	0.44095602923945476	0.4489603855887885	-0.24420932664390893
Negctrl_397	Negctrl_397	213	437	861	480	-0.484156505913642	0.484156505913641	0.810954408655401	0.086695424675974	410	473	703	629	-0.04953971144520608	0.04953971144520608	0.4462644480551088	0.3010573980432776
Negctrl_398	Negctrl_398	81	123	395	217	-0.243772156675485	0.243772156675485	1.14980301506852	0.456772439987289	186	228	184	186	-0.0781270708839732	0.0781270708839732	-0.26159907163336005	-0.24913044684966845
Negctrl_399	Negctrl_399	145	138	266	91	0.020746052719691	-0.020746052719691	0.244960296995963	-0.912175634701945	232	208	213	1025	0.10005333117439541	-0.10005333117439541	-0.17611856154756333	1.7987226577790438
Negctrl_4	Negctrl_4	63	32	234	16	0.294235819599123	-0.294235819599123	1.28676351242604	-0.925972461136531	128	153	24	1485	-0.05797683328507053	0.05797683328507053	-1.3353445284311745	2.7981718540437717
Negctrl_40	Negctrl_40	135	135	422	166	-0.008996857173377	0.008996857173377	0.890792612787436	-0.206467987367168	221	257	250	118	-0.04980919850495136	0.04980919850495136	-0.08892800653817856	-0.8738237404072686
Negctrl_400	Negctrl_400	127	66	179	327	0.352829981127033	-0.352829981127033	0.258281782363926	1.05838347252273	313	503	282	1303	-0.2579037580974295	0.2579037580974295	-0.5722238135343698	1.4100204506609093
Negctrl_401	Negctrl_401	100	174	159	165	-0.338251801168195	0.338251801168195	-0.293121973540198	-0.194231560874653	387	369	156	952	0.07087416109255651	-0.07087416109255695	-1.160243545167359	1.046438866938272
Negctrl_402	Negctrl_402	177	111	195	250	0.271424000283204	-0.271424000283204	-0.125818400644262	0.235032514074507	257	206	223	2476	0.1657346417673815	-0.1657346417673815	-0.17983797295586967	2.965504982994485
Negctrl_403	Negctrl_403	158	76	281	320	0.411107483218668	-0.411107483218668	0.599251625321501	0.826067559038043	338	361	699	636	-2.677349939252949e-4	2.677349939248508e-4	0.7307084129415169	0.6075349803391923
Negctrl_404	Negctrl_404	239	286	351	326	-0.126812320046248	0.126812320046249	-0.177712078568601	-0.209360494870848	416	552	650	1355	-0.14021735488568643	0.14021735488568643	0.23383541923706375	1.2255194911448268
Negctrl_405	Negctrl_405	51	22	118	130	NA	NA	NA	NA	103	94	92	184	0.07171621789983895	-0.07171621789983917	-0.1701991802591265	0.49830621598696845
Negctrl_406	Negctrl_406	237	329	805	437	-0.224901776953855	0.224901776953854	0.841039592623541	0.084741268205655	876	810	1797	2083	0.09712585324590961	-0.09712585324590917	0.8697480800006208	1.0771271871439394
Negctrl_407	Negctrl_407	101	97	455	147	0.014271996643046	-0.014271996643046	1.350253827872	0.015075899657199	475	435	460	421	0.09833389883317478	-0.09833389883317478	-0.14398938140701878	-0.25444817555466237
Negctrl_408	Negctrl_408	85	150	144	289	-0.336693884729027	0.336693884729027	-0.223249881580168	0.667155611930927	283	402	2048	527	-0.17626139212156033	0.17626139212156033	2.2406698985523086	0.40497264091769525
Negctrl_409	Negctrl_409	221	281	524	513	-0.165548767639063	0.165548767639063	0.409432529046307	0.446833943167477	389	560	803	931	-0.1921909375364459	0.19219093753644545	0.547017533163431	0.7467369502500727
Negctrl_41	Negctrl_41	264	235	810	431	0.065721183682788	-0.065721183682787	1.00021986376112	0.217210711195995	433	610	3428	1456	-0.18008723323675424	0.1800872332367538	2.432311947308274	1.233670553486025
Negctrl_410	Negctrl_410	134	113	97	157	0.091375299747345	-0.091375299747345	-0.7322414996736	-0.161394336139734	182	196	253	178	-0.004828696314814973	0.004828696314815417	0.18955317563076557	-0.19854956444529015
Negctrl_411	Negctrl_411	251	236	523	351	0.030140391384605	-0.030140391384605	0.438518676231439	-0.020703690316905	412	455	655	971	-0.02160033828294239	0.021600338282942833	0.3748202848210278	0.901307663898308
Negctrl_412	Negctrl_412	303	310	665	367	-0.025050969770184	0.025050969770184	0.459824837842081	-0.264644478940816	569	569	685	834	0.04289342648292971	-0.042893426482929264	0.08012213818943215	0.34288189463119245
Negctrl_413	Negctrl_413	247	115	503	398	0.462725385681275	-0.462725385681275	0.840022268077103	0.596125131755942	465	448	968	360	0.06584433964403624	-0.06584433964403669	0.8283391315012683	-0.4532517771689739
Negctrl_414	Negctrl_414	633	628	1287	1240	-0.004917613347359	0.004917613347359	0.392028238330118	0.408830489761986	1525	1955	2172	4382	-0.12779316453560519	0.12779316453560519	0.1465428255209229	1.1392091416145727
Negctrl_415	Negctrl_415	64	69	144	197	-0.04586509162636	0.04586509162636	0.363899782673425	0.782583399454412	152	116	360	125	0.16949820846547214	-0.16949820846547214	0.9783380682391645	-0.18508372815866259
Negctrl_416	Negctrl_416	103	96	160	97	0.031170017935874	-0.031170017935875	0.050029833104397	-0.436626712037311	117	163	173	481	-0.13599330766332218	0.13599330766332218	0.10184455451372365	1.303091114626952
Negctrl_417	Negctrl_417	125	149	227	330	-0.114187835949129	0.11418783594913	0.092464077595246	0.621807348938765	470	392	471	270	0.1572301793547748	-0.1572301793547748	-0.041465137061206914	-0.7196212319997137
Negctrl_418	Negctrl_418	93	77	416	232	0.094247490738497	-0.094247490738497	1.40485037058798	0.725815991109327	203	343	2330	658	-0.2722447201993803	0.2722447201993803	2.7151491959576854	0.9873780132908543
Negctrl_419	Negctrl_419	156	88	131	189	0.324313852443763	-0.324313852443763	-0.369113368789615	0.104204385013612	226	173	91	816	0.18629306705972626	-0.18629306705972648	-0.8956004005380971	1.608108221744565
Negctrl_42	Negctrl_42	321	189	602	632	0.333178518822908	-0.333178518822908	0.607218043641458	0.739428500931678	470	451	510	3498	0.06848920215865473	-0.06848920215865473	-0.028757516994180055	2.60526433206503
Negctrl_420	Negctrl_420	410	330	517	782	0.135438596135031	-0.135438596135031	-0.122035012843282	0.504406341831416	750	711	1028	746	0.07950857604052342	-0.07950857604052342	0.2930110788224982	-0.13669815172268773
Negctrl_421	Negctrl_421	696	672	982	921	0.013890896503457	-0.013890896503457	-0.0963069785062	-0.116890818764952	1456	2013	2513	2394	-0.18048720246399075	0.18048720246399075	0.36301333283750203	0.29599028048183307
Negctrl_422	Negctrl_422	220	176	379	303	0.131451068420994	-0.131451068420994	0.286072229069465	0.061955113413566	259	337	921	494	-0.11968281074262688	0.11968281074262732	1.303369003380916	0.4849651215783899
Negctrl_423	Negctrl_423	737	715	1202	1252	0.010597871919209	-0.01059787191921	0.101479038722796	0.22701982001207	1577	1734	1961	1863	-0.020577172311916136	0.020577172311917025	0.06406670947735194	-0.00631960443013746
Negctrl_424	Negctrl_424	194	170	497	186	0.073163973545458	-0.073163973545458	0.743261973099043	-0.436615186859379	80	108	148	26	-0.10505914874511357	0.10505914874511357	0.3216959326120341	-0.9108463096736206
Negctrl_425	Negctrl_425	253	243	311	279	0.016391091444431	-0.016391091444431	-0.262685233974116	-0.337642534434772	424	543	1529	1261	-0.11735778095617722	0.11735778095617766	1.3897607378149326	1.1252183054399358
Negctrl_426	Negctrl_426	167	218	274	576	-0.177138401664475	0.177138401664475	-0.088646824154068	0.943171514069299	514	484	602	609	0.08129329538294083	-0.08129329538294128	0.08228292542881954	0.09845097905108835
Negctrl_427	Negctrl_427	568	641	1057	923	-0.093736476285617	0.093736476285616	0.17858543240231	0.059112303586838	1176	1563	1817	2711	-0.1516713494219717	0.15167134942197258	0.2333850258564727	0.7954664260450386
Negctrl_428	Negctrl_428	503	562	946	831	-0.0863300778485	0.0863300778485	0.199091363100744	0.088363717557081	1115	1133	3815	2065	0.03391034619452338	-0.033910346194524266	1.5363385890453438	0.6721056791922715
Negctrl_429	Negctrl_429	104	43	215	232	0.440261821705582	-0.440261821705582	0.794150247632088	0.946400424790456	323	334	141	1392	0.01962512262700189	-0.01962512262700189	-1.0875361852813226	1.739845214657639
Negctrl_43	Negctrl_43	259	283	638	505	-0.067793921969806	0.067793921969806	0.566694529765764	0.318771863735088	517	872	1273	664	-0.30399555354803365	0.3039955535480341	0.6944373376689841	-0.18113987786624497
Negctrl_430	Negctrl_430	162	228	584	441	-0.224645078293701	0.224645078293701	0.885432381873542	0.576798166626304	495	443	220	529	0.11345924742566904	-0.11345924742566904	-1.0651781139330225	-0.0028744901809902856
Negctrl_431	Negctrl_431	386	577	693	573	-0.283951321179489	0.283951321179488	-0.06582468793921	-0.256433414924571	846	758	2220	1391	0.11802439161570266	-0.11802439161570266	1.2333366624373916	0.5840709011055285
Negctrl_432	Negctrl_432	300	239	451	397	0.138655781592403	-0.138655781592402	0.117366416774805	0.014586493739988	221	279	783	476	-0.09840358015570905	0.09840358015570905	1.2930770778055036	0.6450719576260302
Negctrl_433	Negctrl_433	114	97	141	70	0.083479895427448	-0.083479895427449	-0.155720053904618	-0.814990192309495	148	272	259	220	-0.3049058490218999	0.30490584902189966	0.13992470363026976	-0.04457312244344269
Negctrl_434	Negctrl_434	82	53	257	201	0.213403678691515	-0.213403678691516	1.0477474120315	0.808373527663543	140	255	195	183	-0.2958423018142551	0.29584230181425486	-0.11120194215559787	-0.17865670673137668
Negctrl_435	Negctrl_435	543	534	1686	1477	0.001141480826009	-0.001141480826008	0.987739998793082	0.870938052399363	1378	1498	2312	2455	-0.012557809410504106	0.012557809410504106	0.49026741073337377	0.5757477648118545
Negctrl_436	Negctrl_436	91	20	119	143	NA	NA	NA	NA	176	150	323	724	0.12035866213842561	-0.12035866213842561	0.6393043796820599	1.665619920499034
Negctrl_437	Negctrl_437	318	351	687	866	-0.075750955302633	0.075750955302633	0.38935439862638	0.773517560684121	638	779	1483	3175	-0.0896297946602087	0.08962979466020826	0.8423777481700947	1.9094675934846714
Negctrl_438	Negctrl_438	224	234	334	456	-0.037759935997163	0.037759935997163	-0.068918382441499	0.40067325475655	469	478	228	265	0.029879877866290983	-0.029879877866291427	-1.0388608032107802	-0.8659622160893932
Negctrl_439	Negctrl_439	107	133	269	499	-0.135936680633259	0.135936680633259	0.459793737566559	1.32219972777316	366	549	1147	2858	-0.21762189921264286	0.2176218992126433	1.0802611057915588	2.351957728992158
Negctrl_44	Negctrl_44	28	56	288	61	NA	NA	NA	NA	115	236	85	52	-0.34975257757414036	0.3497525775741406	-0.7633742618639847	-1.1230733529217898
Negctrl_440	Negctrl_440	293	401	668	433	-0.219294316431274	0.219294316431274	0.315926370146982	-0.198262470963275	752	905	1122	1920	-0.08084590114347234	0.08084590114347234	0.248171623064946	0.9914783408459056
Negctrl_441	Negctrl_441	87	76	150	155	0.064516479958906	-0.064516479958906	0.198250354746732	0.291080514309493	246	244	601	183	0.04307556932151391	-0.04307556932151346	0.9606061525767746	-0.46607724971430464
Negctrl_442	Negctrl_442	141	154	389	320	-0.062617627851363	0.062617627851363	0.678837472652976	0.490542504703964	325	396	359	103	-0.08231250985217109	0.08231250985217109	-0.153304861556407	-1.4915682001972699
Negctrl_443	Negctrl_443	149	111	248	306	0.165543315714417	-0.165543315714417	0.270192667172018	0.594932641203378	405	429	1213	740	0.004971137864437036	-0.004971137864437036	1.251573443256281	0.5854221042707657
Negctrl_444	Negctrl_444	168	49	227	103	0.666465726263289	-0.666465726263288	0.516005936957361	-0.320789974089413	106	156	116	292	-0.16052905018897334	0.16052905018897334	-0.22355795122868005	0.7599446010693933
Negctrl_445	Negctrl_445	103	109	219	101	-0.040923848517858	0.040923848517858	0.346128591154983	-0.467460010120204	250	334	3778	457	-0.13517197200136577	0.13517197200136577	3.2931234681033494	0.41250559543559717
Negctrl_446	Negctrl_446	136	133	131	146	0.00433548040954	-0.00433548040954	-0.523178993807961	-0.348642432771091	316	226	39	156	0.23813545033103978	-0.23813545033103978	-1.8326357844298906	-0.7394888324097117
Negctrl_447	Negctrl_447	75	104	101	215	-0.187350398329928	0.187350398329928	-0.317475324678093	0.583566768960845	321	272	411	829	0.1397513985179515	-0.1397513985179515	0.251167543349641	1.1625292947811623
Negctrl_448	Negctrl_448	75	144	64	90	-0.378690742662011	0.37869074266201	-0.937502205295225	-0.575042617119526	130	181	97	130	-0.13974066891998183	0.13974066891998183	-0.5638662001582533	-0.2945883706789463
Negctrl_449	Negctrl_449	412	304	801	646	0.193162563674476	-0.193162563674476	0.520991151941613	0.29493221207249	480	538	2188	562	-0.031578877217531165	0.031578877217531165	1.8153895063716639	-0.029925332954107375
Negctrl_45	Negctrl_45	732	586	1406	1425	0.143495014855128	-0.143495014855128	0.462757857675945	0.550555792932104	1698	1962	2013	5067	-0.05534479243070045	0.05534479243070045	-0.03731385002635346	1.2684738245889404
Negctrl_450	Negctrl_450	520	616	975	842	-0.126807834271548	0.126807834271548	0.154856021294514	0.020518454384005	1060	1107	1906	2835	0.015089675031384253	-0.015089675031385141	0.6096192113593544	1.1680778752707948
Negctrl_451	Negctrl_451	323	287	843	758	0.068141623620906	-0.068141623620905	0.791987202153984	0.713782485938022	566	952	419	2682	-0.30418815456385007	0.3041881545638505	-0.8925828028426817	1.6149823361635987
Negctrl_452	Negctrl_452	373	363	709	896	0.008131094526944	-0.008131094526944	0.303304415749561	0.691580615066146	1038	894	3784	2615	0.14626599579131305	-0.14626599579131216	1.7353360608688968	1.214156159588902
Negctrl_453	Negctrl_453	94	147	337	121	-0.269179263984131	0.269179263984131	0.757021626977499	-0.402848011688292	165	371	200	376	-0.4357935728927993	0.43579357289279885	-0.3976490020960193	0.3395928360487761
Negctrl_454	Negctrl_454	90	109	143	135	-0.116252168405295	0.116252168405295	-0.072955657156229	-0.082194584030734	196	146	306	782	0.19422054353036167	-0.1942205435303619	0.5286131938137428	1.7221033640362728
Negctrl_455	Negctrl_455	211	193	433	461	0.04697221314639	-0.04697221314639	0.428644750217375	0.57623208895464	683	551	3192	801	0.1849221094707767	-0.1849221094707767	2.0996202514274955	0.1888316224138964
Negctrl_456	Negctrl_456	699	863	1386	1328	-0.157232223460474	0.157232223460474	0.206013313056855	0.215092220827	1441	1568	2739	1808	-0.013250318337710176	0.013250318337709288	0.665907500051441	0.08476992129740157
Negctrl_457	Negctrl_457	146	110	328	308	0.158439726557944	-0.158439726557943	0.638207373117888	0.620771258745343	247	252	480	904	0.026651292772927437	-0.026651292772927437	0.64981540970712	1.4819413824649956
Negctrl_458	Negctrl_458	134	98	236	309	0.172705165822419	-0.172705165822419	0.344265251194646	0.742197161304561	191	250	569	595	-0.11664563889121338	0.11664563889121293	1.0208993120480794	1.0800302909975485
Negctrl_459	Negctrl_459	45	187	165	250	-0.78796756096303	0.78796756096303	0.108716695678877	0.664003312002928	202	274	120	167	-0.13909692396782036	0.13909692396781992	-0.8452477252353252	-0.5167395235451686
Negctrl_46	Negctrl_46	141	42	188	200	0.628661283748967	-0.628661283748967	0.466786306828001	0.598599712421461	208	151	46	222	0.21050261195851094	-0.21050261195851094	-1.269329874221092	0.10733561070434927
Negctrl_460	Negctrl_460	314	292	821	638	0.038038341613719	-0.038038341613719	0.763069506481857	0.486317937337402	1049	1119	1107	1444	5.500003651546237e-4	-5.500003651546237e-4	-0.14089867605870054	0.22505692122084842
Negctrl_461	Negctrl_461	260	312	473	529	-0.129658832332525	0.129658832332526	0.099484921167239	0.313965932057201	588	654	773	1288	-0.027079822784065843	0.027079822784066288	0.12706687782492532	0.8197851725530567
Negctrl_462	Negctrl_462	80	101	196	322	-0.136565911965792	0.136565911965791	0.396192529506955	1.07006963005994	268	259	361	159	0.059075454618628065	-0.059075454618628065	0.2293606081031081	-0.6991384332686728
Negctrl_463	Negctrl_463	129	141	350	360	-0.062159070967333	0.062159070967334	0.648964536940844	0.74884810300121	438	391	459	2481	0.11346590543106583	-0.11346590543106538	-0.027202863880781525	2.255999502980659
Negctrl_464	Negctrl_464	147	171	194	406	-0.101989515010792	0.101989515010793	-0.277161779425916	0.709243599037193	269	308	312	3141	-0.04216304026707185	0.042163040267071406	-0.05291530058293503	3.038617788711014
Negctrl_465	Negctrl_465	101	41	172	102	0.444396718868734	-0.444396718868734	0.568318017509506	0.050172311491342	141	281	1347	86	-0.3495905251310203	0.3495905251310205	2.2717939291375107	-0.9582339648244025
Negctrl_466	Negctrl_466	115	32	148	126	0.619981232882471	-0.619981232882471	0.424550111166244	0.301243597432524	185	108	516	246	0.310022362536559	-0.31002236253655924	1.3571132818946166	0.4550329458214666
Negctrl_467	Negctrl_467	144	162	403	275	-0.081016183777753	0.081016183777753	0.681088044492711	0.254626273602879	350	299	317	2022	0.1367346042156128	-0.13673460421561323	-0.17692155792797903	2.2760557822799283
Negctrl_468	Negctrl_468	175	107	210	322	0.285467185656867	-0.285467185656867	-0.009438570698854	0.582289735703693	329	299	632	225	0.09832497196896162	-0.09832497196896162	0.7301928328631329	-0.5358789909601689
Negctrl_469	Negctrl_469	195	287	760	689	-0.258952092606428	0.258952092606428	0.977163110469353	0.910555211474984	615	692	1405	809	-0.03487871736157766	0.03487871736157766	0.8712027269869291	0.12177131692387055
Negctrl_47	Negctrl_47	169	62	536	434	0.557169542701605	-0.557169542701605	1.50016354960514	1.28533269930005	251	233	58	118	0.08166228890627725	-0.08166228890627769	-1.4677202153623083	-0.8912252867138255
Negctrl_470	Negctrl_470	137	56	174	131	0.479327505229791	-0.479327505229791	0.261764331853068	-0.003131488546391	329	292	487	330	0.11258143003611565	-0.1125814300361152	0.4076026177535548	-0.07488401305333925
Negctrl_471	Negctrl_471	51	187	545	496	-0.731065702626768	0.731065702626768	1.55134304330823	1.49129655358564	416	334	1009	248	0.17830262896480154	-0.17830262896480198	1.1397760781833863	-0.6401658224749931
Negctrl_472	Negctrl_472	459	383	924	677	0.112245091308429	-0.112245091308429	0.48997483757315	0.131314078648778	1178	1093	771	793	0.09637119868162358	-0.09637119868162447	-0.6922344689383868	-0.6536145306152008
Negctrl_473	Negctrl_473	165	143	209	354	0.078169504923728	-0.078169504923728	-0.149609951469421	0.569758023020157	186	171	430	128	0.08177022435856252	-0.0817702243585623	0.8914695546858624	-0.46954725395015773
Negctrl_474	Negctrl_474	672	458	1022	1230	0.252920671708179	-0.25292067170818	0.246583629661115	0.572668906764761	1137	1194	1515	1431	0.01133839988993568	-0.011338399889934792	0.19040400572311356	0.11271092223327006
Negctrl_475	Negctrl_475	21	15	115	98	NA	NA	NA	NA	35	109	225	14	-0.40190506732015063	0.4019050673201505	1.056292939862313	-0.8283633303955522
Negctrl_476	Negctrl_476	42	11	8	58	NA	NA	NA	NA	87	38	62	45	0.3242536133619407	-0.3242536133619408	-0.07097237973361625	-0.2789561963536744
Negctrl_477	Negctrl_477	198	191	430	220	0.013213185478739	-0.013213185478739	0.466415607015673	-0.320853341637791	294	376	113	470	-0.11125421395624224	0.11125421395624224	-1.3147410528072876	0.2775310544749501
Negctrl_478	Negctrl_478	500	694	1315	1171	-0.236129320915492	0.236129320915492	0.514931668264891	0.421786188192035	1583	1698	2226	4415	-0.003296846800959763	0.0032968468009588747	0.2534498915642214	1.222362072801916
Negctrl_479	Negctrl_479	205	272	466	381	-0.192091970517629	0.192091970517629	0.322962464507745	0.123318316599928	554	656	2603	2417	-0.06829069656336495	0.06829069656336495	1.8357447510722338	1.7326381687916976
Negctrl_48	Negctrl_48	163	244	332	345	-0.264644685739099	0.264644685739099	0.09618679576864	0.208701323178468	154	248	101	112	-0.2295443972992408	0.22954439729924125	-0.7943340007614845	-0.7006464117506586
Negctrl_480	Negctrl_480	291	179	400	346	0.302446263186871	-0.302446263186871	0.16405715889758	0.039850605629668	519	636	800	542	-0.09051387393793453	0.09051387393793497	0.2731909963668224	-0.23719831780474987
Negctrl_481	Negctrl_481	393	499	783	655	-0.172237291104426	0.172237291104427	0.188155866030654	0.011981299210412	781	1043	1511	1924	-0.1519161550345336	0.1519161550345327	0.535310000480326	0.8723779552742119
Negctrl_482	Negctrl_482	85	209	140	269	-0.543520133028579	0.543520133028579	-0.461281872896075	0.370095268481609	252	336	946	927	-0.13412146249433743	0.13412146249433787	1.3576053722360748	1.331344982228333
Negctrl_483	Negctrl_483	227	244	632	535	-0.05627875237251	0.056278752372509	0.735930510365283	0.577961944346361	355	348	204	621	0.05297788845883433	-0.05297788845883433	-0.785388204322087	0.5684453625413672
Negctrl_484	Negctrl_484	752	637	1394	992	0.104643381909843	-0.104643381909843	0.374438388404181	-0.030863497569315	1588	1760	1918	4644	-0.026118174259356586	0.026118174259356586	0.017874565733697168	1.2670766572154477
Negctrl_485	Negctrl_485	281	333	530	305	-0.122178458221426	0.122178458221426	0.156644297783355	-0.50045776907915	506	631	1363	1174	-0.10182881856825565	0.1018288185682561	1.018581747588117	0.8148051285432283
Negctrl_486	Negctrl_486	299	271	518	501	0.054708947468832	-0.054708947468833	0.221336120342747	0.242486752114962	594	586	1875	969	0.05195401610585293	-0.05195401610585293	1.4043755863731993	0.49726005399277495
Negctrl_487	Negctrl_487	180	169	271	384	0.0298564260575	-0.0298564260575	0.011564461585784	0.51916042180847	211	327	707	362	-0.22089567804774068	0.22089567804774068	1.0882575621525445	0.2339279679053181
Negctrl_488	Negctrl_488	226	64	331	202	0.724492396061302	-0.724492396061302	0.670405492368941	0.118845518919629	292	299	873	183	0.02523587701519414	-0.02523587701519414	1.2320595924527646	-0.6891010796449732
Negctrl_489	Negctrl_489	304	233	724	634	0.163811543462902	-0.163811543462902	0.759824213683755	0.646365610485565	842	889	5231	981	0.007502312535796918	-0.00750231253579603	2.34217781521118	0.002565286041902759
Negctrl_49	Negctrl_49	89	163	258	385	-0.362558754265351	0.362558754265351	0.387661757617702	0.959663489358181	411	403	183	1505	0.05383892112049837	-0.05383892112049793	-1.0868052574658997	1.579915914483471
Negctrl_490	Negctrl_490	97	36	86	81	0.47621663997968	-0.47621663997968	-0.091716101546374	-0.101958711744639	56	64	27	25	-0.025216936175401994	0.025216936175401994	-0.5330273299996983	-0.564628174513488
Negctrl_491	Negctrl_491	374	372	690	619	-0.006501636000344	0.006501636000344	0.248156588311029	0.167689391300096	861	971	2134	1951	-0.037238604243729156	0.037238604243729156	0.9988899517300505	0.8746672593067428
Negctrl_492	Negctrl_492	183	195	417	375	-0.049378868331393	0.049378868331393	0.462645181686364	0.388386922937896	252	401	1025	480	-0.24409026908199305	0.2440902690819935	1.3562494455818968	0.3564464617838228
Negctrl_493	Negctrl_493	327	461	451	584	-0.241187405057048	0.241187405057047	-0.376565961993146	0.033706202459047	723	680	2590	913	0.08455262300262367	-0.08455262300262367	1.6282019170162427	0.18791359567675237
Negctrl_494	Negctrl_494	275	431	472	586	-0.309701722098229	0.309701722098229	-0.15658072578469	0.198232396517702	481	590	415	1408	-0.09050488116035105	0.09050488116035105	-0.4785212494986948	1.1416114402104132
Negctrl_495	Negctrl_495	228	245	342	519	-0.056106837150379	0.056106837150379	-0.079677099207762	0.531838354095404	451	571	496	772	-0.1106107102297238	0.1106107102297238	-0.19027766754222997	0.38861878317659304
Negctrl_496	Negctrl_496	437	585	1087	1014	-0.20965169762165	0.209651697621651	0.459504017973335	0.431363894668336	963	1139	964	3284	-0.07009962524257407	0.07009962524257318	-0.28238524489165906	1.4219217784328384
Negctrl_497	Negctrl_497	144	193	145	261	-0.190209285388331	0.190209285388331	-0.674708839323514	0.080029934433517	272	386	622	714	-0.17463129261428145	0.17463129261428145	0.6681962748832819	0.8507790486816331
Negctrl_498	Negctrl_498	53	24	61	58	NA	NA	NA	NA	105	82	31	92	0.13983097551666068	-0.13983097551666046	-0.8337353432557161	-0.11952367632211836
Negctrl_499	Negctrl_499	27	59	99	163	NA	NA	NA	NA	43	64	2	83	-0.1150861785580003	0.11508617855800041	-0.9044936184196108	0.24731974888317687
Negctrl_5	Negctrl_5	154	85	258	165	0.335388239928796	-0.335388239928797	0.448626460414703	-0.028046228850453	210	354	797	44	-0.27242030704389775	0.2724203070438982	1.201382048366586	-1.789081508492715
Negctrl_50	Negctrl_50	240	143	453	423	0.314879237100312	-0.314879237100312	0.590782411467385	0.565390310702725	312	279	3129	108	0.10716451821092532	-0.10716451821092532	3.0015554891314284	-1.2093819307874527
Negctrl_500	Negctrl_500	32	35	10	63	-0.041177872635976	0.041177872635976	-0.835852147489088	0.207709117064768	100	118	351	12	-0.04741642640484245	0.04741642640484245	1.1479025457146301	-1.2956058650359565
Negctrl_51	Negctrl_51	608	562	1459	784	0.043804565525328	-0.043804565525328	0.671831954789795	-0.121717064330055	1200	1598	1272	1720	-0.1531455740916412	0.1531455740916412	-0.2894180141381053	0.12884722725936903
Negctrl_52	Negctrl_52	37	38	91	39	-0.017256613505836	0.017256613505837	0.412034186200117	-0.262706574463099	38	57	26	13	-0.11049494488293121	0.11049494488293132	-0.3788818472663705	-0.6028145508066474
Negctrl_53	Negctrl_53	113	149	284	308	-0.17306529499912	0.17306529499912	0.427734183422477	0.592461122726419	286	311	276	185	-0.011149421667200787	0.011149421667200787	-0.24074150685816775	-0.6887000421113165
Negctrl_54	Negctrl_54	353	348	409	542	-5.23524091827e-4	5.23524091828e-4	-0.36605201476881	0.072044615736531	113	217	334	169	-0.31021591016934225	0.310215910169342	0.7086048256367516	-0.062073905413405184
Negctrl_55	Negctrl_55	479	372	753	866	0.160855694975622	-0.160855694975622	0.199764760417293	0.459045151726578	801	784	1396	492	0.05845891853356866	-0.058458918533568216	0.6022179175529967	-0.7889716825977309
Negctrl_56	Negctrl_56	67	152	263	261	-0.469806830381895	0.469806830381895	0.604405945019996	0.6561505800183	293	282	1481	339	0.06243618203204182	-0.062436182032041376	1.986384683220801	0.04955744045522881
Negctrl_57	Negctrl_57	276	254	593	436	0.044387725957209	-0.044387725957209	0.497246258729457	0.153000658095448	640	623	2267	1208	0.061097978750153104	-0.06109797875015355	1.58031526759601	0.7077886591705171
Negctrl_58	Negctrl_58	12	90	123	86	NA	NA	NA	NA	231	270	86	305	-0.0532428923479733	0.05324289234797375	-1.2077818549891506	0.08990454030270456
Negctrl_59	Negctrl_59	118	183	214	256	-0.274902510100168	0.274902510100169	-0.071942138868356	0.207529100731586	157	263	297	401	-0.25370701236328874	0.2537070123632885	0.28883575657521154	0.6547991330547895
Negctrl_6	Negctrl_6	36	48	167	288	-0.1306490187231	0.1306490187231	0.969387682607896	1.68800624338843	203	183	294	330	0.09420914642117673	-0.09420914642117717	0.3413945788934347	0.48051349127777465
Negctrl_60	Negctrl_60	947	836	1660	1790	0.076670643770772	-0.076670643770772	0.269603890601532	0.445143112839985	1484	1806	1148	2523	-0.09130636342737741	0.09130636342737741	-0.6623808217263631	0.4324678257310026
Negctrl_61	Negctrl_61	60	160	267	426	-0.556379660127287	0.556379660127288	0.646874940538042	1.30897013418549	330	712	1035	704	-0.45351157091640903	0.4535115709164095	0.8333736994897913	0.31766164184057644
Negctrl_62	Negctrl_62	103	27	189	29	NA	NA	NA	NA	59	161	133	803	-0.42618381663997873	0.42618381663997873	0.13884395635074798	2.2758448805619387
Negctrl_63	Negctrl_63	369	330	984	890	0.064559961298849	-0.064559961298848	0.82385831021062494	0.753199868538292	594	886	1342	998	-0.22366112928190285	0.2236611292819024	0.6651416392640428	0.2615773022124399
Negctrl_64	Negctrl_64	96	99	204	252	-0.025699734631068	0.025699734631068	0.35543838702061	0.672611133347748	98	142	86	131	-0.1486565264161528	0.1486565264161528	-0.40062943971843246	-0.022073535774469688
Negctrl_65	Negctrl_65	48	NA	210	44	NA	NA	NA	NA	79	91	18	13	-0.03283176720892267	0.03283176720892245	-0.9620014757392892	-1.0521711200836041
Negctrl_66	Negctrl_66	105	177	381	217	-0.321283070629996	0.321283070629997	0.738562951655768	0.092406152821425	300	337	461	711	-0.031150583056535286	0.031150583056535286	0.3074735342095929	0.870153065896357
Negctrl_67	Negctrl_67	53	96	132	134	-0.315271087238501	0.315271087238501	0.182271141061566	0.252785532814439	114	203	92	250	-0.2683413565051975	0.2683413565051973	-0.6073666322125608	0.40120700310866475
Negctrl_68	Negctrl_68	126	97	315	239	0.14195936994241	-0.14195936994241	0.746305599483665	0.462407130150424	399	353	1482	392	0.11770100235823389	-0.11770100235823433	1.6589595624424112	-0.10066822162059186
Negctrl_69	Negctrl_69	143	95	247	412	0.229109827429353	-0.229109827429353	0.378515760172877	1.09292365234438	207	294	390	700	-0.16730689293790446	0.16730689293790446	0.4001198082173052	1.1516602673006462
Negctrl_7	Negctrl_7	196	188	313	203	0.016768411482554	-0.016768411482554	0.072760038855651	-0.401698080208059	269	362	1870	505	-0.1412595326325965	0.14125953263259605	2.209704336473849	0.44630543818468515
Negctrl_70	Negctrl_70	533	594	1290	949	-0.084812837958855	0.084812837958854	0.551993643077165	0.193732576898007	484	652	783	581	-0.152323509452311	0.15232350945231143	0.2734921261097334	-0.1183000082768757
Negctrl_71	Negctrl_71	83	58	156	92	0.176553085758228	-0.176553085758228	0.405497648908178	-0.105730789906075	154	152	140	157	0.04127756912266367	-0.04127756912266389	-0.2179852064795016	-0.10183951893990506
Negctrl_72	Negctrl_72	107	201	345	352	-0.390503953248483	0.390503953248483	0.519796812142437	0.609073812183059	251	313	733	235	-0.09316587204664728	0.09316587204664684	1.0616964016540411	-0.3507497954289289
Negctrl_73	Negctrl_73	608	437	1140	799	0.21565127004447	-0.215651270044471	0.499226843767001	0.07612886512475	1153	1301	1192	3898	-0.038167178006446534	0.038167178006446534	-0.20843165828340737	1.4498770160972665
Negctrl_74	Negctrl_74	93	85	289	198	0.04112563926786	-0.041125639267859	0.884338326780531	0.480707079261623	302	195	662	34	0.29354682376401664	-0.29354682376401664	1.0914549405689966	-1.792853787351775
Negctrl_75	Negctrl_75	206	106	258	380	0.393309639652681	-0.393309639652681	0.144156871336802	0.699120231966483	274	363	130	3905	-0.13192462350626455	0.13192462350626455	-1.1182062411746088	3.2351871001667614
Negctrl_76	Negctrl_76	135	195	286	370	-0.235462038971473	0.235462038971473	0.16509973147753	0.557019531840487	386	587	340	2215	-0.22789379087558403	0.22789379087558403	-0.5799222775130821	1.9162098540904897
Negctrl_77	Negctrl_77	321	160	1139	381	0.436823039545439	-0.43682303954544	1.58478853337509	0.169545507379513	584	622	808	2441	0.0015566841278422672	-0.001556684127841823	0.2237830802877494	1.7469969964018865
Negctrl_78	Negctrl_78	498	416	786	666	0.112052279043426	-0.112052279043426	0.156503173136533	-0.002275073370765	650	946	1869	1218	-0.2083755162351011	0.2083755162351011	1.020167582333432	0.4289993421746807
Negctrl_79	Negctrl_79	425	387	491	349	0.053059180781435	-0.053059180781435	-0.321578872900524	-0.704210815365997	313	367	493	356	-0.05792123774111824	0.05792123774111824	0.31411884231671827	-0.09185541748130799
Negctrl_8	Negctrl_8	24	60	123	94	NA	NA	NA	NA	78	110	86	43	-0.1244303225258494	0.1244303225258494	-0.17427113216268064	-0.6598078916747827
Negctrl_80	Negctrl_80	262	390	641	482	-0.273778653372099	0.273778653372099	0.352055062152049	0.03568530507768	711	987	1140	735	-0.17736561260402306	0.17736561260402262	0.2486030965975745	-0.341645488280494
Negctrl_81	Negctrl_81	39	43	56	55	-0.048351988256764	0.048351988256764	-0.099698930242996	-0.074034542200542	81	122	399	89	-0.15790693900653507	0.1579069390065353	1.3838745452530072	-0.21072797454715997
Negctrl_82	Negctrl_82	503	616	1096	680	-0.149535564526031	0.149535564526031	0.339623863274719	-0.249215211111431	468	485	450	724	0.019154376564118447	-0.019154376564118447	-0.23176676697361476	0.38543189470585837
Negctrl_83	Negctrl_83	199	139	159	318	0.212264619512916	-0.212264619512916	-0.568654348671278	0.331959591913725	230	233	192	69	0.0303741519919849	-0.0303741519919849	-0.3493030392397336	-1.291599318790284
Negctrl_84	Negctrl_84	307	332	379	513	-0.061917021099451	0.061917021099451	-0.340963218102436	0.122601578299438	438	445	254	751	0.03166449406504235	-0.03166449406504235	-0.8261747430399047	0.53175522071913806
Negctrl_85	Negctrl_85	794	748	1399	1669	0.031070188571989	-0.03107018857199	0.230221869126136	0.547135834557611	1252	1688	5702	2388	-0.16201905090587854	0.16201905090587854	1.752500168210661	0.5201802389752581
Negctrl_86	Negctrl_86	22	35	184	48	NA	NA	NA	NA	112	220	947	16	-0.32232990683395313	0.32232990683395313	2.0492888658655115	-1.6043869973400293
Negctrl_87	Negctrl_87	127	131	515	305	-0.027317437643824	0.027317437643824	1.20809784495792	0.589270257653673	246	360	269	680	-0.19094042518756416	0.19094042518756416	-0.27049546399286095	0.8895614083820882
Negctrl_88	Negctrl_88	368	393	661	959	-0.054285152948005	0.054285152948005	0.1638194977601	0.741153077370934	730	1095	696	2490	-0.23059078936777233	0.23059078936777233	-0.503493554828697	1.2459095948195005
Negctrl_89	Negctrl_89	410	520	900	831	-0.171891892511044	0.171891892511044	0.322534430891968	0.28052422699321	803	882	1154	1515	-0.019215661505834536	0.019215661505834536	0.2597899753609414	0.6353511322050927
Negctrl_9	Negctrl_9	123	109	231	191	0.061492887758024	-0.061492887758024	0.308336839122279	0.138864348154077	264	205	2601	1090	0.184471135473387	-0.18447113547338656	3.020350778852099	1.8142427969408796
Negctrl_90	Negctrl_90	487	629	1030	1098	-0.186024379713614	0.186024379713614	0.261143084844399	0.418217848558197	1121	1296	1464	1196	-0.0548761883439548	0.05487618834395391	0.09632980672077274	-0.18067645626663165
Negctrl_91	Negctrl_91	590	675	1205	1528	-0.103369435652259	0.10336943565226	0.29879139429786	0.700008120078957	755	1199	1567	994	-0.2702356310039824	0.27023563100398196	0.5129666938181803	-0.11015158860581398
Negctrl_92	Negctrl_92	60	58	128	148	0.0092335515682	-0.0092335515682	0.353966788145367	0.568962394001792	60	116	203	111	-0.25455273214034224	0.25455273214034224	0.7358548600252552	0.12811369492663705
Negctrl_93	Negctrl_93	500	309	1388	721	0.313859042760879	-0.313859042760879	1.14046379749592	0.302157343749679	785	965	2168	1754	-0.09550352665917261	0.09550352665917305	1.0877281701389707	0.7929582720566781
Negctrl_94	Negctrl_94	117	193	358	231	-0.313307734456369	0.313307734456369	0.541527983181263	0.052118697443507	392	373	450	519	0.07227374852830915	-0.0722737485283087	0.04789754944755664	0.23058411874314677
Negctrl_95	Negctrl_95	2	15	24	76	NA	NA	NA	NA	30	64	0	170	NA	NA	NA	NA
Negctrl_96	Negctrl_96	26	26	125	64	NA	NA	NA	NA	14	30	36	6	NA	NA	NA	NA
Negctrl_97	Negctrl_97	175	118	501	206	0.228834385421015	-0.228834385421015	1.03859903371502	-0.030041706554087	231	296	304	353	-0.10815728564841587	0.10815728564841587	0.030082147863315534	0.21128557207063814
Negctrl_98	Negctrl_98	574	696	1351	1312	-0.143529929522701	0.143529929522701	0.456088550926627	0.483982275080813	1512	1629	1148	2623	-0.006357584192981491	0.006357584192981491	-0.6034443059662733	0.5461145571494876
Negctrl_99	Negctrl_99	70	80	97	69	-0.078068884599177	0.078068884599177	-0.177136609874368	-0.455036647830025	231	194	97	312	0.13643187619828367	-0.13643187619828367	-0.9162353790058015	0.30666994492300015
in121352_s_453	RPL31	135	64	NA	9	0.404675320504421	-0.404675320504422	NA	-1.84524538561717	142	211	241	0	-0.17946477380329684	0.17946477380329728	0.22601998134315782	-2.0205128912449
in121352_s_454	RPL31	100	73	12	9	0.162886549011514	-0.162886549011514	-1.67009481796897	-1.73855200274087	275	274	0	22	0.04126359772664978	-0.04126359772664934	-2.5441104811445063	-2.1195207053504057
in121352_s_58	RPL31	233	281	151	29	-0.131610278250016	0.131610278250016	-1.1721206405628	-2.57388162015052	348	454	7	1	-0.12652071615578775	0.12652071615578775	-2.851240157689345	-2.977956382905443
in121352_s_59	RPL31	122	174	2	NA	-0.223926468459891	0.223926468459891	-2.57544992371637	NA	445	370	7	0	0.15813397155506426	-0.15813397155506426	-2.877746800595682	-3.0267301607833867
in121353_a_62	RPL31	382	380	14	15	-0.006586822594456	0.006586822594456	-3.46666910284329	-3.42282007282964	698	835	1	0	-0.07640960546826792	0.07640960546826792	-3.8297650988564715	-3.8520137584805294
in13775_a_106	RPL11	547	433	109	53	0.149167368636907	-0.149167368636908	-2.38266904157967	-3.00632554741539	1335	1592	196	441	-0.07682854345456036	0.07682854345455947	-2.720294646220832	-1.7623986347666127
in13775_a_52	RPL11	258	265	169	104	-0.027258502360411	0.02725850236041	-1.07163582249418	-1.54944720690565	620	784	446	254	-0.11290698263827137	0.11290698263827137	-0.7431798892150927	-1.4230979860647053
in13775_a_875	RPL11	48	169	1	1	-0.695787547584506	0.695787547584506	-2.09984102705617	-2.09818474460322	249	206	0	0	0.14699614362980817	-0.14699614362980862	-2.3199761952735063	-2.3199761952735063
in13775_s_838	RPL11	83	34	1	20	0.413624460328813	-0.413624460328813	-1.53630921675893	-0.99485355429567	48	82	0	0	-0.17792978286261119	0.17792978286261119	-1.0833007750838384	-1.0833007750838384
in13776_a_1111	RPL11	95	148	NA	21	-0.267413280779671	0.267413280779671	NA	-1.8003529343431	216	157	0	1	0.21176923330963593	-0.2117692333096357	-2.0894137539993434	-2.0671466190277368
in13776_a_54	RPL11	157	79	NA	1	0.386645272958216	-0.386645272958216	NA	-2.29806928141675	237	263	0	0	-0.02273740992343365	0.022737409923434093	-2.431603122608899	-2.431603122608899
in13776_a_55	RPL11	356	254	NA	1	0.212854950928072	-0.212854950928071	NA	-3.52502973470217	504	518	12	0	0.024669404532524197	-0.024669404532524197	-3.0744164939605874	-3.3211206491622063
in13776_a_65	RPL11	339	247	4	15	0.19835317826529	-0.19835317826529	-3.38058382814437	-3.05807815067183	161	190	0	11	-0.05456572080494637	0.054565720804946594	-2.02846164877593	-1.800603041653366
in13776_s_73	RPL11	140	161	214	212	-0.094166707744913	0.094166707744913	-0.093567662717248	-0.045530659898101	203	207	64	96	0.025918004251839655	-0.025918004251839655	-1.208215678974557	-0.8863417118697856
in13777_a_811	RPL11	202	218	13	3	-0.058115765037572	0.058115765037572	-2.71005293709305	-2.9894682014854	371	444	0	1	-0.0722734172193058	0.0722734172193058	-3.02605344930663	-3.003786314335023
in13778_a_55	RPL11	28	67	NA	NA	NA	NA	NA	NA	139	113	0	0	0.1352017436001065	-0.13520174360010673	-1.6837052644866048	-1.6837052644866048
in13778_s_1039	RPL11	629	587	240	300	0.037282639043069	-0.037282639043069	-1.78983285804689	-1.45003987700435	1478	1369	276	233	0.09850151191348555	-0.09850151191348555	-2.299666556314203	-2.4935806784514463
in13778_s_1050	RPL11	32	59	14	NA	-0.275018553622086	0.275018553622086	-0.964597182342057	NA	164	188	11	0	-0.038790618144886935	0.03879061814488738	-1.8049054652108838	-2.0325878260982924
in178420_a_120	RPL15	84	6	NA	102	NA	NA	NA	NA	76	88	0	0	-0.03456422797257974	0.03456422797257974	-1.2869140621984732	-1.2869140621984732
in178421_a_62	RPL15	353	365	22	14	-0.032448263031096	0.032448263031096	-3.19704147440173	-3.36893142282961	377	553	1	0	-0.2037480524366515	0.20374805243665195	-3.1554581923333096	-3.1777068519573675
in178421_s_473	RPL15	270	248	16	16	0.045544239979508	-0.045544239979508	-2.90455127894675	-2.88491856475353	360	443	1	0	-0.08970892559095	0.08970892559095	-2.983496514151172	-3.00574517377523
in178422_a_52	RPL15	133	136	23	48	-0.022317430377817	0.022317430377817	-1.92265790963864	-1.42093153777552	218	265	0	0	-0.07574510979189197	0.07574510979189153	-2.387536930906176	-2.387536930906176
in178422_a_60	RPL15	96	56	20	NA	0.273411482699913	-0.273411482699913	-1.31766309485209	NA	202	197	1	0	0.050789781169889636	-0.050789781169889636	-2.1516145946882697	-2.173863254312327
in178422_a_680	RPL15	110	152	30	12	-0.20071285115335	0.20071285115335	-1.73324395960278	-2.12631802178207	246	285	26	89	-0.04855582544203596	0.04855582544203596	-2.011605421262474	-1.2476431757145365
in178422_s_56	RPL15	120	60	21	NA	0.367262431916894	-0.367262431916894	-1.45613374384474	NA	198	173	2	28	0.11057134568035698	-0.1105713456803572	-2.0472896305520614	-1.5698800694127
in178422_s_678	RPL15	214	168	13	NA	0.142695585416419	-0.142695585416419	-2.58258314850843	NA	395	356	0	0	0.10607975318729856	-0.10607975318729812	-2.9267752501919864	-2.9267752501919864
in184835_a_63	RPL14	108	90	NA	NA	0.094040309157938	-0.094040309157939	NA	NA	111	223	0	0	-0.3343861861290953	0.33438618612909554	-1.9283961675335237	-1.9283961675335237
in184835_s_593	RPL14	65	40	5	20	0.21916239515455	-0.21916239515455	-1.35005857276419	-0.934314188834692	43	77	0	0	-0.1877305122726366	0.18773051227263648	-1.0212973659941889	-1.0212973659941889
in184836_s_705	RPL14	182	214	12	4	-0.111866595172185	0.111866595172185	-2.65864609701095	-2.8795197845592	555	608	0	12	-0.016956916002873523	0.016956916002873523	-3.4887119914183247	-3.2418180868887334
in184837_a_53	RPL14	104	146	7	1	-0.208255043647544	0.208255043647545	-2.22327248926247	-2.40630054168931	287	350	1	1	-0.08138114043079314	0.08138114043079359	-2.696039748170853	-2.6960212728233044
in184837_a_63	RPL14	42	78	2	NA	-0.306959464117568	0.306959464117568	-1.56006413611425	NA	198	214	0	0	-0.006958310294125969	0.006958310294125969	-2.208978700386486	-2.208978700386486
in184838_a_60	RPL14	314	598	43	61	-0.446357724671938	0.446357724671938	-3.0509456031686	-2.73446734726883	723	799	26	121	-0.02319003288631105	0.02319003288631105	-3.356301619286523	-2.318820564633719
in236569_s_104	RPL9	159	146	39	37	0.042831744637051	-0.042831744637051	-1.75992033212946	-1.76225893853014	325	348	211	56	-0.0018369720222288777	0.0018369720222284336	-0.6934219972123947	-1.8869217098867923
in236569_s_54	RPL9	300	97	4	20	0.687089471086735	-0.687089471086735	-2.72981081728707	-2.28365056589014	247	341	0	0	-0.15504783951125223	0.15504783951125178	-2.6124968126173043	-2.6124968126173043
in236569_s_75	RPL9	101	66	32	1	0.220476747416978	-0.220476747416978	-1.1758023863312	-1.94442772068283	190	154	6	118	0.14911156953999383	-0.14911156953999383	-1.8779306424882634	-0.5030040029182778
in236570_s_150	RPL9	53	82	1	NA	-0.228616686441514	0.228616686441514	-1.72447361867785	NA	102	103	0	0	0.02582511648837671	-0.02582511648837671	-1.4877568026309551	-1.4877568026309551
in236570_s_151	RPL9	146	123	2	NA	0.093356153147403	-0.093356153147403	-2.47215725186386	NA	207	240	0	0	-0.04743367491573425	0.0474336749157338	-2.2998871796055633	-2.2998871796055633
in236571_s_578	RPL9	308	402	4	3	-0.188041300434576	0.188041300434576	-3.63969635778926	-3.66601989880867	572	666	0	0	-0.057301541503624875	0.057301541503624875	-3.568714024457145	-3.568714024457145
in236573_a_67	RPL9	171	297	1	12	-0.363616444518379	0.363616444518378	-3.15517466564453	-2.81699601793495	445	373	3	487	0.15310360055923455	-0.1531036005592341	-2.9660181584433385	0.06835259047753395
in236574_s_265	RPL9	62	118	17	53	-0.357453576283001	0.357453576283001	-1.55709648117558	-0.838755864611262	222	213	9	12	0.06107073108346395	-0.06107073108346395	-2.082838129097	-2.0248136472999296
in236576_s_276	RPL9	112	124	151	75	-0.068143146030652	0.068143146030652	-0.210516204953278	-0.882526628856302	197	208	370	19	0.006233257616079957	-0.006233257616079957	0.5648604393089558	-1.8165323908608675
in257855_a_837	RPS3A	244	350	106	39	-0.247368564357967	0.247368564357967	-1.72830548991317	-2.55619706987457	603	583	2	0	0.06525337014165444	-0.06525337014165444	-3.471623880638465	-3.5157832944984064
in257855_s_820	RPS3A	67	73	17	7	-0.051986708776799	0.051986708776799	-1.3295464024299	-1.5827274486232	204	179	14	12	0.10903779317925366	-0.10903779317925366	-1.842788313779608	-1.879905892356547
in257856_a_59	RPS3A	344	288	30	20	0.107756949682828	-0.107756949682828	-2.85473994320664	-3.04453699063225	713	481	2	244	0.30163694026679355	-0.3016369402667931	-3.458264949393132	-1.240831244293088
in257856_a_60	RPS3A	680	502	229	188	0.19855947218409	-0.19855947218409	-1.7936049240744	-1.97129330954503	878	1112	59	104	-0.11654750652325596	0.11654750652325507	-3.2625910341312263	-2.8131250613355605
in257856_a_68	RPS3A	67	77	16	NA	-0.080090520925275	0.080090520925275	-1.38192465858399	NA	90	88	0	1	0.038688826118392416	-0.038688826118392416	-1.3601671162894453	-1.3378999813178387
in257858_s_1163	RPS3A	86	119	1	NA	-0.192041184191498	0.192041184191498	-2.18041424961859	NA	138	156	0	9	-0.029744984632517735	0.029744984632517735	-1.8411954623748144	-1.6521779046146725
in291863_s_124	RPS14	NA	NA	NA	NA	NA	NA	NA	NA	13	0	0	0	NA	NA	NA	NA
in291864_a_686	RPS14	377	408	30	1	-0.063351241970956	0.063351241970956	-3.14843528681107	-3.878031714247	938	861	3	1	0.1024802568625871	-0.10248025686258755	-4.006534093052419	-4.050009331416691
in291864_a_687	RPS14	148	327	11	22	-0.515914146634139	0.515914146634139	-2.83451894786275	-2.54228067829328	271	314	0	0	-0.049431073804807824	0.049431073804807824	-2.617210082797198	-2.617210082797198
in291864_a_688	RPS14	236	262	15	34	-0.07754374910119	0.07754374910119	-2.87761814462701	-2.43658414470761	319	430	0	0	-0.14581102077039532	0.14581102077039576	-2.9117670280614014	-2.9117670280614014
in291864_s_61	RPS14	404	567	68	70	-0.241229318606249	0.241229318606248	-2.81436244359343	-2.74414637654611	516	500	151	5	0.06286486170831918	-0.06286486170831918	-1.570825372273228	-3.20551848844191
in291865_a_55	RPS14	710	470	107	35	0.273442126687328	-0.273442126687327	-2.63751395402031	-3.54918280328044	1000	880	15	7	0.13141929408404351	-0.13141929408404263	-3.8284069177708204	-3.9816146052213575
in291866_a_1315	RPS14	35	79	8	33	-0.389638275029072	0.389638275029072	-1.31015118100252	-0.702734985116762	84	154	3	15	-0.25977913538627173	0.25977913538627195	-1.5319166011325671	-1.2951212639271596
in291866_a_1318	RPS14	68	68	NA	8	-0.007698126884725	0.007698126884725	NA	-1.52370325088109	152	158	0	1	0.01408616544907626	-0.014086165449076038	-1.8984037506369962	-1.8761366156653896
in291866_a_1319	RPS14	103	107	20	20	-0.030290740314948002	0.030290740314948002	-1.7005288215699501	-1.67757422043678	159	151	0	0	0.06176478715785305	-0.06176478715785305	-1.8987094498555697	-1.8987094498555697
in291866_a_1320	RPS14	108	60	18	NA	0.306310882810629	-0.30631088281063	-1.46451802293965	NA	115	98	0	0	0.105874478362596	-0.10587447836259578	-1.5224908578365994	-1.5224908578365994
in310600_a_64	RPL10A	95	152	2	24	-0.283653036583678	0.283653036583677	-2.34908689844336	-1.74828279605919	136	229	0	0	-0.2483837595855678	0.24838375958556735	-2.0448045544554434	-2.0448045544554434
in310601_a_65	RPL10A	301	518	47	34	-0.375619044396711	0.375619044396711	-2.85867759916757	-3.05209931137658	455	561	2	3	-0.09338316669154789	0.09338316669154745	-3.2626581024549335	-3.2410213636170493
in310601_s_135	RPL10A	128	123	86	40	0.014634141104482	-0.014634141104482	-0.872683413695086	-1.47458412922706	235	380	0	1	-0.2514565468619985	0.2514565468619985	-2.6504061491969964	-2.6281390142253898
in310601_s_66	RPL10A	481	388	314	429	0.135381241532722	-0.135381241532722	-0.988379774780401	-0.52074009751259	1163	1168	793	930	0.04203286982045107	-0.04203286982045107	-0.691410167599801	-0.4764109141951618
in310602_a_64	RPL10A	366	461	22	7	-0.166019555859547	0.166019555859547	-3.37900469402302	-3.74778502577837	174	226	0	1	-0.10992304191828772	0.10992304191828772	-2.168142394215183	-2.1458752592435766
in310602_s_53	RPL10A	96	50	25	NA	0.327079990463892	-0.327079990463892	-1.15370054827675	NA	114	171	0	0	-0.17425873325307273	0.17425873325307273	-1.7941116241825212	-1.7941116241825212
in310604_a_294	RPL10A	279	316	25	11	-0.092034434682778	0.092034434682777	-2.88000846900822	-3.198173141444	515	677	584	14	-0.1369223599547067	0.13692235995470625	-0.17797367085276194	-3.226599783340287
in394626_a_55	RPL7	79	101	7	10	-0.143269826418111	0.143269826418111	-1.8556196651835	-1.75775808186888	211	117	0	1	0.34629314097973385	-0.3462931409797336	-1.9280213565713265	-1.9057542215997199
in394626_s_863	RPL7	214	214	213	140	-0.009603916148181	0.009603916148181	-0.540909714357408	-0.970686287915199	638	486	160	2	0.22085742260575492	-0.22085742260575492	-1.633136699900784	-3.390753287688958
in394626_s_866	RPL7	342	396	96	46	-0.108385590046496	0.108385590046495	-2.13337167516142	-2.739787577945	585	449	3	0	0.2142071535818455	-0.2142071535818455	-3.26107029799063	-3.326812671326508
in394627_a_61	RPL7	386	485	245	114	-0.164895122908993	0.164895122908993	-1.30060649921469	-2.12424291938773	774	774	0	0	0.04395023417327959	-0.04395023417327959	-3.8703794622803747	-3.8703794622803747
in394627_s_346	RPL7	369	376	31	47	-0.022710914124728	0.022710914124728	-3.05937292859145	-2.73918728027609	530	513	1	21	0.06374605213448792	-0.06374605213448792	-3.3253858429458694	-2.939861187708564
in394628_a_393	RPL7	161	295	16	12	-0.396330892708958	0.396330892708958	-2.6897841921528	-2.77536726666572	359	332	2	0	0.08893371118100024	-0.08893371118100069	-2.779462396326963	-2.8236218101869044
in40194_a_61	RPL5	357	333	198	230	0.036400485010941	-0.036400485010941	-1.25166534982599	-1.01166435939395	892	892	29	66	0.04435146398988099	-0.04435146398988099	-3.52523284994206	-3.0429329167378127
in40194_s_56	RPL5	255	315	61	85	-0.148630533818008	0.148630533818008	-2.20574705365528	-1.85843387464164	632	631	0	0	0.04433028513506132	-0.044330285135061764	-3.5989306369444947	-3.5989306369444947
in40197_a_63	RPL5	351	372	12	24	-0.048989388830632	0.048989388830632	-3.44726592618351	-3.13635324665874	579	663	0	0	-0.04630027218712618	0.04630027218712618	-3.573730630737655	-3.573730630737655
in40197_a_64	RPL5	526	628	31	125	-0.132278325181169	0.132278325181169	-3.64958257731628	-2.41279736719666	1006	955	1	32	0.08006268827410423	-0.08006268827410423	-4.168006161657812	-3.6074752530059158
in40197_s_1341	RPL5	153	171	6	3	-0.077686018234842	0.077686018234842	-2.57703968590514	-2.66356693184814	154	173	0	0	-0.027257176216266554	0.027257176216266332	-1.9536205225153793	-1.9536205225153793
in40198_s_1129	RPL5	144	105	148	58	0.176788908368385	-0.176788908368385	-0.284862720089338	-1.16328077525196	233	138	0	14	0.32217569723009376	-0.322175697230094	-2.0667891661370867	-1.7825619619921842
in40199_a_2976	RPL5	176	105	108	38	0.299802321875383	-0.299802321875383	-0.747032186869463	-1.61234519438836	199	285	71	452	-0.17103166890500487	0.17103166890500487	-1.3060068702597039	0.6267400380316488
in408309_a_299	RPL8	173	171	39	77	-0.002123431112302	0.002123431112302	-1.90897810872022	-1.31326848118354	418	396	0	35	0.07561489912113162	-0.07561489912113206	-3.0291582212002544	-2.402116938718388
in408309_a_305	RPL8	173	179	6	1	-0.030599221491712	0.030599221491712	-2.68107806340709	-2.83492089694407	202	161	0	1	0.16024973802627018	-0.16024973802626974	-2.0644032974559465	-2.04213616248434
in408309_s_274	RPL8	65	72	26	33	-0.060118083665543	0.060118083665543	-1.1051733237009	-0.934343299352394	174	159	275	17	0.083629713126955	-0.08362971312695522	0.42425557040853557	-1.636113690060744
in408309_s_304	RPL8	10	NA	NA	NA	NA	NA	NA	NA	5	0	0	0	NA	NA	NA	NA
in408309_s_311	RPL8	43	6	NA	1	NA	NA	NA	NA	103	84	0	0	0.12057452074121522	-0.12057452074121522	-1.4021684926398355	-1.4021684926398355
in408310_a_132	RPL8	124	215	24	41	-0.347870889717335	0.347870889717335	-2.14355933696032	-1.78190921475535	386	399	0	0	0.020338378521927325	-0.02033837852192688	-2.983369047457164	-2.983369047457164
in408310_a_141	RPL8	83	43	10	NA	0.315377770002096	-0.315377770002096	-1.36569949469356	NA	58	106	1	1	-0.22469012883828055	0.22469012883828077	-1.2415142349946475	-1.2414957596470986
in408310_a_142	RPL8	61	29	8	NA	NA	NA	NA	NA	147	132	0	0	0.08864524661234396	-0.08864524661234396	-1.7885659468624666	-1.7885659468624666
in408310_s_145	RPL8	353	311	NA	8	0.074266820472688	-0.074266820472688	NA	-3.42928028808776	565	561	0	0	0.04750704168004072	-0.04750704168004072	-3.447707724686463	-3.447707724686463
in408310_s_21	RPL8	206	296	14	14	-0.24457638519021	0.24457638519021	-2.8958123999974	-2.87801895516035	605	775	0	0	-0.12137275753626708	0.12137275753626708	-3.7067879877652388	-3.7067879877652388
in408310_s_26	RPL8	315	277	1	1	0.074810465815794	-0.074810465815794	-3.50187843540068	-3.50022215294773	529	602	1	1	-0.041857124827289205	0.041857124827289205	-3.428520684819154	-3.428502209471605
in408310_s_49	RPL8	238	285	40	27	-0.127214747929937	0.127214747929937	-2.42062043095447	-2.63875023887591	477	571	0	0	-0.07446496821093707	0.07446496821093662	-3.3488305187239433	-3.3488305187239433
in408310_s_54	RPL8	271	284	31	16	-0.040574896181581	0.040574896181581	-2.66836450529958	-2.9758692082446	458	544	0	0	-0.06908717669660902	0.06908717669660902	-3.2909834164972542	-3.2909834164972542
in408311_a_339	RPL8	154	128	12	NA	0.10221566595626	-0.10221566595626	-2.23822041009702	NA	287	439	2459	357	-0.22349910767394698	0.22349910767394698	2.432950104894398	-0.1482897076377152
in408311_s_341	RPL8	132	115	2	42	0.072237205568364	-0.072237205568364	-2.37233454919857	-1.41823873107002	402	408	280	328	0.03200053747568532	-0.03200053747568532	-0.603177397888834	-0.41390058943422625
in408312_s_60	RPL8	846	556	313	241	0.280453700555817	-0.280453700555816	-1.62720213715523	-1.89274373041941	1135	1032	136	183	0.11002060048459228	-0.11002060048459228	-2.6872564099802916	-2.38232580851491
in408312_s_855	RPL8	35	67	78	86	-0.303560911604954	0.303560911604954	0.023443967840542	0.163621431513483	137	97	41	2	0.19828761594550648	-0.1982876159455067	-0.894449350519674	-1.5614717848827686
in408313_s_93	RPL8	76	21	17	49	NA	NA	NA	NA	41	102	15	0	-0.32458402158251787	0.324584021582518	-0.8260882624475294	-1.128397757248776
in408314_s_71	RPL8	304	365	36	10	-0.131723725892883	0.131723725892883	-2.81609352277462	-3.37885554513569	567	688	1	1	-0.08464964850053969	0.08464964850053969	-3.5622622609538137	-3.5622437856062645
in435495_a_51	RPL12	144	101	132	30	0.198870111989081	-0.19887011198908	-0.389044777934074	-1.62154927808886	394	381	5	8	0.06224888450552424	-0.06224888450552468	-2.859433287008564	-2.7981987037462757
in435495_a_540	RPL12	90	119	12	NA	-0.167186465499935	0.167186465499934	-1.88290795983279	NA	215	169	0	2	0.170047768061933	-0.17004776806193345	-2.1258014037450943	-2.081605596360249
in435495_a_542	RPL12	183	150	63	11	0.113464853229147	-0.113464853229147	-1.49277147930504	-2.45189559017239	131	122	1	1	0.06796789007607518	-0.0679678900760754	-1.667930405485852	-1.667911930138303
in435495_a_543	RPL12	150	140	NA	NA	0.03263126870903	-0.032631268709029	NA	NA	90	101	0	1	-0.022560030337126946	0.022560030337126946	-1.4214159727449647	-1.399148837773358
in435495_s_535	RPL12	296	246	38	51	0.111117490028437	-0.111117490028437	-2.50197478234064	-2.24807480852392	597	657	1	0	-0.020082957487360886	0.020082957487360442	-3.5656549631600134	-3.5879036227840713
in435496_a_58	RPL12	212	241	3	1	-0.091982540242554	0.091982540242554	-3.08945635799538	-3.15202453566334	487	506	1	0	0.017559197774083657	-0.0175591977740841	-3.2614252408871405	-3.2836739005111983
in435496_a_59	RPL12	266	274	1	9	-0.029212277207753	0.029212277207752	-3.38358004033562	-3.12967621663016	410	437	0	0	0.001033171887689921	-0.0010331718876894769	-3.079129493212748	-3.079129493212748
in435496_a_60	RPL12	234	164	NA	6	0.214850427611991	-0.214850427611991	NA	-2.80892992425921	407	390	0	1	0.06822251980132021	-0.06822251980132066	-3.0026019014454164	-2.98033476647381
in435497_s_305	RPL12	495	626	51	61	-0.171604331650881	0.171604331650881	-3.26044007879736	-3.0723801132598	839	918	15	0	-0.016656908703839512	0.016656908703839512	-3.7375822220360133	-4.03989171683726
in435500_a_69	RPL12	305	147	254	109	0.454760383677846	-0.454760383677845	-0.322524470144812	-1.23791066676824	452	349	96	362	0.20439364876152322	-0.20439364876152366	-1.6832550814373388	-0.2713907423874251
in435500_s_120	RPL12	32	26	38	8	NA	NA	NA	NA	46	46	0	10	0.021108528147808392	-0.021108528147808392	-0.8559681973507454	-0.6473994062778952
in442237_a_59	RPL7A	237	223	61	140	0.029488242713334	-0.029488242713334	-1.93285379253894	-1.06252683170708	479	582	0	1	-0.08425034188703151	0.08425034188703107	-3.364029579792602	-3.3417624448209953
in442237_a_62	RPL7A	585	553	40	71	0.028333469396028	-0.028333469396027	-3.46922083623587	-2.96638507240927	1105	1049	3	2	0.080445458444383	-0.080445458444383	-4.252832011510052	-4.274378577461085
in442237_a_63	RPL7A	105	240	2	10	-0.51485103516319	0.51485103516319	-2.69296319374003	-2.44288686116359	187	261	0	0	-0.15372904408242283	0.15372904408242327	-2.291614216984849	-2.291614216984849
in442237_s_739	RPL7A	323	330	15	79	-0.024249812145881	0.024249812145882	-3.23511957689125	-2.11508473197132	546	653	10	3	-0.07479532375687459	0.07479532375687414	-3.3166990693711167	-3.4593093279881924
in442238_a_565	RPL7A	202	189	52	171	0.032490668043717	-0.032490668043717	-1.85624791105095	-0.627025590182659	262	356	1	0	-0.14665398874112867	0.14665398874112823	-2.651792848639502	-2.67404150826356
in442238_s_557	RPL7A	86	81	1	17	0.024248263174249	-0.024248263174249	-1.96412480225284	-1.49558314015623	32	37	10	1	-0.021709960708267362	0.021709960708267362	-0.4750690082729463	-0.6612082846162409
in442239_a_53	RPL7A	45	89	29	1	-0.348157895019721	0.348157895019721	-0.982852623573229	-1.69253138110413	252	254	0	1	0.03386854713696286	-0.03386854713696286	-2.447271996755943	-2.4250048617843363
in442239_a_60	RPL7A	213	134	15	32	0.27738589939492	-0.27738589939492	-2.39123674084238	-1.98926476374506	326	469	0	0	-0.18781873880912547	0.18781873880912503	-2.9805288079417895	-2.9805288079417895
in442239_a_63	RPL7A	288	252	48	20	0.077445165628898	-0.077445165628898	-2.3315155420642	-2.8395405995121	478	723	0	0	-0.2290860938403414	0.2290860938403414	-3.506161027393805	-3.506161027393805
in442240_s_57	RPL7A	862	947	142	128	-0.076336302515195	0.076336302515196	-2.95476016758981	-3.01481485645807	1181	1250	54	6	0.00593925759680225	-0.00593925759680225	-3.605541436877757	-4.3559139563714275
in442241_a_62	RPL7A	194	142	95	18	0.1833379767903	-0.1833379767903	-1.11536840491713	-2.27267707465027	307	489	0	0	-0.25155534982114336	0.25155534982114336	-2.970460376993284	-2.970460376993284
in442241_a_63	RPL7A	166	125	73	20	0.162285924698067	-0.162285924698067	-1.19268703646049	-2.05112385163448	289	330	0	0	-0.04098196417923017	0.04098196417923017	-2.686301933079676	-2.686301933079676
in442242_s_342	RPL7A	125	73	12	7	0.291486872878131	-0.291486872878131	-1.79869514183559	-1.92620103027813	215	241	0	0	-0.028146787319042854	0.028146787319043298	-2.32399595912607	-2.32399595912607
in442243_s_56	RPL7A	174	128	20	NA	0.177384192188809	-0.17738419218881	-2.11724888347683	NA	273	273	2	0	0.039049687577921155	-0.0390496875779216	-2.4933942659524897	-2.537553679812431
in496467_a_254	RPS13	80	88	4	1	-0.059742966801615	0.059742966801615	-1.8748895582851	-1.96852868689848	211	297	0	2	-0.16248614476230738	0.16248614476230738	-2.4368006423133677	-2.3926048349285223
in496467_a_66	RPS13	16	6	NA	NA	NA	NA	NA	NA	64	87	0	0	-0.09894320915226507	0.09894320915226484	-1.2126668959170281	-1.2126668959170281
in496467_a_67	RPS13	613	451	37	41	0.199887267196178	-0.199887267196177	-3.41524820974705	-3.30966788414503	800	937	160	150	-0.06273066397088689	0.06273066397088733	-2.2198012797872995	-2.2847408030412613
in496467_s_190	RPS13	247	158	58	1	0.272710049238198	-0.272710049238198	-1.78530653315116	-2.98365136891958	243	306	15	219	-0.09856237462651185	0.0985623746265123	-2.234464426884146	-0.39718855228852945
in496467_s_60	RPS13	48	133	36	40	-0.549959226866975	0.549959226866974	-1.10870476578316	-1.00269201012679	129	223	86	5	-0.2601169204027376	0.2601169204027376	-0.7782938566897324	-1.8946152461214736
in496468_a_66	RPS13	59	28	NA	NA	NA	NA	NA	NA	43	69	0	0	-0.14389846963066855	0.14389846963066866	-0.9774653233522208	-0.9774653233522208
in496469_a_1606	RPS13	10	13	NA	NA	NA	NA	NA	NA	4	18	0	0	NA	NA	NA	NA
in496471_a_54	RPS13	494	301	77	183	0.322963650451322	-0.322963650451322	-2.41059038225369	-1.43913038102947	1004	844	3	2	0.16235800079849394	-0.16235800079849305	-4.039495020155918	-4.061041586106951
in496471_a_57	RPS13	47	59	NA	2	-0.114298713666563	0.114298713666563	NA	-1.4635624253022	129	96	0	0	0.1722322270461163	-0.17223222704611652	-1.5703162858110278	-1.5703162858110278
in496471_s_626	RPS13	169	123	151	147	0.182861109216473	-0.182861109216473	-0.451977654169174	-0.426767139983989	423	467	196	357	-0.021462556513960784	0.02146255651396034	-1.1248890198857837	-0.4292900447072703
in584432_a_33	RPL21	274	269	28	14	0.002202922110637	-0.002202922110637	-2.6997454825548	-2.99913851432398	394	419	16	0	0.002455842140373754	-0.002455842140373754	-2.706811137836473	-3.027189470341484
in584432_a_36	RPL21	128	252	39	65	-0.431506064901537	0.431506064901537	-1.97292175114754	-1.53211291766575	234	311	18	22	-0.13050771059860722	0.13050771059860722	-2.1686226246108005	-2.099883805552939
in584432_a_67	RPL21	58	65	43	22	-0.063979036120866	0.063979036120866	-0.678255494750118	-1.05805051332983	190	262	5	6	-0.14709383085710437	0.14709383085710392	-2.19479193882404	-2.17403307294167
in584432_s_53	RPL21	15	122	2	1	NA	NA	NA	NA	253	238	16	12	0.07410203756745215	-0.0741020375674526	-2.091352156386555	-2.1648365843619746
in584432_s_54	RPL21	55	75	NA	NA	-0.163472022617803	0.163472022617803	NA	NA	156	249	1	0	-0.22502191329122145	0.22502191329122123	-2.1428778884195596	-2.165126548043617
in584433_s_57	RPL21	56	76	19	77	-0.161834615260182	0.161834615260182	-1.21470127123733	-0.215261435533237	153	170	1	0	-0.021316240496946248	0.021316240496946248	-1.9185108884349509	-1.9407595480590085
in584436_a_67	RPL21	62	191	35	127	-0.650459531753221	0.650459531753222	-1.47122463994635	-0.293162946405043	189	195	0	2	0.019007743685887757	-0.019007743685887757	-2.1307524494627734	-2.086556642077928
in643420_s_366	RPL4	63	133	8	1	-0.420184608027123	0.420184608027123	-1.8704964902986	-2.08213104272554	310	239	0	1	0.19416480905228406	-0.19416480905228406	-2.536647601472631	-2.5143804665010245
in643420_s_369	RPL4	160	187	1	13	-0.106199656771397	0.106199656771397	-2.81576523369202	-2.45055455717556	338	499	0	0	-0.20533434542295703	0.20533434542295703	-3.0427849059998437	-3.0427849059998437
in643423_a_66	RPL4	249	232	31	15	0.035979254564398	-0.035979254564397	-2.48158981282318	-2.81468786364504	370	359	0	0	0.05964731436286108	-0.05964731436286064	-2.890741978510235	-2.890741978510235
in643424_a_52	RPL4	70	112	13	NA	-0.265753421974588	0.265753421974588	-1.68776914576899	NA	199	172	1	8	0.11653717142405817	-0.1165371714240584	-2.068926093778586	-1.9219770291725857
in643424_a_53	RPL4	243	160	44	26	0.254416439051797	-0.254416439051797	-1.99788888294105	-2.30538993338555	379	383	0	0	0.03446396703957433	-0.034463967039573884	-2.9461588524864544	-2.9461588524864544
in643425_a_55	RPL4	632	351	101	29	0.389995169707548	-0.389995169707548	-2.41874973675765	-3.39035257472576	724	802	53	0	-0.02478210632738609	0.024782106327385645	-2.982508740402872	-3.8493609265481687
in643425_a_66	RPL4	249	241	1	2	0.011402424194734	-0.011402424194734	-3.25706578255358	-3.22135912703297	467	403	0	0	0.13570197335734013	-0.13570197335734058	-3.1112861602152435	-3.1112861602152435
in658665_a_124	RPS2	122	58	12	9	0.393582767651582	-0.393582767651582	-1.66804926474551	-1.73650644951741	40	69	0	5	-0.16632996411267909	0.16632996411267897	-0.9550338288702105	-0.8469836417318024
in658665_a_147	RPS2	220	247	12	1	-0.084270892136403	0.084270892136403	-2.87089416033166	-3.19159888635606	236	287	0	0	-0.07711495317433004	0.07711495317433004	-2.4810311302476142	-2.4810311302476142
in658665_s_134	RPS2	112	151	34	50	-0.18631536908579	0.18631536908579	-1.66256013236981	-1.35132515418995	150	193	27	0	-0.10092224836062247	0.10092224836062247	-1.4939090816576286	-1.9994040263200814
in658665_s_53	RPS2	30	79	22	NA	NA	NA	NA	NA	104	119	1	0	-0.03310583305437609	0.03310583305437609	-1.542703475120763	-1.5649521347448205
in658666_a_62	RPS2	287	410	24	20	-0.247888305231639	0.247888305231639	-3.0943579242243	-3.16030281436981	405	506	0	1	-0.10077476378002848	0.10077476378002848	-3.1653399389570858	-3.143072803985479
in658667_a_60	RPS2	89	34	1	61	0.451565018351685	-0.451565018351685	-1.5742497747818	-0.289881496835483	187	144	0	5	0.17496097843723457	-0.17496097843723457	-1.9629241944651914	-1.8548740073267833
in658668_a_129	RPS2	201	152	41	48	0.164415653973552	-0.164415653973552	-1.89570883731757	-1.74221485153724	300	292	51	17	0.055934897921000815	-0.055934897921000815	-1.7927466055615668	-2.296322028024097
in658668_a_61	RPS2	524	330	14	7	0.302272705279182	-0.302272705279182	-3.58676187798372	-3.76585881647413	436	504	26	2	-0.05116897136725962	0.051168971367259175	-2.7202130217524094	-3.1656312302997653
in658668_s_53	RPS2	240	304	19	46	-0.164365705999229	0.164365705999229	-2.88980564938331	-2.3306263254636	613	712	0	0	-0.056001799205137814	0.056001799205137814	-3.658799600485865	-3.658799600485865
in658668_s_97	RPS2	100	118	60	14	-0.103621924114424	0.103621924114424	-1.03065583949047	-1.86721879620999	106	165	37	50	-0.19015096627909278	0.190150966279093	-1.0846617730808106	-0.910016265056902
in658669_a_57	RPS2	121	122	45	1	-0.013657451965893	0.013657451965893	-1.38692484375133	-2.38635060179776	212	183	25	50	0.11894525883360707	-0.11894525883360707	-1.687226792117214	-1.3307660694781474
in687650_a_33	RPL13	135	26	71	62	NA	NA	NA	NA	106	253	4	10	-0.42944999834864284	0.42944999834864284	-1.8923251434044983	-1.770763553905178
in687651_a_108	RPL13	67	82	42	87	-0.11374722261907701	0.11374722261907701	-0.888339900352483	-0.227030260813741	124	213	22	70	-0.25391930503258897	0.25391930503258897	-1.5324353125077852	-0.894050808280896
in687651_a_227	RPL13	486	723	25	48	-0.283929631627594	0.283929631627594	-3.81524091606181	-3.35662569312195	459	638	10	1	-0.17223156577982612	0.17223156577982657	-3.1885310308542287	-3.3746703071975235
in687651_a_65	RPL13	78	28	8	NA	NA	NA	NA	NA	116	165	0	0	-0.1466782149420176	0.14667821494201783	-1.7835060642455534	-1.7835060642455534
in687651_s_219	RPL13	66	60	NA	1	0.040114727505621	-0.040114727505621	NA	-1.66857450875229	86	82	0	0	0.04863116631227071	-0.04863116631227071	-1.3098617242587203	-1.3098617242587203
in687653_a_625	RPL13	251	379	91	81	-0.282410652447517	0.282410652447517	-1.95314333666019	-2.01827540713926	450	435	69	37	0.06347814449282341	-0.06347814449282385	-2.084482890357779	-2.4799295800702748
in687654_a_59	RPL13	28	15	25	NA	NA	NA	NA	NA	101	104	0	0	0.016767933078398523	-0.016767933078398523	-1.4875943469963078	-1.4875943469963078
in704309_s_59	RPL23A	120	147	24	79	-0.129926825657203	0.129926825657203	-1.88716720058184	-0.975461066078042	329	361	0	2	-0.016980045640107022	0.016980045640106578	-2.8210059849246303	-2.776810177539785
in704310_a_57	RPL23A	74	122	1	NA	-0.286802321571333	0.286802321571333	-2.11486201464527	NA	276	187	0	0	0.26211050065227326	-0.26211050065227326	-2.3276290194324973	-2.3276290194324973
in704311_a_61	RPL23A	80	73	NA	NA	0.040436362557503	-0.040436362557503	NA	NA	338	249	0	1	0.223651049621024	-0.22365104962102444	-2.6137995109558627	-2.591532375984256
in704311_a_62	RPL23A	35	92	NA	1	-0.472582996675849	0.47258299667585	NA	-1.60473045507624	149	189	1	0	-0.09289414661161555	0.09289414661161555	-1.9620718579335243	-1.984320517557582
in704311_s_57	RPL23A	611	474	180	214	0.163780601581228	-0.163780601581229	-1.96711254075079	-1.70292883055615	536	499	0	1	0.08899164016258032	-0.08899164016258032	-3.337110891585381	-3.3148437566137745
in704311_s_58	RPL23A	99	101	9	1	-0.019768872065663	0.019768872065663	-1.92246383292864	-2.16214867196279	293	314	0	0	-0.0023207695182438925	0.0023207695182443366	-2.6643203870837615	-2.6643203870837615
in704311_s_728	RPL23A	62	163	18	NA	-0.55162661527175	0.551626615271751	-1.72739676282184	NA	171	156	0	0	0.08412625258991824	-0.08412625258991824	-1.9550666995972503	-1.9550666995972503
in710114_a_647	RPL23	256	311	111	129	-0.137617457572825	0.137617457572825	-1.63317711875981	-1.42001539268392	435	476	15	43	-0.015821331689678697	0.01582133168967914	-2.8692285150054424	-2.4327031927486416
in710114_s_54	RPL23	58	80	1	NA	-0.172187073378118	0.172187073378118	-1.75435355405392	NA	194	197	0	0	0.027976774874076238	-0.027976774874076238	-2.1510502480165137	-2.1510502480165137
in710114_s_651	RPL23	591	332	51	129	0.380871668788524	-0.380871668788524	-2.95104903290273	-2.02529517335282	636	657	38	0	0.021825091113003126	-0.021825091113003126	-2.9602744807095824	-3.629811671384435
in710115_s_54	RPL23	139	96	12	NA	0.206190005348232	-0.206190005348231	-2.01022810358422	NA	90	212	0	0	-0.40323057234090176	0.40323057234090176	-1.8020865147487395	-1.8020865147487395
in710117_s_113	RPL23	27	47	53	18	NA	NA	NA	NA	103	74	9	76	0.17298408352583028	-0.17298408352583028	-1.1608895071226997	-0.2240326668348427
in710311_a_64	RPL19	111	145	1	1	-0.166844270117487	0.166844270117488	-2.44103705971568	-2.43938077726273	214	304	0	1	-0.16845360835365497	0.16845360835365497	-2.458949171707624	-2.4366820367360176
in710311_s_54	RPL19	21	29	9	8	NA	NA	NA	NA	66	95	1	0	-0.12547746061828713	0.12547746061828713	-1.2410017346259332	-1.2632503942499909
in710311_s_921	RPL19	112	104	88	79	0.033852738767112	-0.033852738767112	-0.675246039377571	-0.731567772424674	170	180	0	8	0.004487953933119293	-0.004487953933119293	-2.028306692916241	-1.8591089686861832
in710312_a_62	RPL19	308	367	35	10	-0.126751988757673	0.126751988757672	-2.84678849425114	-3.39115653898429	271	366	0	0	-0.14364639092269282	0.14364639092269282	-2.711425399915083	-2.711425399915083
in710312_a_68	RPL19	47	82	43	NA	-0.284059968981563	0.284059968981563	-0.701140314091255	NA	179	192	0	0	-0.0026000856873329425	0.0026000856873329425	-2.0919829038027036	-2.0919829038027036
in710312_a_69	RPL19	294	277	7	16	0.029250468718829	-0.029250468718829	-3.27163410342393	-3.012924001888	863	778	8	0	0.11405603093404393	-0.11405603093404393	-3.778334665788888	-3.9473988936659086
in710313_s_610	RPL19	49	72	2	NA	-0.196140475162379	0.196140475162379	-1.58655835300324	NA	128	126	0	0	0.04044328137058195	-0.04044328137058195	-1.6942423070635377	-1.6942423070635377
in710314_a_65	RPL19	228	367	4	NA	-0.32284248181305	0.322842481813051	-3.38231655305698	NA	506	530	0	0	0.012389860059677016	-0.012389860059676572	-3.338552854613244	-3.338552854613244
in730095_a_279	RPL38	283	143	6	59	0.422182185970552	-0.422182185970552	-2.85775761129406	-1.75749402617959	384	395	144	0	0.02339123576638391	-0.02339123576638391	-1.2786901451763164	-2.973758193611656
in730096_s_152	RPL38	90	136	32	1	-0.246288394212221	0.24628839421222	-1.51408928021785	-2.28271461456949	151	155	137	5	0.020648887105168212	-0.02064888710516799	-0.23909064406963543	-1.7768037745672822
in730097_s_56	RPL38	154	98	8	1	0.256627741898016	-0.256627741898016	-2.19287850775272	-2.40451306017967	192	142	0	0	0.196866948233811	-0.196866948233811	-1.9705244909385455	-1.9705244909385455
in730098_a_64	RPL38	159	162	42	59	-0.020735530475582	0.020735530475582	-1.77160770539168	-1.4668481864351	367	365	0	3	0.044249104070120726	-0.044249104070120726	-2.8959198921788554	-2.8301237394810297
in730098_a_65	RPL38	154	45	2	NA	0.651681839654571	-0.651681839654571	-1.97864565925809	NA	308	229	0	0	0.21484838536622286	-0.21484838536622286	-2.5080366994072336	-2.5080366994072336
in730098_a_67	RPL38	110	173	33	19	-0.280445524951953	0.280445524951953	-1.7548222025406	-2.02667122178903	177	218	13	68	-0.07997353915580296	0.07997353915580341	-1.8914932229356674	-1.1159525293383195
in730098_s_548	RPL38	200	188	34	91	0.029530213408993	-0.029530213408992	-2.14991721559926	-1.30144874345371	413	384	27	56	0.08724170283207977	-0.08724170283208021	-2.496704205605691	-2.098365585757927
in748109_a_978	RPL17	262	506	161	201	-0.450566351796403	0.450566351796403	-1.57048706241363	-1.25331836157845	522	722	16	142	-0.17094287062412228	0.17094287062412228	-3.24207914330062	-1.8804748212439641
in748110_s_56	RPL17	62	25	1	5	NA	NA	NA	NA	154	203	0	0	-0.11508612882036529	0.11508612882036529	-2.041449475119478	-2.041449475119478
in748111_s_302	RPL17	473	518	13	16	-0.072334081278129	0.072334081278128	-3.84710298216793	-3.75209568019149	934	836	1	13	0.11944832736094746	-0.11944832736094702	-4.02723642887698	-3.783803776109114
in748111_s_306	RPL17	62	54	1	17	0.059912773796026	-0.059912773796026	-1.58776629732466	-1.11922463522805	105	144	20	1	-0.12353535352409306	0.12353535352409306	-1.2739555837856273	-1.6421607275322572
in748120_a_646	RPL17	80	41	44	82	0.316337344867263	-0.316337344867264	-0.609523172609549	-0.039336311703726	93	133	22	1	-0.1395311452012622	0.1395311452012622	-1.1436529571597638	-1.54566802539384
in759010_a_64	RPL36	25	11	4	NA	NA	NA	NA	NA	119	108	0	0	0.07802734901045127	-0.0780273490104515	-1.5838942198825068	-1.5838942198825068
in759010_a_782	RPL36	191	143	61	35	0.169289403368364	-0.169289403368364	-1.51810740891655	-1.90111667511256	179	233	0	0	-0.11186292808430487	0.11186292808430531	-2.2012457461996755	-2.2012457461996755
in759010_a_783	RPL36	40	82	8	27	-0.354637327567073	0.354637327567073	-1.3851621426724	-0.899958092460812	118	138	15	0	-0.045504035273760124	0.045504035273760346	-1.3967999388319858	-1.6991094336332324
in759010_a_784	RPL36	78	19	NA	NA	NA	NA	NA	NA	41	28	0	6	NA	NA	NA	NA
in759011_s_108	RPL36	163	212	51	51	-0.17424596972394	0.174245969723941	-1.8103309568353	-1.77133234832375	458	594	0	0	-0.1265774240637949	0.12657742406379535	-3.34847366386444	-3.34847366386444
in759011_s_123	RPL36	155	141	44	7	0.048314114144744	-0.048314114144745	-1.63780227979804	-2.42752864483624	105	179	0	24	-0.23843474736355685	0.23843474736355685	-1.7793272563433276	-1.321681427587897
in759011_s_130	RPL36	92	111	1	1	-0.114617393755947	0.114617393755947	-2.17692673338965	-2.1752704509367	90	115	23	0	-0.08317778383035823	0.08317778383035823	-1.0411391211943934	-1.482033726238196
in759011_s_131	RPL36	174	26	NA	1	NA	NA	NA	NA	66	72	0	0	-0.008546105569767759	0.008546105569767537	-1.1463190392014715	-1.1463190392014715
in761515_a_150	RPS28	154	92	79	57	0.291913675162797	-0.291913675162798	-0.898194242215624	-1.14430496626506	333	316	0	0	0.07230731804970159	-0.07230731804970114	-2.7466696918690374	-2.7466696918690374
in761515_a_66	RPS28	414	321	31	10	0.16037764549725	-0.16037764549725	-3.03115410708566	-3.49950732825198	570	619	122	0	-0.011237480158475144	0.011237480158475144	-1.9839705495407185	-3.5180405712460683
in761515_s_151	RPS28	94	130	17	18	-0.195322767693588	0.195322767693587	-1.83342265234502	-1.7882007662072399	248	262	3	0	0.006184801710393373	-0.006184801710393373	-2.3902913390234284	-2.4560337123593063
in761515_s_54	RPS28	153	167	67	10	-0.063015179784063	0.063015179784063	-1.39464151730897	-2.43532204524988	302	394	1	0	-0.12417261575487082	0.12417261575487126	-2.800762309435732	-2.8230109690597898
in761516_s_61	RPS28	281	323	153	136	-0.101896434260737	0.101896434260737	-1.37107451262268	-1.4477106798066	379	548	167	276	-0.1944955325098845	0.1944955325098845	-1.328979150433966	-0.7710492822936228
in770048_s_1382	RPL18A	117	177	8	23	-0.259015366565658	0.259015366565658	-2.38084168400925	-1.98327133136876	155	206	1	2	-0.11986485045640083	0.11986485045640105	-2.030866541563239	-2.008919393802451
in770048_s_54	RPL18A	308	185	NA	NA	0.319244437292526	-0.319244437292526	NA	NA	386	389	1	1	0.03627346524130104	-0.036273465241300595	-2.9451853011137326	-2.945166825766184
in770050_a_62	RPL18A	29	29	6	NA	NA	NA	NA	NA	88	201	0	0	-0.38332600194914845	0.38332600194914845	-1.762141571174917	-1.762141571174917
in770050_a_63	RPL18A	83	9	NA	2	NA	NA	NA	NA	104	154	0	0	-0.1627959040821363	0.1627959040821363	-1.6946422057725807	-1.6946422057725807
in770050_a_754	RPL18A	203	87	3	45	0.494589016236882	-0.494589016236882	-2.44776705977063	-1.47412269864052	313	429	1	0	-0.1560002900098354	0.15600029000983495	-2.8763739498142904	-2.8986226094383483
in770050_s_755	RPL18A	55	87	NA	1	-0.243199872194523	0.243199872194523	NA	-1.77254634900719	47	24	28	0	NA	NA	NA	NA
in780750_s_57	RPS19	224	224	96	64	-0.009653608417932	0.009653608417932	-1.48072381071397	-1.81547162229415	87	106	0	1	-0.05988150457750119	0.059881504577500966	-1.428571518879485	-1.4063043839078784
in780750_s_59	RPS19	435	521	285	204	-0.133176165005374	0.133176165005374	-1.24256417588061	-1.59291435038265	863	1298	742	252	-0.23460460662417493	0.23460460662417493	-0.6485708697017323	-1.997506753645442
in780751_s_321	RPS19	114	113	10	7	-0.003612392381593	0.003612392381593	-2.03973252811107	-2.11373382046834	118	135	0	0	-0.034417372298308546	0.03441737229830877	-1.6880227706577808	-1.6880227706577808
in780752_s_7880	RPS19	160	150	1	8	0.030252206135852	-0.030252206135852	-2.67931337078477	-2.45463181618443	127	238	0	1	-0.3054244382450695	0.3054244382450695	-2.0322040130790437	-2.009936878107437
in780753_a_548	RPS19	139	138	33	28	-0.004700685869161	0.004700685869161	-1.75407266252931	-1.8238836866925	325	443	1	11	-0.15326789849569966	0.1532678984957001	-2.919937541246422	-2.7143275937479157
in780753_a_62	RPS19	612	908	139	206	-0.284714166839632	0.284714166839632	-2.71106429843143	-2.19968899636547	1042	1126	0	88	-0.008313257008047081	0.00831325700804797	-4.326770476087857	-3.082636487810233
in780754_a_63	RPS19	302	264	111	9	0.078401572735925	-0.078401572735925	-1.6336611797563	-3.18865780193363	482	551	0	1	-0.04443414201085494	0.04443414201085494	-3.332296010353059	-3.310028875381452
in785887_a_1781	RPL18	81	62	NA	NA	0.130536276809647	-0.130536276809647	NA	NA	188	165	0	0	0.10682531095900183	-0.10682531095900205	-2.0370095901465732	-2.0370095901465732
in785887_a_1784	RPL18	317	352	24	1	-0.079740558067468	0.079740558067468	-3.05741421268719	-3.66315848284301	459	545	0	0	-0.06887823220591338	0.06887823220591294	-3.2935841085952173	-3.2935841085952173
in785887_a_21	RPL18	102	92	82	6	0.049361415095806	-0.049361415095806	-0.620576314387712	-1.96393213967966	119	185	289	18	-0.19590260326797204	0.19590260326797204	0.5993457051056306	-1.5017093369977372
in785887_a_63	RPL18	76	82	NA	NA	-0.048521938004093	0.048521938004093	NA	NA	172	184	1	0	-0.001115778579606097	0.001115778579605653	-2.02443012545183	-2.046678785075888
in785887_s_1774	RPL18	66	92	7	NA	-0.184312107747089	0.184312107747089	-1.70997329157816	NA	11	25	0	0	NA	NA	NA	NA
in785888_a_551	RPL18	445	432	159	NA	0.009901522065018	-0.009901522065018	-1.82982922599679	NA	754	913	28	25	-0.08502379433016172	0.08502379433016127	-3.44291732115198	-3.4902261816413094
in785888_a_555	RPL18	418	406	8	7	0.009511981029881	-0.00951198102988	-3.73262243958402	-3.75105815442911	738	814	1	1	-0.0219207266096193	0.0219207266096193	-3.8499490403617767	-3.849930565014228
in785888_a_556	RPL18	405	503	12	51	-0.157426454855808	0.157426454855807	-3.74782389293663	-2.93487798049368	1042	916	0	2	0.13243292723047784	-0.13243292723047784	-4.186024291849332	-4.141828484464487
in785888_a_57	RPL18	144	60	12	1	0.475598993379973	-0.475598993379973	-1.78335404860223	-2.10405877462664	328	378	8	1	-0.04750332113764122	0.04750332113764122	-2.6787029290770334	-2.8255000219824473
in785888_a_58	RPL18	78	73	10	NA	0.026965645245016	-0.026965645245016	-1.58767851028774	NA	261	277	1	0	0.003515651125356456	-0.0035156511253569	-2.4970646556735723	-2.51931331529763
in785888_a_63	RPL18	230	185	14	1	0.12876535098834	-0.128765350988339	-2.66327488629908	-3.03557066237136	669	712	0	0	0.00207057050399051	-0.0020705705039900657	-3.716871970194993	-3.716871970194993
in785888_a_64	RPL18	256	194	8	42	0.168102406923395	-0.168102406923395	-2.92306686526648	-2.14979229639985	129	318	0	0	-0.46974698728755415	0.4697469872875546	-2.2122955001446982	-2.2122955001446982
in785888_s_113	RPL18	119	65	101	10	0.322371047175554	-0.322371047175553	-0.320499602330981	-1.74994968189868	139	200	90	299	-0.16049727206111775	0.16049727206111752	-0.7171509490935364	0.5190212540570402
in785888_s_488	RPL18	62	38	36	52	0.217172885895174	-0.217172885895173	-0.585198244670033	-0.279580694967155	126	208	106	41	-0.23250490023138792	0.2325049002313877	-0.5467810792297769	-1.2396468610640745
in785888_s_545	RPL18	26	62	NA	NA	NA	NA	NA	NA	20	40	0	0	NA	NA	NA	NA
in785888_s_56	RPL18	182	180	16	NA	-0.002499661815679	0.002499661815679	-2.4478784499093	NA	51	73	1	0	-0.10953160175619836	0.10953160175619825	-1.0340813256356673	-1.056329985259725
in785889_a_582	RPL18	225	114	72	28	0.40767489238427	-0.407674892384271	-1.34270055964747	-2.01049884256618	452	420	35	1	0.0885859796524544	-0.0885859796524544	-2.489720544460018	-3.0940694200290064
in785889_a_587	RPL18	43	72	NA	1	-0.254579768919222	0.254579768919222	NA	-1.55893236241141	72	189	0	1	-0.4348048376904674	0.4348048376904674	-1.6424098264787301	-1.6201426915071235
in785889_a_59	RPL18	440	322	63	1	0.199533682608606	-0.199533682608606	-2.55558639012589	-3.82368464624597	781	840	17	0	-0.005005777941415879	0.005005777941415879	-3.593242923425486	-3.931466589299637
in785889_a_590	RPL18	103	130	NA	NA	-0.144021221840816	0.144021221840816	NA	NA	212	281	0	0	-0.12657905637813593	0.1265790563781355	-2.4063074325414666	-2.4063074325414666
in785889_a_60	RPL18	203	148	10	27	0.186925263545719	-0.186925263545718	-2.55079886019062	-2.12116038749123	321	542	0	0	-0.29081219214742404	0.2908121921474236	-3.0644629775081214	-3.0644629775081214
in785889_s_515	RPL18	95	148	67	87	-0.267413280779671	0.267413280779671	-1.042090282122	-0.75300390657077	209	223	18	3	3.215271010423848e-4	-3.215271010419407e-4	-1.9072529240274219	-2.1973077280658355
in785890_a_191	RPL18	166	191	144	57	-0.096866347915665	0.096866347915665	-0.762614388371743	-1.62515334360869	396	321	115	226	0.17128551514634172	-0.17128551514634172	-1.3859404907099055	-0.689971685034767
in785890_a_193	RPL18	430	375	145	103	0.082157908543096	-0.082157908543097	-1.81474811962995	-2.12916359046565	590	610	41	3	0.021128546656191016	-0.021128546656191016	-2.819900620894651	-3.465322709944765
in785890_a_197	RPL18	74	105	NA	NA	-0.199838270324428	0.199838270324428	NA	NA	47	143	0	0	-0.44476744479882535	0.44476744479882546	-1.3360606662645345	-1.3360606662645345
in785890_a_198	RPL18	80	123	25	14	-0.250414340892305	0.250414340892304	-1.53206124330067	-1.76911084007985	124	224	0	12	-0.28254825691677143	0.28254825691677143	-1.9853464675976504	-1.7384525630680594
in785890_a_29	RPL18	362	364	184	62	-0.013771823575843	0.013771823575843	-1.40681364708753	-2.47721358221033	659	858	1	0	-0.1331030678910068	0.13310306789100723	-3.8097308005190262	-3.831979460143084
in785890_a_60	RPL18	317	326	1	43	-0.028571151344394	0.028571151344394	-3.61364535857289	-2.60977531174142	477	542	3	0	-0.040454809571269124	0.04045480957126957	-3.2490779867483974	-3.3148203600842754
in785890_a_68	RPL18	191	304	1	15	-0.309955539731177	0.309955539731177	-3.23960888778133	-2.82180779924246	655	596	0	0	0.10565304080248206	-0.10565304080248161	-3.5851180875114217	-3.5851180875114217
in785890_s_122	RPL18	476	436	559	178	0.049433983505616	-0.049433983505617	-0.306140113713735	-1.69463079652428	851	960	745	556	-0.037409608801506344	0.037409608801506344	-0.4270348045236232	-0.8096369521589395
in785890_s_137	RPL18	225	303	73	40	-0.20371918617596	0.20371918617596	-1.94159656007564	-2.39016834150102	440	506	3	15	-0.04787534438791852	0.04787534438791807	-3.152496985013318	-2.9157016478079107
in785890_s_160	RPL18	147	38	7	NA	0.696456245388993	-0.696456245388993	-1.72510520983955	NA	187	245	23	3	-0.11669278903487657	0.11669278903487701	-1.8136833568935	-2.188781809239477
in785891_a_492	RPL18	134	176	27	18	-0.175565103725593	0.175565103725594	-1.99986175878214	-2.17725898373913	169	250	12	9	-0.1842308524625902	0.1842308524625902	-1.9638945360419364	-2.0215811334834135
in785891_a_493	RPL18	92	97	3	NA	-0.03785370881648	0.03785370881648	-2.03593858832927	NA	85	87	0	0	0.018306537020552405	-0.018306537020552627	-1.3299166420898456	-1.3299166420898456
in785891_a_54	RPL18	222	203	12	15	0.047449208379189	-0.047449208379189	-2.75075730221611	-2.65531722215459	478	384	0	1	0.18105874305870007	-0.18105874305870007	-3.0960161904947636	-3.073749055523157
in785891_a_67	RPL18	115	127	NA	NA	-0.066987690882184	0.066987690882184	NA	NA	135	289	2	0	-0.3888108941396342	0.38881089413963377	-2.1334983069901456	-2.177657720850087
in785892_a_1325	RPL18	181	111	22	22	0.285356669752291	-0.285356669752291	-2.01326534510773	-1.98880579343105	299	314	36	263	0.010010919010124297	-0.010010919010124741	-2.035586657881067	-0.32877796641824775
in785892_a_1326	RPL18	122	139	91	14	-0.086434445684875	0.086434445684875	-0.862316614534703	-2.07868198319705	414	404	26	422	0.05690739861932537	-0.05690739861932492	-2.545998955220147	-0.11649379100577617
in785892_a_1327	RPL18	195	333	2	NA	-0.357368483043804	0.357368483043804	-3.28065307190917	NA	433	374	8	0	0.13391043421059523	-0.13391043421059523	-2.8468411874252766	-3.0159054153022966
in785892_a_1328	RPL18	95	138	1	1	-0.225138520835238	0.225138520835239	-2.32304196831289	-2.32138568585994	227	170	3	0	0.1982567096137453	-0.1982567096137453	-2.094590124833822	-2.1603324981697
in785892_s_1336	RPL18	161	261	7	21	-0.316014913172746	0.316014913172746	-2.8485455999593	-2.46826614092486	457	374	11	23	0.16854306984884815	-0.16854306984884815	-2.822855690053141	-2.6093255752676705
in785893_s_79	RPL18	37	54	10	1	-0.174516725604984	0.174516725604984	-1.08448038553156	-1.3516805154707	61	105	3	0	-0.20139281155929534	0.20139281155929534	-1.2125314535000589	-1.2782738268359368
in787355_a_2269	RPL13A	167	127	NA	23	0.156605053879258	-0.156605053879258	NA	-1.99481279184131	203	283	0	0	-0.15554971882678936	0.15554971882678936	-2.38580587016526	-2.38580587016526
in787357_a_242	RPL13A	42	97	NA	1	-0.426221249826006	0.426221249826006	NA	-1.71013922498771	83	116	0	0	-0.12301584602776106	0.12301584602776106	-1.450477653127367	-1.450477653127367
in787357_a_243	RPL13A	55	126	NA	1	-0.454354520452567	0.454354520452566	NA	-1.98370099726523	133	148	0	0	-0.021288678741328226	0.02128867874132845	-1.7948672280011815	-1.7948672280011815
in787358_a_266	RPL13A	83	249	20	NA	-0.669029400765106	0.669029400765106	-2.10046201652276	NA	336	337	0	0	0.03852773047846236	-0.03852773047846236	-2.791561771645827	-2.791561771645827
in787359_a_52	RPL13A	337	286	38	21	0.09864228096288	-0.09864228096288	-2.68630178073019	-3.00274493391956	265	428	0	0	-0.2553421484667884	0.2553421484667884	-2.7963195359806536	-2.7963195359806536
in787359_a_56	RPL13A	185	143	16	2	0.149260117018356	-0.149260117018356	-2.31657293610929	-2.70462800281118	263	254	1	1	0.059264132240111955	-0.059264132240111955	-2.450418922235034	-2.4504004468874854
in787359_a_59	RPL13A	654	546	4	11	0.114012225075387	-0.114012225075386	-4.35873181151469	-4.14339679487535	919	803	2	3	0.13553299541154296	-0.1355329954115425	-3.967191834997977	-3.945555096160093
in787359_a_60	RPL13A	83	82	17	NA	-0.001578314015813	0.001578314015813	-1.50347582487544	NA	149	174	0	0	-0.047832285119656426	0.047832285119656204	-1.9392586560656229	-1.9392586560656229
in787359_s_239	RPL13A	563	393	77	41	0.234482574593852	-0.234482574593853	-2.67814696585972	-3.15792571564138	877	893	1	1	0.03207564020595832	-0.03207564020595832	-4.028966870424483	-4.0289483950769345
in787361_s_54	RPL13A	340	255	33	2	0.179606661123152	-0.179606661123152	-2.70914323254576	-3.46284371777481	722	658	1	3	0.10543451885708066	-0.10543451885708066	-3.6931868223445514	-3.6496393292707836
in787375_s_54	RPS11	161	193	46	2	-0.122258799784941	0.122258799784941	-1.82207781547367	-2.80376716593068	483	484	64	0	0.040880680321898843	-0.0408806803218984	-2.25354289848817	-3.2496653666002437
in787376_a_257	RPS11	273	320	56	48	-0.114614299205922	0.114614299205922	-2.3317905716637	-2.41550746716618	520	622	36	2	-0.07457266882822555	0.07457266882822555	-2.8200123297417896	-3.416881940088008
in787376_s_55	RPS11	207	147	22	1	0.203421526995811	-0.20342152699581	-2.26428065405346	-2.82625982339067	320	327	0	1	0.02685133639748427	-0.02685133639748427	-2.742957190044026	-2.7206900550724193
in787376_s_56	RPS11	254	171	3	16	0.242021591593728	-0.242021591593729	-2.98802195160273	-2.60885197530792	303	496	0	26	-0.26873179358248755	0.26873179358248755	-2.971605872633434	-2.4816444601801124
in787377_a_387	RPS11	111	118	36	NA	-0.044196717044248	0.044196717044248	-1.47308156608696	NA	261	215	0	0	0.15080558322754012	-0.15080558322754012	-2.3720233831954465	-2.3720233831954465
in787377_a_63	RPS11	108	NA	6	NA	NA	NA	NA	NA	196	161	0	0	0.14320797725122558	-0.14320797725122558	-2.0473615366809024	-2.0473615366809024
in787377_s_59	RPS11	398	444	117	167	-0.084163930441271	0.084163930441271	-2.1093491797911	-1.66010387815785	764	699	73	52	0.10328099053682971	-0.10328099053682971	-2.6996401985171232	-2.9384950951911737
in787378_a_1527	RPS11	338	417	114	67	-0.151120321341995	0.151120321341995	-1.98467095583817	-2.45448580358195	1406	1540	158	87	-0.01780302667432121	0.01780302667432032	-2.960765715572943	-3.5150295572567325
in787378_a_58	RPS11	33	46	5	NA	-0.1459050562648	0.1459050562648	-1.10753117913673	NA	15	19	0	0	NA	NA	NA	NA
in787378_a_59	RPS11	295	336	66	8	-0.096200132362554	0.096200132362554	-2.27619798550002	-3.36155955085137	525	647	0	0	-0.09434504977605762	0.09434504977605762	-3.493341479794579	-3.493341479794579
in792755_a_27	RPL28	NA	NA	NA	NA	NA	NA	NA	NA	0	0	0	0	NA	NA	NA	NA
in792756_a_197	RPL28	75	64	18	NA	0.073823517646032	-0.073823517646033	-1.29638848289364	NA	190	241	0	0	-0.09824074875520461	0.09824074875520417	-2.2539019976899093	-2.2539019976899093
in792756_a_221	RPL28	390	255	17	1	0.271481405338315	-0.271481405338315	-3.14238895128246	-3.58876883505762	579	566	65	49	0.057818030543537624	-0.05781803054353718	-2.4622927036025506	-2.65227375651278
in792756_a_222	RPL28	350	413	29	36	-0.121337371564528	0.121337371564528	-3.12682928751911	-2.96002627375168	824	814	34	68	0.05235209853791334	-0.05235209853791334	-3.3344501061257854	-2.905451422280006
in792756_a_60	RPL28	71	120	3	1	-0.298611532343429	0.298611532343429	-2.01942159647788	-2.08198977414584	242	236	50	6	0.05274567458652113	-0.052745674586520686	-1.5511269338129476	-2.251894159083858
in792756_s_223	RPL28	309	407	39	31	-0.194243776268369	0.194243776268369	-2.84635702719219	-2.96437140690594	852	763	34	28	0.11840942889843475	-0.11840942889843431	-3.313633115001407	-3.4040845590096858
in792757_a_29	RPL28	206	209	29	10	-0.018762793957802	0.018762793957801	-2.33261582730637	-2.76140494909581	320	391	27	0	-0.0838912877397231	0.08389128773972265	-2.3482048695187805	-2.8536998141812333
in792757_s_27	RPL28	35	30	7	NA	NA	NA	NA	NA	80	69	0	2	0.08719239019946934	-0.08719239019946934	-1.2085561831823588	-1.1643603757975134
in792757_s_30	RPL28	194	74	5	NA	0.552722645708885	-0.552722645708885	-2.27083917956382	NA	213	414	6	77	-0.362215755477195	0.36221575547719453	-2.5187187330761778	-1.5113644401496045
in792758_a_55	RPL28	189	260	56	25	-0.213907477295635	0.213907477295635	-1.95920395259997	-2.47498784488545	403	631	410	77	-0.2481608486550737	0.2481608486550737	-0.4244108155550337	-2.170466173321338
in792758_a_56	RPL28	126	194	40	NA	-0.273159898035745	0.273159898035745	-1.77847070217431	NA	374	593	72	23	-0.2544671693766398	0.2544671693766398	-2.135014970205095	-2.77715938890888
in792758_a_57	RPL28	413	491	35	2	-0.127725056513654	0.127725056513654	-3.23997502437768	-4.03118233178463	759	1075	16	120	-0.19180747148455746	0.1918074714845579	-3.7594149244889286	-2.560505350960139
in792758_a_61	RPL28	226	177	28	69	0.145155397743004	-0.145155397743004	-2.30716474806636	-1.60486818819497	348	385	48	9	-0.022254923137139837	0.02225492313714028	-2.0919257630936503	-2.70694016709826
in792765_a_258	RPL28	658	619	12	15	0.031827412389534	-0.031827412389533	-4.22228660947107	-4.12684652940955	360	510	43	23	-0.18013083925160656	0.1801308392516061	-2.3578157995731734	-2.6549546117630074
in792765_s_212	RPL28	141	185	58	48	-0.176258862753549	0.176258862753549	-1.53220161286105	-1.6447924080011	254	227	206	200	0.10369263470154877	-0.10369263470154833	-0.31592208324614957	-0.3473885406908459
in792765_s_257	RPL28	75	61	1	NA	0.097822127844196	-0.097822127844196	-1.74429879626607	NA	73	124	16	8	-0.20958478889984233	0.20958478889984233	-1.1081284293474871	-1.2593090376224403
in793981_s_859	RPS5	83	107	1	NA	-0.149693473063622	0.149693473063622	-2.09962715015136	NA	220	241	51	3	-0.014909767139773322	0.014909767139773322	-1.4951816077336137	-2.2714368266075144
in793982_a_63	RPS5	78	94	15	2	-0.109689376006007	0.109689376006007	-1.59411810173822	-1.95748328841025	158	245	1	0	-0.2087772380040369	0.2087772380040369	-2.140244853344085	-2.1624935129681426
in793983_s_234	RPS5	413	293	64	108	0.219128425111131	-0.219128425111131	-2.4367260442034002	-1.88834968818359	568	599	0	0	0.00805907924404492	-0.00805907924404492	-3.494119845814776	-3.494119845814776
in793983_s_53	RPS5	42	39	49	106	0.025220816486071	-0.025220816486071	-0.195094036374716	0.551819245029049	33	68	0	0	-0.2158822048181407	0.2158822048181408	-0.8941393346287403	-0.8941393346287403
in793983_s_54	RPS5	296	309	63	3	-0.038325540546816	0.038325540546815	-2.26307022144645	-3.46385288997255	544	668	0	0	-0.09224528769209783	0.09224528769209828	-3.537746305811832	-3.537746305811832
in793984_a_48	RPS5	86	203	NA	1	-0.518648018443594	0.518648018443594	NA	-2.50536480141773	152	253	0	1	-0.2481462136202992	0.24814621362029943	-2.1606361297063716	-2.138368994734765
in793984_a_49	RPS5	315	336	16	28	-0.052876168298894	0.052876168298894	-3.20580334729287	-2.90996895292891	329	409	0	5	-0.09509302883457771	0.09509302883457771	-2.899118968119101	-2.791068780980693
in793984_a_50	RPS5	257	353	24	19	-0.219410394977697	0.219410394977697	-2.92153912658674	-3.01138155769428	590	576	0	0	0.05877084794523135	-0.05877084794523135	-3.4934765613535506	-3.4934765613535506
in793984_a_51	RPS5	562	587	127	31	-0.040293888716898	0.040293888716899	-2.44774710519512	-3.61820119803676	763	1047	4	0	-0.1702318600019117	0.1702318600019126	-3.978282655768806	-4.065289857342336
in793984_a_52	RPS5	14	68	1	NA	NA	NA	NA	NA	92	120	0	0	-0.093766151912831	0.09376615191283122	-1.5123878977920224	-1.5123878977920224
in793984_a_58	RPS5	389	225	1	3	0.35068261568585	-0.350682615685851	-3.50776919022079	-3.43879732017387	466	579	0	1	-0.09864359145339874	0.09864359145339874	-3.3428651908687623	-3.3205980558971557
in793985_a_66	RPS5	114	88	1	NA	0.137524305984257	-0.137524305984257	-2.1674522421373	NA	197	160	446	14	0.1493672440084799	-0.14936724400847967	0.9406256469273555	-1.7627118647335556
in836144_a_1068	RPL3	224	251	3	1	-0.083162505150819993	0.083162505150819993	-3.1509965461592	-3.21356472382716	626	466	0	2	0.23524148205353157	-0.23524148205353113	-3.3953637909076413	-3.351167983522796
in836144_s_28	RPL3	7	8	7	NA	NA	NA	NA	NA	11	34	6	0	NA	NA	NA	NA
in836145_a_61	RPL3	109	211	12	39	-0.410777120603021	0.410777120603021	-2.34171531289162	-1.73070621000758	263	271	0	49	0.021076460917144768	-0.021076460917144768	-2.510855253182059	-1.6935166816878482
in836146_s_55	RPL3	69	56	11	14	0.096434302074044	-0.096434302074044	-1.36333024165894	-1.26744147219404	102	65	0	0	0.21906609365009522	-0.21906609365009522	-1.2945158254692366	-1.2945158254692366
in836148_s_587	RPL3	46	103	3	NA	-0.420096279187319	0.42009627918732	-1.72150326639302	NA	259	143	0	1	0.36642015430937525	-0.36642015430937525	-2.147248265372735	-2.1249811304011286
in836149_s_54	RPL3	64	21	1	14	NA	NA	NA	NA	101	120	1	0	-0.05089588481507357	0.05089588481507379	-1.5330095052657222	-1.5552581648897799
in836150_a_65	RPL3	395	458	10	33	-0.110359329867308	0.110359329867308	-3.72056001258074	-3.16870939420718	608	640	0	1	0.009326830277524678	-0.009326830277524678	-3.58263143202079	-3.5603642970491833
in836151_a_64	RPL3	320	422	70	5	-0.195553690780473	0.195553690780473	-2.43104651222644	-3.65982911407236	667	734	1	0	-0.020227777962882332	0.020227777962882776	-3.7129306949275342	-3.735179354551592
in836152_a_271	RPL3	254	472	24	40	-0.423252991494239	0.423252991494239	-3.11012044220284	-2.76620029859975	835	652	1	1	0.2094464582920348	-0.2094464582920348	-3.7850700583505184	-3.785051583002969
in836156_a_66	RPL3	165	159	NA	14	0.013533543386904	-0.013533543386904	NA	-2.34213450441171	286	456	0	12	-0.24983935062566553	0.2498393506256651	-2.882521799236911	-2.6356278947073197
in857410_a_66	RPS4X	67	84	NA	NA	-0.126782174751762	0.126782174751762	NA	NA	207	171	0	0	0.14204157362711767	-0.14204157362711745	-2.1104119310627114	-2.1104119310627114
in857411_a_60	RPS4X	8	57	33	NA	NA	NA	NA	NA	52	67	0	0	-0.06912104871739622	0.06912104871739633	-1.0294683590099987	-1.0294683590099987
in857411_s_500	RPS4X	43	39	1	1	0.035438125651316	-0.035438125651316	-1.27057075029383	-1.26891446784088	18	46	0	0	NA	NA	NA	NA
in857413_a_56	RPS4X	182	190	21	1	-0.036422632669333	0.036422632669333	-2.36431839121368	-2.9039068605325	452	439	0	0	0.060508525970528027	-0.06050852597052758	-3.1444140086825394	-3.1444140086825394
in857413_a_66	RPS4X	174	180	26	7	-0.030502848475873	0.030502848475874	-2.19375997905446	-2.64878186543679	211	332	0	0	-0.23018680072742193	0.23018680072742148	-2.5045012982784822	-2.5045012982784822
in857414_a_473	RPS4X	181	297	154	44	-0.328266821756366	0.328266821756366	-1.02622370318243	-2.16955470413586	403	412	79	76	0.0274210887497226	-0.027421088749723044	-1.8752710995526818	-1.9051313027291852
in857415_s_522	RPS4X	485	385	57	17	0.146251584654458	-0.146251584654458	-2.82540942078056	-3.54250416066177	625	691	7	26	-0.02323004984060173	0.023230049840602174	-3.5027318520900383	-3.161753799824422
in870115_a_204	RPL10	49	133	1	45	-0.540542234873395	0.540542234873395	-1.96342969833222	-0.9255608770812	275	338	0	2	-0.0856506602714262	0.0856506602714262	-2.6710247391425823	-2.626828931757737
in870115_a_208	RPL10	376	248	109	65	0.265001137588467	-0.265001137588467	-1.75773661015007	-2.20783778499903	635	839	0	0	-0.14265939914332115	0.14265939914332115	-3.792206755954852	-3.792206755954852
in870115_a_21	RPL10	104	168	2	14	-0.294286458518289	0.294286458518289	-2.46151865339503	-2.10224273565073	266	297	89	88	-0.026903871457780948	0.026903871457781392	-1.3195071801996214	-1.3282489273402698
in870115_a_212	RPL10	197	199	8	3	-0.015901940890518	0.015901940890518	-2.77124072499667	-2.91555968982964	429	599	2	1	-0.174059738653642	0.17405973865364244	-3.267841614057147	-3.289733892945482
in870115_a_213	RPL10	433	455	21	16	-0.043849585088436	0.043849585088435	-3.50574242570645	-3.6035927410625	827	850	2	1	0.025650662543604597	-0.02565066254360504	-3.933928142776984	-3.9558204216653188
in870115_s_25	RPL10	110	90	82	47	0.104563303666652	-0.10456330366665301	-0.65146567975852	-1.08813572699556	311	262	95	21	0.1424554438511456	-0.14245544385114606	-1.2840561434243083	-2.184531039638696
in870116_a_857	RPL10	211	185	186	116	0.073607726846518	-0.073607726846518	-0.600549279630588	-1.07486777360013	362	548	237	17	-0.22332063763145937	0.22332063763145893	-0.918784442075574	-2.8078172978051423
in870117_a_57	RPL10	326	431	49	33	-0.197520815170768	0.197520815170768	-2.75447780505695	-2.99903017904517	629	870	66	3	-0.17344928620046263	0.17344928620046307	-2.791965715626745	-3.744600108257667
in870117_a_66	RPL10	49	36	4	NA	0.127083295074155	-0.127083295074155	-1.20050875731834	NA	112	73	0	2	0.21840711765402077	-0.218407117654021	-1.3842687046699442	-1.3400728972850988
in870118_a_270	RPL10	63	76	66	13	-0.104163120738058	0.104163120738057	-0.457722717937738	-1.40255516137297	91	181	102	4	-0.3105387293793891	0.3105387293793891	-0.34903861984379714	-1.6322335658977651
in870118_a_274	RPL10	256	143	139	57	0.356692782878169	-0.356692782878169	-0.897763723703937	-1.72118888108883	402	508	0	30	-0.10804510387303701	0.10804510387303701	-3.16317019557199	-2.6106713182804366
in870118_a_62	RPL10	515	380	21	9	0.196033497175997	-0.196033497175998	-3.5019967293672	-3.78933765743351	1041	950	1	1	0.1070414748534132	-0.1070414748534132	-4.187851334570527	-4.187832859222978
in870118_s_265	RPL10	146	120	16	1	0.107862700843506	-0.107862700843506	-2.06635856756323	-2.48846400733278	231	226	0	0	0.05042255153892761	-0.05042255153892805	-2.328487987672399	-2.328487987672399
in870118_s_54	RPL10	176	114	NA	58	0.252460405352589	-0.25246040535259	NA	-1.33363610528175	353	293	0	1	0.15426096215465313	-0.15426096215465313	-2.737231978923479	-2.7149648439518725
in870119_a_52	RPL10	42	93	NA	NA	-0.402699900086189	0.402699900086189	NA	NA	118	224	0	1	-0.3071446630774748	0.3071446630774748	-1.960750061436947	-1.9384829264653405
in870120_a_61	RPL10	84	158	2	4	-0.374868331319312	0.374868331319312	-2.30525968519705	-2.23624194988591	261	236	0	0	0.09747923753775511	-0.09747923753775511	-2.4253497288852315	-2.4253497288852315
in870120_a_64	RPL10	568	582	40	46	-0.02710480940077	0.027104809400769	-3.48409119898561	-3.34614349594885	1009	892	1	1	0.12838395082563547	-0.12838395082563636	-4.123758465866819	-4.123739990519271
in94949_s_53	RPS7	136	84	26	NA	0.266741342319979	-0.266741342319979	-1.59602454528757	NA	65	76	30	22	-0.03627918157588472	0.0362791815758845	-0.6099625681498381	-0.737487827018918
in94949_s_57	RPS7	281	199	19	1	0.212850361680506	-0.212850361680506	-2.71789079031761	-3.21162757999463	175	213	23	68	-0.07306534495994921	0.07306534495994921	-1.6966768707423052	-1.0965523729327464
in94949_s_60	RPS7	250	245	114	79	0.003341025919745	-0.003341025919745	-1.4335777219038	-1.7512174954182	670	823	240	225	-0.09399332337971478	0.09399332337971478	-1.5731268915492738	-1.6451052372845187
in94953_a_63	RPS7	136	222	8	26	-0.313606300656355	0.313606300656355	-2.61295835980116	-2.14916876005254	239	268	3	5	-0.028938557318526126	0.028938557318526126	-2.381910315381874	-2.339602501579344
in94954_a_133	RPS7	NA	NA	NA	NA	NA	NA	NA	NA	14	12	0	5	NA	NA	NA	NA
lin10000_s_66	RP4-601P9.1	118	77	172	260	0.229624396206104	-0.229624396206104	0.175080751255663	0.731364867927519	318	255	27	2184	0.17204168585143353	-0.17204168585143353	-2.084556542451433	2.5380032401660877
lin10001_a_1370	RP11-25E2.1	650	921	1309	1283	-0.25306704460201	0.253067044602011	0.13091944082958001	0.171688973306191	1444	1864	1094	3179	-0.13239812256950678	0.13239812256950678	-0.7312145391252711	0.7553854626200867
lin10001_a_68	RP11-25E2.1	13	30	36	20	NA	NA	NA	NA	68	82	0	76	-0.049901353027572926	0.049901353027572926	-1.2113292049188766	-0.08560294189849893
lin10001_s_1357	RP11-25E2.1	247	357	572	488	-0.252706171706012	0.252706171706013	0.29629571648222	0.149812277143226	740	707	186	881	0.0742499113213606	-0.0742499113213606	-1.8196504159881755	0.09839577683330658
lin10001_s_1365	RP11-25E2.1	107	267	402	401	-0.573412031280356	0.573412031280356	0.534668822144217	0.59573514260513	428	333	548	711	0.19829065806305968	-0.19829065806305923	0.31376971223568617	0.655369867426308
lin10001_s_1371	RP11-25E2.1	214	267	569	234	-0.152628383067841	0.15262838306784	0.573669821640962	-0.509918255538161	641	724	221	551	-0.03752644735504784	0.0375264473550474	-1.5507650146190075	-0.44099729246611385
lin10002_s_66	RP11-116D17.2	727	589	1511	1024	0.135216532614033	-0.135216532614033	0.564934215176374	0.090719477155032	1294	1467	3202	2570	-0.04162268828091431	0.04162268828091431	1.0072847812272014	0.6982292598417965
lin10003_a_5378	RP11-1028N23.3	301	142	313	173	0.466994479433023	-0.466994479433022	-0.031393742110087	-0.695228865756793	265	312	324	587	-0.05895050296443838	0.058950502964437934	-0.006496770188902268	0.7406732253256996
lin10003_a_5379	RP11-1028N23.3	166	166	191	287	-0.009294042436423	0.009294042436423	-0.351469631407525	0.20658977154356	348	402	555	421	-0.04937661572456031	0.04937661572455987	0.3437555048417966	-0.00693002002057197
lin10003_a_5389	RP11-1028N23.3	175	63	376	157	0.570801707653629	-0.570801707653629	1.00385778144857	-0.007270990382731	352	325	325	382	0.08967350125294793	-0.08967350125294749	-0.20113759424360556	-0.002994752404038792
lin10003_a_62	RP11-1028N23.3	360	479	747	562	-0.203178472529919	0.203178472529919	0.210654250464525	-0.108196364429659	946	867	421	878	0.10357783661720887	-0.10357783661720799	-1.1676529082993539	-0.2092843891096674
lin10003_a_63	RP11-1028N23.3	283	269	337	314	0.023378908839458	-0.023378908839459	-0.299723062573897	-0.327144505307566	677	555	363	572	0.1743163341393963	-0.17431633413939585	-0.8289872375943093	-0.2534949947712999
lin10003_s_66	RP11-1028N23.3	NA	NA	NA	NA	NA	NA	NA	NA	0	0	0	0	NA	NA	NA	NA
lin10004_a_68	RP11-1028N23.3	85	134	157	210	-0.268624644224615	0.268624644224615	-0.058185839394008	0.340269161891092	346	288	50	1012	0.1521057565019488	-0.15210575650194924	-1.8849298748927683	1.3508754697441905
lin10004_s_66	RP11-1028N23.3	65	71	105	185	-0.052845052429362	0.052845052429362	0.003764922588648	0.68534350117815	173	166	138	248	0.05764291471171923	-0.05764291471171923	-0.3413512868377313	0.28592915788447915
lin10004_s_70	RP11-1028N23.3	293	304	378	286	-0.034240746091366	0.034240746091366	-0.255141545181377	-0.548981338223516	665	601	1076	1118	0.11025416073036665	-0.11025416073036665	0.5467942825855796	0.6001160984798015
lin10005_a_2894	RP11-1028N23.3	623	562	1083	898	0.060617296638057	-0.060617296638057	0.239320091688326	0.048228549263111	1048	1175	1028	67	-0.03361354667624905	0.03361354667624905	-0.27449226162023255	-3.329867904420391
lin10005_a_2897	RP11-1028N23.3	459	388	515	532	0.103515810264055	-0.103515810264055	-0.31207731206268	-0.202929309111358	803	769	687	552	0.07309800895850183	-0.07309800895850183	-0.34527135033972645	-0.6299277151562954
lin10005_s_2891	RP11-1028N23.3	155	182	255	339	-0.10863439706662	0.10863439706662	-0.017751309156686	0.403798011730423	286	228	102	303	0.17225875034529015	-0.17225875034529015	-1.090150894403665	0.05379972879651129
lin10005_s_66	RP11-1028N23.3	337	265	258	401	0.148626645929625	-0.148626645929625	-0.741689057850496	-0.116478617042451	366	449	472	134	-0.08792972000536858	0.08792972000536903	0.03457730520068303	-1.3997546519926942
lin10006_a_777	RP11-1028N23.3	316	287	221	460	0.053614643352929	-0.053614643352929	-0.940507552091037	0.054786421658811	812	763	1426	680	0.08587345949276326	-0.0858734594927637	0.6405479500412401	-0.3599521192810262
lin10006_s_771	RP11-1028N23.3	211	207	327	314	0.002603093277931	-0.002603093277931	0.020782073823609	0.031841544856437	494	433	311	153	0.12666984217904176	-0.12666984217904176	-0.6487676449040207	-1.436147217093871
lin10007_s_520	RP11-1028N23.3	436	289	401	869	0.264847509612244	-0.264847509612244	-0.4107127953883	0.69563575940635	768	755	1377	703	0.055360253231047984	-0.055360253231047984	0.6369453562315908	-0.27141708195971725
lin10007_s_66	RP11-1028N23.3	81	68	176	103	0.083821719308649	-0.083821719308649	0.477179690058922	-0.057505625986133	163	248	44	101	-0.1991291183410302	0.19912911834103042	-1.4345942041073196	-0.8240120059688398
lin10009_a_4284	RP11-1028N23.4	178	149	292	380	0.10024519352398	-0.10024519352398	0.189301102138391	0.589834777032907	249	193	992	194	0.1833230321113053	-0.1833230321113053	1.7534511279857705	-0.27735102761902697
lin10009_s_66	RP11-1028N23.4	72	44	149	52	0.230036557494614	-0.230036557494614	0.557715960623538	-0.4185572383001	151	89	54	61	0.28711170732427305	-0.28711170732427327	-0.7392966151427761	-0.6558037928670984
lin1000_s_66	RP5-1024N4.2	121	131	426	298	-0.05577633048785	0.055776330487851	0.985847188285808	0.588231309626512	281	211	311	287	0.205696546033733	-0.205696546033733	0.13863533669814565	0.04429239676898433
lin10010_a_62	RP11-1028N23.4	273	194	426	255	0.210024098909297	-0.210024098909297	0.2376935589262	-0.355689953640165	647	447	61	1918	0.28375584701937084	-0.28375584701937084	-2.428666915576253	1.5557279165655893
lin10011_a_727	RP11-1028N23.4	88	110	335	138	-0.133830832854498	0.133830832854498	0.95744972852353	-0.050730778838596	275	214	355	244	0.18471853409527217	-0.18471853409527217	0.30357422395369227	-0.13906242581589856
lin10011_a_731	RP11-1028N23.4	226	285	316	265	-0.160500595478259	0.16050059547826	-0.273652552982584	-0.433414868849849	448	367	124	157	0.16751498327217318	-0.16751498327217273	-1.4765081655767243	-1.242733519946378
lin10011_a_732	RP11-1028N23.4	286	475	996	502	-0.350062691247186	0.350062691247186	0.764272968496756	-0.101117406785157	699	806	2905	309	-0.05165670795065758	0.05165670795065713	1.698988132663767	-1.2915749985174116
lin10011_s_731	RP11-1028N23.4	223	161	105	166	0.195302007429111	-0.19530200742911	-1.17948022179655	-0.624669043633797	240	198	67	90	0.1474542865702504	-0.14745428657024995	-1.2467024083727016	-1.01320181969466
lin10011_s_739	RP11-1028N23.4	114	183	330	288	-0.294927083111373	0.294927083111373	0.485604824462086	0.375239110596601	197	248	199	629	-0.09457291400532819	0.09457291400532863	-0.25783219266058177	1.1398805476966554
lin10012_a_19545	RP11-1028N23.4	307	258	688	634	0.104238901646689	-0.104238901646689	0.617916395896625	0.573819071782502	749	610	237	1030	0.18008088072209372	-0.18008088072209372	-1.4625623918697288	0.39915160876624967
lin10012_a_19553	RP11-1028N23.4	78	36	115	96	0.357389847307163	-0.357389847307163	0.319799575156479	0.184329495748608	184	109	17	102	0.3026958664704753	-0.3026958664704751	-1.4789678024569293	-0.4461785677705017
lin10012_a_19554	RP11-1028N23.4	251	130	346	448	0.401030984985288	-0.401030984985288	0.268300899152288	0.669261625301531	480	345	548	124	0.25028385746138015	-0.2502838574613806	0.21824174370442062	-1.4819283960463205
lin10012_a_62	RP11-1028N23.4	577	382	1073	939	0.270481000425499	-0.2704810004255	0.542018502739714	0.425462376131501	899	863	1874	1202	0.07201051206558517	-0.07201051206558562	0.8679038151255325	0.25489459612329757
lin10012_s_62	RP11-1028N23.4	66	75	80	104	-0.073800642895182	0.073800642895182	-0.299673484962694	0.008245846065307	145	157	52	1455	-0.00739498240484604	0.00739498240484604	-1.015744467426602	2.6923748263027747
lin10012_s_66	RP11-1028N23.4	44	71	30	104	-0.237232129614507	0.237232129614507	-0.83213751180784	0.229001785974631	146	107	29	55	0.18643225600439073	-0.1864322560043905	-1.1468766882206065	-0.7918283546534544
lin10012_s_78	RP11-1028N23.4	500	383	733	633	0.170541472901781	-0.17054147290178	0.114195007492135	-0.018234427361651	537	719	443	1063	-0.14965207024500105	0.1496520702450015	-0.599134731252073	0.5538926001773579
lin10013_a_66	RP11-1028N23.4	168	267	177	272	-0.304633954229216	0.304633954229217	-0.750629709911596	-0.171099703301461	228	275	1	52	-0.07174015101744313	0.07174015101744313	-2.4131879299420254	-1.5803920287145372
lin10013_s_66	RP11-1028N23.4	382	526	852	956	-0.227393512825249	0.227393512825248	0.286941397050676	0.513598740086871	997	1064	662	1571	2.465489281444633e-4	-2.465489281444633e-4	-0.7610343199032674	0.4109926937663815
lin10014_s_66	RP11-1028N23.4	206	102	227	215	0.415223131539092	-0.415223131539091	0.009229994942123	0.003073149607719	275	280	120	592	0.028370428455055663	-0.028370428455056107	-1.0385014162013886	0.794630813285341
lin10015_a_71	RP11-110L15.1	680	495	712	812	0.20815597551815	-0.208155975518149	-0.310914689275334	-0.063905782825546	1112	1485	3676	3498	-0.154627716233394	0.15462771623339489	1.2988628235300173	1.229703721122922
lin10015_s_66	RP11-110L15.1	83	135	231	215	-0.285942283543031	0.285942283543031	0.404540605870337	0.377162130770273	300	295	74	794	0.049790454202348844	-0.04979045420234929	-1.5365768819068264	1.097822945123975
lin10016_a_63	RP11-110L15.1	185	86	238	117	0.442413701347382	-0.442413701347382	0.229638379083746	-0.530812042318884	322	379	153	208	-0.06054375690442537	0.06054375690442493	-1.0819462376509419	-0.7555765699853683
lin10016_s_34237	RP11-110L15.1	185	195	372	220	-0.042576916209928	0.042576916209927	0.307298281010961	-0.291213713091992	480	606	134	192	-0.1094280165782604	0.10942801657826084	-1.767800752882223	-1.396822750185534
lin10016_s_34242	RP11-110L15.1	NA	NA	NA	NA	NA	NA	NA	NA	0	0	0	0	NA	NA	NA	NA
lin10016_s_75	RP11-110L15.1	925	888	1584	1525	0.018036157317049	-0.018036157317048	0.17802514173969	0.193866430530267	2199	2305	1279	2212	0.012891646839594983	-0.012891646839595872	-0.9606531826698541	-0.19859132303840177
lin10017_a_53406	RP11-110L15.2	146	118	338	145	0.117698383471272	-0.117698383471271	0.635844570904843	-0.328360612830212	242	186	532	129	0.18686357304998458	-0.18686357304998458	0.9657406261989268	-0.6584217393820173
lin10017_a_53416	RP11-110L15.2	207	124	417	480	0.305262071236888	-0.305262071236887	0.661939359522423	0.912470851417003	603	687	460	964	-0.043095253785878196	0.04309525378587775	-0.5975237268530451	0.37534309664717425
lin10017_a_64	RP11-110L15.2	53	57	84	68	-0.042016878048495	0.042016878048494	-0.00720658430403	-0.157629595880397	65	108	14	11	-0.19003422481746068	0.19003422481746068	-1.0318211629480645	-1.0879740389320307
lin10017_s_53410	RP11-110L15.2	113	103	115	205	0.044482049694919	-0.044482049694919	-0.404395759622015	0.305217065943753	309	299	33	128	0.05973909859144522	-0.05973909859144566	-2.069839438950476	-1.0865217660940472
lin10017_s_53415	RP11-110L15.2	180	187	408	380	-0.033311731853868	0.033311731853868	0.470851208069802	0.442345507036673	378	400	1198	543	0.005557676684491586	-0.00555767668449203	1.322388522308695	0.2679499323318315
lin10017_s_66	RP11-110L15.2	287	244	588	121	0.096093750301558	-0.096093750301559	0.48630068418043	-1.40530911812448	517	540	365	435	0.01424713429467328	-0.014247134294673724	-0.62648141597364	-0.4075307447986458
lin10017_s_71	RP11-110L15.2	319	291	227	335	0.050764910054511	-0.050764910054511	-0.923451210448282	-0.374787811776767	327	355	272	726	-0.010360243594190965	0.010360243594190965	-0.4208178590065441	0.8128304234507837
lin10017_s_79	RP11-110L15.2	77	117	180	109	-0.241405115793018	0.241405115793018	0.231961055551275	-0.269899623273603	273	219	142	107	0.16722680478379282	-0.16722680478379237	-0.7282244833852278	-0.995624556415565
lin10018_a_66	RP11-110L15.2	124	174	229	120	-0.214378488971241	0.214378488971241	0.012377282953477	-0.673940429388226	237	198	147	229	0.14008052092635337	-0.1400805209263538	-0.5530916806305566	-0.07915189743047213
lin10019_a_1123	RP11-493P1.2	80	70	81	125	0.062256935178477	-0.062256935178477	-0.352024346278506	0.139499282109017	133	126	0	40	0.05988976178344885	-0.059889761783448625	-1.7136887874764044	-1.0157681308987665
lin10019_a_80	RP11-493P1.2	140	147	112	302	-0.038553779249845	0.038553779249845	-0.76769850282837	0.449345960561598	150	182	0	19	-0.06868733944599259	0.06868733944599259	-1.9671691174054515	-1.593628452995461
lin10019_s_1112	RP11-493P1.2	98	11	60	65	NA	NA	NA	NA	102	154	13	64	-0.1719280953676925	0.1719280953676927	-1.420031605231011	-0.688785653023369
lin1001_a_126461	RP11-141A19.1	165	130	316	197	0.135315982447081	-0.135315982447081	0.418209154722682	-0.104296553593094	353	369	667	300	0.013132992056505088	-0.013132992056505088	0.6282836862709882	-0.3759686941077165
lin1001_a_126478	RP11-141A19.1	613	813	1409	1355	-0.20635905971342	0.206359059713421	0.361526997549972	0.375748430381884	1013	1026	2188	2114	0.03597347074434776	-0.03597347074434776	0.885615668802779	0.8385914625624045
lin1001_a_66	RP11-141A19.1	379	404	424	480	-0.053145402086679	0.053145402086679	-0.466780553597287	-0.238040850191532	757	754	130	237	0.0465407294009168	-0.04654072940091636	-2.2431821363184072	-1.6094379158044019
lin1001_a_71	RP11-141A19.1	432	248	438	473	0.358618316787104	-0.358618316787104	-0.18896009553608	-0.02236052888549	574	708	455	2783	-0.09564348305272441	0.09564348305272441	-0.5988656034744788	1.8571651356622376
lin1001_s_65	RP11-141A19.1	642	395	876	706	0.321548127353732	-0.321548127353732	0.165664673402732	-0.062405487438702	846	887	1123	758	0.012235865301705395	-0.012235865301705395	0.18350701704480787	-0.34530387390171
lin1001_s_66	RP11-141A19.1	114	281	281	428	-0.57045425503649	0.57045425503649	0.006857264009601	0.611380667285899	279	311	3	913	-0.026112074585634026	0.02611207458563447	-2.5631268440241346	1.2972173576465296
lin1001_s_74	RP11-141A19.1	202	79	304	117	0.543622007791637	-0.543622007791637	0.524547079673511	-0.540333267019244	228	218	43	1130	0.06337563360057796	-0.06337563360057796	-1.5619695170853494	1.9150598990765841
lin1001_s_75	RP11-141A19.1	102	77	384	80	0.145957831332443	-0.145957831332443	1.24886641475114	-0.500642613145527	91	81	76	200	0.07891632622078326	-0.07891632622078326	-0.20478372835981618	0.7095717555523477
lin10020_s_6367	RP11-115H15.2	240	221	575	428	0.043383626287972	-0.043383626287972	0.636591378081246	0.309362081217871	509	609	934	1560	-0.07459693287657698	0.07459693287657654	0.5223954400774558	1.2258019263277262
lin10021_s_63	RP11-148B3.2	70	187	263	184	-0.575781016114865	0.575781016114865	0.453624760934557	0.080535503874085	198	210	97	89	0.0037009908729843666	-0.0037009908729848107	-0.8720761152121341	-0.9447431377392366
lin10021_s_66	RP11-148B3.2	247	356	354	404	-0.250828551288733	0.250828551288733	-0.333359001452997	-0.097838709021986	671	686	543	766	0.02881565704287059	-0.02881565704287059	-0.4554989020041815	-0.0031912472190223085
lin10023_s_66	RP11-148B3.2	119	74	96	147	0.255519417439973	-0.255519417439974	-0.438358930995412	0.068017423738243	122	133	98	104	-0.01044001832631336	0.010440018326313583	-0.3618689440739278	-0.3087655143672161
lin10023_s_76	RP11-148B3.2	71	85	196	128	-0.103493040208838	0.103493040208838	0.554672879558364	0.125016645056009	307	184	223	246	0.33555523175832347	-0.33555523175832347	-0.22447307495860747	-0.11242761618373587
lin10024_a_4048	RP11-148B3.2	105	114	132	79	-0.055919161286784	0.055919161286784	-0.273101744945186	-0.747394218369028	101	91	252	17	0.07683904019512755	-0.07683904019512777	0.8700681361511964	-1.0890472907703823
lin10024_a_4058	RP11-148B3.2	454	300	839	690	0.267664995374871	-0.267664995374872	0.527533528731693	0.327511641629592	986	1137	2042	347	-0.05277751260661123	0.05277751260661123	0.7371208706336683	-1.618180817380364
lin10024_a_4059	RP11-148B3.2	104	160	135	163	-0.264176074233773	0.264176074233773	-0.445947211517212	-0.178599259406802	270	131	992	15	0.4355055420598397	-0.4355055420598395	1.9092594705107016	-1.8253032537257927
lin10024_s_4053	RP11-148B3.2	29	55	119	78	NA	NA	NA	NA	75	102	40	11	-0.1058443640513993	0.10584436405139952	-0.6496794880315258	-1.1192788076573306
lin10024_s_4059	RP11-148B3.2	102	54	90	105	0.324919520434007	-0.324919520434008	-0.255474266337414	-0.050456795897398	67	48	39	44	0.14374486905868955	-0.14374486905868966	-0.322338902885133	-0.25368498018038066
lin10024_s_66	RP11-148B3.2	119	58	259	112	0.379019570848678	-0.379019570848678	0.804974337710523	-0.105909355684983	216	236	261	0	-0.013343752019248534	0.013343752019248534	0.023536172623518148	-2.314526739328228
lin10025_a_64	RP11-148B3.1	332	103	370	319	0.720316514055754	-0.720316514055754	0.306358787958577	0.178960122473769	439	540	675	428	-0.09150866688037906	0.09150866688037906	0.26338413071051736	-0.3221444551385191
lin10025_a_65	RP11-148B3.1	284	247	484	649	0.081271394583421	-0.08127139458342	0.225412857010103	0.68514918495817	718	814	1396	913	-0.04034739556402345	0.040347395564023	0.6505573927143118	0.07231554397511131
lin10025_s_440	RP11-148B3.1	186	178	372	210	0.018084864584407	-0.018084864584407	0.361205913526783	-0.293696857737678	390	257	165	656	0.2947780222390617	-0.2947780222390617	-0.8883438766815457	0.7639219346194297
lin10025_s_62	RP11-148B3.1	501	588	672	490	-0.120175742981395	0.120175742981394	-0.297375344131336	-0.655791787097378	788	1059	1028	888	-0.15630199557178814	0.1563019955717886	-0.009344861556140671	-0.20609187436507526
lin10025_s_66	RP11-148B3.1	102	78	294	185	0.139099689273431	-0.139099689273431	0.900461296769642	0.394527924936792	96	141	194	33	-0.1545460607758944	0.1545460607758944	0.3934868768043802	-1.0142202298354728
lin10026_a_79	LINC00173	149	81	62	203	0.341377109747921	-0.341377109747921	-1.02518259809669	0.262486119658577	128	175	32	11	-0.1292959756960379	0.1292959756960379	-1.2816029263616455	-1.6361229570075937
lin10026_s_66	LINC00173	109	122	112	93	-0.074182567725322	0.074182567725321	-0.509239471721685	-0.649014791954573	62	115	56	108	-0.2379723844635213	0.2379723844635211	-0.4239672352777979	0.09491084050860787
lin10026_s_73	LINC00173	245	148	135	153	0.307380466001434	-0.307380466001434	-0.92217983182715	-0.727391289038889	408	561	350	113	-0.16312839647229804	0.16312839647229804	-0.5501476419160265	-1.7736505061769006
lin10026_s_74	LINC00173	70	54	99	104	0.121274667352524	-0.121274667352524	0.042680617780966	0.143263816790188	182	173	175	29	0.06344255898375284	-0.06344255898375306	-0.1491353939111275	-1.50720344498375
lin10026_s_77	LINC00173	23	78	137	89	NA	NA	NA	NA	62	87	20	37	-0.1111716819638906	0.1111716819638906	-0.8099661443871661	-0.5446261845361154
lin10026_s_78	LINC00173	120	134	175	109	-0.074140878053343	0.074140878053343	-0.128302191498317	-0.597437509829331	311	335	98	52	-0.005481918728500013	0.005481918728500013	-1.4050843739132373	-1.8851971562281586
lin10027_a_2563	LINC00173	81	100	61	160	-0.124296172419756	0.124296172419756	-0.805766007637966	0.215868818521102	133	110	24	240	0.12525275900058697	-0.12525275900058697	-1.1910078969712505	0.5944262574398733
lin10027_a_2564	LINC00173	46	31	30	90	0.157439109356347	-0.157439109356348	-0.476939628081392	0.437576711682488	129	190	389	98	-0.17023942836186623	0.17023942836186623	0.9039134386043173	-0.5769020018408786
lin10027_s_2573	LINC00173	428	393	927	726	0.047457169950443	-0.047457169950443	0.524523545173907	0.256652868742323	767	938	2070	1051	-0.0918484158615347	0.09184841586153514	1.0578683234476562	0.12270241095908041
lin10028_a_203	LINC00173	448	564	623	1190	-0.167631683534759	0.16763168353476	-0.29498686993387	0.662273251421202	1087	1445	1163	240	-0.15131106973563035	0.15131106973562947	-0.2742082871155258	-2.285016341641852
lin10028_a_211	LINC00173	112	105	221	126	0.02839548229078	-0.02839548229078	0.330633734944509	-0.259775807745453	125	260	11	14	-0.364993561571731	0.36499356157173146	-1.8481475734344288	-1.7916027301769348
lin10028_s_207	LINC00173	155	94	382	177	0.283909279539468	-0.283909279539468	0.887038271364725	-0.005692580224041	423	369	1133	345	0.12735859931426852	-0.12735859931426852	1.2252726252541555	-0.3221589796468307
lin10028_s_208	LINC00173	173	343	361	382	-0.451983909594481	0.45198390959448	-0.057254179653115	0.079876312460636	772	519	2103	252	0.30594705785065246	-0.30594705785065246	1.46905008359861	-1.3063450094698958
lin10028_s_213	LINC00173	231	273	409	566	-0.118215534769223	0.118215534769223	0.072913504878716	0.569223353636875	408	459	991	122	-0.03340092076824552	0.03340092076824552	0.9283892353418226	-1.5724845969781092
lin10028_s_66	LINC00173	406	378	1369	853	0.037986334130579	-0.037986334130579	1.12808931352652	0.539587126516409	1181	1320	1566	2210	-0.03164789535017132	0.03164789535017132	0.14097331271538582	0.6224196902548993
lin10028_s_79	LINC00173	67	53	44	75	0.107756842688919	-0.107756842688919	-0.63325753211929	-0.147695301713594	142	82	322	954	0.2899087797475768	-0.289908779747577	1.0348426264723436	2.434236993304328
lin1002_a_61	RP11-141A19.1	337	305	540	376	0.056221745793723	-0.056221745793723	0.119791309076709	-0.292907675487725	717	557	296	957	0.21034889147885005	-0.2103488914788496	-1.1157359547945278	0.38841329000215286
lin1002_s_12236	RP11-141A19.1	142	145	326	102	-0.021715533209386	0.021715533209386	0.48378508022849	-0.813829453448417	193	206	127	1739	1.2045486452727516e-4	-1.2045486452727516e-4	-0.600830475921778	2.636757766038888
lin1002_s_66	RP11-141A19.1	57	94	54	61	-0.268783303353777	0.268783303353777	-0.692432398153618	-0.549727738636763	152	276	307	245	-0.2995018628237929	0.29950186282379265	0.31686067448021094	0.05427341086523407
lin10031_a_2154	RP11-809C9.2	NA	NA	1	22	NA	NA	NA	NA	20	44	28	262	NA	NA	NA	NA
lin10031_s_2157	RP11-809C9.2	NA	NA	NA	NA	NA	NA	NA	NA	0	5	0	0	NA	NA	NA	NA
lin10031_s_60	RP11-809C9.2	87	151	236	267	-0.328098008965318	0.328098008965318	0.337452090241052	0.550887116752163	461	508	589	380	-0.020453256010197762	0.020453256010197318	0.09317456653011247	-0.4619576645057131
lin10031_s_66	RP11-809C9.2	95	91	140	67	0.015519380335838	-0.015519380335838	-0.024472411818445	-0.715452454258624	201	258	208	154	-0.10635659478982085	0.10635659478982085	-0.24385639682806026	-0.5618304818881614
lin10032_a_407	RP11-809C9.2	98	104	165	89	-0.042090619226735	0.042090619226736	0.067982923635869	-0.540028145399579	327	186	55	49	0.36842860093392593	-0.36842860093392593	-1.536829440652912	-1.610724723860264
lin10032_a_408	RP11-809C9.2	431	375	631	528	0.08373083724779	-0.083730837247791	0.026059764293736	-0.147413804468989	805	735	181	3057	0.10503473369028704	-0.10503473369028704	-1.931355697231307	1.739108003641129
lin10032_a_412	RP11-809C9.2	29	13	44	36	NA	NA	NA	NA	106	50	8	0	0.3304653703829674	-0.3304653703829673	-1.0503527483693977	-1.219416976246418
lin10032_a_72	RP11-809C9.2	109	114	228	106	-0.03456043300121	0.03456043300121	0.336670047472809	-0.475686947609537	163	242	23	73	-0.18487733585347033	0.18487733585347055	-1.731176635025202	-1.077530244141391
lin10032_s_66	RP11-809C9.2	278	225	256	322	0.127488559424773	-0.127488559424773	-0.518159945605206	-0.16749758938417	338	438	638	221	-0.12177663266930727	0.12177663266930727	0.4890442147917069	-0.8094923793720739
lin10032_s_80	RP11-809C9.2	139	137	141	149	-3.33685740317e-4	3.33685740317e-4	-0.473336204360626	-0.356470997886988	233	306	94	262	-0.1231857164723622	0.12318571647236176	-1.2129847824957944	-0.16869119884434935
lin10033_a_62	RP11-809C9.2	114	100	103	96	0.066328916149296	-0.066328916149297	-0.506743024658449	-0.528207415605978	121	143	159	24	-0.051208322750736945	0.05120832275073717	0.06574754556249629	-1.2719739595571922
lin10033_a_68	RP11-809C9.2	140	126	184	433	0.053837610088685	-0.053837610088685	-0.124688330443575	1.00856537053834	366	335	15	102	0.09551122096286013	-0.09551122096286013	-2.5389253619698184	-1.4702219562104861
lin10033_s_66	RP11-809C9.2	309	505	346	409	-0.340900870566979	0.340900870566979	-0.746023931383894	-0.465005559777842	561	695	201	818	-0.09837283214359882	0.09837283214359882	-1.540287136791327	0.19430358635770117
lin10034_a_64	RP11-497G19.3	184	170	301	210	0.039931850609494	-0.039931850609494	0.125842882315846	-0.258309806018474	286	378	1190	288	-0.13129401474022506	0.13129401474022462	1.5209769958231085	-0.30990885950569025
lin10034_a_65	RP11-497G19.3	280	248	348	352	0.069345258572653	-0.069345258572653	-0.19860084615906	-0.120437682391754	450	449	131	616	0.04330722269386156	-0.043307222693861114	-1.5537946479483489	0.2475380293831395
lin10034_a_66	RP11-497G19.3	812	613	1031	1252	0.184622179775307	-0.184622179775308	-0.072573021440358	0.266131673063959	1605	1490	962	235	0.09723242732518766	-0.09723242732518678	-0.8233177794280606	-2.600003575586062
lin10034_s_66	RP11-497G19.3	406	326	424	236	0.136934586821551	-0.136934586821551	-0.36934438712504	-1.05231586980776	495	645	118	453	-0.13060971094696816	0.13060971094696816	-1.9502176810053216	-0.44470703467560435
lin10035_a_72	RP11-497G19.1	79	141	219	407	-0.338517738540563	0.338517738540562	0.340239670072189	1.185151819571	408	558	1470	355	-0.15962781941083692	0.15962781941083648	1.3420703663819067	-0.52832026471746385
lin10035_s_66	RP11-497G19.1	15	18	84	220	NA	NA	NA	NA	99	147	127	122	-0.16170743745594862	0.16170743745594862	-0.07518174753533957	-0.11259156426982386
lin10035_s_69	RP11-497G19.1	107	125	301	176	-0.099097508730284	0.099097508730284	0.637523808971507	0.043262922035748	164	246	59	112	-0.19110808938409019	0.19110808938409063	-1.2461104972599824	-0.7296439654898006
lin10035_s_70	RP11-497G19.1	89	219	223	275	-0.548300665164279	0.548300665164279	0.023541018310469	0.342841049542429	224	419	0	0	-0.34078774831101155	0.3407877483110111	-2.683945879890099	-2.683945879890099
lin10036_a_4507	RP11-497G19.2	674	574	918	859	0.10048383217379	-0.100483832173791	-0.058223481055644	-0.081910747684761	1340	1402	2138	1233	0.013970792714798286	-0.013970792714798286	0.44586622008333965	-0.3164649399377506
lin10036_a_72	RP11-497G19.2	72	77	96	84	-0.043128807839345	0.043128807839346	-0.181659795059162	-0.264585809662347	78	162	159	60	-0.31824650874579774	0.31824650874579796	0.20290843892234078	-0.6414324411733286
lin10036_s_66	RP11-497G19.2	108	93	179	159	0.075881885766922	-0.075881885766922	0.169863075655808	0.089835298851394	237	294	13	109	-0.08910078894008633	0.08910078894008633	-2.2324880923695383	-1.0674671775242661
lin10036_s_69	RP11-497G19.2	267	213	385	533	0.136186474334323	-0.136186474334323	0.060897998330643	0.555268268877328	511	617	179	185	-0.08063484631205764	0.08063484631205764	-1.5252829845447358	-1.489247442716806
lin10036_s_80	RP11-497G19.2	87	132	214	222	-0.2470016926142	0.247001692614199	0.300022454216288	0.404012768310065	235	218	56	29	0.08100221549375686	-0.08100221549375686	-1.4146754965140058	-1.7808305741095922
lin10037_a_347	RP11-231I16.1	253	383	396	294	-0.284320308958256	0.284320308958256	-0.252873023938828	-0.572238773942475	398	452	83	304	-0.03933195608615403	0.03933195608615403	-1.886480534058823	-0.5636273903629063
lin10037_a_69	RP11-231I16.1	98	16	21	77	NA	NA	NA	NA	100	90	42	33	0.07703445067580605	-0.07703445067580605	-0.6932003415604732	-0.8203640264310665
lin10037_a_70	RP11-231I16.1	145	76	281	86	0.358871817980012	-0.358871817980012	0.651487290560157	-0.629814692635721	126	185	23	234	-0.16744838911844995	0.16744838911844973	-1.44538378126665	0.32774250577618824
lin10037_s_66	RP11-231I16.1	351	247	106	191	0.221555742442411	-0.221555742442411	-1.73782011206503	-1.02813772785492	432	484	48	86	-0.030964163263956568	0.030964163263956568	-2.373788561249637	-1.9527585240502097
lin10038_s_4834	RP11-231I16.1	234	72	492	347	0.686505473854397	-0.686505473854397	1.10427505364227	0.711523704096122	265	356	321	1298	-0.13985905474541127	0.13985905474541172	-0.09859352948792521	1.7244246759186792
lin10038_s_4843	RP11-231I16.1	273	291	367	343	-0.051788873043825	0.051788873043825	-0.218112613651968	-0.241850096392767	558	553	584	110	0.04868911008013166	-0.04868911008013166	-0.09729069784172362	-1.9913433750028007
lin10038_s_66	RP11-231I16.1	260	384	257	405	-0.268331640240914	0.268331640240914	-0.821729189927725	-0.178715603143282	709	558	911	590	0.20166395840007612	-0.20166395840007656	0.3271404279270844	-0.24763224231216485
lin10039_a_71	RP11-231I16.1	181	228	452	98	-0.1559284056773	0.1559284056773	0.475638334689898	-1.2868171627376	429	286	458	221	0.29198727254213086	-0.29198727254213086	0.17514081122182956	-0.6962192028471956
lin10039_s_66	RP11-231I16.1	58	104	182	41	-0.317327620047163	0.317327620047163	0.45659595750516	-0.930443425909233	103	177	259	120	-0.24141434976172094	0.24141434976172094	0.5650094797903928	-0.24486945710897134
lin10039_s_726	RP11-231I16.1	224	216	407	387	0.01364756983401	-0.013647569834009	0.237890534626938	0.236385507364218	442	386	385	902	0.1273605205419961	-0.1273605205419961	-0.2449054735939935	0.8609350631149462
lin10039_s_732	RP11-231I16.1	308	330	701	462	-0.055745381404371	0.055745381404372	0.479066767586188	-0.014887155693888	1072	886	1257	1312	0.17444631140362432	-0.17444631140362432	0.1770908710326795	0.23707618623583748
lin1003_s_66	RP11-141A19.2	75	27	167	126	NA	NA	NA	NA	175	114	57	140	0.2538122141906549	-0.25381221419065514	-0.8954836069840386	-0.1427664531507693
lin10040_s_66	RP11-103B5.2	433	292	297	396	0.253368187537006	-0.253368187537006	-0.797926587226864	-0.364941552946995	654	738	890	573	-0.03696553987675477	0.03696553987675433	0.16489899232812988	-0.4164520751324061
lin10040_s_874	RP11-103B5.2	84	115	244	229	-0.184852994876235	0.184852994876235	0.55959320302537	0.542177350716654	195	190	162	298	0.05089122111076305	-0.05089122111076305	-0.3193018125945506	0.36053029166482853
lin10041_a_40810	RP11-103B5.2	246	150	333	279	0.301851378670523	-0.301851378670523	0.146154978678398	-0.015801346830665	323	444	252	24	-0.15851106321491537	0.15851106321491493	-0.6422244272802455	-2.4821699745555903
lin10041_a_40819	RP11-103B5.2	212	106	60	163	0.41156474192334	-0.41156474192334	-1.4218250758686	-0.36485494062871	225	278	58	389	-0.08588435007062634	0.08588435007062634	-1.5071537866150062	0.38353240482094453
lin10041_a_40820	RP11-103B5.2	173	178	117	315	-0.027100618277267	0.027100618277267	-0.969013405849192	0.255896608056636	220	209	22	111	0.06654202154644828	-0.06654202154644784	-1.8314989874134358	-0.8087267286776956
lin10041_a_40830	RP11-103B5.2	27	52	104	76	NA	NA	NA	NA	101	109	31	153	-0.005066660892949493	0.005066660892949493	-0.9421027507602618	0.24750103462257012
lin10041_a_62	RP11-103B5.2	55	193	74	194	-0.715364930985303	0.715364930985303	-0.834084476191198	0.243122551212043	335	411	321	140	-0.08698667929968362	0.08698667929968362	-0.3311386069845548	-1.2454540562711718
lin10041_s_40816	RP11-103B5.2	NA	NA	NA	NA	NA	NA	NA	NA	0	0	0	0	NA	NA	NA	NA
lin10041_s_40827	RP11-103B5.2	70	78	134	118	-0.064545163808052	0.064545163808052	0.174851720293248	0.090530607872408	287	248	59	95	0.12572756323326173	-0.12572756323326129	-1.5723849040533429	-1.2022119011822872
lin10041_s_66	RP11-103B5.2	100	173	97	170	-0.334666246392184	0.334666246392184	-0.818673488891533	-0.156025989531923	326	322	272	1142	0.047714465462158184	-0.04771446546215774	-0.35896132279445814	1.4848086658002702
lin10042_a_60	RP11-227B21.2	594	722	1356	752	-0.145419739508628	0.145419739508627	0.41222112961165	-0.335916706412614	1487	1968	1602	2571	-0.14999617138362975	0.14999617138362886	-0.2649935144916329	0.39748839557185445
lin10042_a_68	RP11-227B21.2	220	351	569	591	-0.315883144069801	0.315883144069801	0.375096652330519	0.492382735491038	637	644	505	718	0.036091376582020995	-0.036091376582020995	-0.47223690226142434	-0.012627806326238389
lin10042_s_3486	RP11-227B21.2	261	245	381	183	0.031323288430678	-0.031323288430678	-0.027878678561126	-0.878017019222082	444	442	235	622	0.04470007188237579	-0.04470007188237579	-0.9193738085474967	0.27884351854210454
lin10042_s_3487	RP11-227B21.2	NA	NA	16	NA	NA	NA	NA	NA	31	30	1	75	NA	NA	NA	NA
lin10042_s_66	RP11-227B21.2	186	82	432	176	0.471629309254643	-0.471629309254643	1.00959548941213	-0.050260611668882	207	189	69	108	0.087619420260316	-0.08761942026031555	-1.11357515614773	-0.7426841183158721
lin10043_a_1074	RP11-465L8.1	109	117	100	57	-0.049674917029039	0.04967491702904	-0.601036405727959	-1.07639567469223	72	133	141	38	-0.24993065838922313	0.2499306583892229	0.21660778501029498	-0.7875502705193373
lin10043_a_1075	RP11-465L8.1	76	73	26	127	0.013238575838186	-0.013238575838185	-1.19293084685585	0.162167803195867	6	7	0	0	NA	NA	NA	NA
lin10043_a_60	RP11-465L8.1	111	249	386	497	-0.50689984450988	0.50689984450988	0.506251130189353	0.90378783421732	356	404	441	819	-0.03832145192131131	0.03832145192131131	0.03297640388120593	0.8398031572889004
lin10043_s_1083	RP11-465L8.1	135	253	113	218	-0.402437853861154	0.402437853861155	-1.07873833814043	-0.276407605928816	351	329	1046	404	0.08041784542828712	-0.08041784542828756	1.3050419834480849	0.06071932773840327
lin10043_s_1084	RP11-465L8.1	723	658	455	692	0.054878722701487	-0.054878722701488	-1.1496395449102501	-0.521002873402551	910	1024	494	678	-0.03585201438743901	0.03585201438743901	-1.052094577057864	-0.6400596342375504
lin10044_a_384	RP11-131L12.2	205	87	518	234	0.500804842557497	-0.500804842557496	1.15621171476075	0.198168649681649	373	285	130	370	0.20538121677489496	-0.20538121677489451	-1.1604427088831877	8.050841799258635e-4
lin10044_a_60	RP11-131L12.2	80	299	322	430	-0.80860433398407106	0.80860433398407106	0.335177362776962	0.773905951231619	318	510	427	121	-0.2571023768610865	0.2571023768610865	-0.08636727136645073	-1.4921004792414003
lin10044_a_69	RP11-131L12.2	199	194	239	395	0.006567939023527	-0.006567939023527	-0.292877546421361	0.406698500905969	399	496	472	104	-0.09735741749919313	0.09735741749919269	-0.08372714577675211	-1.7547194758435496
lin10045_a_591	RP11-121J20.1	369	242	611	541	0.268269118230751	-0.268269118230751	0.376441001952776	0.279027490189453	681	829	1382	1885	-0.08802284232002577	0.08802284232002622	0.6597488471827289	1.091493425827819
lin10045_a_595	RP11-121J20.1	278	325	471	585	-0.1130339824201	0.113033982420101	0.023073469062819	0.378387764946709	592	735	446	640	-0.10025593848158243	0.10025593848158287	-0.669405313819631	-0.20349966038208223
lin10045_a_600	RP11-121J20.1	46	10	21	14	NA	NA	NA	NA	53	54	2	244	0.01634082959824712	-0.01634082959824701	-0.9132699331930503	1.3041637719069934
lin10045_a_601	RP11-121J20.1	194	207	84	316	-0.050598878583339	0.050598878583338	-1.469204756409	0.093151495240761	274	313	511	347	-0.04088480399653349	0.040884803996533936	0.5386388457174758	0.05557893318188789
lin10045_a_61	RP11-121J20.1	105	146	247	133	-0.202815061797497	0.202815061797497	0.308915923830987	-0.357756967091176	265	291	1639	141	-0.01688301188475272	0.016883011884752275	2.168529397669322	-0.8828882241788742
lin10045_a_65	RP11-121J20.1	77	231	349	262	-0.660552273692018	0.660552273692018	0.626807764133183	0.325933465869485	444	336	589	412	0.21629613763764954	-0.21629613763764954	0.3782570034457118	-0.07653699139906145
lin10045_a_66	RP11-121J20.1	314	258	729	511	0.119152034756259	-0.11915203475626	0.681739614852366	0.268625445012668	782	580	334	605	0.24220808447832942	-0.24220808447832987	-1.05586678960095	-0.30604504332845694
lin10045_a_70	RP11-121J20.1	349	382	511	563	-0.070630978395289	0.070630978395289	-0.127335128927559	0.068223282991626	798	832	441	494	0.01596596989740462	-0.015965969897404175	-0.9661777636651205	-0.8212219361549113
lin10045_a_71	RP11-121J20.1	108	139	53	66	-0.157062051461662	0.157062051461662	-1.27309682477923	-1.04630485767977	212	287	120	550	-0.1392088536293068	0.1392088536293068	-0.9004349955779256	0.8372839241804355
lin10045_s_603	RP11-121J20.1	169	138	163	170	0.114406206809623	-0.114406206809623	-0.433816302683829	-0.328604063639647	209	242	74	444	-0.04676158402888575	0.04676158402888575	-1.2058214529484705	0.6727669038774571
lin10046_a_2423	RP11-121J20.1	131	166	306	180	-0.152725779082385	0.152725779082384	0.368814578490654	-0.219901931216914	207	218	166	73	0.00775416667117268	-0.007754166671172236	-0.40480976142315406	-1.1501583420910428
lin10046_a_66	RP11-121J20.1	194	96	405	308	0.411436998546562	-0.411436998546562	0.812038147787375	0.522478417556729	428	537	53	849	-0.1041295465193115	0.10412954651931194	-2.372234675017953	0.5892861882890013
lin10046_s_74	RP11-121J20.1	472	676	1270	1143	-0.257206626089652	0.257206626089653	0.523829672798454	0.445578918315148	1215	1645	1992	1806	-0.164754383335052	0.164754383335052	0.3036214489347602	0.16800884068683253
lin10047_a_1593	RP11-3L23.2	309	331	617	554	-0.055616264805374	0.055616264805374	0.302056952512794	0.223344211479464	464	504	100	332	-0.01116172222167977	0.011161722221680215	-1.8970123763624929	-0.6259743789780177
lin10047_s_1590	RP11-3L23.2	205	156	320	268	0.161019149939875	-0.161019149939875	0.188302308733958	0.02663244286428	199	236	204	385	-0.06007928326038714	0.060079283260387584	-0.20760927753110403	0.5371583942834683
lin10047_s_1594	RP11-3L23.2	100	131	209	194	-0.165279858901338	0.165279858901338	0.199011860408558	0.168868007103784	166	284	261	1083	-0.2693288689549167	0.26932886895491626	0.061820212872194524	1.8812149944459051
lin10047_s_1597	RP11-3L23.2	172	92	287	139	0.359908185447075	-0.359908185447075	0.469887697358059	-0.334292912440112	148	232	12	272	-0.21190901048667032	0.21190901048667055	-1.8495411455660462	0.29076497381313704
lin10047_s_1600	RP11-3L23.2	86	96	221	173	-0.069013020643126	0.069013020643126	0.529379364887865	0.296976677831879	248	257	85	2	0.01751994934052359	-0.017519949340523144	-1.229954912819825	-2.4005027573443307
lin10048_s_65	RP11-3L23.2	45	104	58	127	-0.435395976116387	0.435395976116387	-0.581424626432377	0.22354991181512401	60	92	8	163	-0.14795077088927377	0.147950770889274	-1.0432745778866972	0.6095031281385341
lin10048_s_66	RP11-3L23.2	272	264	470	487	0.009672038220777	-0.009672038220777	0.171529159401001	0.283973601182591	472	428	464	558	0.10454004891831259	-0.10454004891831303	-0.11862962391686649	0.11868653662926709
lin10048_s_79	RP11-3L23.2	61	50	99	199	0.088081023805238	-0.088081023805238	0.148312126902575	0.976383665277383	158	182	834	26	-0.0410700909436692	0.0410700909436692	1.8085745849629482	-1.5048249534544538
lin10049_a_65	RP11-3L23.2	155	149	338	138	0.01488959196323	-0.01488959196323	0.460320891010241	-0.559266361232311	272	269	181	1952	0.04559871633500645	-0.045598716335006007	-0.5956942141406569	2.444330646062676
lin10049_s_66	RP11-3L23.2	126	184	146	152	-0.239863377648958	0.239863377648958	-0.557328127982067	-0.456540452122925	265	242	275	70	0.09201440579569509	-0.09201440579569509	-0.05011777213969415	-1.3862962742855982
lin1004_s_66	RP11-141A19.2	110	166	264	278	-0.254834852665171	0.254834852665172	0.285897979635393	0.411975226143317	455	469	57	367	0.022543401436206256	-0.022543401436206256	-2.275680638535656	-0.44492981501710593
lin1004_s_73	RP11-141A19.2	315	246	661	727	0.152212330900344	-0.152212330900344	0.577551590357222	0.774007332469004	747	794	266	1061	0.0029439762064056296	-0.0029439762064056296	-1.5035487417992979	0.2659097224021374
lin1004_s_74	RP11-141A19.2	190	105	237	220	0.347658725922752	-0.347658725922752	0.096279981027789	0.065563018822533	245	391	248	81	-0.24486438860607773	0.24486438860607773	-0.4134936708337378	-1.5164777897687505
lin1004_s_75	RP11-141A19.2	161	156	138	256	0.010120566388217	-0.010120566388217	-0.665042496228367	0.120362849697602	334	406	153	182	-0.08111873194136798	0.08111873194136798	-1.147729066799998	-0.9661444423461165
lin1004_s_80	RP11-141A19.2	184	200	227	210	-0.061987523464985	0.061987523464985	-0.325601444664073	-0.360229180092954	605	490	767	965	0.18038389717689762	-0.18038389717689762	0.28650737411102467	0.5958460021125322
lin10050_a_470	RP11-357K6.1	373	329	846	789	0.073809285973721	-0.073809285973721	0.610452857136494	0.582295565625216	472	605	451	601	-0.11921032225172601	0.11921032225172556	-0.3783216837616292	-0.008667790926971897
lin10051_a_66	RP11-357K6.1	215	266	611	330	-0.147202949511183	0.147202949511183	0.668917447757253	-0.078277381713263	396	297	485	370	0.21838539108368726	-0.21838539108368682	0.2761320719821492	-0.06171061456783011
lin10051_a_781	RP11-357K6.1	109	91	143	182	0.093217256979993	-0.093217256979992	-0.078702929726684	0.253748743609665	189	256	52	2275	-0.1364206495141742	0.1364206495141742	-1.4316757718045758	2.899116430486756
lin10051_a_782	RP11-357K6.1	306	470	962	468	-0.298323996784729	0.298323996784729	0.6789528456501	-0.231743649989972	801	1018	1030	549	-0.11830425859176197	0.11830425859176152	0.009213268541333974	-0.8250029937698167
lin10051_s_66	RP11-357K6.1	261	310	419	351	-0.1228996269701	0.1228996269701	-0.05825455362505	-0.224529885906689	528	571	318	30	-0.008427916384472933	0.008427916384472933	-0.84390030925598	-2.862368693258853
lin10051_s_73	RP11-357K6.1	179	167	502	419	0.033754464761155	-0.033754464761155	0.818031934091985	0.644212059042758	520	388	95	320	0.22928533360722758	-0.22928533360722758	-1.8489715339616495	-0.5777207810404312
lin10051_s_74	RP11-357K6.1	198	142	390	418	0.196213677679371	-0.196213677679371	0.521924362039773	0.676898252648479	457	598	284	530	-0.13239221063633133	0.13239221063633178	-0.9148640683946985	-0.14300484236375022
lin10051_s_77	RP11-357K6.1	396	365	516	447	0.044668844654864	-0.044668844654864	-0.168528067329071	-0.293673932388038	278	417	131	131	-0.2101248837482781	0.21012488374827853	-1.2064377644309967	-1.2056283764070594
lin10051_s_78	RP11-357K6.1	278	282	465	431	-0.019243768413504	0.019243768413504	0.099921634808011	0.064705460488227	671	937	514	450	-0.1807109219889882	0.18071092198898775	-0.7356113379343063	-0.9037493206823202
lin10051_s_784	RP11-357K6.1	151	204	103	222	-0.196538950696136	0.196538950696136	-1.10346607090866	-0.183394298752913	220	158	118	96	0.21900281348882356	-0.2190028134888231	-0.6005557745175787	-0.7853239634598981
lin10051_s_79	RP11-357K6.1	107	253	283	392	-0.53830083280513	0.538300832805131	0.120768615100141	0.601158269271223	418	462	876	578	-0.022154372678304224	0.02215437267830378	0.7423539839877074	0.19359843237716357
lin10052_a_368	RP11-357K6.1	132	74	174	88	0.316606763998104	-0.316606763998105	0.143409934178328	-0.536883252002258	189	228	706	79	-0.06920237738600221	0.06920237738600177	1.362633591918276	-1.0627109021219296
lin10052_a_369	RP11-357K6.1	294	308	453	382	-0.040644989692416	0.040644989692416	-0.029477706833835	-0.188375716754538	699	567	397	335	0.18170848868819434	-0.1817084886881939	-0.7538723663259468	-0.9610701289516346
lin10052_a_370	RP11-357K6.1	628	650	942	880	-0.034200077745191	0.034200077745191	-0.059557126334221	-0.085553242330546	1166	1370	1205	4188	-0.06615307553931071	0.06615307553931071	-0.237008999333165	1.5083536083655638
lin10052_a_379	RP11-357K6.1	237	118	185	369	0.421006173665416	-0.421006173665417	-0.408387952418995	0.509198117767843	349	423	762	232	-0.07974266185092915	0.07974266185092871	0.7258145557003437	-0.752705817574101
lin10052_a_380	RP11-357K6.1	364	465	654	836	-0.175569993123934	0.175569993123934	0.042759523395635	0.445133956329519	1019	1042	429	246	0.02945207512023451	-0.02945207512023451	-1.3197462953182661	-1.9875129021187217
lin10052_a_386	RP11-357K6.1	311	217	624	443	0.224549498535312	-0.224549498535312	0.588910851664383	0.197021712002246	804	767	1852	1495	0.0756834012889942	-0.0756834012889942	1.0064429300061186	0.7101828488475888
lin10052_a_387	RP11-357K6.1	430	495	728	1060	-0.105988346150615	0.105988346150615	0.033486462628474	0.618484359903002	1246	1179	3669	1053	0.08314738043293701	-0.0831473804329379	1.3771166105194377	-0.3621398203037538
lin10052_a_388	RP11-357K6.1	408	510	514	627	-0.161899845859175	0.161899845859175	-0.420522671033216	-0.087427546867748	826	729	301	750	0.12791157426223965	-0.12791157426223965	-1.3688381832498968	-0.21134696480146475
lin10052_a_65	RP11-357K6.1	142	132	173	114	0.034742479820351	-0.034742479820351	-0.232529033125767	-0.641017840635628	379	316	509	57	0.15313022285334643	-0.153130222853346	0.3280026473554969	-1.9117152953646446
lin10052_a_66	RP11-357K6.1	437	384	395	475	0.077152362439214	-0.077152362439214	-0.621144915106779	-0.313815803126734	689	695	1013	273	0.03781709575850334	-0.03781709575850378	0.34506027405147055	-1.329145456686919
lin10052_s_61	RP11-357K6.1	537	818	773	846	-0.301657953690125	0.301657953690126	-0.383180651079088	-0.191876969189694	1178	1100	343	1060	0.09200012830894622	-0.09200012830894622	-1.7327257390664066	-0.2668272541401189
lin10053_a_406	RP11-357K6.2	429	364	721	697	0.100560621070375	-0.100560621070376	0.230028809665018	0.250981414799132	867	846	419	585	0.06082769159100465	-0.06082769159100421	-1.0977547168025565	-0.6707359170805356
lin10053_s_66	RP11-357K6.2	205	269	236	188	-0.18483445340298	0.18483445340298	-0.53733462442097	-0.751690255866803	319	413	221	1266	-0.12027111799173351	0.12027111799173351	-0.7374270522282345	1.484740965711354
lin10053_s_69	RP11-357K6.2	226	138	591	446	0.297639095896342	-0.297639095896342	1.00510106891492	0.695340360096257	831	829	657	444	0.04578074762970541	-0.045780747629705854	-0.47770471436768247	-0.9815317577970109
lin10053_s_70	RP11-357K6.2	98	113	116	77	-0.089780425284045	0.089780425284046	-0.367404617117418	-0.727587999766636	108	180	157	201	-0.22806152310394534	0.22806152310394534	-0.013367030635113908	0.2491193308520101
lin10054_a_14016	RP11-357K6.2	41	121	149	214	-0.563573779232882	0.563573779232883	0.298778874285697	0.778968869880637	102	117	34	101	-0.0340731482361305	0.0340731482361305	-0.9356346483478806	-0.18534405076773774
lin10054_s_66	RP11-357K6.2	427	522	766	791	-0.147059698216269	0.147059698216269	0.071308688980268	0.182678423814136	981	1177	988	1965	-0.07998719773539786	0.07998719773539698	-0.2842763379130977	0.6642983177798705
lin10055_a_17434	RP11-357K6.3	256	194	264	355	0.168102406923395	-0.168102406923395	-0.331841049507504	0.106293332607899	435	323	151	25	0.22732544754445927	-0.2273254475444597	-1.1856479272654608	-2.454497130423888
lin10055_s_66	RP11-357K6.3	27	124	153	157	NA	NA	NA	NA	252	213	156	336	0.1352518615734244	-0.1352518615734244	-0.5700311094291612	0.292460178905642
lin10055_s_73	RP11-357K6.3	108	172	273	162	-0.287365053134029	0.287365053134029	0.316108496643896	-0.251918194834079	449	403	100	142	0.11038800771278146	-0.11038800771278101	-1.733150284102987	-1.403989540009017
lin10055_s_74	RP11-357K6.3	378	483	595	673	-0.176147633036955	0.176147633036955	-0.136046136692344	0.097242077646979	745	710	2590	998	0.07595187187359986	-0.07595187187359986	1.579370361094814	0.2594008827545564
lin10055_s_75	RP11-357K6.3	201	244	356	392	-0.133820921203103	0.133820921203103	0.054876440822965	0.243695924220241	526	376	191	362	0.2564168872686019	-0.2564168872686019	-1.1565240393729126	-0.41592674323250733
lin10055_s_80	RP11-357K6.3	506	611	928	1009	-0.139847232967227	0.139847232967227	0.110946871167931	0.294745594853823	1158	985	610	2112	0.1556035169350194	-0.15560351693502028	-0.9182936499545709	0.7732253455179565
lin10056_s_66	RP11-357K6.3	143	149	361	410	-0.034005949004782	0.034005949004782	0.593794941762122	0.823422442386985	308	355	425	118	-0.047163649351663395	0.04716364935166295	0.15689513310951542	-1.2665030576486869
lin10057_a_70	RP11-357K6.3	272	270	385	223	-0.005015777675887	0.005015777675887	-0.104543511909676	-0.731065724081707	318	486	141	361	-0.22599924975136432	0.22599924975136476	-1.313948990528903	-0.2623425462578042
lin10058_a_64	RP11-357K6.3	52	79	50	37	-0.217561324474051	0.217561324474051	-0.614651582229167	-0.798734292540719	179	119	40	258	0.245662425158087	-0.245662425158087	-1.146262466208915	0.4819437289949857
lin10058_s_61	RP11-357K6.3	50	145	82	339	-0.58320129487716	0.58320129487716	-0.516925200042877	1.15845025285683	232	150	25	115	0.2769490758828539	-0.2769490758828539	-1.6334410589082053	-0.6273918908801188
lin10058_s_62	RP11-357K6.3	117	48	74	178	0.458665817579641	-0.458665817579641	-0.464168120684122	0.511251307699289	155	236	23	471	-0.1973100703082904	0.19731007030829018	-1.6896658159953837	0.9270620967259395
lin10058_s_66	RP11-357K6.3	122	167	108	170	-0.198445051176952	0.198445051176953	-0.80193172332269	-0.248455459733299	252	88	1058	53	0.5798311268609264	-0.5798311268609264	2.223226108624301	-1.033912053025708
lin10058_s_70	RP11-357K6.3	178	179	150	274	-0.012883659375719	0.012883659375719	-0.719596948179889	0.058089171912152	360	198	410	111	0.3936657886757611	-0.39366578867576063	0.3596582280908067	-1.0753159975670958
lin10059_a_360	RP11-364C11.3	207	67	171	121	0.645206034388093	-0.645206034388093	-0.102377480296548	-0.433664295275951	321	290	284	132	0.10151941978179213	-0.10151941978179169	-0.23552210254787465	-1.0618353460067034
lin10059_a_64	RP11-364C11.3	162	167	281	279	-0.028029510905488	0.028029510905488	0.129434434844787	0.182257564165908	270	288	1144	382	5.165779075246846e-4	-5.165779075246846e-4	1.6682217656077891	0.23245423773728957
lin10059_s_363	RP11-364C11.3	486	514	340	665	-0.048551754296264	0.048551754296264	-1.08497426255324	-0.131633581994794	856	843	1096	385	0.05456564788580964	-0.05456564788580964	0.17672716005366107	-1.1908963474025116
lin10059_s_62	RP11-364C11.3	66	52	189	99	0.109128168319215	-0.109128168319215	0.79908526998621	0.140502846088292	171	166	13	0	0.05128686172572827	-0.05128686172572827	-1.7224276812054269	-1.9879060904614403
lin10059_s_66	RP11-364C11.3	NA	32	27	33	NA	NA	NA	NA	51	44	0	0	0.0698823681090538	-0.0698823681090539	-0.8769160153944728	-0.8769160153944728
lin10059_s_71	RP11-364C11.3	105	26	197	80	NA	NA	NA	NA	165	264	258	507	-0.22922389408731725	0.2292238940873168	0.09510383290724223	0.9219304990387056
lin1005_a_874	RP11-141A19.2	333	491	565	660	-0.272078104154371	0.272078104154371	-0.13203321840297	0.144233003221702	934	806	343	316	0.14405057025788093	-0.14405057025788137	-1.3625394891259353	-1.4604792500536887
lin1005_s_66	RP11-141A19.2	130	166	401	266	-0.157273963801175	0.157273963801175	0.720753724533567	0.259073826141081	508	531	4224	1415	0.013732732636815737	-0.01373273263681618	2.716095582456136	1.181787730920962
lin10060_s_66	RP11-364C11.3	87	127	245	119	-0.224053503468569	0.224053503468569	0.487310941117592	-0.290484353799895	185	175	353	258	0.06631702805948914	-0.06631702805948891	0.6377380401407406	0.26606955406658495
lin10061_a_47283	RP11-364C11.2	163	179	661	405	-0.067391550684308	0.067391550684308	1.20224331046893	0.614462001806409	400	424	234	531	0.00452077178363508	-0.004520771783635524	-0.8312021423470246	0.16661759795546338
lin10061_s_60	RP11-364C11.2	180	222	234	302	-0.142257034290864	0.142257034290864	-0.341468051068259	0.03768829911302	338	320	587	443	0.07388431391276917	-0.07388431391276873	0.5759472582060896	0.21654653188710116
lin10061_s_66	RP11-364C11.2	98	57	112	49	0.276374896991664	-0.276374896991664	-0.038023288555398	-0.75271240136093	98	81	73	40	0.1127022239936486	-0.1127022239936486	-0.26974280835318387	-0.6657216093011425
lin10061_s_70	RP11-364C11.2	60	8	100	96	NA	NA	NA	NA	61	93	256	67	-0.14647520453136176	0.14647520453136198	1.0923628117897377	-0.19328395860943082
lin10062_a_32710	RP11-364C11.2	128	199	287	342	-0.279947267111844	0.279947267111844	0.188279383354937	0.473992853332919	378	277	534	349	0.23074849655420593	-0.23074849655420593	0.47052309187818286	-0.06208860118243997
lin10062_a_32717	RP11-364C11.2	231	194	235	318	0.101657919806447	-0.101657919806447	-0.408582660951559	0.031172930641416	336	362	243	500	-0.005664953251981242	0.005664953251981242	-0.5798028020237225	0.2979839204227863
lin10062_a_32718	RP11-364C11.2	922	800	1609	1441	0.088647091997947	-0.088647091997947	0.275184611345007	0.189480099048791	1401	1200	1616	1912	0.15220676012685885	-0.15220676012685885	0.13207320721084503	0.36731800354256006
lin10062_a_32719	RP11-364C11.2	54	85	118	207	-0.239241868558728	0.239241868558728	0.120278911221202	0.814432275566525	126	153	31	391	-0.06590462890612914	0.06590462890612914	-1.2174084358907376	1.0393537284992622
lin10062_s_32724	RP11-364C11.2	77	103	145	61	-0.167992601231627	0.167992601231627	0.058983092054751	-0.753463126523311	66	60	603	34	0.06092508046255363	-0.06092508046255363	2.2976765168050175	-0.4644101109800227
lin10062_s_66	RP11-364C11.2	40	74	91	124	-0.300006081201736	0.300006081201736	0.064289140837663	0.43513862231623	128	173	49	84	-0.12309605514876298	0.12309605514876298	-1.0409648961553066	-0.6520471413265931
lin10063_a_5528	RP11-364C11.2	196	194	357	128	-0.003024516523637	0.003024516523637	0.221119263512909	-0.95168656717913	263	279	178	34	0.0037821677045180024	-0.0037821677045175583	-0.6149940642567038	-1.9157118042055585
lin10063_a_79	RP11-364C11.2	90	91	42	120	-0.014391091997879	0.014391091997879	-1.10147041266029	-0.108946535373331	294	197	87	33	0.2715330492065515	-0.2715330492065511	-1.1606708480180905	-1.796921656295156
lin10063_s_63	RP11-364C11.2	366	317	804	516	0.085795459833115	-0.085795459833115	0.578012382811565	0.044138259028051	553	592	245	386	-0.0018032865675174925	0.0018032865675179366	-1.203510955228595	-0.6606632185488501
lin10063_s_66	RP11-364C11.2	30	104	110	88	NA	NA	NA	NA	37	138	21	276	-0.5011062902605614	0.5011062902605614	-0.8360308969305627	1.160561891095859
lin10064_a_1920	RP11-64B16.3	337	357	442	634	-0.048539517613046	0.048539517613047	-0.250514059603081	0.297341278050176	797	626	597	702	0.20485427773287634	-0.20485427773287634	-0.38746297331206137	-0.17376665028330507
lin10064_a_1921	RP11-64B16.3	184	104	213	220	0.332993568582204	-0.332993568582204	-0.007455219197431	0.091142689115745	338	303	395	33	0.10701547951457568	-0.10701547951457568	0.1052350329811449	-2.1327502150084783
lin10064_a_1922	RP11-64B16.3	409	400	631	821	0.00485969172748	-0.004859691727479	0.018033400974486	0.44392990052616	368	392	66	203	0.001394062325850598	-0.0013940623258501539	-1.9237592051585786	-0.886477700641958
lin10064_a_1923	RP11-64B16.3	168	93	220	172	0.339340334127173	-0.339340334127173	0.150974558768616	-0.082713066868709	220	229	78	37	0.014567449062278026	-0.014567449062278026	-1.1622690323624245	-1.6519435245340017
lin10064_s_60	RP11-64B16.3	250	273	171	383	-0.067168496961903	0.067168496961903	-1.05707958725762	4.12110746903e-4	390	547	571	227	-0.17524965678040383	0.17524965678040427	0.1116475142518012	-1.0122226750508183
lin10064_s_64	RP11-64B16.3	133	88	136	53	0.228048247162988	-0.228048247162988	-0.231960207563163	-1.09159940052361	225	384	216	34	-0.28331863153186676	0.28331863153186676	-0.5083426492293008	-2.0192010737150694
lin10064_s_65	RP11-64B16.3	229	291	273	299	-0.165744717612837	0.165744717612837	-0.479925140417584	-0.303528363848254	506	668	77	69	-0.13952443941550463	0.13952443941550463	-2.355151361800252	-2.438583646602744
lin10064_s_71	RP11-64B16.3	135	163	210	160	-0.123553885918569	0.123553885918569	-0.10202917757262	-0.363487053821304	242	347	4	3	-0.1778393464184016	0.17783934641840116	-2.52419398536539	-2.545405034241094
lin10065_a_749	RP11-64B16.4	55	93	123	49	-0.279985649260707	0.279985649260707	0.106209593233595	-0.707435224562261	138	150	19	183	-0.009298915247782258	0.009298915247782258	-1.4474839238648294	0.12276139972674205
lin10065_a_750	RP11-64B16.4	126	151	128	231	-0.117611219662222	0.117611219662223	-0.579518871528857	0.160996867409652	356	362	95	488	0.030321630031074243	-0.030321630031074687	-1.5634928275835758	0.23098664929813673
lin10065_s_66	RP11-64B16.4	366	391	363	361	-0.054499015336085	0.054499015336084	-0.62328632308135	-0.566766506525878	511	587	2207	251	-0.047875291579190904	0.04787529157919046	1.7299461775750729	-1.1176354456789541
lin10066_a_66	RP11-64B16.5	630	566	725	717	0.063454510071616	-0.063454510071615	-0.325338327006887	-0.273336376662681	957	1152	856	504	-0.08215127643971876	0.08215127643971964	-0.44598607845926797	-1.1403232878992
lin10066_s_66	RP11-64B16.5	282	317	638	499	-0.087117800131447	0.087117800131447	0.436191096505422	0.172323110189561	497	524	990	1590	0.008112907751119725	-0.00811290775111928	0.7148698484709888	1.365942613453278
lin10067_a_221	RP11-64B16.5	100	113	68	65	-0.078429478713453	0.078429478713453	-0.897481460833998	-0.893839740392119	363	318	722	232	0.1221929181522694	-0.1221929181522694	0.8070184551323574	-0.5999201385444266
lin10067_a_232	RP11-64B16.5	310	220	593	428	0.213628598242463	-0.213628598242463	0.513583750772408	0.144930170302644	584	581	2067	457	0.04636869005107158	-0.046368690051072026	1.5573881001043581	-0.4730069762293585
lin10067_a_67	RP11-64B16.5	51	96	78	124	-0.333282810751731	0.333282810751731	-0.332307675662776	0.185844057541578	152	216	2060	91	-0.15699470701553886	0.15699470701553908	2.9755525150945283	-0.7972072128455072
lin10067_s_66	RP11-64B16.5	211	134	224	136	0.271377181944456	-0.271377181944456	-0.181228553260073	-0.70397988700232	358	430	93	296	-0.07425583619536535	0.07425583619536535	-1.693296369334769	-0.49685966960904704
lin10068_a_10142	RP11-64B16.5	770	499	938	1150	0.288964642967513	-0.288964642967514	-0.024916518226324	0.325904372292571	1235	1390	524	714	-0.03652649767385174	0.03652649767385174	-1.3960408734024559	-0.9911866843781882
lin10068_a_66	RP11-64B16.5	222	260	281	199	-0.111835564703367	0.111835564703368	-0.350115016608369	-0.712522736739089	367	348	891	1103	0.07378837491486934	-0.07378837491486934	1.0257325082191615	1.3160099573407424
lin10068_a_67	RP11-64B16.5	185	165	329	286	0.061804665293817	-0.061804665293818	0.253844650903895	0.138552233141303	223	190	29	331	0.12747508635685278	-0.12747508635685278	-1.6737606672246677	0.4097123625634036
lin10069_a_599	RP11-64B16.5	186	190	204	195	-0.022818426013066	0.022818426013066	-0.428453589107947	-0.42354765827577	321	442	104	94	-0.15946240751571583	0.1594624075157154	-1.5455980619676206	-1.6332308809392382
lin10069_a_61	RP11-64B16.5	142	203	492	327	-0.23060941944994	0.23060941944994	0.810889258415917	0.341761026504224	387	388	230	141	0.039520433860031456	-0.039520433860031456	-0.7738539992670401	-1.2924826700704604
lin10069_a_66	RP11-64B16.5	291	201	294	545	0.229481224413204	-0.229481224413204	-0.303533530956407	0.565615510893198	374	298	495	45	0.1802838172327612	-0.1802838172327612	0.33620927802084477	-2.0181406733859895
lin10069_s_585	RP11-64B16.5	132	226	195	234	-0.342871747416241	0.342871747416241	-0.382763361016603	-0.103537091907336	150	167	194	996	-0.02227191274698792	0.02227191274698792	0.08463828198723866	2.12293297319869
lin10069_s_66	RP11-64B16.5	156	157	358	408	-0.013125627028773	0.013125627028773	0.49827160189177	0.732240098968536	425	432	876	433	0.03124896509053121	-0.031248965090530767	0.7745622621078811	-0.14332964505656776
lin1006_a_60	AGBL4-IT1	410	482	899	755	-0.120021359392797	0.120021359392798	0.372874145868574	0.200814738705078	1131	1285	577	629	-0.04288693960406498	0.042886939604065866	-1.1566942466620702	-1.0431267261080417
lin1006_s_66	AGBL4-IT1	47	91	239	91	-0.340947159824865	0.340947159824866	0.956028158844035	-0.069166619815236	137	185	16	57	-0.12488578360789071	0.12488578360789093	-1.6084626593160003	-1.0130636905129735
lin10070_a_65	RP11-768F21.1	60	48	286	97	0.098754545771741	-0.098754545771741	1.38784623734011	0.204402349675961	181	222	157	312	-0.07799483524069473	0.07799483524069517	-0.3972667815536999	0.3694916411382807
lin10070_a_74	RP11-768F21.1	416	377	374	395	0.056195150151223	-0.056195150151223	-0.6463404343843	-0.511225820405123	273	332	149	77	-0.07904236580777546	0.0790423658077759	-0.9263639306924178	-1.5196724033651068
lin10070_s_74	RP11-768F21.1	114	82	157	138	0.175943121501097	-0.175943121501097	0.057078773401004	-0.032491500800213	136	157	385	106	-0.04061186290991614	0.04061186290991592	0.9668829094384446	-0.43172778258853794
lin10070_s_79	RP11-768F21.1	NA	NA	NA	NA	NA	NA	NA	NA	0	0	0	0	NA	NA	NA	NA
lin10071_a_151186	RP11-768F21.1	94	188	145	231	-0.421266693165524	0.421266693165524	-0.410588247520693	0.19314084017829	218	173	101	79	0.1654570611913191	-0.1654570611913193	-0.7847610170860959	-0.9900830915102312
lin10072_a_14054	RP11-768F21.1	381	201	318	411	0.408702834336049	-0.408702834336049	-0.383486128204975	0.011722125235376	533	512	742	138	0.06869880565368369	-0.06869880565368325	0.29742714523526725	-1.6963275222492202
lin10072_a_14057	RP11-768F21.1	159	281	240	329	-0.372004850565319	0.372004850565319	-0.386826439295739	0.070762732312338	530	575	430	802	-0.010525160719411009	0.010525160719411009	-0.48029557894380703	0.33024449958258684
lin10072_a_68	RP11-768F21.1	45	64	91	246	-0.174222060140426	0.174222060140427	0.087859043346841	1.25777150682262	215	271	97	64	-0.09696481022894377	0.09696481022894332	-1.0665706980287297	-1.3960896205723157
lin10072_a_69	RP11-768F21.1	163	86	106	70	0.363812963432368	-0.363812963432368	-0.607318644764949	-0.962073875703128	308	319	428	1311	0.018508909040713117	-0.018508909040713117	0.23138533232551195	1.7145869378970136
lin10072_s_14063	RP11-768F21.1	87	60	215	89	0.18542292742284	-0.18542292742284	0.738051215298764	-0.180836034978644	151	258	1	65	-0.26311920711495795	0.26311920711495773	-2.146373396301759	-1.1606958606583886
lin10072_s_66	RP11-768F21.1	344	442	548	653	-0.178849217907662	0.178849217907662	-0.123013793011431	0.179688670758628	588	940	670	115	-0.27045886849893686	0.2704588684989364	-0.3056762166418934	-2.3386202306015287
lin10073_a_66	RP11-768F21.1	353	370	631	531	-0.041575161295397	0.041575161295397	0.169391484696569	0.003506120905334	755	769	614	732	0.03156920119097739	-0.031569201190977836	-0.45119876641627776	-0.21871520496398178
lin10073_a_67	RP11-768F21.1	185	99	264	243	0.364309833602955	-0.364309833602955	0.279231708891681	0.237571754881702	214	258	792	210	-0.0706228498434025	0.0706228498434025	1.3731651067922805	-0.26811042406924557
lin10073_s_66	RP11-768F21.1	29	106	56	98	NA	NA	NA	NA	48	103	938	23	-0.2782803469606756	0.2782803469606756	2.7777471929574684	-0.7424388635090237
lin10073_s_71	RP11-768F21.1	202	133	124	253	0.24817618664457	-0.248176186644571	-0.826281824662737	0.060656032128311	475	496	459	285	0.01429690279858331	-0.014296902798582867	-0.2307804255432644	-0.8129050921142587
lin10073_s_74	RP11-768F21.1	76	73	211	161	0.013238575838186	-0.013238575838185	0.688233977437509	0.428247872600475	119	170	10	0	-0.15007710983149836	0.15007710983149836	-1.6035922674095553	-1.8119986787244564
lin10073_s_77	RP11-768F21.1	55	156	164	411	-0.582985564812145	0.582985564812145	0.121770730714633	1.31954311392973	324	382	239	2	-0.06165419251413029	0.06165419251413029	-0.609718540098795	-2.802574928758725
lin10076_a_165345	RP11-768F21.1	115	159	272	257	-0.202626460334506	0.202626460334505	0.323917689535739	0.314588797723414	391	354	138	92	0.10312616525180962	-0.10312616525180918	-1.263936148918095	-1.6353091483868032
lin10076_a_165352	RP11-768F21.1	249	178	365	163	0.204144506144236	-0.204144506144235	0.15060015494617	-0.779045105282389	298	408	32	799	-0.15427120814233142	0.15427120814233097	-2.2544741708367395	0.9102926290906077
lin10076_s_165348	RP11-768F21.1	133	344	224	222	-0.6139040541762	0.6139040541762	-0.496857172330749	-0.447952105185662	416	488	205	112	-0.06035972777226517	0.06035972777226517	-1.0934712814646392	-1.7037581486962752
lin10076_s_165352	RP11-768F21.1	267	238	266	470	0.064900349418528	-0.064900349418528	-0.480477682832301	0.316214839517322	258	355	336	755	-0.1540730710525242	0.15407307105252377	-0.025803341678527936	1.008535199243446
lin10076_s_66	RP11-768F21.1	114	91	81	83	0.119055930657794	-0.119055930657794	-0.689759896370933	-0.619458289507506	201	298	497	16	-0.1921544936392321	0.1921544936392321	0.7137969004643621	-2.090563835282476
lin10077_a_5186	PXN-AS1	260	310	533	367	-0.125399086249689	0.125399086249689	0.262461616288461	-0.16429636246131	698	681	259	403	0.06001604553011308	-0.06001604553011308	-1.386421264548984	-0.8539674929051277
lin10077_a_5190	PXN-AS1	NA	NA	NA	NA	NA	NA	NA	NA	0	0	0	0	NA	NA	NA	NA
lin10077_s_66	PXN-AS1	92	227	367	194	-0.553075669086235	0.553075669086235	0.606594741713487	-0.125894767256979	307	317	516	573	0.020348742982822632	-0.020348742982822632	0.47444623111391326	0.6106948577632991
lin10077_s_76	PXN-AS1	26	20	40	53	NA	NA	NA	NA	139	91	15	149	0.23411140420113008	-0.2341114042011303	-1.2824861090843347	0.14532911910470947
lin10078_a_3282	PXN-AS1	532	525	615	575	-0.001235982664159	0.001235982664159	-0.380446517525432	-0.404729065210026	1097	1042	623	99	0.08002629294913355	-0.08002629294913355	-0.8918833308598146	-2.9642611124425615
lin10078_a_3283	PXN-AS1	138	56	332	31	0.483683436563918	-0.483683436563918	1.04678867098167	-1.26532720946254	228	321	98	94	-0.1648950502008626	0.16489505020086304	-1.1934341455830353	-1.2287091768123277
lin10078_a_3295	PXN-AS1	424	393	626	371	0.04110306772089	-0.04110306772089	-0.005145009756095	-0.633783743445937	940	1075	881	1485	-0.046970571174343334	0.04697057117434422	-0.3476979117261889	0.36620411845880874
lin10078_a_61	PXN-AS1	321	226	469	417	0.219457586417876	-0.219457586417877	0.160303451117693	0.070319220814862	593	634	416	160	-9.599138750950864e-4	9.599138750950864e-4	-0.6597392685604788	-1.7572290121972658
lin10078_s_3283	PXN-AS1	228	169	144	184	0.179570453834792	-0.179570453834792	-0.88608163013575	-0.548479650252839	351	317	706	240	0.10309782358058017	-0.10309782358058017	0.800290797665864	-0.5385533170879357
lin10078_s_3284	PXN-AS1	267	227	228	183	0.095402096654217	-0.095402096654217	-0.639333093220416	-0.843573348640775	456	412	0	0	0.10641201045913284	-0.1064120104591324	-3.1098484874589722	-3.1098484874589722
lin10078_s_3290	PXN-AS1	133	148	237	67	-0.073352789278984	0.073352789278984	0.112297720915326	-1.19244560687482	241	157	951	190	0.27542562785423463	-0.2754256278542344	1.8269192348054726	-0.16928878730679875
lin10078_s_3295	PXN-AS1	56	65	201	134	-0.080932412405207	0.080932412405207	0.843886990247407	0.434721411776952	150	178	73	134	-0.05659897789659252	0.05659897789659252	-0.861181298330455	-0.33015961010945216
lin10078_s_66	PXN-AS1	374	552	738	546	-0.2747061913496	0.274706191349599	0.071469358543846	-0.269655650934741	796	827	1073	183	0.018333378226686126	-0.018333378226686126	0.2099050509059004	-1.9902734026505082
lin10078_s_80	PXN-AS1	42	37	64	74	0.047187367267366	-0.047187367267367	0.044922571129771	0.21925195771404	95	108	28	58	-0.029047541899477558	0.029047541899477558	-0.9556163683345857	-0.5491963589591708
lin10079_a_2508	PXN-AS1	151	209	113	104	-0.211940966860841	0.211940966860841	-1.02324864883941	-1.05838068671583	223	258	359	2517	-0.046881860373096274	0.04688186037309583	0.33306654800286584	2.9424592872983224
lin10079_a_2519	PXN-AS1	738	501	595	769	0.256712279482817	-0.256712279482817	-0.618881050149072	-0.203564200435077	1162	1314	645	362	-0.03967674637487839	0.03967674637487928	-1.0453230491943972	-1.7787639054458606
lin10079_a_2520	PXN-AS1	171	170	165	152	-0.005693467794696	0.005693467794697	-0.554537663741592	-0.591993266243333	53	80	34	41	-0.13340271045554808	0.1334027104555482	-0.49515246809920543	-0.3954848507474713
lin10079_s_2506	PXN-AS1	724	551	668	472	0.178222914281299	-0.178222914281299	-0.51445380755752	-0.914541117746698	1128	1336	723	399	-0.0715858722667786	0.0715858722667786	-0.8858440603669884	-1.6497134027875133
lin1007_s_46730	AGBL4-IT1	294	230	385	347	0.150106731616534	-0.150106731616535	-0.051485780295081	-0.122264583671907	421	427	871	636	0.03260024665221506	-0.0326002466522155	0.7802952936030323	0.3639586503795078
lin1007_s_46740	AGBL4-IT1	200	114	362	259	0.332654898630101	-0.332654898630101	0.549199918864673	0.186888158737184	402	425	515	1778	0.006191848121033683	-0.006191848121033683	0.12158120274402728	1.791793753967272
lin1007_s_63	AGBL4-IT1	199	80	175	212	0.527425271918997	-0.527425271918997	-0.143486285262604	0.142057168843897	254	205	257	147	0.16149496483758297	-0.16149496483758297	-0.008798756528520357	-0.612481346327429
lin1007_s_66	AGBL4-IT1	178	170	318	221	0.019231962710872	-0.019231962710872	0.216146065140717	-0.175699421527567	370	394	59	1152	0.0016028540292172266	-0.0016028540292176707	-2.0099916387663654	1.2929282840199798
lin10082_a_213	PXN-AS1	240	347	394	344	-0.25229868641259	0.252298686412589	-0.159128246289873	-0.271136044021093	549	400	1026	661	0.24565731804411195	-0.24565731804411195	0.8709673978594883	0.2840220106584308
lin10082_a_63	PXN-AS1	152	208	163	329	-0.204870376555219	0.204870376555219	-0.622964477888502	0.292908068779139	359	359	281	188	0.040730428610265434	-0.04073042861026499	-0.4476943342160431	-0.8994353642459456
lin10082_a_64	PXN-AS1	467	528	931	740	-0.094122872519776	0.094122872519776	0.27051157938407	0.02280378263527	1238	1035	829	890	0.1679204928583573	-0.16792049285835642	-0.5923904413323182	-0.49597157083212773
lin10082_a_68	PXN-AS1	97	167	221	152	-0.329864494979239	0.329864494979239	0.135746802708965	-0.245760225571596	284	186	85	11	0.28228040919924613	-0.28228040919924613	-1.127171451710444	-2.114056496497231
lin10082_s_217	PXN-AS1	465	473	697	277	-0.021860248461201	0.021860248461201	-0.047813503374079	-1.19573567009931	838	798	1197	1043	0.07709874385998283	-0.07709874385998239	0.3484608071178341	0.1617394003452146
lin10087_a_1059	PXN-AS1	171	244	352	487	-0.235062224936079	0.235062224936079	0.141579237049437	0.631185246244298	449	527	1030	954	-0.06121601172777957	0.06121601172777957	0.8305107378481655	0.7278001169871096
lin10087_a_1067	PXN-AS1	291	217	585	399	0.180698639717811	-0.180698639717811	0.545830651706947	0.103330703905774	632	711	1140	330	-0.03483366352807682	0.03483366352807682	0.5481734159839431	-1.0615340894125644
lin10087_a_1072	PXN-AS1	179	102	236	183	0.326825131248215	-0.326825131248215	0.144945076249217	-0.101277515682832	289	354	147	178	-0.08420043568776991	0.08420043568776991	-1.0138268934596604	-0.8154784560195394
lin10087_a_1073	PXN-AS1	156	78	237	219	0.389531227595393	-0.389531227595393	0.382650527228152	0.346392646132603	154	350	24	132	-0.4366531009632957	0.4366531009632961	-1.9056985539743927	-0.7527204276902066
lin10087_a_1074	PXN-AS1	724	605	718	1045	0.113868021158679	-0.113868021158679	-0.48075301672167	0.103288214647557	1150	1524	905	704	-0.14951079438287262	0.14951079438287174	-0.6903383274867441	-1.0244883825075934
lin10087_a_1075	PXN-AS1	390	251	433	406	0.281761505708978	-0.281761505708978	-0.142795432539923	-0.1626661129836	475	723	1045	304	-0.23315782471052948	0.23315782471052948	0.6056381234848986	-0.9839432788881837
lin1008_a_66	AGBL4-IT1	112	183	383	202	-0.305151758019979	0.305151758019978	0.687539029137516	-0.051867152525193	121	132	158	168	-0.010754617344118422	0.010754617344118422	0.0997272679059018	0.1640684662659737
lin1008_s_63	AGBL4-IT1	69	118	160	80	-0.303482473028166	0.303482473028167	0.148495207095091	-0.528011630739842	175	238	340	12	-0.13656116024897713	0.13656116024897758	0.4506116482664577	-1.9541733865455446
lin1008_s_66	AGBL4-IT1	120	156	207	187	-0.166166480678251	0.166166480678251	-0.022671972521271	-0.084968351220197	343	308	130	71	0.10623206158715792	-0.10623206158715837	-1.1547447149559427	-1.6760885778814032
lin1008_s_71	AGBL4-IT1	327	321	659	508	0.002304645304748	-0.002304645304748	0.373943131141618	0.09010710971239	779	834	700	3204	-0.0019014928126237507	0.0019014928126233066	-0.35459123240042034	1.7428556010141767
lin1008_s_72	AGBL4-IT1	417	362	799	642	0.085063303808147	-0.085063303808147	0.393170792941505	0.1621087839947	799	828	1345	820	0.020057922313192034	-0.02005792231319159	0.5159073165040322	-0.155317030488328
lin10091_s_66	PXN-AS1	237	219	419	328	0.041091223777739	-0.041091223777739	0.230767459577644	-0.022770221116424	726	872	655	838	-0.07933549968664444	0.07933549968664444	-0.42483825720821455	-0.09672238878549688
lin10091_s_74	PXN-AS1	29	40	109	147	NA	NA	NA	NA	134	181	308	446	-0.12430863343003495	0.12430863343003473	0.6271907607825167	1.0830778803052725
lin10091_s_75	PXN-AS1	57	124	93	75	-0.427750388568176	0.427750388568176	-0.363568135715449	-0.522919386318778	206	143	13	274	0.2330539957341382	-0.23305399573413865	-1.7484036975414852	0.38168277866180667
lin10092_s_70	RP1-166H1.2	244	139	500	461	0.342668342316903	-0.342668342316903	0.727834592788997	0.685406648776151	499	416	1134	199	0.1585912806932379	-0.15859128069323747	1.044826562263645	-1.1402769814376588
lin10092_s_75	RP1-166H1.2	329	264	284	295	0.13511378656441	-0.13511378656441	-0.603686255954885	-0.493745695749327	497	481	52	551	0.0634109992573948	-0.0634109992573948	-2.4096933513854157	-0.005630627036276259
lin10092_s_79	RP1-166H1.2	374	568	928	1083	-0.294346530402113	0.294346530402113	0.36600159842692	0.648064664064824	1224	1338	1424	1600	-0.016335588986287952	0.016335588986287952	-0.024520909697988813	0.13788472829670262
lin10093_a_880	RP1-166H1.2	119	250	324	310	-0.46916535146596	0.46916535146596	0.238076719975202	0.244529548362219	306	318	142	206	0.01643573585498137	-0.016435735854980926	-1.017326144065902	-0.6266639969651755
lin10093_a_890	RP1-166H1.2	253	149	351	366	0.324113063639321	-0.324113063639322	0.199510289527396	0.317160304646466	552	477	493	974	0.13729357703111322	-0.13729357703111322	-0.21268615265123536	0.6860887004834484
lin10093_s_898	RP1-166H1.2	211	294	524	390	-0.22486093363360601	0.22486093363360601	0.409230838439178	0.084338548345835	440	539	2036	377	-0.0888440001970876	0.0888440001970876	1.7694373667198153	-0.4801782143150355
lin10093_s_899	RP1-166H1.2	630	595	1084	1060	0.029051907279818	-0.029051907279817	0.193607822514014	0.230881998596122	889	903	1026	1905	0.03376423149944596	-0.03376423149944685	0.01481980591805776	0.8689181039168572
lin10094_a_60	RP1-166H1.2	134	203	334	426	-0.265358584967419	0.26535858496742	0.3405895373381	0.720333885673607	327	544	671	737	-0.28178934845273096	0.2817893484527314	0.4362315260628309	0.5613435971976304
lin10094_a_64	RP1-166H1.2	124	105	162	287	0.087676383064479	-0.087676383064478	-0.09366490416482	0.655336635988514	256	323	236	780	-0.10062408824640245	0.1006240882464029	-0.37772836390697284	1.1145971532691354
lin10094_s_66	RP1-166H1.2	277	334	312	617	-0.133571329875676	0.133571329875676	-0.526775266608125	0.434510598841016	652	773	307	273	-0.0700167369203597	0.0700167369203597	-1.2258264399443366	-1.3633849726413478
lin10094_s_75	RP1-166H1.2	384	285	372	387	0.188296578749283	-0.188296578749284	-0.413286478075584	-0.297960011987111	852	758	455	298	0.12281221367608364	-0.12281221367608364	-0.9084656748904827	-1.4268018668748716
lin10094_s_76	RP1-166H1.2	154	181	211	348	-0.109136366783703	0.109136366783703	-0.240891620603829	0.444978872849214	360	363	267	341	0.03559580648749394	-0.035595806487494386	-0.5160137961456379	-0.22418264808535948
lin10095_a_60	DYNLL1-AS1	175	224	261	186	-0.165555361718219	0.165555361718219	-0.195464095558608	-0.546316412845311	412	451	377	252	-0.015961446798328893	0.01596144679832845	-0.3243172995932815	-0.8037634181767026
lin10095_s_61	DYNLL1-AS1	281	343	407	393	-0.141905776483089	0.141905776483089	-0.211738534688957	-0.193153321318275	609	826	914	447	-0.1598441604725136	0.1598441604725136	0.17245773855760227	-0.7625330250824613
lin10095_s_66	DYNLL1-AS1	74	95	60	64	-0.143313724573564	0.143313724573564	-0.743064957565703	-0.645132930394422	152	249	473	41	-0.2388292726243828	0.23882927262438303	0.9106212715388491	-1.4396311523511394
lin10095_s_70	DYNLL1-AS1	191	207	178	182	-0.060408756461492	0.060408756461492	-0.659858331457369	-0.576231417116019	299	338	56	1701	-0.03500620239587704	0.035006202395876596	-1.8183973066908967	2.057462885213149
lin10095_s_74	DYNLL1-AS1	219	116	192	276	0.380257334142401	-0.380257334142401	-0.30405645146939	0.198616384265352	320	387	96	228	-0.07744628537009701	0.07744628537009701	-1.5299810073574018	-0.6625489005074092
lin10095_s_75	DYNLL1-AS1	121	183	337	251	-0.260240641029746	0.260240641029747	0.477746868526616	0.168361968539156	392	434	1629	301	-0.023067027807422757	0.023067027807422757	1.6716236072639683	-0.5399253516694484
lin10096_a_61	RP11-728G15.1	75	105	42	181	-0.19280765480626	0.19280765480626	-1.08392539676872	0.37241432513245	165	276	399	4	-0.2555616080576528	0.2555616080576528	0.592246747604301	-2.1688541758676827
lin10096_a_62	RP11-728G15.1	119	129	242	96	-0.056368203234954	0.056368203234954	0.285981143101393	-0.700794634137307	141	115	63	66	0.13424696429450367	-0.13424696429450345	-0.7146207469887289	-0.6804167524457485
lin10096_s_76	RP11-728G15.1	18	46	69	53	NA	NA	NA	NA	63	137	0	56	-0.3178565612619144	0.3178565612619144	-1.419403599666007	-0.5155700351557904
lin10097_a_66	RP11-728G15.1	482	542	570	730	-0.090541528249857	0.090541528249857	-0.43705929165113	-0.035269647163157	844	932	184	455	-0.022900089374097377	0.022900089374097377	-2.1057425453982477	-1.0403389563856025
lin10097_s_66	RP11-728G15.1	128	57	131	85	0.43032413910503	-0.430324139105031	-0.025086407631164	-0.420645112659472	140	204	30	26	-0.16785637096341488	0.16785637096341466	-1.442066533934177	-1.5042201561440363
lin10097_s_77	RP11-728G15.1	298	354	282	489	-0.124380138374902	0.124380138374902	-0.741019855740197	0.035506717311163	424	466	2016	580	-0.01858149844178847	0.018581498441788913	1.8733010523075269	0.18347047172917552
lin10098_a_1866	RP11-173P15.3	186	271	190	224	-0.25101253476634	0.25101253476634	-0.740851928472422	-0.484450192142326	255	353	365	126	-0.15752493326980588	0.15752493326980632	0.08553357836024622	-1.0871864274584664
lin10098_a_60	RP11-173P15.3	479	362	1064	566	0.179133350201957	-0.179133350201957	0.693890873205652	-0.10218434199882	864	936	1043	1937	-0.009934508315764923	0.009934508315765811	0.03216391523128248	0.8871967843397579
lin10098_a_69	RP11-173P15.3	212	186	264	320	0.073234618654764	-0.073234618654764	-0.183947008580104	0.120640341665224	249	320	707	199	-0.11135479692401695	0.1113547969240174	1.005140601924014	-0.5443680895605785
lin10098_a_70	RP11-173P15.3	371	197	535	160	0.403580413591693	-0.403580413591693	0.326264143000936	-1.12733726501988	462	490	232	94	0.0042273341249434715	-0.0042273341249434715	-1.0255043425576291	-1.928992458062945
lin10098_s_1864	RP11-173P15.3	8	26	86	55	NA	NA	NA	NA	105	90	0	1	0.09993903358533895	-0.09993903358533873	-1.4409534753944317	-1.4186863404228252
lin10098_s_1869	RP11-173P15.3	314	377	598	553	-0.132037251431581	0.132037251431581	0.162248656915176	0.123254593084288	755	736	703	708	0.06091811035271055	-0.06091811035271011	-0.24399379929468656	-0.23351745402774204
lin10098_s_1872	RP11-173P15.3	156	191	386	361	-0.135021246793278	0.135021246793278	0.473766876463575	0.450776210929992	361	482	174	167	-0.1419747543544787	0.14197475435447915	-1.1723387844876716	-1.2144729158620848
lin10098_s_1878	RP11-173P15.3	150	245	269	119	-0.31811458613335	0.31811458613335	-0.121039580338755	-1.0143375022637	433	387	362	49	0.11255737616559403	-0.11255737616559358	-0.30914504524662334	-2.219919901853087
lin10098_s_66	RP11-173P15.3	971	823	1248	859	0.105150213363484	-0.105150213363484	-0.136602642178422	-0.586195873785356	1533	1697	1476	894	-0.025248586027232456	0.025248586027232456	-0.2960881682225267	-0.9795986401049803
lin10099_s_761	RP11-173P15.3	283	285	449	533	-0.014510479321398	0.014510479321399	0.035103433031702	0.328397273081684	701	708	1095	1400	0.03702325241071236	-0.03702325241071236	0.4270118280911186	0.7651110382748785
lin1009_a_64	RP11-567C20.2	101	106	168	157	-0.036004021737149	0.036004021737149	0.060815226998395	0.039617524202452	284	294	54	10	0.018564111126701643	-0.018564111126701643	-1.7265368753485304	-2.3970626106194897
lin1009_a_782	RP11-567C20.2	9	160	167	78	NA	NA	NA	NA	128	165	53	126	-0.09774934537672575	0.09774934537672575	-0.9655827476655486	-0.26692546803805084
lin1009_s_75	RP11-567C20.2	573	464	724	826	0.134086208958086	-0.134086208958086	-0.125885078146376	0.121861688457416	456	480	874	1114	0.009074355571615733	-0.009074355571616177	0.6590236305409003	0.9887360489025223
lin10100_a_80	RP11-173P15.5	578	453	772	577	0.156382984038665	-0.156382984038665	-0.027958305895088	-0.356303714801944	1009	830	192	1906	0.17703093713604456	-0.17703093713604456	-2.103180352144236	0.8402745886304182
lin10101_a_19941	RP11-173P15.7	303	220	223	251	0.198537172986683	-0.198537172986682	-0.729133398277295	-0.52383783303181	373	403	648	34	-0.007523245335701034	0.007523245335701034	0.5006067118802995	-2.3556231993330745
lin10101_a_19942	RP11-173P15.7	303	282	272	287	0.037387908830358	-0.037387908830357	-0.646301445453542	-0.517189886266069	528	520	3724	168	0.052496881647543514	-0.05249688164754396	2.5256438790995555	-1.5007082233464126
lin10101_a_19943	RP11-173P15.7	214	257	367	327	-0.127724549908117	0.127724549908117	0.020589332161182	-0.064569708903685	383	379	263	16	0.04764443291502207	-0.04764443291502252	-0.5993103239942714	-2.625596053460593
lin10101_a_19944	RP11-173P15.7	73	67	43	194	0.036467250073839	-0.036467250073839	-0.809502792090533	0.712097427325878	147	249	81	839	-0.25646863393001396	0.25646863393001373	-0.9581035597697924	1.6788094509441742
lin10101_a_72	RP11-173P15.7	39	65	110	138	-0.243825196173756	0.243825196173756	0.333198352709459	0.630242569076474	141	159	116	28	-0.028627243692711968	0.028627243692711968	-0.3754792367605946	-1.3407637073509704
lin10101_s_19938	RP11-173P15.7	220	157	383	353	0.202088690787246	-0.202088690787246	0.37032239957648	0.328448267258313	381	485	87	1109	-0.11209221034032257	0.11209221034032257	-1.8654127349341234	1.0904387781529494
lin10101_s_19941	RP11-173P15.7	370	442	800	686	-0.130129194938898	0.130129194938898	0.340688798017851	0.198000486117028	748	812	157	40	-0.011225910151400065	0.01122591015139962	-2.0971922466086754	-3.1816617752750997
lin10101_s_19945	RP11-173P15.7	417	307	430	652	0.194816475831081	-0.194816475831081	-0.329144217702504	0.292835650346008	972	924	744	295	0.078971988618596	-0.078971988618596	-0.49329361289035845	-1.6619034657200475
lin10101_s_19946	RP11-173P15.7	490	577	677	560	-0.122326231471154	0.122326231471155	-0.259161509390916	-0.4489387066849	1043	1187	354	5033	-0.04387351329673539	0.0438735132967345	-1.6628599734545046	1.9453111622542538
lin10101_s_66	RP11-173P15.7	246	235	278	446	0.019841447291263	-0.019841447291263	-0.364057667380241	0.308237470442027	351	325	165	663	0.08789888552994096	-0.08789888552994052	-0.9628915418915456	0.7033271030229167
lin10102_a_62	RP11-173P15.7	224	189	358	359	0.098357765360985	-0.098357765360985	0.156252134192809	0.223454553274697	462	509	178	69	-0.020328373603783145	0.0203283736037827	-1.3402749955908644	-2.2015469702431645
lin10102_a_63	RP11-173P15.7	232	221	524	259	0.021531358441374	-0.021531358441374	0.534171698222304	-0.31363399724382	348	484	269	719	-0.16754094227854166	0.16754094227854166	-0.668135171052461	0.5656032327777614
lin10102_a_70	RP11-173P15.7	115	77	189	104	0.214658320993151	-0.214658320993151	0.299867397652939	-0.308043215053567	254	206	75	12	0.15876462370347966	-0.1587646237034801	-1.216988435015836	-2.0848507708175865
lin10102_a_740	RP11-173P15.7	153	143	260	211	0.031889121173399	-0.031889121173399	0.162628035431438	-0.032657156956248	188	312	348	675	-0.2575217461685835	0.25752174616858303	0.2785874053608639	1.1220843655384733
lin10102_s_66	RP11-173P15.7	158	89	65	52	0.325899183244012	-0.325899183244012	-1.07150652895292	-1.21731925156245	225	266	31	59	-0.05970595717207683	0.059705957172076385	-1.840699951337013	-1.4686539735821351
lin10103_a_38765	HNF1A-AS1	592	627	798	667	-0.050000313755457	0.050000313755457	-0.221977208952675	-0.39945127543652	871	958	432	1173	-0.020241105599546394	0.020241105599547282	-1.1467791751483065	0.1721967965637452
lin10103_a_72	HNF1A-AS1	106	105	228	107	-0.003177981198998	0.003177981198998	0.399971428716183	-0.402596010409137	78	208	43	55	-0.4548137057238988	0.4548137057238988	-0.9906748040681665	-0.8372359696506655
lin10103_s_38767	HNF1A-AS1	191	149	277	203	0.144367326480412	-0.144367326480412	0.079076467383275	-0.241546253084655	346	332	203	223	0.06591838225493163	-0.06591838225493118	-0.7458108542207937	-0.6407931263290405
lin10103_s_38773	HNF1A-AS1	174	115	123	115	0.240283603873777	-0.240283603873777	-0.655652531362035	-0.674875097390193	170	199	218	2	-0.05075966357010042	0.05075966357010042	0.04999758479420269	-2.0393585030346153
lin10103_s_38774	HNF1A-AS1	NA	NA	NA	NA	NA	NA	NA	NA	22	10	0	0	NA	NA	NA	NA
lin10103_s_66	HNF1A-AS1	69	131	166	349	-0.36514040781508	0.36514040781508	0.12887394226949	1.09985583080508	200	205	54	856	0.022930862439656696	-0.022930862439656696	-1.311355705471339	1.6489383135922244
lin10105_a_70	HNF1A-AS1	63	81	59	59	-0.138136910963611	0.138136910963611	-0.587515412237127	-0.545976927010592	45	80	28	36	-0.18892842726410985	0.18892842726411008	-0.5304442096602333	-0.41014869033661416
lin10105_s_66	HNF1A-AS1	107	63	83	273	0.276723496358819	-0.276723496358819	-0.436118559762839	0.952417691845	170	195	47	104	-0.03947502946376291	0.03947502946376247	-1.2811368093664155	-0.6840089034399441
lin10105_s_80	HNF1A-AS1	62	49	132	31	0.105477898802944	-0.105477898802944	0.451197988218664	-0.761092271734099	140	166	1166	62	-0.05514701555088464	0.05514701555088486	2.3756099652992915	-0.9074158758266344
lin10107_a_4194	HNF1A-AS1	80	89	175	128	-0.065951778013489	0.06595177801349	0.334085833525124	0.037150428956903	147	115	18	223	0.1559998417031283	-0.15599984170312808	-1.365360395035443	0.4386020031601121
lin10109_a_73	RP11-711D18.2	76	103	335	187	-0.174888788295036	0.174888788295036	1.07378721577616	0.41490383958524	248	244	1570	193	0.047853020480043806	-0.047853020480043806	2.2523662060694405	-0.41366358278098936
lin10109_a_7423	RP11-711D18.2	410	476	799	811	-0.111479244458168	0.111479244458168	0.219497441830491	0.307457175318351	792	1135	685	923	-0.20034101492768697	0.2003410149276874	-0.6039397029825575	-0.20488753956378547
lin1010_a_62	RP11-567C20.3	56	56	118	143	-0.007246472687574	0.007246472687574	0.317551446540818	0.580810088891112	213	129	148	14	0.3040389253893503	-0.3040389253893503	-0.2585794343771044	-1.6968558849711777
lin1010_s_16871	RP11-567C20.3	60	106	89	252	-0.311637092659685	0.311637092659685	-0.34052666024855	0.880954805493541	182	155	49	77	0.12177887104931462	-0.12177887104931462	-1.169167198222261	-0.8500106158168159
lin1010_s_66	RP11-567C20.3	442	422	733	917	0.021178318540883	-0.021178318540883	0.132674734956661	0.507603980722098	662	752	1262	1085	-0.04143740887458458	0.041437408874584136	0.6191123093221522	0.41360745690141076
lin10110_a_12231	RP13-941N14.1	289	210	339	273	0.197100962248046	-0.197100962248046	-0.14598581060429	-0.358104515403094	369	350	231	96	0.0736605087322233	-0.0736605087322233	-0.6748361505859841	-1.5553336217410827
lin10110_s_12231	RP13-941N14.1	90	142	218	122	-0.272257323707825	0.272257323707824	0.259933359521102	-0.348987340409402	194	204	200	203	0.008494541664908706	-0.00849454166490915	-0.13201748481054887	-0.11482043138031273
lin10110_s_65	RP13-941N14.1	411	393	587	825	0.020056957278952	-0.020056957278952	-0.070762083539012	0.459221185488504	911	1334	650	706	-0.21673078368680088	0.21673078368680088	-0.879003686889757	-0.7690140306392337
lin10110_s_66	RP13-941N14.1	315	269	693	754	0.094003902820429	-0.094003902820429	0.583479374281389	0.765655659603945	857	1030	272	357	-0.08058685838109181	0.08058685838109181	-1.7465469782158878	-1.420464591691586
lin10110_s_80	RP13-941N14.1	112	159	157	192	-0.217909633041363	0.217909633041363	-0.316324631324245	-0.025284172221138	331	316	381	104	0.06857923424265833	-0.06857923424265833	0.048073818949117886	-1.3546808351888155
lin10111_a_72	LINC01089	91	112	195	164	-0.125831463557681	0.12583146355768	0.261071488159363	0.11625955339552	337	313	126	84	0.08550486497194587	-0.08550486497194631	-1.183559343174071	-1.5425353589054867
lin10111_s_69	LINC01089	361	331	696	514	0.047865420386422	-0.047865420386422	0.361699014205441	0.019438151238492	859	804	331	1019	0.08883163785914494	-0.08883163785914494	-1.3471187885394853	0.10832404635372228
lin10111_s_70	LINC01089	494	623	528	482	-0.169666469371671	0.169666469371671	-0.652137921403085	-0.707974577581818	874	976	744	819	-0.03056713768621311	0.03056713768621311	-0.4581442695575699	-0.3290195776645044
lin10112_s_66	LINC01089	55	61	78	99	-0.057736954578131	0.057736954578131	-0.127931093544914	0.152980482636187	78	88	54	28	-0.023632951982036188	0.023632951982036188	-0.41875081184520735	-0.7762763631897138
lin10113_a_3676	LINC01089	120	100	168	101	0.096161105855218	-0.096161105855218	-0.005099822389885	-0.506276840695443	184	367	110	136	-0.36928873005459684	0.36928873005459684	-1.0511369396807464	-0.8497765665238526
lin10113_a_64	LINC01089	318	287	486	492	0.05779514725538	-0.05779514725538	0.058222248490539	0.139953085811478	787	770	245	1405	0.05864801562434829	-0.05864801562434829	-1.6128209769324595	0.636215997675015
lin10113_a_67	LINC01089	144	94	256	241	0.239217365261352	-0.239217365261352	0.4243185031563	0.410559609086406	338	167	135	156	0.44721247856172575	-0.4472124785617262	-0.7588769607109067	-0.613526027960362
lin10113_a_68	LINC01089	568	644	869	588	-0.096965518908019	0.096965518908019	-0.095059229769148	-0.560192386977076	987	963	1158	1573	0.06135730673336237	-0.06135730673336148	0.06478044226083757	0.4876464981145361
lin10113_s_3670	LINC01089	169	175	250	64	-0.030994357922364	0.030994357922364	-0.070823407600505	-1.48174677343666	264	312	158	217	-0.061208376560238253	0.061208376560238253	-0.8087766660705973	-0.46830600007831835
lin10113_s_3679	LINC01089	132	113	242	205	0.082420003750078	-0.082420003750079	0.302594656970162	0.1609017847051	221	291	487	505	-0.12359159645230999	0.12359159645230999	0.6478953121709021	0.6953134993492807
lin10113_s_66	LINC01089	185	109	117	185	0.309503967864668	-0.309503967864668	-0.716025637152092	-0.146970007425462	291	313	37	24	-0.00454054898628975	0.00454054898628975	-2.0028529073758725	-2.2005786184481098
lin10113_s_70	LINC01089	114	115	130	131	-0.013795190563307	0.013795190563307	-0.341961747966401	-0.279823048519201	268	132	139	81	0.42725986769620894	-0.4272598676962087	-0.4671574088897352	-0.9509316444002036
lin10114_a_171	LINC01089	243	264	220	99	-0.063636622918656	0.063636622918655	-0.71923447930169	-1.55880323350457	286	364	123	132	-0.10778965015562081	0.10778965015562081	-1.1986807291147974	-1.1301760791946645
lin10114_a_172	LINC01089	45	107	124	253	-0.451645427338816	0.451645427338816	0.12819109931128	1.01512895610233	155	135	432	54	0.1054051038874031	-0.1054051038874031	1.1195899036505148	-0.9481999509160388
lin10114_s_160	LINC01089	54	33	91	182	0.207216513991762	-0.207216513991761	0.301790518460799	1.10751033383181	74	63	12	237	0.0891090088080353	-0.0891090088080353	-0.8943377093949308	1.087416126445874
lin10114_s_167	LINC01089	372	562	746	464	-0.290640764223603	0.290640764223603	0.077432449096607	-0.495524995960839	895	996	1418	1656	-0.028252474112769654	0.028252474112770543	0.3867586815140438	0.6027369438408874
lin10115_a_882	LINC01089	347	269	293	373	0.158326663232522	-0.158326663232522	-0.612241785462452	-0.240206012250953	457	447	213	180	0.05608505826529386	-0.05608505826529431	-1.0552214952424936	-1.2370942464983805
lin10115_a_894	LINC01089	85	137	62	105	-0.281886546849789	0.281886546849788	-1.00148889131082	-0.455243693975406	222	210	14	69	0.06907993728329709	-0.06907993728329709	-1.9796868625231576	-1.211814838144006
lin10116_a_163	LINC01089	182	117	320	276	0.258245737746041	-0.258245737746042	0.435400574993661	0.31062187009104	464	320	126	230	0.27449531592858056	-0.27449531592858056	-1.3994667306922242	-0.7696333430530307
lin10116_a_166	LINC01089	94	68	54	178	0.165026559256694	-0.165026559256694	-0.779445873193391	0.46659315082028	174	198	140	160	-0.035242659267931575	0.03524265926793113	-0.4263614408678795	-0.2907888530707321
lin10116_a_169	LINC01089	134	159	130	131	-0.112697266003819	0.112697266003819	-0.630839207664789	-0.568700508217589	247	218	64	11	0.11025190087928394	-0.11025190087928394	-1.3510746041146944	-2.119338465104204
lin10116_a_170	LINC01089	157	80	136	185	0.379915104697939	-0.379915104697939	-0.280439756377104	0.126665067930035	269	203	31	31	0.2011823697116082	-0.20118236971160774	-1.7903917834440572	-1.7899993072404687
lin10117_a_63	LINC01089	134	68	141	134	0.36943450000664	-0.369434500006639	-0.059740833583302	-0.061603880083519	251	153	192	34	0.3128969985461376	-0.3128969985461374	-0.16935646651416603	-1.5510985113612707
lin10117_s_65	LINC01089	127	209	344	451	-0.315723221637576	0.315723221637576	0.391685178144126	0.808909921383108	417	455	519	402	-0.013917875416177061	0.013917875416177061	0.06480352976553228	-0.2571075985581821
lin10117_s_66	LINC01089	187	236	227	249	-0.157745587310536	0.157745587310536	-0.441622249422104	-0.267784996994284	274	306	108	177	-0.027170454057571014	0.027170454057571014	-1.1867722224733512	-0.7000905897821124
lin10119_a_529	LINC01089	211	92	267	85	0.488353656661983	-0.488353656661983	0.251225818505995	-0.977753676088133	227	319	91	45	-0.16363902945429265	0.1636390294542922	-1.250657871984463	-1.7567480326513694
lin10119_a_532	LINC01089	253	169	441	393	0.246758123863648	-0.246758123863648	0.419011663264692	0.332499980788576	382	515	210	790	-0.14918260845786468	0.14918260845786468	-1.047659937658175	0.5922819893498334
lin10119_a_544	LINC01089	173	72	237	145	0.495404772060861	-0.495404772060861	0.361101754828887	-0.158649191516698	264	427	374	58	-0.2561163692780082	0.25611636927800774	-0.024419165702687984	-1.8649550395868664
lin10119_a_60	LINC01089	191	265	442	259	-0.219722184443627	0.219722184443627	0.315000934312842	-0.30741240835812	300	310	568	259	0.019829620114629076	-0.019829620114629076	0.625900265649904	-0.3407696978510453
lin10119_a_66	LINC01089	442	236	464	311	0.406231365397267	-0.406231365397268	-0.096408161364996	-0.552126691258239	486	501	390	473	0.022642496865383777	-0.022642496865383333	-0.45604604542283544	-0.21292346401048778
lin10119_s_539	LINC01089	448	335	759	513	0.185426762975338	-0.185426762975338	0.326175855590255	-0.136725389482445	900	683	1001	321	0.2294975401216517	-0.22949754012165124	0.1603749336689253	-1.305716854949893
lin10119_s_66	LINC01089	224	273	321	390	-0.137971850622512	0.137971850622511	-0.219765382024706	0.094846177756638	427	414	247	114	0.06120681495776603	-0.061206814957766476	-0.7961536165991254	-1.5992240107433617
lin10119_s_71	LINC01089	688	536	896	869	0.16178591831593	-0.16178591831593	-0.058819457155336	-0.033149322155378	897	1046	1038	529	-0.060146471343794694	0.06014647134379558	-0.07547474059695514	-0.9680310158439371
lin10119_s_72	LINC01089	370	448	747	420	-0.139285759881326	0.139285759881326	0.237844685227758	-0.468491976945733	1099	1158	672	473	0.009001300619692287	-0.009001300619693176	-0.8660634732005867	-1.3195340523119823
lin1011_a_71	RP5-850O15.3	239	339	445	477	-0.239425678069208	0.239425678069208	0.018406588195003	0.175345590702555	455	502	2670	243	-0.02121236994600295	0.02121236994600295	2.174567555446278	-0.9777408507820611
lin1011_a_758	RP5-850O15.3	346	312	542	480	0.058767331507311	-0.058767331507311	0.092146060082268	-0.004169398066016	765	925	687	569	-0.08413520810813813	0.08413520810813768	-0.43714936250814196	-0.6825489122476514
lin10120_a_951	LINC01089	244	149	271	317	0.300639960894336	-0.300639960894336	-0.104509193699706	0.155501787050978	300	492	1143	135	-0.26958181029616446	0.26958181029616446	1.2695425717878654	-1.3281362009648447
lin10120_a_955	LINC01089	411	363	738	464	0.073424611300188	-0.073424611300189	0.292605482265288	-0.265647976007917	1029	1511	2672	715	-0.21989675613581205	0.21989675613581205	0.8891142198156397	-0.9216941537607144
lin10120_a_960	LINC01089	200	253	195	187	-0.160485186760389	0.160485186760389	-0.711065324004427	-0.702375993797511	319	292	5	41	0.09354646403935707	-0.09354646403935662	-2.5644464022838798	-1.9607215068923332
lin10120_a_963	LINC01089	50	116	160	72	-0.450582092087259	0.450582092087259	0.315538125587506	-0.45976165881024	171	162	178	43	0.06424377424429606	-0.06424377424429628	-0.06179369580489036	-1.2361143608848253
lin10120_s_957	LINC01089	249	8	119	127	NA	NA	NA	NA	233	277	50	12	-0.06341640040254637	0.06341640040254637	-1.6228920316486775	-2.2054873592401356
lin10120_s_963	LINC01089	296	101	376	361	0.655462696495629	-0.65546269649563	0.414274545346629	0.425316575786813	462	333	268	806	0.24736305280362236	-0.24736305280362192	-0.6169649112611579	0.7730573068197049
lin10120_s_964	LINC01089	546	256	518	580	0.497660310215492	-0.497660310215492	-0.147279553045261	0.070215051277274	806	774	493	831	0.07127141093344225	-0.07127141093344225	-0.7830382395541879	-0.09804550283566327
lin10120_s_968	LINC01089	105	40	114	156	0.476987144025705	-0.476987144025705	0.103151860457866	0.501278136175245	234	214	88	11	0.08901443003391041	-0.08901443003391041	-1.061514654831153	-2.077092833591958
lin1012_a_64	RP5-850O15.3	291	363	314	276	-0.156844790278156	0.156844790278156	-0.606668248415072	-0.707397074879509	555	569	192	105	0.02652453381039832	-0.026524533810398765	-1.4510507545688207	-2.048422547688852
lin1012_s_66	RP5-850O15.3	252	268	542	626	-0.049903366160198	0.049903366160198	0.400955121466481	0.661121016725478	429	449	1065	80	0.012667885759392039	-0.012667885759392039	1.0082321793717894	-1.9589884599552905
lin10134_a_252	LINC01089	76	72	52	53	0.020439007663799	-0.020439007663799	-0.724021694047299	-0.669230638654958	206	137	2	11	0.25483797080185777	-0.25483797080185755	-1.9479387178698373	-1.7642395246072151
lin10134_a_253	LINC01089	89	32	203	38	0.475341857590181	-0.475341857590181	0.934386532996686	-0.635279574333487	128	197	68	60	-0.19419394235415877	0.194193942354159	-0.8884806071274058	-0.9778530770088288
lin10134_a_254	LINC01089	73	37	101	68	0.311330270565501	-0.311330270565501	0.209466204116686	-0.122285579240983	151	175	384	383	-0.043887345507668485	0.043887345507668485	0.851311135704022	0.8491229841746792
lin10134_s_268	LINC01089	321	298	733	452	0.039236158463158	-0.039236158463159	0.580058071088421	-0.003633392465999	643	635	113	552	0.0516175893290054	-0.05161758932900584	-2.1519081604574177	-0.35365026749351136
lin10137_a_60	LINC01089	253	189	331	371	0.176900925980327	-0.176900925980327	-0.0228721191392	0.187569243748561	384	514	80	195	-0.14463017337481077	0.14463017337481032	-1.9761636140913275	-1.1299065802681079
lin10137_a_61	LINC01089	63	60	494	324	0.016743326725877	-0.016743326725877	1.9644734097578	1.47814787145698	278	165	173	528	0.3341233469926612	-0.334123346992661	-0.3812287513925072	0.9392974993493426
lin10137_a_71	LINC01089	560	486	422	456	0.086739498213532	-0.086739498213533	-0.86376475834835	-0.696887066253205	532	614	271	130	-0.051144950852680005	0.05114495085267956	-1.0857109762263124	-1.8719284288927205
lin10137_a_72	LINC01089	134	39	182	153	0.629909653868464	-0.629909653868464	0.491047779717151	0.347676907488562	63	152	42	60	-0.3711305848248463	0.3711305848248463	-0.747829072304513	-0.5216511694494893
lin10137_s_66	LINC01089	175	109	142	129	0.274834077453957	-0.274834077453957	-0.471822018686286	-0.523358745116093	61	92	135	95	-0.14170428068817498	0.14170428068817498	0.4127758253394378	0.0903825069837525
lin10137_s_77	LINC01089	103	74	339	83	0.172455665098198	-0.172455665098198	1.10362799473719	-0.44982114953063	228	302	131	401	-0.12786447837943005	0.12786447837943005	-0.8894428244378954	0.36387173629576397
lin10145_a_340	LINC01089	62	114	165	222	-0.337370497823845	0.337370497823845	0.257664456234728	0.666926810525028	193	178	165	158	0.08077061381005413	-0.08077061381005413	-0.2588375866165291	-0.3026993462505547
lin10145_a_358	LINC01089	49	43	4	148	0.051854663187639	-0.051854663187639	-1.27573738920485	0.803990650870089	109	152	0	63	-0.13364382440556888	0.13364382440556888	-1.7101643836482163	-0.7247295139110306
lin10145_s_346	LINC01089	110	105	177	242	0.018023792307756	-0.018023792307756	0.077898944328449	0.512005484497678	181	161	172	702	0.0987542860636954	-0.0987542860636954	-0.12592027361655145	1.5722831360828016
lin10145_s_351	LINC01089	56	128	53	26	-0.455053012255495	0.455053012255496	-0.876609684359313	-1.32623230573411	27	33	142	5	NA	NA	NA	NA
lin10145_s_352	LINC01089	30	14	NA	30	NA	NA	NA	NA	31	119	10	24	-0.4764874403663355	0.4764874403663355	-0.9131641161179599	-0.6639246986774305
lin10145_s_357	LINC01089	60	68	86	141	-0.070394161829237	0.070394161829237	-0.1324673587931	0.434849115162795	159	159	84	246	0.03475715548521885	-0.03475715548521863	-0.7206660388159831	0.34520509770187724
lin10145_s_360	LINC01089	236	292	307	311	-0.148627489798659	0.148627489798659	-0.35410274001686	-0.275106279909997	644	520	212	447	0.18339903322583906	-0.18339903322583906	-1.3822815559742945	-0.4934010934803639
lin10145_s_66	LINC01089	621	616	593	570	-0.004807375343574	0.004807375343574	-0.645839450393271	-0.632816615101771	1195	1176	760	466	0.05605108609746878	-0.05605108609746967	-0.771434072661735	-1.406690331903072
lin10145_s_80	LINC01089	316	329	469	378	-0.036757239261592	0.036757239261593	-0.075099012910682	-0.293518313545644	881	826	237	448	0.08782442677295776	-0.08782442677295865	-1.7741366381054906	-1.0073827003880704
lin10146_a_69	LINC01089	212	284	440	285	-0.199070131484079	0.199070131484079	0.197645687056557	-0.298846478503749	466	416	453	24	0.11428842620209467	-0.11428842620209467	-0.1227146449655625	-2.6722873444578386
lin10148_a_60	RP11-347I19.8	237	456	994	742	-0.444612006953533	0.444612006953532	0.91162953039675	0.577183950013667	1083	904	462	1056	0.16783789236386415	-0.16783789236386326	-1.1714566849209174	-0.08045737602187142
lin10148_s_3956	RP11-347I19.8	106	52	219	57	0.364645544626184	-0.364645544626183	0.719056855559318	-0.630156283595841	113	146	353	77	-0.09541925305758547	0.09541925305758547	0.9906234342126061	-0.5707358439807979
lin10148_s_3957	RP11-347I19.8	81	69	269	165	0.0763218318454	-0.0763218318454	0.980424451000859	0.451958076613326	134	300	1307	251	-0.41508538399161066	0.4150853839916109	2.2172925075500967	0.09766600025509753
lin10148_s_3961	RP11-347I19.8	87	171	170	352	-0.404631450792308	0.404631450792308	-0.128598704627991	0.826082968033036	268	302	828	1104	-0.03249247983247994	0.03249247983247994	1.206760031890441	1.5966930677943179
lin10148_s_3962	RP11-347I19.8	264	301	447	292	-0.095966380812375	0.095966380812375	0.038685694525726	-0.447905663992896	496	432	300	400	0.13076156710436537	-0.13076156710436493	-0.6928342931223752	-0.34190312584231997
lin10148_s_3966	RP11-347I19.8	314	263	583	846	0.106636234510415	-0.106636234510415	0.366756887333155	0.940502445039244	751	873	1204	1650	-0.05738096056736541	0.05738096056736541	0.3698490109068304	0.8057206403708443
lin10149_a_158	RP11-7M8.2	187	52	161	139	0.705491208387294	-0.705491208387294	0.017110289563532	-0.092995383247723	236	351	28	502	-0.19963952252786266	0.1996395225278631	-2.082352738963155	0.5352869321338116
lin10149_a_162	RP11-7M8.2	233	144	383	273	0.291581046130109	-0.291581046130109	0.386134529897445	0.016709311860878	407	493	447	416	-0.08084472992683356	0.08084472992683356	-0.16128030217452283	-0.2504610647101684
lin10149_a_167	RP11-7M8.2	155	80	316	107	0.372078625791878	-0.372078625791877	0.73168747021257	-0.476657011109258	213	302	117	105	-0.16715169040103506	0.16715169040103461	-0.9574427350151797	-1.0554657109902648
lin10149_a_168	RP11-7M8.2	372	185	417	459	0.444978890506162	-0.444978890506163	0.034574436782836	0.22573569100704	421	528	764	543	-0.10367923151453162	0.10367923151453162	0.468749066038638	0.02211280923078185
lin10149_a_62	RP11-7M8.2	43	28	21	36	NA	NA	NA	NA	67	78	0	13	-0.03498587356041338	0.03498587356041338	-1.1846347475388561	-0.9189534351469317
lin10149_a_72	RP11-7M8.2	102	108	69	48	-0.041150175656441	0.041150175656441	-0.869605635858047	-1.13143241697177	148	275	5	111	-0.3114202251512659	0.31142022515126566	-2.0877933744644914	-0.7487020534908377
lin10149_s_66	RP11-7M8.2	75	53	123	25	0.166019374803448	-0.166019374803448	0.241096452453095	-1.02075822300852	88	125	35	23	-0.13357554798177373	0.13357554798177373	-0.8857751066669474	-1.0711786415346634
lin1014_a_243	RP5-850O15.3	194	325	347	560	-0.344429277209112	0.344429277209112	-0.143884314805097	0.550973062624501	451	417	126	516	0.09169666290299139	-0.09169666290299094	-1.5456668855847358	0.0636981424679206
lin1014_a_249	RP5-850O15.3	157	140	285	284	0.060439694950826	-0.060439694950826	0.2740625077149	0.331556790868721	318	357	75	208	-0.0310385242500395	0.031038524250039945	-1.6783754568840172	-0.710681671741693
lin1014_s_251	RP5-850O15.3	173	216	306	492	-0.149392701777984	0.149392701777984	0.034171663393626	0.716035933079755	380	617	323	751	-0.2705353977576368	0.2705353977576368	-0.66476736938001	0.41013491999882623
lin1014_s_60	RP5-850O15.3	192	125	384	240	0.252964684077762	-0.252964684077762	0.59734287433792	0.064270646261199	455	357	133	218	0.19463206407896383	-0.19463206407896427	-1.4019885864039172	-0.884318540302937
lin1014_s_66	RP5-850O15.3	183	176	119	267	0.014954365638293	-0.014954365638293	-0.979042085199961	0.018910538793859	286	247	1174	169	0.12597098287408315	-0.12597098287408315	1.7597210943823138	-0.6472795402249918
lin10150_a_338	RP11-7M8.2	57	45	109	63	0.102939654003906	-0.102939654003906	0.327660229402746	-0.149955382279455	161	168	121	79	0.012246135987407536	-0.012246135987407314	-0.4353426655775243	-0.8053981235708423
lin10150_a_348	RP11-7M8.2	177	78	86	131	0.46744947093111	-0.467449470931111	-0.813721245037076	-0.32799396661523	164	134	58	304	0.1394122784799845	-0.13941227847998428	-0.9273341816454707	0.6637610881620124
lin10150_a_349	RP11-7M8.2	70	95	106	98	-0.17214214199369	0.17214214199369	-0.181283308904575	-0.211176290637492	122	122	46	11	0.03218754694012382	-0.03218754694012382	-0.8762813215388224	-1.426540114851394
lin10150_s_343	RP11-7M8.2	101	73	117	38	0.16849573655897301	-0.16849573655897301	-0.133999843660404	-1.08287165278397	143	207	0	2	-0.1650332642164507	0.1650332642164507	-2.0133868786183404	-1.969191071233495
lin10150_s_63	RP11-7M8.2	453	331	689	501	0.20096272088513	-0.20096272088513	0.194869766954452	-0.167862088971962	932	1036	1163	529	-0.02754215413522143	0.027542154135220542	0.06000502417702336	-0.9875162214375837
lin10150_s_66	RP11-7M8.2	172	154	441	234	0.058803490533796	-0.058803490533796	0.721415747203629	-0.023606618671582	399	399	319	123	0.04129608114114891	-0.041296081141149354	-0.42959113791941883	-1.4617429643116
lin10150_s_71	RP11-7M8.2	90	118	22	31	-0.162251860438237	0.162251860438237	-1.63669891145829	-1.41922546266481	174	161	0	0	0.07703289643360933	-0.07703289643360933	-1.9811864558632861	-1.9811864558632861
lin10150_s_78	RP11-7M8.2	108	198	250	192	-0.375658595366011	0.375658595366011	0.118767428402347	-0.14124376556231	296	517	161	80	-0.3097817065376778	0.30978170653767734	-1.1759369236575112	-1.8178807720747368
lin10151_a_11825	RP11-87C12.5	272	204	359	389	0.175797250213054	-0.175797250213054	-0.014160154328698	0.153817439503498	166	234	127	263	-0.1555661258039054	0.15556612580390583	-0.5902099253420932	0.1853941532653427
lin10151_s_11843	RP11-87C12.5	85	71	168	132	0.08752552193982	-0.08752552193982	0.375232126037259	0.15917052951709	96	71	21	58	0.1567873966681097	-0.15678739666810992	-0.8930953567294325	-0.37294866843189434
lin10152_a_1079	AC156455.1	260	272	515	591	-0.039282657445857	0.039282657445858	0.302769028215554	0.553336683874393	495	587	1094	582	-0.06856120675637056	0.06856120675637101	0.7791504985702815	-0.061451063887759005
lin10152_a_1080	AC156455.1	171	207	158	197	-0.129456319923492	0.129456319923493	-0.727704472861769	-0.413213525928939	315	231	274	321	0.22362967352221075	-0.2236296735222112	-0.1322250218817982	0.05643570596362357
lin10152_s_1078	AC156455.1	103	115	106	227	-0.071913893331543	0.071913893331543	-0.499391344593835	0.418506712178741	197	229	32	542	-0.04844100057703615	0.0484410005770366	-1.662368675695462	0.9925620198683651
lin10152_s_1084	AC156455.1	642	520	702	688	0.134665224361089	-0.134665224361089	-0.324066839618148	-0.284483952447749	1039	1012	1557	642	0.06269523236861474	-0.06269523236861474	0.4033991211412937	-0.7942496995659507
lin10153_a_3405	AC156455.1	442	266	393	373	0.328503482479604	-0.328503482479604	-0.391824210139984	-0.395720275225834	746	562	1012	221	0.23111591044280377	-0.23111591044280333	0.43051712762923966	-1.4839079678254206
lin10153_s_3411	AC156455.1	229	171	179	147	0.175083490886817	-0.175083490886817	-0.648589291806968	-0.817943657449818	249	337	19	640	-0.14303085113202485	0.1430308511320253	-2.23673772091009	0.843467179208023
lin10154_a_68	AC156455.1	414	362	307	375	0.080184939452404	-0.080184939452404	-0.868574964990983	-0.548489290114738	412	539	2	0	-0.1308486326991969	0.1308486326991969	-3.1730439677963145	-3.217203381656256
lin10154_a_69	AC156455.1	97	103	79	162	-0.042334926215689	0.042334926215689	-0.690799912333354	0.11469560813526	165	185	64	464	-0.026678174905274687	0.02667817490527513	-1.0309261324115533	1.0115833751138599
lin10154_a_70	AC156455.1	200	336	445	232	-0.347355686892842	0.347355686892842	0.138188522121193	-0.629245167341834	410	403	346	102	0.05228923912126726	-0.052289239121267705	-0.3549439057535162	-1.656860525418592
lin10154_s_66	AC156455.1	311	277	430	403	0.066351337656294	-0.066351337656294	-0.06519238011964	-0.085658363146796	640	719	1132	357	-0.033940769691552575	0.033940769691552575	0.5227477411547223	-0.9817883582247213
lin10155_a_65	AC156455.1	153	219	404	85	-0.233781669900908	0.233781669900908	0.458015423587036	-1.29906473878225	367	437	148	123	-0.06896366253804098	0.06896366253804143	-1.2866290040480413	-1.4665488730222305
lin10155_a_66	AC156455.1	249	258	543	308	-0.03285281214119	0.03285281214119	0.436005169710826	-0.241006496072869	546	594	850	824	-0.012370465499546235	0.01237046549954579	0.3661493380397638	0.3256502122851104
lin10155_a_667	AC156455.1	120	92	211	78	0.142835596664184	-0.142835596664184	0.309236499841286	-0.714784482290697	313	330	62	127	0.00766921108480334	-0.00766921108480334	-1.7614890871372828	-1.1618819982684556
lin10155_a_67	AC156455.1	949	807	1293	1160	0.102785443680724	-0.102785443680725	-0.057411114653323	-0.140146919519994	1183	1298	899	2183	-0.018878155110893857	0.018878155110893857	-0.6076421216104326	0.6156269167798083
lin10155_a_676	AC156455.1	56	37	78	126	0.178530102513601	-0.178530102513601	0.091078994705314	0.626626282674598	140	146	42	211	0.012098385381269061	-0.012098385381269061	-1.0893782613282474	0.28403132478317006
lin10155_a_677	AC156455.1	174	206	230	371	-0.115588071098503	0.115588071098503	-0.293581855464613	0.371090932041976	380	424	51	67	-0.027906172622430336	0.027906172622429892	-2.169798122731424	-1.9817772331045778
lin10155_a_68	AC156455.1	353	281	776	432	0.141171802483125	-0.141171802483125	0.633278295166818	-0.087989783172413	477	743	933	343	-0.24866456890238542	0.24866456890238542	0.4311538072386125	-0.8596705403189437
lin10155_s_62	AC156455.1	92	113	97	306	-0.124945996625521	0.124945996625521	-0.515920203300734	0.864764747804168	209	227	506	140	-0.009849310891428154	0.009849310891428598	0.8746518801224052	-0.6053472552713974
lin10155_s_66	AC156455.1	40	38	253	15	0.015241175327441	-0.015241175327441	1.52328918040422	-0.810773386118907	122	40	0	344	0.4684342143307334	-0.4684342143307333	-1.2181520545833484	1.448745350460742
lin10155_s_673	AC156455.1	302	376	337	266	-0.156009891850951	0.156009891850951	-0.564636148384787	-0.801719704217413	476	365	354	189	0.20999014078199796	-0.2099901407819984	-0.3608756188186879	-1.083564140392805
lin10155_s_674	AC156455.1	104	137	88	64	-0.169872354197862	0.169872354197862	-0.794145714532907	-1.0433336474395	137	165	75	528	-0.06311453548722534	0.06311453548722534	-0.752313503369004	1.336535381829229
lin10155_s_675	AC156455.1	141	128	220	165	0.048789057855378	-0.048789057855379	0.074134140209329	-0.207792194722108	290	302	284	98	0.01504129970445467	-0.01504129970445467	-0.19785743198092431	-1.2985807556338231
lin10156_s_66	AC156455.1	346	333	412	530	0.015496001010966	-0.015496001010966	-0.313741808801266	0.084797834194815	591	767	433	295	-0.12988379441489473	0.12988379441489473	-0.7340274117403003	-1.2019135401014687
lin10157_a_643	AC156455.1	54	39	93	48	0.139202121456536	-0.139202121456536	0.255160219982984	-0.286924423017731	128	122	5	93	0.05623720670014287	-0.05623720670014265	-1.5704852407662075	-0.3877091402399222
lin10157_s_639	AC156455.1	180	196	159	166	-0.062935700601833	0.062935700601833	-0.717804924271674	-0.611923727724252	325	254	342	3	0.18775742637790005	-0.18775742637790005	0.05763642661564061	-2.5353647232990544
lin10157_s_642	AC156455.1	511	517	830	626	-0.018283937700115	0.018283937700114	0.065566545666278	-0.25186622975673	920	732	512	659	0.19830107585678824	-0.1983010758567878	-0.7870392537707707	-0.4581887543057306
lin10157_s_643	AC156455.1	47	63	71	144	-0.146840606032609	0.146840606032609	-0.157023869605385	0.612330275085133	177	132	4	30	0.18853869639287746	-0.18853869639287768	-1.8014521950694704	-1.3359605193514466
lin10157_s_644	AC156455.1	102	267	131	166	-0.60061503505158	0.60061503505158	-0.793179179641034	-0.471954199814971	397	225	123	9	0.38313199932263897	-0.38313199932263897	-1.1143296726614085	-2.4671034845533355
lin10157_s_648	AC156455.1	NA	NA	NA	NA	NA	NA	NA	NA	0	0	0	0	NA	NA	NA	NA
lin10157_s_649	AC156455.1	485	701	1134	877	-0.263877851250895	0.263877851250896	0.322374186227919	0.034735965825853	1068	1411	1330	1210	-0.14691606629728415	0.14691606629728504	-0.0615614883973743	-0.1902472363579477
lin10157_s_650	AC156455.1	NA	31	9	20	NA	NA	NA	NA	14	5	0	0	NA	NA	NA	NA
lin10157_s_66	AC156455.1	278	119	138	90	0.519804129787202	-0.519804129787202	-0.850207604547529	-1.24649051394453	133	250	161	32	-0.31062549722314614	0.31062549722314614	-0.27597525451700977	-1.5014244782070456
lin10159_a_3692	CLIP1-AS1	210	239	193	297	-0.092626777315456	0.092626777315456	-0.717285733760655	-0.128163933192474	472	405	1203	224	0.13946078143262985	-0.1394607814326303	1.1785475583284173	-0.9564546559392633
lin10159_a_3697	CLIP1-AS1	319	210	291	387	0.262307368328957	-0.262307368328957	-0.404952541250359	0.023692749750218	583	544	162	221	0.08821680878068161	-0.08821680878068161	-1.6336706238774559	-1.2985525881004247
lin1015_a_37705	RP11-296A18.3	803	984	1353	1238	-0.152685067545888	0.152685067545888	-0.016015933386857	-0.071344196895193	2160	2486	3742	2028	-0.05292325079537896	0.05292325079537985	0.5012891212308404	-0.3608266418690427
lin1015_a_37708	RP11-296A18.3	210	122	134	202	0.323983122703908	-0.323983122703908	-0.715847716585527	-0.187835655121372	280	311	110	247	-0.02395545677971711	0.02395545677971711	-1.1929867099905238	-0.3554616507894801
lin1015_a_37714	RP11-296A18.3	126	123	175	232	0.00533240640853	-0.00533240640853	-0.106123476654526	0.289237292836631	349	311	149	85	0.11114856540881046	-0.11114856540881002	-1.036848054848747	-1.5506992411606288
lin1015_s_37702	RP11-296A18.3	71	170	243	315	-0.508955316230093	0.508955316230093	0.408280547997384	0.794985343753753	278	218	150	285	0.1807429009127044	-0.18074290091270484	-0.6816598185870542	0.024041404640056552
lin1015_s_37713	RP11-296A18.3	425	394	241	308	0.040984173236472	-0.040984173236473	-1.24475951047581	-0.87658881634484	837	709	36	47	0.15541449133908447	-0.15541449133908447	-3.2235237096847036	-3.072946742677245
lin1015_s_66	RP11-296A18.3	188	177	215	251	0.028307603753783	-0.028307603753783	-0.327865282787366	-0.078503447354868	231	333	349	301	-0.17973272965324627	0.17973272965324627	0.1247953017749146	-0.052297164449998323
lin10160_s_66	CLIP1-AS1	232	246	327	239	-0.047567879797465	0.047567879797465	-0.150840331543641	-0.482313102258822	580	665	156	555	-0.04715962895458636	0.04715962895458636	-1.8010062335969492	-0.30894743080774134
lin10160_s_983	CLIP1-AS1	42	59	93	38	-0.163996768437358	0.163996768437358	0.17992394003002	-0.534377664842195	163	65	4	31	0.4558720861981964	-0.4558720861981964	-1.4443146164438079	-0.9636031516063555
lin10161_a_60	CLIP1-AS1	307	304	428	527	-0.003456396594221	0.003456396594221	-0.123995081500933	0.217075412487571	558	532	533	191	0.07388856107541786	-0.07388856107541786	-0.19028846874715954	-1.415500940234033
lin10161_a_65	CLIP1-AS1	136	68	114	98	0.378279980829269	-0.378279980829269	-0.297616452568457	-0.402994203605546	156	153	390	237	0.04473268987406742	-0.04473268987406742	0.9245082609667106	0.33308604616409565
lin10161_s_63	CLIP1-AS1	89	151	231	102	-0.315671571671223	0.315671571671223	0.2989302016964	-0.569150021629342	215	226	236	53	0.0088918678367782	-0.0088918678367782	-0.06424397309553376	-1.4195599399639778
lin10161_s_79	CLIP1-AS1	141	79	109	127	0.321431788708693	-0.321431788708693	-0.444478790992033	-0.229536423151311	309	376	880	94	-0.08089690346926703	0.08089690346926659	1.0676542382473895	-1.507868784061583
lin10162_a_62	RP11-324E6.6	171	139	195	179	0.117348144440979	-0.117348144440979	-0.237060349900635	-0.279930927311081	210	165	95	47	0.1693479735003094	-0.16934797350030917	-0.7912840416121296	-1.3078898679493578
lin10162_s_13875	RP11-324E6.6	165	82	128	210	0.397161623020758	-0.397161623020759	-0.390224082855275	0.234315273166442	359	182	879	763	0.43834953225823003	-0.4383495322582305	1.399670816048625	1.2114874326315896
lin10162_s_60	RP11-324E6.6	37	108	56	88	-0.540586421695432	0.540586421695432	-0.548279275430309	-0.095855169629558	113	120	0	37	0.0025679355256900127	-0.0025679355256897907	-1.6087219852305434	-0.9529097466612565
lin10162_s_66	RP11-324E6.6	136	159	410	159	-0.10385178518119	0.10385178518119	0.749394235493234	-0.359803436800539	221	237	49	99	-0.0025987514667691336	0.0025987514667695777	-1.5133422224179434	-0.9854107831103793
lin10164_a_736	RP11-324E6.6	140	59	198	163	0.466909612929376	-0.466909612929375	0.374748868337143	0.204801187902941	307	369	71	549	-0.07316096489649082	0.07316096489649082	-1.7193292685966286	0.4618046974796286
lin10164_a_739	RP11-324E6.6	138	52	66	54	0.519015182268838	-0.519015182268838	-0.701061244389577	-0.829440020644082	195	148	17	281	0.18432695252994646	-0.18432695252994624	-1.662259193398305	0.4246299079894018
lin10164_a_747	RP11-324E6.6	463	336	384	476	0.205816591498665	-0.205816591498665	-0.607656681497581	-0.260833264080973	543	834	293	345	-0.24185886836654724	0.24185886836654769	-1.211539326126866	-1.0145227154410512
lin10164_s_733	RP11-324E6.6	170	306	426	521	-0.386971814281498	0.386971814281498	0.244707193641542	0.576593398696204	445	481	181	975	-0.007961645323914635	0.007961645323914635	-1.2619207730963582	0.8220002955158341
lin10164_s_743	RP11-324E6.6	222	246	254	245	-0.075848360171566	0.075848360171566	-0.439685386863377	-0.42343039494633	437	352	66	0	0.17744058440941002	-0.17744058440941002	-1.965722340033055	-2.984152885361803
lin10165_a_1267	RP11-463O12.3	178	108	342	282	0.290708083213881	-0.290708083213881	0.580498221329469	0.397877844466989	177	373	282	344	-0.40082941909205205	0.4008294190920525	-0.04952524813635728	0.1890698929161605
lin10165_a_1282	RP11-463O12.3	122	116	43	136	0.020675058310542	-0.020675058310541	-1.39542796051736	-0.28299800398168	215	234	255	43	-0.011098454962709337	0.011098454962709337	0.0042608002205812845	-1.5681128097116894
lin10165_a_65	RP11-463O12.3	70	94	122	72	-0.166238230851587	0.166238230851587	-0.02816377833882	-0.504341915729403	18	29	6	4	NA	NA	NA	NA
lin10165_a_66	RP11-463O12.3	126	116	205	105	0.03964628644906	-0.03964628644906	0.114255181753208	-0.579972962637182	115	173	65	271	-0.1762561812662251	0.1762561812662251	-0.7973018930609801	0.5780923541258842
lin10165_a_67	RP11-463O12.3	306	80	225	283	0.805899662580422	-0.805899662580422	-0.123974389385613	0.220599975093479	163	280	56	23	-0.27071965887275495	0.2707196588727552	-1.354641672761054	-1.8167010874154101
lin10165_a_77	RP11-463O12.3	343	230	233	224	0.252255893754907	-0.252255893754907	-0.786699881215808	-0.774700071291716	463	627	1296	211	-0.15515942485283718	0.15515942485283718	1.0109423495390244	-1.2927913107293358
lin10165_s_1271	RP11-463O12.3	98	NA	190	134	NA	NA	NA	NA	36	46	6	12	-0.05411467066945452	0.05411467066945452	-0.652125961627035	-0.5338510940038914
lin10165_s_1275	RP11-463O12.3	295	326	458	484	-0.076087768414062	0.076087768414062	-0.054920154796296	0.08345443561667	717	912	918	722	-0.1180512857893885	0.11805128578938806	0.0027137697311858666	-0.3172453773859112
lin10165_s_1278	RP11-463O12.3	157	247	350	106	-0.295577612058751	0.295577612058751	0.178926667813147	-1.16977576272904	400	622	292	85	-0.2434266029041141	0.2434266029041141	-0.8228567632682471	-2.076793197203137
lin10165_s_1279	RP11-463O12.3	346	253	294	303	0.196391452521757	-0.196391452521758	-0.566037518178255	-0.46560336840593203	209	286	86	189	-0.14527066815724066	0.14527066815724066	-1.184324499451795	-0.4305992875240161
lin10165_s_66	RP11-463O12.3	136	240	234	85	-0.363820460248246	0.363820460248247	-0.220332944294659	-1.28689363949406	313	331	4	13	0.005815785659673445	-0.005815785659673001	-2.6497993321953097	-2.4711252213769153
lin10165_s_70	RP11-463O12.3	168	65	137	178	0.529765086561921	-0.529765086561921	-0.205833391603992	0.147813002963678	153	200	32	7	-0.1102291223234424	0.11022912232344195	-1.4472937921169926	-1.8805706225347953
lin10165_s_73	RP11-463O12.3	116	NA	131	122	NA	NA	NA	NA	73	161	123	15	-0.34261579323851055	0.34261579323851055	-0.019746396539097377	-1.2590000556498808
lin10165_s_76	RP11-463O12.3	76	83	112	67	-0.055068856825245	0.055068856825245	-0.092872989166833	-0.544183673053241	17	6	0	0	NA	NA	NA	NA
lin10166_a_498	RP11-197N18.2	148	154	122	247	-0.033358794452804	0.033358794452804	-0.739343018832341	0.135223326286426	433	499	281	451	-0.04915170095495425	0.04915170095495469	-0.77483679192625	-0.19628096977170806
lin10166_a_499	RP11-197N18.2	114	89	104	27	0.131315494772383	-0.131315494772383	-0.431904226411246	-1.4751661682577	138	113	91	135	0.13147347842789925	-0.13147347842789925	-0.4084066340611223	-0.04779851492878362
lin10166_a_505	RP11-197N18.2	124	216	171	165	-0.350837180804764	0.350837180804763	-0.470172062501722	-0.454563564905129	217	483	83	950	-0.449813349404816	0.449813349404816	-1.5610176311401598	1.2233875466564026
lin10166_a_60	RP11-197N18.2	47	158	299	146	-0.663813617489044	0.663813617489044	0.911522047968044	0.110880996198779	323	285	107	106	0.11576473872969695	-0.11576473872969695	-1.2525417122777012	-1.2602351261751545
lin10166_a_72	RP11-197N18.2	194	129	104	206	0.240835025033958	-0.240835025033958	-0.966681251834573	-0.14705917621889	288	407	13	33	-0.17345483129388173	0.17345483129388128	-2.5490961722220447	-2.2168897154242257
lin10166_a_73	RP11-197N18.2	64	115	127	197	-0.32660720260412	0.32660720260412	-0.054396733218771	0.501841288476652	262	339	65	200	-0.11646003524722381	0.11646003524722381	-1.6365279303652147	-0.6044194311113924
lin10166_s_61	RP11-197N18.2	205	143	248	453	0.213968823728113	-0.213968823728114	-0.077763255009508	0.756711249283023	177	374	223	149	-0.4024984440279118	0.4024984440279118	-0.3206198166085801	-0.7493718140734988
lin10166_s_66	RP11-197N18.2	10	23	8	59	NA	NA	NA	NA	3	0	0	1	NA	NA	NA	NA
lin10166_s_73	RP11-197N18.2	351	374	448	622	-0.052589995076744	0.052589995076744	-0.291110400100144	0.213120655965597	419	554	246	325	-0.13799568676704732	0.13799568676704732	-0.9758502816773613	-0.6476670673036113
lin10167_a_79	RP11-197N18.2	18	NA	13	10	NA	NA	NA	NA	94	139	0	1	-0.1569045429394531	0.15690454293945333	-1.5950249446699107	-1.5727578096983041
lin10167_a_846	RP11-197N18.2	134	112	183	223	0.09652111509829	-0.09652111509829	-0.035941116854454	0.25902336565775	267	316	586	417	-0.062197837948978485	0.062197837948978485	0.7251323207992075	0.29204421763874366
lin10167_a_847	RP11-197N18.2	77	47	244	134	0.235621471016686	-0.235621471016687	1.073089805176	0.429696220067965	171	232	108	56	-0.13448067953358356	0.13448067953358356	-0.7522800119397699	-1.2698400672105354
lin10167_a_853	RP11-197N18.2	183	234	70	361	-0.165793751008205	0.165793751008205	-1.67971595794147	0.222568476648429	397	405	200	27	0.028716411108654416	-0.028716411108654416	-0.9720216341123296	-2.504684878484766
lin10167_a_856	RP11-197N18.2	407	264	278	242	0.277622605911175	-0.277622605911175	-0.772917851495881	-0.884017148286114	263	301	101	180	-0.041744193004819685	0.04174419300482013	-1.2121021642671546	-0.6477740910783003
lin10167_a_857	RP11-197N18.2	133	105	89	116	0.129144098378116	-0.129144098378116	-0.770475290982086	-0.449678785018548	188	264	26	520	-0.15749165634370588	0.15749165634370543	-1.8117125415170796	0.8826594916590493
lin10167_a_858	RP11-197N18.2	102	125	238	366	-0.126300512501508	0.126300512501508	0.372826376188348	0.978198986476963	183	218	39	148	-0.06155367935693201	0.06155367935693157	-1.4918263899559325	-0.45204663052092675
lin10167_s_66	RP11-197N18.2	240	200	379	150	0.107024555324773	-0.107024555324773	0.149796977131803	-0.923588319363854	246	337	96	150	-0.15018521470736257	0.15018521470736257	-1.2855750220057967	-0.865975954540944
lin10167_s_861	RP11-197N18.2	96	111	138	155	-0.090984244131752	0.090984244131752	-0.158507923964091	0.026966069882035	186	234	311	360	-0.0930676377898636	0.0930676377898636	0.31933110383749375	0.4973751891597673
lin10167_s_864	RP11-197N18.2	155	146	256	215	0.027243005612995	-0.027243005612995	0.122960314951712	-0.030416782001753	203	247	157	92	-0.07524216576230458	0.07524216576230414	-0.5231081318567126	-1.0239604599597834
lin10168_a_174	RP11-197N18.2	103	372	415	332	-0.814938590453206	0.814938590453206	0.378050022199375	0.15261960098867	367	390	787	1645	0.002894807302439961	-0.0028948073024404053	0.7885610854173235	1.7953499161670745
lin10168_a_175	RP11-197N18.2	348	190	207	372	0.383594836097891	-0.383594836097891	-0.817445176062292	-0.022268936692886	556	693	413	268	-0.10233529633958272	0.10233529633958316	-0.6853292946580267	-1.206706226147877
lin10168_a_79	RP11-197N18.2	121	74	252	374	0.265260809948061	-0.265260809948061	0.637891721861071	1.20119477314117	424	328	424	662	0.20155890621405215	-0.20155890621405215	0.0025922309032893054	0.5764459809669669
lin10168_s_181	RP11-197N18.2	71	204	99	58	-0.623437552331624	0.623437552331624	-0.716663267924862	-1.16722770974777	312	236	18	57	0.2054129618822711	-0.20541296188227154	-2.1774324964935086	-1.6175061519217102
lin10168_s_66	RP11-197N18.2	198	210	136	163	-0.046885907497861	0.046885907497861	-0.995894437329596	-0.736631817760782	125	112	47	64	0.0853799862434097	-0.08537998624340992	-0.834323519559989	-0.6287320250430414
lin10169_a_249	RP11-197N18.2	182	235	315	246	-0.171970258545658	0.171970258545658	-0.014829042169038	-0.26308743336138	436	388	179	128	0.11536182744358925	-0.11536182744358925	-1.1241999525345618	-1.4627029110297634
lin10169_a_250	RP11-197N18.2	354	388	860	388	-0.071617353343946	0.071617353343946	0.557581846511896	-0.445462348526795	556	808	242	157	-0.2050235079687588	0.2050235079687588	-1.427891844233479	-1.895895535386667
lin10169_a_251	RP11-197N18.2	421	376	473	522	0.06605590515426	-0.066055905154259	-0.345264318818211	-0.148614352760485	642	788	297	82	-0.09318666407888365	0.0931866640788841	-1.2678274336587623	-2.57115215138168
lin10169_a_254	RP11-197N18.2	81	12	26	NA	NA	NA	NA	NA	81	156	8	22	-0.28227157499328404	0.28227157499328426	-1.4196046441370276	-1.1640790962199472
lin10169_a_255	RP11-197N18.2	442	376	302	251	0.099021261092854	-0.099021261092854	-0.959095754991795	-1.12905220131605	706	1064	219	339	-0.23334156003700768	0.23334156003700812	-1.8855401320784169	-1.3750718050593091
lin10169_s_249	RP11-197N18.2	23	50	47	68	NA	NA	NA	NA	157	183	0	80	-0.04745567534518025	0.04745567534518047	-1.994382183150936	-0.828097239602172
lin10169_s_64	RP11-197N18.2	215	281	240	155	-0.183136208956747	0.183136208956747	-0.575695080904311	-1.03522289634191	356	427	660	100	-0.07331585509394012	0.07331585509394012	0.5173899906671227	-1.6218221968726785
lin10169_s_65	RP11-197N18.2	203	251	347	301	-0.145901487651253	0.145901487651253	-0.0026639575692	-0.121409097083791	553	386	681	521	0.27277824483919266	-0.2727782448391931	0.33976108484366385	-0.007785691251591231
lin10169_s_66	RP11-197N18.2	458	413	631	800	0.059904542624859	-0.05990454262486	-0.080210932539589	0.310098122988771	1191	999	286	1160	0.16535434499029833	-0.16535434499029833	-1.8919776729990505	-0.08567358596785901
lin10169_s_69	RP11-197N18.2	480	370	470	611	0.165895453901358	-0.165895453901358	-0.431913189128001	-0.015067870690858	1019	1173	84	450	-0.05166292123452276	0.05166292123452365	-3.1344990349913395	-1.3396659814436616
lin10169_s_70	RP11-197N18.2	305	252	307	323	0.115232124928518	-0.115232124928518	-0.425112233774729	-0.297735369879901	594	677	979	378	-0.04329118046423153	0.04329118046423197	0.4147774708873948	-0.8221628102468177
lin10169_s_75	RP11-197N18.2	107	113	278	204	-0.040051380472825	0.040051380472825	0.596714854906536	0.277493522678017	389	529	285	243	-0.15511069524955978	0.15511069524956023	-0.727854663820994	-0.91169368936269235
lin10169_s_80	RP11-197N18.2	45	24	133	55	NA	NA	NA	NA	132	237	6	287	-0.28343716822030207	0.28343716822030185	-1.9207015161855396	0.40064605475892767
lin10170_a_137	RP11-197N18.2	162	205	283	327	-0.156649578141704	0.156649578141704	0.009694320285287	0.255347009809479	295	427	170	156	-0.1892133496744406	0.1892133496744406	-0.9947537659039469	-1.0827689751490415
lin10170_a_144	RP11-197N18.2	149	297	265	196	-0.44808017579424	0.44808017579424	-0.261501582303385	-0.568987724613448	346	293	205	237	0.14177692337347025	-0.14177692337347025	-0.6591997410629653	-0.49628994909987245
lin10170_a_145	RP11-197N18.2	593	678	911	957	-0.102949928324904	0.102949928324903	-0.095354632747603	0.040641051072666	802	1160	1794	1366	-0.2068256082739297	0.20682560827393015	0.6829579794854856	0.3064553984745366
lin10170_a_149	RP11-197N18.2	228	103	205	289	0.474472738304505	-0.474472738304505	-0.183752351550125	0.299226147845057	224	245	662	793	-0.014056309696546254	0.01405630969654581	1.1395320288342652	1.3798690532810642
lin10170_a_154	RP11-197N18.2	121	110	84	103	0.046622947385735	-0.046622947385735	-0.797059258918276	-0.545327459210406	74	73	141	34	0.03214464319433086	-0.03214464319433108	0.4761372019775265	-0.5855684880211269
lin10170_a_71	RP11-197N18.2	70	48	55	105	0.17630867053474	-0.17630867053474	-0.437623555042448	0.208222060366301	73	92	50	60	-0.07068380185016787	0.07068380185016787	-0.46011654268177415	-0.33857932102337396
lin10170_a_72	RP11-197N18.2	27	22	33	20	NA	NA	NA	NA	27	59	0	5	NA	NA	NA	NA
lin10170_s_151	RP11-197N18.2	350	463	538	602	-0.198862564698328	0.198862564698328	-0.190727230011613	0.02645983776152	917	859	451	35	0.08863163069439661	-0.08863163069439617	-1.0536566769493394	-3.4282458152416373
lin10170_s_60	RP11-197N18.2	194	178	208	228	0.044546954673312	-0.044546954673312	-0.390829928017118	-0.220190654200505	368	401	0	0	-0.012868634621857389	0.012868634621857833	-2.9564524474350344	-2.9564524474350344
lin10170_s_66	RP11-197N18.2	120	154	107	221	-0.158269098249096	0.158269098249095	-0.751993906953143	0.123567672116353	328	297	177	114	0.10048852437036881	-0.10048852437036881	-0.7925851980478353	-1.2282389817718191
lin10171_a_455	RP11-197N18.2	126	129	162	69	-0.022833778293531	0.022833778293531	-0.223021562822567	-1.05133418044218	167	153	113	120	0.08139421784277845	-0.08139421784277867	-0.4693807401425447	-0.41274556681323915
lin10171_a_456	RP11-197N18.2	192	121	379	184	0.272114681713004	-0.272114681713003	0.599497161478898	-0.237388897619552	446	454	419	224	0.030501257630456635	-0.030501257630456635	-0.24810025008873549	-0.9924191467511196
lin10171_a_459	RP11-197N18.2	119	143	112	286	-0.118103947022394	0.118103947022394	-0.65472829752144	0.493371748906592	321	261	96	10	0.16415376214671262	-0.16415376214671262	-1.2922232187597793	-2.4009282321411347
lin10171_a_460	RP11-197N18.2	122	147	229	236	-0.120250768986681	0.120250768986681	0.125600961915338	0.222591417069942	139	140	385	32	0.029849207382300902	-0.029849207382300902	1.0148577665138259	-1.2062782324284567
lin10171_a_463	RP11-197N18.2	155	210	409	220	-0.199049220782268	0.199049220782268	0.492953072685749	-0.228789121329983	376	299	287	370	0.1816196076146257	-0.1816196076146257	-0.34001484262831516	-0.03303403936969396
lin10171_a_464	RP11-197N18.2	117	211	45	172	-0.369868144824258	0.369868144824257	-1.70390325664837	-0.357383972102249	236	276	71	23	-0.053788732330187106	0.05378873233018666	-1.3849681859314686	-2.0164924337305923
lin10171_a_465	RP11-197N18.2	245	231	583	392	0.028273795208911	-0.028273795208911	0.613381407535002	0.152340528184503	481	442	852	828	0.09629854303146157	-0.09629854303146113	0.6431080600920924	0.6059386009936398
lin10171_a_466	RP11-197N18.2	46	52	40	90	-0.063228867372907	0.063228867372907	-0.512235621686597	0.216908734953234	65	117	5	11	-0.22796489717722945	0.22796489717722945	-1.2458001774465939	-1.1259047112917995
lin10171_a_72	RP11-197N18.2	203	212	328	308	-0.037152351419784	0.037152351419784	0.034017749640965	0.01658163526842	483	531	122	532	-0.019032762965255134	0.019032762965255134	-1.775508788182048	-0.09626329675608902
lin10171_s_460	RP11-197N18.2	214	159	255	93	0.176659701988526	-0.176659701988526	-0.135425199449876	-1.2185391898389	160	322	307	42	-0.3650402238379302	0.36504022383793044	0.19661153901965855	-1.6069156369509496
lin10171_s_470	RP11-197N18.2	246	313	241	177	-0.167712755728319	0.167712755728319	-0.728332849032615	-1.039380658466	120	185	65	246	-0.19176834927183095	0.19176834927183095	-0.8546388017526307	0.4089637530730099
lin10171_s_471	RP11-197N18.2	166	200	222	240	-0.125959233034354	0.125959233034354	-0.288603430913343	-0.133295752091527	446	527	1428	247	-0.06552273822263688	0.06552273822263688	1.2823307838112257	-0.9777053031399379
lin10171_s_66	RP11-197N18.2	NA	NA	NA	NA	NA	NA	NA	NA	0	0	0	0	NA	NA	NA	NA
lin10171_s_69	RP11-197N18.2	NA	NA	NA	NA	NA	NA	NA	NA	0	0	0	0	NA	NA	NA	NA
lin10171_s_70	RP11-197N18.2	NA	NA	NA	NA	NA	NA	NA	NA	13	1	0	0	NA	NA	NA	NA
lin10171_s_71	RP11-197N18.2	NA	NA	NA	NA	NA	NA	NA	NA	0	0	0	0	NA	NA	NA	NA
lin10171_s_80	RP11-197N18.2	243	230	219	337	0.025765681638189	-0.025765681638188	-0.635329543169735	-0.035606605853269	490	750	134	274	-0.2375200586492996	0.23752005864929915	-1.9226110648108574	-1.1511519256211136
lin10172_a_65	RP11-197N18.7	268	283	461	259	-0.045528473185291	0.04552847318529	0.110148961512041	-0.567710761544472	530	513	1376	238	0.06374605213448792	-0.06374605213448792	1.136799103218189	-1.114396072709329
lin10172_a_66	RP11-197N18.7	135	208	245	152	-0.276390358945296	0.276390358945295	-0.067888525640889	-0.574956466094826	349	387	199	737	-0.023711337209218364	0.023711337209218364	-0.8679427257408014	0.7386350819662764
lin10172_a_958	RP11-197N18.7	167	232	274	261	-0.217115332189282	0.217115332189283	-0.128623754678876	-0.127841095148824	333	500	78	572	-0.2158634019766299	0.2158634019766299	-1.8893536811545046	0.27214516107226716
lin10172_a_959	RP11-197N18.7	226	132	287	230	0.324246688583558	-0.324246688583557	0.089553624652918	-0.123984726169325	273	276	796	156	0.032554862828347186	-0.032554862828347186	1.1969581719636353	-0.7673364505072062
lin10172_a_967	RP11-197N18.7	226	142	351	254	0.280430765357472	-0.280430765357473	0.301514132672713	-0.045322824099876	733	691	879	303	0.08310312884744331	-0.08310312884744331	0.115828414192511	-1.243824963903322
lin10172_a_971	RP11-197N18.7	373	424	395	633	-0.096525228034761	0.096525228034761	-0.58124438217997	0.111546560917184	840	869	602	1422	0.02127822204508778	-0.02127822204508778	-0.631208563910143	0.5273732891328811
lin10172_a_972	RP11-197N18.7	379	299	340	603	0.147895595303219	-0.147895595303219	-0.55186238950248	0.26884549149178	682	589	721	5218	0.14033069005317778	-0.14033069005317822	0.005130575186972575	2.756102068865527
lin10172_a_973	RP11-197N18.7	65	109	107	139	-0.287827296584153	0.287827296584153	-0.211843424207295	0.121825464175348	259	277	177	140	-0.0010646222450816367	0.0010646222450811926	-0.6075429285289835	-0.8468055784424577
lin10172_s_66	RP11-197N18.7	51	47	8	91	0.030618812002625	-0.030618812002625	-1.21592383832736	0.227536233958619	104	46	16	16	0.3484933162437538	-0.3484933162437537	-0.8629746529416797	-0.8627342536288019
lin10172_s_70	RP11-197N18.7	451	391	761	522	0.086382958766414	-0.086382958766413	0.221663459162139	-0.221577044921531	624	682	422	302	-0.0155795995584187	0.015579599558418256	-0.7238695291945514	-1.131651389133848
lin10173_a_343	RP11-197N18.7	213	85	254	102	0.537836938878446	-0.537836938878446	0.226872948829359	-0.757521200376119	337	387	1630	43	-0.04546318552399109	0.04546318552399109	1.8395088794025356	-2.140403094599666
lin10173_s_345	RP11-197N18.7	236	160	425	324	0.235546154378097	-0.235546154378097	0.449293041394759	0.161407178542112	330	316	376	101	0.06670794201942432	-0.06670794201942387	0.033656014474641616	-1.3787592992510356
lin10173_s_66	RP11-197N18.7	173	147	192	165	0.090741689528748	-0.090741689528748	-0.296392461450181	-0.415873652625176	355	428	1190	211	-0.07655683055526774	0.07655683055526818	1.3098486052824052	-0.8768467168563303
lin10173_s_73	RP11-197N18.7	130	251	374	512	-0.419738957682319	0.419738957682318	0.36776256542468	0.845918578431163	483	580	185	1122	-0.07661165738140241	0.07661165738140241	-1.412921335923271	0.8385265491965095
lin10175_s_1191	RP11-282O18.3	65	72	420	158	-0.060118083665543	0.060118083665543	1.64234426325346	0.494404678513246	247	261	41	182	0.006052856019389985	-0.006052856019389985	-1.740177875338722	-0.5137311348246882
lin10175_s_1198	RP11-282O18.3	176	162	271	344	0.041997229729244	-0.041997229729245	0.05170581453965	0.416652010161237	369	480	141	715	-0.12556061054236078	0.12556061054236123	-1.3984077440447311	0.5269095792633212
lin10176_a_6572	RP11-282O18.3	303	318	476	595	-0.041941072750312	0.041941072750313	-0.005129013667161	0.359086089374297	873	858	1716	650	0.05600168354326662	-0.05600168354326707	0.7690917358715597	-0.547273563328337
lin10176_s_66	RP11-282O18.3	402	528	761	791	-0.195646403245318	0.195646403245318	0.095288189956619	0.215602857245926	995	1247	2674	1345	-0.11005191266344205	0.11005191266344205	1.045989386724373	0.08886189916002607
lin10176_s_77	RP11-282O18.3	192	145	290	279	0.16417081386101	-0.16417081386101	0.149772223233319	0.163059052794595	332	238	486	98	0.2388126458364992	-0.23881264583649964	0.5199869730425384	-1.2405551577824812
lin10178_a_391	RP11-282O18.3	24	34	NA	NA	NA	NA	NA	NA	45	41	0	0	0.04922853344827216	-0.04922853344827216	-0.8134902095858433	-0.8134902095858433
lin1017_a_384	TTC39A-AS1	272	95	481	207	0.634408493561828	-0.634408493561828	0.826877493248584	-0.181884624102055	511	649	696	1380	-0.11401251534844148	0.11401251534844103	0.08498870703654893	1.011830679676856
lin1017_a_385	TTC39A-AS1	212	220	299	311	-0.033277212012555	0.033277212012555	-0.134669457272961	-0.022308042279174	604	706	1749	115	-0.06014911629835806	0.06014911629835762	1.1732958116354144	-2.163771231604702
lin1017_a_388	TTC39A-AS1	159	151	262	209	0.022358710293986	-0.022358710293986	0.115568558951319	-0.100711672910342	167	297	181	43	-0.2929295481929288	0.2929295481929284	-0.37545223431673924	-1.5675224218246995
lin1017_a_389	TTC39A-AS1	199	121	114	300	0.294698788570424	-0.294698788570425	-0.849945922072637	0.34015436667642	245	225	153	257	0.08743664085898084	-0.08743664085898128	-0.6043453260417273	-0.03924488627800393
lin1017_a_390	TTC39A-AS1	368	234	357	559	0.288172568420814	-0.288172568420814	-0.309400901332185	0.346521497268915	153	141	385	151	0.07649607544843118	-0.0764960754484314	0.9609683351046052	-0.09935762856904251
lin1017_s_386	TTC39A-AS1	121	101	58	128	0.095387802901708	-0.095387802901707	-1.07896051116174	-0.265417419862898	179	272	87	5	-0.20238258510471185	0.20238258510471185	-1.0578297288891845	-2.1837152160816746
lin1017_s_66	TTC39A-AS1	91	141	190	115	-0.261911437829403	0.261911437829403	0.094351317025671	-0.41418277716514	386	397	48	84	0.023497358834145388	-0.023497358834145388	-2.1761781053801945	-1.7744755648886565
lin1017_s_70	TTC39A-AS1	293	322	173	547	-0.072362155380266	0.072362155380266	-1.25626634024176	0.259674690562196	567	760	373	261	-0.15105297167482234	0.1510529716748228	-0.8860503884708724	-1.3118831417497465
lin1017_s_71	TTC39A-AS1	87	75	56	95	0.071507557022037	-0.071507557022037	-0.758327142939469	-0.229593353810962	127	150	26	6	-0.051634366701943435	0.051634366701943435	-1.2887999256037164	-1.6496919346857788
lin1017_s_72	TTC39A-AS1	156	335	321	381	-0.499956609594745	0.499956609594745	-0.128247280908219	0.155910225251895	490	683	141	115	-0.17513540883526346	0.1751354088352639	-1.8101887290786018	-2.0047266680257865
lin10182_a_172	RP11-282O18.3	69	34	183	59	0.316468260600121	-0.316468260600121	0.923336683396459	-0.183390315925847	114	114	0	0	0.03148559424230002	-0.03148559424230002	-1.5883672966871485	-1.5883672966871485
lin10182_s_191	RP11-282O18.3	296	289	560	417	0.005850324647783	-0.005850324647783	0.289939207611583	-0.036087252374752	362	565	290	508	-0.2432552033448836	0.2432552033448836	-0.7049807425314794	-0.012179879927680215
lin10182_s_192	RP11-282O18.3	231	68	305	382	0.707744100234856	-0.707744100234856	0.521574776838027	0.874011147359408	406	342	269	355	0.14827428902194617	-0.14827428902194617	-0.5463153307689566	-0.21417245896109982
lin10185_s_475	MIR8072	210	325	275	425	-0.294250538300135	0.294250538300135	-0.488565640311508	0.133669835276111	402	549	555	522	-0.15843239223012917	0.15843239223012873	0.0532774383585366	-0.024641596761231455
lin10186_s_66	RP11-486O12.2	73	52	44	139	0.160885441069247	-0.160885441069247	-0.66839313806867	0.451610384070325	197	224	120	132	-0.03579420581374171	0.03579420581374215	-0.7135982844859678	-0.6218044991284779
lin10189_a_61	RP11-522N14.2	92	197	155	224	-0.462669436859397	0.462669436859397	-0.353370951423172	0.137932489759565	112	123	953	32	-0.013748695369760311	0.013748695369760311	2.3664038522460613	-1.0336449494177713
lin10189_a_67	RP11-522N14.2	153	120	122	90	0.136297597359003	-0.136297597359003	-0.610077875554774	-0.872786136648468	213	265	79	61	-0.0890800130963183	0.08908001309631874	-1.2186155614048677	-1.4116146789822617
lin10189_a_68	RP11-522N14.2	323	435	610	338	-0.209921549766894	0.209921549766894	0.073662014156774	-0.640535727706478	561	714	367	399	-0.11633190154796269	0.11633190154796269	-0.8572742116994352	-0.7529904825884923
lin10189_a_69	RP11-522N14.2	75	86	235	107	-0.081323224272554	0.081323224272554	0.73788640369504	-0.101481906268168	164	288	193	122	-0.28425807127923175	0.2842580712792313	-0.2782585071843615	-0.7431950653806745
lin10189_a_78	RP11-522N14.2	222	164	371	435	0.18104450640213	-0.18104450640213	0.296465837485977	0.568667927569225	529	496	605	970	0.08428727670000047	-0.08428727670000047	0.054216644109871925	0.6832436191610696
lin10189_s_63	RP11-522N14.2	101	135	393	135	-0.17762874681052301	0.177628746810522	0.966508314279754	-0.272049410178503	141	134	85	169	0.059366393832062325	-0.059366393832062325	-0.5595953929161479	0.08509288068667153
lin10189_s_66	RP11-522N14.2	40	62	29	80	-0.20941908368947	0.20941908368947	-0.741899693690846	0.077857386243988	61	76	17	66	-0.06073788455613083	0.06073788455613083	-0.7993952339586212	-0.11857717791546318
lin10190_a_380	RP11-83B20.1	256	300	531	395	-0.113800012205265	0.113800012205265	0.289212747991922	-0.036738386122559	522	742	365	492	-0.18918970436350824	0.18918970436350868	-0.8424748379535099	-0.467565485950002
lin10190_a_388	RP11-83B20.1	111	55	55	305	0.364392083140853	-0.364392083140854	-0.753330073800846	1.13805420681302	102	164	101	102	-0.20506928981913952	0.20506928981913974	-0.3570774661016023	-0.34763830837789267
lin10190_s_66	RP11-83B20.1	83	140	103	115	-0.30777888491926	0.307778884919261	-0.525807954693185	-0.35973712627524	236	235	285	34	0.04047476390664384	-0.040474763906643396	0.07730348116232699	-1.751003670977513
lin10190_s_73	RP11-83B20.1	132	164	227	269	-0.140718582941746	0.140718582941746	0.001435013408799	0.2715288733744	376	326	310	199	0.12912735042298262	-0.12912735042298262	-0.3010270879673378	-0.8075288138861159
lin10191_a_66	RP11-158L12.5	55	73	128	77	-0.149283259084598	0.149283259084598	0.279741826934637	-0.185453110516149	99	82	7	85	0.11225689135969419	-0.11225689135969419	-1.2245040891184387	-0.15805683311231555
lin10191_a_816	RP11-158L12.5	130	111	120	95	0.083680734460348	-0.083680734460348	-0.484348686598901	-0.675363853893651	175	258	55	28	-0.18361756610730762	0.18361756610730806	-1.3568898422319031	-1.7265547219341633
lin10191_s_818	RP11-158L12.5	84	84	78	104	-0.008149634944516	0.008149634944516	-0.510201954141388	-0.178618566768875	77	101	63	4	-0.09032674010750363	0.09032674010750363	-0.36881153560025925	-1.2665714051662658
lin10192_s_63	LINC00939	222	275	447	513	-0.14849953092712	0.148499530927119	0.210108420111337	0.458103183723182	434	568	123	316	-0.13181825043926754	0.13181825043926798	-1.742796161503934	-0.7201839356055868
lin10192_s_66	LINC00939	162	147	281	345	0.050164771284784	-0.050164771284784	0.207628717035059	0.531079958305088	327	403	901	214	-0.08954614528475124	0.0895461452847508	1.021097891753425	-0.7721431322260148
lin10192_s_79	LINC00939	72	108	192	190	-0.230236814828229	0.230236814828229	0.389087706045076	0.434952557134682	283	221	84	34	0.1837151545285085	-0.18371515452850895	-1.2311670516865323	-1.8237803522096256
lin10193_a_70	LINC00939	360	386	533	489	-0.056899269392425	0.056899269392425	-0.098895122771585	-0.148125191536039	730	676	1095	1154	0.09493069464239623	-0.09493069464239623	0.4306115235944943	0.5033673415719764
lin10194_s_63	LINC00939	237	248	549	393	-0.03908509508611	0.03908509508611	0.508340678902238	0.131203013189273	550	549	1259	578	0.043945365500938305	-0.043945365500938305	0.9462732107539185	-0.09540931628329563
lin10194_s_66	LINC00939	265	322	574	601	-0.138176635203441	0.138176635203441	0.324073558199951	0.452272857781581	910	965	821	547	0.004568374659582375	-0.004568374659582375	-0.3465916700727121	-0.8797645384684345
lin10194_s_75	LINC00939	207	219	180	240	-0.045539245311307	0.045539245311306	-0.733671903568443	-0.329347958412111	464	280	453	624	0.3550196713237326	-0.355019671323733	0.12356563496292905	0.5366645040085594
lin10194_s_76	LINC00939	100	92	136	96	0.038186320626402	-0.038186320626402	-0.091140079078567	-0.406715838465151	221	246	1895	34	-0.024226584171417986	0.024226584171417986	2.5766037250149196	-1.7393490603610409
lin10196_a_2858	LINC00939	121	168	236	214	-0.206962632623238	0.206962632623238	0.085199952843612	0.026076619868883	295	436	233	82	-0.20245763289660879	0.20245763289660879	-0.6644947917572761	-1.6865807534046702
lin10196_a_2859	LINC00939	374	210	442	569	0.368408365455243	-0.368408365455244	0.027171780771053	0.428919564912111	694	641	106	476	0.09627592634001214	-0.0962759263400117	-2.2670900696444702	-0.600608131677594
lin10196_s_66	LINC00939	87	144	51	238	-0.299270245444498	0.299270245444498	-1.20392385158104	0.436987012235726	191	209	215	43	-0.01385045157447573	0.01385045157447573	-0.05724788474434028	-1.4365539004401477
lin10199_a_355	LINC00939	132	172	237	252	-0.170213297602014	0.170213297602015	0.024420302686415	0.160631868873994	135	160	307	349	-0.05436249907976265	0.05436249907976287	0.6856431275998607	0.8412482337538236
lin10199_s_66	LINC00939	353	414	524	551	-0.117271552618443	0.117271552618444	-0.155731396177449	-0.022597281318892	826	792	711	2426	0.07240929267202745	-0.07240929267202745	-0.3387624014110835	1.3458479924124909
lin10202_a_10268	LINC00939	316	217	348	256	0.235107999287598	-0.235107999287598	-0.192266473511114	-0.518322342138722	359	447	82	653	-0.09717774144545244	0.09717774144545244	-1.8242650101383755	0.47012396569091575
lin10202_a_62	LINC00939	123	190	224	233	-0.274206580258967	0.274206580258967	-0.064707883071346	0.043338611660985	382	432	842	1568	-0.03645438179643845	0.036454381796438895	0.7891357899589058	1.6391085102990575
lin10202_s_10266	LINC00939	66	163	214	180	-0.520293391476665	0.520293391476665	0.317347155188261	0.170186903181825	239	296	146	259	-0.08825548955446605	0.08825548955446649	-0.7981185527814303	-0.1768360638650721
lin10202_s_10270	LINC00939	196	121	225	298	0.28510633302326	-0.28510633302326	-0.068634026525595	0.341257145246735	311	331	239	183	0.0018845251210191094	-0.0018845251210191094	-0.4958230771854102	-0.7893644805133646
lin10202_s_10273	LINC00939	283	198	348	338	0.220691946600818	-0.220691946600818	-0.061233793050381	-0.035419537655299	522	547	1316	317	0.01214031587696196	-0.012140315876962404	1.043673814413931	-0.8111820182539242
lin10202_s_10284	LINC00939	288	199	413	531	0.229003963418591	-0.229003963418591	0.145975606157963	0.543872481175854	584	631	1207	154	-0.007918283626334954	0.007918283626334954	0.7576927593782177	-1.783127881820306
lin10207_a_1934	RP5-916L7.2	168	107	219	66	0.260167051413196	-0.260167051413196	0.066303907629749	-1.15599265152541	205	286	300	106	-0.15628461271751393	0.15628461271751348	0.10371539230930393	-0.9923772562704176
lin10207_a_65	RP5-916L7.2	128	113	417	474	0.064168816829322	-0.064168816829321	1.0116447714109	1.24546117330618	149	188	238	257	-0.08997603664860665	0.08997603664860665	0.2508859839942412	0.33977838997724263
lin10207_a_70	RP5-916L7.2	375	635	878	758	-0.369442000996898	0.369442000996898	0.211047238610909	0.076943985008144	1121	1378	1214	1437	-0.09726899509906861	0.09726899509906861	-0.20375592521027475	0.02937738071058682
lin10207_a_71	RP5-916L7.2	31	43	51	63	-0.13992680629222	0.13992680629222	-0.082943018382572	0.133166346154612	88	65	10	79	0.15168291870331352	-0.15168291870331374	-1.0187262392075538	-0.07088098210972138
lin10207_s_1936	RP5-916L7.2	291	227	258	378	0.151804124728148	-0.151804124728149	-0.544229497517786	0.00386176958367	443	456	681	338	0.02336020586559817	-0.023360205865597727	0.3782784942249169	-0.5101822220623586
lin10207_s_1944	RP5-916L7.2	108	68	98	170	0.243327448477358	-0.243327448477358	-0.31780209190398	0.334572251474585	190	159	162	169	0.1323506614458596	-0.13235066144585983	-0.20869380939175608	-0.16387866197667456
lin10207_s_74	RP5-916L7.2	167	92	259	111	0.341654649517956	-0.341654649517957	0.360197030407492	-0.560154976659373	427	404	220	2039	0.07663079142116436	-0.0766307914211648	-0.9116011310953618	1.9765380799698997
lin10207_s_75	RP5-916L7.2	118	257	318	279	-0.492044637018196	0.492044637018196	0.201252853404971	0.098040865326607	295	299	320	1047	0.03144584209139989	-0.03144584209139989	-0.06032769179536812	1.472641163752428
lin10207_s_76	RP5-916L7.2	49	47	53	212	0.012145801127099	-0.012145801127099	-0.284038606328423	1.1852814058632	211	223	398	512	0.005766071944220741	-0.005766071944220297	0.5765133417720905	0.895548066609968
lin10207_s_79	RP5-916L7.2	NA	15	21	18	NA	NA	NA	NA	50	19	0	14	NA	NA	NA	NA
lin10207_s_80	RP5-916L7.2	106	81	190	126	0.140751866123102	-0.140751866123102	0.325881124720879	-0.084272496933575	224	245	105	41	-0.014056309696546254	0.01405630969654581	-0.9611548128311176	-1.6455264049163179
lin10208_s_175	RP5-916L7.2	488	437	757	565	0.06485024508463	-0.064850245084629	0.085611206263691	-0.244226945361393	925	917	736	1098	0.05033681954962077	-0.05033681954962077	-0.4686941144925183	0.07079006486871275
lin10209_a_72	RP3-446N13.5	421	142	341	348	0.691248821079785	-0.691248821079785	-0.146399529372122	-0.0569336471421	355	514	146	77	-0.19393087639537754	0.19393087639537754	-1.3836278315600221	-1.9565055698992626
lin10209_s_66	RP3-446N13.5	362	288	397	363	0.141833599957433	-0.141833599957433	-0.296194119516575	-0.34855412757503	559	555	606	573	0.047510272396860564	-0.04751027239686101	-0.05267914547292385	-0.12442336404378418
lin1020_a_68	TTC39A-AS1	462	375	204	297	0.130864523856269	-0.13086452385627	-1.46955547093373	-0.946175805720101	454	703	141	219	-0.2436260937368866	0.24362609373688704	-1.7800853157637542	-1.3146433785546723
lin1020_a_69	TTC39A-AS1	50	101	68	255	-0.371047543201277	0.371047543201277	-0.476235889942828	1.01006315521198	198	273	34	0	-0.14824180107107487	0.14824180107107487	-1.738241772155853	-2.3502621911634347
lin1020_a_723	TTC39A-AS1	166	107	159	147	0.252772407790407	-0.252772407790407	-0.301620827919555	-0.334728377438482	183	133	0	33	0.20318575353345603	-0.2031857535334558	-1.9106520591001646	-1.312967193046332
lin1020_a_726	TTC39A-AS1	264	265	204	104	-0.0122871610822	0.0122871610822	-0.866096795321437	-1.56441854818386	295	473	375	65	-0.2544872042307249	0.25448720423072535	-0.15330855956541978	-1.9168286884926968
lin1020_a_727	TTC39A-AS1	146	97	144	167	0.229983116681284	-0.229983116681284	-0.278882475608227	-0.054689401981313	139	134	684	6	0.05196717854663735	-0.05196717854663735	1.7728551834253368	-1.638217822689935
lin1020_a_728	TTC39A-AS1	49	72	NA	27	-0.196140475162379	0.196140475162379	NA	-0.920533053529723	20	32	13	5	NA	NA	NA	NA
lin1020_a_737	TTC39A-AS1	66	46	30	81	0.165599002387784	-0.165599002387783	-0.813493806434199	-0.001767714777518	123	145	639	1	-0.05017409737395928	0.05017409737395906	1.7054349482407196	-1.72262197430911
lin1020_s_66	TTC39A-AS1	337	224	337	338	0.257492645415751	-0.257492645415751	-0.29652142153973	-0.229530934382492	437	435	5	2210	0.04466489781223748	-0.04466489781223748	-3.008965430991206	2.027714234464464
lin10210_s_737	RP3-446N13.5	116	57	110	101	0.372624699318564	-0.372624699318564	-0.153017678198656	-0.190312406669149	359	318	120	113	0.1152565169678259	-0.1152565169678259	-1.2787967701853669	-1.333877224042855
lin10211_a_211	RP3-446N13.1	425	399	989	654	0.032481267543961	-0.032481267543962	0.608460495720748	0.108958946346371	851	1005	1365	383	-0.06859072782703102	0.06859072782703013	0.3623112166089122	-1.312548978708079
lin10211_a_60	RP3-446N13.1	53	17	180	88	NA	NA	NA	NA	85	76	182	26	0.07493319736074744	-0.07493319736074744	0.6634833324305343	-0.7833285692963294
lin10211_a_64	RP3-446N13.1	333	239	494	375	0.20778684962741	-0.20778684962741	0.168661814300554	-0.128914323506241	622	567	331	145	0.10400209540866756	-0.10400209540866756	-0.8988995971076914	-1.8152919922270223
lin10211_a_65	RP3-446N13.1	50	50	8	24	-0.006968458937732	0.006968458937732	-1.23515636413669	-0.815173511014446	117	104	20	44	0.08720729934638483	-0.08720729934638505	-1.1675614345460579	-0.8058146885249218
lin10211_a_73	RP3-446N13.1	21	NA	41	NA	NA	NA	NA	NA	24	37	3	86	NA	NA	NA	NA
lin10211_s_213	RP3-446N13.1	591	372	855	833	0.304806345304257	-0.304806345304257	0.229774697495518	0.261617505875059	594	577	699	1308	0.062095008574214905	-0.062095008574214905	0.06935473057511166	0.9167406674635457
lin10211_s_66	RP3-446N13.1	235	78	155	126	0.647090017268835	-0.647090017268835	-0.374975378048691	-0.550227294850504	291	175	30	25	0.33020317919552733	-0.33020317919552755	-1.7713656843585426	-1.84958661887306
lin10212_a_4394	RP3-446N13.1	102	191	298	164	-0.38545278511524	0.38545278511524	0.392935281519514	-0.270807557491192	289	296	108	193	0.025047429196143778	-0.025047429196143778	-1.1988789199233199	-0.6195706288956355
lin10212_a_60	RP3-446N13.1	420	344	454	619	0.124023135121591	-0.124023135121591	-0.338213367011865	0.141948404838242	653	628	969	729	0.06919501661246974	-0.06919501661246974	0.3878350185823187	0.007642422690576467
lin10212_a_61	RP3-446N13.1	203	216	289	330	-0.049091412666424	0.049091412666424	-0.138187378073423	0.092866259284117	338	357	214	588	0.006640169555743647	-0.006640169555744091	-0.7178433803707382	0.5120041550974785
lin10212_s_4401	RP3-446N13.1	712	430	1100	684	0.335833415493009	-0.335833415493008	0.35131542300126	-0.234598444518765	967	993	1267	589	0.02650115958754462	-0.02650115958754462	0.18111778549295643	-0.8447613274517414
lin10212_s_66	RP3-446N13.1	120	149	195	405	-0.138138883777964	0.138138883777964	-0.065630084526827	0.911467040699463	266	440	109	297	-0.2706611355151618	0.2706611355151618	-1.3863998007971516	-0.3256789407345022
lin10212_s_78	RP3-446N13.1	265	324	281	519	-0.14229061606858	0.14229061606858	-0.609456524584353	0.250970081804041	493	529	857	691	-0.003296782428446221	0.003296782428446221	0.5194193381667791	0.2339177619319064
lin10214_a_70	RP3-446N13.1	556	620	1402	939	-0.085388610917486	0.085388610917487	0.609858815065079	0.120550817415559	1165	948	681	1844	0.18579108459696592	-0.18579108459696503	-0.7519864026381509	0.6055209554381253
lin10214_s_66	RP3-446N13.1	192	183	316	300	0.020696121605441	-0.02069612160544	0.114779887486737	0.111319913426278	345	445	257	120	-0.11913573357209062	0.11913573357209106	-0.6618426133963573	-1.4627702850471112
lin10215_a_65	RP1-116K23.1	126	117	439	345	0.034643231163724	-0.034643231163725	1.06813137921641	0.81844704244992	298	266	111	143	0.10742475087321868	-0.10742475087321823	-1.1288664417095144	-0.8861976169961994
lin10216_s_66	RP1-116K23.1	27	20	50	68	NA	NA	NA	NA	121	123	100	273	0.024119126249199985	-0.024119126249200207	-0.301470428844989	0.7370015813803792
lin10216_s_70	RP1-116K23.1	244	337	446	410	-0.222102045417353	0.222102045417353	0.011927126764591	-0.033965473823823	827	701	802	399	0.15483823305056443	-0.154838233050564	-0.09786695757292518	-0.9996819498362126
lin10216_s_71	RP1-116K23.1	233	333	435	519	-0.243913319438215	0.243913319438215	0.016821644307076	0.316136852423321	783	692	652	848	0.12651992013498914	-0.12651992013498914	-0.32664217887336866	0.023404248362394853
lin10217_a_302	RP1-116K23.1	58	44	89	190	0.121360154805979	-0.121360154805979	0.125598715248997	1.00390233214616	98	108	48	210	-0.014761190499813281	0.01476119049981306	-0.6870737186074907	0.6019023087558839
lin10217_a_303	RP1-116K23.1	346	308	731	674	0.067312128092748	-0.067312128092748	0.504627503396144	0.461131909205879	727	676	1786	1429	0.09216860504223323	-0.09216860504223323	1.1078577576731146	0.7997658543984354
lin10217_s_300	RP1-116K23.1	110	57	560	179	0.341946565002488	-0.341946565002487	1.85675084910064	0.47244189603828	278	278	166	406	0.03917104432965557	-0.039171044329655125	-0.7193703522477355	0.3115931458213357
lin10218_a_33737	RP4-765H13.1	247	198	337	236	0.131981340278915	-0.131981340278915	-0.013699418490634	-0.39920113340074	462	328	1017	648	0.2566303022913172	-0.25663030229131767	1.0943744112007137	0.49329366783278283
lin10218_a_66	RP4-765H13.1	134	129	199	126	0.013674439320445	-0.013674439320445	-0.020075684995349	-0.484921584790875	311	358	69	84	-0.04643839941035788	0.04643839941035788	-1.7299392694797795	-1.575463695505273
lin10218_a_67	RP4-765H13.1	968	885	1742	1546	0.052234790020233	-0.052234790020233	0.282275891506732	0.183621665714993	1547	1870	3151	1700	-0.08670820164060977	0.08670820164061066	0.6915086557155572	-0.1731692523638113
lin10218_s_66	RP4-765H13.1	13	8	32	5	NA	NA	NA	NA	0	4	0	0	NA	NA	NA	NA
lin10218_s_71	RP4-765H13.1	155	225	214	330	-0.243194347759574	0.243194347759575	-0.365906161399583	0.234645981303601	214	309	241	159	-0.17832990069501742	0.17832990069501786	-0.2222925914609286	-0.6725989162937471
lin10218_s_75	RP4-765H13.1	128	86	145	266	0.217885796944006	-0.217885796944006	-0.125838673075005	0.652600216409168	202	288	485	70	-0.16883015751482588	0.16883015751482588	0.7003210571444685	-1.3308164855644706
lin10218_s_80	RP4-765H13.1	118	65	211	173	0.317450570613218	-0.317450570613219	0.503466707179753	0.326787640371342	341	447	114	530	-0.12924440115208258	0.12924440115208258	-1.5069017758753154	0.23080188595525186
lin10219_s_66	RP4-809F18.2	177	67	176	117	0.546733281824382	-0.546733281824382	0.029425495846103	-0.371289814203751	216	118	149	885	0.35563339566929475	-0.3556333956692945	-0.2162677891339746	1.9385992098639533
lin10220_a_531	RP4-809F18.1	103	80	155	256	0.131099257576526	-0.131099257576526	0.113967940061367	0.769817419967162	112	136	82	25	-0.06359667963893867	0.06359667963893867	-0.4808042492879221	-1.1923784018142407
lin10221_s_66	RP5-944M2.1	175	186	259	363	-0.047487023017745	0.047487023017745	-0.086920603415977	0.403773158248623	421	569	508	746	-0.15240556780597148	0.15240556780597103	-0.11332366841734087	0.3894382334648623
lin10221_s_70	RP5-944M2.1	179	259	388	425	-0.245411472005214	0.245411472005214	0.200251470094381	0.383747410444786	572	570	56	117	0.045204955296009874	-0.045204955296009874	-2.562935637330275	-1.9705978534157798
lin10222_a_1009	RP5-944M2.2	182	255	443	374	-0.22490160092807	0.224901600928069	0.373306325663677	0.216241284233733	421	441	431	3805	0.012101762748586431	-0.012101762748586431	-0.1572675260703318	2.8095019084037935
lin10222_a_1010	RP5-944M2.2	476	619	817	734	-0.190526391542933	0.190526391542933	-0.03147991323628	-0.110717729464282	1001	935	731	856	0.09102950062462245	-0.09102950062462334	-0.5448008318942952	-0.33308452076617945
lin10222_a_994	RP5-944M2.2	226	216	313	235	0.019347659739768	-0.019347659739768	-0.105913133652243	-0.402495931410358	491	501	854	744	0.02927890527786481	-0.02927890527786481	0.5525649143447184	0.3696106839345181
lin10222_a_995	RP5-944M2.2	198	361	305	423	-0.4016647559902	0.4016647559902	-0.391287452135765	0.09465482754166	593	674	1041	909	-0.04145604608226838	0.04145604608226794	0.5021177473380325	0.31977128466326477
lin10222_s_61	RP5-944M2.2	162	124	166	127	0.152005315525861	-0.152005315525861	-0.32318317817659	-0.567843149422652	252	324	341	464	-0.11184999080368563	0.11184999080368563	0.062251976591898295	0.44564144094089553
lin10222_s_66	RP5-944M2.2	142	109	379	362	0.146931711896796	-0.146931711896796	0.846086885803482	0.850420030160479	328	354	451	849	-0.006728502229786493	0.006728502229786493	0.19463808272796523	1.0213807114060516
lin10222_s_75	RP5-944M2.2	247	331	742	635	-0.202225680110617	0.202225680110617	0.698915946902715	0.554124574754601	984	900	1237	1903	0.10518774153189092	-0.10518774153189092	0.20312249667087823	0.8005361574113161
lin10222_s_80	RP5-944M2.2	162	271	486	529	-0.336774935871978	0.336774935871978	0.528076698152751	0.706656522013569	474	550	470	158	-0.054077611775564804	0.05407761177556436	-0.2664210253404433	-1.5305333480690535
lin10223_a_65	RP5-944M2.2	113	212	420	435	-0.393048566938451	0.393048566938452	0.709557921341961	0.820354268210206	314	368	36	89	-0.05765613420906757	0.05765613420906757	-2.1631282859225784	-1.5506174421735033
lin10223_s_66	RP5-944M2.2	202	213	233	334	-0.043283807975604	0.043283807975604	-0.392696658141785	0.120406838381923	428	330	96	34	0.2038367086925157	-0.20383670869251613	-1.613846801497217	-2.318682863762295
lin10224_a_71	RP5-944M2.3	218	292	137	361	-0.199546968445234	0.199546968445234	-1.26279800099507	-0.032501150106694	277	391	130	367	-0.17174965507110684	0.1717496550711064	-1.1711276763214313	-0.01988031367983467
lin10225_s_66	RP5-944M2.3	119	156	116	199	-0.171053620810633	0.171053620810633	-0.67090397759599	-0.006039921042341	234	279	1173	2390	-0.06520075397086789	0.06520075397086789	1.8061004464801758	2.795365607681853
lin10226_a_2986	RP5-944M2.3	336	291	574	526	0.085256431161051	-0.085256431161051	0.234566500796548	0.183503004345299	705	933	437	527	-0.144791454528721	0.144791454528721	-0.9718498801412574	-0.7325782114412678
lin10226_a_2994	RP5-944M2.3	1051	764	1402	1171	0.212563349307141	-0.212563349307141	0.022271446368373	-0.160464263909322	1531	1431	1208	1042	0.09235480249666139	-0.09235480249666139	-0.4524301355427127	-0.6529820137042313
lin10226_a_72	RP5-944M2.3	101	201	247	475	-0.423272863941653	0.423272863941653	0.132479115328882	1.0347970402131	400	442	383	1261	-0.021889194949638924	0.021889194949638924	-0.2732064897346391	1.2948489929241562
lin10226_s_2991	RP5-944M2.3	151	79	221	185	0.362875718307428	-0.362875718307428	0.31080944173917	0.1571647908411	176	219	368	305	-0.08569206265402762	0.08569206265402718	0.5918173807832283	0.36560027669326445
lin10226_s_2997	RP5-944M2.3	101	117	203	197	-0.09304414213564	0.09304414213564	0.225254575851593	0.248196122432312	319	356	548	189	-0.027369744856841294	0.02736974485684085	0.4571106166687171	-0.8152289636499193
lin10226_s_66	RP5-944M2.3	141	222	203	91	-0.291955813504269	0.291955813504269	-0.363040213293148	-1.19114877466727	432	406	74	180	0.08096410160048695	-0.08096410160048695	-1.9615267192048265	-1.139990442124222
lin10227_a_10064	RP5-944M2.3	252	261	409	383	-0.032620732235341	0.032620732235341	0.046076056707317	0.024621700382824	413	438	1116	364	0.004218513592360917	-0.0042185135923613615	1.1120055453926163	-0.3493314415970059
lin10227_a_10065	RP5-944M2.3	227	250	339	405	-0.072036091973633	0.072036091973633	-0.101249786002844	0.193085593783904	91	104	99	67	-0.0310268597956056	0.031026859795605377	-0.09578289153363317	-0.40972729292373145
lin10227_s_10061	RP5-944M2.3	563	455	770	928	0.135311101241154	-0.135311101241153	-0.016421664665323	0.307776511053025	999	1434	816	3924	-0.2038596832783881	0.20385968327838722	-0.6904668573369901	1.4903692207368922
lin10227_s_10070	RP5-944M2.3	10	27	NA	82	NA	NA	NA	NA	30	67	260	0	NA	NA	NA	NA
lin10228_a_457	RP5-944M2.3	485	356	511	579	0.198811302112323	-0.198811302112322	-0.302183981356612	-0.068897974920035	1018	833	2981	2042	0.18067603455381942	-0.18067603455381853	1.458757464985295	0.9280635641608859
lin10228_a_64	RP5-944M2.3	317	335	428	361	-0.046697326500786	0.046697326500786	-0.209658584311921	-0.367418434965434	495	527	121	333	0.001790184239246706	-0.001790184239246706	-1.7942752835722195	-0.6930865991919553
lin10228_s_443	RP5-944M2.3	97	178	242	503	-0.369512520594982	0.369512520594982	0.206549319740129	1.21021807754796	364	343	340	689	0.07756509434597314	-0.0775650943459727	-0.20063174674161033	0.6981952467538499
lin10228_s_444	RP5-944M2.3	266	199	444	296	0.176967131180398	-0.176967131180398	0.292913665349421	-0.167583490712895	331	425	289	1744	-0.11561027657611644	0.11561027657611644	-0.4699612416142087	1.8867217894510775
lin10228_s_60	RP5-944M2.3	30	8	21	NA	NA	NA	NA	NA	147	134	0	0	0.08111927124068696	-0.08111927124068696	-1.7960919222341236	-1.7960919222341236
lin1022_a_42460	RP11-191G24.1	58	26	105	82	NA	NA	NA	NA	33	22	46	20	NA	NA	NA	NA
lin1022_s_69	RP11-191G24.1	61	45	38	38	0.136072150171649	-0.136072150171649	-0.614098608289553	-0.580312194183323	101	115	31	29	-0.030424614996923838	0.03042461499692406	-0.9674607048642362	-0.9976700823399813
lin1022_s_70	RP11-191G24.1	116	242	179	404	-0.46294141519775	0.46294141519775	-0.451362482958447	0.622926040709267	376	254	179	26	0.2786058804784357	-0.2786058804784357	-0.7729130437582157	-2.2020479176440944
lin1022_s_73	RP11-191G24.1	160	129	167	282	0.120981261591036	-0.120981261591036	-0.332060134280586	0.359994528060816	312	246	51	310	0.18134151419521638	-0.18134151419521638	-1.7153035293450762	-0.015894705884011984
lin1022_s_80	RP11-191G24.1	155	145	218	215	0.031408274591312	-0.031408274591312	-0.069016418385338	-0.026251513023437	339	457	716	79	-0.14702218754790009	0.14702218754790053	0.612064306339493	-1.831887572314645
lin10231_a_64	RP5-944M2.3	135	153	161	182	-0.084695944455483	0.084695944455482	-0.373829794259278	-0.174689786886902	437	472	181	490	-0.007466343021659938	0.007466343021660382	-1.2381548082268654	-0.0611171656079339
lin10231_a_69	RP5-944M2.3	121	183	220	149	-0.260240641029746	0.260240641029747	-0.053301122631742	-0.451948268051428	277	300	339	116	-0.00865593121494257	0.008655931214943013	0.045358820293010194	-1.1151179470628232
lin10231_a_70	RP5-944M2.3	62	166	439	206	-0.56288722627398	0.56288722627398	1.2448573478095	0.35081260515895	266	332	348	294	-0.09460452742289549	0.09460452742289549	0.03986048105201423	-0.16165182414297474
lin10231_a_9939	RP5-944M2.3	15	23	73	143	NA	NA	NA	NA	26	44	80	185	NA	NA	NA	NA
lin10231_a_9940	RP5-944M2.3	141	210	168	294	-0.25642622612573	0.25642622612573	-0.548990095166297	0.188856262929158	230	356	218	183	-0.22341925936836882	0.22341925936836882	-0.46372434242265603	-0.6537654449194985
lin10231_a_9943	RP5-944M2.3	159	282	406	384	-0.374337936573796	0.374337936573796	0.276878145001861	0.268432128868949	364	465	473	728	-0.11374716416820219	0.11374716416820174	0.018317515651925298	0.5797060514238415
lin10231_a_9951	RP5-944M2.3	104	163	249	104	-0.275615260584737	0.275615260584737	0.256913404517502	-0.682925033408104	291	323	870	1052	-0.023690942405420135	0.02369094240542058	1.1826718338731061	1.4405646748533742
lin10231_s_66	RP5-944M2.3	145	175	304	192	-0.124654512012297	0.124654512012297	0.266922271776826	-0.237174447475229	201	236	321	118	-0.05442120894317215	0.054421208943171706	0.30879363036704666	-0.7699036059278717
lin10231_s_76	RP5-944M2.3	189	189	356	302	-0.009459638259601	0.009459638259602	0.256854858470453	0.109403428011841	424	430	1086	1330	0.03269063156936802	-0.03269063156936758	1.0698172197539453	1.348489206297078
lin10231_s_9937	RP5-944M2.3	2	NA	NA	76	NA	NA	NA	NA	38	84	42	28	-0.2617965267914898	0.2617965267914899	-0.2949488941827044	-0.49822847010782745
lin10231_s_9940	RP5-944M2.3	208	248	252	234	-0.122653835213601	0.122653835213602	-0.413134581778314	-0.44373893008233	290	477	689	681	-0.2702734901950308	0.2702734901950312	0.6296207010993649	0.6153210059208862
lin10231_s_9946	RP5-944M2.3	NA	NA	NA	NA	NA	NA	NA	NA	0	0	0	0	NA	NA	NA	NA
lin10231_s_9949	RP5-944M2.3	458	474	468	801	-0.033613064717324	0.033613064717325	-0.573198858926453	0.218295210499545	944	1142	124	233	-0.08549494514791345	0.08549494514791434	-2.7194711803251272	-2.05976655164829
lin10233_s_66	RP5-944M2.3	237	166	432	301	0.215572523674437	-0.215572523674437	0.445289056443055	0.042046879352805	319	554	108	700	-0.30892774163163317	0.3089277416316327	-1.653490129141657	0.49653691600574046
lin10234_a_68	RP5-944M2.3	391	416	829	1321	-0.051968383857974	0.051968383857974	0.39348552739776	1.10781638946033	1279	1188	1531	1102	0.09599014172513076	-0.09599014172512987	0.12722097908260377	-0.32351250133643017
lin10235_a_62	RP5-944M2.3	186	263	309	353	-0.231428253946863	0.231428253946863	-0.125884138945228	0.107566675568162	431	381	217	659	0.11937162152542058	-0.11937162152542102	-0.8960860209213672	0.46735572426457406
lin10235_a_65	RP5-944M2.3	343	291	479	504	0.098992997085036	-0.098992997085035	-0.020418805688259	0.112660721533212	564	483	617	494	0.14338101752673715	-0.1433810175267376	0.05497218324663722	-0.23118852000810275
lin10236_a_60	RP5-944M2.3	422	297	992	803	0.224756256283495	-0.224756256283495	0.814507438248884	0.59109498094887	965	1193	578	556	-0.10049499748389668	0.10049499748389579	-0.9945159898148153	-1.0437118880374845
lin10236_s_690	RP5-944M2.3	203	220	470	254	-0.060836082885209	0.060836082885209	0.477944631511306	-0.249711527530175	557	529	1142	688	0.07638368888061553	-0.07638368888061553	0.8285678882510052	0.14849553025042628
lin10237_a_837	RP5-944M2.3	508	709	922	1001	-0.240123219775318	0.240123219775318	-0.00366431153891	0.178041967466834	993	1097	636	799	-0.023398783771969356	0.023398783771968468	-0.8317727096377894	-0.5287845987253541
lin10237_s_65	RP5-944M2.3	93	125	165	296	-0.178010853095454	0.178010853095454	-0.009568711124951	0.757534404930369	170	142	98	158	0.12956855207231288	-0.12956855207231288	-0.56806875161058	-0.11347509346490403
lin10237_s_66	RP5-944M2.3	456	256	481	558	0.374662230825995	-0.374662230825995	-0.122727405597204	0.14116489014773	882	814	3895	399	0.09844599608240223	-0.09844599608240223	1.9507162837612642	-1.1433463863841031
lin10237_s_76	RP5-944M2.3	58	61	146	22	-0.032155093873038	0.032155093873038	0.490149172269537	-1.026226571082	83	100	111	407	-0.05372592495558903	0.05372592495558903	0.06510267582499196	1.4927297463311413
lin10238_s_66	RP5-944M2.3	178	161	225	356	0.052844323149674	-0.052844323149674	-0.180098858360771	0.457726031333606	410	418	171	151	0.02922615313727972	-0.029226153137279276	-1.180066070597268	-1.3073469084185696
lin10239_a_2359	RP5-944M2.3	294	294	252	461	-0.009915003886835	0.009915003886834	-0.748503566711555	0.089453012427873	397	525	1876	487	-0.13730216696569508	0.13730216696569508	1.737777064691413	-0.076442086345061
lin10239_a_2368	RP5-944M2.3	307	489	699	1055	-0.32319436476872	0.32319436476872	0.212032839220239	0.84577979221594	718	575	1208	1940	0.19049637966208532	-0.19049637966208532	0.6825819038806329	1.3393907281049713
lin10239_a_2373	RP5-944M2.3	161	237	404	238	-0.253404373963164	0.253404373963163	0.376030481518667	-0.233400219403983	350	358	249	483	0.026604303302952825	-0.026604303302952825	-0.5703963272304038	0.23536631656367923
lin1023_a_42498	RP11-191G24.1	73	89	212	186	-0.114242747182937	0.114242747182937	0.608609238250041	0.511391132007768	110	139	31	358	-0.08331885748770174	0.08331885748770151	-1.1012844399142687	1.0469264364960025
lin1023_a_42505	RP11-191G24.1	356	360	279	525	-0.017548252182172	0.017548252182172	-0.883736101577048	0.001004192015719	696	656	580	289	0.08289885945608555	-0.08289885945608555	-0.36494327443758534	-1.2307112649339755
lin1023_a_42506	RP11-191G24.1	706	762	1133	1031	-0.063501517903815	0.063501517903814	0.004789068269178	-0.057854939160074	1440	1575	385	990	-0.016830111344727783	0.016830111344727783	-1.9779603128874332	-0.7463763552421243
lin1023_a_42516	RP11-191G24.1	760	610	822	1268	0.141916744269282	-0.141916744269283	-0.335339640194204	0.333352984943328	1340	1488	536	996	-0.027296030395620896	0.027296030395620896	-1.4705766417930448	-0.6487734706162493
lin1023_s_42514	RP11-191G24.1	206	209	289	434	-0.018762793957802	0.018762793957801	-0.12646629656879	0.4612051920756	468	454	958	340	0.06150256935037168	-0.06150256935037168	0.8016546871747363	-0.5355530553547956
lin1023_s_64	RP11-191G24.1	132	74	305	197	0.316606763998104	-0.316606763998105	0.824967233052243	0.34736643873391	132	213	112	42	-0.22237671793718605	0.22237671793718583	-0.533765335978871	-1.262934825389403
lin1023_s_80	RP11-191G24.1	13	17	52	NA	NA	NA	NA	NA	54	58	2	0	-0.0021687505460998846	0.0021687505460997736	-0.9450786434132374	-0.98923805727317915
lin10241_s_10345	RP5-944M2.3	294	324	294	390	-0.07423315039902	0.074233150399021	-0.620747885528705	-0.194925527913122	609	519	386	1588	0.14759098301417062	-0.14759098301417017	-0.6394190530078792	1.2371521751290375
lin10241_s_10355	RP5-944M2.3	254	229	380	224	0.057261096929132	-0.057261096929132	0.030013728254307	-0.574095640135569	415	426	2799	444	0.02493618469953951	-0.024936184699539066	2.4050633483240933	-0.08770324656362716
lin10241_s_10356	RP5-944M2.3	57	35	245	140	0.209713140356076	-0.209713140356077	1.35672679025823	0.756983923723884	255	239	1410	187	0.0763440837705538	-0.07634408377055424	2.099266461763717	-0.4521668735310804
lin10242_a_60	RP5-944M2.3	181	316	279	383	-0.369290268591133	0.369290268591133	-0.358194616552997	0.109698080918001	575	629	175	324	-0.016055819278998573	0.016055819278999017	-1.639170030283311	-0.9399168750504359
lin10242_a_63	RP5-944M2.3	297	207	541	566	0.224236435174336	-0.224236435174336	0.457686040998258	0.584302725094493	609	537	4008	334	0.12545814377185405	-0.12545814377185405	2.5152041562818237	-0.8375519779636971
lin10242_a_73	RP5-944M2.3	39	23	91	88	NA	NA	NA	NA	128	97	60	9	0.16365280605600607	-0.1636528060560063	-0.6205887594002134	-1.3820152246179718
lin10242_s_416	RP5-944M2.3	159	129	80	227	0.117136151662677	-0.117136151662678	-1.10026652875788	0.094420542694148	306	324	3	334	0.005036716820968845	-0.005036716820969289	-2.6441348689853683	-0.07875466883052784
lin10243_a_67	RP5-944M2.3	325	597	814	858	-0.422374658702539	0.422374658702539	0.245261007588088	0.385222864118785	944	979	761	1025	0.019748479092057458	-0.019748479092057458	-0.4826106596858959	-0.08108358208313682
lin10243_a_68	RP5-944M2.3	160	129	109	331	0.120981261591036	-0.120981261591036	-0.798551026701442	0.563838671999277	211	187	39	321	0.10439798938541811	-0.10439798938541811	-1.4863514061310221	0.41333174710776266
lin10244_s_66	RP5-944M2.3	234	314	485	535	-0.202119297811705	0.202119297811705	0.196646962815551	0.393067203668081	388	607	452	1187	-0.24663379615916137	0.24663379615916137	-0.2524423630632753	1.0257740629344854
lin10253_a_4653	RP5-944M2.3	201	116	159	218	0.32569895216937	-0.325698952169371	-0.4678696733369	-0.038487098663349	284	394	225	87	-0.16149403599780987	0.16149403599780987	-0.6168060744140833	-1.5510600396887346
lin10253_a_4658	RP5-944M2.3	133	122	139	160	0.042180047131211	-0.042180047131211	-0.393840782860152	-0.179953021423497	79	97	8	1	-0.06117965552775062	0.06117965552775084	-1.1771360929173362	-1.3239331858227499
lin10253_a_67	RP5-944M2.3	NA	NA	NA	NA	NA	NA	NA	NA	2	0	0	0	NA	NA	NA	NA
lin10253_s_4653	RP5-944M2.3	58	42	107	119	0.141772589922434	-0.141772589922434	0.330522228075989	0.494137177460601	167	158	126	80	0.06455505275094886	-0.06455505275094886	-0.3841621199511638	-0.7825876943901049
lin1025_s_66	RP4-657D16.3	233	249	332	269	-0.052663988461722	0.052663988461721	-0.142103709128378	-0.346039693455182	419	483	250	49	-0.04915186873215749	0.04915186873215749	-0.8685305754068118	-2.339633414258124
lin10265_a_70	RP11-407A16.3	116	60	55	12	0.347512011635421	-0.347512011635421	-0.821157442678542	-1.63944942762545	148	146	0	0	0.041103931704795205	-0.041103931704795205	-1.8432323585761996	-1.8432323585761996
lin10265_a_71	RP11-407A16.3	111	91	322	218	0.10366405139611	-0.10366405139611	0.883694961108768	0.459326039557304	298	239	38	166	0.17004940402128632	-0.17004940402128677	-1.8429950057667814	-0.6717728424294322
lin10265_a_79850	RP11-407A16.3	410	543	670	515	-0.20156619040037	0.201566190400371	-0.110528099893295	-0.398514268582923	780	957	691	694	-0.09415085173285931	0.09415085173285931	-0.4656576662142071	-0.4588346471791782
lin10265_s_65	RP11-407A16.3	58	61	158	58	-0.032155093873038	0.032155093873038	0.578988493639039	-0.373077207709619	169	146	220	269	0.11211970595478027	-0.11211970595478049	0.2294871000326415	0.45983435663734795
lin10265_s_66	RP11-407A16.3	210	167	555	382	0.134373719198032	-0.134373719198032	0.851317403331636	0.422581317534037	226	320	206	664	-0.1681090499501252	0.1681090499501252	-0.4506783016982645	0.9802408147403856
lin10267_a_24532	RP11-407A16.3	149	112	168	454	0.160360528195788	-0.160360528195787	-0.198890231090345	1.10240262624287	337	266	264	433	0.18302131370861918	-0.18302131370861963	-0.29944841332572114	0.30063615739784577
lin10268_a_12422	RP11-407A16.3	119	104	156	162	0.069022463249257	-0.069022463249257	-0.106965943781693	-0.00765949639856	218	175	49	41	0.15925714064404417	-0.1592571406440444	-1.3357179330426638	-1.440846644110924
lin10268_a_12423	RP11-407A16.3	85	51	127	109	0.250902223752537	-0.250902223752537	0.22679182198696	0.116573124319092	142	133	39	22	0.06679090593744741	-0.06679090593744719	-1.0906921094695359	-1.3496674357100553
lin10268_a_12427	RP11-407A16.3	44	63	103	296	-0.176246743569626	0.176246743569626	0.229499771661982	1.50741230558275	158	225	14	47	-0.15963638401336633	0.15963638401336633	-1.829341175870942	-1.3217102742389495
lin10269_a_25997	RP11-407A16.3	236	352	577	585	-0.272704542822486	0.272704542822486	0.346851860653041	0.431634660210356	917	685	334	183	0.24028307017251516	-0.24028307017251516	-1.273525001683058	-1.9601248655285644
lin10269_s_26002	RP11-407A16.3	73	82	90	107	-0.069615120454223	0.069615120454223	-0.286176407039917	-0.061512942550489	175	186	162	60	0.0024357182028049706	-0.0024357182028045266	-0.24745363452626457	-1.1110439588439038
lin10269_s_26008	RP11-407A16.3	150	135	93	84	0.054467870085259	-0.054467870085259	-0.946791148177031	-0.998223830028991	81	88	177	106	-0.00754049657514444	0.007540496575144662	0.5932523198023003	0.09136708159534557
lin10269_s_26016	RP11-407A16.3	231	267	450	436	-0.103675750831969	0.103675750831969	0.212735665157135	0.235972566611867	405	531	359	104	-0.13202319883779756	0.132023198837798	-0.47866242334431064	-1.8083276011416758
lin1026_a_64	RP4-657D16.3	241	92	269	218	0.573617209306156	-0.573617209306155	0.175242046627724	-0.022732165751804	388	340	369	1031	0.12315254400009046	-0.12315254400009046	-0.1354750764643522	1.203457383041226
lin1026_a_68	RP4-657D16.3	442	304	344	513	0.240730538375057	-0.240730538375057	-0.651619348132997	-0.06312473216461	716	710	909	230	0.049316663469230804	-0.049316663469230804	0.15867322472255463	-1.5658254212199507
lin1026_s_66	RP4-657D16.3	167	115	298	129	0.214856051996387	-0.214856051996387	0.408657649786841	-0.525360809285894	240	225	71	206	0.07531210049120984	-0.07531210049121029	-1.275564420010046	-0.2764869171599904
lin10270_a_42649	RP11-407A16.4	142	87	249	125	0.273523879879867	-0.273523879879867	0.441304062062422	-0.303242034054172	409	350	10	82	0.1386935400635343	-0.1386935400635343	-2.7299566769743375	-1.7522185292679004
lin10270_a_42650	RP11-407A16.4	368	491	638	564	-0.205345266926822	0.205345266926822	-0.035165810230687	-0.135021140369278	613	514	385	202	0.1581940125765331	-0.1581940125765331	-0.6406882214859579	-1.3942993178007366
lin10270_s_42656	RP11-407A16.4	122	89	83	158	0.170823741148826	-0.170823741148826	-0.693912783908183	0.036285708905666	240	156	322	283	0.2763363984829632	-0.2763363984829632	0.43870511867607487	0.28616820000363674
lin10270_s_42659	RP11-407A16.4	78	43	159	37	0.282161215420647	-0.282161215420647	0.59913285058164	-0.704554678607484	122	193	16	7	-0.20687000288331103	0.20687000288331103	-1.573077939292382	-1.7443544644466833
lin10271_s_19221	RP11-407A16.4	270	330	422	378	-0.142291995040503	0.142291995040503	-0.112535236401398	-0.192022664071266	504	801	504	846	-0.2633379055625733	0.2633379055625733	-0.4662692733849263	0.21449829394624098
lin10271_s_66	RP11-407A16.4	182	253	655	444	-0.219779863616619	0.219779863616619	0.900758232859358	0.446300974801544	471	524	237	478	-0.02669104201885153	0.026691042018851974	-1.057183759141214	-0.2083262368780865
lin10273_a_1276	RP11-407A16.7	73	100	112	178	-0.179229325806023	0.179229325806023	-0.174847093247351	0.394613252426187	59	103	7	18	-0.20507287999642942	0.20507287999642965	-1.1078754459584437	-0.900743970982956
lin10273_a_65	RP11-407A16.7	475	642	1017	698	-0.217168638217498	0.217168638217497	0.246419163518957	-0.203128831063855	948	932	1380	750	0.056065769423979894	-0.05606576942398078	0.35528736834819163	-0.4703042010721217
lin10273_a_66	RP11-407A16.7	513	673	944	947	-0.197285608232933	0.197285608232933	0.058303575883437	0.130704452050475	1014	1321	654	925	-0.13688107668904603	0.13688107668904692	-0.937267564325313	-0.4743426641653592
lin10273_s_1277	RP11-407A16.7	596	556	902	980	0.037443705144484	-0.037443705144485	0.024411489522245	0.206958393669378	1062	1192	286	590	-0.034387298653856035	0.034387298653856035	-1.9340419168026144	-1.0316793761315295
lin10273_s_1282	RP11-407A16.7	97	49	168	118	0.342215439877538	-0.342215439877539	0.484441285895964	0.146539916521806	162	184	223	18	-0.03361716296485073	0.03361716296485051	0.14469931976456651	-1.6580625655274503
lin10273_s_1288	RP11-407A16.7	152	189	218	277	-0.14423923790006	0.14423923790006	-0.22083054646812	0.13495867650187	348	340	170	253	0.054886071349731225	-0.054886071349731225	-0.9540894670716373	-0.515709866884503
lin10273_s_66	RP11-407A16.7	51	67	179	61	-0.140546039426683	0.140546039426684	0.736339494573199	-0.316011246690245	109	134	58	303	-0.0692260458753946	0.0692260458753946	-0.7186958572900918	0.8684768219444245
lin10274_a_3670	RP11-407A16.7	469	231	364	458	0.460325145010261	-0.460325145010261	-0.439885570653963	-0.074981343403215	301	281	1108	208	0.08095240880891597	-0.08095240880891552	1.573577579201344	-0.5313888722548517
lin10274_a_3671	RP11-407A16.7	263	152	157	107	0.33718319228522	-0.33718319228522	-0.816280512908755	-1.18043047081557	255	232	10	340	0.09350832435355994	-0.09350832435355949	-2.193256224292994	0.25103111242051845
lin10274_a_65	RP11-407A16.7	205	82	218	179	0.532960941825144	-0.532960941825144	0.084221939094631	-0.091772097570416	294	292	4	98	0.04363824617162404	-0.043638246171623596	-2.5354941238103863	-1.2866153860057843
lin10274_a_66	RP11-407A16.7	254	221	459	449	0.08010112018963	-0.08010112018963	0.299918842562597	0.335855371975926	379	394	291	177	0.016719617355684058	-0.016719617355683614	-0.49859042931304787	-1.0558279496981235
lin10274_a_67	RP11-407A16.7	216	189	330	281	0.075096014929161	-0.075096014929161	0.075069470358538	-0.066335403068112	246	373	232	204	-0.2129966597336712	0.21299665973367166	-0.4622898440438199	-0.6045608359806356
lin10274_a_68	RP11-407A16.7	138	253	297	375	-0.389290345469627	0.389290345469627	0.032432925546183	0.394346770296767	391	473	409	472	-0.0796344586056228	0.0796344586056228	-0.2206235962692773	-0.03929246878301873
lin10274_s_3681	RP11-407A16.7	303	303	530	348	-0.009940588008313	0.009940588008314	0.169689344252347	-0.318355311716974	793	715	471	241	0.11330814519718402	-0.11330814519718446	-0.7771537179135519	-1.5862290147933975
lin10274_s_66	RP11-407A16.7	87	96	183	92	-0.062718594084023	0.062718594084023	0.298809187797375	-0.396030711205881	148	151	602	113	0.02369581379163921	-0.023695813791638987	1.5117204306007506	-0.3972186961321318
lin10275_a_16268	LINC00943	483	357	534	431	0.19411647405067	-0.19411647405067	-0.24255220720599	-0.461533595787204	874	749	437	436	0.1480939632290199	-0.1480939632290199	-0.9686501413833564	-0.9704790178047373
lin10275_a_16269	LINC00943	152	299	95	213	-0.440393087955379	0.440393087955378	-1.43669086046355	-0.485540513750604	303	252	156	190	0.14936384574537476	-0.1493638457453743	-0.7776526604152514	-0.5697288720684281
lin10275_a_66	LINC00943	123	262	353	183	-0.480330560391991	0.480330560391991	0.297944892758139	-0.453613749709226	270	315	127	275	-0.05358021215697217	0.05358021215697217	-1.044656687897443	-0.21710347474198466
lin10275_a_72	LINC00943	2	30	57	24	NA	NA	NA	NA	83	121	34	5	-0.1433715722659994	0.1433715722659994	-0.8588129603580237	-1.3627831922271973
lin10275_s_16263	LINC00943	119	168	131	146	-0.216704025131325	0.216704025131325	-0.586442252592771	-0.411905691555901	279	232	8	125	0.14730141576002165	-0.1473014157600212	-2.286391499137337	-0.8975477475524192
lin10275_s_65	LINC00943	446	400	664	517	0.063473477930651	-0.063473477930651	0.028387825797909	-0.242223913676908	766	1134	707	826	-0.2222268462562158	0.22222684625621536	-0.5390986060046727	-0.33099091385792523
lin10275_s_66	LINC00943	31	63	126	56	-0.319663527361175	0.319663527361175	0.584060129855508	-0.147226153519119	124	206	89	18	-0.23509092048140934	0.23509092048140934	-0.6850133957440161	-1.5817742959990957
lin10275_s_75	LINC00943	156	84	157	168	0.349697715827918	-0.349697715827918	-0.142745725191187	-0.008623768887526	305	364	86	362	-0.06867496466316059	0.06867496466316103	-1.5552152076891768	-0.05044864075520694
lin10276_a_1147	LINC00943	158	254	602	349	-0.309843570581115	0.309843570581115	0.871752037225753	0.216630020604577	480	437	1185	618	0.10219108062423254	-0.10219108062423299	1.0989037764433496	0.22739854717285546
lin10276_a_1156	LINC00943	106	135	185	111	-0.150218986424504	0.150218986424504	0.003605187183811	-0.511129850685678	235	241	184	112	0.023403427944942212	-0.023403427944942212	-0.42710736898672375	-0.9202848425423606
lin10276_a_1164	LINC00943	166	167	194	258	-0.013008852216277	0.013008852216277	-0.336800765318874	0.069269747608014	250	234	103	116	0.076832234553462	-0.076832234553462	-1.0159585901585515	-0.9072485403550459
lin10277_s_72	LINC00943	233	361	463	492	-0.297844757935249	0.297844757935248	0.04502798476483	0.190897333133287	810	697	685	555	0.14460678242858016	-0.14460678242857972	-0.28933073607352666	-0.5631359328610142
lin10278_a_61	LINC00943	127	52	118	271	0.46958901795022	-0.46958901795022	-0.088620552687135	0.936892248270728	223	330	626	1380	-0.19465317748216204	0.19465317748216204	0.8907783591643605	1.9569568998204314
lin10278_a_65	LINC00943	9	NA	4	6	NA	NA	NA	NA	1	0	0	0	NA	NA	NA	NA
lin10278_a_66	LINC00943	196	136	389	390	0.215773484470523	-0.215773484470523	0.550966193128029	0.618443753803264	245	369	84	43	-0.20868231612816102	0.20868231612816057	-1.4514935981247408	-1.9177098237789143
lin10278_a_67	LINC00943	159	257	323	484	-0.31361980555823	0.31361980555823	0.042676433307447	0.634088014497753	316	306	377	73	0.05950002024182277	-0.059500020241823215	0.0831625796083788	-1.6002953206261141
lin10278_s_60	LINC00943	22	132	90	136	NA	NA	NA	NA	38	125	67	1	-0.44398287343683773	0.44398287343683784	-0.1725272427221718	-1.1797166567808717
lin10278_s_66	LINC00943	82	84	129	116	-0.021135338749166	0.021135338749166	0.010418449510119	-0.050823323553214	96	164	17	14	-0.23318073182209997	0.2331807318221002	-1.3523161010613598	-1.4063125627906083
lin10278_s_75	LINC00943	NA	NA	NA	NA	NA	NA	NA	NA	0	10	0	0	NA	NA	NA	NA
lin10278_s_76	LINC00943	64	117	176	172	-0.33664825539205	0.33664825539205	0.301083562301743	0.331600545613507	43	68	41	116	-0.13822734286266447	0.13822734286266436	-0.2605759548362767	0.5158355793466454
lin10278_s_79	LINC00943	559	601	1175	873	-0.060215588765659	0.060215588765658	0.381073359611399	0.037731733059452	1343	1797	1304	2930	-0.15713166075104912	0.15713166075104823	-0.41494381153357374	0.7160452417358583
lin10279_s_18148	LINC00943	38	99	58	112	-0.480081441729415	0.480081441729415	-0.480892548193453	0.189044054320163	110	109	91	136	0.03539808538667777	-0.03539808538667777	-0.278323321994008	0.08950581108501687
lin10279_s_18149	LINC00943	283	334	767	337	-0.119523300736144	0.119523300736144	0.649430107518698	-0.379447694416281	490	520	264	278	0.003875430780136302	-0.003875430780136302	-0.9540163225516012	-0.8927979032072244
lin1027_a_66	RP4-657D16.3	478	429	1070	766	0.063263131993336	-0.063263131993336	0.588667279161618	0.195741150799954	923	1069	1720	1095	-0.055574027433824114	0.055574027433824114	0.5850426152998445	-0.035902006852523094
lin1027_s_66	RP4-657D16.3	266	279	542	385	-0.041069714741626	0.041069714741626	0.339424393298331	-0.047400441112481	618	635	211	473	0.02530660082446934	-0.02530660082446934	-1.4909166274727617	-0.5252471173999895
lin1027_s_73	RP4-657D16.3	368	476	674	699	-0.184176701225457	0.184176701225457	0.06032808934197	0.1767935091768	781	773	474	613	0.050882590551724505	-0.05088259055172406	-0.810955399774318	-0.47850362308145833
lin10281_a_65	LINC00943	236	232	508	295	0.00131827004947	-0.001318270049469	0.450639563930447	-0.192299823950738	396	461	780	171	-0.05512546679378927	0.055125466793788824	0.6227409601171745	-1.2194356566456295
lin10281_s_66	LINC00943	154	101	394	320	0.239611629024616	-0.239611629024616	0.890818000130753	0.685918545378179	227	316	84	404	-0.15788658301794545	0.15788658301794545	-1.31142474808917	0.34822887987638085
lin10282_a_68	LINC00943	221	218	416	328	-8.84156826742e-4	8.84156826742e-4	0.269203083315083	0.025065446380201	464	467	716	452	0.03790164799346485	-0.03790164799346485	0.39943263045182675	-0.19528728485168978
lin10282_s_66	LINC00943	82	111	138	210	-0.177327297629597	0.177327297629597	-0.072164870466246	0.470350371790565	130	179	68	376	-0.1336965942306858	0.1336965942306858	-0.843666485815326	0.8916914250837291
lin10282_s_73	LINC00943	283	289	446	469	-0.023679828461281	0.023679828461281	0.017109047344136	0.148633863336068	386	513	419	80	-0.14009051222817348	0.14009051222817392	-0.23465269663270627	-1.9775129946585008
lin10288_s_66	LINC00944	76	55	145	75	0.155318902897348	-0.155318902897348	0.396086970310544	-0.230583810735134	150	85	180	136	0.30340643973935677	-0.303406439739357	0.3299373892589297	0.04432416011219775
lin10289_a_1661	LINC00944	164	178	263	207	-0.060128110883753	0.060128110883754	-2.42448292981e-4	-0.23284007189525	273	275	355	111	0.03471331340341299	-0.03471331340341299	0.16233971474263686	-1.0948355920455164
lin10289_a_1662	LINC00944	175	337	402	499	-0.433073856591997	0.433073856591996	0.086850574242955	0.436906129224806	424	559	143	338	-0.13628885601640617	0.13628885601640617	-1.571121325365881	-0.6137090343211238
lin10289_a_1663	LINC00944	357	355	519	469	-0.006308825799898	0.006308825799899	-0.072612214097698	-0.141848331340839	764	693	141	1916	0.10901588412296581	-0.10901588412296537	-2.113661330268803	1.1571336875478373
lin10289_a_63	LINC00944	70	48	268	103	0.17630867053474	-0.17630867053474	1.22910237328238	0.188304837989732	183	211	169	265	-0.04306992620728822	0.04306992620728867	-0.29834992393893556	0.19975550433172096
lin10289_s_1664	LINC00944	NA	NA	NA	NA	NA	NA	NA	NA	0	0	0	0	NA	NA	NA	NA
lin10289_s_66	LINC00944	322	494	680	576	-0.298553851536285	0.298553851536285	0.136071385555734	-0.021791595211121	638	828	856	208	-0.13063613066740887	0.13063613066740842	0.05182345355157203	-1.7039926228733013
lin1028_a_10195	RP11-91A18.4	395	386	313	400	0.005385592745081	-0.005385592745081	-0.85547361481164	-0.475694422459299	576	617	2423	407	-0.0022133987356980356	0.0022133987356984797	1.749824921416085	-0.6488832400739586
lin1028_a_10196	RP11-91A18.4	51	72	75	129	-0.177667464286853	0.177667464286853	-0.212932512572037	0.384561222461937	83	108	14	21	-0.08920253188622462	0.08920253188622462	-1.1326528558793005	-1.0088910241244677
lin1028_a_71	RP11-91A18.4	99	85	122	132	0.076007738838518	-0.076007738838518	-0.159551032765107	-0.020709940743425	168	174	575	188	0.016410665857978124	-0.016410665857977902	1.3091846532790599	-0.031111878531563386
lin1028_s_74	RP11-91A18.4	NA	NA	NA	NA	NA	NA	NA	NA	0	0	0	0	NA	NA	NA	NA
lin10290_s_61	LINC00944	219	184	174	268	0.100747670044382	-0.100747670044382	-0.698565411928658	-0.117784440799724	479	376	172	143	0.1955656192187729	-0.1955656192187729	-1.2072260468099767	-1.3952543860932953
lin10290_s_66	LINC00944	356	303	564	762	0.097166372097179	-0.097166372097179	0.145753060341169	0.620413514715037	752	839	1040	196	-0.029670389995687607	0.029670389995687607	0.19601449600206866	-1.8877694578779298
lin10291_s_1617	LINC00944	407	451	1041	980	-0.079713013518537	0.079713013518537	0.625674669656097	0.610230144718022	687	636	519	435	0.09467570759054356	-0.094675707590544	-0.4792561527932686	-0.7025170898990667
lin10291_s_1618	LINC00944	27	70	107	57	NA	NA	NA	NA	150	115	163	51	0.16663513394545237	-0.16663513394545237	0.08912996003830975	-0.8892615689629024
lin10292_a_62	LINC00944	196	111	206	120	0.335331066515051	-0.335331066515051	-0.124523638880657	-0.683348134225888	165	255	31	134	-0.20881968782205007	0.20881968782205007	-1.6418639232330086	-0.5842689676938031
lin10292_a_63	LINC00944	87	100	105	233	-0.085678398638836	0.085678398638837	-0.335098095713623	0.624477489872672	209	143	9	134	0.24129864840067183	-0.24129864840067183	-1.833257336731511	-0.39720561371743246
lin10292_a_64	LINC00944	131	111	148	215	0.088228919179139	-0.088228919179139	-0.260110624322901	0.233265045076306	252	375	917	110	-0.20209239072512286	0.20209239072512242	1.2476187732198856	-1.2444322951466782
lin10292_a_856	LINC00944	220	140	295	192	0.271746414873175	-0.271746414873175	0.106091800366074	-0.360085202674861	391	280	634	1794	0.2456699744092803	-0.24566997440927985	0.6657282836225984	2.0788992749226285
lin10292_s_66	LINC00944	116	71	171	180	0.262258867829618	-0.262258867829618	0.220872899013949	0.337944594228508	341	323	233	466	0.07367820946327663	-0.07367820946327663	-0.5665134718226352	0.26933940807382406
lin10292_s_862	LINC00944	455	324	857	895	0.218172163401656	-0.218172163401656	0.504199786931047	0.631722116542756	891	918	203	481	0.02412660232927699	-0.02412660232927699	-2.025879600830335	-0.9963497929694229
lin10293_a_65	LINC00944	189	381	410	439	-0.46715936632192	0.46715936632192	-0.01769414551092	0.136683961263544	595	425	489	574	0.2603234476765821	-0.2603234476765821	-0.19879382336385953	0.008448315593888811
lin10295_a_8659	LINC00944	249	123	404	270	0.428598761206942	-0.428598761206942	0.506780431606803	0.054067641189905	669	332	1011	1012	0.49212722084654015	-0.4921272208465397	0.8360036020811004	0.8384792569055648
lin10295_a_8660	LINC00944	82	19	72	39	NA	NA	NA	NA	169	155	687	808	0.08108138209022142	-0.08108138209022142	1.6002805337942263	1.8168215267345453
lin10296_a_2439	LINC00944	105	141	330	257	-0.181743953265747	0.181743953265747	0.693182758234466	0.439983104315429	268	325	169	607	-0.07708249083261709	0.07708249083261665	-0.7729651115731841	0.7527141583059991
lin10296_a_2445	LINC00944	610	567	873	709	0.039978407047516	-0.039978407047517	-0.050028961467596	-0.267598173905522	1068	1052	1289	629	0.05511063374199754	-0.05511063374199843	0.09740731987729401	-0.866381785943227
lin10296_a_60	LINC00944	214	275	444	364	-0.171950356281382	0.171950356281382	0.224698072651385	0.02946670043295	523	683	211	103	-0.13272735481413367	0.13272735481413322	-1.429406938102899	-2.147077603257832
lin10296_a_61	LINC00944	132	89	226	298	0.217347890904053	-0.217347890904053	0.354146942890795	0.758663622918327	225	281	12	35	-0.09228315227363604	0.09228315227363604	-2.193899181444347	-1.8135620541640998
lin10296_a_69	LINC00944	268	253	330	538	0.027722587472743	-0.027722587472743	-0.250914369327079	0.454439243776485	350	450	449	1701	-0.11729958197379231	0.11729958197379275	-0.00212420151217918	1.7809872964796627
lin10296_s_66	LINC00944	44	50	135	97	-0.064628782936051	0.064628782936051	0.627143768193015	0.330155537593645	93	117	5	11	-0.07666210021370423	0.07666210021370423	-1.397102974410119	-1.2772075082553247
lin10296_s_71	LINC00944	112	136	105	163	-0.123066046465153	0.123066046465153	-0.656051023298996	-0.122314649447819	207	327	482	316	-0.23182617447835652	0.23182617447835607	0.6016243571614144	0.08012391638223049
lin10296_s_76	LINC00944	145	135	218	204	0.033927175206853	-0.033927175206853	0.014527766658488	-0.006101944290716	304	404	141	200	-0.1359035127981736	0.1359035127981736	-1.168658627547069	-0.803373936076587
lin10297_a_12875	LINC00944	121	39	246	86	0.569608403821153	-0.569608403821152	0.9125871587276	-0.203754944491888	220	217	143	70	0.04530073553532432	-0.045300735535324765	-0.5888956340091844	-1.2143557691976705
lin10297_a_12876	LINC00944	135	44	105	177	0.582189179381602	-0.582189179381602	-0.170093128974938	0.459460668806837	233	266	182	447	-0.03938361767465137	0.03938361767465137	-0.49157516686164704	0.5630953495744899
lin10297_a_70	LINC00944	663	587	714	522	0.073673314777203	-0.073673314777204	-0.406521810238763	-0.762852767643817	1242	998	540	472	0.1949742999131754	-0.19497429991317627	-1.1336376463481646	-1.3047865300953165
lin10297_s_66	LINC00944	237	393	574	455	-0.343947622421868	0.343947622421868	0.263157975647429	0.019039014456148	622	666	994	817	-0.001954746537457197	0.001954746537457197	0.4157685163294542	0.15285612102681334
lin10299_s_11092	LINC00944	314	361	731	594	-0.102938058510899	0.102938058510899	0.46338255884216	0.248667617835166	569	607	595	303	4.947607101049023e-4	-4.947607101049023e-4	-0.1468729611646733	-0.9897746729879415
lin1029_a_887	TXNDC12-AS1	168	289	134	264	-0.356571922067859	0.356571922067859	-1.11642690577425	-0.26040663950277	276	397	71	375	-0.18348659411301504	0.18348659411301504	-1.700489390725783	-7.496870096810326e-4
lin1029_a_890	TXNDC12-AS1	169	59	323	228	0.581712554139002	-0.581712554139002	0.86289124730121	0.489255146304277	212	225	298	228	0.003369666586246378	-0.003369666586245934	0.217097617679197	-0.0916527982728863
lin1029_a_895	TXNDC12-AS1	56	57	136	73	-0.015815480113104	0.015815480113104	0.461940767532647	-0.119050564577905	70	95	13	8	-0.10201334513710392	0.10201334513710392	-1.0212361004751607	-1.1175167855011163
lin1029_s_61	TXNDC12-AS1	9	15	NA	NA	NA	NA	NA	NA	3	3	158	0	NA	NA	NA	NA
lin1029_s_66	TXNDC12-AS1	164	111	114	110	0.224189422773366	-0.224189422773366	-0.678987089291996	-0.664795007195154	275	348	15	364	-0.10360908377404066	0.10360908377404066	-2.38667366784395	0.046907735265659944
lin1029_s_74	TXNDC12-AS1	173	161	213	45	0.035128761033681	-0.035128761033681	-0.228489126716724	-1.7329803756206	250	241	65	7	0.05978390219712848	-0.059783902197128036	-1.404607024237801	-2.262824841291532
lin1029_s_80	TXNDC12-AS1	444	476	796	664	-0.05756331403955	0.05756331403955	0.160431684843197	-0.01973434030302	821	849	609	272	0.021520927319637728	-0.021520927319638172	-0.584931839015356	-1.5853590204136396
lin1029_s_884	TXNDC12-AS1	NA	NA	NA	NA	NA	NA	NA	NA	0	0	0	0	NA	NA	NA	NA
lin1029_s_895	TXNDC12-AS1	158	191	268	313	-0.127227104781154	0.127227104781154	0.001825531135351	0.259473328096697	317	371	155	63	-0.05686880166294506	0.05686880166294506	-1.0457935238779883	-1.8296539000038197
lin102_a_2304	RP11-206L10.9	178	130	85	74	0.182313747935285	-0.182313747935285	-1.11710694104637	-1.20145648614068	3	5	4	0	NA	NA	NA	NA
lin102_s_2310	RP11-206L10.9	544	304	400	699	0.382379900288249	-0.382379900288249	-0.598264504827577	0.212949392566746	611	572	1092	787	0.08644349534179074	-0.08644349534179074	0.6555629299247063	0.21492262372075155
lin10301_a_67	RP11-983C2.2	183	193	178	153	-0.042870875064506	0.042870875064507	-0.588657973117436	-0.70614256017218	278	249	1185	112	0.10414125591902756	-0.10414125591902756	1.7849014611387752	-1.0390283854061708
lin10301_a_68	RP11-983C2.2	294	350	372	551	-0.125683419285697	0.125683419285697	-0.371782353737213	0.211650608152102	503	529	309	1953	0.009748276104639686	-0.00974827610464013	-0.7968568280244517	1.6381866769287825
lin10301_s_66	RP11-983C2.2	164	175	419	265	-0.049529322959884	0.049529322959884	0.60482251116521	0.081092111917004	412	604	404	1814	-0.20531615685420768	0.20531615685420723	-0.428007278749734	1.576975715691355
lin10306_s_66	RP11-983C2.2	119	182	229	340	-0.266550012940196	0.266550012940196	0.00842811156763	0.565506488655203	316	306	624	779	0.05950002024182277	-0.059500020241823215	0.7243870638530381	1.018492754840536
lin10307_a_1194	RP11-983C2.3	579	503	644	575	0.08618972543532	-0.086189725435319	-0.347041594329602	-0.433552759428843	1240	935	735	1497	0.23820300552214047	-0.23820300552214047	-0.6847368307674842	0.2823190103495721
lin10307_a_1195	RP11-983C2.3	552	531	735	617	0.016283680109544	-0.016283680109543	-0.171839024596744	-0.342649979492917	937	836	461	1195	0.12163316869901042	-0.12163316869900997	-1.022312937518679	0.24016803337634318
lin10307_a_1196	RP11-983C2.3	71	224	108	84	-0.683165596854897	0.683165596854897	-0.687693752381549	-0.890137836880189	274	182	33	13	0.2725694656726594	-0.27256946567265894	-1.711150267536533	-2.042744610132179
lin10307_a_61	RP11-983C2.3	99	79	201	223	0.115477895719296	-0.115477895719296	0.444520944128957	0.62889599630812	228	278	45	235	-0.07819622298247131	0.07819622298247131	-1.6769092181711245	-0.2230433328168573
lin10307_s_66	RP11-983C2.3	92	102	217	146	-0.066216235310265	0.066216235310264	0.436208025599232	0.031139405900095	157	236	301	147	-0.19047199177086038	0.19047199177086016	0.3679532905024878	-0.42086551169097075
lin10308_s_66	RP11-575F12.1	289	282	277	256	0.006223507432463	-0.006223507432462	-0.592412248690938	-0.629317432668232	357	313	396	131	0.12140188819846598	-0.12140188819846598	0.05464057875763739	-1.1812394038741838
lin10309_a_31285	RP11-575F12.1	341	155	653	460	0.496486441179031	-0.496486441179032	0.799953921971229	0.39647486184941	744	550	632	406	0.24339495331583816	-0.24339495331583771	-0.18186311429390445	-0.7469038398080254
lin10309_a_31292	RP11-575F12.1	457	365	731	546	0.141607325505671	-0.141607325505671	0.204066003167612	-0.124068922822981	815	688	918	185	0.15740698527567298	-0.15740698527567343	0.10575352446540398	-1.8714357261869545
lin10309_a_31293	RP11-575F12.1	292	261	524	265	0.063669061625882	-0.063669061625882	0.276854909964072	-0.542369502068494	627	617	1056	2011	0.05385407762747363	-0.05385407762747363	0.5430941800441613	1.4336714346429127
lin10309_a_31294	RP11-575F12.1	411	387	443	711	0.030419289792043	-0.030419289792044	-0.434840003719251	0.265916672363677	885	839	1105	402	0.0803780325371779	-0.08037803253717701	0.16847574026762757	-1.1567142360867648
lin10309_a_69	RP11-575F12.1	758	644	885	874	0.102613216850458	-0.102613216850459	-0.26954518633104	-0.218967185737804	1498	1481	4863	465	0.0533733787271613	-0.053373378727160414	1.4922439687091327	-1.7252251508337482
lin10309_s_66	RP11-575F12.1	391	448	748	738	-0.102204090843995	0.102204090843996	0.202588209818328	0.251447254250168	915	861	611	2071	0.08557544737464973	-0.08557544737464928	-0.6636553964394722	0.998287008739001
lin1030_a_624	TXNDC12-AS1	360	364	553	377	-0.017479589824363	0.017479589824363	-0.010226382420253	-0.451288749787917	904	811	320	306	0.11767120184041069	-0.1176712018404098	-1.428327503576424	-1.4808623019506082
lin1030_a_625	TXNDC12-AS1	347	354	567	662	-0.023400223854987	0.023400223854987	0.066506507330147	0.342145295145034	597	798	1239	1384	-0.1498009825175055	0.14980098251750507	0.6226166069313361	0.7759560272974566
lin1030_a_626	TXNDC12-AS1	208	130	116	56	0.280339752247908	-0.280339752247908	-0.902105048031347	-1.54535944017346	126	128	1	22	0.02474633643349633	-0.024746336433496552	-1.6718350011344485	-1.2694938849644055
lin1030_a_64	TXNDC12-AS1	191	160	407	250	0.100799709543948	-0.100799709543948	0.527447827416014	-0.030852997002897	516	516	192	54	0.04249714528970472	-0.04249714528970472	-1.3397566049627003	-2.4542910960714783
lin1030_a_70	TXNDC12-AS1	74	98	105	31	-0.160740953830333	0.160740953830333	-0.237258425433759	-1.20769174632062	155	111	4	291	0.2008252926236722	-0.2008252926236722	-1.6454178565336937	0.7338760494410974
lin1030_s_623	TXNDC12-AS1	165	414	432	235	-0.607679108618397	0.607679108618398	0.079222444006858	-0.633477569988597	221	239	28	136	-0.007461287020798402	0.007461287020798402	-1.8138185447615567	-0.6956220070672487
lin1030_s_624	TXNDC12-AS1	127	145	153	352	-0.08830705593015	0.088307055930151	-0.362618128136867	0.712102063467622	226	396	54	5	-0.3000397446140117	0.30003974461401217	-1.7744090511213009	-2.5454533903267023
lin1030_s_632	TXNDC12-AS1	120	75	45	105	0.253347061516091	-0.253347061516091	-1.11021182551794	-0.308977617952069	164	186	53	85	-0.03291874323357202	0.03291874323357158	-1.1598637650416808	-0.8112853349931493
lin1030_s_66	TXNDC12-AS1	396	244	339	404	0.3103901037672	-0.3103901037672	-0.452161302541429	-0.161065231888039	481	518	199	159	-0.00563927908731543	0.00563927908731543	-1.2577649313106822	-1.4945854177871272
lin10310_s_66	RP11-575F12.1	248	202	556	524	0.12192547594987	-0.121925475949871	0.627658109604519	0.614214706159355	597	658	214	517	-0.021090148907409123	0.021090148907409123	-1.4759438035537147	-0.41235125263207184
lin10310_s_70	RP11-575F12.1	85	75	199	30	0.05886329534482	-0.05886329534482	0.544391708217602	-1.15591543946442	160	139	25	90	0.10763560146156181	-0.10763560146156159	-1.386008763858416	-0.5966079513625775
lin10311_s_66	RP11-575F12.1	79	64	160	216	0.101280142413486	-0.101280142413486	0.411844926521921	0.822911430712385	135	108	124	54	0.14148997791919893	-0.1414899779191987	-0.09788523618505618	-0.7677115528638001
lin10313_a_60	RP11-575F12.1	310	346	689	697	-0.083032445163028	0.083032445163029	0.419759205124745	0.502446242801945	743	717	51	891	0.06760711193936819	-0.06760711193936819	-2.9496865849755864	0.10150070643009146
lin10313_a_61	RP11-575F12.1	230	89	145	422	0.561823368617925	-0.561823368617925	-0.507354430670343	0.86406168621369	334	340	533	109	0.029380016822461386	-0.029380016822461386	0.42134541888744437	-1.3628113517429754
lin10313_a_62	RP11-575F12.1	153	304	437	336	-0.447355821926141	0.447355821926141	0.347215476679673	0.069482900687904	377	400	89	343	0.0038897478045072376	-0.0038897478045072376	-1.7171933162979365	-0.3067094726197608
lin10313_a_7317	RP11-575F12.1	313	128	402	268	0.554944410005453	-0.554944410005453	0.326869262740106	-0.128684680929503	316	261	585	88	0.15449653786413942	-0.15449653786413897	0.7352369984969584	-1.3557058106537871
lin10313_a_7329	RP11-575F12.1	412	390	475	322	0.026860428738393	-0.026860428738393	-0.3496728136701	-0.791951581547525	417	625	590	917	-0.22013754179357115	0.22013754179357115	0.02428587116249359	0.6101221774607106
lin10318_a_1305	RP11-575F12.1	221	293	187	352	-0.193059778826453	0.193059778826453	-0.920039191504328	-0.076170964372229	416	397	61	432	0.07097352223045217	-0.07097352223045217	-2.0656862948393253	-0.07920068622648646
lin10319_a_69	RP11-575F12.2	29	185	240	123	NA	NA	NA	NA	156	229	19	112	-0.17654183964430747	0.1765418396443077	-1.7433810052714536	-0.661385142549008
lin10319_s_63	RP11-575F12.2	NA	NA	NA	NA	NA	NA	NA	NA	0	0	0	0	NA	NA	NA	NA
lin10319_s_66	RP11-575F12.2	NA	NA	35	NA	NA	NA	NA	NA	0	1	0	0	NA	NA	NA	NA
lin10319_s_72	RP11-575F12.2	NA	NA	NA	NA	NA	NA	NA	NA	0	0	0	0	NA	NA	NA	NA
lin10319_s_73	RP11-575F12.2	NA	NA	NA	NA	NA	NA	NA	NA	0	0	0	0	NA	NA	NA	NA
lin1031_s_201	RP4-631H13.2	117	107	184	179	0.04289826455425	-0.04289826455425	0.076642192046625	0.102060261604861	232	179	91	72	0.18309222814834225	-0.18309222814834225	-0.9292838666019516	-1.1168599455696093
lin1031_s_209	RP4-631H13.2	563	488	711	642	0.087606768493425	-0.087606768493424	-0.172825981350556	-0.244619095713858	842	816	1531	607	0.06532356474138012	-0.06532356474138012	0.6691430969626575	-0.5785074139506254
lin1031_s_66	RP4-631H13.2	235	226	290	204	0.015444192585036	-0.015444192585035	-0.256404660874924	-0.628585552712483	523	468	245	148	0.11420092624382994	-0.11420092624382994	-1.0145025929420077	-1.556467072759924
lin1031_s_69	RP4-631H13.2	182	120	210	255	0.24344146068695	-0.24344146068695	-0.100349811456172	0.196890388862938	295	302	16	69	0.025421142110949813	-0.025421142110949813	-2.324468204913439	-1.5929630299327682
lin1031_s_70	RP4-631H13.2	240	408	394	693	-0.361103111578426	0.361103111578426	-0.267932671455709	0.551210335802397	744	781	141	356	0.011322717517569636	-0.011322717517569192	-2.175685718083087	-1.1411410105825444
lin10320_s_61	RP11-575F12.2	142	126	333	341	0.062369231621823	-0.062369231621824	0.594986490205263	0.688625032790133	447	391	84	263	0.1265162580592838	-0.1265162580592838	-1.859056317268019	-0.7162332507863569
lin10320_s_66	RP11-575F12.2	107	95	238	319	0.058705714859017	-0.058705714859018	0.503426596006425	0.931707785150697	195	330	445	131	-0.2712370427282518	0.2712370427282518	0.5286881888833714	-0.8531193740165424
lin10320_s_71	RP11-575F12.2	238	321	412	221	-0.205822612455842	0.205822612455842	-0.043607655712657	-0.769375290594445	501	520	144	144	0.018290250274389575	-0.018290250274389575	-1.6246680927098964	-1.6238339055270514
lin10320_s_72	RP11-575F12.2	314	344	349	497	-0.070677319144107	0.070677319144107	-0.485956378624114	0.041725248638077	672	751	2631	787	-0.030555689858224877	0.030555689858224433	1.6330248902295672	-0.028513170031928325
lin10320_s_77	RP11-575F12.2	134	144	81	156	-0.052275238527427	0.052275238527428	-1.05106644981403	-0.312354434562516	218	143	212	35	0.26548185502546184	-0.2654818550254623	0.05625340203356899	-1.419268683606956
lin10320_s_78	RP11-575F12.2	263	304	667	964	-0.104994261148533	0.104994261148533	0.569702731886618	1.14198799847338	810	917	573	1334	-0.039705830920605756	0.039705830920605756	-0.7071987730317444	0.4275259009658914
lin10321_a_65	RP11-575F12.2	264	180	317	383	0.235191780412766	-0.235191780412766	-0.075011092344701	0.231914201799072	410	472	108	418	-0.04818174535704767	0.04818174535704767	-1.7069507906765033	-0.22114121805007558
lin10321_a_66	RP11-575F12.2	184	184	581	515	-0.009426697257434	0.009426697257433	0.935745883074704	0.840134790125303	515	539	918	251	0.012926306587515146	-0.012926306587514702	0.5713427578765207	-1.0669940504708526
lin10321_s_66	RP11-575F12.2	71	131	175	211	-0.350433784502576	0.350433784502577	0.175011305330491	0.454838196772641	242	360	154	417	-0.2005913108036248	0.2005913108036248	-0.8712502187219635	0.2702556021849585
lin10321_s_73	RP11-575F12.2	160	77	155	295	0.411894337594429	-0.411894337594429	-0.126063414256261	0.707856904392055	226	258	103	738	-0.039138715094837906	0.039138715094837906	-1.0136828218185798	1.2488216333689337
lin10321_s_80	RP11-575F12.2	931	1036	2430	1900	-0.085511194475911	0.085511194475911	0.669492139996976	0.391004237021886	2503	2901	1198	2374	-0.05804544145992452	0.05804544145992452	-1.3038440363896173	-0.35287330494950897
lin10322_a_574	RP11-955H22.1	149	57	100	269	0.521370035120552	-0.521370035120553	-0.399323011386843	0.788028073247169	210	229	60	188	-0.012154043926410285	0.01215404392641073	-1.3305902471367	-0.30864454160290644
lin10322_s_571	RP11-955H22.1	142	197	130	260	-0.211598974969052	0.211598974969051	-0.79923924766498	0.070716927481938	280	339	511	766	-0.07661860581533331	0.07661860581533286	0.4768300537092256	1.0072266064897915
lin10322_s_580	RP11-955H22.1	111	62	194	187	0.305769486117016	-0.305769486117015	0.462650222212024	0.477415753510281	228	232	348	478	0.027771063647151983	-0.027771063647152427	0.34401867773353434	0.7404409522004043
lin10322_s_66	RP11-955H22.1	190	135	311	296	0.200617720697247	-0.200617720697246	0.287632532078381	0.287381176363531	404	395	25	336	0.055529190583456955	-0.055529190583456955	-2.5323398232162195	-0.36754728720360585
lin10323_s_66	RP11-955H22.1	80	40	85	62	0.326917273203209	-0.326917273203209	-0.041536336190969	-0.28506358465355	107	120	46	271	-0.023668768450708644	0.023668768450708644	-0.8043678808190095	0.8002285903371598
lin10323_s_70	RP11-955H22.1	455	488	852	989	-0.057932946719108	0.057932946719109	0.220056767306981	0.493699000795906	1102	1082	263	922	0.057401298786156296	-0.057401298786156296	-1.990978081604423	-0.39857081290105123
lin10324_a_999	RP11-955H22.1	486	288	776	732	0.340935340581493	-0.340935340581493	0.401164111850309	0.38867652483247	895	927	1415	3224	0.02055374396221321	-0.0205537439622141	0.4326421862859915	1.5862282641732435
lin10324_s_999	RP11-955H22.1	92	84	136	199	0.041574565124484	-0.041574565124484	0.00528120124365	0.499145572527711	194	264	125	320	-0.13989559545119823	0.13989559545119823	-0.7618114324414629	0.26057634565518084
lin10325_a_5892	RP11-955H22.3	80	146	174	326	-0.352884932619992	0.352884932619992	0.040517575395317	0.869566696783993	305	194	298	362	0.3024325163907031	-0.3024325163907031	0.08497702405081897	0.32065884029865677
lin10326_s_66	RP11-955H22.3	114	177	331	122	-0.27408566866662	0.27408566866662	0.510309560460267	-0.617709730679544	279	236	363	360	0.13744332571345108	-0.13744332571345108	0.26617951308369925	0.25703981604142223
lin10327_a_1061	RP11-351O2.1	157	191	352	220	-0.131113648899607	0.131113648899607	0.350715197384149	-0.176526507259446	276	337	560	83	-0.08164726054129723	0.08164726054129678	0.6070483140825531	-1.4754139994633384
lin10327_a_70	RP11-351O2.1	272	287	352	456	-0.045077115175735	0.045077115175735	-0.260381561408781	0.141910447362554	599	507	161	746	0.15178610436956674	-0.15178610436956674	-1.612224567615624	0.23528531387193174
lin10327_a_71	RP11-351O2.1	226	50	84	157	0.844021511493249	-0.84402151149325	-0.768769943466756	-0.057254872955202	235	223	224	50	0.06808362433618953	-0.06808362433618909	-0.16697720453980303	-1.500848930147232
lin10327_a_72	RP11-351O2.1	198	293	365	469	-0.262941287492357	0.262941287492358	-0.023041937526719	0.369786811974918	499	593	482	635	-0.07000586278037435	0.0700058627803748	-0.316929134848424	0.04035849774592304
lin10327_s_1058	RP11-351O2.1	188	191	376	264	-0.019417520832381	0.019417520832381	0.324130454528911	-0.063360605188283	465	342	279	318	0.2351500676105034	-0.2351500676105034	-0.5905482952965198	-0.43432865917735297
lin10327_s_66	RP11-351O2.1	248	263	327	336	-0.047976507635683	0.047976507635683	-0.237372895812016	-0.139537417612425	604	743	244	156	-0.0942335398854186	0.09423353988541816	-1.416823064081834	-1.90074909437756
lin10328_a_607	RP11-526P6.1	134	162	127	195	-0.124197242817815	0.124197242817815	-0.667586181771967	-0.123529483831303	195	183	248	89	0.07148597665314327	-0.07148597665314282	0.16590920733188108	-0.8597475736691205
lin10328_a_69	RP11-526P6.1	314	386	633	521	-0.147904004536075	0.147904004536074	0.223088476719173	0.027477251033852	387	468	116	76	-0.07931786441774191	0.07931786441774236	-1.5994396979782988	-1.9605668805475998
lin10328_a_72	RP11-526P6.1	104	178	356	193	-0.330238706982563	0.330238706982563	0.652797703140898	-0.046605848717667	169	151	49	27	0.09471158804162427	-0.09471158804162427	-1.1148395033117648	-1.4258044986966447
lin10328_s_611	RP11-526P6.1	181	121	333	286	0.2351319362605	-0.2351319362605	0.469941991608155	0.339216812807946	343	378	333	484	-0.01978996551008816	0.01978996551008816	-0.24899612827272577	0.216760361849218
lin10328_s_615	RP11-526P6.1	18	24	NA	14	NA	NA	NA	NA	30	46	30	514	NA	NA	NA	NA
lin10328_s_66	RP11-526P6.1	61	90	30	177	-0.211539752720105	0.211539752720105	-1.11186474839602	0.537978560967391	165	212	398	43	-0.10247333073564446	0.10247333073564446	0.7422180110249332	-1.3640089392959496
lin10328_s_71	RP11-526P6.1	95	208	354	301	-0.479350900119996	0.479350900119996	0.598232902848818	0.453818579098244	410	539	28	186	-0.1339446746275077	0.13394467462750725	-2.6929043790899536	-1.253199909540922
lin10328_s_75	RP11-526P6.1	158	75	53	307	0.4180985602818	-0.418098560281799	-1.14934230877972	0.780127899516488	227	286	39	110	-0.09768876819786998	0.09768876819786954	-1.7727128739466953	-1.017477336509965
lin10328_s_76	RP11-526P6.1	118	182	255	157	-0.271470489502531	0.27147048950253	0.145084783279225	-0.374313887154143	230	255	147	40	-0.022076411497251147	0.022076411497250703	-0.6802398786366464	-1.6980127331875638
lin10328_s_77	RP11-526P6.1	264	311	613	353	-0.117585813721203	0.117585813721203	0.438029451610279	-0.226765355350535	564	479	871	1132	0.14872735522847425	-0.1487273552284747	0.517431384824036	0.873636133566257
lin10328_s_78	RP11-526P6.1	194	257	251	313	-0.189920932186949	0.189920932186949	-0.39711358810515	-0.058349678050741	580	446	40	92	0.21282444056962424	-0.2128244405696238	-2.61942181021469	-2.035341879822067
lin10329_s_66	RP11-526P6.1	140	155	441	385	-0.070855550665683	0.070855550665683	0.843155790755217	0.729794465743215	383	521	1085	542	-0.15503876319106968	0.15503876319106968	1.0099332326107833	0.08841135194776584
lin10329_s_71	RP11-526P6.1	164	156	250	323	0.021474541901213	-0.021474541901213	0.018715422298112	0.402599420603961	245	340	98	41	-0.15803416715649954	0.15803416715649954	-1.2707391486988326	-1.8942084555059842
lin10329_s_72	RP11-526P6.1	622	557	1207	1080	0.065651047320577	-0.065651047320578	0.397300968176768	0.311101076010864	1066	1109	1145	2009	0.01772446048802223	-0.017724460488021343	-0.09971089820769752	0.6791925639977867
lin10329_s_78	RP11-526P6.1	145	100	272	181	0.208676939382269	-0.20867693938227	0.460642038383072	0.026347248843742	229	256	349	60	-0.026907919510124056	0.026907919510124056	0.2877449979726019	-1.4446671188874358
lin10329_s_79	RP11-526P6.1	249	312	514	511	-0.15774013641497	0.15774013641497	0.237886056866934	0.295742967636337	634	697	954	1195	-0.019495302695101913	0.019495302695102357	0.3172955475657777	0.6248877397985844
lin1032_a_15170	RP11-334A14.5	164	185	251	328	-0.084269310571817	0.084269310571817	-0.082111835375886	0.316544842859209	193	211	188	258	-0.013378351837722402	0.013378351837722846	-0.2151087460259753	0.13906480874179472
lin1032_a_15175	RP11-334A14.5	132	145	307	88	-0.065419994724132	0.065419994724133	0.451209652391218	-0.918910010724495	179	200	83	395	-0.025259367046787773	0.025259367046788217	-0.9193493112226419	0.7220657249754523
lin1032_a_15176	RP11-334A14.5	69	44	79	196	0.208087553283256	-0.208087553283256	-0.07484455719489	0.954189485408125	186	223	11	209	-0.06543577375495024	0.06543577375495024	-1.9696642190202605	-0.10960791443711271
lin1032_a_67	RP11-334A14.5	120	162	497	545	-0.189352745240832	0.189352745240832	1.06537743058581	1.25420954096823	346	363	1487	543	0.01084011415323749	-0.01084011415323749	1.7358539701561475	0.384002163565496
lin1032_a_72	RP11-334A14.5	234	314	853	407	-0.202119297811705	0.202119297811705	0.959681757866662	0.030405072452659	691	887	785	1118	-0.1239430040150018	0.1239430040150018	-0.16363050902770082	0.31473889512085096
lin1032_a_77	RP11-334A14.5	155	105	176	121	0.2214808226465	-0.221480822646501	-0.132132714635563	-0.496749753193905	192	163	205	173	0.12508190561751675	-0.1250819056175163	0.023238665524491164	-0.15835094098271374
lin1032_s_15159	RP11-334A14.5	136	161	387	276	-0.111538770906624	0.111538770906624	0.666521627134221	0.297334977729799	349	580	36	475	-0.28324546946083995	0.28324546946083995	-2.5194584744930437	-0.09216082568691863
lin1032_s_15164	RP11-334A14.5	56	103	233	216	-0.328782138797066	0.328782138797067	0.773869589424388	0.74162359503989	67	118	24	28	-0.22013366099597365	0.22013366099597365	-0.9124646416864006	-0.8482135599751135
lin1032_s_61	RP11-334A14.5	73	35	2	89	0.333986815846886	-0.333986815846886	-1.44740366274607	0.154829707779776	101	166	17	0	-0.21612847433050297	0.21612847433050275	-1.3822670885310582	-1.7204907544052093
lin1032_s_66	RP11-334A14.5	185	293	286	285	-0.30565615260959	0.30565615260959	-0.290864627683679	-0.233328997105666	383	753	1052	237	-0.39785983615017084	0.39785983615017084	0.7250832096827438	-1.1632610633012508
lin10331_a_671	RP11-526P6.1	182	103	369	240	0.331658252307433	-0.331658252307433	0.691519046408636	0.210046661729939	313	272	40	62	0.12423716555185926	-0.12423716555185926	-1.920927227128285	-1.6443288165184609
lin10331_a_676	RP11-526P6.1	206	192	186	135	0.035003874094644	-0.035003874094644	-0.608664158185876	-0.918044112052996	328	337	58	74	0.023614897324524264	-0.02361489732452382	-1.8495981906639383	-1.6716377746074096
lin10331_a_677	RP11-526P6.1	510	375	624	619	0.19826337831997	-0.19826337831997	-0.103536087904657	-0.047864007139947	651	799	1642	732	-0.09324279882074427	0.09324279882074382	0.9530656249545473	-0.145268541191101
lin10331_s_677	RP11-526P6.1	221	170	228	306	0.155921183100434	-0.155921183100434	-0.334336658576006	0.093153744247412	507	523	194	169	0.022303286512352027	-0.022303286512352027	-1.325816901222992	-1.471776948404507
lin10332_a_353	RP11-526P6.1	420	445	527	521	-0.049377425962783	0.049377425962783	-0.313873348344315	-0.26339707892425	799	813	1222	867	0.03236514500946175	-0.03236514500946175	0.39646738924564895	-0.06829902800189291
lin10332_a_354	RP11-526P6.1	218	355	214	215	-0.329301240883658	0.329301240883658	-0.878622455933177	-0.813570429907917	360	370	81	13	0.023720029477978688	-0.023720029477978688	-1.716739951071269	-2.626634906314377
lin10332_a_361	RP11-526P6.1	203	232	147	136	-0.094964580745544	0.094964580745544	-0.989458536386896	-1.02122513829175	263	339	0	6	-0.11418793795883753	0.11418793795883753	-2.6461196520580414	-2.5173976452079025
lin10332_a_60	RP11-526P6.1	105	74	138	119	0.183376965903058	-0.183376965903058	0.014847180758006	-0.092673710077782	246	230	440	10	0.07723468096855601	-0.07723468096855601	0.5950738961618978	-2.1668601397112335
lin10332_a_61	RP11-526P6.1	NA	NA	NA	NA	NA	NA	NA	NA	0	0	0	0	NA	NA	NA	NA
lin10332_s_65	RP11-526P6.1	229	276	353	415	-0.130966647595525	0.130966647595525	-0.119510381212088	0.154887641828148	558	664	157	976	-0.07159771287586159	0.07159771287586114	-1.7680406521860819	0.4657827206330083
lin10332_s_66	RP11-526P6.1	151	198	365	228	-0.17761164626328	0.177611646263279	0.398480481760628	-0.13190787885697	252	378	119	69	-0.2070649670993947	0.2070649670993947	-1.177550622736115	-1.6363220035066186
lin10334_a_661	RP11-526P6.1	189	84	100	158	0.468631742251691	-0.468631742251691	-0.745854239569391	-0.198336943005141	135	150	1	84	-0.020600740763704106	0.020600740763704106	-1.7871989078500994	-0.6037130652178675
lin10335_s_66	RP11-749H20.1	184	221	381	343	-0.125628452501786	0.125628452501787	0.261990456044251	0.189804957256306	365	407	310	113	-0.027357197020269286	0.02735719702026973	-0.4202114435661386	-1.4972504353944458
lin10335_s_76	RP11-749H20.1	131	86	288	242	0.23161729642425	-0.23161729642425	0.676747011420559	0.521380841448597	271	323	166	92	-0.06664338701785022	0.06664338701785066	-0.7945328194147381	-1.3528845388692488
lin10335_s_79	RP11-749H20.1	404	528	962	820	-0.192299866759288	0.192299866759289	0.413893409943943	0.261693541913131	507	585	564	471	-0.05075363468439775	0.05075363468439775	-0.11661725426007807	-0.34664327734830147
lin10335_s_80	RP11-749H20.1	297	198	343	562	0.252444355634458	-0.252444355634458	-0.111557113624678	0.602970103243414	713	633	817	639	0.12264172245327121	-0.12264172245327121	0.09437864801909734	-0.2299991016610221
lin10336_s_60	RP11-749H20.1	37	35	181	118	0.016466819900759	-0.016466819900759	1.18730864894255	0.763125377496235	146	253	68	252	-0.2693658051943062	0.269365805194306	-1.0990176144714925	0.15913623944632027
lin10336_s_66	RP11-749H20.1	282	236	464	468	0.106115648278212	-0.106115648278212	0.203707555754059	0.280241877641339	620	589	549	185	0.0769404390414481	-0.07694043904144854	-0.28810672111277746	-1.5857653551740571
lin10337_s_65	FLJ37505	168	465	449	158	-0.675382887309005	0.675382887309005	0.040015212257252	-1.19558260471909	444	365	1713	2313	0.16515247802407274	-0.16515247802407274	1.770919594042358	2.1917211734743174
lin10337_s_66	FLJ37505	312	263	432	481	0.102406706783142	-0.102406706783142	-0.027297034519383	0.179701391361396	692	589	1341	387	0.1500527485623806	-0.15005274856238016	0.83493405043453	-0.8026520545107836
lin10337_s_895	FLJ37505	446	318	747	598	0.217019989469629	-0.21701998946963	0.342090910982487	0.106915562635498	694	726	1234	552	0.013573255248534366	-0.013573255248533922	0.5803464680852803	-0.4934359332611602
lin10338_a_210	FLJ37505	76	165	80	187	-0.454969507825662	0.454969507825662	-0.826543260293499	0.134823120054614	184	207	193	288	-0.02926640401661773	0.02926640401661773	-0.14935696676989774	0.30491386502760687
lin10338_a_216	FLJ37505	336	335	412	766	-0.008037380389371	0.008037380389371	-0.298186147060052	0.599526462008292	718	827	742	695	-0.051013590836617606	0.05101359083661805	-0.21694856478162983	-0.30248568776077756
lin10338_a_217	FLJ37505	405	292	625	544	0.208178614621205	-0.208178614621205	0.221713720869485	0.101158800534039	822	782	1899	1964	0.07765635324468834	-0.07765635324468789	1.0134529072379372	1.0616107663473349
lin10339_a_12203	FLJ37505	67	45	253	185	0.183081227329862	-0.183081227329862	1.20934902251065	0.890606167508659	217	194	0	0	0.10022518443005035	-0.1002251844300508	-2.20627197124481	-2.20627197124481
lin10339_a_12206	FLJ37505	111	78	168	118	0.187349801874203	-0.187349801874203	0.176537011564311	-0.161364357809847	341	368	48	120	-0.006713817954032919	0.006713817954032475	-2.0511040581439257	-1.335848113874877
lin10339_a_12207	FLJ37505	184	149	309	246	0.120945081422602	-0.120945081422602	0.240029262118354	0.016159558988464	281	351	191	279	-0.09591223250667325	0.09591223250667325	-0.7187421422586229	-0.2905509033101774
lin10339_a_12208	FLJ37505	355	304	915	968	0.093107809653634	-0.093107809653634993	0.803841974161053	0.949617332642645	799	880	234	811	-0.02105124742363218	0.021051247423632624	-1.7651715747022005	-0.2111846593293305
lin10339_a_12214	FLJ37505	338	137	406	289	0.565425303116354	-0.565425303116353	0.248219646632769	-0.125348900155976	422	591	95	372	-0.17574102017777316	0.17574102017777316	-1.984415493601628	-0.5300734925083894
lin10339_a_12215	FLJ37505	175	147	301	182	0.097880207840455	-0.097880207840455	0.246345102952624	-0.308544099292634	271	357	808	222	-0.1281956062365044	0.1281956062365044	1.0650155654877755	-0.5411917298683178
lin10339_s_12213	FLJ37505	87	131	138	87	-0.24247008735761	0.24247008735761	-0.201380046853149	-0.631119184216356	329	379	121	15	-0.04727220653946773	0.047272206539468176	-1.3249910194179393	-2.5487604352827056
lin1033_s_66	RP11-334A14.8	80	17	52	68	NA	NA	NA	NA	104	124	149	11	-0.05312262453094796	0.05312262453094796	0.14431287628431755	-1.3571103190988285
lin10340_a_2946	FLJ37505	350	265	366	354	0.173864619500511	-0.173864619500511	-0.324506219852292	-0.303960267180607	521	589	342	380	-0.03747236402042198	0.03747236402042242	-0.7676870776667952	-0.6376800013501991
lin10340_a_73	FLJ37505	363	357	694	564	0.00108319038386	-0.00108319038386	0.30361016666924	0.08973440211618	863	802	1148	466	0.09365594586219927	-0.09365594586219883	0.26802059835000325	-0.9237155781725614
lin10340_s_60	FLJ37505	234	242	386	282	-0.031421777936789	0.03142177793679	0.067742624868259	-0.271022296038767	445	420	328	148	0.07855677849514597	-0.07855677849514642	-0.49809232577287776	-1.3829624923736792
lin10341_a_29099	LINC00507	345	318	756	809	0.044206180621765	-0.044206180621765	0.531248925952547	0.691448367633636	989	1008	669	1091	0.03164904159849513	-0.03164904159849513	-0.7047815385046956	-0.047882492908970065
lin10342_s_5240	LINC00507	74	52	222	44	0.167985255500753	-0.167985255500753	0.932146803343629	-0.639104853302493	136	190	6	121	-0.14330328735550046	0.14330328735550046	-1.8111050453189286	-0.41262901164037036
lin10344_a_4085	LINC00507	168	185	125	109	-0.069403433897295	0.069403433897295	-0.904575343014849	-0.997713864181255	42	53	22	10	-0.05473143419788806	0.054731434197888174	-0.44921622522424	-0.6649296373570726
lin10344_a_4086	LINC00507	420	309	814	770	0.195364254254157	-0.195364254254157	0.519257503302031	0.51057776205608	298	337	568	349	-0.03522622035222245	0.035226220352222004	0.5789956997744263	-0.03335026127110341
lin10344_a_4104	LINC00507	90	189	282	184	-0.448630233798554	0.448630233798554	0.400022139026766	-0.059993358386136	383	340	435	49	0.11496427958585187	-0.11496427958585231	0.07723387072730858	-2.061556367113441
lin10344_s_4103	LINC00507	146	148	295	206	-0.01737350920388	0.017373509203879	0.3279731623324	-0.053977597279495	208	342	155	168	-0.2565998640398073	0.2565998640398073	-0.7452545047915287	-0.6613152014825678
lin10344_s_4104	LINC00507	485	413	719	663	0.098897854172675	-0.098897854172675	0.057854460650853	0.014531502306806	918	861	294	82	0.08780301939225232	-0.08780301939225277	-1.580157645107234	-2.8714546698966243
lin10344_s_66	LINC00507	261	366	339	638	-0.233582369206334	0.233582369206334	-0.443300630454627	0.457545393588182	666	640	460	992	0.06982367251289245	-0.0698236725128929	-0.6165200826832642	0.39510546255311674
lin10344_s_78	LINC00507	149	177	307	145	-0.115258563440184	0.115258563440184	0.255781665485636	-0.58596532768687	367	416	252	45	-0.03773787538109907	0.03773787538109907	-0.6803154955993	-2.2124266670437063
lin10344_s_79	LINC00507	506	305	696	562	0.330629779487738	-0.330629779487739	0.187496198726872	-0.035067817766184	1152	914	517	2257	0.20284679816245355	-0.20284679816245355	-1.0779885268097744	0.9206785013420271
lin10345_a_62	LINC00507	234	238	420	208	-0.020642405392588	0.020642405392588	0.188572826486539	-0.635802127544152	490	447	280	683	0.10114287408615485	-0.10114287408615485	-0.7881067220105304	0.3309149185571991
lin10345_s_66	LINC00507	152	174	609	305	-0.092490741593514	0.092490741593514	1.15195868392616	0.308499677069648	409	351	80	837	0.1369307031118816	-0.1369307031118816	-1.7745099365793682	0.8691655053072469
lin10345_s_70	LINC00507	232	327	488	347	-0.234580674286704	0.234580674286704	0.183411417310023	-0.198511562373457	559	553	1599	169	0.049864936999621357	-0.04986493699962091	1.2607867262167467	-1.5718879158814698
lin10346_a_18673	LINC00507	206	200	320	254	0.009202084233955	-0.009202084233956	0.030309358465277	-0.198280897615001	470	410	303	380	0.12898133259299005	-0.12898133259299005	-0.613046758409896	-0.337470335348919
lin10346_a_18674	LINC00507	676	681	787	726	-0.015532873633343	0.015532873633343	-0.389784708063686	-0.432765433176551	1250	1097	474	1310	0.1348093129953165	-0.13480931299531562	-1.3695153121563188	-0.016224411398680694
lin10346_a_18687	LINC00507	138	59	75	104	0.458275876060368	-0.458275876060368	-0.647275233625042	-0.27945166287839	108	192	6	471	-0.26344364835740275	0.26344364835740275	-1.7025203042261863	1.226483176632492
lin10346_s_18673	LINC00507	98	118	116	182	-0.114972870685016	0.114972870685016	-0.392597062518389	0.166217334393958	320	200	0	4	0.31495348711628157	-0.314953487116282	-2.4548550393252286	-2.3677771815169066
lin10346_s_66	LINC00507	108	154	119	179	-0.21922064735536	0.21922064735536	-0.579964056407279	-0.067679327302139	163	188	9	265	-0.042092270013822874	0.04209227001382265	-1.8404167514968364	0.3273770689432727
lin10349_a_9437	LINC00508	302	196	294	147	0.269875185207835	-0.269875185207836	-0.312033841274319	-1.08372335960027	576	535	280	102	0.09111139058134299	-0.09111139058134299	-1.00952877280882	-2.0584630285826755
lin10349_s_62	LINC00508	319	371	976	698	-0.110795567839026	0.110795567839026	0.831370020381029	0.438735849598479	1123	919	1120	589	0.18160497447403312	-0.18160497447403312	-0.03752128043290348	-0.8946053746698981
lin10349_s_66	LINC00508	316	266	705	514	0.103434553549315	-0.103434553549315	0.612045857032334	0.252319539604144	538	646	440	357	-0.07733203215576134	0.07733203215576179	-0.5378058663188816	-0.7961920258645132
[truncated: 125,652 more rows]
