# Supplementary material for: Genome-scale pan-cancer interrogation of lncRNA dependencies using CasRx
Source: Nat Methods. 2024 Feb 26;21(4):584–96. doi: 10.1038/s41592-024-02190-0 (PMC11009108; doi:10.1038/s41592-024-02190-0)
Supplement: Supplementary file 4 — Supplementary Tables 1–18. [file 41592_2024_2190_MOESM4_ESM.zip › Supplementary_tables/Supplementary_table18.csv]

ensembl_id	Gene	HeLa	K562
ENSG00000000003.11	TSPAN6	35.475983	0.342006
ENSG00000000005.5	TNMD	0	0.018121
ENSG00000000419.9	DPM1	129.515244	106.793733
ENSG00000000457.10	SCYL3	3.39402	6.104627
ENSG00000000460.13	C1orf112	12.336565	18.537079
ENSG00000000938.9	FGR	0.008203	0.178293
ENSG00000000971.12	CFH	44.592376	87.561893
ENSG00000001036.10	FUCA2	104.129569	84.625453
ENSG00000001084.7	GCLC	19.986908	14.94428
ENSG00000001167.11	NFYA	13.794358	19.066291
ENSG00000001460.14	STPG1	2.615197	7.308621
ENSG00000001461.13	NIPAL3	9.57177	17.319164
ENSG00000001497.13	LAS1L	62.638459	40.599181
ENSG00000001561.6	ENPP4	0.052609	0.14113
ENSG00000001617.8	SEMA3F	51.667409	1.486358
ENSG00000001626.11	CFTR	0.176794	0
ENSG00000001629.6	ANKIB1	19.186395	17.378517
ENSG00000001630.12	CYP51A1	41.326476	142.209319
ENSG00000001631.11	KRIT1	31.933927	36.949928
ENSG00000002016.13	RAD52	8.040526	6.438175
ENSG00000002330.10	BAD	79.580507	30.005168
ENSG00000002549.9	LAP3	36.810745	48.074392
ENSG00000002586.14	CD99	164.413783	45.300474
ENSG00000002587.6	HS3ST1	0.009265	0.005287
ENSG00000002726.16	AOC1	1.470169	0.025031
ENSG00000002745.9	WNT16	0.130395	0.326624
ENSG00000002746.11	HECW1	0.108318	0.086272
ENSG00000002822.12	MAD1L1	12.214939	16.057858
ENSG00000002834.14	LASP1	95.46869	94.461796
ENSG00000002919.11	SNX11	14.338751	17.124536
ENSG00000002933.4	TMEM176A	1.210093	0.205915
ENSG00000003056.4	M6PR	98.012418	70.378226
ENSG00000003096.10	KLHL13	59.639449	3.465963
ENSG00000003137.5	CYP26B1	3.018234	0.004792
ENSG00000003147.14	ICA1	1.368049	37.881334
ENSG00000003249.10	DBNDD1	5.993479	8.161827
ENSG00000003393.11	ALS2	6.609273	9.696355
ENSG00000003400.11	CASP10	1.878125	15.4647
ENSG00000003402.16	CFLAR	22.683955	41.269392
ENSG00000003436.11	TFPI	111.566313	94.426969
ENSG00000003509.12	NDUFAF7	16.692447	15.829144
ENSG00000003756.13	RBM5	55.34135	37.412888
ENSG00000003987.10	MTMR7	1.08089	1.338544
ENSG00000003989.13	SLC7A2	14.165309	0.152542
ENSG00000004059.7	ARF5	124.865026	175.006855
ENSG00000004139.10	SARM1	3.726506	0.235264
ENSG00000004142.8	POLDIP2	74.628362	56.942304
ENSG00000004399.9	PLXND1	29.600138	7.95484
ENSG00000004455.13	AK2	302.110243	307.754511
ENSG00000004468.9	CD38	0.047271	0.194226
ENSG00000004478.6	FKBP4	96.51948	35.113681
ENSG00000004487.12	KDM1A	79.348444	96.338523
ENSG00000004534.11	RBM6	41.028389	36.649681
ENSG00000004660.11	CAMKK1	20.2563	3.156383
ENSG00000004700.12	RECQL	66.871256	50.011489
ENSG00000004766.12	CCDC132	16.855451	11.587647
ENSG00000004776.8	HSPB6	0.169973	0.595489
ENSG00000004777.15	ARHGAP33	3.304534	9.792051
ENSG00000004779.6	NDUFAB1	277.609555	247.264462
ENSG00000004799.7	PDK4	50.536483	0.392366
ENSG00000004809.10	SLC22A16	0	0
ENSG00000004838.10	ZMYND10	0.440087	0.426417
ENSG00000004846.13	ABCB5	0.01019	0
ENSG00000004848.6	ARX	0	0.023586
ENSG00000004864.10	SLC25A13	35.992246	52.605199
ENSG00000004866.15	ST7	18.591328	41.035387
ENSG00000004897.8	CDC27	55.195113	50.566286
ENSG00000004939.10	SLC4A1	0	0.231086
ENSG00000004948.10	CALCR	0.014508	0.172702
ENSG00000004961.11	HCCS	84.733961	51.250457
ENSG00000004975.8	DVL2	23.899899	33.135013
ENSG00000005001.6	PRSS22	0.060343	0.164575
ENSG00000005007.9	UPF1	19.962981	31.126474
ENSG00000005020.9	SKAP2	6.776237	15.900391
ENSG00000005022.5	SLC25A5	657.340049	811.846549
ENSG00000005059.12	CCDC109B	15.733405	8.925045
ENSG00000005073.5	HOXA11	9.133056	0.009532
ENSG00000005075.12	POLR2J	107.216083	101.825391
ENSG00000005100.9	DHX33	22.826559	8.037145
ENSG00000005102.9	MEOX1	9.354595	0
ENSG00000005108.12	THSD7A	0.126817	0.010985
ENSG00000005156.8	LIG3	9.107489	25.08503
ENSG00000005175.6	RPAP3	23.346006	39.335601
ENSG00000005187.8	ACSM3	0.096112	259.331702
ENSG00000005189.16	AC004381.6	6.97667	40.421765
ENSG00000005194.11	CIAPIN1	68.481106	47.729533000000004
ENSG00000005206.13	SPPL2B	18.367734	46.905794
ENSG00000005238.16	FAM214B	11.18601	5.317769
ENSG00000005243.6	COPZ2	18.611975	1.88205
ENSG00000005249.9	PRKAR2B	0.244179	158.782767
ENSG00000005302.14	MSL3	20.321801	20.457374
ENSG00000005339.9	CREBBP	10.886836	8.804595
ENSG00000005379.12	BZRAP1	1.6437	2.036158
ENSG00000005381.7	MPO	0.625905	0.005812
ENSG00000005421.5	PON1	0.048839	0.028024
ENSG00000005436.10	GCFC2	15.374828	15.225353
ENSG00000005448.13	WDR54	46.464931	12.748966
ENSG00000005469.8	CROT	8.330085	10.042766
ENSG00000005471.12	ABCB4	0.009105	0.568633
ENSG00000005483.16	KMT2E	19.397327	40.603145
ENSG00000005486.13	RHBDD2	37.362724	53.722492
ENSG00000005513.9	SOX8	0	0.027773
ENSG00000005700.11	IBTK	14.52592	25.990351
ENSG00000005801.13	ZNF195	27.109172	55.264662
ENSG00000005810.14	MYCBP2	19.860009	7.44582
ENSG00000005812.7	FBXL3	38.577376	9.96338
ENSG00000005844.14	ITGAL	0.088419	0.094428
ENSG00000005882.8	PDK2	9.393384	0.951412
ENSG00000005884.14	ITGA3	57.374043	0.359872
ENSG00000005889.12	ZFX	20.689758	8.32671
ENSG00000005893.12	LAMP2	112.68214	110.620617
ENSG00000005961.14	ITGA2B	0.150267	4.416016
ENSG00000005981.9	ASB4	0.011805	0.020697
ENSG00000006007.8	GDE1	53.016049	27.260493
ENSG00000006015.14	C19orf60	24.876092	53.828174
ENSG00000006016.7	CRLF1	110.548263	0.321841
ENSG00000006025.8	OSBPL7	9.911729	8.728887
ENSG00000006042.8	TMEM98	0.150397	76.021261
ENSG00000006047.9	YBX2	0.289236	0.131928
ENSG00000006059.3	KRT33A	0	0
ENSG00000006062.10	MAP3K14	9.832337	2.360402
ENSG00000006071.8	ABCC8	0.130665	0.02594
ENSG00000006116.3	CACNG3	0.027431	0.012295
ENSG00000006118.11	TMEM132A	40.102741	0.329751
ENSG00000006125.13	AP2B1	94.379551	161.551638
ENSG00000006128.8	TAC1	0	2.552428
ENSG00000006194.7	ZNF263	18.624148	20.740895
ENSG00000006210.6	CX3CL1	0.02672	0.003243
ENSG00000006282.16	SPATA20	16.546885	5.20137
ENSG00000006283.14	CACNA1G	0.731375	0.013037
ENSG00000006327.10	TNFRSF12A	248.085683	17.857101
ENSG00000006377.10	DLX6	3.885007	0.106963
ENSG00000006432.12	MAP3K9	1.742909	0.452614
ENSG00000006451.4	RALA	35.572379	78.453087
ENSG00000006453.10	BAIAP2L1	17.550318	18.450774
ENSG00000006459.7	KDM7A	0.681602	12.075173
ENSG00000006468.10	ETV1	5.689974	24.260275
ENSG00000006530.12	AGK	14.531084	45.895495
ENSG00000006534.12	ALDH3B1	74.520606	1.133789
ENSG00000006555.7	TTC22	0.047306	0.08434
ENSG00000006576.13	PHTF2	16.325046	34.369899
ENSG00000006606.5	CCL26	0.113216	2.116773
ENSG00000006607.10	FARP2	12.840918	9.653524
ENSG00000006611.12	USH1C	8.727598	0.007997
ENSG00000006625.14	GGCT	137.505705	180.856003
ENSG00000006634.4	DBF4	26.520713	53.661843
ENSG00000006638.8	TBXA2R	10.102482	8.775421
ENSG00000006652.10	IFRD1	78.513821	119.41497
ENSG00000006659.9	LGALS14	0	0.075955
ENSG00000006695.7	COX10	17.915771	14.153977
ENSG00000006704.7	GTF2IRD1	29.796773	12.632805
ENSG00000006712.11	PAF1	42.148335	27.820106
ENSG00000006715.12	VPS41	11.267887	36.886087
ENSG00000006740.13	ARHGAP44	2.641938	0.302742
ENSG00000006744.15	ELAC2	56.957143	22.179924
ENSG00000006747.11	SCIN	0.187033	42.5002
ENSG00000006756.12	ARSD	0.022926	0.235779
ENSG00000006757.8	PNPLA4	18.905912	31.316399
ENSG00000006788.9	MYH13	0	0.036831
ENSG00000006831.9	ADIPOR2	38.25871	43.900698
ENSG00000006837.8	CDKL3	1.277241	2.234269
ENSG00000007001.9	UPP2	0	0.033516
ENSG00000007038.7	PRSS21	194.500369	86.908205
ENSG00000007047.11	MARK4	4.98993	17.781542
ENSG00000007062.8	PROM1	0.125062	0.147586
ENSG00000007080.7	CCDC124	116.987669	72.105029
ENSG00000007129.14	CEACAM21	0.010786	0.687943
ENSG00000007168.9	PAFAH1B1	58.376481	31.750139
ENSG00000007171.13	NOS2	0	0.033985
ENSG00000007174.14	DNAH9	0	0
ENSG00000007202.11	KIAA0100	41.217777	48.064309
ENSG00000007216.11	SLC13A2	0	0
ENSG00000007237.15	GAS7	6.520313	0.05792
ENSG00000007255.7	TRAPPC6A	1.597549	96.84214
ENSG00000007264.10	MATK	0.377756	22.391163
ENSG00000007306.11	CEACAM7	0	0.019583
ENSG00000007312.9	CD79B	0.087049	0.304437
ENSG00000007314.8	SCN4A	0.004081	1.494893
ENSG00000007341.15	ST7L	11.857531	13.274069
ENSG00000007350.13	TKTL1	0.014177	1.045499
ENSG00000007372.17	PAX6	14.156419	22.867773
ENSG00000007376.4	RPUSD1	40.071797	11.019845
ENSG00000007384.12	RHBDF1	8.890831	3.928486
ENSG00000007392.13	LUC7L	38.362455	41.115293
ENSG00000007402.8	CACNA2D2	0.025016	0.20019
ENSG00000007516.10	BAIAP3	0.097599	4.637811
ENSG00000007520.3	TSR3	47.622319	26.192107
ENSG00000007541.11	PIGQ	26.871516	14.649448
ENSG00000007545.12	CRAMP1L	5.699418	7.644788
ENSG00000007866.15	TEAD3	8.187435	8.233731
ENSG00000007908.12	SELE	0	0.01466
ENSG00000007923.12	DNAJC11	48.74922	37.271568
ENSG00000007933.9	FMO3	0.009782	0.022751
ENSG00000007944.11	MYLIP	7.889076	28.627531
ENSG00000007952.14	NOX1	0.231581	0.130275
ENSG00000007968.6	E2F2	9.760295	12.390145
ENSG00000008018.8	PSMB1	286.399132	518.367536
ENSG00000008056.9	SYN1	0.044517	0.314435
ENSG00000008083.10	JARID2	5.635405	15.56387
ENSG00000008086.7	CDKL5	1.03243	0.125725
ENSG00000008118.6	CAMK1G	0	0
ENSG00000008128.19	CDK11A	17.543123	18.428426
ENSG00000008130.12	NADK	61.949845	69.348719
ENSG00000008196.9	TFAP2B	0.006173	0.035572
ENSG00000008197.4	TFAP2D	0	0
ENSG00000008226.16	DLEC1	0.038657	0.087709
ENSG00000008256.12	CYTH3	18.463884	12.389145
ENSG00000008277.11	ADAM22	3.250522	0.361195
ENSG00000008282.4	SYPL1	108.734418	154.51004
ENSG00000008283.12	CYB561	20.233038	25.943986
ENSG00000008294.17	SPAG9	21.320399	40.025152
ENSG00000008300.11	CELSR3	5.874054	1.314809
ENSG00000008311.11	AASS	5.791423	0.262758
ENSG00000008323.12	PLEKHG6	0.16839	0.112438
ENSG00000008324.7	SS18L2	50.968686	49.422742
ENSG00000008382.12	MPND	7.572376	6.773034
ENSG00000008394.9	MGST1	420.764382	91.491482
ENSG00000008405.8	CRY1	24.57021	30.05372
ENSG00000008438.4	PGLYRP1	0.035534	0.381989
ENSG00000008441.13	NFIX	4.767114	5.958182
ENSG00000008513.11	ST3GAL1	16.014847	3.989206
ENSG00000008516.13	MMP25	0.093575	0.289031
ENSG00000008517.13	IL32	37.785071	2.933462
ENSG00000008710.14	PKD1	34.90017	65.118949
ENSG00000008735.11	MAPK8IP2	0.253529	0.264272
ENSG00000008838.14	MED24	51.221695	51.468935
ENSG00000008853.13	RHOBTB2	7.254	0.703318
ENSG00000008869.8	HEATR5B	5.506636	8.639959
ENSG00000008952.13	SEC62	49.491927	37.703222
ENSG00000008988.6	RPS20	1563.362134	2677.144911
ENSG00000009307.12	CSDE1	257.384106	383.788252
ENSG00000009335.14	UBE3C	32.17341	38.499524
ENSG00000009413.12	REV3L	7.01132	8.131131
ENSG00000009694.10	TENM1	0.009308	14.508079
ENSG00000009709.8	PAX7	0.005984	0.013844
ENSG00000009724.13	MASP2	0.90046	1.734829
ENSG00000009765.11	IYD	0.015972	0.036294
ENSG00000009780.12	FAM76A	6.072801	10.110099
ENSG00000009790.11	TRAF3IP3	0.035179	0.105588
ENSG00000009830.8	POMT2	11.675659	6.564083
ENSG00000009844.12	VTA1	46.441663	61.5524
ENSG00000009950.12	MLXIPL	0.60633	27.108913
ENSG00000009954.7	BAZ1B	50.248645	66.111283
ENSG00000010017.10	RANBP9	32.733425	103.488092
ENSG00000010030.10	ETV7	0.032472	0
ENSG00000010072.12	SPRTN	11.96433	13.351215
ENSG00000010165.16	METTL13	23.538566	21.98341
ENSG00000010219.10	DYRK4	5.762896	7.173915
ENSG00000010244.13	ZNF207	175.414891	175.001507
ENSG00000010256.7	UQCRC1	182.631004	124.438455
ENSG00000010270.10	STARD3NL	37.90825	64.978939
ENSG00000010278.8	CD9	205.379242	2.414837
ENSG00000010282.11	HHATL	0	0.028858
ENSG00000010292.9	NCAPD2	75.284634	63.621694
ENSG00000010295.16	IFFO1	0.179678	0.083109
ENSG00000010310.5	GIPR	0.17711	22.436756
ENSG00000010318.16	PHF7	1.105447	8.531448
ENSG00000010319.3	SEMA3G	0.399938	0.025093
ENSG00000010322.12	NISCH	17.529361	25.948344
ENSG00000010327.7	STAB1	0.073611	0.470484
ENSG00000010361.10	FUZ	12.544706	6.500917
ENSG00000010379.12	SLC6A13	0.048141	0.941114
ENSG00000010404.14	IDS	21.618097	19.964488
ENSG00000010438.13	PRSS3	0.400706	0.49293
ENSG00000010539.8	ZNF200	6.754877	5.913448
ENSG00000010610.6	CD4	0.070221	0.263431
ENSG00000010626.11	LRRC23	4.310393	8.725504
ENSG00000010671.12	BTK	0.033959	35.686862
ENSG00000010704.15	HFE	4.231362	1.508406
ENSG00000010803.13	SCMH1	14.897075	29.877128
ENSG00000010810.14	FYN	14.391147	10.796361
ENSG00000010818.5	HIVEP2	2.098909	0.414053
ENSG00000010932.12	FMO1	0	0.114155
ENSG00000011007.9	TCEB3	23.325161	21.919876
ENSG00000011009.7	LYPLA2	76.463513	51.793804
ENSG00000011021.18	CLCN6	5.979058	18.748354
ENSG00000011028.10	MRC2	25.485175	19.367621
ENSG00000011052.18	NME2	7.532654	7.012465
ENSG00000011083.5	SLC6A7	0.087645	0
ENSG00000011105.8	TSPAN9	10.447841	1.515189
ENSG00000011114.11	BTBD7	8.683333	5.353342
ENSG00000011132.8	APBA3	5.306997	11.617526
ENSG00000011143.13	MKS1	15.416263	24.915055
ENSG00000011198.4	ABHD5	54.565151	31.46411
ENSG00000011201.7	KAL1	7.887154	0.039929
ENSG00000011243.14	AKAP8L	22.113839	53.086286
ENSG00000011258.12	MBTD1	6.732793	18.159952
ENSG00000011260.10	UTP18	49.564473	57.622494
ENSG00000011275.15	RNF216	12.068056	28.617621
ENSG00000011295.12	TTC19	33.165914	47.55201
ENSG00000011304.13	PTBP1	240.512732	234.587934
ENSG00000011332.16	DPF1	1.089194	1.405175
ENSG00000011347.6	SYT7	0.477264	0.38661
ENSG00000011376.6	LARS2	20.157839	15.180889
ENSG00000011405.10	PIK3C2A	15.45536	17.649196
ENSG00000011422.8	PLAUR	64.268869	17.507654
ENSG00000011426.7	ANLN	99.218195	28.140459
ENSG00000011451.14	WIZ	12.496651	11.883742
ENSG00000011454.13	RABGAP1	22.68457	13.001233
ENSG00000011465.13	DCN	23.895937	0.038233
ENSG00000011478.8	QPCTL	11.449322	18.421323
ENSG00000011485.11	PPP5C	63.923937	55.331747
ENSG00000011523.10	CEP68	2.036558	8.319287
ENSG00000011566.11	MAP4K3	9.115203	17.930556
ENSG00000011590.10	ZBTB32	0.041107	0.01102
ENSG00000011600.8	TYROBP	0.126019	10.938043
ENSG00000011638.7	TMEM159	9.720511	26.522053
ENSG00000011677.9	GABRA3	3.038625	1.997934
ENSG00000012048.16	BRCA1	28.754907	67.726248
ENSG00000012061.12	ERCC1	34.179018	50.532593
ENSG00000012124.11	CD22	0.007867	4.237713
ENSG00000012171.14	SEMA3B	60.639796	2.615069
ENSG00000012174.8	MBTPS2	18.991164	18.653187
ENSG00000012211.9	PRICKLE3	6.220474	14.269698
ENSG00000012223.9	LTF	0	0.036631
ENSG00000012232.5	EXTL3	5.813801	13.041125
ENSG00000012504.10	NR1H4	0	0.150947
ENSG00000012660.10	ELOVL5	97.039749	255.700165
ENSG00000012779.7	ALOX5	0.05907	4.282974
ENSG00000012817.12	KDM5D	0.019741	0.037733
ENSG00000012822.12	CALCOCO1	21.908107	17.762926
ENSG00000012963.10	UBR7	32.804471	34.680473
ENSG00000012983.8	MAP4K5	27.656589	20.802647
ENSG00000013016.11	EHD3	0.455688	0.090521
ENSG00000013275.4	PSMC4	88.207333	85.666469
ENSG00000013288.5	MAN2B2	6.910085	7.179032
ENSG00000013293.5	SLC7A14	0	0.028246
ENSG00000013297.7	CLDN11	1.946217	0.891188
ENSG00000013306.12	SLC25A39	134.97441800000001	133.456274
ENSG00000013364.15	MVP	25.51005	1.725897
ENSG00000013374.12	NUB1	43.091251	103.257078
ENSG00000013375.12	PGM3	23.769714	102.455492
ENSG00000013392.7	RWDD2A	2.289041	5.672829
ENSG00000013441.12	CLK1	79.038981	37.864976
ENSG00000013503.6	POLR3B	5.403086	10.890784
ENSG00000013523.6	ANGEL1	5.484306	8.350229
ENSG00000013561.14	RNF14	32.661514	88.579366
ENSG00000013563.10	DNASE1L1	21.689322	15.303214
ENSG00000013573.13	DDX11	65.965421	50.935213
ENSG00000013583.5	HEBP1	51.466791	15.347366
ENSG00000013588.5	GPRC5A	101.179432	0.312507
ENSG00000013619.10	MAMLD1	4.553264	0.017959
ENSG00000013725.11	CD6	0.027647	0.06373
ENSG00000013810.15	TACC3	45.344588	45.336424
ENSG00000014123.9	UFL1	12.495637	42.670741
ENSG00000014138.5	POLA2	30.790964	29.039055
ENSG00000014164.6	ZC3H3	7.882169	13.826512
ENSG00000014216.12	CAPN1	48.910103	57.967719
ENSG00000014257.12	ACPP	0	0.237058
ENSG00000014641.14	MDH1	173.320927	196.176628
ENSG00000014824.10	SLC30A9	27.873421	48.605407
ENSG00000014914.16	MTMR11	2.160855	0.489531
ENSG00000014919.9	COX15	30.283129	31.665649
ENSG00000015133.15	CCDC88C	4.222838	4.949311
ENSG00000015153.11	YAF2	16.057439	21.88145
ENSG00000015171.15	ZMYND11	25.756385	9.284072
ENSG00000015285.7	WAS	0.081142	4.92641
ENSG00000015413.6	DPEP1	0.086675	0.052842
ENSG00000015475.15	BID	19.340691	37.903762
ENSG00000015479.14	MATR3	221.88572	222.97488
ENSG00000015520.11	NPC1L1	0	0.03777
ENSG00000015532.6	XYLT2	9.327767	7.938259
ENSG00000015568.9	RGPD5	3.619591	1.131717
ENSG00000015592.13	STMN4	0.014268	0
ENSG00000015676.14	NUDCD3	10.26949	11.441024
ENSG00000016082.11	ISL1	10.091643	0.56115
ENSG00000016391.7	CHDH	1.747412	0.440263
ENSG00000016402.9	IL20RA	0.257442	0.014293
ENSG00000016490.12	CLCA1	0	0
ENSG00000016602.9	CLCA4	0	0.008072
ENSG00000016864.13	GLT8D1	67.621147	31.37352
ENSG00000017260.16	ATP2C1	48.045866	29.176357
ENSG00000017427.12	IGF1	3.623212	33.691025
ENSG00000017483.11	SLC38A5	238.315343	47.173495
ENSG00000017797.8	RALBP1	21.481305	38.047892
ENSG00000018189.9	RUFY3	6.290289	31.71798
ENSG00000018236.11	CNTN1	0.653513	0.301078
ENSG00000018280.13	SLC11A1	0.087282	0.740887
ENSG00000018408.11	WWTR1	28.90099	0.19493
ENSG00000018510.9	AGPS	47.475697	43.575291
ENSG00000018610.10	CXorf56	21.680445	19.461224
ENSG00000018625.11	ATP1A2	0.00468	0.034334
ENSG00000018699.8	TTC27	8.792762	26.326491
ENSG00000018869.13	ZNF582	0.007768	2.830667
ENSG00000019102.8	VSIG2	0	0
ENSG00000019144.13	PHLDB1	16.461169	7.118726
ENSG00000019169.10	MARCO	0.082975	0
ENSG00000019186.6	CYP24A1	11.612338	0.116212
ENSG00000019485.9	PRDM11	6.412922	0.11444
ENSG00000019505.4	SYT13	0.062145	0.193669
ENSG00000019549.5	SNAI2	7.848807	0.104635
ENSG00000019582.11	CD74	5.05991	2.282355
ENSG00000019991.12	HGF	0.103081	0.046269
ENSG00000019995.6	ZRANB1	7.078962	1.462615
ENSG00000020129.12	NCDN	19.132885	16.971849
ENSG00000020181.14	GPR124	1.088511	2.599831
ENSG00000020256.16	ZFP64	25.569733	7.421534
ENSG00000020426.7	MNAT1	28.764294	30.258027
ENSG00000020577.10	SAMD4A	3.639272	5.474464
ENSG00000020633.15	RUNX3	1.286838	0.199112
ENSG00000020922.9	MRE11A	22.509348	31.766138
ENSG00000021300.10	PLEKHB1	0.798257	0.25844
ENSG00000021355.9	SERPINB1	20.056751	89.512371
ENSG00000021461.13	CYP3A43	0	0.079335
ENSG00000021488.9	SLC7A9	0.022913	0.028578
ENSG00000021574.8	SPAST	7.147582	16.174894
ENSG00000021645.14	NRXN3	0.465278	0.129503
ENSG00000021762.16	OSBPL5	12.588013	4.78321
ENSG00000021776.7	AQR	20.987548	18.182316
ENSG00000021826.11	CPS1	170.245543	7.892279
ENSG00000021852.9	C8B	0	0
ENSG00000022267.13	FHL1	19.850915	1.530875
ENSG00000022277.9	RTFDC1	76.59338	53.444129
ENSG00000022355.11	GABRA1	0	0
ENSG00000022556.12	NLRP2	0.017905	16.717427
ENSG00000022567.6	SLC45A4	1.901661	8.782918
ENSG00000022840.12	RNF10	37.244188	84.716303
ENSG00000022976.12	ZNF839	4.681053	8.838175
ENSG00000023041.8	ZDHHC6	44.522139	14.927543
ENSG00000023171.11	GRAMD1B	7.398264	0.165248
ENSG00000023191.13	RNH1	55.896281	89.685316
ENSG00000023228.10	NDUFS1	117.817689	83.323846
ENSG00000023287.9	RB1CC1	14.219291	34.122125
ENSG00000023318.7	ERP44	14.168713	31.824575
ENSG00000023330.11	ALAS1	29.747912	21.913148
ENSG00000023445.10	BIRC3	3.545486	0.972953
ENSG00000023516.8	AKAP11	6.486499	15.919421
ENSG00000023572.5	GLRX2	39.356506	95.724849
ENSG00000023608.4	SNAPC1	10.743912	12.035708
ENSG00000023697.9	DERA	33.529308	14.486722
ENSG00000023734.7	STRAP	223.125515	91.499849
ENSG00000023839.7	ABCC2	0.344281	0.088513
ENSG00000023892.10	DEF6	0.053385	23.639623
ENSG00000023902.10	PLEKHO1	3.620142	6.019767
ENSG00000023909.6	GCLM	41.436782	51.416282
ENSG00000024048.7	UBR2	6.330579	24.734339
ENSG00000024422.8	EHD2	66.360864	29.920467
ENSG00000024526.13	DEPDC1	45.62114	28.254063
ENSG00000024862.13	CCDC28A	9.809475	35.922768
ENSG00000025039.11	RRAGD	0.088168	0.298725
ENSG00000025156.9	HSF2	7.576927	22.73429
ENSG00000025293.12	PHF20	15.395385	10.837607
ENSG00000025423.8	HSD17B6	0.324679	1.63013
ENSG00000025434.15	NR1H3	10.876589	9.705724
ENSG00000025708.9	TYMP	9.115083	1.933064
ENSG00000025770.15	NCAPH2	52.742449	49.551803
ENSG00000025772.7	TOMM34	56.436367	38.895401
ENSG00000025796.10	SEC63	28.886028	53.541466
ENSG00000025800.10	KPNA6	27.114712	23.718078
ENSG00000026025.10	VIM	720.547515	768.484799
ENSG00000026036.17	RTEL1-TNFRSF6B	1.285999	2.773718
ENSG00000026103.16	FAS	9.224789	0.477491
ENSG00000026297.12	RNASET2	24.110378	53.304623
ENSG00000026508.13	CD44	113.265329	2.052501
ENSG00000026559.10	KCNG1	46.642944	3.343195
ENSG00000026652.10	AGPAT4	3.395454	9.764761
ENSG00000026751.13	SLAMF7	0.105469	0.251698
ENSG00000026950.13	BTN3A1	2.720261	8.801656
ENSG00000027001.7	MIPEP	9.904629	8.648905
ENSG00000027075.10	PRKCH	1.353669	2.801384
ENSG00000027644.4	INSRR	0.006436	0.09194
ENSG00000027697.9	IFNGR1	32.19118	38.189335
ENSG00000027847.10	B4GALT7	17.729508	13.698568
ENSG00000027869.8	SH2D2A	1.219426	13.044372
ENSG00000028116.13	VRK2	18.157185	48.592791
ENSG00000028137.13	TNFRSF1B	0.51222	25.574039
ENSG00000028203.14	VEZT	27.687277	27.859807
ENSG00000028277.17	POU2F2	0.067966	0.473862
ENSG00000028310.14	BRD9	65.840545	26.457874
ENSG00000028528.11	SNX1	73.11587	45.366991
ENSG00000028839.6	TBPL1	30.80026	194.641299
ENSG00000029153.11	ARNTL2	10.139856	0.733002
ENSG00000029363.12	BCLAF1	61.152307	62.017054
ENSG00000029364.8	SLC39A9	22.680864	24.35528
ENSG00000029534.16	ANK1	0.39056	23.495347
ENSG00000029559.6	IBSP	0	0
ENSG00000029639.7	TFB1M	14.931731	23.138939
ENSG00000029725.13	RABEP1	35.387353	20.181121
ENSG00000029993.11	HMGB3	168.605013	82.495559
ENSG00000030066.10	NUP160	120.197365	48.189686
ENSG00000030110.9	BAK1	16.916404	22.163824
ENSG00000030304.9	MUSK	0.007685	0.017661
ENSG00000030419.13	IKZF2	0.973165	0.401463
ENSG00000030582.13	GRN	124.991822	72.326783
ENSG00000031003.7	FAM13B	15.996997	13.576897
ENSG00000031081.7	ARHGAP31	0.47795	0.040684
ENSG00000031691.6	CENPQ	23.648141	32.197108
ENSG00000031698.9	SARS	114.275808	415.615776
ENSG00000031823.11	RANBP3	45.356448	42.117823
ENSG00000032219.15	ARID4A	3.695947	7.801652
ENSG00000032389.9	TSSC1	21.68594	22.438732
ENSG00000032444.12	PNPLA6	14.529704	12.581847
ENSG00000032742.14	IFT88	5.190925	10.648969
ENSG00000033011.8	ALG1	37.844354	11.001107
ENSG00000033030.10	ZCCHC8	25.446927	48.169756
ENSG00000033050.4	ABCF2	37.796298	61.428867
ENSG00000033100.11	CHPF2	23.473711	18.293661
ENSG00000033122.15	LRRC7	1.247116	2.107071
ENSG00000033170.13	FUT8	8.841516	7.804916
ENSG00000033178.9	UBA6	13.6606	37.251106
ENSG00000033327.9	GAB2	4.108623	56.977473
ENSG00000033627.11	ATP6V0A1	16.712315	52.336552
ENSG00000033800.10	PIAS1	16.639702	13.389024
ENSG00000033867.13	SLC4A7	18.925062	5.950566
ENSG00000034053.11	APBA2	0.06425	15.572951
ENSG00000034152.15	MAP2K3	37.744403	5.095839
ENSG00000034239.7	EFCAB1	0	0
ENSG00000034510.5	TMSB10	2993.558758	920.163754
ENSG00000034533.8	ASTE1	3.532922	4.273267
ENSG00000034677.8	RNF19A	74.000944	26.6132
ENSG00000034693.11	PEX3	18.124882	18.296866
ENSG00000034713.4	GABARAPL2	124.665586	215.462107
ENSG00000034971.11	MYOC	0.056863	0
ENSG00000035115.18	SH3YL1	7.251616	5.44988
ENSG00000035141.4	FAM136A	70.686576	69.250362
ENSG00000035403.13	VCL	95.397559	100.840083
ENSG00000035499.9	DEPDC1B	24.389853	41.180953
ENSG00000035664.8	DAPK2	1.479452	5.561084
ENSG00000035681.4	NSMAF	16.495321	32.3415
ENSG00000035687.9	ADSS	56.162516	69.94045
ENSG00000035720.4	STAP1	0.017912	2.645584
ENSG00000035862.9	TIMP2	262.987432	0.747715
ENSG00000035928.11	RFC1	27.544576	39.747191
ENSG00000036054.9	TBC1D23	14.277687	25.850736
ENSG00000036257.9	CUL3	48.096382	34.167683
ENSG00000036448.6	MYOM2	0.022955	0.183327
ENSG00000036473.6	OTC	0	0
ENSG00000036530.5	CYP46A1	0.031323	0.011777
ENSG00000036549.9	ZZZ3	24.475155	23.72275
ENSG00000036565.11	SLC18A1	0	0.07171
ENSG00000036672.12	USP2	4.265967	4.29564
ENSG00000036828.10	CASR	0	0.003788
ENSG00000037042.8	TUBG2	15.093627	0.387296
ENSG00000037241.4	RPL26L1	157.949952	52.104285
ENSG00000037280.12	FLT4	0.007641	0.27723
ENSG00000037474.11	NSUN2	177.288746	60.811776
ENSG00000037637.7	FBXO42	9.179274	29.707005
ENSG00000037749.8	MFAP3	25.472963	18.015558
ENSG00000037757.10	MRI1	34.979627	24.933208
ENSG00000037897.13	METTL1	20.435072	12.106986
ENSG00000037965.5	HOXC8	1.763517	1.517556
ENSG00000038002.5	AGA	11.055711	27.118467
ENSG00000038210.10	PI4K2B	18.042299	28.886166
ENSG00000038219.9	BOD1L1	22.42203	14.737068
ENSG00000038274.13	MAT2B	65.887502	48.611618
ENSG00000038295.4	TLL1	7.572322	0.018334
ENSG00000038358.11	EDC4	19.450643	34.950063
ENSG00000038382.14	TRIO	73.379041	0.779092
ENSG00000038427.12	VCAN	0.184163	0.142222
ENSG00000038532.11	CLEC16A	10.429882	10.952291
ENSG00000038945.11	MSR1	0	0.229155
ENSG00000039068.15	CDH1	0.269874	0.557952
ENSG00000039123.12	SKIV2L2	51.466874	64.637352
ENSG00000039139.9	DNAH5	0.303911	0.002559
ENSG00000039319.13	ZFYVE16	18.184807	14.881148
ENSG00000039523.14	FAM65A	20.931467	11.425285
ENSG00000039537.10	C6	0	0
ENSG00000039560.10	RAI14	50.884277	22.275067
ENSG00000039600.7	SOX30	0.04206	0
ENSG00000039650.6	PNKP	23.187328	21.428215
ENSG00000039987.3	BEST2	0	0.053822
ENSG00000040199.15	PHLPP2	3.312609	3.089971
ENSG00000040275.13	SPDL1	159.310868	38.885491
ENSG00000040341.14	STAU2	16.957587	42.91636
ENSG00000040487.9	PQLC2	10.376939	33.072598
ENSG00000040531.11	CTNS	11.652938	9.505411
ENSG00000040608.10	RTN4R	3.329239	4.109436
ENSG00000040633.9	PHF23	46.388172	16.64232
ENSG00000040731.7	CDH10	0.029325	0.048038
ENSG00000040933.12	INPP4A	4.887739	10.740341
ENSG00000041353.6	RAB27B	2.129074	1.98391
ENSG00000041357.12	PSMA4	647.641254	567.23183
ENSG00000041515.12	MYO16	0.49718	6.900521
ENSG00000041802.7	LSG1	24.862256	12.846939
ENSG00000041880.11	PARP3	7.675826	4.568232
ENSG00000041982.11	TNC	5.772559	0.181419
ENSG00000041988.12	THAP3	11.427942	17.689927
ENSG00000042062.8	FAM65C	0.076718	18.110317
ENSG00000042088.10	TDP1	14.810166	18.324573
ENSG00000042286.11	AIFM2	17.340092	11.4911
ENSG00000042304.7	C2orf83	0	0
ENSG00000042317.13	SPATA7	2.865241	4.39895
ENSG00000042429.7	MED17	22.165905	11.545211
ENSG00000042445.10	RETSAT	20.146456	22.215832
ENSG00000042493.12	CAPG	105.869327	114.549514
ENSG00000042753.8	AP2S1	162.175403	152.531932
ENSG00000042781.9	USH2A	0.015399	0.034588
ENSG00000042813.4	ZPBP	0	0
ENSG00000042832.8	TG	0.003626	0.014284
ENSG00000042980.9	ADAM28	0	0.044493
ENSG00000043039.6	BARX2	0	0.054261
ENSG00000043093.10	DCUN1D1	14.770668	27.330134
ENSG00000043143.17	JADE2	14.533616	4.154949
ENSG00000043355.7	ZIC2	3.855685	3.759291
ENSG00000043462.8	LCP2	0.036794	6.870188
ENSG00000043514.12	TRIT1	45.544099	71.852882
ENSG00000043591.5	ADRB1	0.043104	0.06498
ENSG00000044012.3	GUCA2B	0	0
ENSG00000044090.5	CUL7	4.935198	26.932735
ENSG00000044115.17	CTNNA1	208.992197	129.183948
ENSG00000044446.8	PHKA2	6.813251	13.334429
ENSG00000044459.11	CNTLN	9.51066	0.069721
ENSG00000044524.7	EPHA3	0.729634	0.004437
ENSG00000044574.7	HSPA5	379.184221	777.777557
ENSG00000046604.9	DSG2	43.740021	69.97548
ENSG00000046647.10	GEMIN8	9.16023	17.973638
ENSG00000046651.11	OFD1	12.476693	16.453819
ENSG00000046653.11	GPM6B	9.531588	0.70522
ENSG00000046774.9	MAGEC2	0.1657	77.552849
ENSG00000046889.15	PREX2	0.002101	0.892368
ENSG00000047056.11	WDR37	5.076373	9.24131
ENSG00000047188.12	YTHDC2	16.813893	16.427181
ENSG00000047230.11	CTPS2	13.048711	18.017812
ENSG00000047249.13	ATP6V1H	33.247717	42.563533
ENSG00000047315.11	POLR2B	55.22459	92.623734
ENSG00000047346.9	FAM214A	12.618909	9.228861
ENSG00000047365.8	ARAP2	2.009802	0.137695
ENSG00000047410.10	TPR	49.859234	58.506666
ENSG00000047457.10	CP	0.14926	0.123768
ENSG00000047578.9	KIAA0556	5.878902	6.140313
ENSG00000047579.16	DTNBP1	9.31762	31.933777
ENSG00000047597.5	XK	2.117053	19.81165
ENSG00000047617.11	ANO2	1.47754	0.009895
ENSG00000047621.8	C12orf4	11.830319	10.2988
ENSG00000047634.11	SCML1	22.349671	0.226071
ENSG00000047644.14	WWC3	8.246145	0.583211
ENSG00000047648.18	ARHGAP6	0.085531	29.151637
ENSG00000047662.4	FAM184B	0.015125	0.019372
ENSG00000047849.18	MAP4	85.169568	112.439686
ENSG00000047932.10	GOPC	34.97598	27.212858
ENSG00000047936.7	ROS1	1.186453	0.018362
ENSG00000048028.8	USP28	9.718692	21.570684
ENSG00000048052.18	HDAC9	0.180722	1.036647
ENSG00000048140.14	TSPAN17	15.058985	21.030092
ENSG00000048162.16	NOP16	56.581361	22.89882
ENSG00000048342.12	CC2D2A	9.10306	3.241727
ENSG00000048392.8	RRM2B	6.253498	25.050428
ENSG00000048405.6	ZNF800	5.840297	21.216516
ENSG00000048462.7	TNFRSF17	0.235645	0.140931
ENSG00000048471.10	SNX29	1.552601	9.266
ENSG00000048540.11	LMO3	0.085942	0.297743
ENSG00000048544.5	MRPS10	43.110709	84.904803
ENSG00000048545.10	GUCA1A	0	0
ENSG00000048649.10	RSF1	8.017577	14.376118
ENSG00000048707.10	VPS13D	6.661343	23.77079
ENSG00000048740.14	CELF2	1.324919	7.120937
ENSG00000048828.13	FAM120A	74.237956	39.375013
ENSG00000048991.13	R3HDM1	22.495139000000002	33.842802
ENSG00000049089.10	COL9A2	0.13663	2.286468
ENSG00000049130.10	KITLG	7.108925	0.332608
ENSG00000049167.10	ERCC8	15.31324	18.083122
ENSG00000049192.11	ADAMTS6	8.997533	1.02625
ENSG00000049239.9	H6PD	1.847231	6.872748
ENSG00000049245.9	VAMP3	74.999043	48.232824
ENSG00000049246.11	PER3	6.27262	7.69058
ENSG00000049247.10	UTS2	0.915688	0
ENSG00000049249.5	TNFRSF9	0.037228	0.562476
ENSG00000049283.14	EPN3	0.020449	0.01385
ENSG00000049323.12	LTBP1	19.291696	5.277706
ENSG00000049449.5	RCN1	120.606696	19.504496
ENSG00000049540.13	ELN	2.755276	0.092896
ENSG00000049541.7	RFC2	75.139485	91.868079
ENSG00000049618.18	ARID1B	11.124859	14.253659
ENSG00000049656.10	CLPTM1L	197.629567	50.685472
ENSG00000049759.13	NEDD4L	10.245486	16.45836
ENSG00000049768.11	FOXP3	0.022795	0.279132
ENSG00000049769.9	PPP1R3F	0.595103	0.901004
ENSG00000049860.10	HEXB	100.860146	148.156397
ENSG00000049883.11	PTCD2	13.271258	15.553419
ENSG00000050030.10	KIAA2022	0	0.020621
ENSG00000050130.14	JKAMP	67.847399	28.728368
ENSG00000050165.14	DKK3	6.607274	0.133076
ENSG00000050327.11	ARHGEF5	3.698289	0.26329
ENSG00000050344.8	NFE2L3	2.782485	7.665868
ENSG00000050393.8	MCUR1	15.41872	25.402252
ENSG00000050405.10	LIMA1	14.730074	23.480229
ENSG00000050426.12	LETMD1	44.939561	150.959594
ENSG00000050438.13	SLC4A8	0.107748	0.06691
ENSG00000050555.14	LAMC3	1.03437	0.039597
ENSG00000050628.17	PTGER3	0.034202	17.776739
ENSG00000050730.12	TNIP3	0.038455	0.058545
ENSG00000050748.14	MAPK9	36.946783	35.635135
ENSG00000050767.12	COL23A1	0	0.088123
ENSG00000050820.13	BCAR1	26.51521	9.940838
ENSG00000051009.7	FAM160A2	11.790575	11.815345
ENSG00000051108.11	HERPUD1	45.55281	100.546856
ENSG00000051128.15	HOMER3	10.20975	5.760021
ENSG00000051180.13	RAD51	27.55663	68.012245
ENSG00000051341.10	POLQ	4.403719	7.017888
ENSG00000051382.5	PIK3CB	13.304679	71.226241
ENSG00000051523.7	CYBA	167.68882	218.596807
ENSG00000051596.6	THOC3	77.161718	101.273687
ENSG00000051620.7	HEBP2	7.464064	44.887624
ENSG00000051825.11	MPHOSPH9	20.590598	43.510929
ENSG00000052126.11	PLEKHA5	18.823893	12.954524
ENSG00000052344.12	PRSS8	0.453716	19.277018
ENSG00000052723.8	SIKE1	21.349395	51.829943
ENSG00000052749.10	RRP12	11.517257	11.038746
ENSG00000052795.9	FNIP2	2.114421	11.709672
ENSG00000052802.9	MSMO1	29.04787	150.496469
ENSG00000052841.11	TTC17	21.28259	52.471621
ENSG00000052850.5	ALX4	0.011812	0.564358
ENSG00000053108.13	FSTL4	24.609194	0.800619
ENSG00000053254.12	FOXN3	8.579955	1.097382
ENSG00000053328.8	METTL24	0.022915	0.026954
ENSG00000053371.9	AKR7A2	33.80057	71.946942
ENSG00000053372.4	MRTO4	57.237213	33.844266
ENSG00000053438.8	NNAT	1.326188	0.845755
ENSG00000053501.9	USE1	44.019084	43.350839
ENSG00000053524.8	MCF2L2	0.134263	1.888313
ENSG00000053702.11	NRIP2	0.686033	0.75379
ENSG00000053747.12	LAMA3	2.849505	0.157907
ENSG00000053770.8	AP5M1	16.869498	16.737766
ENSG00000053900.7	ANAPC4	20.302859	28.628462
ENSG00000053918.12	KCNQ1	0.644029	0.05936
ENSG00000054116.8	TRAPPC3	76.906151	90.093905
ENSG00000054118.10	THRAP3	57.391775	57.355268
ENSG00000054148.14	PHPT1	152.573442	82.664486
ENSG00000054179.8	ENTPD2	0.271143	0.175694
ENSG00000054219.10	LY75	0.343385	0.03227
ENSG00000054267.17	ARID4B	8.831158	13.342684
ENSG00000054277.9	OPN3	8.657444	8.111732
ENSG00000054282.12	SDCCAG8	4.729381	20.784279
ENSG00000054356.10	PTPRN	0.022607	0.264963
ENSG00000054392.9	HHAT	2.783767	0.060198
ENSG00000054523.13	KIF1B	13.532716	17.951166
ENSG00000054598.6	FOXC1	9.137109	0.037097
ENSG00000054611.10	TBC1D22A	9.867672	8.969125
ENSG00000054654.12	SYNE2	14.459106	1.112203
ENSG00000054690.10	PLEKHH1	0.736769	3.461139
ENSG00000054793.10	ATP9A	13.97456	0.267059
ENSG00000054796.9	SPO11	0	0.034633
ENSG00000054803.3	CBLN4	0	0
ENSG00000054938.12	CHRDL2	2.525298	0.019359
ENSG00000054965.7	FAM168A	11.060187	5.942655
ENSG00000054967.9	RELT	8.28292	9.021055
ENSG00000054983.13	GALC	1.235921	21.132463
ENSG00000055044.7	NOP58	128.84664	83.169919
ENSG00000055070.13	SZRD1	102.410957	89.426414
ENSG00000055118.11	KCNH2	0.018685	136.480583
ENSG00000055130.12	CUL1	36.522801	58.581095
ENSG00000055147.14	FAM114A2	9.636093	23.980609
ENSG00000055163.15	CYFIP2	37.684298	10.550616
ENSG00000055208.14	TAB2	24.320636	30.875784
ENSG00000055211.9	GINM1	27.407629	32.945336
ENSG00000055332.13	EIF2AK2	12.161908	15.320421
ENSG00000055483.16	USP36	30.05706	25.590942
ENSG00000055609.14	KMT2C	6.500671	17.088845
ENSG00000055732.9	MCOLN3	1.601681	0.137801
ENSG00000055813.5	CCDC85A	0.297792	0.095065
ENSG00000055917.12	PUM2	28.218459	36.158217
ENSG00000055950.13	MRPL43	72.843751	26.744732
ENSG00000055955.12	ITIH4	0	0.029766
ENSG00000055957.7	ITIH1	0.033414	0
ENSG00000056050.6	C4orf27	28.842704	56.668577
ENSG00000056097.12	ZFR	72.956853	59.086997
ENSG00000056277.12	ZNF280C	2.393997	6.267628
ENSG00000056291.14	NPFFR2	0	0.791126
ENSG00000056487.12	PHF21B	0	0.05505
ENSG00000056558.7	TRAF1	0.858305	0.096952
ENSG00000056586.12	RC3H2	27.441839	17.929155
ENSG00000056736.6	IL17RB	5.279463	2.350627
ENSG00000056972.15	TRAF3IP2	7.65036	10.495269
ENSG00000056998.15	GYG2	0.187427	8.979374
ENSG00000057019.12	DCBLD2	12.175675	3.777654
ENSG00000057149.11	SERPINB3	0	0.072874
ENSG00000057252.9	SOAT1	10.890238	16.002401
ENSG00000057294.10	PKP2	1.72213	2.107417
ENSG00000057468.6	MSH4	0.039822	0.186585
ENSG00000057593.10	F7	0	0.015394
ENSG00000057608.13	GDI2	182.836539	299.447038
ENSG00000057657.11	PRDM1	0.548678	0.333993
ENSG00000057663.9	ATG5	20.00861	30.165337
ENSG00000057704.7	TMCC3	0.44903	0.026325
ENSG00000057757.6	PITHD1	61.80245	121.729848
ENSG00000057935.10	MTA3	17.996107	27.31814
ENSG00000058056.5	USP13	8.404855	0.971601
ENSG00000058063.12	ATP11B	11.410688	34.925844
ENSG00000058085.11	LAMC2	0.661217	0.246702
ENSG00000058091.13	CDK14	19.126569	0.929569
ENSG00000058262.6	SEC61A1	122.375617	134.91613
ENSG00000058272.12	PPP1R12A	24.711602	31.056134
ENSG00000058335.12	RASGRF1	0.029278	0.102957
ENSG00000058404.16	CAMK2B	0.007036	0.113108
ENSG00000058453.13	CROCC	3.655622	2.978373
ENSG00000058600.12	POLR3E	30.829261	43.07112
ENSG00000058668.11	ATP2B4	14.040631	15.466344
ENSG00000058673.12	ZC3H11A	49.598466	109.320456
ENSG00000058729.7	RIOK2	15.828291	19.021436
ENSG00000058799.10	YIPF1	11.25609	25.191151
ENSG00000058804.11	NDC1	46.397565	43.537632
ENSG00000058866.11	DGKG	0.005606	0.052066
ENSG00000059122.13	FLYWCH1	14.555078	18.148636
ENSG00000059145.15	UNKL	20.416704	17.680089
ENSG00000059377.12	TBXAS1	0.678311	1.974012
ENSG00000059378.9	PARP12	6.155498	15.429005
ENSG00000059573.5	ALDH18A1	37.968891	35.588704
ENSG00000059588.6	TARBP1	12.94645	19.974007
ENSG00000059691.8	PET112	18.541973	12.73347
ENSG00000059728.7	MXD1	3.423645	15.886816
ENSG00000059758.4	CDK17	7.71314	18.698817
ENSG00000059769.16	DNAJC25	10.747813	12.292609
ENSG00000059804.12	SLC2A3	4.69105	81.47786
ENSG00000059915.13	PSD	0.029337	0.804775
ENSG00000060069.13	CTDP1	7.374752	4.381112
ENSG00000060138.9	YBX3	164.486136	91.673645
ENSG00000060140.5	STYK1	0.659142	0.654581
ENSG00000060237.13	WNK1	59.115089	34.902813
ENSG00000060339.10	CCAR1	48.762064	68.992725
ENSG00000060491.13	OGFR	27.250098	19.718924
ENSG00000060558.3	GNA15	0.069891	0.137474
ENSG00000060566.10	CREB3L3	0	0
ENSG00000060642.7	PIGV	9.350462	16.656923
ENSG00000060656.16	PTPRU	2.971783	1.259177
ENSG00000060688.9	SNRNP40	94.180363	86.821826
ENSG00000060709.10	RIMBP2	0	0.063162
ENSG00000060718.15	COL11A1	0.082284	0.235861
ENSG00000060749.11	QSER1	18.211901	18.987403
ENSG00000060762.15	MPC1	41.301043	139.225543
ENSG00000060971.14	ACAA1	29.783173	31.74511
ENSG00000060982.11	BCAT1	2.782328	110.885311
ENSG00000061273.14	HDAC7	40.273245	54.719332
ENSG00000061337.12	LZTS1	0.008655	0.081744
ENSG00000061455.10	PRDM6	0.677167	0.034957
ENSG00000061492.8	WNT8A	0	0
ENSG00000061656.6	SPAG4	1.759773	10.260414
ENSG00000061676.11	NCKAP1	69.705839	125.775856
ENSG00000061794.9	MRPS35	69.718621	120.921825
ENSG00000061918.9	GUCY1B3	0.054815	0.011648
ENSG00000061936.6	SFSWAP	15.57576	18.914111
ENSG00000061938.13	TNK2	21.10041	12.186563
ENSG00000061987.11	MON2	10.747534	18.460972
ENSG00000062038.10	CDH3	0.258325	0.312954
ENSG00000062096.11	ARSF	0	0.010889
ENSG00000062194.12	GPBP1	35.107711	58.162898
ENSG00000062282.11	DGAT2	1.946907	1.778346
ENSG00000062370.13	ZNF112	2.59988	0.877472
ENSG00000062485.15	CS	141.025013	177.501957
ENSG00000062524.12	LTK	0.017243	10.73631
ENSG00000062582.10	MRPS24	218.286226	168.018545
ENSG00000062598.14	ELMO2	12.072179	10.585376
ENSG00000062650.14	WAPAL	15.722054	20.348557
ENSG00000062716.7	VMP1	129.612896	62.372405
ENSG00000062725.6	APPBP2	11.32045	11.933924
ENSG00000062822.9	POLD1	31.78557	73.993979
ENSG00000063015.16	SEZ6	0.394579	0.248709
ENSG00000063046.14	EIF4B	277.147702	341.087412
ENSG00000063127.12	SLC6A16	0.058609	1.827851
ENSG00000063169.7	GLTSCR1	4.267136	5.062657
ENSG00000063176.12	SPHK2	5.710391	4.132819
ENSG00000063177.9	RPL18	1137.154427	1332.657104
ENSG00000063180.5	CA11	2.737107	11.100325
ENSG00000063241.4	ISOC2	24.32942	76.689763
ENSG00000063244.9	U2AF2	114.904177	90.607035
ENSG00000063245.11	EPN1	65.58529	51.196206
ENSG00000063322.10	MED29	20.959408	15.637905
ENSG00000063438.13	AHRR	13.281508	2.34266
ENSG00000063515.2	GSC2	0	0.027789
ENSG00000063587.13	ZNF275	3.177575	21.217205
ENSG00000063601.13	MTMR1	23.025655	17.282091
ENSG00000063660.5	GPC1	56.434182	0.925132
ENSG00000063761.12	ADCK1	3.206363	7.983311
ENSG00000063854.9	HAGH	28.844256	32.962797
ENSG00000063978.12	RNF4	47.394387	34.132789
ENSG00000064012.18	CASP8	26.16198	21.902265
ENSG00000064042.14	LIMCH1	123.466942	0.235212
ENSG00000064102.11	ASUN	45.963477	31.11331
ENSG00000064115.7	TM7SF3	116.601355	42.89645
ENSG00000064195.7	DLX3	0.666592	0.023154
ENSG00000064199.3	SPA17	4.473178	19.52825
ENSG00000064201.12	TSPAN32	0	0.779145
ENSG00000064205.7	WISP2	142.877051	0.120928
ENSG00000064218.4	DMRT3	0	0
ENSG00000064225.9	ST3GAL6	0.84686	0.10874
ENSG00000064270.9	ATP2C2	0.098618	0.020446
ENSG00000064300.5	NGFR	0.059883	0.592838
ENSG00000064309.11	CDON	3.630439	0.329896
ENSG00000064313.8	TAF2	21.342482	24.019323
ENSG00000064393.12	HIPK2	3.625946	6.276826
ENSG00000064419.10	TNPO3	37.029528	103.795897
ENSG00000064489.18	MEF2BNB-MEF2B	6.5649	7.457929
ENSG00000064490.10	RFXANK	45.761244	77.572451
ENSG00000064545.11	TMEM161A	25.99966	53.213615
ENSG00000064547.10	LPAR2	2.146395	17.593585
ENSG00000064601.13	CTSA	112.15725	33.168388
ENSG00000064607.13	SUGP2	26.359641	56.761439
ENSG00000064651.10	SLC12A2	9.115459	7.008496
ENSG00000064652.7	SNX24	20.074139	14.548783
ENSG00000064655.15	EYA2	0.027175	0.186995
ENSG00000064666.11	CNN2	166.664539	77.578051
ENSG00000064687.9	ABCA7	14.018618	19.376054
ENSG00000064692.15	SNCAIP	2.105967	0.169541
ENSG00000064703.8	DDX20	14.932817	12.224698
ENSG00000064726.6	BTBD1	75.510603	79.143863
ENSG00000064763.7	FAR2	9.194259	8.218372
ENSG00000064787.9	BCAS1	0.062752	1.820446
ENSG00000064835.7	POU1F1	0.049751	0
ENSG00000064886.10	CHI3L2	0.025845	0.483404
ENSG00000064932.12	SBNO2	22.354822	14.595084
ENSG00000064933.13	PMS1	17.396485	19.586839
ENSG00000064961.15	HMG20B	100.763803	50.517871
ENSG00000064989.9	CALCRL	0.065257	0.178268
ENSG00000064995.13	TAF11	32.1691	42.281709
ENSG00000064999.13	ANKS1A	5.504584	7.435864
ENSG00000065000.12	AP3D1	26.491339	48.06908
ENSG00000065029.11	ZNF76	15.683385	18.059985
ENSG00000065054.10	SLC9A3R2	66.013957	13.98019
ENSG00000065057.4	NTHL1	31.180457	13.918298
ENSG00000065060.13	UHRF1BP1	5.346679	29.826412
ENSG00000065135.8	GNAI3	8.026337	9.417273
ENSG00000065150.15	IPO5	126.616502	94.33593
ENSG00000065154.8	OAT	43.103117	100.465058
ENSG00000065183.12	WDR3	22.66514	17.586621
ENSG00000065243.15	PKN2	27.932878	17.077421
ENSG00000065268.7	WDR18	31.376212	53.925937
ENSG00000065308.4	TRAM2	14.320359	9.250691
ENSG00000065320.5	NTN1	0.052318	0.022391
ENSG00000065325.9	GLP2R	95.097263	0.011666
ENSG00000065328.13	MCM10	13.517083	22.533978
ENSG00000065357.16	DGKA	27.05578	6.323902
ENSG00000065361.11	ERBB3	0.352782	4.425387
ENSG00000065371.14	ROPN1	0	0
ENSG00000065413.13	ANKRD44	4.383482	0.069788
ENSG00000065427.11	KARS	133.47955	155.157937
ENSG00000065457.7	ADAT1	24.691072	33.191761
ENSG00000065485.14	PDIA5	8.479279	32.549257
ENSG00000065491.8	TBC1D22B	6.46595	24.255273
ENSG00000065518.7	NDUFB4	319.328822	303.985176
ENSG00000065526.7	SPEN	9.346866	26.041481
ENSG00000065534.15	MYLK	1.928726	0.255481
ENSG00000065548.14	ZC3H15	93.57872	106.3714
ENSG00000065559.11	MAP2K4	13.081466	9.131854
ENSG00000065600.9	TMEM206	9.68436	9.829221
ENSG00000065609.11	SNAP91	0	0.018359
ENSG00000065613.10	SLK	14.551665	17.106068
ENSG00000065615.10	CYB5R4	3.220076	10.862476
ENSG00000065618.13	COL17A1	0.080138	0.147206
ENSG00000065621.11	GSTO2	5.280294	0.982284
ENSG00000065665.17	SEC61A2	9.387447	6.614785
ENSG00000065675.11	PRKCQ	0.058919	8.443811
ENSG00000065717.11	TLE2	1.240215	29.646253
ENSG00000065802.8	ASB1	11.952084	11.702971
ENSG00000065809.10	FAM107B	68.715248	4.247668
ENSG00000065833.8	ME1	30.41971	24.112769
ENSG00000065882.12	TBC1D1	7.101808	3.664451
ENSG00000065883.11	CDK13	14.092586	15.549438
ENSG00000065911.8	MTHFD2	85.898157	626.473819
ENSG00000065923.6	SLC9A7	2.049744	0.073198
ENSG00000065970.5	FOXJ2	7.474429	5.003603
ENSG00000065978.14	YBX1	1279.728735	902.672367
ENSG00000065989.12	PDE4A	3.867802	8.052688
ENSG00000066027.8	PPP2R5A	17.703075	69.045633
ENSG00000066032.15	CTNNA2	0.01492	0.211291
ENSG00000066044.10	ELAVL1	51.199573	60.781105
ENSG00000066056.10	TIE1	0.033512	0.051223
ENSG00000066084.9	DIP2B	8.490327	15.245075
ENSG00000066117.11	SMARCD1	37.289902	44.760977
ENSG00000066135.9	KDM4A	15.536105	31.180008
ENSG00000066136.16	NFYC	28.620117	49.232809
ENSG00000066185.9	ZMYND12	0	0
ENSG00000066230.7	SLC9A3	0.27981	0.096154
ENSG00000066248.11	NGEF	10.818038	0.421464
ENSG00000066279.13	ASPM	62.926672	30.327402
ENSG00000066294.11	CD84	0.002543	1.931212
ENSG00000066322.9	ELOVL1	107.931232	45.679018
ENSG00000066336.8	SPI1	0	28.150016
ENSG00000066379.11	ZNRD1	34.741839	98.084015
ENSG00000066382.13	MPPED2	0	0.017734
ENSG00000066405.9	CLDN18	0.310828	0.020554
ENSG00000066422.4	ZBTB11	10.000526	22.78963
ENSG00000066427.18	ATXN3	9.196756	10.880012
ENSG00000066455.9	GOLGA5	14.19853	21.342966
ENSG00000066468.17	FGFR2	0.03272	0.241227
ENSG00000066557.5	LRRC40	30.681053	36.759317
ENSG00000066583.8	ISOC1	29.433464	37.883934000000004
ENSG00000066629.13	EML1	4.163691	0.22762
ENSG00000066651.14	TRMT11	31.144294	49.5832
ENSG00000066654.9	THUMPD1	22.821897	36.484519
ENSG00000066697.11	MSANTD3	43.075673	19.638623
ENSG00000066735.11	KIF26A	13.675869	0.060109
ENSG00000066739.8	ATG2B	4.538543	11.546531
ENSG00000066777.5	ARFGEF1	8.887806	25.378141
ENSG00000066813.11	ACSM2B	0	1.851077
ENSG00000066827.12	ZFAT	3.973065	1.726327
ENSG00000066855.12	MTFR1	24.026633	31.19767
ENSG00000066923.14	STAG3	1.297195	5.063046
ENSG00000066926.7	FECH	29.618491	46.95248
ENSG00000066933.12	MYO9A	4.408638	2.786785
ENSG00000067048.13	DDX3Y	0.062848	0.097701
ENSG00000067057.13	PFKP	137.088889	64.581845
ENSG00000067064.7	IDI1	58.732483	213.721736
ENSG00000067066.13	SP100	23.874398	20.085711
ENSG00000067082.11	KLF6	19.893775	30.028595
ENSG00000067113.13	PPAP2A	13.230209	0.071533
ENSG00000067141.13	NEO1	0.713991	0.736853
ENSG00000067167.4	TRAM1	121.238462	144.190901
ENSG00000067177.11	PHKA1	9.49122	11.87951
ENSG00000067182.4	TNFRSF1A	74.331962	30.494114
ENSG00000067191.12	CACNB1	3.647739	2.386115
ENSG00000067208.11	EVI5	4.958278	6.634097
ENSG00000067221.10	STOML1	6.065754	4.993219
ENSG00000067225.14	PKM	1993.476645	392.355644
ENSG00000067248.6	DHX29	17.147479	17.135772
ENSG00000067334.10	DNTTIP2	48.082488	28.202409
ENSG00000067365.11	METTL22	13.570062	16.480458
ENSG00000067369.10	TP53BP1	23.399331	23.063532
ENSG00000067445.17	TRO	0.052338	0.841836
ENSG00000067533.5	RRP15	14.907463	7.855247
ENSG00000067560.7	RHOA	639.666433	324.769883
ENSG00000067596.7	DHX8	31.962873	18.433554
ENSG00000067606.12	PRKCZ	7.676838	2.541304
ENSG00000067646.8	ZFY	0	0.019008
ENSG00000067704.9	IARS2	73.556466	82.807101
ENSG00000067715.10	SYT1	0.266117	0.227709
ENSG00000067798.10	NAV3	0.956146	0.085616
ENSG00000067829.15	IDH3G	65.288576	33.86023
ENSG00000067836.9	ROGDI	16.394978	15.808168
ENSG00000067840.9	PDZD4	0.492286	0.158294
ENSG00000067842.14	ATP2B3	0.003551	0.033023
ENSG00000067900.6	ROCK1	14.875765	16.222094
ENSG00000067955.10	CBFB	47.608039	77.783458
ENSG00000067992.9	PDK3	5.537747	2.3618
ENSG00000068001.10	HYAL2	35.87116	7.62028
ENSG00000068024.13	HDAC4	3.502182	5.664957
ENSG00000068028.14	RASSF1	43.902981	40.447303
ENSG00000068078.14	FGFR3	0.960578	11.628375
ENSG00000068079.4	IFI35	6.587226	18.87
ENSG00000068097.11	HEATR6	15.145149	15.000727
ENSG00000068120.11	COASY	75.460141	73.402473
ENSG00000068137.11	PLEKHH3	22.922621	19.584933
ENSG00000068305.14	MEF2A	18.337494	11.711287
ENSG00000068308.10	OTUD5	47.183099	77.343337
ENSG00000068323.13	TFE3	32.309751	22.899737
ENSG00000068354.12	TBC1D25	11.068927	6.096112
ENSG00000068366.16	ACSL4	44.634609	30.025572
ENSG00000068383.15	INPP5A	16.438375	7.294903
ENSG00000068394.10	GPKOW	21.8653	27.038685
ENSG00000068400.10	GRIPAP1	22.500392	28.812229
ENSG00000068438.11	FTSJ1	64.908724	33.003886
ENSG00000068489.9	PRR11	61.987793	68.989495
ENSG00000068615.13	REEP1	6.121634	0.213599
ENSG00000068650.15	ATP11A	6.358815	8.581716
ENSG00000068654.12	POLR1A	7.344375	8.920485
ENSG00000068697.6	LAPTM4A	248.411284	81.385724
ENSG00000068724.12	TTC7A	18.75038	10.832132
ENSG00000068745.11	IP6K2	88.846859	36.742502
ENSG00000068781.17	STON1-GTF2A1L	0	0.052022
ENSG00000068784.9	SRBD1	4.942583	10.808119
ENSG00000068796.13	KIF2A	31.299361	81.264373
ENSG00000068831.15	RASGRP2	0.319709	11.650832
ENSG00000068878.11	PSME4	18.094131	33.547775
ENSG00000068885.11	IFT80	23.628147	25.444351
ENSG00000068903.16	SIRT2	16.030293	35.899085
ENSG00000068912.10	ERLEC1	36.080711	60.867673
ENSG00000068971.10	PPP2R5B	4.40502	8.238194
ENSG00000068976.10	PYGM	0.024133	0.469735
ENSG00000068985.4	PAGE1	1.558842	58.918678
ENSG00000069011.12	PITX1	49.677657	18.928425
ENSG00000069018.14	TRPC7	0	0.014532
ENSG00000069020.15	MAST4	2.107865	3.543352
ENSG00000069122.15	GPR116	0.030035	0.00775
ENSG00000069188.13	SDK2	0.011529	0.132504
ENSG00000069206.12	ADAM7	0	0
ENSG00000069248.10	NUP133	25.579902	46.115627
ENSG00000069275.12	NUCKS1	131.575183	154.632042
ENSG00000069329.12	VPS35	41.365774	58.3285
ENSG00000069345.8	DNAJA2	33.308867	35.28074
ENSG00000069399.9	BCL3	25.941786	5.200277
ENSG00000069424.11	KCNAB2	12.391517	10.157406
ENSG00000069431.7	ABCC9	0.383235	1.433369
ENSG00000069482.6	GAL	84.451952	37.264876
ENSG00000069493.11	CLEC2D	2.266025	9.951605
ENSG00000069509.5	FUNDC1	37.520961	30.390206
ENSG00000069535.13	MAOB	4.221357	0.016527
ENSG00000069667.12	RORA	0.263074	0.079114
ENSG00000069696.6	DRD4	0.071957	0.730328
ENSG00000069702.7	TGFBR3	4.02518	20.669071
ENSG00000069712.10	KIAA1107	0.150332	1.727699
ENSG00000069764.6	PLA2G10	0.316545	0.026415
ENSG00000069812.8	HES2	0.13023	0.04904
ENSG00000069849.7	ATP1B3	163.992299	166.846552
ENSG00000069869.12	NEDD4	10.44912	30.538869
ENSG00000069943.6	PIGB	18.439066	10.216366
ENSG00000069956.8	MAPK6	25.595976	80.491288
ENSG00000069966.15	GNB5	75.999522	1.339072
ENSG00000069974.12	RAB27A	17.486375	160.140366
ENSG00000069998.9	CECR5	26.971092	16.772669
ENSG00000070010.15	UFD1L	84.068788	243.404794
ENSG00000070018.5	LRP6	7.212007	10.12542
ENSG00000070019.4	GUCY2C	0.014819	0.091467
ENSG00000070031.3	SCT	0	0.138091
ENSG00000070047.8	PHRF1	9.466006	7.422965
ENSG00000070061.11	IKBKAP	36.684956	27.731818
ENSG00000070081.12	NUCB2	31.952153	154.399241
ENSG00000070087.10	PFN2	108.372309	2.797996
ENSG00000070159.10	PTPN3	4.904729	0.057867
ENSG00000070182.14	SPTB	0.099387	9.171475
ENSG00000070190.9	DAPP1	0.095248	6.3379200000000004
ENSG00000070193.4	FGF10	0.117563	0
ENSG00000070214.12	SLC44A1	9.579629	0.724464
ENSG00000070269.10	TMEM260	3.22109	9.524728
ENSG00000070366.10	SMG6	6.718474	8.087068
ENSG00000070367.12	EXOC5	20.831335	25.10772
ENSG00000070371.12	CLTCL1	3.314065	6.069317
ENSG00000070388.8	FGF22	1.221284	0.483241
ENSG00000070404.6	FSTL3	176.65006	6.095327
ENSG00000070413.15	DGCR2	17.813566	53.607969
ENSG00000070423.14	RNF126	33.073686	27.978694
ENSG00000070444.11	MNT	9.896418	6.238294
ENSG00000070476.11	ZXDC	5.594254	9.828254
ENSG00000070495.11	JMJD6	23.457875	28.158266
ENSG00000070501.8	POLB	17.668228	59.645645
ENSG00000070526.11	ST6GALNAC1	0.088091	58.170216
ENSG00000070540.9	WIPI1	4.586784	50.35836
ENSG00000070601.6	FRMPD1	0	0.024932
ENSG00000070610.11	GBA2	55.7259	26.228433
ENSG00000070614.11	NDST1	15.943401	11.566893
ENSG00000070669.13	ASNS	36.039815	1013.137576
ENSG00000070718.8	AP3M2	8.4124389999999991	33.184262
ENSG00000070729.10	CNGB1	0.047505	0.014154
ENSG00000070731.6	ST6GALNAC2	0.84161	0.161104
ENSG00000070748.14	CHAT	0	0.008464
ENSG00000070756.10	PABPC1	391.977268	887.928456
ENSG00000070759.13	TESK2	1.290203	6.234684
ENSG00000070761.4	C16orf80	25.319335	46.395583
ENSG00000070770.5	CSNK2A2	28.065575	86.000033
ENSG00000070778.9	PTPN21	3.107932	1.01139
ENSG00000070785.13	EIF2B3	36.509303	75.755077
ENSG00000070808.12	CAMK2A	0	0.010406
ENSG00000070814.14	TCOF1	37.385668	27.578376
ENSG00000070831.12	CDC42	267.83857	250.952888
ENSG00000070882.9	OSBPL3	15.712466	11.548514
ENSG00000070886.7	EPHA8	0	0.033688
ENSG00000070915.6	SLC12A3	0.079227	0.010122
ENSG00000070950.6	RAD18	16.158963	25.949266
ENSG00000070961.11	ATP2B1	22.459134	16.379879
ENSG00000070985.10	TRPM5	0.00438	0.028613
ENSG00000071051.10	NCK2	8.60605	36.376213
ENSG00000071054.12	MAP4K4	25.665788	44.433487
ENSG00000071073.9	MGAT4A	0.135898	0.203767
ENSG00000071082.7	RPL31	3629.193377	4036.731375
ENSG00000071127.13	WDR1	228.353687	100.917577
ENSG00000071189.18	SNX13	12.120792	13.245604
ENSG00000071203.6	MS4A12	0.570602	0
ENSG00000071205.8	ARHGAP10	4.920653	0.063236
ENSG00000071242.8	RPS6KA2	30.462312	0.328839
ENSG00000071243.12	ING3	38.386692	69.530825
ENSG00000071246.7	VASH1	0.896735	0.21296
ENSG00000071282.8	LMCD1	0.936648	0.058764
ENSG00000071462.8	WBSCR22	180.666253	149.161478
ENSG00000071537.10	SEL1L	12.984615	45.887661
ENSG00000071539.10	TRIP13	148.15213	42.00905
ENSG00000071553.13	ATP6AP1	157.721985	135.468137
ENSG00000071564.11	TCF3	48.204288	60.937425
ENSG00000071575.8	TRIB2	0.785883	21.509499
ENSG00000071626.13	DAZAP1	67.920261	123.927268
ENSG00000071655.14	MBD3	52.111101	54.374464
ENSG00000071677.1	PRLH	0	0
ENSG00000071794.12	HLTF	19.946665	71.188675
ENSG00000071859.11	FAM50A	75.868542	70.832645
ENSG00000071889.13	FAM3A	38.697159	53.846595
ENSG00000071894.11	CPSF1	24.806675	51.323455
ENSG00000071909.15	MYO3B	0.005249	1.754697
ENSG00000071967.8	CYBRD1	17.975782	14.853093
ENSG00000071991.5	CDH19	0	0
ENSG00000071994.7	PDCD2	54.901927	159.319124
ENSG00000072041.13	SLC6A15	7.581988	0.121441
ENSG00000072042.9	RDH11	46.346694	57.211014
ENSG00000072062.10	PRKACA	49.214344	46.343528
ENSG00000072071.13	LPHN1	0.86859	8.944558
ENSG00000072080.7	SPP2	0	0
ENSG00000072110.10	ACTN1	131.857281	41.522309
ENSG00000072121.12	ZFYVE26	5.019404	2.336579
ENSG00000072133.7	RPS6KA6	0.009712	0.121647
ENSG00000072134.12	EPN2	13.66058	8.225438
ENSG00000072135.9	PTPN18	11.870585	26.810085
ENSG00000072163.15	LIMS2	24.929492	0.067596
ENSG00000072182.9	ASIC4	0.012523	5.057844
ENSG00000072195.11	SPEG	14.992955	8.807263
ENSG00000072201.10	LNX1	0.701914	3.906164
ENSG00000072210.15	ALDH3A2	79.968758	0.459961
ENSG00000072274.9	TFRC	112.039969	131.128904
ENSG00000072310.13	SREBF1	94.076105	59.392089
ENSG00000072315.3	TRPC5	0	0.003907
ENSG00000072364.9	AFF4	17.023585	18.94926
ENSG00000072401.11	UBE2D1	9.135357	23.318722
ENSG00000072415.5	MPP5	20.155213	11.207577
ENSG00000072422.13	RHOBTB1	5.567979	12.211517
ENSG00000072501.14	SMC1A	57.743103	79.539162
ENSG00000072506.9	HSD17B10	197.360165	89.322403
ENSG00000072518.17	MARK2	14.069039	15.733924
ENSG00000072571.16	HMMR	28.008513	76.567131
ENSG00000072609.14	CHFR	7.738356	21.456422
ENSG00000072657.5	TRHDE	0.007997	0.145074
ENSG00000072682.15	P4HA2	38.311093	30.215288
ENSG00000072694.15	FCGR2B	0	7.458847
ENSG00000072736.15	NFATC3	10.708724	31.066302
ENSG00000072756.13	TRNT1	41.860149	34.918793
ENSG00000072778.16	ACADVL	114.57282	109.308791
ENSG00000072786.9	STK10	4.431955	2.690876
ENSG00000072803.14	FBXW11	30.013251	27.887746
ENSG00000072818.8	ACAP1	3.366422	2.783616
ENSG00000072832.11	CRMP1	5.962858	1.433287
ENSG00000072840.9	EVC	2.166917	1.917177
ENSG00000072849.7	DERL2	82.011961	33.988935
ENSG00000072858.7	SIDT1	0.007108	0.016111
ENSG00000072864.9	NDE1	40.60682	38.999804
ENSG00000072952.15	MRVI1	0.005707	0.212284
ENSG00000072954.3	TMEM38A	2.177834	0.904982
ENSG00000072958.5	AP1M1	32.19569	33.756275
ENSG00000073008.11	PVR	43.514923	15.043188
ENSG00000073050.8	XRCC1	30.891048	32.031295
ENSG00000073060.12	SCARB1	71.055063	78.029318
ENSG00000073067.10	CYP2W1	0.034297	0.056216
ENSG00000073111.10	MCM2	86.794144	62.220905
ENSG00000073146.12	MOV10L1	0.05158	0.430289
ENSG00000073150.10	PANX2	3.386016	6.610346
ENSG00000073169.10	SELO	16.7337	12.058789
ENSG00000073282.9	TP63	0.395256	1.363286
ENSG00000073331.14	ALPK1	1.085458	8.452504
ENSG00000073350.10	LLGL2	8.199498	17.693092
ENSG00000073417.11	PDE8A	27.412816	15.884767
ENSG00000073464.8	CLCN4	2.98654	0.095906
ENSG00000073536.14	NLE1	20.33747	19.266342
ENSG00000073578.13	SDHA	292.467972	98.498253
ENSG00000073584.15	SMARCE1	84.0615	96.548419
ENSG00000073598.5	FNDC8	0.092453	0.110311
ENSG00000073605.15	GSDMB	0.712012	10.021959
ENSG00000073614.8	KDM5A	11.069423	8.444182
ENSG00000073670.10	ADAM11	0.301212	0.16505
ENSG00000073711.7	PPP2R3A	0.997972	0.218043
ENSG00000073712.10	FERMT2	122.664674	2.544839
ENSG00000073734.8	ABCB11	0.03795	0.110669
ENSG00000073737.13	DHRS9	0.031066	0.361877
ENSG00000073754.5	CD5L	0	0
ENSG00000073756.8	PTGS2	1.442235	0.04099
ENSG00000073792.12	IGF2BP2	1.734866	33.058131
ENSG00000073803.10	MAP3K13	22.542716	1.23503
ENSG00000073849.11	ST6GAL1	0.246471	79.366909
ENSG00000073861.2	TBX21	0	0.042363
ENSG00000073910.16	FRY	1.2741	0.023869
ENSG00000073921.14	PICALM	139.919141	321.50129
ENSG00000073969.15	NSF	30.368875	29.794104
ENSG00000074047.17	GLI2	7.381088	0.020045
ENSG00000074054.14	CLASP1	10.786401	22.096116
ENSG00000074071.10	MRPS34	122.339593	62.543482
ENSG00000074181.5	NOTCH3	8.171912	0.210606
ENSG00000074201.5	CLNS1A	185.889017	294.98849
ENSG00000074211.10	PPP2R2C	2.557984	0.081743
ENSG00000074219.10	TEAD2	17.696897	9.636842
ENSG00000074266.14	EED	36.006631	42.397851
ENSG00000074276.7	CDHR2	0.014103	0.250634
ENSG00000074317.7	SNCB	0	0.065242
ENSG00000074319.9	TSG101	37.11891	56.452445
ENSG00000074356.13	C17orf85	26.408273	20.385893
ENSG00000074370.14	ATP2A3	21.434215	163.660436
ENSG00000074410.10	CA12	17.919913	1.167063
ENSG00000074416.10	MGLL	54.099076	0.168564
ENSG00000074527.8	NTN4	13.706136	0.12216
ENSG00000074582.9	BCS1L	35.45974	23.91068
ENSG00000074590.10	NUAK1	7.890164	0.105997
ENSG00000074603.15	DPP8	20.731215	20.948208
ENSG00000074621.10	SLC24A1	1.416366	10.536871
ENSG00000074657.10	ZNF532	23.089298	0.248623
ENSG00000074660.12	SCARF1	0.031963	3.348738
ENSG00000074695.5	LMAN1	55.977936	113.021818
ENSG00000074696.9	PTPLAD1	91.081073	64.915134
ENSG00000074706.10	IPCEF1	0	0.006967
ENSG00000074755.11	ZZEF1	7.685929	5.569291
ENSG00000074771.3	NOX3	0	0
ENSG00000074800.10	ENO1	2708.070607	1924.402637
ENSG00000074803.14	SLC12A1	0	0.005071
ENSG00000074842.4	C19orf10	177.315503	188.912731
ENSG00000074855.7	ANO8	4.285233	7.379797
ENSG00000074935.10	TUBE1	9.147292	51.421828
ENSG00000074964.13	ARHGEF10L	6.875957	0.097892
ENSG00000074966.7	TXK	0.034588	0.987366
ENSG00000075035.6	WSCD2	0	9.472681
ENSG00000075043.14	KCNQ2	0.013979	0.065387
ENSG00000075073.11	TACR2	0.062424	0.280609
ENSG00000075089.6	ACTR6	29.790665	106.212044
ENSG00000075131.6	TIPIN	40.012298	34.089484
ENSG00000075142.10	SRI	195.593182	108.354756
ENSG00000075151.16	EIF4G3	32.511007	30.009354
ENSG00000075188.5	NUP37	26.848783	85.835912
ENSG00000075213.7	SEMA3A	3.781063	0.921972
ENSG00000075218.15	GTSE1	35.968746	15.182098
ENSG00000075223.10	SEMA3C	72.750874	0.395382
ENSG00000075234.13	TTC38	20.861128	15.16597
ENSG00000075239.10	ACAT1	65.315781	98.577798
ENSG00000075240.13	GRAMD4	3.873936	18.095365
ENSG00000075275.13	CELSR1	7.598863	0.042707
ENSG00000075290.7	WNT8B	0.025578	0.038116
ENSG00000075292.15	ZNF638	32.105676	41.388623
ENSG00000075303.9	SLC25A40	21.66461	53.496351
ENSG00000075336.8	TIMM21	29.125967	13.660065
ENSG00000075340.19	ADD2	0.139219	25.439996
ENSG00000075388.3	FGF4	0	0
ENSG00000075391.13	RASAL2	6.065139	0.698904
ENSG00000075399.9	VPS9D1	2.464888	7.735741
ENSG00000075407.14	ZNF37A	5.730564	8.394698
ENSG00000075413.14	MARK3	35.716518	46.642225
ENSG00000075415.9	SLC25A3	597.196924	574.773516
ENSG00000075420.9	FNDC3B	27.168585	39.80206
ENSG00000075426.8	FOSL2	24.055082	1.162957
ENSG00000075429.5	CACNG5	0.031815	0
ENSG00000075461.5	CACNG4	4.604127	0.107239
ENSG00000075539.10	FRYL	7.883588	12.093428
ENSG00000075568.13	TMEM131	8.328455	12.442387
ENSG00000075618.14	FSCN1	182.442487	150.982542
ENSG00000075624.10	ACTB	6132.975409	1534.176552
ENSG00000075643.5	MOCOS	11.457167	18.32654
ENSG00000075651.12	PLD1	5.807871	30.300346
ENSG00000075673.8	ATP12A	0	0
ENSG00000075702.13	WDR62	9.945169	12.911329
ENSG00000075711.17	DLG1	28.481351	45.467038
ENSG00000075785.9	RAB7A	151.128742	136.917421
ENSG00000075790.7	BCAP29	46.685732	103.960186
ENSG00000075826.13	SEC31B	2.352951	4.937259
ENSG00000075856.8	SART3	25.358077	40.637272
ENSG00000075884.9	ARHGAP15	0.032595	4.807818
ENSG00000075886.10	TUBA3D	0.096151	0.376052
ENSG00000075891.18	PAX2	0	0
ENSG00000075914.9	EXOSC7	66.724008	74.183347
ENSG00000075945.9	KIFAP3	11.951454	16.520366
ENSG00000075975.12	MKRN2	24.445789	44.85063
ENSG00000076003.4	MCM6	88.320444	84.665129
ENSG00000076043.6	REXO2	116.102956	190.749215
ENSG00000076053.7	RBM7	28.901237	43.541852
ENSG00000076067.8	RBMS2	12.076999	0.993246
ENSG00000076108.8	BAZ2A	12.570206	49.588696
ENSG00000076201.11	PTPN23	11.288304	21.569509
ENSG00000076242.11	MLH1	39.698695	89.350941
ENSG00000076248.7	UNG	60.936017	28.603951
ENSG00000076258.6	FMO4	0.236561	0.662282
ENSG00000076321.7	KLHL20	12.373831	16.143281000000002
ENSG00000076344.12	RGS11	1.085278	0.030255
ENSG00000076351.9	SLC46A1	9.493237	2.679662
ENSG00000076356.6	PLXNA2	2.94168	0.215114
ENSG00000076382.13	SPAG5	59.325311	76.225827
ENSG00000076513.13	ANKRD13A	13.600683	35.900224
ENSG00000076554.12	TPD52	104.942969	2.042979
ENSG00000076555.12	ACACB	2.990661	4.147539
ENSG00000076604.11	TRAF4	97.157956	65.451961
ENSG00000076641.4	PAG1	0.276705	0.409274
ENSG00000076650.3	GPATCH1	4.279394	5.269228
ENSG00000076662.6	ICAM3	2.6494	3.664991
ENSG00000076685.15	NT5C2	37.526992	80.913242
ENSG00000076706.11	MCAM	154.119008	18.930202
ENSG00000076716.8	GPC4	0.08001	0.11277
ENSG00000076770.11	MBNL3	4.091711	1.202105
ENSG00000076826.6	CAMSAP3	0.293053	1.063123
ENSG00000076864.16	RAP1GAP	1.526035	28.855684
ENSG00000076924.8	XAB2	16.008171	28.908768
ENSG00000076928.14	ARHGEF1	25.99916	43.830437
ENSG00000076944.11	STXBP2	21.218031	121.674253
ENSG00000076984.14	MAP2K7	13.00774	21.295229
ENSG00000077009.10	NMRK2	0	0.037272
ENSG00000077044.6	DGKD	43.156711	9.849084
ENSG00000077063.7	CTTNBP2	0.202097	0.010891
ENSG00000077080.6	ACTL6B	0	0.162829
ENSG00000077092.15	RARB	0.142522	0.283868
ENSG00000077097.10	TOP2B	56.027701	80.438737
ENSG00000077147.11	TM9SF3	60.830514	73.790155
ENSG00000077150.14	NFKB2	7.264186	19.087966
ENSG00000077152.6	UBE2T	134.255758	190.58287
ENSG00000077157.17	PPP1R12B	2.216874	8.490721
ENSG00000077232.13	DNAJC10	44.881473	108.096694
ENSG00000077235.14	GTF3C1	20.399723	16.743584
ENSG00000077238.10	IL4R	3.390726	4.49763
ENSG00000077254.11	USP33	35.106477	48.119197
ENSG00000077264.11	PAK3	0.351672	0.025298
ENSG00000077274.8	CAPN6	0.014817	0.039887
ENSG00000077279.13	DCX	0.00461	0.059112
ENSG00000077312.5	SNRPA	93.375282	124.614729
ENSG00000077327.12	SPAG6	0.047764	14.540812
ENSG00000077348.5	EXOSC5	33.214792	33.719599
ENSG00000077380.12	DYNC1I2	67.243892	81.934153
ENSG00000077420.12	APBB1IP	0.581398	0.062373
ENSG00000077454.12	LRCH4	12.806551	28.260762
ENSG00000077458.9	FAM76B	18.663136	40.266373
ENSG00000077463.11	SIRT6	12.559531	13.921234
ENSG00000077498.8	TYR	0	0
ENSG00000077514.5	POLD3	28.749011	19.471676
ENSG00000077522.9	ACTN2	0.014099	0.192704
ENSG00000077549.14	CAPZB	358.277513	193.886262
ENSG00000077585.10	GPR137B	1.452659	1.295304
ENSG00000077616.7	NAALAD2	0.78560700000000006	1.492755
ENSG00000077684.12	JADE1	23.266554	22.813064
ENSG00000077713.15	SLC25A43	14.372557	10.914595
ENSG00000077721.12	UBE2A	110.398556	73.623391
ENSG00000077782.16	FGFR1	6.974941	0.265923
ENSG00000077800.8	FKBP6	0.112776	0.103969
ENSG00000077935.13	SMC1B	0.269714	0.009456
ENSG00000077942.14	FBLN1	296.741807	0.455558
ENSG00000077943.7	ITGA8	0.008496	0.035876
ENSG00000077984.5	CST7	0.023271	0.259848
ENSG00000078018.16	MAP2	10.227465	0.522967
ENSG00000078043.12	PIAS2	8.350326	10.282037
ENSG00000078053.13	AMPH	0.016304	0.11945
ENSG00000078061.9	ARAF	56.621317	36.169197
ENSG00000078070.8	MCCC1	13.419726	21.827845
ENSG00000078081.4	LAMP3	0.957866	10.815409
ENSG00000078098.10	FAP	4.038111	0.019272
ENSG00000078114.15	NEBL	2.52985	16.449446
ENSG00000078124.8	ACER3	7.926379	16.332765
ENSG00000078140.10	UBE2K	80.429874	89.88932
ENSG00000078142.8	PIK3C3	7.060578	31.317022
ENSG00000078177.10	N4BP2	1.826165	11.669029
ENSG00000078237.5	C12orf5	17.568765	0.823407
ENSG00000078246.12	TULP3	21.887602	10.743555
ENSG00000078269.10	SYNJ2	19.695792	12.643913
ENSG00000078295.12	ADCY2	0	0.05012
ENSG00000078304.16	PPP2R5C	92.524964	506.024714
ENSG00000078328.16	RBFOX1	0	0.164563
ENSG00000078369.14	GNB1	158.543583	175.188473
ENSG00000078399.12	HOXA9	1.676521	0.310167
ENSG00000078401.6	EDN1	4.742739	0.097314
ENSG00000078403.13	MLLT10	18.013084	44.983854
ENSG00000078487.14	ZCWPW1	0.450104	2.277241
ENSG00000078549.11	ADCYAP1R1	0	0.028234
ENSG00000078579.8	FGF20	0.015988	0
ENSG00000078589.9	P2RY10	0.015613	0.036254
ENSG00000078596.7	ITM2A	0.310664	79.846667
ENSG00000078618.16	NRD1	70.100003	221.795193
ENSG00000078668.10	VDAC3	165.246214	183.024282
ENSG00000078674.14	PCM1	28.0436	61.665313
ENSG00000078687.13	TNRC6C	0.533573	2.410445
ENSG00000078699.18	CBFA2T2	3.019473	8.558747
ENSG00000078725.9	BRINP1	0	0.033767
ENSG00000078747.9	ITCH	16.770371	26.409373
ENSG00000078795.13	PKD2L2	0.322154	0.292589
ENSG00000078804.9	TP53INP2	9.064691	10.182419
ENSG00000078808.13	SDF4	109.484239	93.977318
ENSG00000078814.12	MYH7B	0.010633	0.409899
ENSG00000078898.6	BPIFB2	0	0
ENSG00000078900.11	TP73	1.409078	0.735641
ENSG00000078902.12	TOLLIP	8.681818	22.30513
ENSG00000078967.9	UBE2D4	11.301623	5.797657
ENSG00000079101.13	CLUL1	0.029056	0.663265
ENSG00000079102.13	RUNX1T1	0.005249	0.051498
ENSG00000079112.6	CDH17	0.037565	0.067345
ENSG00000079134.8	THOC1	30.078237	62.15327
ENSG00000079150.14	FKBP7	12.751877	8.772453
ENSG00000079156.13	OSBPL6	2.492026	10.907937
ENSG00000079215.10	SLC1A3	1.676011	0.088406
ENSG00000079246.12	XRCC5	274.51884	117.773469
ENSG00000079257.4	LXN	19.052625	0.169421
ENSG00000079263.15	SP140	0.134137	0.139238
ENSG00000079277.16	MKNK1	24.283472	31.523736
ENSG00000079308.13	TNS1	3.035407	0.647286
ENSG00000079313.8	REXO1	10.53406	15.664204
ENSG00000079332.11	SAR1A	66.175764	62.023226
ENSG00000079335.14	CDC14A	2.58016	20.052337
ENSG00000079337.12	RAPGEF3	1.489972	0.64345
ENSG00000079385.18	CEACAM1	0.017798	0.52033
ENSG00000079387.10	SENP1	10.716621	23.388183
ENSG00000079393.17	DUSP13	0	28.143235
ENSG00000079432.4	CIC	18.518326	15.037324
ENSG00000079435.6	LIPE	0.71116	0.052768
ENSG00000079459.9	FDFT1	66.108453	625.047849
ENSG00000079462.4	PAFAH1B3	36.933514	34.880642
ENSG00000079482.12	OPHN1	2.34319	2.138662
ENSG00000079557.4	AFM	0	0.071203
ENSG00000079616.9	KIF22	84.871768	66.674056
ENSG00000079689.10	SCGN	0	0.239182
ENSG00000079691.16	LRRC16A	6.041162	0.100076
ENSG00000079739.12	PGM1	47.56336	0.382628
ENSG00000079785.11	DDX1	141.029932	122.513416
ENSG00000079805.13	DNM2	43.830789	91.937105
ENSG00000079819.13	EPB41L2	31.071791	54.103051
ENSG00000079841.15	RIMS1	0.861535	0.008569
ENSG00000079931.11	MOXD1	0.141776	0.018277
ENSG00000079950.10	STX7	16.497332	34.58789
ENSG00000079974.14	RABL2B	17.951145	5.307837
ENSG00000079999.10	KEAP1	15.697332	31.108092
ENSG00000080007.7	DDX43	0.038279	0.463122
ENSG00000080031.6	PTPRH	0.084386	30.458003
ENSG00000080166.12	DCT	0.0398	1.027008
ENSG00000080189.11	SLC35C2	26.585923	32.323995
ENSG00000080200.6	CRYBG3	1.596294	0.120069
ENSG00000080224.14	EPHA6	1.654656	0.024687
ENSG00000080293.6	SCTR	0	0.046338
ENSG00000080298.12	RFX3	3.096677	4.669019
ENSG00000080345.14	RIF1	11.765576	24.282703
ENSG00000080371.5	RAB21	5.060978	5.296517
ENSG00000080493.10	SLC4A4	0.098054	0.310404
ENSG00000080503.16	SMARCA2	51.838461	9.771469
ENSG00000080511.3	RDH8	0	0
ENSG00000080546.10	SESN1	4.656333	9.175509
ENSG00000080561.10	MID2	2.370577	0.029884
ENSG00000080572.9	PIH1D3	0	0.10858
ENSG00000080573.6	COL5A3	0.290487	0.032012
ENSG00000080603.13	SRCAP	21.644935	23.083861
ENSG00000080608.9	KIAA0020	54.548648	14.020125
ENSG00000080618.10	CPB2	0	0.112191
ENSG00000080644.12	CHRNA3	0.412297	0.112028
ENSG00000080709.11	KCNN2	0	0.032096
ENSG00000080802.15	CNOT4	10.856657	14.054429
ENSG00000080815.15	PSEN1	21.387245	16.642399
ENSG00000080819.3	CPOX	12.099873	34.03427
ENSG00000080822.13	CLDND1	35.570528	56.056508
ENSG00000080823.18	MOK	4.004474	5.214327
ENSG00000080824.15	HSP90AA1	527.091788	352.344975
ENSG00000080839.8	RBL1	14.626272	14.796277
ENSG00000080845.14	DLGAP4	26.686979	18.884564
ENSG00000080854.11	IGSF9B	0.004133	0.017686
ENSG00000080910.8	CFHR2	0	0
ENSG00000080986.9	NDC80	45.880559	87.264006
ENSG00000081014.7	AP4E1	12.642324	8.810786
ENSG00000081019.10	RSBN1	3.703136	11.430911
ENSG00000081026.15	MAGI3	3.976327	2.789601
ENSG00000081041.8	CXCL2	2.088681	10.335271
ENSG00000081051.4	AFP	0.391111	2.032028
ENSG00000081052.11	COL4A4	27.328047	0.077161
ENSG00000081059.16	TCF7	5.50771	8.3191
ENSG00000081087.11	OSTM1	11.760965	24.086444
ENSG00000081138.10	CDH7	0.117851	0.048954
ENSG00000081148.11	IMPG2	0.039354	0.939811
ENSG00000081154.8	PCNP	133.69175	214.549637
ENSG00000081177.15	EXD2	6.521478	4.623408
ENSG00000081181.4	ARG2	0.961761	109.533258
ENSG00000081189.10	MEF2C	3.237926	12.566046
ENSG00000081237.15	PTPRC	0.065919	89.57467
ENSG00000081248.7	CACNA1S	0	0
ENSG00000081277.8	PKP1	0.943279	0.017339
ENSG00000081307.9	UBA5	30.072517	39.819815
ENSG00000081320.7	STK17B	9.596796	8.791048
ENSG00000081377.13	CDC14B	3.306042	8.029958
ENSG00000081386.9	ZNF510	6.466594	8.984292
ENSG00000081479.9	LRP2	0.0035	0.121032
ENSG00000081665.10	ZNF506	0.442945	1.570489
ENSG00000081692.9	JMJD4	12.281086	10.849383
ENSG00000081721.8	DUSP12	39.429487	52.791854
ENSG00000081760.13	AACS	12.066083	11.606512
ENSG00000081791.5	KIAA0141	33.320334	42.258392
ENSG00000081800.5	SLC13A1	0	0
ENSG00000081803.12	CADPS2	0.300399	0.211866
ENSG00000081818.2	PCDHB4	0.103683	0.046166
ENSG00000081842.14	PCDHA6	0.025978	0.030361
ENSG00000081853.14	PCDHGA2	0.018635	0.369988
ENSG00000081870.8	HSPB11	98.115089	136.385387
ENSG00000081913.10	PHLPP1	4.460225	5.772874
ENSG00000081923.7	ATP8B1	3.653858	0.547715
ENSG00000081985.7	IL12RB2	0.149494	3.339973
ENSG00000082014.13	SMARCD3	7.21562	3.359454
ENSG00000082068.5	WDR70	35.879928	19.955544
ENSG00000082074.12	FYB	0.043071	7.062625
ENSG00000082126.14	MPP4	0.091672	0.041534
ENSG00000082146.9	STRADB	8.895075	34.493361
ENSG00000082153.14	BZW1	316.66676	78.975752
ENSG00000082175.11	PGR	0	1.378217
ENSG00000082196.17	C1QTNF3	4.371319	3.083571
ENSG00000082212.8	ME2	25.160716	33.498854
ENSG00000082213.14	C5orf22	45.896683	38.23387
ENSG00000082258.9	CCNT2	17.424716	23.876216
ENSG00000082269.13	FAM135A	4.745523	15.684527
ENSG00000082293.9	COL19A1	0	0
ENSG00000082397.12	EPB41L3	0.169059	0.206072
ENSG00000082438.12	COBLL1	4.449313	0.361835
ENSG00000082458.8	DLG3	14.431257	6.657528
ENSG00000082482.10	KCNK2	0.875215	0.245009
ENSG00000082497.8	SERTAD4	0.692941	0.068338
ENSG00000082512.11	TRAF5	14.824109	12.800104
ENSG00000082515.13	MRPL22	92.168802	67.972338
ENSG00000082516.8	GEMIN5	13.148889	7.716556
ENSG00000082556.7	OPRK1	0	0.019165
ENSG00000082641.12	NFE2L1	58.580472	138.197012
ENSG00000082684.11	SEMA5B	0.017971	0.012609
ENSG00000082701.11	GSK3B	12.963807	13.353706
ENSG00000082781.8	ITGB5	69.286753	7.513241
ENSG00000082805.16	ERC1	8.96162	3.009212
ENSG00000082898.13	XPO1	115.660243	201.050077
ENSG00000082929.5	C4orf6	0.070845	0
ENSG00000082996.16	RNF13	17.559187	16.932912
ENSG00000083067.19	TRPM3	1.194081	0.00527
ENSG00000083093.6	PALB2	13.083136	9.797314
ENSG00000083097.11	DOPEY1	1.967261	3.722404
ENSG00000083099.7	LYRM2	40.597021	52.443464
ENSG00000083123.11	BCKDHB	15.445672	9.229053
ENSG00000083168.6	KAT6A	4.908661	14.620293
ENSG00000083223.14	ZCCHC6	7.529737	8.855703
ENSG00000083290.16	ULK2	3.272944	0.198393
ENSG00000083307.7	GRHL2	0.018966	0.080067
ENSG00000083312.14	TNPO1	101.463662	73.088435
ENSG00000083444.13	PLOD1	149.156989	77.360432
ENSG00000083454.18	P2RX5	14.809099	0.507575
ENSG00000083457.8	ITGAE	5.64965	2.100645
ENSG00000083520.11	DIS3	28.272209	20.232939
ENSG00000083535.12	PIBF1	8.379662	14.036956
ENSG00000083544.10	TDRD3	8.932586	6.152239
ENSG00000083622.8	AC000111.6	0	0
ENSG00000083635.7	NUFIP1	5.499909	4.249624
ENSG00000083642.15	PDS5B	17.129165	7.923199
ENSG00000083720.9	OXCT1	218.485378	52.2479
ENSG00000083750.9	RRAGB	6.941945	6.990774
ENSG00000083782.4	EPYC	0	0
ENSG00000083799.14	CYLD	7.962091	6.046297
ENSG00000083807.6	SLC27A5	37.444366	30.469734
ENSG00000083812.8	ZNF324	4.415826	4.908149
ENSG00000083814.9	ZNF671	0.739838	1.957128
ENSG00000083817.8	ZNF416	2.088366	0.621514
ENSG00000083828.12	ZNF586	6.918087	6.555675
ENSG00000083838.12	ZNF446	3.179411	5.593777
ENSG00000083844.7	ZNF264	6.894558	2.54258
ENSG00000083845.5	RPS5	1311.278105	1599.104659
ENSG00000083857.10	FAT1	42.129141	4.80575
ENSG00000083896.9	YTHDC1	38.831239	39.481243
ENSG00000083937.5	CHMP2B	40.724986	30.839578
ENSG00000084070.8	SMAP2	13.192009	106.637319
ENSG00000084072.13	PPIE	55.430228	88.633615
ENSG00000084073.5	ZMPSTE24	62.282881	35.660861
ENSG00000084090.10	STARD7	75.430666	101.25359
ENSG00000084092.6	NOA1	8.717797	19.590751
ENSG00000084093.12	REST	7.618346	11.412523
ENSG00000084110.7	HAL	0.103116	0.039551
ENSG00000084112.11	SSH1	7.409183	4.646844
ENSG00000084207.12	GSTP1	847.415531	890.589662
ENSG00000084234.13	APLP2	138.633252	138.977163
ENSG00000084444.10	KIAA1467	2.77205	1.908276
ENSG00000084453.13	SLCO1A2	0.041224	10.06569
ENSG00000084463.4	WBP11	58.16193	30.85508
ENSG00000084623.8	EIF3I	262.844536	319.86381
ENSG00000084628.6	NKAIN1	0.149323	0.041577
ENSG00000084636.14	COL16A1	5.24928	0.087888
ENSG00000084652.12	TXLNA	33.998545	49.937552
ENSG00000084674.10	APOB	0.001331	0
ENSG00000084676.12	NCOA1	2.272241	12.569011
ENSG00000084693.12	AGBL5	24.757352	45.446337
ENSG00000084710.10	EFR3B	0.044018	0.07836
ENSG00000084731.10	KIF3C	2.326306	4.891249
ENSG00000084733.7	RAB10	69.05606	112.478893
ENSG00000084734.5	GCKR	0.165948	0.150221
ENSG00000084754.7	HADHA	90.191695	207.887446
ENSG00000084764.7	MAPRE3	4.477662	34.524616
ENSG00000084774.10	CAD	25.728322	30.161534
ENSG00000085063.11	CD59	832.27984	74.352957
ENSG00000085117.8	CD82	5.147535	3.634515
ENSG00000085185.12	BCORL1	2.111301	7.966973
ENSG00000085224.17	ATRX	16.783784	5.972545
ENSG00000085231.10	TAF9	249.933243	315.421873
ENSG00000085265.7	FCN1	0	0.485787
ENSG00000085274.12	MYNN	11.7772	13.531909
ENSG00000085276.14	MECOM	4.08274	10.638674
ENSG00000085365.14	SCAMP1	18.448267	18.909137
ENSG00000085377.10	PREP	27.456861	33.092849
ENSG00000085382.8	HACE1	4.285714	20.696717
ENSG00000085415.12	SEH1L	34.350389	51.420726
ENSG00000085433.12	WDR47	8.516611	6.501519
ENSG00000085449.11	WDFY1	26.072548	28.84365
ENSG00000085465.12	OVGP1	0.283508	0.546454
ENSG00000085491.12	SLC25A24	46.879777	34.386746
ENSG00000085511.16	MAP3K4	7.569093	23.444969
ENSG00000085514.12	PILRA	0.715435	1.83421
ENSG00000085552.13	IGSF9	0.154418	0.236387
ENSG00000085563.11	ABCB1	6.893323	0.177182
ENSG00000085644.10	ZNF213	5.336273	7.832972
ENSG00000085662.10	AKR1B1	176.881804	9.534284
ENSG00000085719.8	CPNE3	22.635573	26.250856
ENSG00000085721.9	RRN3	37.697285	19.798186
ENSG00000085733.12	CTTN	119.508642	104.467173
ENSG00000085741.9	WNT11	0.310768	0.17876
ENSG00000085760.11	MTIF2	27.035467	78.052396
ENSG00000085788.10	DDHD2	25.609483	59.986555
ENSG00000085831.12	TTC39A	0.240018	1.007746
ENSG00000085832.13	EPS15	17.336007	52.257222
ENSG00000085840.9	ORC1	20.414557	37.93144
ENSG00000085871.5	MGST2	87.306119	88.646107
ENSG00000085872.11	CHERP	20.846159	18.707192
ENSG00000085978.18	ATG16L1	17.150765	6.357287
ENSG00000085982.10	USP40	15.836535	11.371778
ENSG00000085998.10	POMGNT1	28.827497	25.315909
ENSG00000085999.8	RAD54L	21.413512	35.000686
ENSG00000086015.17	MAST2	16.453343	17.074587
ENSG00000086061.12	DNAJA1	486.918683	75.24573
ENSG00000086062.9	B4GALT1	420.063265	27.229146
ENSG00000086065.10	CHMP5	196.277107	82.764233
ENSG00000086102.15	NFX1	45.24645	14.945127
ENSG00000086159.9	AQP6	0.085813	0.214944
ENSG00000086189.6	DIMT1	38.680727	68.161293
ENSG00000086200.13	IPO11	19.721153	35.354892
ENSG00000086205.13	FOLH1	0.147622	0
ENSG00000086232.9	EIF2AK1	78.165483	91.462999
ENSG00000086288.8	NME8	0	0.01289
ENSG00000086289.8	EPDR1	16.448702	0.186802
ENSG00000086300.12	SNX10	0.236925	32.437037
ENSG00000086475.11	SEPHS1	60.385444	33.399235
ENSG00000086504.12	MRPL28	103.007943	77.337075
ENSG00000086506.2	HBQ1	0.262617	28.522739
ENSG00000086544.2	ITPKC	2.343763	7.78665
ENSG00000086548.8	CEACAM6	0.143431	0.2763
ENSG00000086570.9	FAT2	0.091659	0.064775
ENSG00000086589.8	RBM22	39.704118	37.865472
ENSG00000086598.7	TMED2	161.076989	268.151353
ENSG00000086619.10	ERO1LB	0.549488	17.87333
ENSG00000086666.15	ZFAND6	107.32681	125.270449
ENSG00000086696.7	HSD17B2	0.068911	0.056484
ENSG00000086712.9	TXLNG	17.037443	20.381611
ENSG00000086717.15	PPEF1	0.460309	0
ENSG00000086730.13	LAT2	0.405799	0.638672
ENSG00000086758.12	HUWE1	59.109732	41.576399
ENSG00000086827.5	ZW10	11.207968	17.767157
ENSG00000086848.11	ALG9	11.139633	29.400873
ENSG00000086967.9	MYBPC2	0	0.044024
ENSG00000086991.9	NOX4	1.70034	0.051112
ENSG00000087008.12	ACOX3	13.17361	6.196942
ENSG00000087053.15	MTMR2	51.184729	28.071047
ENSG00000087074.7	PPP1R15A	9.790043	139.268827
ENSG00000087076.5	HSD17B14	0.036425	0.567036
ENSG00000087077.8	TRIP6	100.77547	75.033535
ENSG00000087085.10	ACHE	0.06328	1.235762
ENSG00000087086.10	FTL	2509.747153	5167.599816
ENSG00000087087.15	SRRT	78.642349	65.328075
ENSG00000087088.16	BAX	81.649347	59.950775
ENSG00000087095.9	NLK	8.931156	38.565778
ENSG00000087111.17	PIGS	50.68075	80.998306
ENSG00000087116.10	ADAMTS2	0.428699	0.016439
ENSG00000087128.6	TMPRSS11E	0.011055	0.038567
ENSG00000087152.12	ATXN7L3	25.322129	29.300649
ENSG00000087157.15	PGS1	19.942564	27.557748
ENSG00000087191.9	PSMC5	210.176793	129.845712
ENSG00000087206.13	UIMC1	25.165515	30.483638
ENSG00000087237.7	CETP	0.094386	0.042012
ENSG00000087245.9	MMP2	19.286203	0.026501
ENSG00000087250.5	MT3	0.211262	0
ENSG00000087253.8	LPCAT2	14.593229	9.134769
ENSG00000087258.10	GNAO1	0.782523	0.540633
ENSG00000087263.13	OGFOD1	56.042817	64.748241
ENSG00000087266.12	SH3BP2	4.137821	17.831637
ENSG00000087269.12	NOP14	21.604553	27.558611
ENSG00000087274.13	ADD1	37.629087	47.433583
ENSG00000087299.8	L2HGDH	7.968953	12.789829
ENSG00000087301.5	TXNDC16	6.409797	5.998036
ENSG00000087302.5	C14orf166	288.485754	149.19898800000001
ENSG00000087303.13	NID2	0.687932	0.061014
ENSG00000087338.4	GMCL1	13.176579	26.683351
ENSG00000087365.11	SF3B2	107.266133	112.52371
ENSG00000087448.6	KLHL42	14.922574	17.191897
ENSG00000087460.20	GNAS	808.998853	379.379398
ENSG00000087470.14	DNM1L	51.157665	47.763761
ENSG00000087494.12	PTHLH	7.445579	2.247714
ENSG00000087495.13	PHACTR3	0.057026	0.040172
ENSG00000087502.14	ERGIC2	135.753021	53.007143
ENSG00000087510.6	TFAP2C	0.570001	0.077833
ENSG00000087586.14	AURKA	130.479777	81.846284
ENSG00000087589.13	CASS4	0.041003	15.944886
ENSG00000087842.7	PIR	77.733287	21.037319
ENSG00000087884.11	AAMDC	20.654173	36.927655
ENSG00000087903.9	RFX2	4.77074	4.227619
ENSG00000087995.12	METTL2A	16.388304	13.608612
ENSG00000088002.8	SULT2B1	0.013794	1.149153
ENSG00000088035.12	ALG6	12.554776	12.66138
ENSG00000088038.14	CNOT3	26.615723	30.942325
ENSG00000088053.8	GP6	0.043575	2.081587
ENSG00000088179.5	PTPN4	5.402432	8.405884
ENSG00000088205.9	DDX18	48.860879	42.575408
ENSG00000088247.12	KHSRP	155.207491	252.188011
ENSG00000088256.5	GNA11	15.916127	13.999898
ENSG00000088280.15	ASAP3	5.607104	31.255637
ENSG00000088298.9	EDEM2	10.219477	18.398147
ENSG00000088305.15	DNMT3B	2.875347	31.524063
ENSG00000088320.3	REM1	0	0
ENSG00000088325.12	TPX2	104.473688	101.747563
ENSG00000088356.5	PDRG1	24.306416	27.755702
ENSG00000088367.17	EPB41L1	73.497023	2.260697
ENSG00000088386.12	SLC15A1	0.005907	0.006929
ENSG00000088387.14	DOCK9	27.716437	15.642775
ENSG00000088448.11	ANKRD10	56.447383	47.2326
ENSG00000088451.7	TGDS	13.3131	31.295316
ENSG00000088538.12	DOCK3	0.422455	0.183997
ENSG00000088543.11	C3orf18	3.504006	2.806605
ENSG00000088682.10	COQ9	51.65982	45.159997
ENSG00000088726.12	TMEM40	0.074541	0.49612
ENSG00000088727.9	KIF9	21.239601	22.220658
ENSG00000088756.9	ARHGAP28	1.831792	4.013276
ENSG00000088766.8	CRLS1	20.449708	41.574717
ENSG00000088782.4	DEFB127	0	0
ENSG00000088808.13	PPP1R13B	1.729861	0.456047
ENSG00000088812.14	ATRN	7.741332	13.061975
ENSG00000088826.14	SMOX	1.830951	8.199661
ENSG00000088827.9	SIGLEC1	0	0
ENSG00000088832.11	FKBP1A	213.83266	174.631294
ENSG00000088833.14	NSFL1C	28.346782	56.589374
ENSG00000088836.9	SLC4A11	2.132105	0.191829
ENSG00000088854.12	C20orf194	0.719412	3.601111
ENSG00000088876.8	ZNF343	3.437755	4.119933
ENSG00000088881.17	EBF4	0.068936	0.119447
ENSG00000088882.7	CPXM1	0.035766	0.72287
ENSG00000088888.14	MAVS	5.37149	14.101058
ENSG00000088899.11	LZTS3	0.440332	1.698015
ENSG00000088926.10	F11	0	0
ENSG00000088930.7	XRN2	33.958204	47.5787
ENSG00000088970.12	KIZ	5.397653	20.209315
ENSG00000088986.7	DYNLL1	549.234767	386.152364
ENSG00000088992.14	TESC	4.182445	10.137269
ENSG00000089006.13	SNX5	50.397663	120.076094
ENSG00000089009.12	RPL6	1341.558409	1278.768216
ENSG00000089012.11	SIRPG	0	0.023914
ENSG00000089022.10	MAPKAPK5	22.233162	30.232793
ENSG00000089041.13	P2RX7	0.02038	3.219059
ENSG00000089048.11	ESF1	9.053935	9.501019
ENSG00000089050.11	RBBP9	4.556102	2.090739
ENSG00000089053.9	ANAPC5	78.281641	107.278616
ENSG00000089057.11	SLC23A2	3.428462	5.051045
ENSG00000089060.8	SLC8B1	8.390038	19.954746
ENSG00000089063.11	TMEM230	52.768334	85.75083
ENSG00000089091.13	DZANK1	0.591622	0.112239
ENSG00000089094.13	KDM2B	13.193862	19.817757
ENSG00000089101.14	C20orf26	0	0.073368
ENSG00000089116.3	LHX5	0.005455	0.11941
ENSG00000089123.12	TASP1	4.504725	4.056136
ENSG00000089127.9	OAS1	30.416072	0.207823
ENSG00000089154.7	GCN1L1	27.215029	40.786651
ENSG00000089157.12	RPLP0	2278.656973	4590.297846
ENSG00000089159.12	PXN	62.193126	49.746418
ENSG00000089163.4	SIRT4	0.23776	2.950724
ENSG00000089169.11	RPH3A	0	0.171105
ENSG00000089177.14	KIF16B	2.494025	4.870017
ENSG00000089195.11	TRMT6	14.35272	7.76647
ENSG00000089199.6	CHGB	0.016567	0.555954
ENSG00000089220.4	PEBP1	198.484655	92.225923
ENSG00000089225.16	TBX5	0.005311	0
ENSG00000089234.12	BRAP	9.726977	18.65754
ENSG00000089248.6	ERP29	147.597071	229.910132
ENSG00000089250.15	NOS1	0	0.006067
ENSG00000089280.15	FUS	346.949026	308.190091
ENSG00000089289.12	IGBP1	44.304149	59.679122
ENSG00000089327.11	FXYD5	131.113233	310.099165
ENSG00000089335.17	ZNF302	13.904809	1.065291
ENSG00000089351.11	GRAMD1A	18.688373	30.59605
ENSG00000089356.13	FXYD3	1.43324	0.418854
ENSG00000089472.13	HEPH	0.050426	49.577109
ENSG00000089486.13	CDIP1	26.024734	0.798638
ENSG00000089505.14	CMTM1	2.096149	2.15639
ENSG00000089558.5	KCNH4	0.031285	0.101641
ENSG00000089597.13	GANAB	324.48631	301.857171
ENSG00000089639.7	GMIP	4.843584	10.182657
ENSG00000089682.13	RBM41	16.674059	46.675671
ENSG00000089685.11	BIRC5	99.055628	84.30111
ENSG00000089692.5	LAG3	0.571437	0.414316
ENSG00000089693.7	MLF2	132.222413	124.023209
ENSG00000089723.6	OTUB2	0.428258	0.382921
ENSG00000089737.12	DDX24	60.495873	34.424291
ENSG00000089775.8	ZBTB25	5.7875	3.615835
ENSG00000089818.13	NECAP1	32.746298	19.926947
ENSG00000089820.12	ARHGAP4	0.20063	46.876029
ENSG00000089847.9	ANKRD24	0.027036	0.935898
ENSG00000089876.8	DHX32	18.547308	14.40168
ENSG00000089902.9	RCOR1	10.781348	31.183197
ENSG00000089916.14	GPATCH2L	15.941214	20.651468
ENSG00000090006.14	LTBP4	22.959094	81.089413
ENSG00000090013.6	BLVRB	53.001129	533.169451
ENSG00000090020.7	SLC9A1	5.059511	8.279076
ENSG00000090054.10	SPTLC1	54.269422	58.463358
ENSG00000090060.14	PAPOLA	65.836474	74.394824
ENSG00000090061.14	CCNK	32.7041	40.775447
ENSG00000090097.17	PCBP4	23.414526	4.516995
ENSG00000090104.8	RGS1	0.086639	0
ENSG00000090238.8	YPEL3	7.037996	20.236051
ENSG00000090263.12	MRPS33	25.848906	136.272561
ENSG00000090266.9	NDUFB2	236.199799	229.077757
ENSG00000090273.10	NUDC	136.510766	107.03101
ENSG00000090316.12	MAEA	56.480533	46.16152
ENSG00000090339.5	ICAM1	1.602723	44.004207
ENSG00000090372.11	STRN4	42.955885	43.479852
ENSG00000090376.5	IRAK3	1.248736	0.011833
ENSG00000090382.3	LYZ	0.447909	21.107181
ENSG00000090402.4	SI	0.120111	0
ENSG00000090432.6	MUL1	19.233659	17.254407
ENSG00000090447.8	TFAP4	15.451701	9.03149
ENSG00000090470.11	PDCD7	14.568548	23.398592
ENSG00000090487.7	SPG21	77.007367	73.233413
ENSG00000090512.8	FETUB	0	0
ENSG00000090520.7	DNAJB11	71.752672	114.518865
ENSG00000090530.6	LEPREL1	28.407436	0.143601
ENSG00000090534.14	THPO	0.013703	0.745622
ENSG00000090539.12	CHRD	0.149632	1.1971
ENSG00000090554.9	FLT3LG	1.141869	9.107196
ENSG00000090565.12	RAB11FIP3	13.879484	8.882713
ENSG00000090581.6	GNPTG	38.439479	17.004793
ENSG00000090612.17	ZNF268	3.234884	3.734494
ENSG00000090615.9	GOLGA3	11.092469	20.697235
ENSG00000090621.10	PABPC4	113.485353	146.913033
ENSG00000090659.14	CD209	0	0.023325
ENSG00000090661.8	CERS4	0.070723	8.124789
ENSG00000090674.12	MCOLN1	13.302597	8.11895
ENSG00000090686.12	USP48	52.98687	129.550554
ENSG00000090776.5	EFNB1	2.612587	0.994719
ENSG00000090857.10	PDPR	6.846373	18.56308
ENSG00000090861.12	AARS	57.239773	404.263053
ENSG00000090863.8	GLG1	37.203149	28.321741
ENSG00000090889.11	KIF4A	32.926472	26.803819
ENSG00000090905.14	TNRC6A	20.217521	17.287689
ENSG00000090924.11	PLEKHG2	9.719132	10.446193
ENSG00000090932.7	DLL3	0.849786	1.239902
ENSG00000090971.4	NAT14	43.666179	41.896931
ENSG00000090975.9	PITPNM2	2.056139	3.83741
ENSG00000090989.14	EXOC1	12.838776	32.649131
ENSG00000091009.7	RBM27	10.790934	18.594855
ENSG00000091010.4	POU4F3	0.031226	0.033852
ENSG00000091039.13	OSBPL8	15.753621	42.867904
ENSG00000091073.16	DTX2	8.418426	19.90915
ENSG00000091106.15	NLRC4	0.089541	0.451385
ENSG00000091127.10	PUS7	23.262693	18.050489
ENSG00000091128.9	LAMB4	0.014627	0.038587
ENSG00000091129.16	NRCAM	0.706998	0.373379
ENSG00000091136.10	LAMB1	78.749403	26.911597
ENSG00000091137.8	SLC26A4	0.035576000000000003	0.208816
ENSG00000091138.9	SLC26A3	0.030065	0.010036
ENSG00000091140.9	DLD	98.01202	239.654471
ENSG00000091157.10	WDR7	2.960833	2.736246
ENSG00000091164.9	TXNL1	58.176495	54.381923
ENSG00000091181.16	IL5RA	0	0.155173
ENSG00000091262.11	ABCC6	1.177418	0.673681
ENSG00000091317.7	CMTM6	31.880237	28.979925
ENSG00000091409.11	ITGA6	36.256764	0.451184
ENSG00000091428.14	RAPGEF4	1.186765	0.051069
ENSG00000091436.13	ZAK	18.029519	17.519145
ENSG00000091482.5	SMPX	0	0
ENSG00000091483.6	FH	115.323571	203.443047
ENSG00000091490.7	SEL1L3	22.174399	70.028805
ENSG00000091513.11	TF	0	7.192585
ENSG00000091527.12	CDV3	86.142662	73.402844
ENSG00000091536.13	MYO15A	0.004153	0.603525
ENSG00000091542.8	ALKBH5	39.293099	36.699744
ENSG00000091583.7	APOH	0	0
ENSG00000091592.12	NLRP1	5.516746	50.230275
ENSG00000091622.12	PITPNM3	9.834326	0.271206
ENSG00000091640.4	SPAG7	65.79811	35.547819
ENSG00000091651.5	ORC6	37.386391	60.087387
ENSG00000091656.12	ZFHX4	0.025831	3.386728
ENSG00000091664.7	SLC17A6	0	0.028363
ENSG00000091704.6	CPA1	0	0
ENSG00000091732.12	ZC3HC1	23.237744	33.385381
ENSG00000091831.18	ESR1	0.138681	0.162996
ENSG00000091844.4	RGS17	0.274771	0.995535
ENSG00000091879.10	ANGPT2	0.105802	0.057985
ENSG00000091947.6	TMEM101	31.40059	47.328141
ENSG00000091972.15	CD200	0.181729	0.120093
ENSG00000091986.12	CCDC80	26.4509	4.07036
ENSG00000092009.7	CMA1	0	0.025488
ENSG00000092010.11	PSME1	64.902195	80.820927
ENSG00000092020.7	PPP2R3C	21.837865	27.088573
ENSG00000092036.13	HAUS4	42.4444	90.956512
ENSG00000092051.13	JPH4	0.011078	0.079231
ENSG00000092054.12	MYH7	0.002061	0
ENSG00000092067.5	CEBPE	0	0.083872
ENSG00000092068.15	SLC7A8	0.032527	8.846993
ENSG00000092094.7	OSGEP	30.976596	55.989789
ENSG00000092096.11	SLC22A17	0.121118	0.280302
ENSG00000092098.13	RNF31	12.991463	12.995541
ENSG00000092108.17	SCFD1	37.341587	56.814706
ENSG00000092140.11	G2E3	14.677848	20.434042
ENSG00000092148.9	HECTD1	34.20687	37.911676
ENSG00000092199.14	HNRNPC	619.852662	642.927218
ENSG00000092200.9	RPGRIP1	0.088756	1.226406
ENSG00000092201.6	SUPT16H	82.391771	51.710433
ENSG00000092203.10	TOX4	36.5831	27.988901
ENSG00000092208.13	GEMIN2	23.231642	29.886488
ENSG00000092295.8	TGM1	7.743562	1.842235
ENSG00000092330.12	TINF2	19.861843	13.305135
ENSG00000092345.10	DAZL	0	0
ENSG00000092377.10	TBL1Y	0	0.008884
ENSG00000092421.13	SEMA6A	0.171153	0.60481
ENSG00000092439.10	TRPM7	20.341433	32.910041
ENSG00000092445.8	TYRO3	9.43769	8.950312
ENSG00000092470.8	WDR76	39.001737	44.349572
ENSG00000092529.19	CAPN3	0.171202	0.980127
ENSG00000092531.6	SNAP23	62.645189	130.577064
ENSG00000092607.10	TBX15	1.539764	5.312012
ENSG00000092621.8	PHGDH	170.381948	301.976761
ENSG00000092758.12	COL9A3	6.43534	1.022717
ENSG00000092820.14	EZR	173.495653	94.874768
ENSG00000092841.15	MYL6	2597.028819	632.016425
ENSG00000092847.7	AGO1	5.544184	14.650494
ENSG00000092850.8	TEKT2	0	0.342115
ENSG00000092853.10	CLSPN	19.632138	22.272529
ENSG00000092871.13	RFFL	5.193243	16.620714
ENSG00000092929.8	UNC13D	54.464466	106.520226
ENSG00000092931.8	MFSD11	18.522445	37.129755
ENSG00000092964.13	DPYSL2	15.250401	1.918433
ENSG00000092969.8	TGFB2	9.585212	0.148422
ENSG00000092978.7	GPATCH2	6.256586	0.573819
ENSG00000093000.15	NUP50	41.975253	27.960911
ENSG00000093009.6	CDC45	37.101248	258.449929
ENSG00000093010.8	COMT	60.225614	286.480923
ENSG00000093072.12	CECR1	0.006137	0.127377
ENSG00000093100.13	XXbac-B461K10.4	7.489527	2.305981
ENSG00000093134.10	VNN3	0	0.068507
ENSG00000093144.15	ECHDC1	62.363432	57.304289
ENSG00000093167.14	LRRFIP2	33.223522	42.476475
ENSG00000093183.10	SEC22C	35.616579	64.567023
ENSG00000093217.6	XYLB	2.672081	9.478858
ENSG00000094631.15	HDAC6	18.342371	55.675404
ENSG00000094661.2	OR1I1	0	0
ENSG00000094755.13	GABRP	0	0
ENSG00000094796.4	KRT31	0	0
ENSG00000094804.6	CDC6	81.651948	92.943275
ENSG00000094841.10	UPRT	9.837072	12.766084
[truncated: 32,697 more rows]
