# Supplementary material for: Genome-scale pan-cancer interrogation of lncRNA dependencies using CasRx
Source: Nat Methods. 2024 Feb 26;21(4):584–96. doi: 10.1038/s41592-024-02190-0 (PMC11009108; doi:10.1038/s41592-024-02190-0)
Supplement: Supplementary file 4 — Supplementary Tables 1–18. [file 41592_2024_2190_MOESM4_ESM.zip › Supplementary_tables/Supplementary_table2.tsv]

Transcript_ID	chr	start	end	strand	n_exons	exon_length	exon_start	Source
T002521	chr1	7999074	8007453	+	2	1654,3466	0,4913	Chen, J. et al. (2016)
T002540	chr1	8026387	8127110	+	2	2970,5637	0,95086	Chen, J. et al. (2016)
C1orf167	chr1	11764404	11766516	+	2	66,660	0,1452	Chen, J. et al. (2016)
T003458	chr1	13888840	14255417	+	6	44,1971,158,53,73,667	0,2945,291594,330657,332347,365910	Chen, J. et al. (2016)
LINC00339	chr1	22025503	22031219	+	2	136,937	0,4779	Chen, J. et al. (2016)
T005649	chr1	24251527	24257608	-	2	2687,237	0,5844	Chen, J. et al. (2016)
SNHG12	chr1	28578540	28581853	-	5	140,55,70,222,264	0,992,1371,1884,3049	Chen, J. et al. (2016)
T006742	chr1	29442884	29693970	+	6	114,117,121,67,58,7662	0,74702,141657,236234,241266,243424	Chen, J. et al. (2016)
T007179	chr1	31840043	31847994	-	1	7951	0	Chen, J. et al. (2016)
T007481	chr1	32964614	32965511	+	2	244,476	0,421	Chen, J. et al. (2016)
AL831889	chr1	35176379	35180482	-	3	92,81,2494	0,939,1609	Chen, J. et al. (2016)
T009216	chr1	42775797	42782711	-	1	6914	0	Chen, J. et al. (2016)
Locus_121174	chr1	59810177	59815190	-	2	253,429	0,4584	Chen, J. et al. (2016)
NR_121637	chr1	63320885	63321892	-	3	305,97,42	0,481,965	Chen, J. et al. (2016)
T012534	chr1	64994189	65068038	-	6	899,7522,9595,3657,175,435	0,50290,58614,68330,72438,73414	Chen, J. et al. (2016)
T012867	chr1	67833820	67836180	+	2	533,1227	0,1133	Chen, J. et al. (2016)
NR_046217	chr1	71081323	71237723	+	4	90,41,58,594	0,10340,141733,155806	Chen, J. et al. (2016)
T013180	chr1	72282662	72679472	+	7	743,48,188,126,128,40,10578	0,251101,272548,275198,365545,372330,386232	Chen, J. et al. (2016)
T014610	chr1	87962307	87987046	-	3	3099,70,109	0,22448,24630	Chen, J. et al. (2016)
BC036441	chr1	90830144	90851662	-	2	2052,180	0,21338	Chen, J. et al. (2016)
NR_046105	chr1	97987999	98049693	-	5	1570,85,389,109,316	0,6916,58008,58519,61378	Chen, J. et al. (2016)
BX538249	chr1	101025836	101087261	+	5	225,322,146,114,410	0,49558,51526,57624,61015	Chen, J. et al. (2016)
T016323	chr1	103523883	103525524	-	1	1641	0	Chen, J. et al. (2016)
SCARNA2	chr1	109100168	109100686	+	1	518	0	Chen, J. et al. (2016)
T018186	chr1	117602887	117605975	-	1	3088	0	Chen, J. et al. (2016)
T018406	chr1	119327410	119335388	+	4	219,157,46,4857	0,720,1333,3121	Chen, J. et al. (2016)
T020631	chr1	150974906	150976251	+	1	1345	0	Chen, J. et al. (2016)
BC021024	chr1	151280023	151281929	-	2	235,387	0,1519	Chen, J. et al. (2016)
T024690	chr1	168397904	168419456	-	1	21552	0	Chen, J. et al. (2016)
ENST00000452366.1	chr1	172906649	172908553	+	2	603,1174	0,730	Chen, J. et al. (2016)
GAS5	chr1	173863899	173867989	-	11	176,48,23,30,38,38,30,40,36,53,30	0,357,584,775,1610,1957,2277,2628,2861,3091,4060	Chen, J. et al. (2016)
T026036	chr1	181093887	181107034	-	5	2068,593,165,1805,96	0,9299,10260,10551,13051	Chen, J. et al. (2016)
T026046	chr1	181157275	181182266	+	3	17300,130,378	0,18061,24613	Chen, J. et al. (2016)
NR_125801	chr1	186680621	186681446	+	1	825	0	Chen, J. et al. (2016)
T028341	chr1	203322975	203328555	+	2	2117,2991	0,2589	Chen, J. et al. (2016)
T028627	chr1	204377600	204382624	+	2	395,2279	0,2745	Chen, J. et al. (2016)
NR_024337	chr1	210231454	210234280	-	3	317,89,646	0,735,2180	Chen, J. et al. (2016)
T031781	chr1	226058505	226062392	-	2	2576,636	0,3251	Chen, J. et al. (2016)
T032132	chr1	228109462	228127386	+	2	37,2119	0,15805	Chen, J. et al. (2016)
T033939	chr1	241445516	241468611	+	4	1487,146,199,5184	0,1609,2934,17911	Chen, J. et al. (2016)
HNRNPU-AS1	chr1	244845166	244855497	-	5	178,103,69,72,74	0,1437,3621,9806,10257	Chen, J. et al. (2016)
h1.ips_gene.v2.1_3052.0_chr1	chr1	247332394	247334552	+	1	2158	0	Chen, J. et al. (2016)
T036865	chr10	8047284	8051851	-	3	3440,305,47	0,3989,4520	Chen, J. et al. (2016)
NR_110370	chr10	17641285	17644090	-	1	2805	0	Chen, J. et al. (2016)
T038073	chr10	20369921	20615969	+	4	834,82,60,6109	0,145767,236393,239939	Chen, J. et al. (2016)
CUFF.77623	chr10	43961552	43970272	-	2	786,850	0,7870	Chen, J. et al. (2016)
NR_108038	chr10	49297037	49298877	-	2	100,188	0,1652	Chen, J. et al. (2016)
FLJ31813	chr10	50021181	50067803	-	7	286,132,102,87,173,119,1278	0,27020,29350,33456,37919,40296,45344	Chen, J. et al. (2016)
LINC00948	chr10	59736470	59753704	-	3	750,104,351	0,1988,16883	Chen, J. et al. (2016)
T043556	chr10	71135355	71145178	-	3	6872,1132,216	0,7709,9607	Chen, J. et al. (2016)
BC080555	chr10	73495524	73496778	+	2	293,637	0,617	Chen, J. et al. (2016)
T044121	chr10	73779015	73782340	-	2	2587,564	0,2761	Chen, J. et al. (2016)
T044604	chr10	78170505	78176770	-	2	5550,159	0,6106	Chen, J. et al. (2016)
T047347	chr10	100680841	100685271	-	2	898,1521	0,2909	Chen, J. et al. (2016)
ENST00000369301.3	chr10	113911755	113917192	+	1	5437	0	Chen, J. et al. (2016)
T049021	chr10	114818810	114821665	-	3	817,1289,393	0,1051,2462	Chen, J. et al. (2016)
NR_026941	chr10	118046278	118100139	+	4	825,106,66,1944	0,3233,5852,51917	Chen, J. et al. (2016)
NR_108078	chr10	133246262	133250039	-	3	1457,204,148	0,1528,3629	Chen, J. et al. (2016)
H19	chr11	1995174	1997824	-	5	614,123,113,135,1307	0,701,904,1112,1343	Chen, J. et al. (2016)
NR_073431	chr11	8964679	8966338	+	2	469,435	0,1224	Chen, J. et al. (2016)
T055118	chr11	13824628	13891717	-	2	2652,12296	0,54793	Chen, J. et al. (2016)
SPTY2D1-AS1	chr11	18599786	18610255	+	5	211,89,38,98,1018	0,1305,3371,3985,9451	Chen, J. et al. (2016)
T055817	chr11	19241289	19255528	+	3	236,47,3108	0,10955,11131	Chen, J. et al. (2016)
T056455	chr11	29159808	29438090	+	5	460,111,124,177,1199	0,51846,223447,224127,277083	Chen, J. et al. (2016)
NR_120548	chr11	32435382	32460175	+	5	34,295,111,917,2261	0,169,16638,17879,22532	Chen, J. et al. (2016)
T057537	chr11	43357707	43358747	-	2	55,818	0,222	Chen, J. et al. (2016)
T057556	chr11	43558644	43561140	+	1	2496	0	Chen, J. et al. (2016)
T058875	chr11	57201845	57202746	-	2	772,28	0,873	Chen, J. et al. (2016)
AK096335	chr11	57638261	57653338	+	2	411,3041	0,12036	Chen, J. et al. (2016)
SNHG1	chr11	62850939	62855886	-	10	1742,29,41,39,33,47,33,51,84,463	0,1871,2135,2612,2861,3078,3579,3948,4193,4484	Chen, J. et al. (2016)
T060879	chr11	64778706	64787125	+	3	22,2296,860	0,240,7559	Chen, J. et al. (2016)
NEAT1	chr11	65422797	65444557	+	1	21760	0	Chen, J. et al. (2016)
MALAT1	chr11	65497761	65506468	+	1	8707	0	Chen, J. et al. (2016)
T062586	chr11	69154857	69162682	+	3	1257,2178,3237	0,2316,4588	Chen, J. et al. (2016)
T064159	chr11	75668148	75670898	+	2	61,1977	0,773	Chen, J. et al. (2016)
AK125821	chr11	76381312	76414619	+	4	62,262,146,3758	0,22347,27164,29549	Chen, J. et al. (2016)
T064964	chr11	83072067	83097309	+	3	114,182,24007	0,555,1235	Chen, J. et al. (2016)
T067909	chr11	116391202	116414601	-	2	21988,240	0,23159	Chen, J. et al. (2016)
T068848	chr11	119905233	119955896	+	11	489,402,122,93,3869,229,364,119,85,140,445	0,8061,24301,32833,34258,39593,40535,41181,44126,45439,50218	Chen, J. et al. (2016)
AK123947	chr11	122089109	122100447	-	2	2610,74	0,11264	Chen, J. et al. (2016)
ENST00000527474.1	chr11	122180337	122367973	-	4	61,120,300,478	0,111946,112969,187158	Chen, J. et al. (2016)
T069232	chr11	123226789	123229373	+	2	41,1386	0,1198	Chen, J. et al. (2016)
T070338	chr11	129724795	129738668	-	4	1729,3194,114,5391	0,4936,8222,8482	Chen, J. et al. (2016)
T072173	chr12	5004152	5026494	+	6	14890,81,204,98,114,1401	0,17535,18338,19371,19639,20941	Chen, J. et al. (2016)
ENST00000537269.1	chr12	6963245	6964447	+	2	103,247	0,955	Chen, J. et al. (2016)
T072905	chr12	7187277	7189249	-	1	1972	0	Chen, J. et al. (2016)
T073799	chr12	10201597	10212419	-	3	2394,100,812	0,3607,10010	Chen, J. et al. (2016)
TCONS_00021074	chr12	12696388	12700078	+	2	1509,79	0,3611	Chen, J. et al. (2016)
ENST00000539266.2	chr12	16786761	16787841	+	2	199,57	0,1023	Chen, J. et al. (2016)
h1.ips_gene.v2.1_4015.0_chr12	chr12	49060147	49060858	-	1	711	0	Chen, J. et al. (2016)
HOTAIR	chr12	53962307	53968914	-	4	1817,120,102,298	0,3656,3968,6309	Chen, J. et al. (2016)
T081420	chr12	65500029	65517859	+	1	17830	0	Chen, J. et al. (2016)
T081839	chr12	68666460	68672896	-	1	6436	0	Chen, J. et al. (2016)
T081898	chr12	69022879	69043388	-	2	2237,429	0,20080	Chen, J. et al. (2016)
T082004	chr12	69735962	69738769	-	1	2807	0	Chen, J. et al. (2016)
T082912	chr12	79540220	79571656	+	5	226,102,111,3250,5518	0,2088,5845,9888,25918	Chen, J. et al. (2016)
T083196	chr12	82671787	82686772	-	4	1759,168,165,300	0,1887,3511,14685	Chen, J. et al. (2016)
SOCS2-AS1	chr12	93542465	93571452	-	5	840,288,227,96,188	0,2605,24278,24598,28799	Chen, J. et al. (2016)
CCDC41-AS1	chr12	94460002	94462568	+	1	2566	0	Chen, J. et al. (2016)
RMST	chr12	97431652	97565015	+	14	282,149,175,209,138,146,109,128,187,205,162,251,179,278	0,29062,30319,31011,31499,60808,61524,62222,63042,99002,128884,129144,132497,133085	Chen, J. et al. (2016)
T086840	chr12	113477145	113480660	+	2	2885,478	0,3037	Chen, J. et al. (2016)
T087844	chr12	121580409	121601899	+	4	854,115,338,5986	0,13023,15014,15504	Chen, J. et al. (2016)
AK095700	chr12	121795266	121803484	-	7	460,52,110,37,102,154,606	0,924,4580,6305,6440,7364,7612	Chen, J. et al. (2016)
NR_024457	chr12	130023334	130045555	-	9	169,100,226,143,250,1534,1107,1916,1637	0,906,1146,3777,7679,8894,10469,11687,20584	Chen, J. et al. (2016)
FZD10-AS1	chr12	130122203	130162256	-	10	51,3250,219,511,68,172,242,309,1022,295	0,28145,32269,33068,34134,34368,34765,36700,38453,39758	Chen, J. et al. (2016)
T092427	chr13	30830568	30896492	+	3	299,100,27	0,51991,65897	Chen, J. et al. (2016)
T093295	chr13	40172177	40194275	+	6	370,108,102,545,704,4344	0,13968,15743,16281,16916,17754	Chen, J. et al. (2016)
BC025370	chr13	44400249	44405885	-	2	706,272	0,5364	Chen, J. et al. (2016)
T094524	chr13	49648539	49652295	+	2	2610,77	0,3679	Chen, J. et al. (2016)
DLEU2	chr13	50043911	50082003	-	6	857,127,79,67,95,181	0,1194,5672,24185,31647,37911	Chen, J. et al. (2016)
T095053	chr13	53505111	53559969	+	5	98,64,93,117,1723	0,19195,25592,33082,53135	Chen, J. et al. (2016)
NR_046685	chr13	79477363	79481231	-	3	256,95,80	0,2472,3788	Chen, J. et al. (2016)
MIR17HG	chr13	91347902	91354561	+	4	57,73,71,629	0,1795,2253,6030	Chen, J. et al. (2016)
T098130	chr13	99483950	99501331	-	4	11867,83,3577,937	0,12184,12413,16444	Chen, J. et al. (2016)
T099367	chr13	111862853	112106664	+	6	2529,157,159,107,247,1342	0,232621,235462,239975,241101,242469	Chen, J. et al. (2016)
T099485	chr13	112588199	112621863	+	5	755,30,591,53,1598	0,1187,1814,31929,32066	Chen, J. et al. (2016)
RPPH1	chr14	20343037	20343420	-	1	383	0	Chen, J. et al. (2016)
ENST00000565098.1	chr14	21384166	21385192	+	1	1026	0	Chen, J. et al. (2016)
T104301	chr14	50944635	50949299	+	3	470,1366,901	0,1754,3763	Chen, J. et al. (2016)
T104831	chr14	55704649	55717835	-	4	4923,162,163,2078	0,6141,9811,11108	Chen, J. et al. (2016)
uc021rtn.1	chr14	56812005	56920617	+	3	251,158,977	0,1306,107635	Chen, J. et al. (2016)
LINC00643	chr14	62117356	62134185	+	4	232,124,116,6163	0,1334,10440,10666	Chen, J. et al. (2016)
T106476	chr14	69247617	69258169	-	3	4160,248,76	0,9436,10476	Chen, J. et al. (2016)
T106513	chr14	69479024	69484552	-	2	1387,874	0,4654	Chen, J. et al. (2016)
T107773	chr14	76960297	76971048	+	3	4591,262,1147	0,5317,9604	Chen, J. et al. (2016)
DIO2-AS1	chr14	80211418	80455469	+	9	70,108,282,210,69,204,150,162,342	0,7971,147282,161968,174429,182564,185611,191701,243709	Chen, J. et al. (2016)
T109253	chr14	93712284	93714506	+	2	675,814	0,1408	Chen, J. et al. (2016)
SNHG10	chr14	95532296	95534800	-	2	765,766	0,1738	Chen, J. et al. (2016)
ENST00000554025.1	chr14	98924144	98929193	-	2	2581,1650	0,3399	Chen, J. et al. (2016)
MEG3	chr14	100826107	100861023	+	8	110,109,716,130,144,134,76,333	0,2600,2926,6404,9628,10059,19350,34583	Chen, J. et al. (2016)
RIAN	chr14	100936955	100987113	+	29	533,77,86,77,64,83,62,82,71,63,83,85,65,82,1331,36,87,1142,77,87,85,78,86,87,82,82,87,86,495	0,1924,3409,5806,7853,10078,12022,12559,13446,14476,17008,17966,18929,21306,22846,27009,27397,29689,31692,32503,35306,37170,38455,43621,45548,46505,47392,48699,49663	Chen, J. et al. (2016)
NR_110178	chr14	100967651	100986650	+	12	135,77,87,85,78,86,87,82,82,87,86,32	0,996,1807,4610,6474,7759,12925,14852,15809,16696,18003,18967	Chen, J. et al. (2016)
T110394	chr14	101055350	101073900	+	5	188,109,5905,1550,1798	0,785,8800,15091,16752	Chen, J. et al. (2016)
T111193	chr14	103853118	103855420	-	1	2302	0	Chen, J. et al. (2016)
D7Ertd715e	chr15	24998756	25044640	+	7	322,130,356,164,122,42,24051	0,1488,2601,3968,20270,21071,21833	Chen, J. et al. (2016)
IPW	chr15	25059456	25122476	+	32	262,139,141,140,139,160,132,134,134,134,117,132,133,133,99,130,141,119,112,134,112,131,117,129,106,206,161,130,358,106,115,3412	0,2493,5258,10663,13268,14435,16278,17400,19405,21634,23132,23939,25733,28010,30455,32133,34377,37864,39260,39688,44402,46707,48015,48453,49541,49741,50098,52308,55842,57953,58811,59608	Chen, J. et al. (2016)
T114296	chr15	36290365	36305551	+	2	7810,6519	0,8667	Chen, J. et al. (2016)
T114380	chr15	37099309	37109978	+	4	120,425,64,3877	0,491,3394,6792	Chen, J. et al. (2016)
BC067230	chr15	41284005	41306505	+	4	105,139,90,8465	0,1219,2005,14035	Chen, J. et al. (2016)
T115730	chr15	44274882	44288438	-	2	532,256	0,13300	Chen, J. et al. (2016)
T116033	chr15	45548334	45587086	-	2	54,1035	0,37717	Chen, J. et al. (2016)
T116353	chr15	48184566	48191579	-	3	4943,129,195	0,6366,6818	Chen, J. et al. (2016)
h1.ips_gene.v2.1_1664.0_chr15	chr15	50358307	50367479	+	1	9172	0	Chen, J. et al. (2016)
T116764	chr15	52017138	52019166	-	1	2028	0	Chen, J. et al. (2016)
T116895	chr15	52800163	52805101	-	3	3680,89,608	0,4045,4330	Chen, J. et al. (2016)
HP06981	chr15	55317183	55319045	-	2	684,182	0,1680	Chen, J. et al. (2016)
T117807	chr15	62984329	63000023	-	2	1779,55	0,15639	Chen, J. et al. (2016)
T118878	chr15	70388901	70397483	+	3	139,227,3245	0,3252,5337	Chen, J. et al. (2016)
ENST00000563278.1	chr15	75367956	75369463	+	1	1507	0	Chen, J. et al. (2016)
NR_120317	chr15	80195483	80252213	-	3	6531,152,207	0,8105,56523	Chen, J. et al. (2016)
T120618	chr15	80692509	80695000	-	2	638,606	0,1885	Chen, J. et al. (2016)
ENST00000607520.1	chr15	82750572	82757184	+	3	280,931,1620	0,4060,4992	Chen, J. et al. (2016)
ENSG00000245208	chr15	83207902	83228197	+	3	379,79,1010	0,13394,19285	Chen, J. et al. (2016)
AK094929	chr15	87859750	87862356	-	1	2606	0	Chen, J. et al. (2016)
LINC00925	chr15	89362269	89398605	+	6	462,124,65,81,138,3578	0,15772,25547,26231,27075,32758	Chen, J. et al. (2016)
NR_037601	chr15	92882706	92898745	+	5	480,70,86,69,1022	0,2808,3462,9297,15017	Chen, J. et al. (2016)
T122473	chr15	93089236	93219787	+	8	41,96,145,92,92,109,273,134	0,16968,18136,24057,52221,81206,123696,130417	Chen, J. et al. (2016)
SNHG9	chr16	1964958	1965509	+	2	171,104	0,447	Chen, J. et al. (2016)
T125350	chr16	2154147	2155666	-	2	775,524	0,995	Chen, J. et al. (2016)
T125968	chr16	2992440	3003501	+	18	394,33,30,33,728,33,54,36,33,141,33,33,132,42,528,114,54,1941	0,490,2257,2365,2486,3298,3416,4055,4232,4504,5362,5915,6407,7461,7645,8273,8840,9120	Chen, J. et al. (2016)
T126911	chr16	8272100	8298543	-	2	25176,1129	0,25314	Chen, J. et al. (2016)
T127699	chr16	14405348	14423953	-	2	5741,5320	0,13285	Chen, J. et al. (2016)
T128725	chr16	22006391	22008174	-	2	1093,600	0,1183	Chen, J. et al. (2016)
NR_110650	chr16	47858578	47908431	+	6	1351,154,237,88,153,643	0,4867,20620,21485,48560,49210	Chen, J. et al. (2016)
T131935	chr16	49187388	49212334	-	2	19759,28	0,24918	Chen, J. et al. (2016)
TCONS_00024657	chr16	53039386	53044207	-	2	23,2568	0,2253	Chen, J. et al. (2016)
T132760	chr16	54851641	54930651	-	9	1927,264,222,4881,589,113,66,113,1882	0,39760,41629,61786,66979,68656,71943,73459,77128	Chen, J. et al. (2016)
CRNDE	chr16	54918864	54928778	-	5	345,30,66,113,285	0,1433,4720,6236,9629	Chen, J. et al. (2016)
T133714	chr16	64239883	64246410	-	1	6527	0	Chen, J. et al. (2016)
T133862	chr16	65860938	65871300	-	2	9372,285	0,10077	Chen, J. et al. (2016)
T135516	chr16	70577979	70579620	-	2	876,23	0,1618	Chen, J. et al. (2016)
ENST00000561611.2	chr16	72425355	72427546	-	1	2191	0	Chen, J. et al. (2016)
FENDRR	chr16	86474524	86508860	-	4	2675,166,52,206	0,3361,4180,34130	Chen, J. et al. (2016)
T137713	chr16	86642355	86655318	+	1	12963	0	Chen, J. et al. (2016)
MIR22HG	chr17	1711503	1716272	-	2	2511,143	0,4626	Chen, J. et al. (2016)
T139523	chr17	2042801	2049972	-	4	169,550,4083,812	0,273,1874,6359	Chen, J. et al. (2016)
T140415	chr17	5685359	5719343	-	2	4503,64	0,33920	Chen, J. et al. (2016)
T140541	chr17	6713599	6714834	+	2	46,373	0,862	Chen, J. et al. (2016)
T141541	chr17	8744962	8749282	+	3	69,141,963	0,1522,3357	Chen, J. et al. (2016)
T141636	chr17	9643744	9645214	-	2	763,47	0,1423	Chen, J. et al. (2016)
LINC00675	chr17	10794912	10804099	-	2	1036,494	0,8693	Chen, J. et al. (2016)
COX10-AS1	chr17	13777306	14069495	-	5	43,70,115,124,224	0,102995,115418,121302,291965	Chen, J. et al. (2016)
T145264	chr17	31579423	31592688	+	1	13265	0	Chen, J. et al. (2016)
ENST00000592381.1	chr17	35568085	35574373	+	2	416,497	0,5791	Chen, J. et al. (2016)
TCONS_00025223	chr17	36541732	36544829	-	2	715,650	0,2447	Chen, J. et al. (2016)
ENST00000572349.1	chr17	46916720	46923104	-	2	553,294	0,6090	Chen, J. et al. (2016)
ENST00000580459.1	chr17	47891853	47895792	-	1	3939	0	Chen, J. et al. (2016)
HOXB-AS3	chr17	48592291	48606412	+	3	73,120,281	0,11635,13840	Chen, J. et al. (2016)
T149892	chr17	48744397	48750461	-	2	5926,24	0,6040	Chen, J. et al. (2016)
T149989	chr17	49191396	49208032	+	3	834,2512,196	0,927,16440	Chen, J. et al. (2016)
T150965	chr17	55842302	55848004	-	1	5702	0	Chen, J. et al. (2016)
AK126318	chr17	57989061	57990323	-	2	208,675	0,587	Chen, J. et al. (2016)
T151269	chr17	58007454	58009546	+	3	21,833,693	0,99,1399	Chen, J. et al. (2016)
BZRAP1-AS1	chr17	58329014	58352491	+	4	60,232,171,493	0,8433,22729,22984	Chen, J. et al. (2016)
ENST00000559739.1	chr17	60526270	60542089	+	3	231,71,270	0,746,15549	Chen, J. et al. (2016)
h1.ips_gene.v2.1_3813.0_chr17	chr17	62065446	62065973	-	1	527	0	Chen, J. et al. (2016)
T152871	chr17	67244679	67273883	+	4	529,281,154,2205	0,13284,15481,26999	Chen, J. et al. (2016)
ENST00000580729.1	chr17	67993879	67996431	-	2	105,309	0,2243	Chen, J. et al. (2016)
NR_110876	chr17	72021850	72025962	-	3	129,152,65	0,2302,4047	Chen, J. et al. (2016)
LINC00673	chr17	72384301	72592804	-	8	985,118,1489,265,242,63,97,602	0,17002,19026,36398,38483,43934,46826,207901	Chen, J. et al. (2016)
SNHG16	chr17	76557768	76563160	+	5	89,227,99,111,42	0,605,1176,3519,5350	Chen, J. et al. (2016)
ENST00000591283.1	chr17	77546889	77563464	+	4	203,12626,148,2330	0,1081,13806,14245	Chen, J. et al. (2016)
T155308	chr17	77891056	77897607	+	2	2605,678	0,5873	Chen, J. et al. (2016)
T156421	chr17	81339124	81345657	-	2	4508,42	0,6491	Chen, J. et al. (2016)
T158109	chr18	5882073	5889514	+	1	7441	0	Chen, J. et al. (2016)
SCARNA17	chr18	49813995	49814500	+	1	505	0	Chen, J. et al. (2016)
T163230	chr18	62713968	62715522	-	3	64,309,1004	0,146,550	Chen, J. et al. (2016)
T164221	chr18	75455270	75469071	+	3	1500,121,4503	0,2941,9298	Chen, J. et al. (2016)
T164291	chr18	76215308	76226580	+	2	7617,3466	0,7806	Chen, J. et al. (2016)
ENST00000577382.1	chr18	78137222	78140887	+	2	114,2613	0,1052	Chen, J. et al. (2016)
T166081	chr19	2721540	2724748	+	2	274,2646	0,562	Chen, J. et al. (2016)
LOC100507373	chr19	14137049	14170582	+	3	174,328,1806	0,18102,31727	Chen, J. et al. (2016)
T173127	chr19	33794027	33796754	-	2	210,980	0,1747	Chen, J. et al. (2016)
AK055260	chr19	35788875	35797885	-	8	199,50,522,88,231,836,155,86	0,295,531,1142,1711,2141,3412,8924	Chen, J. et al. (2016)
AK024119	chr19	42152547	42157527	+	2	159,1821	0,3159	Chen, J. et al. (2016)
DACT3-AS1	chr19	46661477	46671341	+	3	960,143,201	0,7690,9663	Chen, J. et al. (2016)
T178408	chr19	48806857	48813015	+	3	542,131,2672	0,1111,3486	Chen, J. et al. (2016)
GQ868703	chr19	50785725	50786210	-	3	98,60,121	0,216,364	Chen, J. et al. (2016)
T183359	chr2	2825559	2841063	-	7	393,4845,1254,88,140,269,1281	0,1818,7693,11359,12589,13197,14223	Chen, J. et al. (2016)
T184845	chr2	12696000	12716774	-	2	8365,81	0,20693	Chen, J. et al. (2016)
T185023	chr2	14914319	14962977	+	3	831,35039,2175	0,10646,46483	Chen, J. et al. (2016)
T185118	chr2	15891853	15897283	-	2	2811,1189	0,4241	Chen, J. et al. (2016)
T185671	chr2	20225766	20227975	+	2	965,835	0,1374	Chen, J. et al. (2016)
ENST00000309033.4	chr2	24004240	24004951	+	1	711	0	Chen, J. et al. (2016)
h1.ips_gene.v2.1_5152.0_chr2	chr2	32355768	32356937	-	1	1169	0	Chen, J. et al. (2016)
T187816	chr2	37785154	37804387	-	3	5102,3170,7589	0,7892,11644	Chen, J. et al. (2016)
T187829	chr2	37874328	37879106	-	1	4778	0	Chen, J. et al. (2016)
T187885	chr2	38197126	38208214	-	1	11088	0	Chen, J. et al. (2016)
T188269	chr2	41898575	41910331	-	2	10963,608	0,11148	Chen, J. et al. (2016)
T188496	chr2	43073194	43091305	+	3	659,4970,4750	0,5997,13361	Chen, J. et al. (2016)
T188697	chr2	44929051	44939439	-	3	1196,2817,617	0,6228,9771	Chen, J. et al. (2016)
TCONS_00004240	chr2	45648742	45650825	-	2	641,873	0,1210	Chen, J. et al. (2016)
T189763	chr2	55956611	55990056	-	3	7271,141,580	0,19155,32865	Chen, J. et al. (2016)
T189782	chr2	56039370	56049657	-	3	417,266,518	0,7851,9769	Chen, J. et al. (2016)
T190433	chr2	63675613	63840840	-	2	2640,798	0,164429	Chen, J. et al. (2016)
T193232	chr2	85711627	85742573	-	4	100,22,3698,2437	0,391,488,28509	Chen, J. et al. (2016)
RNF149	chr2	101271209	101275436	-	2	535,2310	0,1917	Chen, J. et al. (2016)
LOC100506421	chr2	104807571	104851461	-	4	272,186,29,150	0,4861,5137,43740	Chen, J. et al. (2016)
T196502	chr2	109010814	109037014	+	4	81,1310,205,1073	0,21515,24434,25127	Chen, J. et al. (2016)
LOC541471	chr2	111207707	111495120	-	6	954,112,94,177,2015,236	0,25920,40440,136353,157853,287177	Chen, J. et al. (2016)
T196789	chr2	111238986	111295726	+	2	7878,48763	0,7977	Chen, J. et al. (2016)
T196821	chr2	111484946	111510998	+	2	6716,375	0,25677	Chen, J. et al. (2016)
T197726	chr2	118834316	118836920	+	2	1948,382	0,2222	Chen, J. et al. (2016)
T197997	chr2	120542709	120554104	-	4	617,412,921,2217	0,1507,3129,9178	Chen, J. et al. (2016)
ENST00000458326.1	chr2	126898895	126902097	+	8	222,211,114,55,84,73,40,229	0,321,626,903,1040,2314,2469,2973	Chen, J. et al. (2016)
T202050	chr2	163203748	163230756	-	3	5077,137,974	0,25790,26034	Chen, J. et al. (2016)
BC051759	chr2	166081530	166301784	+	12	148,111,172,180,82,42,134,160,163,107,152,854	0,11022,89856,118108,166664,167812,170248,195557,213034,214492,217159,219400	Chen, J. et al. (2016)
T203289	chr2	175167405	175169527	+	1	2122	0	Chen, J. et al. (2016)
HOXD-AS1	chr2	176173194	176188565	-	4	3498,163,70,147	0,4137,5834,15224	Chen, J. et al. (2016)
NR_110457	chr2	176177716	176179008	+	2	537,584	0,708	Chen, J. et al. (2016)
NR_026966	chr2	177287404	177392691	-	8	430,72,96,312,110,137,102,119	0,23559,23828,35680,44737,46988,51193,105168	Chen, J. et al. (2016)
T207422	chr2	217254834	217269766	+	4	6967,140,486,3230	0,8097,8523,11702	Chen, J. et al. (2016)
T208153	chr2	219426020	219430560	-	1	4540	0	Chen, J. et al. (2016)
T209579	chr2	231612011	231614252	+	4	573,189,112,1030	0,685,960,1211	Chen, J. et al. (2016)
T213211	chr20	5411316	5411589	+	1	273	0	Chen, J. et al. (2016)
BC090059	chr20	19758147	19809282	+	3	180,126,109	0,41474,51026	Chen, J. et al. (2016)
T214812	chr20	21004778	21107657	-	7	205,101,544,87,656,2090,1387	0,14900,15298,83165,88418,96605,101492	Chen, J. et al. (2016)
LINC00261	chr20	22528583	22578962	-	6	6439,423,4347,128,92,453	0,19945,32186,38099,39210,49926	Chen, J. et al. (2016)
T215496	chr20	25058351	25076444	+	3	26,989,1840	0,3220,16253	Chen, J. et al. (2016)
ENST00000441029.2	chr20	33728930	33731828	-	2	229,172	0,2726	Chen, J. et al. (2016)
BC039668	chr20	36570491	36573391	-	3	85,103,480	0,949,2420	Chen, J. et al. (2016)
SNHG17	chr20	38419480	38435379	-	7	1420,93,155,85,72,123,183	0,1525,2606,6938,11560,15023,15716	Chen, J. et al. (2016)
T218087	chr20	43189928	43202995	+	2	322,2400	0,10667	Chen, J. et al. (2016)
T219494	chr20	49484213	49498493	+	4	112,4874,46,1722	0,242,11485,12558	Chen, J. et al. (2016)
T220695	chr20	57525582	57531583	+	6	40,517,2456,77,89,1930	0,126,755,3604,3796,4071	Chen, J. et al. (2016)
T220812	chr20	57718743	57735025	-	2	9807,629	0,15653	Chen, J. et al. (2016)
NR_003505	chr20	58228971	58309450	-	19	2956,235,135,121,101,162,186,96,194,470,185,159,66,108,143,107,133,45,32	0,3716,6268,7182,9239,10269,10688,11543,14540,16811,18350,19143,21915,22785,42391,43797,57342,80254,80447	Chen, J. et al. (2016)
T221595	chr20	62066056	62068530	+	1	2474	0	Chen, J. et al. (2016)
T221783	chr20	62480356	62491358	+	3	3678,2519,2836	0,5089,8166	Chen, J. et al. (2016)
UCKL1-AS1	chr20	63953383	63956985	+	2	3092,479	0,3123	Chen, J. et al. (2016)
T224444	chr21	25366512	25385896	+	2	23,4389	0,14995	Chen, J. et al. (2016)
MIR155HG	chr21	25561908	25575168	+	4	106,133,85,1276	0,216,7928,11984	Chen, J. et al. (2016)
T225087	chr21	32279155	32284518	+	2	249,4992	0,371	Chen, J. et al. (2016)
LINC00649	chr21	33915533	33969586	+	3	246,86,350	0,30276,53703	Chen, J. et al. (2016)
T226258	chr21	39314106	39321069	+	2	59,4025	0,2938	Chen, J. et al. (2016)
MIAT	chr22	26657629	26676358	+	5	25,83,1407,126,8201	0,5686,7901,9555,10528	Chen, J. et al. (2016)
NR_110543	chr22	26717258	26778672	+	4	201,62,128,217	0,56897,59568,61197	Chen, J. et al. (2016)
T231471	chr22	26973880	27002745	+	4	1904,4206,98,13682	0,2378,12276,15183	Chen, J. et al. (2016)
T231538	chr22	27377889	27380860	+	1	2971	0	Chen, J. et al. (2016)
T231605	chr22	27720570	27745137	+	1	24567	0	Chen, J. et al. (2016)
TTC28-AS1	chr22	27919471	27922087	+	2	495,70	0,2546	Chen, J. et al. (2016)
TUG1	chr22	30968206	30979460	+	3	3573,747,4291	0,4648,6963	Chen, J. et al. (2016)
NR_104232	chr22	32359905	32371076	-	5	934,87,25,71,178	0,3066,7784,8591,10993	Chen, J. et al. (2016)
T234306	chr22	41413559	41416156	+	1	2597	0	Chen, J. et al. (2016)
T235307	chr22	46006084	46008806	-	2	1129,1168	0,1554	Chen, J. et al. (2016)
ENST00000564152.1	chr22	46761904	46762557	-	1	653	0	Chen, J. et al. (2016)
NR_027007	chr3	9388882	9397495	-	3	1615,122,72	0,2822,8541	Chen, J. et al. (2016)
T239143	chr3	23598775	23605054	-	1	6279	0	Chen, J. et al. (2016)
EIF1B-AS1	chr3	40173146	40309698	-	3	1576,160,376	0,128090,136176	Chen, J. et al. (2016)
T240691	chr3	40741189	40930406	-	4	1203,147,950,386	0,3110,86599,188831	Chen, J. et al. (2016)
T245716	chr3	78400878	78405478	-	3	1137,134,333	0,3129,4267	Chen, J. et al. (2016)
T246512	chr3	96810838	96814326	-	3	106,437,292	0,1835,3196	Chen, J. et al. (2016)
T246683	chr3	98901945	98905480	+	2	572,588	0,2947	Chen, J. et al. (2016)
LINC00883	chr3	107240657	107255269	+	3	430,2824,3727	0,5350,10885	Chen, J. et al. (2016)
T247642	chr3	107965335	107972788	-	2	2344,295	0,7158	Chen, J. et al. (2016)
T248960	chr3	120094453	120100559	+	1	6106	0	Chen, J. et al. (2016)
H1FX-AS1	chr3	129316424	129323350	+	3	1886,95,1	0,2118,6925	Chen, J. et al. (2016)
BC038725	chr3	137774991	137777596	+	3	359,123,164	0,1290,2441	Chen, J. et al. (2016)
ENST00000489090.1	chr3	155260381	155293986	-	6	242,117,250,135,99,367	0,4656,7016,30330,30558,33238	Chen, J. et al. (2016)
TERC	chr3	169764599	169765043	-	1	444	0	Chen, J. et al. (2016)
T255747	chr3	182980731	182987062	+	2	756,504	0,5827	Chen, J. et al. (2016)
T262406	chr4	24464758	24478759	+	4	132,90,145,7176	0,2477,4492,6825	Chen, J. et al. (2016)
NR_102709	chr4	41219898	41256606	-	4	450,98,148,48	0,845,1438,36660	Chen, J. et al. (2016)
DANCR	chr4	52712823	52720351	+	4	136,49,40,484	0,670,1375,7044	Chen, J. et al. (2016)
T266525	chr4	74275555	74365243	-	3	3223,107,93	0,54642,89595	Chen, J. et al. (2016)
ENST00000605849.1	chr4	95549128	95552457	+	1	3329	0	Chen, J. et al. (2016)
T268988	chr4	104479838	104620386	+	2	11222,257	0,140291	Chen, J. et al. (2016)
SNHG8	chr4	118278758	118279819	+	3	379,43,196	0,630,865	Chen, J. et al. (2016)
BC040219	chr4	133093324	133149218	-	9	2626,148,74,56,74,72,142,78,190	0,3411,45635,46501,47261,49386,52279,53874,55704	Chen, J. et al. (2016)
LOC100506013	chr4	164877003	164897523	+	3	404,90,2108	0,1916,18412	Chen, J. et al. (2016)
ENST00000609153.1	chr4	173363779	173370988	-	3	419,177,697	0,5654,6512	Chen, J. et al. (2016)
T274745	chr4	174357688	174362125	+	2	898,2864	0,1573	Chen, J. et al. (2016)
T275382	chr4	183492144	183504679	-	3	3633,110,504	0,5415,12031	Chen, J. et al. (2016)
T275574	chr4	184474621	184481992	+	2	1233,4377	0,2994	Chen, J. et al. (2016)
T277967	chr5	2525776	2544687	+	2	5114,7990	0,10921	Chen, J. et al. (2016)
T279918	chr5	24644911	24645407	+	2	161,97	0,399	Chen, J. et al. (2016)
T280805	chr5	34647370	34655992	-	3	4354,535,153	0,4878,8469	Chen, J. et al. (2016)
ENST00000508853.1	chr5	38000855	38154088	+	2	163,2519	0,150714	Chen, J. et al. (2016)
Locus_193558	chr5	38257162	38258857	-	2	469,264	0,1431	Chen, J. et al. (2016)
T282999	chr5	60700223	60702364	+	2	118,711	0,1430	Chen, J. et al. (2016)
h1.oct4_gene.v2.1_3444.0_chr5	chr5	61162649	61164028	+	1	1379	0	Chen, J. et al. (2016)
LINC00461	chr5	88664355	88685545	-	4	3236,50,126,888	0,6680,8609,20302	Chen, J. et al. (2016)
T285784	chr5	91132279	91207825	-	5	491,67,97,90,193	0,3648,63216,70331,75353	Chen, J. et al. (2016)
T285804	chr5	91301044	91313637	-	4	2117,99,6734,560	0,2828,4635,12033	Chen, J. et al. (2016)
T286885	chr5	103560056	103566713	+	2	2312,4243	0,2414	Chen, J. et al. (2016)
T287147	chr5	108684244	108686704	-	2	1651,373	0,2087	Chen, J. et al. (2016)
T287503	chr5	115184192	115192940	+	1	8748	0	Chen, J. et al. (2016)
ENST00000502809.1	chr5	124455345	124456097	+	2	113,345	0,407	Chen, J. et al. (2016)
T290232	chr5	140707127	140735534	+	3	4415,64,2450	0,24969,25957	Chen, J. et al. (2016)
ENST00000505254.2	chr5	149406883	149432949	+	5	195,64,121,155,7853	0,13597,14597,17206,18213	Chen, J. et al. (2016)
ENST00000412431.2	chr5	149493385	149501253	-	3	1834,1119,135	0,2224,7733	Chen, J. et al. (2016)
SAP30L-AS1	chr5	154440465	154445841	-	2	3015,104	0,5272	Chen, J. et al. (2016)
ENST00000524297.1_1	chr5	164296695	164765405	+	6	501,84,73,58,43,45	0,57445,189973,227251,426069,468665	Chen, J. et al. (2016)
T293551	chr5	173705779	173714940	-	3	3393,103,115	0,6066,9046	Chen, J. et al. (2016)
T294865	chr5	179345556	179348685	+	2	1281,1697	0,1432	Chen, J. et al. (2016)
T295738	chr6	1321527	1389701	-	5	459,1406,175,141,683	0,1275,3225,59158,67491	Chen, J. et al. (2016)
T295924	chr6	2617039	2644011	+	6	285,1141,304,5120,519,4105	0,2004,8064,12596,19897,22867	Chen, J. et al. (2016)
T296257	chr6	3896509	3902048	+	1	5539	0	Chen, J. et al. (2016)
T296741	chr6	7078534	7090485	-	1	11951	0	Chen, J. et al. (2016)
LOC100506207	chr6	8435622	8712293	+	4	556,69,59,1685	0,2340,122962,274986	Chen, J. et al. (2016)
T297760	chr6	14002874	14009053	+	2	5897,200	0,5979	Chen, J. et al. (2016)
T298355	chr6	19289706	19750431	-	10	1302,104,592,134,107,185,113,103,111,144	0,31211,35500,245189,248656,249076,311129,350774,459941,460581	Chen, J. et al. (2016)
ENST00000447728.1	chr6	21522475	21523772	-	2	365,178	0,1119	Chen, J. et al. (2016)
LINC00340	chr6	21666443	22194387	+	12	202,253,77,84,134,118,204,145,174,65,90,343	0,2203,117188,136213,243026,312501,353895,390102,444303,507554,525123,527601	Chen, J. et al. (2016)
T299206	chr6	26285522	26299091	+	2	531,3021	0,10548	Chen, J. et al. (2016)
NR_102326	chr6	30284186	30326954	-	5	8413,494,106,214,601	0,10284,11945,30082,42167	Chen, J. et al. (2016)
T302200	chr6	34567618	34576285	+	4	732,186,92,6083	0,1222,1716,2584	Chen, J. et al. (2016)
TDRG1	chr6	40378211	40381885	+	3	361,175,2604	0,511,1070	Chen, J. et al. (2016)
T303439	chr6	41502383	41521977	+	3	228,171,2602	0,419,16992	Chen, J. et al. (2016)
AK056584	chr6	53930045	53997667	+	4	232,93,75,2704	0,52712,64744,64918	Chen, J. et al. (2016)
h1.ips_gene.v2.1_1874.0_chr6	chr6	71375138	71380487	-	1	5349	0	Chen, J. et al. (2016)
LOC100288198	chr6	79233673	79236800	+	2	254,2739	0,388	Chen, J. et al. (2016)
SNHG5	chr6	85676887	85678783	-	6	304,69,81,79,53,90	0,536,907,1066,1248,1806	Chen, J. et al. (2016)
T307753	chr6	87784497	88001514	+	6	470,152,112,173,186,948	0,613,208301,210448,211045,216069	Chen, J. et al. (2016)
T308884	chr6	105180860	105182346	.	1	1486	0	Chen, J. et al. (2016)
T309962	chr6	113620654	113632651	-	4	2400,476,3936,352	0,2516,3085,11645	Chen, J. et al. (2016)
T310475	chr6	119349911	119554702	+	7	63,78,60,86,166,57,1237	0,13343,183969,199896,200318,201991,203554	Chen, J. et al. (2016)
ENST00000435287.1	chr6	131950945	132077393	+	2	309,186	0,126262	Chen, J. et al. (2016)
T312197	chr6	137681401	137703581	-	3	15324,2827,395	0,15415,21785	Chen, J. et al. (2016)
T312320	chr6	138153768	138161977	-	1	8209	0	Chen, J. et al. (2016)
BC038188	chr6	139978055	140093800	+	5	372,444,161,75,810	0,89381,105041,108626,114935	Chen, J. et al. (2016)
T313485	chr6	149748829	149749343	-	1	514	0	Chen, J. et al. (2016)
h1.ips_gene.v2.1_1019.0_chr6	chr6	151391743	151396932	+	1	5189	0	Chen, J. et al. (2016)
T314453	chr6	159528414	159532686	-	2	2738,823	0,3449	Chen, J. et al. (2016)
ENST00000608721.1	chr6	160990166	160991821	-	1	1655	0	Chen, J. et al. (2016)
CAHM	chr6	163412446	163414092	-	1	1646	0	Chen, J. et al. (2016)
T316561	chr6	170250488	170260365	-	1	9877	0	Chen, J. et al. (2016)
ACTB	chr7	5527147	5530601	-	6	744,182,439,240,129,78	0,856,1133,2013,2387,3376	Chen, J. et al. (2016)
T318538	chr7	8773113	8777989	.	1	4876	0	Chen, J. et al. (2016)
T319701	chr7	21293457	21307910	-	2	1045,185	0,14268	Chen, J. et al. (2016)
ENST00000415611.3	chr7	22854177	22859487	+	4	103,35,44,917	0,2344,2795,4393	Chen, J. et al. (2016)
T320349	chr7	26097599	26102822	-	2	4285,810	0,4413	Chen, J. et al. (2016)
HOTAIRM1	chr7	27096093	27100258	+	3	295,269,480	0,3004,3685	Chen, J. et al. (2016)
HOTTIP	chr7	27202020	27207259	+	2	618,2548	0,2691	Chen, J. et al. (2016)
T320609	chr7	27238698	27244745	-	5	2752,93,96,269,1172	0,2850,3216,3769,4875	Chen, J. et al. (2016)
ENST00000608450.1	chr7	44884952	44886393	+	1	1441	0	Chen, J. et al. (2016)
SNHG15	chr7	44983022	44986637	-	2	300,2816	0,799	Chen, J. et al. (2016)
T323284	chr7	45939064	46006066	+	8	347,102,119,119,545,95,391,5527	0,38512,39285,40844,51468,54718,54937,61475	Chen, J. et al. (2016)
LINC00035	chr7	73735037	73736054	+	4	53,259,121,125	0,203,690,892	Chen, J. et al. (2016)
AL832384	chr7	75027250	75031519	+	1	4269	0	Chen, J. et al. (2016)
MAGI2-AS3	chr7	79453959	79471208	+	5	285,122,153,86,426	0,926,4887,16634,16823	Chen, J. et al. (2016)
T327796	chr7	87059785	87094911	+	3	185,84,643	0,643,34483	Chen, J. et al. (2016)
ENST00000430027.3	chr7	96955137	97012556	-	2	24454,732	0,56687	Chen, J. et al. (2016)
T329536	chr7	100300049	100307777	-	2	2020,5132	0,2596	Chen, J. et al. (2016)
LOC100216545	chr7	105011864	105014098	-	1	2234	0	Chen, J. et al. (2016)
NR_110159	chr7	112617696	112626224	+	3	582,352,67	0,2711,8461	Chen, J. et al. (2016)
T333148	chr7	129953100	129955486	+	1	2386	0	Chen, J. et al. (2016)
FLJ43663	chr7	130945818	131109813	-	5	17,57,131,1084,77	0,38234,106606,161901,163918	Chen, J. et al. (2016)
ENST00000439694.1	chr7	136782354	137182142	-	4	3537,1009,116,273	0,249550,399253,399515	Chen, J. et al. (2016)
T335365	chr7	149421765	149431279	+	1	9514	0	Chen, J. et al. (2016)
LOC728743	chr7	150405288	150412470	+	3	29,905,2311	0,2295,4871	Chen, J. et al. (2016)
PRKAG2-AS1	chr7	151877464	151879214	+	2	402,653	0,1097	Chen, J. et al. (2016)
T336621	chr7	155286027	155298268	-	2	2837,118	0,12123	Chen, J. et al. (2016)
T336872	chr7	156893394	156894211	+	2	269,76	0,741	Chen, J. et al. (2016)
T338024	chr8	6025971	6070048	-	7	7858,86,374,358,77,74,1252	0,10411,10629,18196,33030,33772,42825	Chen, J. et al. (2016)
T340552	chr8	23457636	23493898	+	4	1718,4037,194,330	0,21567,34535,35932	Chen, J. et al. (2016)
T343823	chr8	52714481	52720343	+	2	509,4423	0,1439	Chen, J. et al. (2016)
T344470	chr8	57888549	57895627	-	3	1597,208,4603	0,2051,2475	Chen, J. et al. (2016)
LOC100130155	chr8	64373327	64383787	+	3	224,431,2185	0,4731,8275	Chen, J. et al. (2016)
T345030	chr8	64396380	64440150	-	5	13700,58,155,107,108	0,13874,14030,15462,43662	Chen, J. et al. (2016)
SNHG6	chr8	66921817	66925596	-	4	297,69,112,160	0,506,796,3619	Chen, J. et al. (2016)
T345421	chr8	67371624	67375411	+	2	24,1697	0,2090	Chen, J. et al. (2016)
T345520	chr8	68989321	69172240	+	7	469,151,77,3552,86,267,6327	0,24442,54865,56630,129102,176061,176592	Chen, J. et al. (2016)
T345786	chr8	71705315	71728117	-	3	4788,2620,205	0,5233,22597	Chen, J. et al. (2016)
T348633	chr8	101206101	101211787	+	2	2359,3252	0,2434	Chen, J. et al. (2016)
T348869	chr8	102754661	102795282	-	2	276,7631	0,32990	Chen, J. et al. (2016)
ENST00000518927.1_1	chr8	105142859	105145483	-	2	888,28	0,2596	Chen, J. et al. (2016)
T349918	chr8	116033591	116088159	-	3	3053,455,690	0,5072,53878	Chen, J. et al. (2016)
PVT1	chr8	127794537	128101236	+	7	197,410,169,301,130,137,257	0,96051,144970,189366,194624,301980,306442	Chen, J. et al. (2016)
T351662	chr8	129682051	129707548	+	2	1850,22831	0,2666	Chen, J. et al. (2016)
DQ574852	chr8	140520155	140529501	-	1	9346	0	Chen, J. et al. (2016)
T355587	chr9	10613175	10625203	+	3	268,53,4276	0,3441,7752	Chen, J. et al. (2016)
Locus_167057	chr9	13817060	13881972	-	2	108,74	0,64838	Chen, J. et al. (2016)
RMRP	chr9	35657742	35658022	-	1	280	0	Chen, J. et al. (2016)
T360792	chr9	78226926	78236140	-	1	9214	0	Chen, J. et al. (2016)
ENST00000412069.1	chr9	83837051	83837583	+	2	248,176	0,356	Chen, J. et al. (2016)
T362727	chr9	93565210	93576336	-	3	9708,610,29	0,10012,11097	Chen, J. et al. (2016)
ENST00000602652.1	chr9	94176034	94179525	+	1	3491	0	Chen, J. et al. (2016)
T363073	chr9	95604860	95612014	.	1	7154	0	Chen, J. et al. (2016)
NR_121580	chr9	104077306	104094023	-	4	754,7852,116,2371	0,1383,9733,14346	Chen, J. et al. (2016)
AK093363	chr9	106616057	106679798	+	7	259,94,98,125,1166,71,241	0,22101,23281,48695,50499,56811,63500	Chen, J. et al. (2016)
T366297	chr9	124445797	124452364	-	5	962,118,596,1929,82	0,1392,2044,4096,6485	Chen, J. et al. (2016)
T366541	chr9	125417971	125426428	-	4	4591,146,228,607	0,4985,5779,7850	Chen, J. et al. (2016)
ENST00000441473.1	chr9	126057579	126159613	+	2	235,81	0,101953	Chen, J. et al. (2016)
ENST00000454034.1	chr9	126516416	126518808	+	2	265,454	0,1938	Chen, J. et al. (2016)
SNHG7	chr9	136724230	136728185	-	4	880,106,41,305	0,2080,2815,3650	Chen, J. et al. (2016)
KIAA1984-AS1	chr9	136799666	136807322	-	4	72,5525,135,62	0,393,7162,7594	Chen, J. et al. (2016)
AY660578	chrX	10848642	11111138	-	7	162,104,648,106,55,90,256	0,115197,121248,207293,245483,258258,262240	Chen, J. et al. (2016)
T371502	chrX	13309901	13403033	+	19	49,1987,413,110,498,64,40,76,3909,64,82,54,105,115,83,146,107,131,319	0,243,2333,2860,3125,20603,20762,20927,21278,25580,26477,27993,62466,63615,65499,67288,77140,85360,92813	Chen, J. et al. (2016)
T372351	chrX	22740942	22888371	-	3	1668,115,115	0,2286,147314	Chen, J. et al. (2016)
T373165	chrX	38779292	38803853	-	2	864,3825	0,20736	Chen, J. et al. (2016)
T373845	chrX	45828190	45850359	-	2	20023,985	0,21184	Chen, J. et al. (2016)
T374456	chrX	48696753	48738380	-	3	2270,600,1342	0,3352,40285	Chen, J. et al. (2016)
T374981	chrX	53094131	53127398	+	3	153,75,3930	0,268,29337	Chen, J. et al. (2016)
mir-223	chrX	66015333	66021771	+	3	218,1637,2980	0,1731,3458	Chen, J. et al. (2016)
T376261	chrX	72307636	72310009	+	2	268,1567	0,806	Chen, J. et al. (2016)
LINC00684	chrX	72938162	72938958	+	3	136,164,153	0,325,643	Chen, J. et al. (2016)
NR_026594	chrX	72941727	72943750	-	1	2023	0	Chen, J. et al. (2016)
TSIX	chrX	73792204	73829231	+	1	37027	0	Chen, J. et al. (2016)
XIST	chrX	73820655	73852753	-	6	7329,164,209,137,64,11372	0,8412,10410,12582,16784,20726	Chen, J. et al. (2016)
FTX	chrX	74274341	74292595	-	5	69,118,71,147,169	0,6035,6589,7360,18085	Chen, J. et al. (2016)
T376815	chrX	80810069	80813302	+	2	506,1192	0,2041	Chen, J. et al. (2016)
h1.naive_gene.v2.1_1968.0_chrX	chrX	103742590	103755058	+	3	517,48,809	0,4284,11659	Chen, J. et al. (2016)
T378599	chrX	107935395	107960701	+	4	442,64,128,1547	0,2552,3108,23759	Chen, J. et al. (2016)
NR_110652	chrX	108736010	108737459	+	2	356,195	0,1254	Chen, J. et al. (2016)
LINC00890	chrX	111511460	111522573	+	3	374,97,4499	0,537,6614	Chen, J. et al. (2016)
T379810	chrX	126165980	126169791	+	2	301,51	0,3760	Chen, J. et al. (2016)
FIRRE	chrX	131702649	131830643	-	13	869,59,70,153,149,99,148,153,143,523,66,144,352	0,6848,9001,46656,52948,53961,65899,81237,91674,93159,102322,122572,127642	Chen, J. et al. (2016)
LOC286467	chrX	131702649	131830643	-	13	869,59,70,153,149,99,148,153,143,523,66,144,352	0,6848,9001,46656,52948,53961,65899,81237,91674,93159,102322,122572,127642	Chen, J. et al. (2016)
T380317	chrX	134169062	134173033	-	2	1290,1365	0,2606	Chen, J. et al. (2016)
URS0002033896_9606	chr1	14396	29331	-	8	433,69,970,198,510,147,99,4594	0,573,1399,2461,2836,3518,3871,10341	RNA central
URS0001C016E6_9606_1	chr1	14404	19100	-	10	425,576,360,860,198,260,250,147,287,188	0,565,1141,1501,2453,2828,3088,3510,3863,4508	RNA central
URS0001E75698_9606_1	chr1	14455	199841	-	8	374,69,152,159,198,510,146,11051	0,514,1340,2151,2402,2777,173983,174335	RNA central
URS0001FE90AD_9606_1	chr1	169016	169264	-	1	248	0	RNA central
URS0001C016E6_9606_2	chr1	184920	189623	-	10	51,374,576,1221,198,512,48,98,287,188	0,56,570,1146,2459,2834,3518,3566,3870,4515	RNA central
URS00020584F7_9606	chr1	185044	187958	-	6	306,69,153,159,180,204	0,446,1272,2084,2353,2710	RNA central
URS0001FE90AD_9606_2	chr1	527612	527860	-	1	248	0	RNA central
URS0001FB0DDE_9606	chr1	633365	633592	-	1	227	0	RNA central
URS0001E05BE2_9606	chr1	633846	634228	-	1	382	0	RNA central
URS0001F71622_9606_1	chr1	852670	853653	+	2	96,263	0,720	RNA central
URS0001F1956B_9606	chr1	1351442	1354108	+	1	2666	0	RNA central
URS00020453A1_9606_1	chr1	4042769	4042980	+	1	211	0	RNA central
URS0001EE1F01_9606_1	chr1	8893838	8894603	+	3	6,41,666	0,54,99	RNA central
URS0001E00000_9606_1	chr1	8894101	8894603	+	1	502	0	RNA central
URS0001D16AA5_9606_1	chr1	8927977	8928192	+	2	145,69	0,146	RNA central
URS0001F1C7A7_9606	chr1	9730473	9730703	+	1	230	0	RNA central
URS00020453A1_9606_2	chr1	12908048	12908259	+	1	211	0	RNA central
URS0001CFA78C_9606	chr1	16124711	16130386	+	3	609,156,161	0,4722,5514	RNA central
URS0002061A88_9606	chr1	16124711	16138315	+	5	609,156,161,23,41	0,4722,5514,13451,13563	RNA central
URS0001D47D05_9606_1	chr1	20817033	21024889	+	2	127,97	0,207759	RNA central
URS0002114B3B_9606	chr1	21429752	21432065	+	1	2313	0	RNA central
URS0001EE1F01_9606_2	chr1	26475246	26475972	+	2	10,710	0,16	RNA central
URS0001E00000_9606_2	chr1	26475470	26475972	+	1	502	0	RNA central
URS000211973B_9606	chr1	27404323	27404570	+	1	247	0	RNA central
URS00021060F3_9606	chr1	30732482	30733357	+	1	875	0	RNA central
URS0001D47D05_9606_2	chr1	33356309	33508871	-	2	95,127	0,152435	RNA central
URS0001F2926E_9606	chr1	33500693	33501601	+	1	908	0	RNA central
URS00020453A1_9606_3	chr1	34253437	34253648	+	1	211	0	RNA central
URS00020453A1_9606_4	chr1	35057249	35057460	-	1	211	0	RNA central
URS00020453A1_9606_5	chr1	37378144	37378355	-	1	211	0	RNA central
URS00020453A1_9606_6	chr1	50889484	50889695	-	1	211	0	RNA central
URS00020453A1_9606_7	chr1	55497189	55497400	-	1	211	0	RNA central
URS0001DFD580_9606	chr1	58629928	58630231	-	1	303	0	RNA central
URS000200F87C_9606	chr1	58882873	59029995	-	4	861,60,165,300	0,6275,12971,146822	RNA central
URS00020FC9B4_9606	chr1	58882873	59029995	-	8	861,60,165,93,72,85,72,300	0,6275,12971,14124,29100,129091,130032,146822	RNA central
URS000210C762_9606	chr1	58882873	59029995	-	5	861,60,165,72,300	0,6275,12971,29100,146822	RNA central
URS0001D5B511_9606	chr1	58895844	59029995	-	5	165,93,85,72,300	0,1153,116120,117061,133851	RNA central
URS0001E1D40C_9606	chr1	58895844	59029995	-	4	165,85,72,300	0,116120,117061,133851	RNA central
URS00020453A1_9606_8	chr1	59371740	59371951	+	1	211	0	RNA central
URS00020453A1_9606_9	chr1	60381248	60381459	+	1	211	0	RNA central
URS00020453A1_9606_10	chr1	60779655	60779866	+	1	211	0	RNA central
URS0001D47D05_9606_3	chr1	64202061	64416833	+	2	127,97	0,214675	RNA central
URS0001DD347A_9606_1	chr1	65227037	65227370	+	1	333	0	RNA central
URS00020453A1_9606_11	chr1	66187954	66188165	-	1	211	0	RNA central
URS00020453A1_9606_12	chr1	66201966	66202177	-	1	211	0	RNA central
URS00020453A1_9606_13	chr1	67179738	67179949	-	1	211	0	RNA central
URS00020453A1_9606_14	chr1	75700338	75700549	+	1	211	0	RNA central
URS0001DDDB09_9606	chr1	75742959	75743239	-	1	280	0	RNA central
URS00020453A1_9606_15	chr1	75821237	75821448	+	1	211	0	RNA central
URS00020453A1_9606_16	chr1	83687629	83687840	-	1	211	0	RNA central
URS0001C9A6D5_9606	chr1	84574552	84583620	+	3	208,117,681	0,3466,8387	RNA central
URS00020453A1_9606_17	chr1	86627458	86627669	-	1	211	0	RNA central
URS00020453A1_9606_18	chr1	86816586	86816795	+	1	209	0	RNA central
URS00020453A1_9606_19	chr1	90553934	90554145	+	1	211	0	RNA central
URS00020453A1_9606_20	chr1	92235229	92235440	-	1	211	0	RNA central
URS00020453A1_9606_21	chr1	92547180	92547391	+	1	211	0	RNA central
URS0001E47CA2_9606	chr1	93876515	93876745	+	1	230	0	RNA central
URS0001D559DF_9606	chr1	110315471	110315754	-	1	283	0	RNA central
URS0001C62AF2_9606	chr1	110508109	110569670	+	3	171,378,446	0,56836,61115	RNA central
URS0001E4A3BC_9606	chr1	110508126	110570766	+	4	154,560,826,629	0,56637,61098,62011	RNA central
URS000200BEEC_9606	chr1	111380657	111380888	+	1	231	0	RNA central
URS0001EAD47C_9606	chr1	111615703	111619741	-	1	4038	0	RNA central
URS00020453A1_9606_22	chr1	113342455	113342666	+	1	211	0	RNA central
URS0001DC1580_9606_1	chr1	113509371	113509992	-	1	621	0	RNA central
URS0001FEF0BD_9606_1	chr1	114803843	114804554	-	3	300,278,35	0,300,676	RNA central
URS0001CCD24F_9606	chr1	116486514	116499467	-	1	12953	0	RNA central
URS0001E53FE8_9606	chr1	117776743	117777747	-	1	1004	0	RNA central
URS0001DA8CC4_9606	chr1	119912259	119912535	+	1	276	0	RNA central
URS0001C5E83C_9606_1	chr1	120232980	120244779	+	2	367,934	0,10865	RNA central
URS0001CCC2F6_9606	chr1	120232981	120243982	+	2	366,137	0,10864	RNA central
URS0001C5E83C_9606_2	chr1	120653602	120665429	-	2	934,367	0,11460	RNA central
URS00020C2546_9606	chr1	120654130	120665447	-	2	406,385	0,10932	RNA central
URS0001DEADD8_9606_1	chr1	148148783	148149122	+	1	339	0	RNA central
URS0001C5E83C_9606_3	chr1	148844427	148856275	+	2	367,934	0,10914	RNA central
URS0001C5E83C_9606_4	chr1	149273988	149285820	-	2	934,367	0,11465	RNA central
URS0001D421BC_9606	chr1	149607321	149608207	-	1	886	0	RNA central
URS000205784A_9606	chr1	149607466	149647619	+	3	88,466,239	0,39132,39914	RNA central
URS000209E462_9606	chr1	150265574	150265850	+	1	276	0	RNA central
URS0001D27DDF_9606	chr1	150622203	150622555	+	1	352	0	RNA central
URS0001FEF0BD_9606_2	chr1	150781913	150851854	+	2	31,580	0,69361	RNA central
URS0001D47D05_9606_4	chr1	152144157	152195700	-	3	95,46,81	0,51412,51462	RNA central
URS0001F3AE42_9606	chr1	153959510	153960078	+	1	568	0	RNA central
URS0001F3D750_9606	chr1	153981650	153982131	+	1	481	0	RNA central
URS0001DF7773_9606	chr1	154945975	154946266	+	1	291	0	RNA central
URS00020CAAF1_9606_1	chr1	154978718	154978992	+	2	7,193	0,81	RNA central
URS0001E26F41_9606_1	chr1	154978828	154979142	+	1	314	0	RNA central
URS0001DB7B68_9606	chr1	155212334	155212887	-	1	553	0	RNA central
URS0001D7E9CF_9606	chr1	155626665	155637652	-	3	1062,77,259	0,8104,10728	RNA central
URS0001E9852A_9606_1	chr1	156035300	156035983	-	1	683	0	RNA central
URS0002076CCD_9606	chr1	159790874	159826617	-	5	9688,200,142,7368,368	0,11073,11663,12109,35375	RNA central
URS0001FFACB8_9606	chr1	160214683	160215484	-	1	801	0	RNA central
URS0002055505_9606	chr1	161048145	161049041	+	1	896	0	RNA central
URS0001D47D05_9606_5	chr1	161280858	161616181	-	2	97,127	0,335196	RNA central
URS0001E6094C_9606	chr1	161541812	161542291	+	1	479	0	RNA central
URS00020DF1D6_9606	chr1	167088529	167091391	+	3	155,89,606	0,793,2256	RNA central
URS0001FEF0BD_9606_3	chr1	171693155	171693904	-	2	579,35	0,714	RNA central
URS00020453A1_9606_23	chr1	172594402	172594610	-	1	208	0	RNA central
URS00020453A1_9606_24	chr1	173325196	173728785	+	2	75,136	0,403453	RNA central
URS0001E0588A_9606	chr1	178006139	178037924	-	10	2010,229,1559,101,110,66,59,97,108,28	0,16300,18264,20015,25411,26290,26887,28565,31554,31757	RNA central
URS0001CDBF5C_9606	chr1	178126124	178136040	+	2	887,1476	0,8440	RNA central
URS0001D2F65D_9606	chr1	179353852	179354103	-	1	251	0	RNA central
URS00020453A1_9606_25	chr1	179687162	179687373	-	1	211	0	RNA central
URS000203D20F_9606	chr1	180436537	180436764	+	1	227	0	RNA central
URS0001D4090C_9606	chr1	180969050	180969278	+	1	228	0	RNA central
URS0002023A83_9606	chr1	182941818	182942101	-	1	283	0	RNA central
URS00020453A1_9606_26	chr1	185640730	185640941	+	1	211	0	RNA central
URS00020453A1_9606_27	chr1	188755355	188755566	-	1	211	0	RNA central
URS0001D47D05_9606_6	chr1	202451187	202739699	-	2	97,127	0,288385	RNA central
URS0001F0A373_9606	chr1	203218125	203218656	+	1	531	0	RNA central
URS0001DAF0DD_9606_1	chr1	203852422	203852695	+	1	273	0	RNA central
URS0001FEF0BD_9606_4	chr1	211197348	211197997	+	2	32,577	0,72	RNA central
URS00020453A1_9606_28	chr1	211405411	211405622	-	1	211	0	RNA central
URS0001FA4030_9606	chr1	211578858	211579208	-	1	350	0	RNA central
URS0001D47D05_9606_7	chr1	212297835	212320170	-	2	97,123	0,22212	RNA central
URS00020453A1_9606_29	chr1	216488280	216488491	+	1	211	0	RNA central
URS00020453A1_9606_30	chr1	222135091	222135302	-	1	211	0	RNA central
URS0001CE147B_9606_1	chr1	222668158	222668919	-	1	761	0	RNA central
URS0002048D68_9606	chr1	224205167	224205435	-	1	268	0	RNA central
URS00020144DE_9606	chr1	225841617	225845355	-	1	3738	0	RNA central
URS00020453A1_9606_31	chr1	234052757	234052968	-	1	211	0	RNA central
URS0001D8A4AD_9606	chr1	244658628	244666890	-	2	1992,80	0,8182	RNA central
URS0001D52ED0_9606	chr1	244863678	244864110	+	1	432	0	RNA central
URS0001D47D05_9606_8	chr1	247221037	247522911	+	2	127,95	0,301779	RNA central
URS00020453A1_9606_32	chr1	248764459	248764670	+	1	211	0	RNA central
URS00020453A1_9606_33	chr10	1276938	1277149	+	1	211	0	RNA central
URS00020453A1_9606_34	chr10	5086198	5086406	-	1	208	0	RNA central
URS00020453A1_9606_35	chr10	5178102	5178310	-	1	208	0	RNA central
URS00020453A1_9606_36	chr10	10072495	10072706	-	1	211	0	RNA central
URS00020453A1_9606_37	chr10	15667638	15667849	-	1	211	0	RNA central
URS0001FDAE5C_9606	chr10	17214139	17228103	-	3	1225,108,74	0,2027,13890	RNA central
URS0001C8A587_9606	chr10	23138406	23138692	+	1	286	0	RNA central
URS0001FEEE90_9606	chr10	23139164	23139386	+	1	222	0	RNA central
URS00020453A1_9606_38	chr10	23669536	23669747	-	1	211	0	RNA central
URS00020453A1_9606_39	chr10	27421072	27421283	+	1	211	0	RNA central
URS00020453A1_9606_40	chr10	27846255	27846466	+	1	211	0	RNA central
URS0001C72C74_9606	chr10	28520373	28532743	-	3	4238,141,302	0,5494,12068	RNA central
URS0001E26F41_9606_2	chr10	29698225	29698539	+	1	314	0	RNA central
URS00020453A1_9606_41	chr10	31284711	31284922	+	1	211	0	RNA central
URS0001EE25BD_9606_1	chr10	32900397	32901444	-	1	1047	0	RNA central
URS0001E48C30_9606	chr10	33179896	33180224	+	1	328	0	RNA central
URS000206D44C_9606	chr10	34391028	34391404	-	1	376	0	RNA central
URS0001E4B4CC_9606	chr10	43183277	43183477	-	1	200	0	RNA central
URS0001D358AC_9606	chr10	43184550	43185014	-	1	464	0	RNA central
URS0001D47D05_9606_9	chr10	43337424	43423361	+	3	107,20,97	0,474,85840	RNA central
URS00020453A1_9606_42	chr10	43719512	43719723	+	1	211	0	RNA central
URS0001DAEE8E_9606	chr10	46008674	46008927	+	1	253	0	RNA central
URS0002115E05_9606	chr10	48651905	48660698	+	3	290,324,2333	0,3615,6460	RNA central
URS0001EE97A8_9606	chr10	48656372	48660407	+	2	1066,2922	0,1113	RNA central
URS0001FED2DE_9606_1	chr10	50266924	50267337	+	1	413	0	RNA central
URS00020453A1_9606_43	chr10	53114072	53114321	+	2	125,86	0,163	RNA central
URS00020453A1_9606_44	chr10	56709741	56709952	-	1	211	0	RNA central
URS00020453A1_9606_45	chr10	58232512	58232723	+	1	211	0	RNA central
URS00020453A1_9606_46	chr10	62952440	62952651	+	1	211	0	RNA central
URS00020453A1_9606_47	chr10	63947767	63947978	-	1	211	0	RNA central
URS0001FFA7D7_9606	chr10	69924716	69957441	-	3	2691,186,422	0,31953,32303	RNA central
URS0001D47D05_9606_10	chr10	69992088	70407339	-	2	97,127	0,415124	RNA central
URS0001D2496E_9606	chr10	70822847	70823844	-	1	997	0	RNA central
URS00020453A1_9606_48	chr10	72438230	72438441	+	1	211	0	RNA central
URS0001E312CE_9606	chr10	73742994	73744781	-	2	1433,213	0,1574	RNA central
URS00020453A1_9606_49	chr10	75561650	75561861	-	1	211	0	RNA central
URS00020453A1_9606_50	chr10	76145810	76146021	-	1	211	0	RNA central
URS0001CFBE66_9606	chr10	77638697	77711326	+	3	69707,120,465	0,71808,72164	RNA central
URS0001CB9B6E_9606	chr10	78943327	78978043	-	6	1420,78,154,151,63,185	0,2584,17926,18571,19496,34531	RNA central
URS00020E3B26_9606	chr10	78943327	78978043	-	6	1420,78,154,151,118,185	0,2584,17926,18571,19496,34531	RNA central
URS0001E8F4E2_9606_1	chr10	79513413	79513753	+	1	340	0	RNA central
URS000212251D_9606_1	chr10	79811853	79812336	-	1	483	0	RNA central
URS0001E8F4E2_9606_2	chr10	80246575	80246916	-	1	341	0	RNA central
URS00020453A1_9606_51	chr10	81770334	81770545	-	1	211	0	RNA central
URS0001FDB1DA_9606	chr10	87010872	87013212	+	1	2340	0	RNA central
URS000212251D_9606_2	chr10	87333986	87334469	-	1	483	0	RNA central
URS00020453A1_9606_52	chr10	87528328	87528539	-	1	211	0	RNA central
URS0001C111A6_9606	chr10	87760300	87803765	+	4	184,57,39,1990	0,10015,36740,41475	RNA central
URS0001E8B88A_9606	chr10	87760300	87803765	+	5	184,57,118,39,1990	0,10015,16193,36740,41475	RNA central
URS00020453A1_9606_53	chr10	90185220	90185431	+	1	211	0	RNA central
URS00020453A1_9606_54	chr10	91734898	91735109	-	1	211	0	RNA central
URS0001DB0F52_9606	chr10	91806260	91806975	-	1	715	0	RNA central
URS00020453A1_9606_55	chr10	93523771	93523982	+	1	211	0	RNA central
URS00020453A1_9606_56	chr10	94716302	94896241	-	2	95,115	0,179824	RNA central
URS0001EB3196_9606	chr10	96751825	96755077	+	1	3252	0	RNA central
URS00020453A1_9606_57	chr10	98724084	98724295	-	1	211	0	RNA central
URS00020453A1_9606_58	chr10	98986324	98986535	+	1	211	0	RNA central
URS0001F2B801_9606	chr10	100361475	100361994	-	1	519	0	RNA central
URS0001E0E097_9606	chr10	100363729	100363943	-	1	214	0	RNA central
URS00020453A1_9606_59	chr10	112106618	112106829	+	1	211	0	RNA central
URS00020453A1_9606_60	chr10	112253729	112253940	+	1	211	0	RNA central
URS00020453A1_9606_61	chr10	117082155	117082366	-	1	211	0	RNA central
URS0001C00BD0_9606_1	chr10	119035044	119035897	-	4	531,76,46,199	0,531,607,654	RNA central
URS0001D60F89_9606	chr10	119596059	119601905	+	2	150,5292	0,554	RNA central
URS00020453A1_9606_62	chr10	120237421	120237632	-	1	211	0	RNA central
URS0002111D56_9606	chr10	125518869	125519141	-	1	272	0	RNA central
URS00020453A1_9606_63	chr10	125650329	125650540	+	1	211	0	RNA central
URS00020453A1_9606_64	chr10	129575366	129575577	+	1	211	0	RNA central
URS00020453A1_9606_65	chr11	2637301	2637514	-	2	119,92	0,121	RNA central
URS00020453A1_9606_66	chr11	4301383	4301594	-	1	211	0	RNA central
URS0001F0161F_9606	chr11	6710131	6711500	-	1	1369	0	RNA central
URS00020453A1_9606_67	chr11	6982589	6982800	+	1	211	0	RNA central
URS00020E7E84_9606	chr11	8947722	8947936	+	1	214	0	RNA central
URS00020453A1_9606_68	chr11	9543457	9543668	-	1	211	0	RNA central
URS0001C62C97_9606	chr11	9758293	9811469	+	3	210,200,3622	0,22082,49554	RNA central
URS0002089774_9606	chr11	10898191	10914532	+	3	1099,7386,672	0,8263,15669	RNA central
URS0001E7B68E_9606	chr11	10903579	10909492	+	2	875,3038	0,2875	RNA central
URS00020453A1_9606_69	chr11	13626150	13626361	-	1	211	0	RNA central
URS00020453A1_9606_70	chr11	14171611	14171822	-	1	211	0	RNA central
URS00020453A1_9606_71	chr11	18661585	18661796	+	1	211	0	RNA central
URS00021190A3_9606	chr11	21912431	21933768	+	3	225,193,1420	0,19234,19917	RNA central
URS0001CA4B4B_9606	chr11	21912431	21935227	+	2	225,2879	0,19917	RNA central
URS0001F575D4_9606	chr11	21912431	22123448	+	6	225,49,113,162,120,1951	0,64720,70534,167109,207294,209066	RNA central
URS0001C4ACE6_9606	chr11	21912539	22120118	+	5	117,113,49,162,393	0,70426,141955,167001,207186	RNA central
URS0001C23EAF_9606	chr11	21912539	22121817	+	7	117,49,113,118,162,120,320	0,64612,70426,146801,167001,207186,208958	RNA central
URS00020453A1_9606_72	chr11	25646892	25647103	-	1	211	0	RNA central
URS00020453A1_9606_73	chr11	25834102	25834313	+	1	211	0	RNA central
URS00020453A1_9606_74	chr11	30181272	30181483	+	1	211	0	RNA central
URS00020453A1_9606_75	chr11	32733601	32733812	+	1	211	0	RNA central
URS00020453A1_9606_76	chr11	34761954	34762165	-	1	211	0	RNA central
URS00020DBAA8_9606	chr11	35229132	35229674	-	1	542	0	RNA central
URS0001E5767F_9606	chr11	35663243	35663759	-	1	516	0	RNA central
URS00020453A1_9606_77	chr11	35705594	35705805	+	1	211	0	RNA central
URS0001D47D05_9606_11	chr11	46897391	47037611	-	3	5,91,127	0,5,140093	RNA central
URS0001D7929B_9606	chr11	57086378	57087204	-	1	826	0	RNA central
URS0002104C6C_9606	chr11	58578472	58579106	+	1	634	0	RNA central
URS00020453A1_9606_78	chr11	58699415	58699626	-	1	211	0	RNA central
URS0001C18ECA_9606	chr11	59210299	59210544	+	1	245	0	RNA central
URS0001E7A560_9606	chr11	61076028	61078326	+	2	163,680	0,1618	RNA central
URS00020BDB51_9606	chr11	62516796	62517053	+	1	257	0	RNA central
URS0001D16AA5_9606_2	chr11	62618437	62618972	-	2	154,60	0,475	RNA central
URS0001E80857_9606	chr11	62852047	62855746	-	9	634,29,41,39,264,33,51,84,323	0,763,1027,1504,1753,2471,2840,3085,3376	RNA central
URS0001C778E7_9606	chr11	62852296	62855812	-	9	385,29,516,33,47,33,51,84,389	0,514,778,1504,1721,2222,2591,2836,3127	RNA central
URS00020453A1_9606_79	chr11	63233755	63233966	-	1	211	0	RNA central
URS0001C7F1C2_9606	chr11	63839390	63839829	-	1	439	0	RNA central
URS00020F670E_9606	chr11	64184217	64185681	-	2	27,1434	0,30	RNA central
URS0001D47D05_9606_12	chr11	65240093	65452450	+	2	127,97	0,212260	RNA central
URS0001FC4B57_9606	chr11	65422803	65426384	+	4	580,232,1837,324	0,823,1097,3257	RNA central
URS0001FFFE91_9606	chr11	65422803	65445394	+	4	580,2111,10606,7823	0,823,3257,14768	RNA central
URS0001E1F229_9606	chr11	65499041	65503608	+	5	421,1096,104,79,488	0,1870,3248,3595,4079	RNA central
URS0001F33DBD_9606	chr11	65499041	65503608	+	5	1773,1096,104,79,488	0,1870,3248,3595,4079	RNA central
URS0001D70AB6_9606	chr11	65499041	65506465	+	4	4079,478,694,1288	0,4687,5284,6136	RNA central
URS000201EC39_9606	chr11	65503704	65506465	+	5	95,74,33,362,1279	0,428,621,953,1482	RNA central
URS0001CA93E8_9606	chr11	65575334	65575906	-	1	572	0	RNA central
URS0001DBCF2A_9606	chr11	65662989	65671717	+	4	159,123,87,295	0,2431,3141,8433	RNA central
URS0001D90C36_9606	chr11	65806949	65818189	-	3	564,4441,4382	0,1251,6858	RNA central
URS0001DBDA35_9606_1	chr11	66003807	66004146	+	1	339	0	RNA central
URS0001EC88B6_9606	chr11	69012610	69048394	+	4	279,140,160,509	0,22058,27960,35275	RNA central
URS0001D02D62_9606	chr11	69045985	69046209	-	1	224	0	RNA central
URS0001D7371E_9606	chr11	69641122	69641432	-	1	310	0	RNA central
URS0001EB5758_9606	chr11	70294531	70314972	-	3	3551,89,100	0,6545,20341	RNA central
URS0001F0E232_9606	chr11	72097417	72097686	+	1	269	0	RNA central
URS0001D8B957_9606	chr11	72165529	72178705	-	2	27,1512	0,11664	RNA central
URS0001F73EAF_9606	chr11	72803724	72814325	-	3	36,87,1693	0,6720,8908	RNA central
URS0001D47D05_9606_13	chr11	73572666	73775920	+	2	127,95	0,203159	RNA central
URS00020453A1_9606_80	chr11	74062456	74062667	+	1	211	0	RNA central
URS00020453A1_9606_81	chr11	74363070	74363282	+	2	119,92	0,120	RNA central
URS00020E3249_9606	chr11	74977103	74977366	-	1	263	0	RNA central
URS00020453A1_9606_82	chr11	75122140	75122351	+	1	211	0	RNA central
URS0001D47D05_9606_14	chr11	76581923	76933507	-	2	95,127	0,351457	RNA central
URS00020453A1_9606_83	chr11	76966639	76966850	+	1	211	0	RNA central
URS00020453A1_9606_84	chr11	77277855	77278066	-	1	211	0	RNA central
URS0001C765BC_9606	chr11	78805306	78844847	+	2	213,150	0,39391	RNA central
URS00020453A1_9606_85	chr11	86600784	86600995	+	1	211	0	RNA central
URS00020453A1_9606_86	chr11	88775559	88775770	-	1	211	0	RNA central
URS00020453A1_9606_87	chr11	94250865	94251072	+	1	207	0	RNA central
URS00020453A1_9606_88	chr11	98345248	98345459	-	1	211	0	RNA central
URS00020453A1_9606_89	chr11	99580951	99581162	-	1	211	0	RNA central
URS00020453A1_9606_90	chr11	100478836	100479047	-	1	211	0	RNA central
URS00020453A1_9606_91	chr11	101641717	101641928	+	1	211	0	RNA central
URS00020453A1_9606_92	chr11	102034539	102034750	-	1	211	0	RNA central
URS0001C3F5B2_9606	chr11	106825286	106826018	+	2	206,217	0,515	RNA central
URS0001E6FB3A_9606	chr11	108008591	108009451	-	1	860	0	RNA central
URS0001FC9A21_9606	chr11	110371783	110375719	-	3	220,73,580	0,313,3356	RNA central
URS0002004897_9606	chr11	110371801	110375463	-	3	368,126,116	0,3338,3546	RNA central
URS0001FD3B94_9606	chr11	110375513	110407665	+	3	207,96,1422	0,6412,30730	RNA central
URS0001E46A09_9606	chr11	110375523	110407665	+	2	197,1422	0,30720	RNA central
URS0001E7AA2F_9606	chr11	110375538	110407665	+	3	182,118,1422	0,16897,30705	RNA central
URS00020453A1_9606_93	chr11	113659428	113659639	+	1	211	0	RNA central
URS0001FC45BF_9606_1	chr11	114408036	114408294	+	1	258	0	RNA central
URS00020453A1_9606_94	chr11	114488540	114488751	+	1	211	0	RNA central
URS00020453A1_9606_95	chr11	115879694	115879905	-	1	211	0	RNA central
URS0001FEF0BD_9606_5	chr11	116347345	116348046	+	2	44,567	0,134	RNA central
URS0001E6E6B8_9606	chr11	118700426	118750263	+	5	217,127,227,142,51	0,3757,4185,7955,49786	RNA central
URS00020F6741_9606	chr11	118991004	118997992	-	2	1214,265	0,6723	RNA central
URS00020453A1_9606_96	chr11	128142883	128143094	+	1	211	0	RNA central
URS00020BDC34_9606	chr11	128691671	128696023	-	2	450,111	0,4241	RNA central
URS000208A8F8_9606_1	chr11	130234007	130237071	-	2	266,62	0,3002	RNA central
URS0001E6695C_9606	chr11	132386522	132386728	+	1	206	0	RNA central
URS0001C016E6_9606_3	chr12	14519	19205	-	8	425,1139,657,198,512,147,287,188	0,565,1704,2453,2828,3517,3853,4498	RNA central
URS0001E75698_9606_2	chr12	14570	31379	-	15	374,69,110,42,159,198,260,250,48,98,1038,1443,159,150,8141	0,514,1342,1453,2151,2402,2777,3039,3466,3515,3802,4840,8353,8517,8668	RNA central
URS0001C0BF76_9606	chr12	630839	645415	+	4	91,108,181,1457	0,1669,10004,13119	RNA central
URS0001EFC7B2_9606	chr12	1788941	1789330	-	1	389	0	RNA central
URS0001F492B9_9606	chr12	6439165	6451502	-	6	511,172,127,114,118,1162	0,4380,7795,8871,9474,11175	RNA central
URS0001DFDC4C_9606	chr12	6439238	6451512	-	6	438,127,114,98,640,44	0,7722,8798,9401,11102,12230	RNA central
URS0001D7F8C4_9606	chr12	6447829	6451502	-	4	321,118,640,34	0,810,2511,3639	RNA central
URS0001F931B1_9606	chr12	6447829	6451512	-	3	321,98,44	0,810,3639	RNA central
URS0001F97CAD_9606	chr12	6927559	6927949	+	1	390	0	RNA central
URS00020453A1_9606_97	chr12	7333322	7333533	+	1	211	0	RNA central
URS0001F78EC4_9606	chr12	7963620	7964309	-	1	689	0	RNA central
URS0001DEC29E_9606	chr12	8391025	8398750	-	2	373,1200	0,6525	RNA central
URS0001E00D51_9606	chr12	8428990	8453204	-	3	1812,138,194	0,21441,24020	RNA central
URS0001D7ED40_9606	chr12	9648166	9657043	+	5	162,290,126,107,123	0,477,5516,7706,8754	RNA central
URS0001ED8245_9606	chr12	9648166	9657043	+	4	210,126,107,123	0,5516,7706,8754	RNA central
URS00020453A1_9606_98	chr12	11293055	11293266	+	1	211	0	RNA central
URS00020453A1_9606_99	chr12	11418981	11419192	+	1	211	0	RNA central
URS0001E498DA_9606	chr12	12642848	12643100	-	1	252	0	RNA central
URS0002110F30_9606	chr12	13215259	13215777	-	1	518	0	RNA central
URS0001F1C7A4_9606	chr12	16363990	16364396	-	1	406	0	RNA central
URS00020453A1_9606_100	chr12	17001135	17001346	+	1	211	0	RNA central
URS00020453A1_9606_101	chr12	17782630	17782841	-	1	211	0	RNA central
URS00020453A1_9606_102	chr12	19731803	19732014	-	1	211	0	RNA central
URS00020453A1_9606_103	chr12	19817323	19817534	+	1	211	0	RNA central
URS000203AFEB_9606_1	chr12	20553767	20554025	+	1	258	0	RNA central
URS00020453A1_9606_104	chr12	21902129	21902340	+	1	211	0	RNA central
URS00020453A1_9606_105	chr12	23148668	23148879	+	1	211	0	RNA central
URS0001D029E8_9606	chr12	24812464	24813068	+	1	604	0	RNA central
URS0001FEF0BD_9606_6	chr12	24926343	24926957	+	1	614	0	RNA central
URS0001D185A3_9606	chr12	24955576	24963959	+	3	81,119,444	0,4477,7939	RNA central
URS0001E5C23F_9606	chr12	25804762	25804986	+	1	224	0	RNA central
URS00020453A1_9606_106	chr12	29975724	29975935	+	1	211	0	RNA central
URS00020453A1_9606_107	chr12	30290965	30291176	+	1	211	0	RNA central
URS00020453A1_9606_108	chr12	30523276	30523487	-	1	211	0	RNA central
URS0001CD231C_9606	chr12	31613245	31615540	-	1	2295	0	RNA central
URS00020453A1_9606_109	chr12	33230378	33230589	+	1	211	0	RNA central
URS0001FEF0BD_9606_7	chr12	38329758	38330566	-	3	569,37,5	0,659,803	RNA central
URS00020453A1_9606_110	chr12	45373543	45373754	+	1	211	0	RNA central
URS0001E770B5_9606	chr12	46384106	46652577	+	5	55,226,110,157,188	0,3640,86046,187149,268283	RNA central
URS00020453A1_9606_111	chr12	46424054	46424265	-	1	211	0	RNA central
URS00020453A1_9606_112	chr12	47454920	47455131	-	1	211	0	RNA central
URS00020453A1_9606_113	chr12	48323165	48323377	-	2	192,19	0,193	RNA central
URS0001D47D05_9606_15	chr12	48519826	48915336	-	2	95,127	0,395383	RNA central
URS0001C4DA96_9606	chr12	48936742	48937040	+	1	298	0	RNA central
URS0001E8530A_9606	chr12	49060221	49060824	-	1	603	0	RNA central
URS0001F9DED6_9606	chr12	49184830	49185141	+	1	311	0	RNA central
URS0001D16AA5_9606_3	chr12	49270431	49270968	-	4	7,44,22,139	0,331,375,398	RNA central
URS0001D47D05_9606_16	chr12	49283002	49435867	-	2	97,123	0,152742	RNA central
URS0001D41E5D_9606_1	chr12	53041662	53042209	+	1	547	0	RNA central
URS0001C84A60_9606	chr12	53142767	53143054	+	1	287	0	RNA central
URS0001FEF0BD_9606_8	chr12	53437678	53438288	+	2	32,578	0,32	RNA central
URS00020FB115_9606_1	chr12	53441749	53446636	+	4	43,39,411,211	0,945,4265,4676	RNA central
URS000202C188_9606_1	chr12	54284586	54284796	+	1	210	0	RNA central
URS0001C4E735_9606_1	chr12	54284908	54285246	+	2	297,41	0,297	RNA central
URS0001E8A2A9_9606	chr12	54547020	54547342	-	1	322	0	RNA central
URS00020453A1_9606_114	chr12	55154567	55154775	-	1	208	0	RNA central
URS00020453A1_9606_115	chr12	55164723	55164931	-	1	208	0	RNA central
URS0001C49A13_9606	chr12	55830840	55836244	+	5	243,93,80,95,1394	0,416,2118,2606,4010	RNA central
URS0001CE5BFD_9606	chr12	55830842	55836246	+	4	241,2285,765,121	0,414,4008,5283	RNA central
URS0001FEF6FC_9606_1	chr12	56116632	56117828	+	4	27,25,23,347	0,142,556,849	RNA central
URS000207B1FD_9606_1	chr12	56117543	56117824	+	1	281	0	RNA central
URS0001D70257_9606	chr12	57484353	57484742	+	1	389	0	RNA central
URS00020453A1_9606_116	chr12	57649164	57649375	+	1	211	0	RNA central
URS00020453A1_9606_117	chr12	58112402	58112613	-	1	211	0	RNA central
URS00020453A1_9606_118	chr12	60795047	60795258	-	1	211	0	RNA central
URS000203D807_9606	chr12	64695548	64695780	-	1	232	0	RNA central
URS00020453A1_9606_119	chr12	66097854	66098065	-	1	211	0	RNA central
URS0002121416_9606	chr12	68431854	68444064	-	4	277,88,78,73	0,1429,10209,12137	RNA central
URS0001D65470_9606	chr12	68560494	68561462	+	2	337,435	0,533	RNA central
URS0001FEF0BD_9606_9	chr12	69759001	69759791	-	2	570,44	0,746	RNA central
URS00020453A1_9606_120	chr12	70473613	70473824	-	1	211	0	RNA central
URS00020453A1_9606_121	chr12	72447198	72447409	+	1	211	0	RNA central
URS00020453A1_9606_122	chr12	74354509	74354720	-	1	211	0	RNA central
URS00020453A1_9606_123	chr12	86844496	86844706	+	2	133,77	0,133	RNA central
URS00020453A1_9606_124	chr12	88711977	88712188	-	1	211	0	RNA central
URS00020453A1_9606_125	chr12	89443435	89443646	+	1	211	0	RNA central
URS0001FEF6FC_9606_2	chr12	93083293	93083716	-	2	404,18	0,405	RNA central
URS000207B1FD_9606_2	chr12	93083297	93083578	-	1	281	0	RNA central
URS00020453A1_9606_126	chr12	94825616	94825827	+	1	211	0	RNA central
URS0001D47D05_9606_17	chr12	95839856	95907048	-	2	97,127	0,67065	RNA central
URS0001FB2E76_9606	chr12	96052596	96053556	+	2	150,213	0,747	RNA central
URS00020453A1_9606_127	chr12	96726795	96727006	-	1	211	0	RNA central
URS00020453A1_9606_128	chr12	97606342	97606553	-	1	211	0	RNA central
URS0001EF6EC5_9606	chr12	101646719	101650537	-	2	309,146	0,3672	RNA central
URS00020208EC_9606	chr12	104031618	104032466	+	1	848	0	RNA central
URS0001C8BA12_9606	chr12	104757811	104758105	-	1	294	0	RNA central
URS0001D65CDB_9606	chr12	111285257	111315134	-	4	156,282,273,165	0,2477,28508,29712	RNA central
URS0001E1D0F6_9606	chr12	118062017	118065770	+	1	3753	0	RNA central
URS0001D47D05_9606_18	chr12	130995778	130996002	-	1	224	0	RNA central
URS00020453A1_9606_129	chr13	18185009	18185219	+	1	210	0	RNA central
URS0001CE9155_9606	chr13	18298806	18299106	+	1	300	0	RNA central
URS0001D16AA5_9606_4	chr13	19363848	19364063	+	2	145,69	0,146	RNA central
URS00020453A1_9606_130	chr13	21554365	21554575	+	1	210	0	RNA central
URS0001E29745_9606	chr13	25893464	25893728	-	1	264	0	RNA central
URS000206CF22_9606	chr13	30460986	30461509	+	1	523	0	RNA central
URS00020453A1_9606_131	chr13	31581609	31581820	-	1	211	0	RNA central
URS00020453A1_9606_132	chr13	31635539	31635750	-	1	211	0	RNA central
URS00020453A1_9606_133	chr13	33589418	33589629	-	1	211	0	RNA central
URS00020453A1_9606_134	chr13	34387419	34387630	+	1	211	0	RNA central
URS00020825E0_9606_1	chr13	35310079	35310510	-	1	431	0	RNA central
URS00020453A1_9606_135	chr13	35425266	35425477	-	1	211	0	RNA central
URS00020453A1_9606_136	chr13	36489320	36489531	-	1	211	0	RNA central
URS00020453A1_9606_137	chr13	38289740	38289951	+	1	211	0	RNA central
URS0001DBB088_9606	chr13	38361853	38362183	-	1	330	0	RNA central
URS0002091ECC_9606	chr13	40811391	40812454	+	1	1063	0	RNA central
URS000205DCCD_9606	chr13	41384020	41384707	-	1	687	0	RNA central
URS0002010778_9606	chr13	42810365	42819842	-	3	1477,2081,114	0,2026,9363	RNA central
URS0001E7A0EF_9606	chr13	44142252	44172845	+	4	444,181,74,147	0,1304,4529,30446	RNA central
URS00020453A1_9606_138	chr13	45667181	45667392	-	1	211	0	RNA central
URS0001FD088A_9606	chr13	46125988	46126541	+	1	553	0	RNA central
URS00020453A1_9606_139	chr13	47714971	47715182	+	1	211	0	RNA central
URS0001E5A3BC_9606_1	chr13	49378880	49762891	+	11	18,10,159,8,119,53,240,443,190,5,6	0,19,30,190,125592,125711,125801,220279,383803,383995,384005	RNA central
URS0001FEF0BD_9606_10	chr13	49504475	49566257	+	5	5,39,95,199,271	0,84,167,61312,61511	RNA central
URS0001DE2AD5_9606	chr13	50173217	50173506	+	1	289	0	RNA central
URS00020453A1_9606_140	chr13	50555146	50555357	-	1	211	0	RNA central
URS00020453A1_9606_141	chr13	51693302	51693513	-	1	211	0	RNA central
URS00020453A1_9606_142	chr13	52257129	52257340	+	1	211	0	RNA central
URS00020453A1_9606_143	chr13	52549130	52549341	-	1	211	0	RNA central
URS00020453A1_9606_144	chr13	53598575	53598785	-	2	12,198	0,12	RNA central
URS00020453A1_9606_145	chr13	54856436	54856647	+	1	211	0	RNA central
URS00020453A1_9606_146	chr13	66023082	66023293	-	1	211	0	RNA central
URS00020453A1_9606_147	chr13	71387683	71387894	-	1	211	0	RNA central
URS00020453A1_9606_148	chr13	72612950	72613161	+	1	211	0	RNA central
URS000208A8F8_9606_2	chr13	76592360	76592688	-	1	328	0	RNA central
URS00020453A1_9606_149	chr13	78528873	78529084	+	1	211	0	RNA central
URS00020453A1_9606_150	chr13	79820175	79820386	-	1	211	0	RNA central
URS00020453A1_9606_151	chr13	79842487	79842698	+	1	211	0	RNA central
URS0001CB9034_9606	chr13	80341842	80342467	+	1	625	0	RNA central
URS00020453A1_9606_152	chr13	81067211	81067422	-	1	211	0	RNA central
URS00020453A1_9606_153	chr13	91971585	91971796	-	1	211	0	RNA central
URS00020453A1_9606_154	chr13	92283574	92283785	+	1	211	0	RNA central
URS00020453A1_9606_155	chr13	94374893	94375103	+	1	210	0	RNA central
URS00020453A1_9606_156	chr13	94873606	94873817	+	1	211	0	RNA central
URS0001CE147B_9606_2	chr13	98812147	98812910	-	1	763	0	RNA central
URS00020453A1_9606_157	chr13	106216234	106216445	+	1	211	0	RNA central
URS00020453A1_9606_158	chr13	106781366	106781577	-	1	211	0	RNA central
URS00020453A1_9606_159	chr13	110049110	110049319	+	1	209	0	RNA central
URS00020453A1_9606_160	chr13	111136426	111136637	+	1	211	0	RNA central
URS00020825E0_9606_2	chr13	114305377	114305808	+	1	431	0	RNA central
URS00020453A1_9606_161	chr14	19061005	19061216	+	1	211	0	RNA central
URS0001FEF0BD_9606_11	chr14	20310662	20507613	+	3	31,222,361	0,132554,196590	RNA central
URS00020453A1_9606_162	chr14	21762889	21763100	+	1	211	0	RNA central
URS00020453A1_9606_163	chr14	22618746	22618957	-	1	211	0	RNA central
URS00020453A1_9606_164	chr14	22675151	22675362	-	1	211	0	RNA central
URS00020453A1_9606_165	chr14	22680644	22680855	+	1	211	0	RNA central
URS0001DDA8DE_9606	chr14	22846832	22847044	-	1	212	0	RNA central
URS0001EA200C_9606	chr14	23080137	23080750	+	1	613	0	RNA central
URS0001C60F83_9606	chr14	24239692	24240080	+	1	388	0	RNA central
URS0001D35DD2_9606	chr14	24271210	24298828	+	3	100,164,215	0,21226,27403	RNA central
URS000211F39A_9606	chr14	24442981	24445097	+	2	131,814	0,1302	RNA central
URS00020453A1_9606_166	chr14	24584812	24585023	-	1	211	0	RNA central
URS00020453A1_9606_167	chr14	25186233	25186444	+	1	211	0	RNA central
URS0001E2B9A3_9606	chr14	25266301	25266641	-	1	340	0	RNA central
URS00020453A1_9606_168	chr14	27224596	27224807	+	1	211	0	RNA central
URS00020453A1_9606_169	chr14	28638786	28638997	-	1	211	0	RNA central
URS00020453A1_9606_170	chr14	29002772	29002983	-	1	211	0	RNA central
URS00020453A1_9606_171	chr14	32520028	32520239	+	1	211	0	RNA central
URS00020453A1_9606_172	chr14	34152894	34153105	+	1	211	0	RNA central
URS0001DEF8EC_9606	chr14	35401521	35401832	+	1	311	0	RNA central
URS00020453A1_9606_173	chr14	36187364	36187575	+	1	211	0	RNA central
URS00020453A1_9606_174	chr14	36895659	36895870	-	1	211	0	RNA central
URS00020453A1_9606_175	chr14	38767167	38767378	+	1	211	0	RNA central
URS00020453A1_9606_176	chr14	38924490	38924701	+	1	211	0	RNA central
URS00020453A1_9606_177	chr14	39019994	39020205	+	1	211	0	RNA central
URS000200B3D8_9606	chr14	39180578	39181176	-	1	598	0	RNA central
URS0001C7185B_9606	chr14	39216519	39216874	+	1	355	0	RNA central
URS00020453A1_9606_178	chr14	39356671	39356882	-	1	211	0	RNA central
URS00020453A1_9606_179	chr14	46098509	46098719	-	1	210	0	RNA central
URS00020453A1_9606_180	chr14	46180621	46180831	-	1	210	0	RNA central
URS00020453A1_9606_181	chr14	49147099	49147310	-	1	211	0	RNA central
URS00020453A1_9606_182	chr14	54236696	54236907	+	1	211	0	RNA central
URS00020453A1_9606_183	chr14	56231440	56231651	+	1	211	0	RNA central
URS00020453A1_9606_184	chr14	56670224	56670435	+	1	211	0	RNA central
URS00020453A1_9606_185	chr14	58042281	58042492	+	1	211	0	RNA central
URS00020453A1_9606_186	chr14	62287208	62287419	+	1	211	0	RNA central
URS00020453A1_9606_187	chr14	66585508	66585719	-	1	211	0	RNA central
URS00020453A1_9606_188	chr14	71875764	71875975	-	1	211	0	RNA central
URS00020453A1_9606_189	chr14	72412687	72412898	-	1	211	0	RNA central
URS00020507D5_9606	chr14	76761520	76761893	+	1	373	0	RNA central
URS00020E6742_9606	chr14	76959649	76970976	+	3	104,669,374	0,5965,10953	RNA central
URS00020453A1_9606_190	chr14	85021493	85021704	-	1	211	0	RNA central
URS0001ED58F6_9606_1	chr14	90272337	90272625	+	1	288	0	RNA central
URS00020453A1_9606_191	chr14	92230553	92230764	-	1	211	0	RNA central
URS00020453A1_9606_192	chr14	93416140	93416351	-	1	211	0	RNA central
URS0001E12E9D_9606	chr14	95096451	95096659	+	1	208	0	RNA central
URS0001EC5CB1_9606	chr14	95185625	95191561	+	2	321,1332	0,4604	RNA central
URS00020CAAF1_9606_2	chr14	96223362	96223562	+	1	200	0	RNA central
URS000210020F_9606	chr14	100481279	100481531	+	1	252	0	RNA central
URS00020453A1_9606_193	chr15	20035052	20035263	-	1	211	0	RNA central
URS00020453A1_9606_194	chr15	20313720	20313931	+	1	211	0	RNA central
URS0001DA63D9_9606	chr15	21161035	21164011	+	2	161,108	0,2868	RNA central
URS0001C7BFC7_9606_1	chr15	22604379	22604959	-	1	580	0	RNA central
URS0001C7BFC7_9606_2	chr15	23367713	23368289	+	4	206,87,33,250	0,206,293,326	RNA central
URS0001C7BFC7_9606_3	chr15	28698801	28699376	-	2	285,290	0,285	RNA central
URS0001EE1F01_9606_3	chr15	29731087	29731806	+	2	12,707	0,12	RNA central
URS0001E00000_9606_3	chr15	29731304	29731806	+	1	502	0	RNA central
URS0001C7BFC7_9606_4	chr15	30096078	30096659	+	2	207,373	0,208	RNA central
URS0001C7BFC7_9606_5	chr15	30148146	30148721	+	3	226,67,282	0,226,293	RNA central
URS0001E0B185_9606	chr15	30148372	30148750	+	1	378	0	RNA central
URS0001C7BFC7_9606_6	chr15	30400588	30401163	-	2	265,310	0,265	RNA central
URS0001DAB05B_9606	chr15	30484543	30490313	+	2	143,1046	0,4724	RNA central
URS0001C7BFC7_9606_7	chr15	30565077	30565657	+	1	580	0	RNA central
URS0001C7BFC7_9606_8	chr15	30617140	30617720	+	1	580	0	RNA central
URS0001C7BFC7_9606_9	chr15	32389626	32390202	-	2	282,294	0,282	RNA central
URS0001C7BFC7_9606_10	chr15	32441949	32442529	-	1	580	0	RNA central
URS0001C7BFC7_9606_11	chr15	32606555	32607130	+	4	178,26,87,282	0,178,206,293	RNA central
URS0001F862EE_9606	chr15	34496069	34496291	+	1	222	0	RNA central
URS00020453A1_9606_195	chr15	38139816	38140028	-	2	12,199	0,13	RNA central
URS000219DFF0_9606	chr15	39418447	39420804	-	3	419,786,261	0,419,2096	RNA central
URS00020453A1_9606_196	chr15	43652669	43652880	+	1	211	0	RNA central
URS0001D269AD_9606	chr15	43771110	43771332	-	1	222	0	RNA central
URS00020453A1_9606_197	chr15	44360885	44361096	+	1	211	0	RNA central
URS00020453A1_9606_198	chr15	44741148	44741359	+	1	211	0	RNA central
URS00020453A1_9606_199	chr15	46107344	46107555	+	1	211	0	RNA central
URS00020453A1_9606_200	chr15	50987422	50987633	-	1	211	0	RNA central
URS0001F7297B_9606	chr15	52064612	52064961	-	1	349	0	RNA central
URS00020453A1_9606_201	chr15	52826814	52827025	+	1	211	0	RNA central
URS00020453A1_9606_202	chr15	53185892	53186103	+	1	211	0	RNA central
URS00020453A1_9606_203	chr15	54447893	54448104	-	1	211	0	RNA central
URS00020453A1_9606_204	chr15	54478430	54478641	-	1	211	0	RNA central
URS00020453A1_9606_205	chr15	55946839	55947050	+	1	211	0	RNA central
URS00020453A1_9606_206	chr15	63620113	63620324	-	1	211	0	RNA central
URS00020453A1_9606_207	chr15	63960470	63960680	-	1	210	0	RNA central
URS0001CDB008_9606	chr15	70230976	70364226	-	3	3235,62,97	0,116881,133153	RNA central
URS0001F4BA5A_9606	chr15	70295896	70364229	-	3	427,62,100	0,51961,68233	RNA central
URS0002117BFE_9606	chr15	71163603	71164544	-	1	941	0	RNA central
URS00020453A1_9606_208	chr15	71796147	71796358	-	1	211	0	RNA central
URS0001D47D05_9606_19	chr15	72102276	72397623	+	2	127,97	0,295250	RNA central
URS00020453A1_9606_209	chr15	73533869	73534080	+	1	211	0	RNA central
URS00020453A1_9606_210	chr15	75084998	75085208	-	2	30,180	0,30	RNA central
URS0001F60D3C_9606	chr15	77043279	77048433	+	1	5154	0	RNA central
URS00020453A1_9606_211	chr15	78186505	78186716	+	1	211	0	RNA central
URS00020453A1_9606_212	chr15	78379068	78379279	-	1	211	0	RNA central
URS0001FCB57D_9606	chr15	78753951	78754684	+	1	733	0	RNA central
URS00020F4216_9606	chr15	78755147	78756488	+	1	1341	0	RNA central
URS00020453A1_9606_213	chr15	79711774	79711982	+	1	208	0	RNA central
URS0001EEAC0A_9606	chr15	83094010	83110660	-	3	3395,127,323	0,15990,16327	RNA central
URS0001F3DDE5_9606	chr15	83107605	83110660	-	3	1062,127,323	0,2395,2732	RNA central
URS00020453A1_9606_214	chr15	83829646	83829857	-	1	211	0	RNA central
URS00020453A1_9606_215	chr15	83863447	83863657	+	2	28,182	0,28	RNA central
URS0002043914_9606_1	chr15	84803006	84803298	+	2	279,13	0,279	RNA central
URS00020453A1_9606_216	chr15	89535486	89535697	-	1	211	0	RNA central
URS00020453A1_9606_217	chr15	89637011	89637222	+	1	211	0	RNA central
URS00020453A1_9606_218	chr15	94211398	94211609	-	1	211	0	RNA central
URS00020453A1_9606_219	chr15	97375606	97375817	-	1	211	0	RNA central
URS00020453A1_9606_220	chr15	97435523	97435734	+	1	211	0	RNA central
URS0001D136AB_9606	chr15	99357933	99396593	-	3	14995,178,108	0,26773,38552	RNA central
URS0002097E0B_9606	chr15	99357933	99396593	-	3	14998,178,108	0,26773,38552	RNA central
URS00020453A1_9606_221	chr15	99379660	99379871	-	1	211	0	RNA central
URS0001FB9EFF_9606	chr15	99387143	99396593	-	2	388,108	0,9342	RNA central
URS0001E72DFB_9606	chr15	99418801	99419035	-	1	234	0	RNA central
URS000202C8DE_9606	chr15	99423189	99458657	-	3	4013,134,341	0,11270,35127	RNA central
URS00020453A1_9606_222	chr15	99831072	99831283	-	1	211	0	RNA central
URS00020453A1_9606_223	chr15	100070574	100070785	+	1	211	0	RNA central
URS0001D16AA5_9606_5	chr15	101409360	101409574	-	1	214	0	RNA central
URS00020453A1_9606_224	chr15	101629145	101629356	+	1	211	0	RNA central
URS0001F5821F_9606	chr15	101961603	101976266	+	9	38,271,99,147,508,198,971,69,134	0,4349,10992,11297,11616,12301,12591,14320,14529	RNA central
URS0001E75698_9606_3	chr15	101961636	101976506	+	18	1325,1965,583,3351,1227,1622,973,99,47,8,238,260,198,159,41,110,69,374	0,1329,3300,3884,7235,8462,10085,11264,11364,11583,11591,11831,12268,12558,13376,13419,14287,14496	RNA central
URS0001C016E6_9606_4	chr15	101971861	101976562	+	11	188,287,147,8,500,198,1132,88,576,371,54	0,546,1039,1358,1366,2043,2333,3467,3555,4271,4647	RNA central
URS0001C016E6_9606_5	chr16	14085	18789	-	12	51,200,59,111,794,345,657,198,513,146,287,188	0,56,256,315,566,1361,1706,2455,2830,3519,3871,4516	RNA central
URS0001D47D05_9606_20	chr16	2219352	2399536	-	2	97,127	0,180057	RNA central
URS0001E3D131_9606	chr16	2606709	2607738	+	1	1029	0	RNA central
URS0001E14D83_9606	chr16	2680036	2680864	+	1	828	0	RNA central
URS0001DAE504_9606	chr16	2965346	2967052	-	1	1706	0	RNA central
URS00021D493C_9606	chr16	3170698	3171016	-	1	318	0	RNA central
URS00020453A1_9606_225	chr16	5747994	5748205	-	1	211	0	RNA central
URS00020453A1_9606_226	chr16	10289840	10290051	-	1	211	0	RNA central
URS00020453A1_9606_227	chr16	12073291	12073502	-	1	211	0	RNA central
URS00020453A1_9606_228	chr16	16748161	16748372	-	1	211	0	RNA central
URS00020453A1_9606_229	chr16	20758749	20758960	-	1	211	0	RNA central
URS00020453A1_9606_230	chr16	21045794	21046005	-	1	211	0	RNA central
URS0001D8BA74_9606	chr16	21794094	21799094	-	4	2356,96,109,479	0,2922,3655,4521	RNA central
URS0001E00000_9606_4	chr16	26031716	26032328	-	2	497,5	0,607	RNA central
URS0001EE1F01_9606_4	chr16	26031716	26032436	-	1	720	0	RNA central
URS0001C32DB8_9606	chr16	27247238	27290492	+	3	176,100,248	0,34297,43006	RNA central
URS0001CA05AB_9606	chr16	27247262	27250782	+	2	152,1768	0,1752	RNA central
URS0001C4C209_9606	chr16	27247262	27257647	+	2	152,4122	0,6263	RNA central
URS0001DFA169_9606	chr16	27247262	27257647	+	2	152,158	0,10227	RNA central
URS0001E1EE2F_9606	chr16	27247262	27257647	+	2	152,413	0,9972	RNA central
URS000211D3BA_9606	chr16	27247262	27258425	+	2	152,1277	0,9886	RNA central
URS0001FDC04F_9606	chr16	28497730	28497949	-	1	219	0	RNA central
URS0001F8475C_9606	chr16	29424616	29425511	-	1	895	0	RNA central
URS0001DAF32E_9606	chr16	29512517	29515776	-	1	3259	0	RNA central
URS0001F9C0A9_9606	chr16	29994262	29994535	+	1	273	0	RNA central
URS00020453A1_9606_231	chr16	31281839	31282049	-	2	62,148	0,62	RNA central
URS0001F3AEAD_9606	chr16	31332326	31334445	-	1	2119	0	RNA central
URS0001D56734_9606	chr16	31334864	31338426	-	1	3562	0	RNA central
URS0001D0255D_9606_1	chr16	31368738	31368967	+	1	229	0	RNA central
URS00020453A1_9606_232	chr16	31940370	31940581	+	1	211	0	RNA central
URS00020453A1_9606_233	chr16	34215956	34216167	-	1	211	0	RNA central
URS00020453A1_9606_234	chr16	35077606	35077817	+	1	211	0	RNA central
URS00020453A1_9606_235	chr16	35290006	35290217	+	1	211	0	RNA central
URS0001EE1F01_9606_5	chr16	35802089	35802804	-	2	696,19	0,696	RNA central
URS0001C8B533_9606	chr16	35802420	35802712	-	1	292	0	RNA central
URS0001D47D05_9606_21	chr16	46652678	46694084	-	2	97,127	0,41279	RNA central
URS00020453A1_9606_236	chr16	47185443	47185653	+	1	210	0	RNA central
URS00020453A1_9606_237	chr16	47349892	47350107	+	2	75,135	0,80	RNA central
URS00020453A1_9606_238	chr16	47811093	47811304	-	1	211	0	RNA central
URS00020453A1_9606_239	chr16	48018585	48018796	-	1	211	0	RNA central
URS00020453A1_9606_240	chr16	48771696	48771907	-	1	211	0	RNA central
URS00020453A1_9606_241	chr16	50346101	50346312	+	1	211	0	RNA central
URS00020453A1_9606_242	chr16	52158891	52159102	-	1	211	0	RNA central
URS00020453A1_9606_243	chr16	52336223	52336434	+	1	211	0	RNA central
URS00020453A1_9606_244	chr16	53399584	53399795	+	1	211	0	RNA central
URS0001E01F9A_9606	chr16	55426796	55444759	-	6	174,79,120,196,109,138	0,704,2564,9676,17316,17825	RNA central
URS0001C4E735_9606_2	chr16	55719741	55720082	-	1	341	0	RNA central
URS0001F6DB11_9606	chr16	55719784	55720437	-	1	653	0	RNA central
URS00020453A1_9606_245	chr16	56157333	56157543	+	1	210	0	RNA central
URS00020453A1_9606_246	chr16	58782999	58783210	-	1	211	0	RNA central
URS00020453A1_9606_247	chr16	59099226	59099437	+	1	211	0	RNA central
URS00020453A1_9606_248	chr16	59232464	59232675	+	1	211	0	RNA central
URS00020453A1_9606_249	chr16	59562409	59562620	-	1	211	0	RNA central
URS00020453A1_9606_250	chr16	60829133	60829344	-	1	211	0	RNA central
URS00020453A1_9606_251	chr16	63149963	63150174	+	1	211	0	RNA central
URS00020453A1_9606_252	chr16	65553945	65554156	+	1	211	0	RNA central
URS0001C4CF69_9606	chr16	66722934	66723619	+	1	685	0	RNA central
URS0001E014D4_9606	chr16	66947945	66948152	+	1	207	0	RNA central
URS0001C4035B_9606	chr16	67108239	67109892	-	1	1653	0	RNA central
URS00020453A1_9606_253	chr16	71307596	71307807	-	1	211	0	RNA central
URS00020453A1_9606_254	chr16	72342816	72343027	+	1	211	0	RNA central
URS00020453A1_9606_255	chr16	72629969	72630180	+	1	211	0	RNA central
URS0001F20BF2_9606	chr16	74359378	74368148	-	3	178,400,4070	0,1254,4700	RNA central
URS00020453A1_9606_256	chr16	74516387	74516598	+	1	211	0	RNA central
URS0001D16AA5_9606_6	chr16	75776952	75777169	-	2	73,140	0,77	RNA central
URS0001F108D1_9606	chr16	84566694	84566927	+	1	233	0	RNA central
URS0001D16AA5_9606_7	chr16	88632923	88633137	+	1	214	0	RNA central
URS0001F007D3_9606	chr16	90106460	90138322	+	9	245,114,196,110,132,216,66,59,637	0,4911,9827,22162,23336,26758,27858,30081,31225	RNA central
URS0001FE90AD_9606_3	chr16	90133218	90133466	+	1	248	0	RNA central
URS0001C7571A_9606	chr16	90168411	90172787	+	3	316,242,2166	0,510,2210	RNA central
URS00020453A1_9606_257	chr17	591498	591708	-	1	210	0	RNA central
URS00020453A1_9606_258	chr17	3150494	3150705	-	1	211	0	RNA central
URS00020453A1_9606_259	chr17	3179222	3179433	+	1	211	0	RNA central
URS00020453A1_9606_260	chr17	3329831	3330042	-	1	211	0	RNA central
URS0001D47D05_9606_22	chr17	3370643	3563906	-	2	97,127	0,193136	RNA central
URS0001F235FC_9606	chr17	5207643	5208463	-	2	9,678	0,142	RNA central
URS00020453A1_9606_261	chr17	5575957	5576168	+	1	211	0	RNA central
URS00020453A1_9606_262	chr17	6805586	6805797	-	1	211	0	RNA central
URS0001F22300_9606	chr17	6994575	7012349	-	3	2506,137,154	0,7908,17620	RNA central
URS0001DC5041_9606	chr17	6994641	7012331	-	5	67,2168,1505,137,136	0,272,5677,7842,17554	RNA central
URS00020ED436_9606	chr17	6999398	7012342	-	4	193,137,94,147	0,3085,10397,12797	RNA central
URS0001E8F4E2_9606_3	chr17	7312113	7312455	+	2	130,211	0,131	RNA central
URS000210D625_9606	chr17	8023893	8024297	-	1	404	0	RNA central
URS0001D4AA1B_9606	chr17	8965032	8965696	+	1	664	0	RNA central
URS0001EB58DF_9606	chr17	10383140	10497959	+	5	67,130,158,91,196	0,23007,109326,109740,114623	RNA central
URS0002087B74_9606	chr17	10383140	10497959	+	5	67,91,158,91,196	0,23007,109326,109740,114623	RNA central
URS00020453A1_9606_263	chr17	11864141	11864352	-	1	211	0	RNA central
URS00020453A1_9606_264	chr17	12453026	12453237	-	1	211	0	RNA central
URS0001D47D05_9606_23	chr17	15868162	16096304	+	2	127,97	0,228045	RNA central
URS0001F0ED11_9606	chr17	16439062	16441502	+	5	183,88,69,57,135	0,264,1122,2011,2305	RNA central
URS0001FE5747_9606	chr17	16439344	16441502	+	4	70,726,57,135	0,183,1729,2023	RNA central
URS00020825E0_9606_3	chr17	16744739	16745170	-	1	431	0	RNA central
URS0001D47D05_9606_24	chr17	18298844	18339044	+	2	127,95	0,40105	RNA central
URS0001FC13E5_9606	chr17	18534659	18535001	-	1	342	0	RNA central
URS00020825E0_9606_4	chr17	20374815	20375246	-	1	431	0	RNA central
URS00020453A1_9606_265	chr17	26676236	26676447	+	1	211	0	RNA central
URS0001D47D05_9606_25	chr17	27034616	27213309	+	2	127,97	0,178596	RNA central
URS00020453A1_9606_266	chr17	27102274	27102485	-	1	211	0	RNA central
URS0001E24DD5_9606	chr17	29202149	29203104	-	1	955	0	RNA central
URS00020453A1_9606_267	chr17	30022862	30023073	+	1	211	0	RNA central
URS0001FEF0BD_9606_12	chr17	30536431	30537045	-	1	614	0	RNA central
URS0001C5248E_9606	chr17	30600399	30607667	+	2	613,116	0,7152	RNA central
URS000207B1FD_9606_3	chr17	31034277	31034558	-	1	281	0	RNA central
URS0001DD347A_9606_2	chr17	31347045	31347378	+	1	333	0	RNA central
URS00020453A1_9606_268	chr17	31668033	31668244	-	1	211	0	RNA central
URS00020453A1_9606_269	chr17	32644035	32644246	-	1	211	0	RNA central
URS00020453A1_9606_270	chr17	32889830	32890041	+	1	211	0	RNA central
URS00020453A1_9606_271	chr17	32966431	32966642	+	1	211	0	RNA central
URS00020453A1_9606_272	chr17	33062281	33062492	-	1	211	0	RNA central
URS00020453A1_9606_273	chr17	33879937	33880148	+	1	211	0	RNA central
URS00020453A1_9606_274	chr17	34086158	34086369	-	1	211	0	RNA central
URS00021AF865_9606	chr17	34219117	34251909	+	2	304,37	0,32755	RNA central
URS0001D42379_9606	chr17	38919879	38920219	-	1	340	0	RNA central
URS000209A3C5_9606	chr17	43014645	43014894	+	1	249	0	RNA central
URS0001CEFC32_9606	chr17	43125639	43145108	+	4	131,63,1627,381	0,5568,13017,19088	RNA central
URS000207D2F7_9606	chr17	43230693	43232409	+	1	1716	0	RNA central
URS0001E7E2F5_9606	chr17	43303405	43305201	+	1	1796	0	RNA central
URS00020453A1_9606_275	chr17	43795607	43795818	-	1	211	0	RNA central
URS0002055B8A_9606_1	chr17	44034634	44035688	-	1	1054	0	RNA central
URS0001DDD466_9606_1	chr17	44035762	44066585	-	4	538,127,134,122	0,1649,28038,30701	RNA central
URS0002042159_9606	chr17	44178686	44179762	-	1	1076	0	RNA central
URS00020F2CD3_9606	chr17	44326869	44327492	+	1	623	0	RNA central
URS0001E472CB_9606	chr17	47047426	47100323	-	3	9327,187,69	0,52408,52828	RNA central
URS0001EB8F67_9606	chr17	47397070	47398003	+	1	933	0	RNA central
URS0001CD2D00_9606	chr17	47488635	47492459	-	4	320,130,178,66	0,1530,2379,3758	RNA central
URS000203DE7D_9606	chr17	47683293	47683543	-	1	250	0	RNA central
URS0001EB35C4_9606	chr17	48050722	48051106	-	1	384	0	RNA central
URS0002020855_9606	chr17	49423340	49424092	-	1	752	0	RNA central
URS0001F3C450_9606	chr17	50151053	50151850	-	1	797	0	RNA central
URS00020453A1_9606_276	chr17	52406958	52407169	-	1	211	0	RNA central
URS00020453A1_9606_277	chr17	53811135	53811346	+	1	211	0	RNA central
URS00020453A1_9606_278	chr17	55504407	55504618	+	1	211	0	RNA central
URS0001C09C9B_9606	chr17	58004806	58005246	+	1	440	0	RNA central
URS0001D47D05_9606_26	chr17	58143297	58454217	+	2	127,97	0,310823	RNA central
URS00020453A1_9606_279	chr17	60343483	60343694	+	1	211	0	RNA central
URS00020453A1_9606_280	chr17	61112919	61113130	+	1	211	0	RNA central
URS0001EAE2DF_9606	chr17	62065392	62065992	-	1	600	0	RNA central
URS0001C6662D_9606	chr17	64212708	64212923	+	1	215	0	RNA central
URS0001C816A0_9606	chr17	64500116	64500471	+	1	355	0	RNA central
URS0002077E92_9606	chr17	64501643	64501855	+	1	212	0	RNA central
URS000210F083_9606	chr17	64662137	64662352	-	1	215	0	RNA central
URS0001D16AA5_9606_8	chr17	64681425	64681954	-	3	68,107,38	0,79,491	RNA central
URS00020453A1_9606_281	chr17	69002238	69002449	-	1	211	0	RNA central
URS00020453A1_9606_282	chr17	69615063	69615274	-	1	211	0	RNA central
URS00020453A1_9606_283	chr17	71355068	71355279	-	1	211	0	RNA central
URS00020453A1_9606_284	chr17	73808038	73808249	+	1	211	0	RNA central
URS0001ED2BCA_9606	chr17	74532365	74535227	+	2	276,553	0,2309	RNA central
URS0001D3F764_9606	chr17	74532413	74535112	+	2	208,438	0,2261	RNA central
URS00020ABD9A_9606	chr17	76557768	76565343	+	4	89,111,635,1565	0,3519,5350,6010	RNA central
URS00020DABB1_9606	chr17	78925578	78925963	-	1	385	0	RNA central
URS0001D47D05_9606_27	chr17	80536865	80601792	-	2	97,127	0,64800	RNA central
URS00020453A1_9606_285	chr18	973982	974193	-	1	211	0	RNA central
URS00020453A1_9606_286	chr18	1338030	1338241	+	1	211	0	RNA central
URS00020453A1_9606_287	chr18	1519307	1519518	-	1	211	0	RNA central
URS00020453A1_9606_288	chr18	2343281	2343491	+	1	210	0	RNA central
URS00020453A1_9606_289	chr18	2863339	2863550	-	1	211	0	RNA central
URS0002043914_9606_2	chr18	3581371	3581666	+	1	295	0	RNA central
URS00020453A1_9606_290	chr18	5859167	5859378	-	1	211	0	RNA central
URS0001DC1580_9606_2	chr18	9536985	9537606	+	1	621	0	RNA central
URS0001D47D05_9606_28	chr18	11609208	11960644	+	4	126,7,59,31	0,1099,351346,351405	RNA central
URS0001E74592_9606	chr18	12305598	12308112	-	1	2514	0	RNA central
URS0001D47D05_9606_29	chr18	14009974	14382400	-	2	97,127	0,372299	RNA central
URS00020453A1_9606_291	chr18	15219332	15219543	+	1	211	0	RNA central
URS00020453A1_9606_292	chr18	22811745	22811956	-	1	211	0	RNA central
URS00020453A1_9606_293	chr18	22888190	22888401	+	1	211	0	RNA central
URS0001F6775F_9606_1	chr18	26167861	26170291	-	1	2430	0	RNA central
URS00020453A1_9606_294	chr18	32397996	32398207	+	1	211	0	RNA central
URS0001C4E735_9606_3	chr18	32411505	32411846	-	1	341	0	RNA central
URS00020453A1_9606_295	chr18	34897600	34897811	+	1	211	0	RNA central
URS00020453A1_9606_296	chr18	35763078	35763289	+	1	211	0	RNA central
URS00020453A1_9606_297	chr18	35793418	35793629	+	1	211	0	RNA central
URS00020453A1_9606_298	chr18	37076165	37076376	+	1	211	0	RNA central
URS00020453A1_9606_299	chr18	37829884	37830095	-	1	211	0	RNA central
URS00020453A1_9606_300	chr18	42663221	42663432	+	1	211	0	RNA central
URS00020453A1_9606_301	chr18	43288747	43288958	+	1	211	0	RNA central
URS00020453A1_9606_302	chr18	44444834	44445045	+	1	211	0	RNA central
URS0001F4D081_9606	chr18	45789036	45792706	+	3	188,94,239	0,586,3431	RNA central
URS0001F15218_9606	chr18	45800522	45826194	-	2	368,469	0,25203	RNA central
URS00020453A1_9606_303	chr18	46744897	46745108	+	1	211	0	RNA central
URS00020453A1_9606_304	chr18	49423226	49423437	+	1	211	0	RNA central
URS00020453A1_9606_305	chr18	51970030	51970241	-	1	211	0	RNA central
URS00020453A1_9606_306	chr18	52415992	52416203	-	1	211	0	RNA central
URS00020453A1_9606_307	chr18	54402853	54403064	-	1	211	0	RNA central
URS00020453A1_9606_308	chr18	54572630	54572841	-	1	211	0	RNA central
URS00020453A1_9606_309	chr18	55801923	55802134	-	1	211	0	RNA central
URS00020453A1_9606_310	chr18	57226686	57226897	+	1	211	0	RNA central
URS00020453A1_9606_311	chr18	60800072	60800283	-	1	211	0	RNA central
URS00020453A1_9606_312	chr18	62051821	62052032	-	1	211	0	RNA central
URS0001D0180B_9606	chr18	68278296	68278601	+	1	305	0	RNA central
URS00020453A1_9606_313	chr18	70738666	70738877	+	1	211	0	RNA central
URS00020453A1_9606_314	chr18	70857359	70857570	-	1	211	0	RNA central
URS0002080AB3_9606	chr18	76807477	76822298	-	4	2027,68,88,283	0,8626,9277,14538	RNA central
URS0001D16AA5_9606_9	chr18	76942898	76943112	-	1	214	0	RNA central
URS0001D95EC4_9606	chr18	77112639	77115726	+	2	155,2442	0,645	RNA central
URS00020453A1_9606_315	chr18	77535265	77535476	-	1	211	0	RNA central
URS00020453A1_9606_316	chr18	79287736	79287947	-	1	211	0	RNA central
URS0001F1CF61_9606	chr19	246010	246231	-	1	221	0	RNA central
URS0001DEADD8_9606_2	chr19	1877725	1878064	-	1	339	0	RNA central
URS0001D16AA5_9606_10	chr19	2692411	2692624	-	1	213	0	RNA central
URS000203AFEB_9606_2	chr19	4961557	4961814	+	2	221,34	0,223	RNA central
URS0001D16AA5_9606_11	chr19	5750223	5750724	-	5	66,3,26,47,71	0,69,73,99,430	RNA central
URS00020453A1_9606_317	chr19	8798965	8799176	-	1	211	0	RNA central
URS00020453A1_9606_318	chr19	11908504	11908714	+	2	81,129	0,81	RNA central
URS00020453A1_9606_319	chr19	12007908	12008119	-	1	211	0	RNA central
URS0001C3A686_9606	chr19	12192401	12193382	+	1	981	0	RNA central
URS00020E2C64_9606	chr19	14137187	14165702	+	3	36,328,8422	0,17964,20093	RNA central
URS0001EE25BD_9606_2	chr19	14622240	14623287	+	1	1047	0	RNA central
URS00020453A1_9606_320	chr19	15596434	15596645	-	1	211	0	RNA central
URS0002071F21_9606	chr19	17489800	17511686	-	4	320,122,37,344	0,1275,2555,21542	RNA central
URS0001F0B6E5_9606_1	chr19	18170261	18170532	+	1	271	0	RNA central
URS0001D16AA5_9606_12	chr19	18533781	18533998	-	3	75,27,112	0,77,105	RNA central
URS00020453A1_9606_321	chr19	19921061	19921272	-	1	211	0	RNA central
URS00020453A1_9606_322	chr19	20226309	20226521	-	2	72,139	0,73	RNA central
URS00020453A1_9606_323	chr19	20493281	20493492	+	1	211	0	RNA central
URS00020453A1_9606_324	chr19	20630893	20631104	-	1	211	0	RNA central
URS00020453A1_9606_325	chr19	20810511	20810722	+	1	211	0	RNA central
URS00020453A1_9606_326	chr19	20827342	20827553	+	1	211	0	RNA central
URS00020453A1_9606_327	chr19	20843823	20844034	+	1	211	0	RNA central
URS0001D47D05_9606_30	chr19	20952067	21048409	-	2	97,127	0,96215	RNA central
URS0001D47D05_9606_31	chr19	21486342	21550881	-	2	97,127	0,64412	RNA central
URS0001D47D05_9606_32	chr19	21510597	21606742	-	2	97,127	0,96018	RNA central
URS0001D47D05_9606_33	chr19	21722498	22106033	+	2	127,95	0,383440	RNA central
URS00020453A1_9606_328	chr19	21953954	21954164	-	2	182,28	0,182	RNA central
URS0001FEF0BD_9606_13	chr19	23369350	23370001	+	2	40,571	0,80	RNA central
URS00020453A1_9606_329	chr19	23433250	23433461	-	1	211	0	RNA central
URS00020453A1_9606_330	chr19	23454867	23455078	-	1	211	0	RNA central
URS00020453A1_9606_331	chr19	23893549	23893760	-	1	211	0	RNA central
URS00020453A1_9606_332	chr19	27855495	27855706	+	1	211	0	RNA central
URS00020453A1_9606_333	chr19	27865627	27865838	-	1	211	0	RNA central
URS00020453A1_9606_334	chr19	29228471	29228682	+	1	211	0	RNA central
URS00020453A1_9606_335	chr19	29351145	29351356	+	1	211	0	RNA central
URS00020453A1_9606_336	chr19	30187777	30187987	-	2	169,41	0,169	RNA central
URS00020453A1_9606_337	chr19	32590631	32590842	-	1	211	0	RNA central
URS00020453A1_9606_338	chr19	32848866	32849077	+	1	211	0	RNA central
URS0001D16AA5_9606_13	chr19	34103190	34103404	-	1	214	0	RNA central
URS00020453A1_9606_339	chr19	34703501	34703712	-	1	211	0	RNA central
URS00020453A1_9606_340	chr19	34862881	34863092	+	1	211	0	RNA central
URS00020453A1_9606_341	chr19	37840198	37840409	+	1	211	0	RNA central
URS0001D47D05_9606_34	chr19	38123284	38363689	-	2	95,127	0,240278	RNA central
URS0001F77295_9606	chr19	38264041	38264430	+	1	389	0	RNA central
URS00020FB115_9606_2	chr19	39942653	39943744	-	2	626,82	0,1009	RNA central
URS00020453A1_9606_342	chr19	41489191	41489402	+	1	211	0	RNA central
URS0001D156BE_9606	chr19	41526590	41531558	-	2	67,2370	0,2598	RNA central
URS0001D47D05_9606_35	chr19	41768100	41768324	-	1	224	0	RNA central
URS0001D47D05_9606_36	chr19	42609682	42676017	-	2	97,127	0,66208	RNA central
URS0001F6A064_9606	chr19	51770629	51771391	+	1	762	0	RNA central
URS00020453A1_9606_343	chr19	52053790	52054000	+	2	151,58	0,152	RNA central
URS0001F821AA_9606	chr19	52558095	52561515	+	1	3420	0	RNA central
URS0001D47D05_9606_37	chr19	52812556	53223631	+	2	127,96	0,410979	RNA central
URS0001D47D05_9606_38	chr19	53185965	53269611	-	2	97,127	0,83519	RNA central
URS0001F51A95_9606	chr19	54096137	54096830	+	1	693	0	RNA central
URS0001CC1DDE_9606_1	chr19	54238581	54238854	-	1	273	0	RNA central
URS0001CC1DDE_9606_2	chr19	54266925	54267198	+	1	273	0	RNA central
URS00020453A1_9606_344	chr19	55825094	55825305	+	1	211	0	RNA central
URS0001DBB904_9606	chr19	58564990	58565269	-	1	279	0	RNA central
URS00020453A1_9606_345	chr2	3085196	3085405	+	1	209	0	RNA central
URS0001D47D05_9606_39	chr2	3365503	3568728	-	2	97,127	0,203098	RNA central
URS00020453A1_9606_346	chr2	3372064	3372275	+	1	211	0	RNA central
URS0001D47D05_9606_40	chr2	3590136	3615364	-	2	97,127	0,25101	RNA central
URS00020453A1_9606_347	chr2	3797489	3797700	-	1	211	0	RNA central
URS00020453A1_9606_348	chr2	4645665	4645876	+	1	211	0	RNA central
URS00020453A1_9606_349	chr2	8128626	8128837	+	1	211	0	RNA central
URS0001DB867A_9606_1	chr2	9583976	9584906	-	2	508,416	0,514	RNA central
URS0001BFC822_9606	chr2	10871470	10885150	+	4	19,174,152,317	0,6800,9351,13363	RNA central
URS0001D47D05_9606_41	chr2	10901966	11164762	-	2	97,127	0,262669	RNA central
URS00020453A1_9606_350	chr2	14504574	14504785	-	1	211	0	RNA central
URS00020453A1_9606_351	chr2	16878654	16878865	+	1	211	0	RNA central
URS00020453A1_9606_352	chr2	21906439	21906650	-	1	211	0	RNA central
URS0002095C7B_9606	chr2	24491229	24491510	+	1	281	0	RNA central
URS0001FEF0BD_9606_14	chr2	25705837	25706450	+	2	11,602	0,11	RNA central
URS0001D47D05_9606_42	chr2	32293091	32293315	-	1	224	0	RNA central
URS0001E81A87_9606	chr2	32916228	32916614	-	2	109,173	0,213	RNA central
URS00020453A1_9606_353	chr2	33172836	33173047	+	1	211	0	RNA central
URS00020453A1_9606_354	chr2	35322875	35323086	-	1	211	0	RNA central
URS0001EFA941_9606	chr2	38068478	38068921	+	1	443	0	RNA central
URS0001CCC3A5_9606	chr2	42792298	42795274	+	2	90,926	0,2050	RNA central
URS0002098031_9606	chr2	49229690	49229893	-	1	203	0	RNA central
URS0001FEF0BD_9606_15	chr2	53323018	53323669	-	2	576,35	0,616	RNA central
URS0001C188DE_9606	chr2	54972458	54973097	+	1	639	0	RNA central
URS0001ED29CA_9606	chr2	55050000	55050256	+	1	256	0	RNA central
URS00020453A1_9606_355	chr2	60133314	60133525	-	1	211	0	RNA central
URS00020453A1_9606_356	chr2	63090794	63091005	-	1	211	0	RNA central
URS0001FD154C_9606	chr2	65047745	65056215	-	3	467,91,301	0,7784,8169	RNA central
URS000206BB14_9606	chr2	65269144	65269761	-	1	617	0	RNA central
URS000204F1B5_9606	chr2	65270243	65271174	-	1	931	0	RNA central
URS00020453A1_9606_357	chr2	66350003	66350214	-	1	211	0	RNA central
URS0002196C82_9606	chr2	69909914	69913388	+	1	3474	0	RNA central
URS0001C00BD0_9606_2	chr2	70271251	70272109	-	1	858	0	RNA central
URS00020453A1_9606_358	chr2	76651119	76651330	-	1	211	0	RNA central
URS00020453A1_9606_359	chr2	76725958	76726169	-	1	211	0	RNA central
URS0001FC45BF_9606_2	chr2	80161960	80162218	-	1	258	0	RNA central
URS00020453A1_9606_360	chr2	84227569	84227780	+	1	211	0	RNA central
URS0001F56BE6_9606	chr2	85316625	85317194	+	1	569	0	RNA central
URS0001EC41C3_9606	chr2	85883301	85914762	+	3	116,2377,482	0,4125,30979	RNA central
URS0001CFEDE4_9606	chr2	87455495	87521413	+	3	150,201,207	0,24727,65711	RNA central
URS0001DE8644_9606	chr2	87825153	87825365	+	1	212	0	RNA central
URS0001ED7717_9606_1	chr2	95807062	95835568	-	39	240,133,1072,333,328,281,145,259,149,126,586,379,410,158,779,281,503,74,705,16,367,260,1961,12,620,438,178,173,81,735,17,72,212,345,999,508,448,291,60	0,6765,6991,8064,8398,8729,9011,9156,9415,9567,9694,10280,10659,11069,11229,12009,12291,12795,12869,13582,13599,17290,17550,19511,19523,20143,20582,20760,20935,21017,21753,21775,21851,22063,22408,23410,23919,28154,28446	RNA central
URS0001F73BF0_9606	chr2	96185954	96186163	+	1	209	0	RNA central
URS0001C85CD5_9606	chr2	97081099	97083414	+	5	150,78,66,55,274	0,338,1299,1603,2041	RNA central
URS00020453A1_9606_361	chr2	97228756	97228967	-	1	211	0	RNA central
URS0001ED7717_9606_2	chr2	97266079	97291779	+	4	351,14098,130,240	0,4608,18798,25460	RNA central
URS0001ED7717_9606_3	chr2	97416165	97491111	-	6	240,130,5340,514,8242,351	0,6789,7011,12352,12866,74595	RNA central
URS00020DCE7F_9606	chr2	97663031	97663637	+	1	606	0	RNA central
URS00020453A1_9606_362	chr2	97938860	97939071	+	1	211	0	RNA central
URS00020BE335_9606	chr2	99311858	99316150	-	1	4292	0	RNA central
URS0001FCE5C0_9606	chr2	99361383	99361627	-	1	244	0	RNA central
URS0001C59AA2_9606	chr2	105209749	105209991	+	1	242	0	RNA central
URS0001C3E7A9_9606	chr2	106403637	106404609	-	1	972	0	RNA central
URS0001DE0578_9606	chr2	109128250	109129241	+	1	991	0	RNA central
URS0001EABC27_9606_1	chr2	109925112	109925369	+	1	257	0	RNA central
URS0001E59B36_9606_1	chr2	109925112	109925604	+	1	492	0	RNA central
URS0001E59B36_9606_2	chr2	110445903	110446395	-	1	492	0	RNA central
URS0001EABC27_9606_2	chr2	110446138	110446395	-	1	257	0	RNA central
URS0001EA2A65_9606	chr2	113238088	113240825	+	2	124,1083	0,1654	RNA central
URS0001F84B46_9606	chr2	113238088	113263409	+	4	124,160,321,132	0,17301,21175,25189	RNA central
URS0001E75698_9606_4	chr2	113584131	113598980	+	24	733,542,45,32,89,63,7,1765,5458,154,299,1015,816,99,47,250,32,227,198,159,41,110,69,374	0,733,1275,1324,1356,1445,1508,1515,3286,8744,8898,9197,10214,11237,11337,11561,11813,11845,12249,12539,13354,13397,14266,14475	RNA central
URS0001C016E6_9606_6	chr2	113594326	113599036	+	11	17,171,287,147,284,227,198,661,1135,371,54	0,19,548,1042,1366,1650,2054,2344,3005,4280,4656	RNA central
URS0002037219_9606	chr2	113599031	113600510	-	1	1479	0	RNA central
URS0001EEBF11_9606	chr2	113605866	113627090	-	4	4368,1548,121,53	0,4833,19742,21171	RNA central
URS0001C78513_9606	chr2	113611778	113627090	-	3	469,121,613	0,13830,14699	RNA central
URS0001DF68A4_9606	chr2	113831187	113863386	-	5	241,56,90,98,146	0,342,12076,30276,32053	RNA central
URS0001C84B9E_9606	chr2	122761002	122887677	+	9	94,64,106,315,422,287,45,51,1132	0,62751,113882,115288,115696,117938,123939,125359,125543	RNA central
URS0001D5F009_9606	chr2	122761002	122887677	+	8	94,64,109,830,287,45,51,1132	0,62751,113879,115288,117938,123939,125359,125543	RNA central
URS0001E33093_9606	chr2	122761002	122887677	+	6	94,64,287,45,51,1132	0,62751,117938,123939,125359,125543	RNA central
URS0001F02736_9606	chr2	127387516	127400580	+	4	795,118,75,2634	0,1364,1594,10430	RNA central
URS0001DE5C1C_9606	chr2	130211183	130212515	-	1	1332	0	RNA central
URS0001F7909C_9606	chr2	131149034	131149242	-	1	208	0	RNA central
URS0001E51DC3_9606	chr2	131419979	131420238	-	1	259	0	RNA central
URS0001D47D05_9606_43	chr2	134967876	135032838	-	2	97,127	0,64835	RNA central
URS0001FEF0BD_9606_16	chr2	135274644	135275297	-	2	567,43	0,610	RNA central
URS0001F8BEDB_9606	chr2	142822301	142866070	-	2	159,637	0,43132	RNA central
URS00020C37AA_9606	chr2	144389195	144389721	+	1	526	0	RNA central
URS00020453A1_9606_363	chr2	148382788	148382998	+	1	210	0	RNA central
URS00020453A1_9606_364	chr2	149405853	149406064	-	1	211	0	RNA central
URS00020FB3FF_9606	chr2	152717639	152717875	+	1	236	0	RNA central
URS00020453A1_9606_365	chr2	155968577	155968788	+	1	211	0	RNA central
URS00020453A1_9606_366	chr2	156965454	156965665	-	1	211	0	RNA central
URS00020453A1_9606_367	chr2	157100395	157100606	-	1	211	0	RNA central
URS00020453A1_9606_368	chr2	157400718	157400929	-	1	211	0	RNA central
URS00020453A1_9606_369	chr2	158225638	158225848	+	1	210	0	RNA central
URS0001D2F9B2_9606_1	chr2	164573520	164573743	-	1	223	0	RNA central
URS0001FED2DE_9606_2	chr2	171747998	171748411	+	1	413	0	RNA central
URS00021D83E3_9606	chr2	172503440	172556713	-	3	702,185,625	0,8893,52648	RNA central
URS0001E61CB3_9606	chr2	177230742	177231094	+	1	352	0	RNA central
URS0001C372CA_9606	chr2	178413986	178440243	+	5	127,95,315,195,6862	0,4524,12379,16708,19395	RNA central
URS0001E64CBE_9606	chr2	178413998	178434091	+	3	115,4524,710	0,12367,19383	RNA central
URS00020453A1_9606_370	chr2	179755051	179755262	-	1	211	0	RNA central
URS0002116FE4_9606	chr2	180872692	180873414	-	2	526,159	0,563	RNA central
URS00020453A1_9606_371	chr2	183794244	183794455	+	1	211	0	RNA central
URS0001C6B678_9606	chr2	190753804	190760516	-	2	1323,425	0,6287	RNA central
URS0001CE94E9_9606	chr2	190753821	190760492	-	2	738,401	0,6270	RNA central
URS0001D47D05_9606_44	chr2	191397211	191456310	-	2	95,127	0,58972	RNA central
URS0001FEF0BD_9606_17	chr2	191456104	191456715	-	1	611	0	RNA central
URS0001F1649E_9606	chr2	191694100	191694320	-	1	220	0	RNA central
URS0001D4BED5_9606	chr2	195549911	195552978	-	1	3067	0	RNA central
URS0001FAD60E_9606	chr2	197379381	197379637	-	1	256	0	RNA central
URS0001D47D05_9606_45	chr2	197695448	197922237	-	2	97,127	0,226662	RNA central
URS000202C188_9606_2	chr2	201064093	201064303	+	1	210	0	RNA central
URS0001C4E735_9606_4	chr2	201064415	201064756	+	2	200,137	0,204	RNA central
URS0001D47D05_9606_46	chr2	202439766	202534484	-	2	95,127	0,94591	RNA central
URS0001D47D05_9606_47	chr2	206355586	206400234	-	2	97,127	0,44521	RNA central
URS0001F0619A_9606	chr2	207662374	207679381	+	5	148,66,119,124,840	0,5124,5731,12575,16167	RNA central
URS00020453A1_9606_372	chr2	210353437	210353648	+	1	211	0	RNA central
URS00020453A1_9606_373	chr2	213677950	213678161	+	1	211	0	RNA central
URS00020453A1_9606_374	chr2	216457519	216457730	+	1	211	0	RNA central
URS0001F296F1_9606	chr2	217804140	217804410	+	1	270	0	RNA central
URS0001C4275C_9606	chr2	218215681	218217700	-	1	2019	0	RNA central
URS00020453A1_9606_375	chr2	223014689	223014900	+	1	211	0	RNA central
URS0001DB3E81_9606	chr2	230571872	230572102	-	1	230	0	RNA central
URS0001DBDA35_9606_2	chr2	230724767	230725107	-	1	340	0	RNA central
URS0001FEC488_9606	chr2	237762515	237762793	-	1	278	0	RNA central
URS0001E6A12C_9606	chr2	237763223	237763593	-	1	370	0	RNA central
URS00020453A1_9606_376	chr2	237846577	237846788	-	1	211	0	RNA central
URS0001F523CC_9606	chr20	765947	768597	-	3	265,122,301	0,265,2349	RNA central
URS00020453A1_9606_377	chr20	1219559	1219770	+	1	211	0	RNA central
URS0001D9003A_9606	chr20	1369534	1369836	+	1	302	0	RNA central
URS0001D8A5BA_9606	chr20	1939639	1939844	-	1	205	0	RNA central
URS0001EF698F_9606	chr20	3416930	3430868	-	3	138,128,115	0,5020,13823	RNA central
URS00020453A1_9606_378	chr20	3496271	3496482	-	1	211	0	RNA central
URS00020453A1_9606_379	chr20	4286846	4287057	-	1	211	0	RNA central
URS00020453A1_9606_380	chr20	6970394	6970605	+	1	211	0	RNA central
URS00020453A1_9606_381	chr20	7119305	7119516	-	1	211	0	RNA central
URS0001D16AA5_9606_14	chr20	7724979	7725194	-	2	75,139	0,76	RNA central
URS00020453A1_9606_382	chr20	7954650	7954861	-	1	211	0	RNA central
URS00020453A1_9606_383	chr20	8112007	8112218	-	1	211	0	RNA central
URS00020453A1_9606_384	chr20	12126833	12127044	-	1	211	0	RNA central
URS00020453A1_9606_385	chr20	12362686	12362897	-	1	211	0	RNA central
URS00020453A1_9606_386	chr20	12446241	12446452	-	1	211	0	RNA central
URS00020453A1_9606_387	chr20	12494418	12494629	+	1	211	0	RNA central
URS00020453A1_9606_388	chr20	14273326	14273537	+	1	211	0	RNA central
URS00020453A1_9606_389	chr20	14464654	14464865	-	1	211	0	RNA central
URS00020453A1_9606_390	chr20	15134399	15134610	+	1	211	0	RNA central
URS00020413D8_9606	chr20	17658698	17659950	+	2	366,796	0,456	RNA central
URS0001D308B5_9606	chr20	17658849	17659918	+	3	238,187,584	0,268,485	RNA central
URS0001F80AC2_9606	chr20	17658879	17659975	+	2	208,618	0,478	RNA central
URS0001C381E4_9606	chr20	17658889	17659864	+	2	349,446	0,529	RNA central
URS0001D47D05_9606_48	chr20	18195166	18495586	+	2	127,95	0,300325	RNA central
URS00020453A1_9606_391	chr20	18864332	18864543	-	1	211	0	RNA central
URS00020453A1_9606_392	chr20	21483111	21483321	-	2	36,174	0,36	RNA central
URS00020453A1_9606_393	chr20	21913975	21914186	-	1	211	0	RNA central
URS00020453A1_9606_394	chr20	21929774	21929985	+	1	211	0	RNA central
URS00020453A1_9606_395	chr20	22012262	22012473	+	1	211	0	RNA central
URS00020453A1_9606_396	chr20	23591992	23592203	+	1	211	0	RNA central
URS00020453A1_9606_397	chr20	23899971	23900182	-	1	211	0	RNA central
URS00020453A1_9606_398	chr20	24514957	24515168	+	1	211	0	RNA central
URS00020453A1_9606_399	chr20	24924542	24924753	+	1	211	0	RNA central
URS0001FEF0BD_9606_18	chr20	25312857	25562771	+	5	8,12,11,468,108	0,8,93,146,249806	RNA central
URS0001D47D05_9606_49	chr20	25313373	25562773	+	2	127,97	0,249303	RNA central
URS00020453A1_9606_400	chr20	25332638	25332849	+	1	211	0	RNA central
URS00020453A1_9606_401	chr20	29333288	29333499	+	1	211	0	RNA central
URS0001CCB179_9606	chr20	29457923	29459784	-	1	1861	0	RNA central
URS00020453A1_9606_402	chr20	29469264	29469475	-	1	211	0	RNA central
URS00020453A1_9606_403	chr20	29770528	29770739	+	1	211	0	RNA central
URS00020453A1_9606_404	chr20	31335531	31335742	+	1	211	0	RNA central
URS0001C5C9A4_9606	chr20	31569123	31569355	-	1	232	0	RNA central
URS0001EC28B6_9606	chr20	32688931	32689777	-	1	846	0	RNA central
URS0001D47D05_9606_50	chr20	38379723	38408332	+	2	127,95	0,28514	RNA central
URS0001E9E804_9606	chr20	38420592	38435273	-	7	308,93,114,85,72,123,77	0,413,5342,5826,10448,13911,14604	RNA central
URS0001CADDF3_9606	chr20	40696498	40889433	-	5	1624,232,70,265,81	0,14266,20399,20559,192854	RNA central
URS00020453A1_9606_405	chr20	41207526	41207737	+	1	211	0	RNA central
URS0001CA8986_9606	chr20	41533108	41533365	+	1	257	0	RNA central
URS00020453A1_9606_406	chr20	41804393	41804604	-	1	211	0	RNA central
URS0001D6A50B_9606	chr20	49278641	49289258	+	3	75,105,8774	0,462,1843	RNA central
URS0001F6DBCA_9606	chr20	50191515	50192172	-	1	657	0	RNA central
URS00020453A1_9606_407	chr20	54785203	54785414	+	1	211	0	RNA central
URS00020453A1_9606_408	chr20	55277478	55277689	-	1	211	0	RNA central
URS0001CE5A72_9606	chr20	59007392	59007868	-	1	476	0	RNA central
URS0001FB8DBD_9606	chr20	62594253	62605710	-	3	2965,558,112	0,8724,11345	RNA central
URS0001DCFB64_9606	chr21	5101747	5105479	+	2	350,2912	0,820	RNA central
URS00020453A1_9606_409	chr21	5351441	5351652	+	1	211	0	RNA central
URS00020453A1_9606_410	chr21	7283061	7283272	+	1	211	0	RNA central
URS0001E86D4F_9606_1	chr21	8217381	8218355	+	2	677,296	0,678	RNA central
URS0001E1DB76_9606	chr21	8258173	8258563	+	1	390	0	RNA central
URS0001DC8B0F_9606_1	chr21	8400336	8401393	+	2	340,716	0,341	RNA central
URS0001FEF428_9606_1	chr21	8400389	8401393	+	2	902,101	0,903	RNA central
URS0001E86D4F_9606_2	chr21	8400419	8401393	+	2	677,296	0,678	RNA central
URS0001C423C0_9606_1	chr21	8434056	8434735	+	1	679	0	RNA central
URS0001E86D4F_9606_3	chr21	8444651	8445625	+	2	677,296	0,678	RNA central
URS00020453A1_9606_411	chr21	8607963	8608174	+	1	211	0	RNA central
URS00020453A1_9606_412	chr21	10352788	10352998	-	1	210	0	RNA central
URS00020453A1_9606_413	chr21	10772448	10772659	+	1	211	0	RNA central
URS00020453A1_9606_414	chr21	13992577	13992788	-	1	211	0	RNA central
URS00020453A1_9606_415	chr21	14169545	14169756	+	1	211	0	RNA central
URS00020453A1_9606_416	chr21	14623958	14624169	+	1	211	0	RNA central
URS00020453A1_9606_417	chr21	14929779	14929990	+	1	211	0	RNA central
URS00020453A1_9606_418	chr21	15917700	15917911	-	1	211	0	RNA central
URS00020453A1_9606_419	chr21	17165714	17165925	+	1	211	0	RNA central
URS00020453A1_9606_420	chr21	18436251	18436462	-	1	211	0	RNA central
URS00020453A1_9606_421	chr21	18873196	18873407	-	1	211	0	RNA central
URS00020453A1_9606_422	chr21	19813393	19813601	+	1	208	0	RNA central
URS00020453A1_9606_423	chr21	21708775	21708986	-	1	211	0	RNA central
URS0001D16AA5_9606_15	chr21	21863647	21863863	-	2	73,140	0,76	RNA central
URS00020453A1_9606_424	chr21	25921060	25921271	+	1	211	0	RNA central
URS00020453A1_9606_425	chr21	28679732	28679943	+	1	211	0	RNA central
URS0001D17F90_9606	chr21	33593226	33594289	-	1	1063	0	RNA central
URS00020453A1_9606_426	chr21	33928704	33928915	-	1	211	0	RNA central
URS0001EA9BC8_9606	chr21	34836253	34885061	+	3	693,95,748	0,47229,48060	RNA central
URS00020453A1_9606_427	chr21	35496886	35497097	-	1	211	0	RNA central
URS0001F666F7_9606	chr21	36430293	36460749	+	3	119,380,381	0,15334,30075	RNA central
URS0001FD077F_9606	chr21	36430301	36532399	+	3	111,380,429	0,15326,101669	RNA central
URS00020453A1_9606_428	chr21	36619345	36619556	+	1	211	0	RNA central
URS00020453A1_9606_429	chr21	37111881	37112091	+	2	78,132	0,78	RNA central
URS0001C49399_9606	chr21	44921075	44928596	+	3	252,71,1729	0,1837,5792	RNA central
URS0001F1F84B_9606	chr21	46284439	46285999	+	3	63,329,253	0,540,1307	RNA central
URS00020453A1_9606_430	chr22	10584962	10585173	+	1	211	0	RNA central
URS00020453A1_9606_431	chr22	11335291	11335502	-	1	211	0	RNA central
URS00020453A1_9606_432	chr22	11430167	11430377	-	1	210	0	RNA central
URS00020453A1_9606_433	chr22	11592141	11592352	-	1	211	0	RNA central
URS00020453A1_9606_434	chr22	12391667	12391878	+	1	211	0	RNA central
URS00020453A1_9606_435	chr22	15217759	15217970	-	1	211	0	RNA central
URS00020453A1_9606_436	chr22	15497123	15497334	+	1	211	0	RNA central
URS00020453A1_9606_437	chr22	15783597	15783808	+	1	211	0	RNA central
URS00020453A1_9606_438	chr22	16237868	16238080	+	2	94,117	0,95	RNA central
URS00020453A1_9606_439	chr22	16663180	16663392	+	2	82,129	0,83	RNA central
URS00020453A1_9606_440	chr22	17026958	17027168	+	1	210	0	RNA central
URS00020453A1_9606_441	chr22	17296419	17296947	-	2	107,104	0,424	RNA central
URS0001F27EFE_9606_1	chr22	18176771	18177074	+	1	303	0	RNA central
URS0001F27EFE_9606_2	chr22	18360563	18360866	+	1	303	0	RNA central
URS0001E702D3_9606	chr22	18360563	18361185	+	1	622	0	RNA central
URS0001F27EFE_9606_3	chr22	18758857	18759160	-	1	303	0	RNA central
URS00020453A1_9606_442	chr22	22190647	22190858	+	1	211	0	RNA central
URS0001D59FF4_9606	chr22	22298116	22310660	+	7	95,194,172,232,1714,148,435	0,4987,5826,8673,8989,11619,12109	RNA central
URS000201A8CF_9606	chr22	22298118	22319226	+	8	93,74,172,232,140,148,176,328	0,5105,5824,8671,8987,11617,12107,20780	RNA central
URS0001D47D05_9606_51	chr22	24064533	24316503	-	2	97,127	0,251843	RNA central
URS0002102B13_9606	chr22	24540747	24541033	+	1	286	0	RNA central
URS0001D16E37_9606	chr22	25178402	25178677	-	1	275	0	RNA central
URS00020453A1_9606_443	chr22	25341977	25342188	-	1	211	0	RNA central
URS00020453A1_9606_444	chr22	28086345	28086556	+	1	211	0	RNA central
URS00020453A1_9606_445	chr22	28166504	28166715	+	1	211	0	RNA central
URS00020453A1_9606_446	chr22	28211958	28212169	+	1	211	0	RNA central
URS00020453A1_9606_447	chr22	28336959	28337170	-	1	211	0	RNA central
URS00020453A1_9606_448	chr22	28389962	28390173	-	1	211	0	RNA central
URS00020453A1_9606_449	chr22	28531741	28531952	+	1	211	0	RNA central
URS00020453A1_9606_450	chr22	32297774	32297984	-	1	210	0	RNA central
URS0001E266EA_9606	chr22	32743192	32753741	+	1	10549	0	RNA central
URS00020453A1_9606_451	chr22	34552803	34553014	-	1	211	0	RNA central
URS00020453A1_9606_452	chr22	34680487	34680698	-	1	211	0	RNA central
URS00020453A1_9606_453	chr22	34791517	34791728	+	1	211	0	RNA central
URS00020453A1_9606_454	chr22	35168487	35168697	+	2	33,177	0,33	RNA central
URS0001FEF6FC_9606_3	chr22	35838275	35838697	-	1	422	0	RNA central
URS000207B1FD_9606_4	chr22	35838279	35838560	-	1	281	0	RNA central
URS0001E46F8E_9606	chr22	36140709	36141047	+	1	338	0	RNA central
URS0001EF9352_9606	chr22	36226697	36226929	+	1	232	0	RNA central
URS0001C4F86B_9606	chr22	37806399	37806687	-	1	288	0	RNA central
URS0001E1C729_9606_1	chr22	41663826	41664039	+	1	213	0	RNA central
URS0001E7759F_9606	chr22	42438022	42450800	+	6	310,114,115,77,118,436	0,2468,7679,8140,10684,12342	RNA central
URS0001DB867A_9606_2	chr22	43644928	43645854	+	1	926	0	RNA central
URS0001DB9788_9606	chr22	44178057	44181223	-	2	2020,326	0,2840	RNA central
URS0001C9BAE5_9606	chr22	45134362	45163659	-	4	435,93,126,142	0,4461,23697,29155	RNA central
URS00021BF05F_9606	chr22	46082077	46082284	+	1	207	0	RNA central
URS0001C114D2_9606	chr22	46596991	46602232	-	2	3055,362	0,4879	RNA central
URS00020453A1_9606_455	chr22	47348901	47349112	-	1	211	0	RNA central
URS0001E86E01_9606	chr22	49843998	49848655	-	2	2399,236	0,4421	RNA central
URS00020DFFB5_9606	chr22	50529701	50529934	+	1	233	0	RNA central
URS00020453A1_9606_456	chr3	2427191	2427402	-	1	211	0	RNA central
URS00020453A1_9606_457	chr3	2669712	2669923	-	1	211	0	RNA central
URS00020453A1_9606_458	chr3	8924742	8924953	+	1	211	0	RNA central
URS0001D16AA5_9606_16	chr3	9753427	9753643	-	2	75,139	0,77	RNA central
URS0001F160C5_9606	chr3	10126421	10126655	-	1	234	0	RNA central
URS00020453A1_9606_459	chr3	11489596	11489807	-	1	211	0	RNA central
URS0001CB7E91_9606	chr3	15341576	15364647	+	3	68,133,2843	0,17514,20228	RNA central
URS0001EE1F01_9606_6	chr3	15374252	15374961	-	4	154,117,391,47	0,154,271,662	RNA central
URS0001C7CF29_9606	chr3	15650985	15652138	+	1	1153	0	RNA central
URS00020453A1_9606_460	chr3	18960926	18961137	-	1	211	0	RNA central
URS00020453A1_9606_461	chr3	19788013	19788224	+	1	211	0	RNA central
URS00020453A1_9606_462	chr3	26884181	26884392	+	1	211	0	RNA central
URS0001C74396_9606	chr3	32570223	32578615	+	3	68,1054,77	0,149,8315	RNA central
URS00020453A1_9606_463	chr3	35228630	35228841	+	1	211	0	RNA central
URS0001FEF0BD_9606_19	chr3	38388963	38389576	-	2	359,251	0,362	RNA central
URS0001E3595E_9606	chr3	40326153	40453293	-	7	50,116,155,98,314,78,172	0,66300,73320,82973,120380,125551,126968	RNA central
URS00020453A1_9606_464	chr3	40956989	40957200	-	1	211	0	RNA central
URS00020453A1_9606_465	chr3	42241317	42241528	+	1	211	0	RNA central
URS0001DFAFFC_9606	chr3	44925824	44926063	+	1	239	0	RNA central
URS0001C63F1B_9606	chr3	45108070	45108674	+	1	604	0	RNA central
URS0002120F45_9606	chr3	46201875	46202189	+	1	314	0	RNA central
URS0001C10B16_9606	chr3	50258570	50258795	-	1	225	0	RNA central
URS0001D2E9AE_9606	chr3	51309399	51309619	-	1	220	0	RNA central
URS00020453A1_9606_466	chr3	57609067	57609278	+	1	211	0	RNA central
URS00020453A1_9606_467	chr3	61365116	61365327	+	1	211	0	RNA central
URS0001ED58F6_9606_2	chr3	68636957	68637246	+	1	289	0	RNA central
URS00020453A1_9606_468	chr3	70794527	70794738	-	1	211	0	RNA central
URS00020453A1_9606_469	chr3	74453635	74453846	-	1	211	0	RNA central
URS00020453A1_9606_470	chr3	76395158	76395369	+	1	211	0	RNA central
URS0001C3DB52_9606	chr3	94505561	94506617	-	1	1056	0	RNA central
URS00020453A1_9606_471	chr3	98409406	98409617	+	1	211	0	RNA central
URS00020433DF_9606	chr3	98705858	98732648	-	6	2458,91,146,128,103,223	0,8549,9517,9791,12560,26567	RNA central
URS00020453A1_9606_472	chr3	101538329	101538540	-	1	211	0	RNA central
URS0001C1C839_9606	chr3	105998396	106196846	+	4	160,91,48,3047	0,44252,180104,195403	RNA central
URS0001D47D05_9606_52	chr3	106072835	106110757	-	2	97,127	0,37795	RNA central
URS00020453A1_9606_473	chr3	107695315	107695526	-	1	211	0	RNA central
URS0001E5A8CF_9606	chr3	108125042	108138727	+	3	100,207,2414	0,10101,11271	RNA central
URS00020453A1_9606_474	chr3	109511321	109511532	-	1	211	0	RNA central
URS0001F388F2_9606	chr3	112696270	112696857	-	1	587	0	RNA central
URS00020453A1_9606_475	chr3	120375736	120375947	-	1	211	0	RNA central
URS00020453A1_9606_476	chr3	122735702	122735913	+	1	211	0	RNA central
URS0001D03E5B_9606	chr3	128813343	128813707	-	1	364	0	RNA central
URS0001D16AA5_9606_17	chr3	129190820	129191034	-	1	214	0	RNA central
URS0001D47D05_9606_53	chr3	129338486	129361924	-	2	97,127	0,23311	RNA central
URS0001D3D3E0_9606	chr3	129361038	129365562	-	1	4524	0	RNA central
URS0001EA99CE_9606	chr3	129363220	129365455	-	2	339,1856	0,379	RNA central
URS0001E4FB13_9606	chr3	129382922	129399655	-	5	10873,204,101,115,57	0,13294,14117,16458,16676	RNA central
URS0001E995E0_9606	chr3	129391154	129397136	-	4	2142,161,204,97	0,2480,5062,5885	RNA central
URS00020453A1_9606_477	chr3	131334299	131334510	+	1	211	0	RNA central
URS0001C1E2FE_9606	chr3	136331933	136332589	+	1	656	0	RNA central
URS00020453A1_9606_478	chr3	139593643	139593854	+	1	211	0	RNA central
URS00020453A1_9606_479	chr3	140990375	140990586	+	1	211	0	RNA central
URS00020453A1_9606_480	chr3	141298658	141298869	-	1	211	0	RNA central
URS000205E85C_9606	chr3	143178443	143178817	+	1	374	0	RNA central
URS0001E9852A_9606_2	chr3	148984182	148984866	-	1	684	0	RNA central
URS000201ABC5_9606	chr3	155988302	155988993	+	1	691	0	RNA central
URS0001DAA844_9606	chr3	156711955	156712399	-	1	444	0	RNA central
URS00020453A1_9606_481	chr3	157194131	157194342	-	1	211	0	RNA central
URS00020453A1_9606_482	chr3	158036960	158037171	+	1	211	0	RNA central
URS0001C65D57_9606	chr3	158833459	158845029	+	1	11570	0	RNA central
URS00020453A1_9606_483	chr3	170665489	170665700	-	1	211	0	RNA central
URS00020453A1_9606_484	chr3	171627692	171627903	+	1	211	0	RNA central
URS0001C1822D_9606	chr3	172630820	172631019	+	1	199	0	RNA central
URS00020453A1_9606_485	chr3	174607998	174608209	+	1	211	0	RNA central
URS00020453A1_9606_486	chr3	175784823	175785034	-	1	211	0	RNA central
URS0001CADBCC_9606	chr3	183447650	183455993	+	4	115,274,82,795	0,4427,6361,7548	RNA central
URS0001C3EB28_9606	chr3	186789478	186789789	-	1	311	0	RNA central
URS00020453A1_9606_487	chr3	193608322	193608533	-	1	211	0	RNA central
URS0002055160_9606	chr3	195611177	195611430	+	1	253	0	RNA central
URS00020A7765_9606	chr3	196321233	196321465	+	1	232	0	RNA central
URS0001EBE745_9606	chr3	197619739	197627844	-	5	149,165,163,76,65	0,1964,3480,4372,8040	RNA central
URS0001DF2269_9606	chr3	197619739	197627877	-	4	149,165,76,98	0,1964,4372,8040	RNA central
URS0001F0FBE7_9606	chr3	198147054	198147504	+	1	450	0	RNA central
URS00020209AC_9606	chr4	687187	691242	+	2	51,3771	0,284	RNA central
URS00020453A1_9606_488	chr4	2110071	2110282	+	1	211	0	RNA central
URS00020453A1_9606_489	chr4	4957010	4957221	-	1	211	0	RNA central
URS00020453A1_9606_490	chr4	5173423	5173634	-	1	211	0	RNA central
URS00020453A1_9606_491	chr4	5441723	5441934	-	1	211	0	RNA central
URS0001F69D40_9606	chr4	6642203	6642616	-	1	413	0	RNA central
URS0001FAD1D2_9606	chr4	7650782	7654144	-	2	1162,275	0,3087	RNA central
URS00020453A1_9606_492	chr4	14423659	14423870	-	1	211	0	RNA central
URS00020453A1_9606_493	chr4	14474307	14474518	-	1	211	0	RNA central
URS00020453A1_9606_494	chr4	18600245	18600456	-	1	211	0	RNA central
URS00020453A1_9606_495	chr4	19395744	19395956	+	2	62,149	0,63	RNA central
URS00020453A1_9606_496	chr4	22125987	22126198	+	1	211	0	RNA central
URS00020453A1_9606_497	chr4	22307293	22307504	+	1	211	0	RNA central
URS00020453A1_9606_498	chr4	24941228	24941439	+	1	211	0	RNA central
URS00020453A1_9606_499	chr4	37273762	37273973	+	1	211	0	RNA central
URS0001FEF0BD_9606_20	chr4	37669017	37821289	+	4	43,50,229,287	0,89,151750,151985	RNA central
URS00020453A1_9606_500	chr4	37941643	37941854	-	1	211	0	RNA central
URS00020453A1_9606_501	chr4	38445911	38446122	-	1	211	0	RNA central
URS0001F7F2F9_9606	chr4	38744099	38753888	+	5	168,121,491,146,2457	0,1241,4200,6494,7332	RNA central
URS00020453A1_9606_502	chr4	39249176	39249387	+	1	211	0	RNA central
URS0001D04C6B_9606	chr4	47706999	47707231	+	1	232	0	RNA central
URS00020453A1_9606_503	chr4	54044479	54044690	+	1	211	0	RNA central
URS00020453A1_9606_504	chr4	54532054	54532265	-	1	211	0	RNA central
URS00020453A1_9606_505	chr4	59184563	59184774	+	1	211	0	RNA central
URS00020453A1_9606_506	chr4	59209284	59209495	+	1	211	0	RNA central
URS0001FD33FF_9606	chr4	70688912	70689157	-	1	245	0	RNA central
URS0001EE924F_9606	chr4	73258841	73259161	-	1	320	0	RNA central
URS00020453A1_9606_507	chr4	74248600	74248811	-	1	211	0	RNA central
URS0001D47D05_9606_54	chr4	76424069	76424291	+	1	222	0	RNA central
URS0001DEA7FF_9606	chr4	77548232	77548597	-	1	365	0	RNA central
URS0001D0493E_9606	chr4	77819747	77820281	-	1	534	0	RNA central
URS0001D829CB_9606	chr4	86922028	86922925	-	1	897	0	RNA central
URS00020453A1_9606_508	chr4	97780763	97780974	+	1	211	0	RNA central
URS00020453A1_9606_509	chr4	99114784	99114995	-	1	211	0	RNA central
URS0001D50997_9606_1	chr4	102887616	102887825	+	1	209	0	RNA central
URS00020453A1_9606_510	chr4	117924665	117924876	+	1	211	0	RNA central
URS0001C080D7_9606	chr4	118554241	118556023	+	1	1782	0	RNA central
URS0001E8BB87_9606	chr4	118555791	118556023	+	1	232	0	RNA central
URS00020BA365_9606	chr4	122075806	122076392	-	1	586	0	RNA central
URS00020453A1_9606_511	chr4	122942754	122942965	-	1	211	0	RNA central
URS00020453A1_9606_512	chr4	123001423	123001634	-	1	211	0	RNA central
URS0001EB1557_9606	chr4	128257502	128257749	+	1	247	0	RNA central
URS0001C4E735_9606_5	chr4	129160386	129160731	-	2	141,200	0,145	RNA central
URS0001F78577_9606	chr4	140756373	140757023	-	1	650	0	RNA central
URS0001D16AA5_9606_18	chr4	145203855	145204068	-	2	61,152	0,61	RNA central
URS0001D16AA5_9606_19	chr4	147983213	147983427	+	1	214	0	RNA central
URS00020453A1_9606_513	chr4	149671597	149671808	-	1	211	0	RNA central
URS0001D47D05_9606_55	chr4	151254338	151525982	-	2	97,127	0,271517	RNA central
URS00020453A1_9606_514	chr4	158476339	158476550	+	1	211	0	RNA central
URS0001FEF0BD_9606_21	chr4	158882342	158882996	+	2	35,579	0,75	RNA central
URS00020453A1_9606_515	chr4	164546046	164546257	+	1	211	0	RNA central
URS0001D47D05_9606_56	chr4	164746782	165019444	-	2	97,127	0,272535	RNA central
URS00020227A4_9606	chr4	173168216	173168710	+	1	494	0	RNA central
URS0001FF7B2D_9606	chr4	173628109	173628315	+	1	206	0	RNA central
URS00020453A1_9606_516	chr4	173966051	173966262	-	1	211	0	RNA central
URS00020453A1_9606_517	chr4	181630460	181630669	-	1	209	0	RNA central
URS0001D47D05_9606_57	chr4	183734757	183818321	-	2	97,127	0,83437	RNA central
URS00020453A1_9606_518	chr4	187053320	187053531	+	1	211	0	RNA central
URS00020453A1_9606_519	chr4	189966524	189966735	+	1	211	0	RNA central
URS0001F6DE59_9606	chr5	1598027	1633906	-	5	1242,201,45,62,99	0,1599,4663,34817,35780	RNA central
URS00020453A1_9606_520	chr5	1712502	1712713	+	1	211	0	RNA central
URS0001D16AA5_9606_20	chr5	4195453	4196008	+	2	32,181	0,374	RNA central
URS0001D16AA5_9606_21	chr5	8026936	8027150	+	1	214	0	RNA central
URS00020453A1_9606_521	chr5	8733675	8733886	+	1	211	0	RNA central
URS00020453A1_9606_522	chr5	10783067	10783278	+	1	211	0	RNA central
URS0001BFFABA_9606	chr5	14707539	14716493	+	2	1497,3772	0,5182	RNA central
URS0001D16AA5_9606_22	chr5	16972357	16972571	+	1	214	0	RNA central
URS0001D16AA5_9606_23	chr5	17321814	17322024	-	1	210	0	RNA central
URS00020453A1_9606_523	chr5	22027934	22028145	-	1	211	0	RNA central
URS0002096F9B_9606	chr5	25189142	25190052	-	1	910	0	RNA central
URS00020453A1_9606_524	chr5	25381653	25381864	-	1	211	0	RNA central
URS0001D16AA5_9606_24	chr5	25777250	25777464	+	1	214	0	RNA central
URS00020453A1_9606_525	chr5	30426493	30426704	-	1	211	0	RNA central
URS00020453A1_9606_526	chr5	33351279	33351490	-	1	211	0	RNA central
URS00020453A1_9606_527	chr5	35077886	35078097	+	1	211	0	RNA central
URS0001D16AA5_9606_25	chr5	35614139	35614353	-	1	214	0	RNA central
URS0001D47D05_9606_58	chr5	37414799	37483327	-	2	97,127	0,68401	RNA central
URS0001D16AA5_9606_26	chr5	40118479	40118693	-	1	214	0	RNA central
URS00020453A1_9606_528	chr5	41745233	41745444	+	1	211	0	RNA central
URS0001D47D05_9606_59	chr5	42981630	42982305	+	2	127,97	0,578	RNA central
URS00020453A1_9606_529	chr5	51639574	51639785	+	1	211	0	RNA central
URS00020453A1_9606_530	chr5	52099921	52100132	-	1	211	0	RNA central
URS0001E2DEB2_9606	chr5	52315841	52316069	+	1	228	0	RNA central
URS00020453A1_9606_531	chr5	52973730	52973941	-	1	211	0	RNA central
URS0001D47D05_9606_60	chr5	55695284	56014145	-	2	97,127	0,318734	RNA central
URS0001FEF6FC_9606_4	chr5	55944615	55945037	+	1	422	0	RNA central
URS000207B1FD_9606_5	chr5	55944752	55945029	+	1	277	0	RNA central
URS0001D16AA5_9606_27	chr5	56636050	56636264	+	1	214	0	RNA central
URS00020453A1_9606_532	chr5	59688401	59688612	+	1	211	0	RNA central
URS00020453A1_9606_533	chr5	63488918	63489129	+	1	211	0	RNA central
URS00020453A1_9606_534	chr5	65408831	65409042	+	1	211	0	RNA central
URS0001DD06B9_9606	chr5	66349884	66440482	-	2	1344,336	0,90262	RNA central
URS0001C78240_9606	chr5	66350156	66440440	-	3	1072,212,294	0,38470,89990	RNA central
URS00020453A1_9606_535	chr5	67782839	67783049	+	2	201,9	0,201	RNA central
URS00020453A1_9606_536	chr5	68623580	68623791	-	1	211	0	RNA central
URS0001D16AA5_9606_28	chr5	72540246	72540460	-	1	214	0	RNA central
URS0001D841DD_9606	chr5	72936565	72956740	-	3	4485,1342,151	0,18448,20024	RNA central
URS0001D16AA5_9606_29	chr5	72979419	72979633	+	1	214	0	RNA central
URS0001D16AA5_9606_30	chr5	73048904	73049118	+	1	214	0	RNA central
URS00020925F1_9606	chr5	74294428	74307231	+	3	91,133,111	0,7939,12692	RNA central
URS0001C0797A_9606	chr5	76241198	76241516	-	1	318	0	RNA central
URS0001E00000_9606_5	chr5	76241200	76241700	-	1	500	0	RNA central
URS0001EE1F01_9606_7	chr5	76241200	76241918	-	1	718	0	RNA central
URS0001D16AA5_9606_31	chr5	76980026	76980244	-	2	69,145	0,73	RNA central
URS0001D47D05_9606_61	chr5	76983882	77042037	-	2	95,127	0,58028	RNA central
URS00020453A1_9606_537	chr5	78684771	78684982	+	1	211	0	RNA central
URS0001C4E735_9606_6	chr5	80358368	80358713	-	2	141,200	0,145	RNA central
URS00020AA499_9606	chr5	80358804	80359078	-	1	274	0	RNA central
URS000202C188_9606_3	chr5	80358824	80359034	-	1	210	0	RNA central
URS00020453A1_9606_538	chr5	80394245	80394456	-	1	211	0	RNA central
URS00020453A1_9606_539	chr5	80529069	80529280	+	1	211	0	RNA central
URS0001F6775F_9606_2	chr5	80626227	80628655	-	2	647,1781	0,647	RNA central
URS0001D16AA5_9606_32	chr5	80743619	80743833	-	1	214	0	RNA central
URS00020453A1_9606_540	chr5	81056247	81056458	-	1	211	0	RNA central
URS00020453A1_9606_541	chr5	81594674	81594885	+	1	211	0	RNA central
URS00020453A1_9606_542	chr5	83796732	83796943	-	1	211	0	RNA central
URS0001D16AA5_9606_33	chr5	84629371	84629585	-	1	214	0	RNA central
URS00020453A1_9606_543	chr5	90241064	90241275	+	1	211	0	RNA central
URS0001F65BE7_9606	chr5	95834745	95835274	+	1	529	0	RNA central
URS0001C268B7_9606	chr5	96918127	96918340	-	1	213	0	RNA central
URS0001D16AA5_9606_34	chr5	98508303	98508517	-	1	214	0	RNA central
URS0001D16AA5_9606_35	chr5	98821763	98821977	-	1	214	0	RNA central
URS0001D16AA5_9606_36	chr5	99249781	99249995	-	1	214	0	RNA central
URS0001D16AA5_9606_37	chr5	100290631	100290844	+	1	213	0	RNA central
URS0001D16AA5_9606_38	chr5	105053035	105053249	+	1	214	0	RNA central
URS0001ED58F6_9606_3	chr5	107194869	107195158	-	1	289	0	RNA central
URS0001D47D05_9606_62	chr5	108558392	108992101	-	2	97,127	0,433582	RNA central
URS00020453A1_9606_544	chr5	113932358	113932569	-	1	211	0	RNA central
URS0001D1B9AE_9606	chr5	122628842	122697397	-	4	582,105,81,227	0,12290,20702,68328	RNA central
URS0001F0B6E5_9606_2	chr5	123226254	123226527	+	1	273	0	RNA central
URS0001D16AA5_9606_39	chr5	125028213	125028427	-	1	214	0	RNA central
URS0001D16AA5_9606_40	chr5	131154137	131154351	-	1	214	0	RNA central
URS00020453A1_9606_545	chr5	133183841	133184052	-	1	211	0	RNA central
URS0001FEF0BD_9606_22	chr5	135409362	135409975	+	2	299,314	0,299	RNA central
URS0002027CC6_9606	chr5	136063315	136063667	-	1	352	0	RNA central
URS0001D47D05_9606_63	chr5	139113087	139225585	+	2	127,97	0,112401	RNA central
URS00020C912E_9606	chr5	139627113	139627328	-	1	215	0	RNA central
URS0001E9BCCE_9606	chr5	143334153	143334648	+	1	495	0	RNA central
URS00020453A1_9606_546	chr5	144053034	144053245	-	1	211	0	RNA central
URS00020453A1_9606_547	chr5	144826465	144826676	-	1	211	0	RNA central
URS0001D16AA5_9606_41	chr5	147402375	147402589	+	1	214	0	RNA central
URS0001CC15AD_9606	chr5	151270069	151270510	-	1	441	0	RNA central
URS0001C6F7AB_9606	chr5	151270946	151271845	-	1	899	0	RNA central
URS0001DB24B3_9606	chr5	151662837	151663161	+	1	324	0	RNA central
URS0001D16AA5_9606_42	chr5	152998447	152998665	+	2	148,66	0,152	RNA central
URS00020453A1_9606_548	chr5	155171164	155171375	+	1	211	0	RNA central
URS0001C7C72C_9606	chr5	157133341	157134337	-	1	996	0	RNA central
URS00020453A1_9606_549	chr5	158441923	158442134	-	1	211	0	RNA central
URS0001D16AA5_9606_43	chr5	160082219	160082433	-	1	214	0	RNA central
URS0001D415DD_9606	chr5	160436848	160437712	+	2	80,672	0,192	RNA central
URS00020453A1_9606_550	chr5	160595223	160595434	+	1	211	0	RNA central
URS0001D16AA5_9606_44	chr5	163523938	163524152	+	1	214	0	RNA central
URS0001D16AA5_9606_45	chr5	164443276	164443490	+	1	214	0	RNA central
URS0001D16AA5_9606_46	chr5	165916739	165916953	+	1	214	0	RNA central
URS00020453A1_9606_551	chr5	171061281	171061492	-	1	211	0	RNA central
URS0001E0A60C_9606	chr5	177614215	177617271	-	1	3056	0	RNA central
URS0001D16AA5_9606_47	chr5	179245541	179245755	-	1	214	0	RNA central
URS00020C574B_9606	chr5	179729847	179730098	-	1	251	0	RNA central
URS0001D47D05_9606_64	chr5	180530584	180770900	-	2	95,127	0,240189	RNA central
URS00020BF83E_9606	chr5	180829953	180831605	-	2	654,898	0,754	RNA central
URS00020453A1_9606_552	chr6	1431725	1431936	-	1	211	0	RNA central
URS0001D16AA5_9606_48	chr6	1447879	1448093	+	1	214	0	RNA central
URS0001D16AA5_9606_49	chr6	2059483	2059697	-	1	214	0	RNA central
URS0001D16AA5_9606_50	chr6	2889470	2889680	-	1	210	0	RNA central
URS0001D16AA5_9606_51	chr6	3056340	3202256	+	3	9,115,88	0,9,145828	RNA central
URS0001F3A2AB_9606	chr6	4031960	4032281	-	1	321	0	RNA central
URS0001EF405A_9606	chr6	5037034	5037317	-	1	283	0	RNA central
URS0001C1190B_9606	chr6	6697563	6801246	-	6	3384,110,162,234,156,404	0,13308,14133,47373,96586,103279	RNA central
URS0001FB3F0E_9606	chr6	6702737	6801241	-	5	2341,110,162,234,399	0,8134,8959,42199,98105	RNA central
URS0001FEC95A_9606	chr6	6702737	6801241	-	5	2341,188,162,156,399	0,8134,8959,91412,98105	RNA central
URS0002070F74_9606	chr6	6702738	6801246	-	5	2340,188,162,234,404	0,8133,8958,42198,98104	RNA central
URS0001FBAFBD_9606	chr6	6772417	6801246	-	4	17773,84,156,404	0,20268,21732,28425	RNA central
URS0001D16AA5_9606_52	chr6	7717207	7717421	-	1	214	0	RNA central
URS0001D16AA5_9606_53	chr6	11555931	11556145	-	1	214	0	RNA central
URS0001D16AA5_9606_54	chr6	21248316	21248530	-	1	214	0	RNA central
URS00020453A1_9606_553	chr6	23806748	23806959	+	1	211	0	RNA central
URS0001D16AA5_9606_55	chr6	26212608	26212822	+	1	214	0	RNA central
URS0001E5A3BC_9606_2	chr6	27825823	27827094	-	1	1271	0	RNA central
URS0001D47D05_9606_65	chr6	31066622	31453972	-	3	95,123,4	0,387222,387346	RNA central
URS0001E693F9_9606	chr6	31588050	31588274	-	1	224	0	RNA central
URS0001D47D05_9606_66	chr6	33485082	33832165	-	2	97,127	0,346956	RNA central
URS0001D47D05_9606_67	chr6	34398917	34787518	+	2	127,97	0,388504	RNA central
URS0001D16AA5_9606_56	chr6	34444965	34445179	-	1	214	0	RNA central
URS0001D23081_9606	chr6	41098332	41098612	-	1	280	0	RNA central
URS00020453A1_9606_554	chr6	41243740	41243951	+	1	211	0	RNA central
URS00020453A1_9606_555	chr6	44587286	44587497	-	1	211	0	RNA central
URS0001C0E6D8_9606	chr6	45555195	45560417	-	2	1963,99	0,5123	RNA central
URS00020453A1_9606_556	chr6	49474349	49474560	+	1	211	0	RNA central
URS00020453A1_9606_557	chr6	49794601	49794812	-	1	211	0	RNA central
URS0001D16AA5_9606_57	chr6	50798315	50798529	-	1	214	0	RNA central
URS00020453A1_9606_558	chr6	51124257	51124468	+	1	211	0	RNA central
URS0001D16AA5_9606_58	chr6	51391559	51391773	-	1	214	0	RNA central
URS00020453A1_9606_559	chr6	52863943	52864154	+	1	211	0	RNA central
URS00020453A1_9606_560	chr6	55309229	55309440	-	1	211	0	RNA central
URS0001D16AA5_9606_59	chr6	55533661	55533875	-	1	214	0	RNA central
URS0001D16AA5_9606_60	chr6	57163478	57163692	+	1	214	0	RNA central
URS0001D16AA5_9606_61	chr6	57578704	57578918	+	1	214	0	RNA central
URS00020453A1_9606_561	chr6	60347864	60348075	-	1	211	0	RNA central
URS00020453A1_9606_562	chr6	62105897	62106108	-	1	211	0	RNA central
URS00020FA131_9606	chr6	65304965	65306324	+	1	1359	0	RNA central
URS0001DAF0DD_9606_2	chr6	65304979	65305252	+	1	273	0	RNA central
URS0001D16AA5_9606_62	chr6	67056870	67057084	-	1	214	0	RNA central
URS0001D16AA5_9606_63	chr6	67156203	67156417	+	1	214	0	RNA central
URS00020453A1_9606_563	chr6	70768870	70769081	-	1	211	0	RNA central
URS00020453A1_9606_564	chr6	71829829	71830040	-	1	211	0	RNA central
URS0001FEF0BD_9606_23	chr6	73205128	73660519	-	3	492,78,43	0,497,455348	RNA central
URS00020453A1_9606_565	chr6	73920337	73920548	+	1	211	0	RNA central
URS00020C23EC_9606	chr6	75253735	75254014	+	1	279	0	RNA central
URS0001D16AA5_9606_64	chr6	78860876	78861090	-	1	214	0	RNA central
URS00020453A1_9606_566	chr6	79349595	79349802	+	1	207	0	RNA central
URS00020453A1_9606_567	chr6	80850438	80850649	+	1	211	0	RNA central
URS0001E82A8A_9606	chr6	81813285	81814773	-	3	391,109,325	0,743,1163	RNA central
URS00020453A1_9606_568	chr6	84629034	84629245	+	1	211	0	RNA central
URS00020453A1_9606_569	chr6	86692501	86692712	-	1	211	0	RNA central
URS0001FEF0BD_9606_24	chr6	87238697	87239532	-	2	574,40	0,795	RNA central
URS0001D16AA5_9606_65	chr6	87576304	87576518	+	1	214	0	RNA central
URS0001FEF0BD_9606_25	chr6	87735362	87751223	-	3	435,132,44	0,15465,15817	RNA central
URS00020453A1_9606_570	chr6	88355204	88355415	+	1	211	0	RNA central
URS000205C1F0_9606	chr6	89328520	89328901	+	1	381	0	RNA central
URS0001D16AA5_9606_66	chr6	90527906	90528120	+	1	214	0	RNA central
URS0001D16AA5_9606_67	chr6	93314890	93315104	+	1	214	0	RNA central
URS0001D16AA5_9606_68	chr6	93768590	93768804	-	1	214	0	RNA central
URS00020453A1_9606_571	chr6	99043131	99043342	-	1	211	0	RNA central
URS0001FEF0BD_9606_26	chr6	99649546	99650250	-	3	362,207,44	0,365,660	RNA central
URS00020453A1_9606_572	chr6	102806526	102806737	-	1	211	0	RNA central
URS0001D16AA5_9606_69	chr6	105947334	105947548	+	1	214	0	RNA central
URS0001ED5510_9606	chr6	110475429	110479436	+	2	233,128	0,3879	RNA central
URS0001D16AA5_9606_70	chr6	111882700	111882914	-	1	214	0	RNA central
URS00020453A1_9606_573	chr6	112630311	112630522	-	1	211	0	RNA central
URS00020453A1_9606_574	chr6	116345450	116345661	+	1	211	0	RNA central
URS00020453A1_9606_575	chr6	117098390	117098601	-	1	211	0	RNA central
URS00020453A1_9606_576	chr6	117247448	117247659	+	1	211	0	RNA central
URS00020453A1_9606_577	chr6	117856636	117856847	+	1	211	0	RNA central
URS00020453A1_9606_578	chr6	120820537	120820748	+	1	211	0	RNA central
URS0001D16AA5_9606_71	chr6	121685527	121685741	+	1	214	0	RNA central
URS0001C97B67_9606	chr6	122444316	122444613	+	1	297	0	RNA central
URS00020453A1_9606_579	chr6	124728389	124728600	+	1	211	0	RNA central
URS00020453A1_9606_580	chr6	126238330	126238541	-	1	211	0	RNA central
URS0001F7A8EC_9606	chr6	134437715	134508133	+	3	105,109,5346	0,27025,65072	RNA central
URS00020056C3_9606	chr6	136756542	136765127	+	3	234,116,1287	0,5587,7298	RNA central
URS0001EF34A7_9606	chr6	136792602	136793137	-	1	535	0	RNA central
URS000211A834_9606	chr6	137218660	137219105	+	1	445	0	RNA central
URS00020F6263_9606	chr6	139049242	139051362	+	2	75,242	0,1878	RNA central
URS0001D16AA5_9606_72	chr6	139193869	139194083	+	1	214	0	RNA central
URS0001D16AA5_9606_73	chr6	141960660	141960874	+	1	214	0	RNA central
URS0001F82F62_9606	chr6	142063207	142063449	+	1	242	0	RNA central
URS0001D16AA5_9606_74	chr6	150715883	150716097	-	1	214	0	RNA central
URS00020453A1_9606_581	chr6	153694156	153694367	-	1	211	0	RNA central
URS00020453A1_9606_582	chr6	165370911	165371122	+	1	211	0	RNA central
URS00020453A1_9606_583	chr6	167084061	167084272	-	1	211	0	RNA central
URS0001D16AA5_9606_75	chr6	170730975	170731189	+	1	214	0	RNA central
URS0001EE3CF6_9606	chr7	59050	70031	-	2	1107,9684	0,1297	RNA central
URS0001C0D8E6_9606	chr7	137226	165562	+	5	316,5057,1556,3286,5560	0,7849,16182,19311,22776	RNA central
URS00020D391F_9606	chr7	137226	165562	+	5	316,1556,3286,1310,1192	0,16182,19311,22776,27144	RNA central
URS0001C8F40A_9606	chr7	137255	153823	+	4	287,1120,2583,415	0,7820,10294,16153	RNA central
URS0001DD7A68_9606	chr7	137255	155461	+	4	287,3275,3572,2053	0,7820,11720,16153	RNA central
URS0001D26903_9606	chr7	137264	153823	+	4	278,1120,4373,415	0,7811,10910,16144	RNA central
URS0001CB1ADB_9606	chr7	137289	155461	+	4	253,1120,176,2053	0,7786,10885,16119	RNA central
URS0001D16AA5_9606_76	chr7	2282896	2402529	-	2	122,92	0,119541	RNA central
URS0001E6445F_9606	chr7	2721886	2722237	-	1	351	0	RNA central
URS00020453A1_9606_584	chr7	3124359	3124570	+	1	211	0	RNA central
URS0001D16AA5_9606_77	chr7	5564749	5666155	-	2	88,126	0,101280	RNA central
URS00020A7F9D_9606	chr7	6403130	6403421	-	1	291	0	RNA central
URS0001F9A1B4_9606	chr7	6973667	6973889	-	1	222	0	RNA central
URS0001D16AA5_9606_78	chr7	8406189	8406403	+	1	214	0	RNA central
URS0001FFA9CE_9606	chr7	10453264	10453503	+	1	239	0	RNA central
URS0001D16AA5_9606_79	chr7	17337974	17338188	-	1	214	0	RNA central
URS0001FACC50_9606	chr7	24761135	24785125	-	3	304,98,805	0,993,23185	RNA central
URS0001D6D2A7_9606	chr7	24761230	24784610	-	4	209,112,181,290	0,898,12787,23090	RNA central
URS0001D42C6A_9606	chr7	24761299	24762053	-	2	140,164	0,590	RNA central
URS0001D16AA5_9606_80	chr7	24897353	24897567	+	1	214	0	RNA central
URS00020453A1_9606_585	chr7	25746528	25746739	+	1	211	0	RNA central
URS0001DA596D_9606_1	chr7	27456369	27458160	-	1	1791	0	RNA central
URS000204B789_9606_1	chr7	27457877	27458160	-	1	283	0	RNA central
URS0001D16AA5_9606_81	chr7	30496026	30496240	+	1	214	0	RNA central
URS0001E1BEB9_9606	chr7	30558095	30594809	-	11	1260,663,268,157,1882,147,443,123,84,150,99	0,3370,5635,10737,14904,18468,19553,20910,21135,27234,36615	RNA central
URS0002021A71_9606	chr7	30568832	30594743	-	7	1302,4549,147,443,84,150,33	0,1500,7731,8816,10398,16497,25878	RNA central
URS00020453A1_9606_586	chr7	31504320	31504531	-	1	211	0	RNA central
URS0001D16AA5_9606_82	chr7	32098005	32098219	-	1	214	0	RNA central
URS00020453A1_9606_587	chr7	32181481	32181692	+	1	211	0	RNA central
URS0001D16AA5_9606_83	chr7	32341203	32341417	+	1	214	0	RNA central
URS00020453A1_9606_588	chr7	32467233	32467444	+	1	211	0	RNA central
URS0001D16AA5_9606_84	chr7	33363976	33364190	+	1	214	0	RNA central
URS00020453A1_9606_589	chr7	37807514	37807725	-	1	211	0	RNA central
URS000203D592_9606	chr7	38339974	38341268	-	2	1035,140	0,1154	RNA central
URS0001D16AA5_9606_85	chr7	38564899	38565113	-	1	214	0	RNA central
URS0001D16AA5_9606_86	chr7	39808546	39808760	-	1	214	0	RNA central
URS0001C1FF86_9606	chr7	39852699	39854395	-	1	1696	0	RNA central
URS0001D16AA5_9606_87	chr7	42510172	42510386	-	1	214	0	RNA central
URS00020453A1_9606_590	chr7	43776261	43776472	-	1	211	0	RNA central
URS0001DBB9B1_9606	chr7	43991650	43992633	-	2	497,237	0,746	RNA central
URS000203ABC2_9606	chr7	43994789	43994989	-	1	200	0	RNA central
URS00020C1717_9606	chr7	44031539	44032313	-	1	774	0	RNA central
URS0001D16AA5_9606_88	chr7	44575665	44923062	+	2	34,180	0,347217	RNA central
URS00020453A1_9606_591	chr7	45318099	45318310	+	1	211	0	RNA central
URS0001D16AA5_9606_89	chr7	45352057	45352271	-	1	214	0	RNA central
URS0001F853A0_9606	chr7	47954848	47959709	-	1	4861	0	RNA central
URS00020453A1_9606_592	chr7	48729618	48729829	+	1	211	0	RNA central
URS00020453A1_9606_593	chr7	49652559	49652770	+	1	211	0	RNA central
URS00020453A1_9606_594	chr7	51671630	51671841	+	1	211	0	RNA central
URS00020453A1_9606_595	chr7	53029438	53029649	-	1	211	0	RNA central
URS0001D16AA5_9606_90	chr7	53128374	53128588	+	1	214	0	RNA central
URS0001DCDB3F_9606	chr7	55452745	55470547	-	1	17802	0	RNA central
URS0001E3FF02_9606	chr7	55764796	55773660	+	2	148,480	0,8384	RNA central
URS0001CE0608_9606	chr7	55764796	55779042	+	3	153,560,230	0,8384,14016	RNA central
URS00020453A1_9606_596	chr7	64010362	64010573	-	1	211	0	RNA central
URS0001EFE5DB_9606	chr7	64313705	64314413	-	1	708	0	RNA central
URS0001D16AA5_9606_91	chr7	64476202	64476416	+	1	214	0	RNA central
URS0001D16AA5_9606_92	chr7	64954877	65257124	-	2	147,67	0,302180	RNA central
URS0001D16AA5_9606_93	chr7	65847353	66182855	+	2	97,117	0,335385	RNA central
URS0001D47D05_9606_68	chr7	66392749	66876993	-	3	96,1,127	0,291,484117	RNA central
URS0001D16AA5_9606_94	chr7	66620125	67058175	+	2	60,153	0,437897	RNA central
URS0001F491A3_9606	chr7	73285922	73286437	-	1	515	0	RNA central
URS0001CA29B2_9606	chr7	73302458	73303045	+	1	587	0	RNA central
URS000204B789_9606_2	chr7	74195310	74195593	+	1	283	0	RNA central
URS0001DA596D_9606_2	chr7	74195310	74197101	+	1	1791	0	RNA central
URS0001D16AA5_9606_95	chr7	76954698	77261719	+	2	67,147	0,306874	RNA central
URS00020453A1_9606_597	chr7	77145537	77145748	-	1	211	0	RNA central
URS0001CA333D_9606	chr7	77421193	77425463	+	5	171,98,152,46,253	0,573,2260,3438,4017	RNA central
URS0002029039_9606	chr7	77421193	77425463	+	5	126,123,152,46,253	0,548,2260,3438,4017	RNA central
URS0001F9E696_9606	chr7	77421269	77425443	+	5	418,98,152,46,233	0,497,2184,3362,3941	RNA central
URS0001D16AA5_9606_96	chr7	79536073	79536287	-	1	214	0	RNA central
URS0001DFA3B0_9606	chr7	83471219	83471582	-	1	363	0	RNA central
URS0001D16AA5_9606_97	chr7	85083619	85083836	-	2	69,145	0,72	RNA central
URS0001D16AA5_9606_98	chr7	87631418	87991608	+	2	67,147	0,360043	RNA central
URS00020453A1_9606_598	chr7	88874991	88875202	+	1	211	0	RNA central
URS00020453A1_9606_599	chr7	89463464	89463675	-	1	211	0	RNA central
URS00020453A1_9606_600	chr7	91059524	91059735	-	1	211	0	RNA central
URS00020453A1_9606_601	chr7	91216941	91217152	+	1	211	0	RNA central
URS00020453A1_9606_602	chr7	91392599	91392810	-	1	211	0	RNA central
URS00020453A1_9606_603	chr7	91509537	91509748	+	1	211	0	RNA central
URS0001CC6759_9606	chr7	92112991	92113411	+	1	420	0	RNA central
URS00020453A1_9606_604	chr7	97261181	97261392	-	1	211	0	RNA central
URS0001D16AA5_9606_99	chr7	97939178	98340529	+	2	103,111	0,401240	RNA central
URS000200F10E_9606	chr7	100315453	100315692	-	1	239	0	RNA central
URS0001CAFBDA_9606	chr7	100336124	100351900	+	6	213,86,117,104,171,649	0,2054,2648,9740,13592,15127	RNA central
URS0001F8B7A1_9606	chr7	100336124	100351900	+	6	96,86,117,104,171,649	0,2054,2648,9740,13592,15127	RNA central
URS0001D16AA5_9606_100	chr7	100481136	100776974	+	2	67,147	0,295691	RNA central
URS0001D47D05_9606_69	chr7	100522234	100740525	-	2	97,127	0,218164	RNA central
URS000200D64E_9606	chr7	102493887	102496365	+	2	118,2166	0,312	RNA central
URS0001E04428_9606	chr7	102678329	102679923	-	1	1594	0	RNA central
URS0001DA2200_9606	chr7	104670027	104670626	+	2	126,198	0,401	RNA central
URS0001D41E5D_9606_2	chr7	104671025	104671573	+	1	548	0	RNA central
URS00020453A1_9606_605	chr7	106212780	106212992	+	2	188,23	0,189	RNA central
URS00020453A1_9606_606	chr7	109418864	109419075	-	1	211	0	RNA central
URS00020453A1_9606_607	chr7	109910894	109911105	+	1	211	0	RNA central
URS00020453A1_9606_608	chr7	110658248	110658457	-	2	41,168	0,41	RNA central
URS00020453A1_9606_609	chr7	112719389	112719600	-	1	211	0	RNA central
URS0001D16AA5_9606_101	chr7	112962041	112962255	-	1	214	0	RNA central
URS00020453A1_9606_610	chr7	119464399	119464606	+	1	207	0	RNA central
URS00020453A1_9606_611	chr7	120237949	120238160	-	1	211	0	RNA central
URS00020453A1_9606_612	chr7	121250153	121250364	+	1	211	0	RNA central
URS00020F5DAF_9606_1	chr7	121348850	121350049	-	1	1199	0	RNA central
URS00020453A1_9606_613	chr7	121710578	121710789	-	1	211	0	RNA central
URS0001D47D05_9606_70	chr7	129475359	129475789	-	2	97,127	0,303	RNA central
URS0001EA9F68_9606	chr7	135980934	136243840	+	7	124,93,132,146,106,162,1691	0,39766,44722,46229,49993,196317,261215	RNA central
URS0001D16AA5_9606_102	chr7	137278082	137278296	-	1	214	0	RNA central
URS0001FEF6FC_9606_5	chr7	137513818	137514240	+	1	422	0	RNA central
URS000207B1FD_9606_6	chr7	137513955	137514236	+	1	281	0	RNA central
URS0001D16AA5_9606_103	chr7	139186869	139522687	-	2	122,92	0,335726	RNA central
URS0001D40983_9606	chr7	143361652	143364358	+	2	122,458	0,2248	RNA central
URS0001E76D73_9606	chr7	143385387	143385642	-	1	255	0	RNA central
URS0001D16AA5_9606_104	chr7	144460892	144461106	-	1	214	0	RNA central
URS00020453A1_9606_614	chr7	145238672	145238883	-	1	211	0	RNA central
URS00020CC89B_9606	chr7	147842009	147842573	-	1	564	0	RNA central
URS0001CE81F2_9606	chr7	149838786	149840142	+	1	1356	0	RNA central
URS00020453A1_9606_615	chr7	150681232	150681443	+	1	211	0	RNA central
URS0001C6FB56_9606	chr7	154928497	154952188	+	8	270,69,594,134,152,81,193,2891	0,458,15529,17862,18142,19195,19400,20800	RNA central
URS0001CD5E80_9606	chr7	154928516	154952188	+	6	251,69,594,134,199,4496	0,439,15510,17843,18076,19176	RNA central
URS0001FEF0BD_9606_27	chr7	155034683	155035294	+	1	611	0	RNA central
URS0001E253DE_9606	chr7	157105638	157111072	+	2	115,1089	0,4345	RNA central
URS0001F9FA90_9606	chr7	157105683	157123563	+	5	70,2151,121,104,352	0,4296,13168,14709,17528	RNA central
URS0002098B69_9606	chr8	303206	306873	-	4	392,266,95,55	0,2059,2958,3612	RNA central
URS0001F71622_9606_2	chr8	305268	306260	-	2	263,96	0,896	RNA central
URS0001DC5BFC_9606	chr8	1761120	1763297	-	2	1808,162	0,2015	RNA central
URS0001D16AA5_9606_105	chr8	2675887	2676101	+	1	214	0	RNA central
URS0001D16AA5_9606_106	chr8	6205417	6260854	-	2	99,115	0,55322	RNA central
URS0001D16AA5_9606_107	chr8	6504093	6504307	-	1	214	0	RNA central
URS0001D16AA5_9606_108	chr8	9173270	9173483	+	2	139,74	0,139	RNA central
URS0001D47D05_9606_71	chr8	9364391	9656845	-	2	97,127	0,292327	RNA central
URS0001D16AA5_9606_109	chr8	12076854	12077068	-	1	214	0	RNA central
URS0001FF7BF9_9606	chr8	12436559	12566900	+	5	88,348,139,89,1015	0,1604,8196,94383,129326	RNA central
URS0001D16AA5_9606_110	chr8	13312136	13312350	-	1	214	0	RNA central
URS0001D16AA5_9606_111	chr8	13818169	13818383	-	1	214	0	RNA central
URS0001D16AA5_9606_112	chr8	15195925	15196139	+	1	214	0	RNA central
URS00020453A1_9606_616	chr8	16672808	16673019	+	1	211	0	RNA central
URS0001D16AA5_9606_113	chr8	17104770	17104984	-	1	214	0	RNA central
URS0001F423F2_9606	chr8	20221138	20221551	-	1	413	0	RNA central
URS0001F42204_9606	chr8	23187580	23190100	-	1	2520	0	RNA central
URS0001EFA7E8_9606	chr8	23225220	23230926	+	4	405,319,88,979	0,584,2845,4727	RNA central
URS00020453A1_9606_617	chr8	23377059	23377270	-	1	211	0	RNA central
URS00020453A1_9606_618	chr8	24561521	24561732	+	1	211	0	RNA central
URS0001D16AA5_9606_114	chr8	27826571	27826785	-	1	214	0	RNA central
URS0001D16AA5_9606_115	chr8	29463204	29463418	+	1	214	0	RNA central
URS0001D16AA5_9606_116	chr8	29746061	29746275	+	1	214	0	RNA central
URS00020453A1_9606_619	chr8	31234383	31234594	-	1	211	0	RNA central
URS0002055B8A_9606_2	chr8	35523596	35524651	-	1	1055	0	RNA central
URS0001DDD466_9606_2	chr8	35524730	35525761	-	2	665,256	0,775	RNA central
URS0001DE0EA3_9606	chr8	37326574	37331980	-	3	1361,1009,214	0,3199,5192	RNA central
URS00020453A1_9606_620	chr8	39810616	39810827	+	1	211	0	RNA central
URS0001D16AA5_9606_117	chr8	40292747	40292961	+	1	214	0	RNA central
URS0001E7F929_9606	chr8	41828276	41832742	+	1	4466	0	RNA central
URS0001D16AA5_9606_118	chr8	47834718	47834932	+	1	214	0	RNA central
URS00020453A1_9606_621	chr8	51495112	51495323	+	1	211	0	RNA central
URS00020453A1_9606_622	chr8	51639033	51639244	+	1	211	0	RNA central
URS0001D4559C_9606	chr8	54161996	54208672	+	2	169,820	0,45856	RNA central
URS0001E8E772_9606	chr8	54161996	54208672	+	3	169,157,820	0,29586,45856	RNA central
URS00020453A1_9606_623	chr8	55463307	55463518	+	1	211	0	RNA central
URS0001D47D05_9606_72	chr8	56103341	56271602	-	2	97,127	0,168134	RNA central
URS00020453A1_9606_624	chr8	56335881	56336092	-	1	211	0	RNA central
URS0001D16AA5_9606_119	chr8	58052813	58053027	+	1	214	0	RNA central
URS00020493AE_9606	chr8	59969987	59970269	+	1	282	0	RNA central
URS0001FC2DB3_9606	chr8	61203222	61203512	+	1	290	0	RNA central
URS00020453A1_9606_625	chr8	64086485	64086696	+	1	211	0	RNA central
URS0001D16AA5_9606_120	chr8	66484114	66842462	+	2	94,120	0,358228	RNA central
URS0001D16AA5_9606_121	chr8	66618454	66618668	+	1	214	0	RNA central
URS0001D16AA5_9606_122	chr8	66938321	66938535	-	1	214	0	RNA central
URS0001FEF0BD_9606_28	chr8	67166740	67167440	-	2	572,42	0,658	RNA central
URS0001D16AA5_9606_123	chr8	67384758	67384972	+	1	214	0	RNA central
URS0001EA215B_9606	chr8	67434763	67435057	+	1	294	0	RNA central
[truncated: 575,476 more rows]
