# Supplementary material for: Genome-scale pan-cancer interrogation of lncRNA dependencies using CasRx
Source: Nat Methods. 2024 Feb 26;21(4):584–96. doi: 10.1038/s41592-024-02190-0 (PMC11009108; doi:10.1038/s41592-024-02190-0)
Supplement: Supplementary file 4 — Supplementary Tables 1–18. [file 41592_2024_2190_MOESM4_ESM.zip › Supplementary_tables/Supplementary_table3.tsv]

LncRNA_family_ID	chr	start	end	strand	n_exons	exon_length	exon_start	selected_target?
human_lncrna_fused_1	1	11868	14412	+	4	359,127,78,1192	0,726,1106,1352	no
human_lncrna_fused_2	1	14396	827796	-	77	2369,198,519,147,287,227,4634,2335,150,405,105,210,212,169,351,50,373,1796,197,511,145,11050,1162,85,130,2170,151,405,105,209,525,370,135,115,337,450,135,200,180,102,412,447,263,92,33,405,105,2800,169,351,4726,1538,57,194,3648,211,170,197,96,123,144,64,156,525,59,66,216,132,110,405,1081,94,50,132,341,27,127	0,2461,2836,3518,3871,4516,10340,74898,77694,96556,98303,105250,106324,114658,118976,170525,170581,171095,172984,173359,174043,174395,243467,247153,250207,251638,254270,273120,274869,281821,282581,571592,572424,573515,573720,579910,580686,582902,587001,593558,594822,612980,613564,614522,684530,687539,689288,694726,705635,709960,711362,717279,718911,721023,721991,725732,728784,729798,730333,732299…	yes
human_lncrna_fused_3	1	24475	25940	-	3	562,206,358	0,663,1107	no
human_lncrna_fused_4	1	29553	31109	+	3	486,401,134	0,713,1422	no
human_lncrna_fused_5	1	34553	36081	-	3	621,237,361	0,691,1167	no
human_lncrna_fused_6	1	36272	50392	-	7	1277,54,163,78,363,165,384	0,5133,5410,8536,11472,12214,13736	no
human_lncrna_fused_7	1	52473	53312	+	1	839	0	no
human_lncrna_fused_8	1	62947	63887	+	1	940	0	no
human_lncrna_fused_9	1	77506	79261	-	2	894,355	0,1400	no
human_lncrna_fused_10	1	79413	80968	-	2	500,819	0,736	no
human_lncrna_fused_11	1	94804	97338	+	2	12,2260	0,274	no
human_lncrna_fused_12	1	95078	411604	-	5	2617,1341,22,34,2087	0,2619,3969,4004,314439	no
human_lncrna_fused_13	1	129652	130202	-	2	58,265	0,285	no
human_lncrna_fused_14	1	131024	134836	+	1	3812	0	no
human_lncrna_fused_15	1	131335	140566	-	4	1539,4925,58,492	0,3436,8454,8739	no
human_lncrna_fused_16	1	141473	149707	-	2	1538,3322	0,4912	no
human_lncrna_fused_17	1	142806	173864	-	17	205,124,191,387,85,66,158,216,132,112,529,451,1036,158,247,132,112	0,3579,3834,11461,12940,15156,15666,16105,19613,20809,21456,22685,24323,25803,26211,29750,30946	no
human_lncrna_fused_18	1	150308	151388	+	2	245,212	0,868	no
human_lncrna_fused_19	1	160445	161525	+	2	245,212	0,868	no
human_lncrna_fused_20	1	258718	262380	+	2	174,294	0,3368	no
human_lncrna_fused_21	1	266854	268655	+	2	202,534	0,1267	no
human_lncrna_fused_22	1	271381	273922	+	2	12,2260	0,281	no
human_lncrna_fused_23	1	271662	277767	-	4	2617,1335,22,2113	0,2619,3957,3992	no
human_lncrna_fused_24	1	347981	348366	-	1	385	0	no
human_lncrna_fused_25	1	356365	366052	+	5	73,79,101,112,884	0,1174,2491,3691,8803	no
human_lncrna_fused_26	1	357382	501617	-	18	204,88,135,337,128,180,320,115,21,415,377,351,4944,402,195,857,1775,62	0,546,666,1962,8182,15761,22385,101718,106569,119148,127449,131977,133373,138881,139726,140066,141016,144173	no
human_lncrna_fused_27	1	358871	365510	-	2	86,340	0,6299	no
human_lncrna_fused_28	1	365387	368450	-	3	305,103,200	0,630,2863	no
human_lncrna_fused_29	1	368993	375841	+	2	101,534	0,6314	no
human_lncrna_fused_30	1	378831	389626	+	2	1952,561	0,10234	no
human_lncrna_fused_31	1	405474	407777	+	2	1738,563	0,1740	no
human_lncrna_fused_32	1	407633	409268	-	3	445,267,91	0,582,1544	no
human_lncrna_fused_33	1	439869	440232	+	1	363	0	no
human_lncrna_fused_34	1	487100	489906	+	2	2287,190	0,2616	no
human_lncrna_fused_35	1	490880	501526	-	2	146,323	0,10323	no
human_lncrna_fused_36	1	522862	532457	-	5	74,92,58,65,109	0,433,1618,3834,9486	no
human_lncrna_fused_37	1	527613	527860	-	1	247	0	no
human_lncrna_fused_38	1	587628	594768	+	2	101,534	0,6606	no
human_lncrna_fused_39	1	588858	594374	+	2	82,140	0,5376	no
human_lncrna_fused_40	1	594451	597498	+	3	305,133,200	0,631,2847	no
human_lncrna_fused_41	1	608402	608988	+	3	77,85,111	0,107,475	no
human_lncrna_fused_42	1	617242	618872	-	3	444,263,91	0,581,1539	no
human_lncrna_fused_43	1	629061	629433	+	1	372	0	no
human_lncrna_fused_44	1	629080	633963	-	7	204,613,270,84,90,72,324	0,580,1317,2235,4066,4294,4559	yes
human_lncrna_fused_45	1	629639	630683	+	1	1044	0	no
human_lncrna_fused_46	1	631083	633463	+	1	2380	0	no
human_lncrna_fused_47	1	631091	632685	-	2	425,1161	0,433	yes
human_lncrna_fused_48	1	633365	633592	-	1	227	0	yes
human_lncrna_fused_49	1	633533	634924	+	1	1391	0	no
human_lncrna_fused_50	1	633846	634228	-	1	382	0	no
human_lncrna_fused_51	1	641224	643527	+	2	1738,563	0,1740	no
human_lncrna_fused_52	1	641261	647356	-	3	1701,2258,2129	0,1703,3966	no
human_lncrna_fused_53	1	674841	675265	+	1	424	0	no
human_lncrna_fused_54	1	722091	724903	+	2	2269,186	0,2626	no
human_lncrna_fused_55	1	741812	750016	-	2	1538,3322	0,4882	no
human_lncrna_fused_56	1	748893	754788	-	2	93,203	0,5692	no
human_lncrna_fused_57	1	749311	753814	-	2	70,152	0,4351	no
human_lncrna_fused_58	1	750773	751852	+	2	244,212	0,867	no
human_lncrna_fused_59	1	754718	768489	-	7	392,59,66,216,132,110,343	0,1473,3692,4641,8120,9315,13428	no
human_lncrna_fused_60	1	760910	761989	+	2	244,212	0,867	no
human_lncrna_fused_61	1	768644	774553	+	3	311,255,322	0,3155,5587	yes
human_lncrna_fused_62	1	768917	794738	+	3	38,304,100	0,24864,25721	no
human_lncrna_fused_63	1	778747	810065	+	8	10754,160,113,270,101,386,3603,1481	0,14134,16722,22859,24819,25089,26028,29837	yes
human_lncrna_fused_64	1	790741	800024	-	4	285,93,50,95	0,4920,7695,9188	yes
human_lncrna_fused_65	1	794660	797328	+	2	169,249	0,2419	yes
human_lncrna_fused_66	1	794793	799923	+	3	36,107,439	0,2286,4691	no
human_lncrna_fused_67	1	799970	807575	-	2	63,341	0,7264	yes
human_lncrna_fused_68	1	817370	843480	+	4	832,1115,97,228	0,1352,25162,25882	yes
human_lncrna_fused_69	1	818092	828159	-	2	106,677	0,9390	no
human_lncrna_fused_70	1	819825	823747	-	2	823,2789	0,1133	yes
human_lncrna_fused_71	1	820675	823595	+	3	734,373,317	0,873,2603	yes
human_lncrna_fused_72	1	825137	859572	+	15	415,93,538,106,42,100,127,5166,373,1623,204,136,264,1420,6182	0,1693,2452,3865,5883,6441,10132,16062,21905,22402,24076,24329,24950,26210,28253	yes
human_lncrna_fused_73	1	826205	827522	-	1	1317	0	yes
human_lncrna_fused_74	1	829425	845710	-	2	78,530	0,15755	yes
human_lncrna_fused_75	1	860226	868202	+	3	1048,1758,783	0,4736,7193	no
human_lncrna_fused_76	1	864993	879212	-	6	3682,48,476,1044,1947,97	0,4534,4854,9118,11752,14122	no
human_lncrna_fused_77	1	877317	889276	+	3	629,319,80	0,4731,11879	no
human_lncrna_fused_78	1	894137	899019	-	2	1954,932	0,3950	yes
human_lncrna_fused_79	1	899355	902478	-	2	299,1139	0,1984	no
human_lncrna_fused_80	1	901297	904811	+	2	39,3005	0,509	no
human_lncrna_fused_81	1	904032	904834	+	2	275,170	0,632	no
human_lncrna_fused_82	1	904809	916673	+	5	152,881,2078,228,358	0,297,1429,10939,11506	yes
human_lncrna_fused_83	1	906731	909555	-	4	852,155,91,358	0,1152,1956,2466	yes
human_lncrna_fused_84	1	907231	909928	-	3	118,514,54	0,652,2643	no
human_lncrna_fused_85	1	908355	911045	-	2	27,663	0,2027	yes
human_lncrna_fused_86	1	909273	910187	+	1	914	0	no
human_lncrna_fused_87	1	911434	914949	+	2	40,3005	0,510	yes
human_lncrna_fused_88	1	914169	914971	+	2	275,170	0,632	no
human_lncrna_fused_89	1	914886	925704	-	2	8947,188	0,10630	yes
human_lncrna_fused_90	1	926296	926887	-	1	591	0	yes
human_lncrna_fused_91	1	959537	960558	-	1	1021	0	yes
human_lncrna_fused_92	1	988571	990200	-	1	1629	0	no
human_lncrna_fused_93	1	992653	993851	-	1	1198	0	no
human_lncrna_fused_94	1	995531	997905	+	2	829,1151	0,1223	yes
human_lncrna_fused_95	1	995964	998125	-	1	2161	0	yes
human_lncrna_fused_96	1	1011996	1013193	-	2	194,277	0,920	no
human_lncrna_fused_97	1	1019569	1019950	+	1	381	0	no
human_lncrna_fused_98	1	1058428	1059364	+	2	98,409	0,527	yes
human_lncrna_fused_99	1	1059702	1066652	+	9	144,127,171,99,209,601,229,109,1301	0,564,835,1316,2145,2505,3357,4778,5649	yes
human_lncrna_fused_100	1	1059725	1062306	-	2	2283,92	0,2489	yes
human_lncrna_fused_101	1	1061028	1064013	-	2	946,1806	0,1179	yes
human_lncrna_fused_102	1	1065320	1069337	-	4	1406,53,637,776	0,1425,2478,3241	yes
human_lncrna_fused_103	1	1065573	1067439	-	1	1866	0	yes
human_lncrna_fused_104	1	1079680	1079921	+	1	241	0	no
human_lncrna_fused_105	1	1092813	1100463	+	4	611,5686,153,745	0,834,6672,6905	yes
human_lncrna_fused_106	1	1097584	1104598	+	2	529,565	0,6449	no
human_lncrna_fused_107	1	1116415	1117349	+	1	934	0	no
human_lncrna_fused_108	1	1122935	1123892	+	2	744,90	0,867	yes
human_lncrna_fused_109	1	1126779	1128846	-	2	653,355	0,1712	yes
human_lncrna_fused_110	1	1129285	1133457	-	3	735,275,1138	0,2332,3034	yes
human_lncrna_fused_111	1	1130828	1131435	+	2	58,487	0,120	yes
human_lncrna_fused_112	1	1135420	1136365	+	1	945	0	yes
human_lncrna_fused_113	1	1137016	1144057	+	3	95,208,1320	0,3808,5721	yes
human_lncrna_fused_114	1	1138613	1142774	-	2	794,61	0,4100	yes
human_lncrna_fused_115	1	1141537	1143272	-	2	576,28	0,1707	yes
human_lncrna_fused_116	1	1146912	1148175	-	2	230,744	0,519	no
human_lncrna_fused_117	1	1148346	1148846	+	1	500	0	yes
human_lncrna_fused_118	1	1156820	1158916	-	7	404,333,75,135,75,242,75	0,693,1079,1203,1464,1660,2021	no
human_lncrna_fused_119	1	1157497	1172634	+	1	15137	0	yes
human_lncrna_fused_120	1	1172785	1173926	-	2	1094,1	0,1140	no
human_lncrna_fused_121	1	1194232	1196118	-	1	1886	0	yes
human_lncrna_fused_122	1	1235074	1241290	-	4	370,119,41,454	0,830,2185,5762	yes
human_lncrna_fused_123	1	1236702	1238474	-	3	109,1221,147	0,283,1625	yes
human_lncrna_fused_124	1	1240826	1241318	+	1	492	0	yes
human_lncrna_fused_125	1	1246834	1250962	+	2	1007,45	0,4083	yes
human_lncrna_fused_126	1	1248589	1249914	+	1	1325	0	no
human_lncrna_fused_127	1	1249775	1251455	-	1	1680	0	yes
human_lncrna_fused_128	1	1250911	1251330	+	1	419	0	yes
human_lncrna_fused_129	1	1269978	1270789	+	2	478,27	0,784	yes
human_lncrna_fused_130	1	1274958	1279384	+	3	341,163,55	0,4109,4371	no
human_lncrna_fused_131	1	1275221	1280420	+	3	78,326,110	0,3846,5089	no
human_lncrna_fused_132	1	1329906	1330174	-	1	268	0	yes
human_lncrna_fused_133	1	1349560	1349991	+	1	431	0	no
human_lncrna_fused_134	1	1349588	1349900	-	1	312	0	no
human_lncrna_fused_135	1	1351210	1352688	+	1	1478	0	yes
human_lncrna_fused_136	1	1357214	1358079	+	1	865	0	yes
human_lncrna_fused_137	1	1358805	1362315	+	2	65,283	0,3227	yes
human_lncrna_fused_138	1	1365864	1367748	-	2	639,734	0,1150	no
human_lncrna_fused_139	1	1375595	1379767	+	1	4172	0	no
human_lncrna_fused_140	1	1376607	1377406	-	2	143,362	0,437	yes
human_lncrna_fused_141	1	1382131	1382888	-	2	305,301	0,456	no
human_lncrna_fused_142	1	1382227	1382786	+	2	84,399	0,160	no
human_lncrna_fused_143	1	1399520	1401908	+	1	2388	0	yes
human_lncrna_fused_144	1	1407314	1410854	+	1	3540	0	yes
human_lncrna_fused_145	1	1415314	1417662	-	2	361,82	0,2266	no
human_lncrna_fused_146	1	1416038	1417488	+	2	210,72	0,1378	no
human_lncrna_fused_147	1	1421769	1423769	+	1	2000	0	yes
human_lncrna_fused_148	1	1424040	1424321	-	1	281	0	no
human_lncrna_fused_149	1	1424758	1425812	-	1	1054	0	no
human_lncrna_fused_150	1	1428121	1430255	+	2	935,281	0,1853	no
human_lncrna_fused_151	1	1428121	1435520	-	5	2833,93,42,407,140	0,3683,4839,6056,7259	no
human_lncrna_fused_152	1	1449175	1449564	+	1	389	0	yes
human_lncrna_fused_153	1	1459490	1459810	-	1	320	0	no
human_lncrna_fused_154	1	1470560	1471693	-	1	1133	0	no
human_lncrna_fused_155	1	1470619	1512015	-	2	27,1042	0,40354	yes
human_lncrna_fused_156	1	1499016	1499257	+	1	241	0	no
human_lncrna_fused_157	1	1574102	1575879	+	2	247,593	0,1184	no
human_lncrna_fused_158	1	1574883	1577075	+	1	2192	0	yes
human_lncrna_fused_159	1	1579755	1579999	+	1	244	0	no
human_lncrna_fused_160	1	1583510	1583909	-	1	399	0	no
human_lncrna_fused_161	1	1590301	1597649	+	3	268,610,170	0,6434,7178	no
human_lncrna_fused_162	1	1597619	1606203	+	3	247,49,2047	0,322,6537	no
human_lncrna_fused_163	1	1597619	1610484	+	5	133,55,5099,2048,1171	0,2560,2644,9253,11694	yes
human_lncrna_fused_164	1	1605101	1606564	+	2	638,15	0,1448	no
human_lncrna_fused_165	1	1605195	1606521	+	3	239,195,803	0,269,523	no
human_lncrna_fused_166	1	1630722	1631345	-	1	623	0	no
human_lncrna_fused_167	1	1631645	1632093	-	1	448	0	no
human_lncrna_fused_168	1	1671989	1673411	+	1	1422	0	yes
human_lncrna_fused_169	1	1673273	1674397	+	2	106,397	0,727	no
human_lncrna_fused_170	1	1697294	1699719	+	2	170,608	0,1817	yes
human_lncrna_fused_171	1	1701399	1701943	+	2	92,335	0,209	no
human_lncrna_fused_172	1	1724510	1735975	+	3	253,291,160	0,8043,11305	yes
human_lncrna_fused_173	1	1724613	1731905	+	2	151,1661	0,5631	yes
human_lncrna_fused_174	1	1724734	1737688	-	4	688,266,146,2485	0,7523,9955,10469	yes
human_lncrna_fused_175	1	1727385	1731226	-	1	3841	0	no
human_lncrna_fused_176	1	1735815	1737251	+	2	100,399	0,1037	no
human_lncrna_fused_177	1	1884160	1887199	+	2	130,1015	0,2024	no
human_lncrna_fused_178	1	1891180	1897138	+	1	5958	0	yes
human_lncrna_fused_179	1	1902828	1909044	-	2	601,88	0,6128	no
human_lncrna_fused_180	1	1904478	1909152	-	1	4674	0	no
human_lncrna_fused_181	1	1909711	1912538	+	2	1377,20	0,2807	yes
human_lncrna_fused_182	1	1910033	1912673	-	2	2102,217	0,2423	yes
human_lncrna_fused_183	1	1910389	1911471	+	2	699,46	0,1036	no
human_lncrna_fused_184	1	1933244	1935383	+	2	1592,53	0,2086	no
human_lncrna_fused_185	1	1933941	1935970	+	2	853,382	0,1647	no
human_lncrna_fused_186	1	1956784	1958501	+	1	1717	0	yes
human_lncrna_fused_187	1	1957795	1958890	+	2	359,527	0,568	no
human_lncrna_fused_188	1	1958536	1959119	+	1	583	0	no
human_lncrna_fused_189	1	1978814	1979942	+	2	664,18	0,1110	no
human_lncrna_fused_190	1	2012057	2019220	-	1	7163	0	no
human_lncrna_fused_191	1	2016907	2019190	+	2	1801,369	0,1914	no
human_lncrna_fused_192	1	2033502	2047460	-	5	455,709,853,600,266	0,2933,3959,6385,13692	no
human_lncrna_fused_193	1	2049072	2050169	-	2	396,572	0,525	no
human_lncrna_fused_194	1	2112144	2132317	-	4	42,119,170,175	0,14837,15075,19998	no
human_lncrna_fused_195	1	2141083	2145279	-	3	3126,109,695	0,3258,3501	no
human_lncrna_fused_196	1	2146488	2148772	-	2	348,1873	0,411	no
human_lncrna_fused_197	1	2181793	2184053	-	2	38,2139	0,121	yes
human_lncrna_fused_198	1	2182733	2184389	-	3	90,135,400	0,836,1256	no
human_lncrna_fused_199	1	2204205	2204912	+	1	707	0	no
human_lncrna_fused_200	1	2206982	2208962	+	2	119,533	0,1447	yes
human_lncrna_fused_201	1	2217337	2218179	+	2	36,347	0,495	yes
human_lncrna_fused_202	1	2220534	2220736	-	1	202	0	no
human_lncrna_fused_203	1	2220534	2220738	+	1	204	0	no
human_lncrna_fused_204	1	2223195	2227639	-	1	4444	0	no
human_lncrna_fused_205	1	2315040	2324168	+	4	2698,2262,2517,25	0,3950,6539,9103	yes
human_lncrna_fused_206	1	2327142	2327603	+	1	461	0	no
human_lncrna_fused_207	1	2337185	2338828	+	2	206,493	0,1150	no
human_lncrna_fused_208	1	2347811	2349526	+	2	789,743	0,972	yes
human_lncrna_fused_209	1	2363038	2364462	+	1	1424	0	yes
human_lncrna_fused_210	1	2365063	2365301	+	1	238	0	no
human_lncrna_fused_211	1	2383112	2384934	+	1	1822	0	yes
human_lncrna_fused_212	1	2412693	2414905	+	2	27,1108	0,1104	no
human_lncrna_fused_213	1	2414849	2421797	+	1	6948	0	yes
human_lncrna_fused_214	1	2415980	2425921	+	2	549,212	0,9729	no
human_lncrna_fused_215	1	2438033	2439427	-	4	258,74,278,74	0,359,473,1320	no
human_lncrna_fused_216	1	2445844	2447976	-	2	168,691	0,1441	yes
human_lncrna_fused_217	1	2446840	2454457	-	3	120,112,44	0,6736,7573	no
human_lncrna_fused_218	1	2457233	2461197	-	8	73,98,235,74,140,141,74,305	0,210,411,683,1520,3206,3375,3659	no
human_lncrna_fused_219	1	2492299	2493258	-	2	297,158	0,801	no
human_lncrna_fused_220	1	2493436	2494479	-	2	417,97	0,946	yes
human_lncrna_fused_221	1	2530063	2548598	+	3	39,800,2630	0,14850,15905	yes
human_lncrna_fused_222	1	2536502	2539056	+	2	1260,64	0,2490	yes
human_lncrna_fused_223	1	2539779	2543035	-	4	355,160,1115,85	0,652,1072,3171	yes
human_lncrna_fused_224	1	2539779	2543674	-	3	200,930,189	0,1854,3706	no
human_lncrna_fused_225	1	2548939	2549553	+	1	614	0	yes
human_lncrna_fused_226	1	2549919	2557032	-	3	812,3956,56	0,1071,7057	yes
human_lncrna_fused_227	1	2550975	2555402	+	2	812,3401	0,1026	yes
human_lncrna_fused_228	1	2551265	2551842	+	2	25,457	0,120	no
human_lncrna_fused_229	1	2566409	2577372	+	4	196,189,913,200	0,1456,2566,10763	yes
human_lncrna_fused_230	1	2566533	2584534	+	5	72,69,93,127,411	0,11295,15025,16836,17590	yes
human_lncrna_fused_231	1	2567623	2574503	+	4	133,325,126,519	0,3796,5606,6361	yes
human_lncrna_fused_232	1	2567966	2568985	-	2	878,16	0,1003	no
human_lncrna_fused_233	1	2581314	2581814	-	1	500	0	yes
human_lncrna_fused_234	1	2581871	2584184	-	2	817,752	0,1561	yes
human_lncrna_fused_235	1	2617151	2617405	+	1	254	0	no
human_lncrna_fused_236	1	2628689	2635388	+	7	214,60,174,291,384,131,33	0,390,3813,4402,5190,5798,6666	no
human_lncrna_fused_237	1	2767743	2784733	+	16	69,970,119,968,77,760,160,1218,1229,120,760,335,81,1986,1098,385	0,152,1206,1448,2500,2662,3465,3668,4933,6203,6407,7196,7613,7775,10466,16605	no
human_lncrna_fused_238	1	2801717	2802552	-	2	141,458	0,377	no
human_lncrna_fused_239	1	2804291	2804858	-	2	257,172	0,395	no
human_lncrna_fused_240	1	2811849	2812692	-	2	149,458	0,385	yes
human_lncrna_fused_241	1	2814056	2817770	+	3	396,357,318	0,632,3396	yes
human_lncrna_fused_242	1	2814430	2815946	-	3	259,174,178	0,395,1338	yes
human_lncrna_fused_243	1	2873731	2875623	-	4	179,87,93,122	0,491,1421,1770	no
human_lncrna_fused_244	1	2880085	2887176	+	2	286,2365	0,4726	no
human_lncrna_fused_245	1	2895426	2895717	+	1	291	0	no
human_lncrna_fused_246	1	2960378	2968707	-	3	1207,3981,145	0,1293,8184	no
human_lncrna_fused_247	1	3055367	3070489	-	2	13604,277	0,14845	yes
human_lncrna_fused_248	1	3068933	3070871	-	2	38,658	0,1280	no
human_lncrna_fused_249	1	3069614	3070489	-	1	875	0	no
human_lncrna_fused_250	1	3075218	3075667	-	1	449	0	no
human_lncrna_fused_251	1	3080490	3083803	-	3	424,35,312	0,480,3001	no
human_lncrna_fused_252	1	3132104	3136009	-	2	2584,234	0,3671	no
human_lncrna_fused_253	1	3161232	3167201	-	4	229,233,120,393	0,530,1067,5576	no
human_lncrna_fused_254	1	3180343	3182507	-	1	2164	0	no
human_lncrna_fused_255	1	3210771	3213793	-	3	2145,163,215	0,2203,2807	no
human_lncrna_fused_256	1	3215758	3219452	-	2	2062,1320	0,2374	no
human_lncrna_fused_257	1	3254579	3254817	-	1	238	0	no
human_lncrna_fused_258	1	3306635	3310096	-	1	3461	0	yes
human_lncrna_fused_259	1	3312859	3323149	-	3	654,68,265	0,752,10025	yes
human_lncrna_fused_260	1	3367815	3373928	-	2	1808,976	0,5137	yes
human_lncrna_fused_261	1	3405648	3409890	-	1	4242	0	yes
human_lncrna_fused_262	1	3432646	3433486	-	1	840	0	yes
human_lncrna_fused_263	1	3439230	3441603	-	3	236,140,899	0,903,1474	no
human_lncrna_fused_264	1	3444700	3456844	-	4	705,169,29,226	0,840,10756,11918	no
human_lncrna_fused_265	1	3453442	3454400	-	2	392,372	0,586	no
human_lncrna_fused_266	1	3485069	3485279	+	1	210	0	yes
human_lncrna_fused_267	1	3485997	3487115	+	1	1118	0	yes
human_lncrna_fused_268	1	3487245	3487627	+	1	382	0	yes
human_lncrna_fused_269	1	3499981	3500445	+	1	464	0	yes
human_lncrna_fused_270	1	3546002	3550657	+	3	22,102,404	0,3687,4251	yes
human_lncrna_fused_271	1	3561404	3562061	+	2	222,107	0,550	no
human_lncrna_fused_272	1	3585116	3586727	+	2	608,902	0,709	no
human_lncrna_fused_273	1	3604556	3605663	+	2	753,296	0,811	no
human_lncrna_fused_274	1	3619587	3623258	+	2	107,681	0,2990	no
human_lncrna_fused_275	1	3622038	3624780	-	1	2742	0	yes
human_lncrna_fused_276	1	3658937	3668773	-	3	494,178,149	0,3151,9687	yes
human_lncrna_fused_277	1	3712199	3714299	-	2	240,113	0,1987	yes
human_lncrna_fused_278	1	3715949	3721046	-	2	69,173	0,4924	yes
human_lncrna_fused_279	1	3736201	3746370	-	7	4197,154,192,157,214,91,764	0,5018,6124,6602,6846,7078,9405	yes
human_lncrna_fused_280	1	3782814	3783109	+	1	295	0	no
human_lncrna_fused_281	1	3864187	3864708	-	1	521	0	yes
human_lncrna_fused_282	1	3881370	3881760	-	1	390	0	no
human_lncrna_fused_283	1	3885461	3888707	-	3	1189,180,426	0,1617,2820	no
human_lncrna_fused_284	1	3890263	3907442	+	4	228,72,282,3892	0,3561,10086,13287	no
human_lncrna_fused_285	1	3900347	3920041	+	1	19694	0	yes
human_lncrna_fused_286	1	3902088	3906412	-	2	842,809	0,3515	no
human_lncrna_fused_287	1	3903761	3905300	-	2	269,907	0,632	yes
human_lncrna_fused_288	1	3921672	3923013	-	2	422,839	0,502	no
human_lncrna_fused_289	1	3937281	3949051	-	4	8388,224,185,1096	0,8958,9863,10674	yes
human_lncrna_fused_290	1	3940485	3955263	+	7	213,152,617,336,565,854,3011	0,507,4360,5936,7271,8540,11767	yes
human_lncrna_fused_291	1	3976119	4092927	+	11	76,279,93,92,78,965,800,158,3734,3337,134	0,759,18242,19480,19665,19848,21936,32829,33490,77972,116674	yes
human_lncrna_fused_292	1	4007594	4008007	+	1	413	0	yes
human_lncrna_fused_293	1	4012919	4019508	-	2	3787,1031	0,5558	no
human_lncrna_fused_294	1	4014723	4017812	+	2	1968,21	0,3068	no
human_lncrna_fused_295	1	4042770	4042980	+	1	210	0	no
human_lncrna_fused_296	1	4047598	4048885	+	3	319,756,120	0,348,1167	no
human_lncrna_fused_297	1	4132556	4134125	+	2	326,298	0,1271	no
human_lncrna_fused_298	1	4136085	4137108	-	2	266,584	0,439	no
human_lncrna_fused_299	1	4146044	4147646	-	3	71,199,231	0,271,1371	no
human_lncrna_fused_300	1	4175527	4175899	-	1	372	0	no
human_lncrna_fused_301	1	4202221	4205816	+	3	221,246,903	0,1457,2692	no
human_lncrna_fused_302	1	4223025	4228231	-	3	649,425,136	0,1549,5070	no
human_lncrna_fused_303	1	4229629	4311995	+	3	2473,97,4392	0,29805,77974	no
human_lncrna_fused_304	1	4271738	4361970	+	3	96,135,301	0,7586,89931	yes
human_lncrna_fused_305	1	4271798	4273015	+	1	1217	0	no
human_lncrna_fused_306	1	4279331	4309206	+	2	128,1603	0,28272	no
human_lncrna_fused_307	1	4279437	4429843	+	9	22,606,36,572,309,1282,1871,555,108	0,132589,136114,136872,138361,142729,144556,146873,150298	no
human_lncrna_fused_308	1	4311909	4324547	+	6	583,35,237,428,101,694	0,3503,4262,10710,11298,11944	no
human_lncrna_fused_309	1	4317883	4319756	-	2	350,282	0,1591	yes
human_lncrna_fused_310	1	4409665	4410786	+	2	152,121	0,1000	no
human_lncrna_fused_311	1	4412050	4420272	+	2	4498,1588	0,6634	no
human_lncrna_fused_312	1	4429979	4461892	+	5	2270,223,151,129,390	0,4200,8948,31141,31523	no
human_lncrna_fused_313	1	4438927	4439737	+	5	37,78,74,74,110	0,74,311,551,700	no
human_lncrna_fused_314	1	4451594	4452005	+	2	315,41	0,370	no
human_lncrna_fused_315	1	4462534	4464801	-	2	454,1057	0,1210	no
human_lncrna_fused_316	1	4471407	4483281	+	5	82,123,299,97,84	0,922,10728,11534,11790	no
human_lncrna_fused_317	1	4479130	4484375	-	2	3220,183	0,5062	no
human_lncrna_fused_318	1	4481860	4484275	+	5	98,74,75,581,361	0,177,427,1010,2054	no
human_lncrna_fused_319	1	4483565	4489018	-	2	2267,925	0,4528	no
human_lncrna_fused_320	1	4487344	4488446	+	2	78,170	0,932	no
human_lncrna_fused_321	1	4542117	4544226	-	4	73,479,189,237	0,805,1501,1872	no
human_lncrna_fused_322	1	4544875	4552158	-	3	1754,316,55	0,6858,7228	no
human_lncrna_fused_323	1	4551043	4552363	-	2	208,258	0,1062	no
human_lncrna_fused_324	1	4551649	4556635	-	4	534,717,931,387	0,847,3530,4599	no
human_lncrna_fused_325	1	4551733	4552145	+	2	316,42	0,370	no
human_lncrna_fused_326	1	4560706	4587459	+	4	806,86,159,162	0,24868,26340,26591	no
human_lncrna_fused_327	1	4571480	4595063	+	9	150,327,128,300,97,371,2021,173,2012	0,989,3842,10795,11602,11857,12416,20939,21571	no
human_lncrna_fused_328	1	4582064	4583755	-	3	221,202,48	0,1415,1643	no
human_lncrna_fused_329	1	4583113	4589609	-	2	552,107	0,6389	no
human_lncrna_fused_330	1	4593946	4597682	+	11	229,246,165,74,74,386,134,74,342,74,74	0,644,1325,1590,1701,1908,2323,2523,2675,3360,3662	no
human_lncrna_fused_331	1	4601282	4617571	+	3	2493,401,84	0,6360,16205	yes
human_lncrna_fused_332	1	4603695	4608823	+	3	80,64,1181	0,3138,3947	yes
human_lncrna_fused_333	1	4605162	4608461	-	2	47,464	0,2835	yes
human_lncrna_fused_334	1	4605306	4606456	-	2	62,911	0,239	no
human_lncrna_fused_335	1	4615727	4618391	-	2	716,1847	0,817	yes
human_lncrna_fused_336	1	4627755	4628491	-	2	145,94	0,642	no
human_lncrna_fused_337	1	4652474	4654434	-	2	808,975	0,985	no
human_lncrna_fused_338	1	4668504	4669468	-	2	490,91	0,873	no
human_lncrna_fused_339	1	4679294	4684829	-	6	457,196,65,295,84,1401	0,575,1036,2271,3830,4134	no
human_lncrna_fused_340	1	4681565	4687022	-	6	175,484,385,913,295,45	0,1921,2478,3249,4247,5412	no
human_lncrna_fused_341	1	4692284	4694143	-	3	86,182,167	0,522,1692	no
human_lncrna_fused_342	1	4729623	4736432	-	4	3407,209,423,126	0,3913,5064,6683	no
human_lncrna_fused_343	1	4795241	4795728	+	1	487	0	no
human_lncrna_fused_344	1	4827177	4828363	-	2	422,621	0,565	no
human_lncrna_fused_345	1	4842847	4844035	-	2	727,85	0,1103	no
human_lncrna_fused_346	1	4870565	4936814	+	5	423,147,976,315,2361	0,2608,3031,61033,63888	no
human_lncrna_fused_347	1	4897861	4915660	+	6	120,104,106,57,95,55	0,593,3970,4328,5688,17744	no
human_lncrna_fused_348	1	4904514	4906985	+	2	1162,1297	0,1174	no
human_lncrna_fused_349	1	4945690	4950322	+	2	61,2590	0,2042	no
human_lncrna_fused_350	1	4957212	4958424	+	5	124,120,147,138,75	0,165,431,752,1137	no
human_lncrna_fused_351	1	4957417	4963226	-	2	4045,818	0,4991	yes
human_lncrna_fused_352	1	4957465	4958255	+	1	790	0	yes
human_lncrna_fused_353	1	4963953	4973298	-	3	136,136,192	0,464,9153	no
human_lncrna_fused_354	1	4973380	4981568	+	6	167,88,109,131,231,1088	0,914,1457,3581,4743,7100	no
human_lncrna_fused_355	1	4986318	4990759	-	4	111,123,49,168	0,1792,4120,4273	no
human_lncrna_fused_356	1	4986487	4990675	+	2	179,1561	0,2627	no
human_lncrna_fused_357	1	4997996	5020838	+	7	176,148,107,59,297,4801,104	0,598,3975,4333,5693,13003,22738	no
human_lncrna_fused_358	1	4998000	4998726	-	2	172,107	0,619	no
human_lncrna_fused_359	1	5031688	5035090	-	2	1051,370	0,3032	no
human_lncrna_fused_360	1	5084613	5122009	-	8	1956,123,48,233,86,2461,96,2433	0,3637,5966,6119,13661,13839,34761,34963	no
human_lncrna_fused_361	1	5100078	5135408	+	6	1433,41,476,91,1167,286	0,5616,12833,31721,32641,35044	no
human_lncrna_fused_362	1	5115630	5116473	+	1	843	0	no
human_lncrna_fused_363	1	5123498	5123845	+	2	242,74	0,273	no
human_lncrna_fused_364	1	5142686	5148302	+	2	584,1723	0,3893	no
human_lncrna_fused_365	1	5155569	5161662	-	3	339,336,192	0,1968,5901	no
human_lncrna_fused_366	1	5161305	5163530	+	2	379,1693	0,532	no
human_lncrna_fused_367	1	5197086	5221058	+	3	247,42,70	0,12821,23902	no
human_lncrna_fused_368	1	5254422	5257342	+	2	564,1174	0,1746	no
human_lncrna_fused_369	1	5294268	5298445	+	2	356,2494	0,1683	no
human_lncrna_fused_370	1	5301927	5307394	-	4	77,66,629,453	0,1400,2473,5014	yes
human_lncrna_fused_371	1	5307995	5311953	-	6	74,221,74,156,74,73	0,329,2559,2807,3079,3885	yes
human_lncrna_fused_372	1	5331455	5332668	+	2	159,599	0,614	no
human_lncrna_fused_373	1	5359986	5364754	-	2	2295,1342	0,3426	no
human_lncrna_fused_374	1	5426076	5434812	-	2	3852,4527	0,4209	yes
human_lncrna_fused_375	1	5426196	5429700	+	9	132,74,102,75,74,1548,483,75,121	0,198,321,545,672,919,2739,3243,3383	yes
human_lncrna_fused_376	1	5431680	5433871	+	8	74,75,95,75,165,540,74,75	0,112,229,398,582,773,1343,2116	no
human_lncrna_fused_377	1	5448813	5455021	-	3	257,96,2007	0,1723,4201	no
human_lncrna_fused_378	1	5456612	5471294	-	17	91,73,207,74,105,361,1841,162,158,75,195,75,240,113,75,187,235	0,818,945,1258,1402,1609,6391,8754,8979,9310,9696,9987,10155,10609,10875,14073,14447	no
human_lncrna_fused_379	1	5459688	5462080	-	2	130,444	0,1948	yes
human_lncrna_fused_380	1	5461022	5462398	+	1	1376	0	no
human_lncrna_fused_381	1	5462758	5463986	+	1	1228	0	no
human_lncrna_fused_382	1	5463003	5493057	-	8	357,6143,1396,2625,90,1787,120,303	0,2060,13488,15694,26110,26791,29484,29751	no
human_lncrna_fused_383	1	5465894	5469335	+	2	80,1268	0,2173	no
human_lncrna_fused_384	1	5474230	5485437	+	2	1677,416	0,10791	no
human_lncrna_fused_385	1	5480785	5482028	-	2	537,73	0,1170	no
human_lncrna_fused_386	1	5490540	5491585	+	2	508,445	0,600	yes
human_lncrna_fused_387	1	5492976	5494674	+	1	1698	0	no
human_lncrna_fused_388	1	5509954	5590882	-	2	208,155	0,80773	no
human_lncrna_fused_389	1	5559601	5565041	-	2	823,1872	0,3568	no
human_lncrna_fused_390	1	5561008	5563361	-	2	1247,192	0,2161	no
human_lncrna_fused_391	1	5561707	5668296	-	4	547,186,209,156	0,1462,25660,106433	no
human_lncrna_fused_392	1	5573629	5598838	-	4	2458,2238,71,264	0,3005,5342,24945	no
human_lncrna_fused_393	1	5573629	5752315	-	2	5412,77	0,178609	no
human_lncrna_fused_394	1	5597101	5598815	+	2	726,553	0,1161	no
human_lncrna_fused_395	1	5622341	5622974	-	1	633	0	no
human_lncrna_fused_396	1	5664011	5668707	-	2	873,44	0,4652	no
human_lncrna_fused_397	1	5686026	5688770	+	9	74,165,280,321,74,74,52,73,122	0,434,734,1048,1478,1600,1737,2487,2622	no
human_lncrna_fused_398	1	5692044	5695013	-	2	1593,1043	0,1926	no
human_lncrna_fused_399	1	5703409	5705789	+	10	207,74,183,74,136,225,74,74,246,257	0,405,508,849,953,1147,1467,1585,1694,2123	no
human_lncrna_fused_400	1	5708201	5709773	-	2	865,203	0,1369	no
human_lncrna_fused_401	1	5733595	5735052	-	2	958,22	0,1435	no
human_lncrna_fused_402	1	5737684	5738842	-	2	821,114	0,1044	no
human_lncrna_fused_403	1	5760182	5774121	-	6	3102,60,402,1674,1942,214	0,4395,4892,6476,11178,13725	no
human_lncrna_fused_404	1	5833793	5838277	+	9	74,104,73,74,74,211,121,73,130	0,1057,1508,2844,2976,3166,3558,3951,4354	no
human_lncrna_fused_405	1	5847899	5850469	+	2	76,235	0,2335	no
human_lncrna_fused_406	1	5852482	5853505	+	2	19,880	0,143	no
human_lncrna_fused_407	1	5859373	5859915	-	1	542	0	yes
human_lncrna_fused_408	1	5892063	5902370	+	2	187,145	0,10162	no
human_lncrna_fused_409	1	5911990	5918174	+	3	41,92,400	0,1907,5784	no
human_lncrna_fused_410	1	6076767	6078512	-	1	1745	0	yes
human_lncrna_fused_411	1	6160397	6162017	+	2	38,1210	0,410	no
human_lncrna_fused_412	1	6178820	6185019	+	2	162,520	0,5679	no
human_lncrna_fused_413	1	6189877	6190511	+	1	634	0	yes
human_lncrna_fused_414	1	6236185	6241657	+	3	1160,401,3437	0,1284,2035	yes
human_lncrna_fused_415	1	6393767	6400294	+	1	6527	0	no
human_lncrna_fused_416	1	6395215	6401385	-	2	133,231	0,5939	no
human_lncrna_fused_417	1	6399888	6400678	-	2	460,160	0,630	no
human_lncrna_fused_418	1	6443033	6447006	-	2	136,95	0,3878	no
human_lncrna_fused_419	1	6444682	6447224	-	2	981,313	0,2229	yes
human_lncrna_fused_420	1	6477828	6481561	+	1	3733	0	no
human_lncrna_fused_421	1	6485041	6496384	+	4	126,534,354,347	0,2506,5608,10996	yes
human_lncrna_fused_422	1	6547904	6548619	+	2	229,172	0,543	yes
human_lncrna_fused_423	1	6567539	6569976	-	2	159,121	0,2316	no
human_lncrna_fused_424	1	6582299	6585301	-	1	3002	0	yes
human_lncrna_fused_425	1	6604345	6605804	+	1	1459	0	no
human_lncrna_fused_426	1	6607256	6608687	+	2	454,256	0,1175	no
human_lncrna_fused_427	1	6647223	6652599	+	4	258,1472,86,293	0,1300,2890,5083	yes
human_lncrna_fused_428	1	6724604	6730597	+	4	251,497,1678,879	0,811,1332,5114	no
human_lncrna_fused_429	1	6767953	6770038	+	3	809,50,128	0,1773,1957	no
human_lncrna_fused_430	1	6781088	6784982	-	1	3894	0	no
human_lncrna_fused_431	1	6782261	6784843	+	3	63,425,188	0,1596,2394	no
human_lncrna_fused_432	1	6783714	6785028	-	2	509,372	0,942	no
human_lncrna_fused_433	1	6834332	6834618	-	1	286	0	no
human_lncrna_fused_434	1	6934843	6935389	-	2	88,343	0,203	no
human_lncrna_fused_435	1	6938001	6941918	-	2	1222,557	0,3360	no
human_lncrna_fused_436	1	7007079	7014616	-	2	1618,366	0,7171	no
human_lncrna_fused_437	1	7092169	7097219	-	2	1934,174	0,4876	yes
human_lncrna_fused_438	1	7227237	7231444	-	2	2831,968	0,3239	yes
human_lncrna_fused_439	1	7329846	7333995	-	2	272,100	0,4049	no
human_lncrna_fused_440	1	7331997	7334753	-	2	1984,65	0,2691	no
human_lncrna_fused_441	1	7379310	7390509	-	6	753,704,239,507,101,851	0,838,3175,8676,10029,10348	no
human_lncrna_fused_442	1	7381874	7384651	-	2	849,409	0,2368	no
human_lncrna_fused_443	1	7440570	7441555	-	3	278,108,276	0,504,709	no
human_lncrna_fused_444	1	7489114	7490006	-	1	892	0	yes
human_lncrna_fused_445	1	7493647	7506276	-	4	496,865,437,502	0,607,3044,12127	no
human_lncrna_fused_446	1	7498750	7500565	-	3	419,514,410	0,581,1405	no
human_lncrna_fused_447	1	7505334	7515421	-	4	2761,70,28,171	0,3749,9686,9916	yes
human_lncrna_fused_448	1	7581449	7588011	-	2	735,409	0,6153	yes
human_lncrna_fused_449	1	7582581	7592417	-	3	86,643,108	0,6398,9728	no
human_lncrna_fused_450	1	7614833	7621399	-	4	2605,1559,122,954	0,2889,4657,5612	yes
human_lncrna_fused_451	1	7693123	7694844	-	1	1721	0	no
human_lncrna_fused_452	1	7698302	7698872	-	1	570	0	yes
human_lncrna_fused_453	1	7700703	7700970	-	1	267	0	yes
human_lncrna_fused_454	1	7701644	7704895	-	4	83,1640,199,219	0,736,2392,3032	yes
human_lncrna_fused_455	1	7701844	7703145	-	2	809,39	0,1262	yes
human_lncrna_fused_456	1	7719150	7719441	-	1	291	0	no
human_lncrna_fused_457	1	7772176	7772599	-	1	423	0	no
human_lncrna_fused_458	1	7851007	7851316	+	1	309	0	yes
human_lncrna_fused_459	1	7863434	7872023	-	2	760,1620	0,6969	no
human_lncrna_fused_460	1	7864583	7865763	-	2	303,428	0,752	no
human_lncrna_fused_461	1	7905435	7913300	-	2	950,119	0,7746	yes
human_lncrna_fused_462	1	7941005	7941601	+	1	596	0	no
human_lncrna_fused_463	1	7942371	7942726	+	1	355	0	no
human_lncrna_fused_464	1	7947632	7947860	-	1	228	0	no
human_lncrna_fused_465	1	7949338	7952018	+	2	670,205	0,2475	no
human_lncrna_fused_466	1	7953291	7954187	-	1	896	0	yes
human_lncrna_fused_467	1	7985884	8007559	+	8	144,538,117,122,1905,1047,444,3001	0,5025,8663,10437,13190,16030,18075,18674	yes
human_lncrna_fused_468	1	7998186	7999934	-	2	181,862	0,886	no
human_lncrna_fused_469	1	8002727	8007469	-	2	1676,1055	0,3687	yes
human_lncrna_fused_470	1	8007597	8011726	+	1	4129	0	yes
human_lncrna_fused_471	1	8020789	8021540	+	1	751	0	yes
human_lncrna_fused_472	1	8022750	8023514	+	1	764	0	yes
human_lncrna_fused_473	1	8026388	8127110	+	5	2997,1356,175,180,5637	0,50528,51888,89436,95085	yes
human_lncrna_fused_474	1	8050593	8061428	-	2	741,244	0,10591	no
human_lncrna_fused_475	1	8057244	8058463	-	2	697,103	0,1116	no
human_lncrna_fused_476	1	8061503	8062574	+	1	1071	0	no
human_lncrna_fused_477	1	8075425	8085650	-	2	691,455	0,9770	no
human_lncrna_fused_478	1	8077401	8249082	+	21	168,677,103,142,200,874,1274,32,207,109,756,54,133,139,21,122,167,1010,110,2543,469	0,44072,88660,104965,123967,124601,126083,128738,131265,133085,134681,137223,137677,142956,161473,161687,162555,163062,166789,167106,171212	yes
human_lncrna_fused_479	1	8110722	8113392	-	2	283,51	0,2619	no
human_lncrna_fused_480	1	8126211	8127069	-	1	858	0	yes
human_lncrna_fused_481	1	8129154	8148053	-	4	84,5788,123,582	0,3419,14360,18317	no
human_lncrna_fused_482	1	8131258	8137797	+	4	202,110,55,133	0,1814,5952,6406	no
human_lncrna_fused_483	1	8140776	8143116	-	2	344,133	0,2207	no
human_lncrna_fused_484	1	8154042	8155142	+	1	1100	0	yes
human_lncrna_fused_485	1	8182242	8203710	-	23	594,74,73,74,74,74,74,84,75,73,89,114,74,74,74,244,74,74,1157,74,85,122,75	0,871,1034,1234,1478,3743,3882,12129,12560,13033,13847,13960,14219,14400,17394,17700,18283,18865,19511,20847,21014,21192,21393	yes
human_lncrna_fused_486	1	8189823	8192770	+	4	508,280,73,214	0,1392,2358,2733	yes
human_lncrna_fused_487	1	8191695	8194889	+	2	58,902	0,2292	yes
human_lncrna_fused_488	1	8197155	8204660	-	2	995,1540	0,5965	no
human_lncrna_fused_489	1	8201368	8202321	+	1	953	0	no
human_lncrna_fused_490	1	8218189	8220529	-	2	344,134	0,2206	yes
human_lncrna_fused_491	1	8220327	8227098	-	3	199,164,229	0,4962,6542	yes
human_lncrna_fused_492	1	8238934	8240679	+	1	1745	0	no
human_lncrna_fused_493	1	8255852	8260230	-	4	751,256,141,136	0,1605,3995,4242	no
human_lncrna_fused_494	1	8257173	8298437	+	5	271,284,20,37,4055	0,2536,23829,25348,37209	no
human_lncrna_fused_495	1	8257440	8258121	+	1	681	0	no
human_lncrna_fused_496	1	8267403	8271703	+	3	328,7,70	0,423,4230	yes
human_lncrna_fused_497	1	8274548	8294643	+	2	80,261	0,19834	no
human_lncrna_fused_498	1	8275123	8275378	-	1	255	0	no
human_lncrna_fused_499	1	8295953	8298564	-	2	2249,255	0,2356	no
human_lncrna_fused_500	1	8297743	8304856	+	2	198,157	0,6956	no
human_lncrna_fused_501	1	8312029	8315535	-	2	337,127	0,3379	no
human_lncrna_fused_502	1	8320138	8321167	-	2	552,465	0,564	no
human_lncrna_fused_503	1	8322633	8324305	-	1	1672	0	no
human_lncrna_fused_504	1	8404023	8405875	+	2	130,1599	0,253	no
human_lncrna_fused_505	1	8424599	8435791	+	5	102,359,579,2949,1222	0,800,3410,5213,9970	yes
human_lncrna_fused_506	1	8480166	8482405	+	2	450,1107	0,1132	no
human_lncrna_fused_507	1	8512652	8513021	+	1	369	0	no
human_lncrna_fused_508	1	8729618	8738797	+	2	297,5273	0,3906	no
human_lncrna_fused_509	1	8750430	8751087	+	1	657	0	no
human_lncrna_fused_510	1	8760282	8781155	+	1	20873	0	no
human_lncrna_fused_511	1	8781404	8786129	+	1	4725	0	no
human_lncrna_fused_512	1	8788862	8789084	+	1	222	0	no
human_lncrna_fused_513	1	8798474	8799506	+	2	217,198	0,834	no
human_lncrna_fused_514	1	8805859	8807051	+	2	79,274	0,918	no
human_lncrna_fused_515	1	8820516	8822303	+	1	1787	0	no
human_lncrna_fused_516	1	8831006	8831375	+	1	369	0	yes
human_lncrna_fused_517	1	8838334	8858457	+	2	305,4095	0,16028	no
human_lncrna_fused_518	1	8856776	8860177	+	2	956,976	0,2425	no
human_lncrna_fused_519	1	8858112	8859914	-	1	1802	0	no
human_lncrna_fused_520	1	8879190	8885966	+	1	6776	0	yes
human_lncrna_fused_521	1	8893408	8894151	+	1	743	0	no
human_lncrna_fused_522	1	8893838	8894603	+	3	6,41,666	0,54,99	no
human_lncrna_fused_523	1	8907392	8907744	-	1	352	0	no
human_lncrna_fused_524	1	8927978	8928192	+	2	144,68	0,146	no
human_lncrna_fused_525	1	8960103	8962051	-	2	565,241	0,1707	no
human_lncrna_fused_526	1	8979577	8979874	-	1	297	0	no
human_lncrna_fused_527	1	8984942	8986681	-	1	1739	0	no
human_lncrna_fused_528	1	8989578	8990373	-	1	795	0	no
human_lncrna_fused_529	1	8999266	9000115	-	1	849	0	no
human_lncrna_fused_530	1	9006639	9009607	+	3	670,315,1102	0,746,1866	no
human_lncrna_fused_531	1	9052299	9052891	+	1	592	0	no
human_lncrna_fused_532	1	9088512	9572901	-	2	243,293	0,484096	no
human_lncrna_fused_533	1	9104798	9115568	+	3	105,287,1589	0,1309,9181	yes
human_lncrna_fused_534	1	9114947	9115838	+	2	105,451	0,440	yes
human_lncrna_fused_535	1	9147639	9158154	+	2	2753,7601	0,2914	yes
human_lncrna_fused_536	1	9147856	9202619	-	10	3979,130,161,43,545,2762,238,121,1996,42	0,9688,11767,14151,19964,31774,34986,35773,49054,54721	yes
human_lncrna_fused_537	1	9147896	9151741	+	2	1058,2059	0,1786	no
human_lncrna_fused_538	1	9152409	9152972	-	1	563	0	no
human_lncrna_fused_539	1	9164469	9169370	+	2	1303,1399	0,3502	no
human_lncrna_fused_540	1	9181548	9198866	+	3	6241,293,7474	0,9285,9844	yes
human_lncrna_fused_541	1	9199010	9203729	+	3	2586,313,1360	0,2675,3359	yes
human_lncrna_fused_542	1	9233183	9234607	-	1	1424	0	no
human_lncrna_fused_543	1	9238212	9243229	-	3	382,683,724	0,3378,4293	yes
human_lncrna_fused_544	1	9258492	9260879	-	3	376,28,1002	0,1323,1385	no
human_lncrna_fused_545	1	9274637	9277270	-	3	47,879,1271	0,370,1362	no
human_lncrna_fused_546	1	9347656	9349968	-	2	1192,1089	0,1223	no
human_lncrna_fused_547	1	9376623	9383035	+	6	367,74,116,74,157,73	0,5167,5489,5913,6112,6339	no
human_lncrna_fused_548	1	9410349	9417950	-	3	710,1136,468	0,3101,7133	no
human_lncrna_fused_549	1	9414561	9454857	-	10	25,1032,2661,76,155,809,2652,77,185,24	0,7622,10160,14279,14359,29671,32201,35156,35504,40272	yes
human_lncrna_fused_550	1	9419243	9430665	+	2	764,2587	0,8835	no
human_lncrna_fused_551	1	9421097	9439115	-	3	3483,139,107	0,5023,17911	no
human_lncrna_fused_552	1	9423309	9426082	-	2	826,276	0,2497	no
human_lncrna_fused_553	1	9426291	9440564	-	3	1090,24,106	0,2629,14167	no
human_lncrna_fused_554	1	9428510	9449817	+	4	184,159,4596,625	0,10238,15744,20682	yes
human_lncrna_fused_555	1	9438213	9445103	+	3	158,30,849	0,752,6041	no
human_lncrna_fused_556	1	9452283	9452818	+	2	68,356	0,179	yes
human_lncrna_fused_557	1	9466662	9467383	-	2	307,274	0,447	yes
human_lncrna_fused_558	1	9500285	9505487	-	5	1390,504,28,321,27	0,2782,4425,4516,5175	no
human_lncrna_fused_559	1	9595012	9610156	-	2	294,235	0,14909	yes
human_lncrna_fused_560	1	9616714	9622313	+	3	3958,660,760	0,4101,4839	yes
human_lncrna_fused_561	1	9616723	9622208	-	2	250,1208	0,4277	yes
human_lncrna_fused_562	1	9638796	9642482	-	2	2311,784	0,2902	no
human_lncrna_fused_563	1	9642585	9643448	-	1	863	0	no
human_lncrna_fused_564	1	9652609	9654586	-	2	1434,389	0,1588	no
human_lncrna_fused_565	1	9660827	9662626	-	2	91,330	0,1469	no
human_lncrna_fused_566	1	9672401	9689418	-	5	318,2239,3355,842,1105	0,3001,5380,14932,15912	yes
human_lncrna_fused_567	1	9675402	9687564	-	2	11030,1012	0,11150	no
human_lncrna_fused_568	1	9701164	9703721	-	2	46,914	0,1643	no
human_lncrna_fused_569	1	9738451	9739827	+	1	1376	0	yes
human_lncrna_fused_570	1	9770905	9772741	+	1	1836	0	yes
human_lncrna_fused_571	1	9780821	9781240	+	2	79,167	0,252	no
human_lncrna_fused_572	1	9825186	9826302	+	2	429,351	0,765	no
human_lncrna_fused_573	1	9826288	9828271	-	1	1983	0	no
human_lncrna_fused_574	1	9827470	9846395	+	3	686,42,109	0,16324,18816	yes
human_lncrna_fused_575	1	9843183	9844250	-	2	861,63	0,1004	no
human_lncrna_fused_576	1	9900614	9908034	+	3	377,105,278	0,3686,7142	no
human_lncrna_fused_577	1	9901459	9902116	+	2	113,93	0,564	no
human_lncrna_fused_578	1	9907324	9909728	+	1	2404	0	no
human_lncrna_fused_579	1	9920715	9921421	+	2	429,198	0,508	yes
human_lncrna_fused_580	1	9951231	9960832	-	4	66,130,94,118	0,1108,4590,9483	no
human_lncrna_fused_581	1	9985501	9989830	-	2	2299,347	0,3982	yes
human_lncrna_fused_582	1	9987638	10076499	-	2	1204,90	0,88771	no
human_lncrna_fused_583	1	10018026	10018534	-	2	198,43	0,465	no
human_lncrna_fused_584	1	10030811	10032742	+	1	1931	0	no
human_lncrna_fused_585	1	10054444	10054781	-	1	337	0	no
human_lncrna_fused_586	1	10181299	10189905	-	2	5530,170	0,8436	no
human_lncrna_fused_587	1	10209168	10210342	-	2	40,623	0,551	no
human_lncrna_fused_588	1	10233732	10235873	-	2	585,1420	0,721	no
human_lncrna_fused_589	1	10247242	10260138	-	2	1657,305	0,12591	no
human_lncrna_fused_590	1	10339025	10354361	-	2	51,914	0,14422	no
human_lncrna_fused_591	1	10355651	10357297	-	2	174,51	0,1595	no
human_lncrna_fused_592	1	10357989	10361459	-	2	1166,38	0,3432	no
human_lncrna_fused_593	1	10366381	10366722	-	1	341	0	no
human_lncrna_fused_594	1	10381905	10386541	-	2	96,304	0,4332	no
human_lncrna_fused_595	1	10381976	10383105	-	2	48,871	0,258	no
human_lncrna_fused_596	1	10382187	10384003	-	2	343,1134	0,682	yes
human_lncrna_fused_597	1	10384627	10387150	-	2	344,1048	0,1475	no
human_lncrna_fused_598	1	10386117	10389926	-	1	3809	0	yes
human_lncrna_fused_599	1	10390001	10390296	+	1	295	0	no
human_lncrna_fused_600	1	10395415	10396041	+	2	108,192	0,434	no
human_lncrna_fused_601	1	10395617	10397432	+	2	759,610	0,1205	yes
human_lncrna_fused_602	1	10395890	10397682	-	2	746,746	0,1046	yes
human_lncrna_fused_603	1	10409772	10410188	-	1	416	0	yes
human_lncrna_fused_604	1	10454563	10456496	+	2	27,704	0,1229	yes
human_lncrna_fused_605	1	10464046	10464313	+	1	267	0	no
human_lncrna_fused_606	1	10468588	10468890	+	1	302	0	no
human_lncrna_fused_607	1	10549549	10605377	-	7	28,95,209,50,56,117,54	0,25424,40190,45004,48126,52751,55774	no
human_lncrna_fused_608	1	10595072	10595279	-	1	207	0	no
human_lncrna_fused_609	1	10612222	10616452	-	2	2791,83	0,4147	no
human_lncrna_fused_610	1	10620778	10621137	-	1	359	0	no
human_lncrna_fused_611	1	10635366	10636236	+	1	870	0	yes
human_lncrna_fused_612	1	10640276	10641699	+	1	1423	0	yes
human_lncrna_fused_613	1	10643880	10644094	+	1	214	0	yes
human_lncrna_fused_614	1	10657650	10657951	+	1	301	0	no
human_lncrna_fused_615	1	10663607	10664768	+	1	1161	0	no
human_lncrna_fused_616	1	10698662	10698918	+	1	256	0	no
human_lncrna_fused_617	1	10714347	10714563	+	1	216	0	no
human_lncrna_fused_618	1	10729185	10729566	+	1	381	0	no
human_lncrna_fused_619	1	10770430	10771939	+	3	57,282,236	0,342,1273	no
human_lncrna_fused_620	1	10775123	10776318	+	2	174,308	0,887	no
human_lncrna_fused_621	1	10778597	10779171	+	1	574	0	no
human_lncrna_fused_622	1	10787939	10788141	+	1	202	0	no
human_lncrna_fused_623	1	10800843	10805477	-	2	938,24	0,4610	no
human_lncrna_fused_624	1	10805887	10815674	-	3	5522,970,82	0,6540,9705	no
human_lncrna_fused_625	1	10828103	10828378	-	1	275	0	no
human_lncrna_fused_626	1	10828103	10828378	+	1	275	0	no
human_lncrna_fused_627	1	10834965	10837140	-	2	1509,62	0,2113	no
human_lncrna_fused_628	1	10865351	10865554	+	1	203	0	no
human_lncrna_fused_629	1	10865461	10866873	-	2	80,343	0,1069	no
human_lncrna_fused_630	1	10895760	10895998	+	1	238	0	no
human_lncrna_fused_631	1	10900736	10901740	-	2	284,623	0,381	no
human_lncrna_fused_632	1	10909907	10939662	-	9	2093,361,132,254,220,186,56,199,96	0,2941,3846,7089,8606,10302,27208,28957,29659	yes
human_lncrna_fused_633	1	10916998	10921302	+	2	903,265	0,4039	yes
human_lncrna_fused_634	1	10944075	10947605	+	3	294,107,657	0,491,2873	no
human_lncrna_fused_635	1	10952344	10953115	+	1	771	0	no
human_lncrna_fused_636	1	10983406	10983841	+	1	435	0	no
human_lncrna_fused_637	1	10997448	10999058	-	1	1610	0	no
human_lncrna_fused_638	1	10999455	11000648	-	1	1193	0	no
human_lncrna_fused_639	1	11017983	11021196	-	2	19,394	0,2819	yes
human_lncrna_fused_640	1	11049921	11054284	+	3	3639,215,278	0,3706,4085	yes
human_lncrna_fused_641	1	11060205	11066270	+	1	6065	0	no
human_lncrna_fused_642	1	11099675	11102105	+	4	45,28,121,305	0,207,289,2125	no
human_lncrna_fused_643	1	11143703	11149538	+	5	54,90,59,126,268	0,195,721,1450,5567	no
human_lncrna_fused_644	1	11262816	11263570	+	1	754	0	no
human_lncrna_fused_645	1	11270041	11270278	-	1	237	0	no
human_lncrna_fused_646	1	11272441	11272974	-	1	533	0	no
human_lncrna_fused_647	1	11278615	11279351	-	2	253,184	0,552	yes
human_lncrna_fused_648	1	11296049	11299575	-	2	1423,1776	0,1750	yes
human_lncrna_fused_649	1	11301559	11302278	+	1	719	0	no
human_lncrna_fused_650	1	11307829	11309852	+	1	2023	0	no
human_lncrna_fused_651	1	11311733	11319093	-	3	671,271,87	0,2871,7273	yes
human_lncrna_fused_652	1	11337766	11338019	-	1	253	0	no
human_lncrna_fused_653	1	11338211	11365056	+	6	1263,236,176,144,57,921	0,12486,19713,24370,25571,25924	no
human_lncrna_fused_654	1	11338218	11339959	-	1	1741	0	no
human_lncrna_fused_655	1	11354639	11356799	+	7	73,92,152,89,427,74,74	0,124,240,760,1236,1900,2086	yes
human_lncrna_fused_656	1	11372704	11378687	+	3	375,147,1401	0,3190,4582	no
human_lncrna_fused_657	1	11373499	11374707	-	3	149,25,723	0,349,485	no
human_lncrna_fused_658	1	11384476	11385050	+	2	147,79	0,495	no
human_lncrna_fused_659	1	11384946	11388401	+	3	130,166,331	0,2873,3124	no
human_lncrna_fused_660	1	11386562	11398608	+	4	1665,853,343,602	0,5609,8472,11444	no
human_lncrna_fused_661	1	11425256	11425821	-	1	565	0	no
human_lncrna_fused_662	1	11426747	11429231	+	2	102,283	0,2201	no
human_lncrna_fused_663	1	11428543	11429060	-	2	73,142	0,375	no
human_lncrna_fused_664	1	11443835	11454416	+	2	289,285	0,10296	no
human_lncrna_fused_665	1	11450278	11450659	+	1	381	0	no
human_lncrna_fused_666	1	11450278	11452838	-	1	2560	0	no
human_lncrna_fused_667	1	11452174	11454254	-	2	1015,127	0,1953	yes
human_lncrna_fused_668	1	11455558	11457575	-	3	96,903,74	0,365,1943	no
human_lncrna_fused_669	1	11455584	11458624	+	3	46,91,1060	0,282,1980	no
human_lncrna_fused_670	1	11476265	11478724	-	2	116,809	0,1650	no
human_lncrna_fused_671	1	11495944	11500384	-	4	411,341,73,998	0,2409,2813,3442	no
human_lncrna_fused_672	1	11540079	11541228	+	1	1149	0	no
human_lncrna_fused_673	1	11552999	11580190	+	3	4521,100,103	0,4878,27088	no
human_lncrna_fused_674	1	11609468	11614336	+	4	647,186,1176,267	0,2325,3321,4601	yes
human_lncrna_fused_675	1	11623557	11643416	+	2	53,2041	0,17818	yes
human_lncrna_fused_676	1	11667798	11671222	-	2	27,466	0,2958	yes
human_lncrna_fused_677	1	11670202	11670597	-	1	395	0	yes
human_lncrna_fused_678	1	11686543	11688420	+	2	230,407	0,1470	no
human_lncrna_fused_679	1	11686991	11689103	+	2	66,660	0,1452	no
human_lncrna_fused_680	1	11726386	11731863	-	2	158,134	0,5343	yes
human_lncrna_fused_681	1	11734697	11736689	-	2	1386,454	0,1538	no
human_lncrna_fused_682	1	11743644	11743962	-	1	318	0	no
human_lncrna_fused_683	1	11750771	11754424	-	1	3653	0	yes
human_lncrna_fused_684	1	11779122	11779619	-	1	497	0	no
human_lncrna_fused_685	1	11822801	11823281	-	2	386,43	0,437	yes
human_lncrna_fused_686	1	11853074	11856399	+	2	263,53	0,3272	no
human_lncrna_fused_687	1	11891019	11892960	+	2	298,901	0,1040	no
human_lncrna_fused_688	1	11893780	11924541	+	3	317,193,72	0,1584,30689	no
human_lncrna_fused_689	1	11907940	11915611	+	3	445,96,2909	0,3553,4762	yes
human_lncrna_fused_690	1	11908150	11909330	+	1	1180	0	yes
human_lncrna_fused_691	1	11914998	11916765	-	2	443,245	0,1522	yes
human_lncrna_fused_692	1	11979521	11980100	+	1	579	0	yes
human_lncrna_fused_693	1	11979532	11980127	-	1	595	0	yes
human_lncrna_fused_694	1	12022442	12028720	-	2	390,5803	0,475	yes
human_lncrna_fused_695	1	12036741	12037014	-	1	273	0	no
human_lncrna_fused_696	1	12052467	12056771	+	2	45,593	0,3711	no
human_lncrna_fused_697	1	12053719	12063104	-	2	3082,30	0,9355	no
human_lncrna_fused_698	1	12080292	12080547	-	1	255	0	no
human_lncrna_fused_699	1	12088441	12092264	-	4	311,473,144,264	0,579,2668,3559	no
human_lncrna_fused_700	1	12152084	12164482	-	3	1230,135,28	0,11345,12370	no
human_lncrna_fused_701	1	12160710	12161969	-	1	1259	0	no
human_lncrna_fused_702	1	12183937	12184358	-	1	421	0	no
human_lncrna_fused_703	1	12220793	12221109	-	1	316	0	no
human_lncrna_fused_704	1	12356658	12377195	-	4	746,107,195,1124	0,2190,12092,19413	yes
human_lncrna_fused_705	1	12409604	12416197	-	5	233,1258,229,2898,976	0,290,2146,2584,5617	no
human_lncrna_fused_706	1	12465442	12467911	-	2	403,465	0,2004	no
human_lncrna_fused_707	1	12519460	12534871	+	2	1230,81	0,15330	no
human_lncrna_fused_708	1	12525572	12536986	+	3	55,350,8937	0,1871,2477	no
human_lncrna_fused_709	1	12530392	12543683	+	2	25,2754	0,10537	no
human_lncrna_fused_710	1	12543651	12544615	+	1	964	0	no
human_lncrna_fused_711	1	12551588	12554097	-	3	801,156,77	0,1320,2432	yes
human_lncrna_fused_712	1	12556486	12556835	-	2	187,77	0,272	no
human_lncrna_fused_713	1	12618433	12620070	+	1	1637	0	yes
human_lncrna_fused_714	1	12618898	12619244	-	1	346	0	yes
human_lncrna_fused_715	1	12620335	12623866	+	3	319,1785,1156	0,495,2375	yes
human_lncrna_fused_716	1	12624208	12624630	+	1	422	0	yes
human_lncrna_fused_717	1	12626509	12631396	-	2	72,455	0,4432	yes
human_lncrna_fused_718	1	12628665	12631395	+	2	803,821	0,1909	no
human_lncrna_fused_719	1	12683086	12692557	+	2	309,594	0,8877	no
human_lncrna_fused_720	1	12702740	12713912	-	2	1226,897	0,10275	yes
human_lncrna_fused_721	1	12713015	12754854	-	2	240,66	0,41773	no
human_lncrna_fused_722	1	12741672	12746171	-	2	117,161	0,4338	no
human_lncrna_fused_723	1	12745187	12745661	-	2	254,124	0,350	no
human_lncrna_fused_724	1	12808104	12813144	+	4	454,796,1915,1420	0,550,1703,3620	no
human_lncrna_fused_725	1	12822685	12823223	-	2	257,188	0,350	no
human_lncrna_fused_726	1	12832635	12833244	+	1	609	0	no
human_lncrna_fused_727	1	12908049	12908259	+	1	210	0	no
human_lncrna_fused_728	1	13079328	13079808	+	2	124,260	0,220	no
human_lncrna_fused_729	1	13104402	13105689	-	2	579,312	0,975	no
human_lncrna_fused_730	1	13141027	13145138	+	2	649,1222	0,2889	no
human_lncrna_fused_731	1	13146980	13147460	-	2	260,124	0,356	no
human_lncrna_fused_732	1	13242700	13242945	-	2	44,169	0,76	no
human_lncrna_fused_733	1	13279805	13280292	-	2	256,123	0,364	no
human_lncrna_fused_734	1	13324038	13324518	+	2	124,260	0,220	no
human_lncrna_fused_735	1	13328051	13328267	+	1	216	0	no
human_lncrna_fused_736	1	13408230	13435993	-	2	631,22	0,27741	yes
human_lncrna_fused_737	1	13487370	13493149	+	4	502,102,649,364	0,1369,2090,5415	yes
human_lncrna_fused_738	1	13514015	13516634	+	2	530,464	0,2155	no
human_lncrna_fused_739	1	13529897	13533125	-	2	45,962	0,2266	no
human_lncrna_fused_740	1	13555001	13555694	+	2	288,81	0,612	no
human_lncrna_fused_741	1	13575029	13577499	-	3	1192,226,461	0,1370,2009	no
human_lncrna_fused_742	1	13594587	13595006	-	2	243,13	0,406	no
human_lncrna_fused_743	1	13623568	13624238	-	1	670	0	no
human_lncrna_fused_744	1	13639026	13643513	+	2	267,2116	0,2371	no
human_lncrna_fused_745	1	13657273	13675252	+	3	1078,1244,1049	0,13200,16930	yes
human_lncrna_fused_746	1	13657309	13660538	-	2	46,962	0,2267	yes
human_lncrna_fused_747	1	13687065	13692004	-	3	272,91,225	0,1670,4714	no
human_lncrna_fused_748	1	13692555	13700195	-	2	1166,2382	0,5258	yes
human_lncrna_fused_749	1	13693153	13700625	-	2	7044,325	0,7147	no
human_lncrna_fused_750	1	13696912	13698781	+	1	1869	0	no
human_lncrna_fused_751	1	13710763	13715177	-	2	23,1019	0,3395	no
human_lncrna_fused_752	1	13737560	13749160	-	2	122,1262	0,10338	no
human_lncrna_fused_753	1	13750053	13768078	-	1	18025	0	no
human_lncrna_fused_754	1	13782922	13785039	-	1	2117	0	yes
human_lncrna_fused_755	1	13825643	13830455	-	3	3020,218,170	0,3845,4642	no
human_lncrna_fused_756	1	13828310	13843113	+	2	929,81	0,14722	no
human_lncrna_fused_757	1	13888841	14221260	+	4	43,106,53,73	0,327539,330656,332346	yes
human_lncrna_fused_758	1	13928199	13928531	-	3	92,105,47	0,134,285	no
human_lncrna_fused_759	1	13972257	13983742	-	3	4376,204,2252	0,8525,9233	no
human_lncrna_fused_760	1	14012424	14052186	-	4	2032,85,148,275	0,4559,11061,39487	no
human_lncrna_fused_761	1	14046754	14049207	-	2	810,553	0,1900	no
human_lncrna_fused_762	1	14076258	14079113	-	3	1346,288,21	0,2288,2834	no
human_lncrna_fused_763	1	14094477	14095705	-	2	217,65	0,1163	no
human_lncrna_fused_764	1	14126403	14141015	-	2	11174,200	0,14412	no
human_lncrna_fused_765	1	14195159	14304481	-	13	300,6167,76,332,241,831,325,23,331,926,130,187,448	0,20782,27055,27767,47987,63708,81183,82820,86877,87474,107649,108581,108874	yes
human_lncrna_fused_766	1	14210731	14215388	-	2	3318,1166	0,3491	no
human_lncrna_fused_767	1	14221540	14223610	-	2	425,155	0,1915	no
human_lncrna_fused_768	1	14335391	14420107	-	8	3627,234,4667,301,179,1095,46,614	0,10845,13084,26722,52771,55092,74014,84102	yes
human_lncrna_fused_769	1	14511348	14517312	-	3	1590,154,308	0,5412,5656	no
human_lncrna_fused_770	1	14543455	14552564	-	3	2319,252,240	0,6464,8869	no
human_lncrna_fused_771	1	14553667	14556062	-	7	74,73,74,54,161,144,168	0,280,610,1003,1172,1574,2227	no
human_lncrna_fused_772	1	14596645	14598438	-	2	192,546	0,1247	yes
human_lncrna_fused_773	1	14651681	14656545	-	3	265,121,79	0,1371,4785	no
human_lncrna_fused_774	1	14653077	14655350	-	2	1490,148	0,2125	no
human_lncrna_fused_775	1	14692128	14692613	-	2	279,47	0,438	no
human_lncrna_fused_776	1	14774117	14777821	-	3	166,1258,287	0,352,3417	no
human_lncrna_fused_777	1	14803836	14805437	-	3	64,198,367	0,190,1234	no
human_lncrna_fused_778	1	14813911	14814772	-	2	272,101	0,760	no
human_lncrna_fused_779	1	14815996	14818157	-	2	1622,36	0,2125	no
human_lncrna_fused_780	1	14822396	14826973	-	3	810,472,1204	0,1726,3373	no
human_lncrna_fused_781	1	14888649	14894622	-	4	219,64,301,100	0,1311,1453,5873	yes
human_lncrna_fused_782	1	14889588	14911878	-	2	436,430	0,21860	no
human_lncrna_fused_783	1	14922096	14923375	-	2	358,173	0,1106	no
human_lncrna_fused_784	1	14984402	15025051	-	5	5992,578,88,146,174	0,6511,9156,12412,40475	no
human_lncrna_fused_785	1	15088072	15090584	-	2	591,1224	0,1288	no
human_lncrna_fused_786	1	15118325	15153568	-	5	2734,147,13024,176,438	0,5901,15385,33964,34805	yes
human_lncrna_fused_787	1	15121952	15124373	-	1	2421	0	yes
human_lncrna_fused_788	1	15164192	15171624	-	4	269,304,137,13	0,4281,6988,7419	no
human_lncrna_fused_789	1	15184318	15207000	-	2	255,419	0,22263	no
human_lncrna_fused_790	1	15226621	15228223	-	4	790,109,75,122	0,991,1216,1480	yes
human_lncrna_fused_791	1	15236526	15243265	+	2	235,318	0,6421	yes
human_lncrna_fused_792	1	15272987	15279021	-	2	1214,101	0,5933	no
human_lncrna_fused_793	1	15287157	15314011	-	9	789,416,365,282,305,343,267,869,824	0,871,2948,4494,10323,18159,24680,25030,26030	yes
human_lncrna_fused_794	1	15322584	15343998	-	2	1867,223	0,21191	yes
human_lncrna_fused_795	1	15334165	15335465	-	2	535,194	0,1106	yes
human_lncrna_fused_796	1	15337066	15338164	-	4	41,323,93,221	0,118,608,877	no
human_lncrna_fused_797	1	15355237	15386354	-	3	530,210,238	0,30157,30879	yes
human_lncrna_fused_798	1	15385273	15385604	-	1	331	0	no
human_lncrna_fused_799	1	15463698	15467264	-	2	1174,124	0,3442	no
human_lncrna_fused_800	1	15484455	15487280	-	3	319,405,233	0,2034,2592	yes
human_lncrna_fused_801	1	15586093	15603626	-	2	2349,813	0,16720	no
human_lncrna_fused_802	1	15601702	15603535	-	1	1833	0	no
human_lncrna_fused_803	1	15603738	15605536	+	1	1798	0	yes
human_lncrna_fused_804	1	15607538	15610995	+	1	3457	0	no
human_lncrna_fused_805	1	15614642	15614867	-	1	225	0	no
human_lncrna_fused_806	1	15675492	15678448	-	2	302,2478	0,478	no
human_lncrna_fused_807	1	15675720	15675998	+	1	278	0	no
human_lncrna_fused_808	1	15677338	15678448	+	1	1110	0	no
human_lncrna_fused_809	1	15682055	15684247	-	2	1447,597	0,1595	no
human_lncrna_fused_810	1	15706801	15720734	-	2	2692,40	0,13893	no
human_lncrna_fused_811	1	15720311	15725872	-	4	284,258,151,280	0,425,2891,5281	yes
human_lncrna_fused_812	1	15722718	15736896	-	3	349,85,33	0,484,14145	no
human_lncrna_fused_813	1	15747982	15749637	-	1	1655	0	no
human_lncrna_fused_814	1	15749428	15751262	-	1	1834	0	no
human_lncrna_fused_815	1	15753450	15754079	-	1	629	0	no
human_lncrna_fused_816	1	15788017	15801376	-	3	5038,68,1272	0,8858,12087	yes
human_lncrna_fused_817	1	15797669	15799444	+	2	306,75	0,1700	no
human_lncrna_fused_818	1	15810678	15848713	-	2	117,563	0,37472	no
human_lncrna_fused_819	1	15811110	15811756	-	1	646	0	no
human_lncrna_fused_820	1	15811896	15834922	-	2	473,784	0,22242	yes
human_lncrna_fused_821	1	15813036	15813964	+	1	928	0	no
human_lncrna_fused_822	1	15819424	15820371	+	1	947	0	no
human_lncrna_fused_823	1	15833594	15835975	-	1	2381	0	yes
human_lncrna_fused_824	1	15834503	15834952	+	1	449	0	yes
human_lncrna_fused_825	1	15847052	15847512	-	2	27,423	0,37	yes
human_lncrna_fused_826	1	15859374	15859668	-	2	129,152	0,142	no
human_lncrna_fused_827	1	15917697	15917908	-	1	211	0	no
human_lncrna_fused_828	1	15950128	15952909	+	2	234,639	0,2142	yes
human_lncrna_fused_829	1	15950919	15952497	+	2	29,227	0,1351	no
human_lncrna_fused_830	1	15969632	15970194	+	1	562	0	no
human_lncrna_fused_831	1	15988181	15988441	+	1	260	0	no
human_lncrna_fused_832	1	15989140	15989375	-	1	235	0	no
human_lncrna_fused_833	1	15989870	15994751	+	8	121,95,66,100,148,181,181,70	0,800,1280,1807,2292,3425,3690,4811	no
human_lncrna_fused_834	1	16013055	16013287	+	1	232	0	no
human_lncrna_fused_835	1	16034087	16034470	+	1	383	0	no
human_lncrna_fused_836	1	16034564	16035085	-	1	521	0	no
human_lncrna_fused_837	1	16035177	16040029	-	5	281,111,182,94,36	0,1058,1434,4425,4816	no
human_lncrna_fused_838	1	16093452	16096562	-	3	456,52,22	0,2986,3088	no
human_lncrna_fused_839	1	16114781	16116427	-	5	114,124,73,502,121	0,224,504,785,1525	no
human_lncrna_fused_840	1	16119633	16120009	-	1	376	0	no
human_lncrna_fused_841	1	16120369	16120576	-	1	207	0	no
human_lncrna_fused_842	1	16120885	16121490	-	1	605	0	no
human_lncrna_fused_843	1	16155210	16188290	+	3	546,12733,5742	0,1760,27338	yes
human_lncrna_fused_844	1	16161897	16169800	-	2	1953,1212	0,6691	yes
human_lncrna_fused_845	1	16166225	16177558	-	2	517,332	0,11001	yes
human_lncrna_fused_846	1	16178478	16179591	+	1	1113	0	no
human_lncrna_fused_847	1	16179466	16183541	+	4	126,34,339,28	0,1012,3082,4047	no
human_lncrna_fused_848	1	16186424	16189127	-	2	1809,24	0,2679	no
human_lncrna_fused_849	1	16213587	16216530	+	2	1158,1325	0,1618	yes
human_lncrna_fused_850	1	16215907	16217160	-	3	154,142,34	0,560,1219	no
human_lncrna_fused_851	1	16216467	16228027	-	16	142,97,179,458,37,138,95,21,67,66,64,538,57,121,99,106	0,659,1171,1588,2113,2173,2600,2938,3746,4354,4588,8718,9338,9481,9777,11454	yes
human_lncrna_fused_852	1	16220764	16227404	+	2	5240,1149	0,5491	no
human_lncrna_fused_853	1	16228674	16231335	-	1	2661	0	yes
human_lncrna_fused_854	1	16229020	16231691	+	2	1176,1426	0,1245	yes
human_lncrna_fused_855	1	16237263	16246839	+	4	608,1012,1689,3648	0,1647,4082,5928	no
human_lncrna_fused_856	1	16241160	16243225	-	2	264,461	0,1604	yes
human_lncrna_fused_857	1	16243483	16244766	-	1	1283	0	yes
human_lncrna_fused_858	1	16341057	16343984	+	1	2927	0	yes
human_lncrna_fused_859	1	16428642	16431242	+	2	312,569	0,2031	no
human_lncrna_fused_860	1	16460931	16492701	-	16	14425,241,106,150,248,200,231,83,96,235,106,165,62,75,131,720	0,14893,15467,15993,17322,22355,23302,23892,24638,25495,28754,29687,29933,30078,30254,31050	yes
human_lncrna_fused_861	1	16460946	16468481	+	2	2341,906	0,6629	yes
human_lncrna_fused_862	1	16463810	16464455	+	1	645	0	yes
human_lncrna_fused_863	1	16476928	16483341	-	2	1509,55	0,6358	yes
human_lncrna_fused_864	1	16490632	16499257	-	4	151,62,307,56	0,232,377,8569	no
human_lncrna_fused_865	1	16491476	16491854	-	1	378	0	yes
human_lncrna_fused_866	1	16492656	16497282	+	2	28,739	0,3887	yes
human_lncrna_fused_867	1	16493314	16497282	+	2	1540,184	0,3784	yes
human_lncrna_fused_868	1	16496039	16499254	-	1	3215	0	yes
human_lncrna_fused_869	1	16499386	16504771	+	2	3289,1346	0,4039	no
human_lncrna_fused_870	1	16499480	16499986	-	1	506	0	no
human_lncrna_fused_871	1	16500720	16500984	-	1	264	0	no
human_lncrna_fused_872	1	16502255	16517270	-	6	1441,85,97,252,119,38	0,1860,2606,3426,13358,14977	no
human_lncrna_fused_873	1	16506708	16555101	+	2	703,288	0,48105	no
human_lncrna_fused_874	1	16513002	16513251	+	1	249	0	no
human_lncrna_fused_875	1	16514642	16521809	+	4	1668,95,239,249	0,6051,6243,6918	yes
human_lncrna_fused_876	1	16528083	16528843	+	1	760	0	no
human_lncrna_fused_877	1	16532539	16535010	-	3	254,91,350	0,1586,2121	no
human_lncrna_fused_878	1	16533885	16535652	-	2	324,1227	0,540	no
human_lncrna_fused_879	1	16533889	16536988	-	2	320,2164	0,935	yes
human_lncrna_fused_880	1	16535758	16538174	+	1	2416	0	no
human_lncrna_fused_881	1	16537342	16537558	-	1	216	0	no
human_lncrna_fused_882	1	16548699	16552433	-	2	187,19	0,3715	no
human_lncrna_fused_883	1	16558516	16559773	+	1	1257	0	no
human_lncrna_fused_884	1	16612016	16618155	+	3	1321,57,1048	0,1546,5091	yes
human_lncrna_fused_885	1	16613643	16617328	+	2	34,220	0,3465	no
human_lncrna_fused_886	1	16617107	16626815	+	1	9708	0	yes
human_lncrna_fused_887	1	16618254	16645479	-	15	1991,4035,629,148,145,183,1440,126,97,252,16,256,86,220,834	0,2589,7122,8097,8890,10213,11415,13233,14020,14840,16289,16772,24510,24773,26391	yes
human_lncrna_fused_888	1	16624982	16625356	-	1	374	0	yes
human_lncrna_fused_889	1	16644751	16650419	+	6	1194,326,520,1467,1205,346	0,1438,1845,2446,4004,5322	yes
human_lncrna_fused_890	1	16647397	16649402	-	2	1287,628	0,1377	yes
human_lncrna_fused_891	1	16651241	16653716	-	1	2475	0	no
human_lncrna_fused_892	1	16653245	16655702	+	1	2457	0	no
human_lncrna_fused_893	1	16654542	16655129	-	1	587	0	no
human_lncrna_fused_894	1	16656878	16667524	+	3	96,137,584	0,8512,10062	no
human_lncrna_fused_895	1	16666128	16666699	-	1	571	0	no
human_lncrna_fused_896	1	16668917	16669874	+	2	57,211	0,746	no
human_lncrna_fused_897	1	16671383	16671785	-	1	402	0	no
human_lncrna_fused_898	1	16674680	16732676	+	2	716,328	0,57668	no
human_lncrna_fused_899	1	16681049	16692309	-	6	178,3158,162,882,235,205	0,2089,5589,6277,10063,11055	yes
human_lncrna_fused_900	1	16687349	16690754	+	2	1676,345	0,3060	yes
human_lncrna_fused_901	1	16697147	16699485	+	2	1146,45	0,2293	yes
human_lncrna_fused_902	1	16699610	16707532	+	5	25,202,2184,120,4231	0,250,1020,3344,3691	no
human_lncrna_fused_903	1	16700810	16701969	-	3	500,41,89	0,662,1070	no
human_lncrna_fused_904	1	16701645	16702790	-	3	295,77,91	0,608,1054	no
human_lncrna_fused_905	1	16708614	16711333	+	2	36,866	0,1853	no
human_lncrna_fused_906	1	16723789	16725716	-	5	275,150,295,38,133	0,371,872,1559,1794	no
human_lncrna_fused_907	1	16727993	16731871	+	3	117,529,236	0,1305,3642	no
human_lncrna_fused_908	1	16735399	16735659	-	1	260	0	no
human_lncrna_fused_909	1	16735679	16736081	+	1	402	0	no
human_lncrna_fused_910	1	16741936	16750589	-	2	137,96	0,8557	no
human_lncrna_fused_911	1	16758053	16759109	-	3	533,36,306	0,622,750	no
human_lncrna_fused_912	1	16760439	16761845	-	5	51,115,113,78,42	0,129,321,515,1364	no
human_lncrna_fused_913	1	16760835	16770237	-	4	38,148,127,247	0,119,7306,9155	yes
human_lncrna_fused_914	1	16851202	16853129	-	5	275,150,295,38,133	0,371,872,1559,1794	no
human_lncrna_fused_915	1	16852176	16903064	-	3	193,129,248	0,820,50640	no
human_lncrna_fused_916	1	16866723	16875172	-	2	668,31	0,8418	no
human_lncrna_fused_917	1	16869635	16872173	-	2	1498,364	0,2174	no
human_lncrna_fused_918	1	16887577	16894292	-	2	2162,320	0,6395	yes
human_lncrna_fused_919	1	16894524	16894893	-	1	369	0	no
human_lncrna_fused_920	1	16894970	16895514	-	1	544	0	no
human_lncrna_fused_921	1	16904338	16904776	-	1	438	0	no
human_lncrna_fused_922	1	16919176	16921617	-	2	215,139	0,2302	no
human_lncrna_fused_923	1	16952483	16953078	-	1	595	0	no
human_lncrna_fused_924	1	17054315	17056499	+	1	2184	0	no
human_lncrna_fused_925	1	17090795	17092801	+	2	1612,268	0,1738	yes
human_lncrna_fused_926	1	17106816	17117456	+	6	150,112,85,159,174,3144	0,3910,4960,6610,6855,7496	no
human_lncrna_fused_927	1	17133332	17140213	-	2	3296,1894	0,4987	yes
human_lncrna_fused_928	1	17135831	17138802	+	4	112,249,88,142	0,2053,2490,2829	yes
human_lncrna_fused_929	1	17189573	17198584	+	3	357,932,5295	0,2660,3716	no
human_lncrna_fused_930	1	17193231	17201733	-	5	566,115,227,45,278	0,1787,3296,4337,8224	yes
human_lncrna_fused_931	1	17206948	17233955	-	7	467,127,132,704,29,107,139	0,6670,7945,13535,15162,22518,26868	yes
human_lncrna_fused_932	1	17303761	17306516	-	2	24,350	0,2405	no
human_lncrna_fused_933	1	17316817	17318797	-	1	1980	0	no
human_lncrna_fused_934	1	17329396	17344379	-	3	915,94,1121	0,6842,13862	no
human_lncrna_fused_935	1	17409194	17418463	+	6	779,2070,878,358,2762,1817	0,857,3000,3984,4523,7452	yes
human_lncrna_fused_936	1	17438561	17439325	+	1	764	0	yes
human_lncrna_fused_937	1	17439834	17450705	+	2	396,2144	0,8727	no
human_lncrna_fused_938	1	17439847	17449625	+	1	9778	0	no
human_lncrna_fused_939	1	17439878	17441534	-	3	1175,64,77	0,1440,1579	yes
human_lncrna_fused_940	1	17699496	17713550	+	2	364,715	0,13339	yes
human_lncrna_fused_941	1	17716870	17749979	+	5	644,153,772,675,304	0,755,1653,4808,32805	yes
human_lncrna_fused_942	1	17873596	17878142	+	2	482,798	0,3748	no
human_lncrna_fused_943	1	17876677	17888729	-	2	1157,908	0,11144	no
human_lncrna_fused_944	1	17881950	17886010	-	2	25,3860	0,200	no
human_lncrna_fused_945	1	17889003	17907275	-	6	1009,1436,3995,196,134,136	0,2359,4481,15490,17077,18136	yes
human_lncrna_fused_946	1	17889030	17891420	-	5	96,75,75,230,125	0,424,631,1021,2265	yes
human_lncrna_fused_947	1	17896628	17897911	-	2	571,73	0,1210	no
human_lncrna_fused_948	1	17914411	17915979	-	2	132,162	0,1406	yes
human_lncrna_fused_949	1	17915950	17918326	+	3	851,130,576	0,1544,1800	no
human_lncrna_fused_950	1	17925208	17928327	-	2	35,1671	0,1448	no
human_lncrna_fused_951	1	17947206	17971424	+	2	336,374	0,23844	no
human_lncrna_fused_952	1	18000325	18010516	-	6	448,104,259,40,146,581	0,1434,5015,8234,9151,9610	no
human_lncrna_fused_953	1	18015711	18045670	+	14	663,167,74,74,73,134,643,95,73,654,112,513,180,786	0,1053,1579,2490,4667,5273,5451,6300,6481,7371,20077,22593,28250,29173	no
human_lncrna_fused_954	1	18043648	18052883	+	3	907,351,652	0,1236,8583	no
human_lncrna_fused_955	1	18044403	18045055	+	2	153,170	0,482	no
human_lncrna_fused_956	1	18065656	18074412	+	3	191,866,2193	0,1836,6563	no
human_lncrna_fused_957	1	18076309	18077419	+	2	93,238	0,872	no
human_lncrna_fused_958	1	18076730	18079661	-	2	1591,169	0,2762	yes
human_lncrna_fused_959	1	18160106	18179347	-	6	31,45,102,253,29,296	0,5420,6817,7640,16040,18945	no
human_lncrna_fused_960	1	18167871	18170807	-	3	67,127,109	0,1670,2827	no
human_lncrna_fused_961	1	18199379	18199780	-	2	210,67	0,334	yes
human_lncrna_fused_962	1	18288885	18303564	-	7	2914,65,76,43,123,393,78	0,6049,6801,8964,9075,9354,14601	no
human_lncrna_fused_963	1	18299059	18302567	-	2	209,172	0,3336	no
human_lncrna_fused_964	1	18311684	18313620	-	2	537,737	0,1199	no
human_lncrna_fused_965	1	18385478	18393249	+	3	743,4094,36	0,2937,7735	no
human_lncrna_fused_966	1	18393696	18434134	-	6	1377,534,52,725,330,88	0,20774,21326,24861,38532,40350	no
human_lncrna_fused_967	1	18403111	18408628	+	3	134,92,1007	0,2763,4510	no
human_lncrna_fused_968	1	18419301	18422173	+	4	353,313,211,429	0,560,2010,2443	no
human_lncrna_fused_969	1	18442958	18444480	+	2	312,701	0,821	no
human_lncrna_fused_970	1	18457752	18458233	-	2	119,153	0,328	no
human_lncrna_fused_971	1	18474442	18476269	-	8	73,96,244,203,74,157,91,74	0,163,316,685,1027,1252,1559,1753	yes
human_lncrna_fused_972	1	18486164	18487344	-	1	1180	0	yes
human_lncrna_fused_973	1	18491884	18600110	-	13	5665,1359,910,78,358,305,540,146,160,369,175,109,214	0,17178,31783,33909,36756,37315,40340,41548,42113,46227,54264,60675,108012	no
human_lncrna_fused_974	1	18513117	18513387	+	1	270	0	no
human_lncrna_fused_975	1	18535792	18538332	+	2	50,523	0,2017	yes
human_lncrna_fused_976	1	18595413	18595636	+	1	223	0	yes
human_lncrna_fused_977	1	18595414	18609725	-	3	4696,127,2189	0,11904,12122	no
human_lncrna_fused_978	1	18750109	18752415	-	3	79,98,78	0,1290,2228	no
human_lncrna_fused_979	1	18751687	18754302	+	2	67,226	0,2389	no
human_lncrna_fused_980	1	18758658	18762257	+	2	740,1555	0,2044	no
human_lncrna_fused_981	1	18761380	18814949	-	5	3385,277,21,82,49	0,8390,15190,32771,53520	no
human_lncrna_fused_982	1	18902156	18903370	+	2	96,560	0,654	no
human_lncrna_fused_983	1	18909655	18913778	+	4	65,586,391,378	0,817,2674,3745	yes
human_lncrna_fused_984	1	18956963	18957898	+	1	935	0	no
human_lncrna_fused_985	1	18966415	19011137	-	9	4874,67,1752,19,47,69,437,34,36	0,8234,22104,24741,28538,30575,30767,39666,44686	no
human_lncrna_fused_986	1	18988519	19050985	-	3	1752,69,107	0,8471,62359	no
human_lncrna_fused_987	1	18989630	19008342	-	23	89,293,73,74,74,160,156,74,80,74,74,73,74,73,75,73,74,74,74,84,73,73,178	0,276,1917,2358,2534,2837,3132,3691,4620,4863,5019,5549,6742,7154,7731,9072,10237,10479,11390,15321,15592,16920,18534	yes
human_lncrna_fused_988	1	18997034	19007539	-	2	25,281	0,10224	no
human_lncrna_fused_989	1	19008392	19013397	+	5	59,154,74,310,74	0,1381,3312,4078,4931	no
human_lncrna_fused_990	1	19009209	19011137	-	1	1928	0	no
human_lncrna_fused_991	1	19033056	19033957	-	2	174,353	0,548	no
human_lncrna_fused_992	1	19058036	19058456	-	1	420	0	yes
human_lncrna_fused_993	1	19066657	19068402	+	2	253,697	0,1048	no
human_lncrna_fused_994	1	19082929	19083197	+	1	268	0	yes
human_lncrna_fused_995	1	19142214	19143979	+	1	1765	0	no
human_lncrna_fused_996	1	19210328	19230276	+	2	231,430	0,19518	yes
human_lncrna_fused_997	1	19256553	19260677	-	2	290,97	0,4027	yes
human_lncrna_fused_998	1	19265307	19265791	+	1	484	0	yes
human_lncrna_fused_999	1	19293246	19299168	-	1	5922	0	yes
human_lncrna_fused_1000	1	19297078	19297903	+	2	111,416	0,409	yes
human_lncrna_fused_1001	1	19298256	19305289	+	2	157,77	0,6956	no
human_lncrna_fused_1002	1	19309174	19311786	+	1	2612	0	yes
human_lncrna_fused_1003	1	19319804	19320060	-	1	256	0	no
human_lncrna_fused_1004	1	19331595	19334437	+	2	791,1669	0,1173	yes
human_lncrna_fused_1005	1	19424383	19424669	+	1	286	0	no
human_lncrna_fused_1006	1	19508785	19523207	-	3	699,52,25	0,2446,14397	no
human_lncrna_fused_1007	1	19591800	19596884	-	2	85,176	0,4908	no
human_lncrna_fused_1008	1	19594691	19597661	-	2	2285,552	0,2418	yes
human_lncrna_fused_1009	1	19606621	19606964	-	1	343	0	yes
human_lncrna_fused_1010	1	19633150	19634436	-	2	247,894	0,392	no
human_lncrna_fused_1011	1	19658831	19659417	-	1	586	0	no
human_lncrna_fused_1012	1	19676653	19678880	-	2	747,25	0,2202	no
human_lncrna_fused_1013	1	19743130	19745414	+	1	2284	0	yes
human_lncrna_fused_1014	1	19764885	19951326	+	2	552,15	0,186426	yes
human_lncrna_fused_1015	1	19815563	19819565	+	2	25,322	0,3680	yes
human_lncrna_fused_1016	1	19860148	19889426	-	3	607,275,302	0,21126,28976	no
human_lncrna_fused_1017	1	19860604	19889202	-	4	152,124,235,78	0,5017,11555,28520	no
human_lncrna_fused_1018	1	19861278	19865566	+	2	212,532	0,3756	no
human_lncrna_fused_1019	1	19937931	19939438	+	3	192,219,185	0,1004,1322	no
human_lncrna_fused_1020	1	19962025	19963177	+	3	155,73,74	0,682,1078	no
human_lncrna_fused_1021	1	19970968	19971267	+	1	299	0	no
human_lncrna_fused_1022	1	20069149	20084495	-	2	287,60	0,15286	no
human_lncrna_fused_1023	1	20115681	20117242	+	2	120,360	0,1201	no
human_lncrna_fused_1024	1	20151021	20152643	-	2	876,541	0,1081	no
human_lncrna_fused_1025	1	20152102	20152493	+	1	391	0	no
human_lncrna_fused_1026	1	20154171	20160568	+	1	6397	0	yes
human_lncrna_fused_1027	1	20196298	20211898	-	2	551,49	0,15551	yes
human_lncrna_fused_1028	1	20198368	20202982	+	3	713,120,1318	0,2172,3296	yes
human_lncrna_fused_1029	1	20203347	20213283	-	3	22,463,1434	0,7551,8502	yes
human_lncrna_fused_1030	1	20221025	20238316	+	4	4532,2563,212,1697	0,4656,14237,15594	no
human_lncrna_fused_1031	1	20233165	20303821	-	14	1463,251,144,129,122,54,122,306,71,54,120,83,199,58	0,1565,13016,16802,17732,18394,37525,37903,38900,40355,44996,45608,68005,70598	no
human_lncrna_fused_1032	1	20242784	20246010	+	3	431,158,1715	0,602,1511	no
human_lncrna_fused_1033	1	20255229	20274323	+	5	1208,62,221,6963,35	0,5504,10525,11417,19059	no
human_lncrna_fused_1034	1	20265654	20269680	-	2	775,929	0,3097	no
human_lncrna_fused_1035	1	20271692	20275837	+	6	122,241,1272,113,305,182	0,175,739,2596,3103,3963	no
human_lncrna_fused_1036	1	20282790	20284844	+	2	213,244	0,1810	yes
human_lncrna_fused_1037	1	20284890	20285840	-	3	179,87,110	0,264,840	no
human_lncrna_fused_1038	1	20292505	20323337	-	2	1849,235	0,30597	no
human_lncrna_fused_1039	1	20359800	20431234	-	16	2241,679,1132,379,1176,157,961,757,140,53,99,120,96,105,734,58	0,2343,12806,17580,18510,20256,37464,38682,39679,41134,42973,45774,46386,48905,68783,71376	no
human_lncrna_fused_1040	1	20375657	20382280	+	3	276,302,1703	0,4457,4920	yes
human_lncrna_fused_1041	1	20378097	20381989	-	2	55,149	0,3743	no
human_lncrna_fused_1042	1	20412303	20413253	-	3	179,87,110	0,264,840	no
human_lncrna_fused_1043	1	20435175	20438788	-	6	74,123,74,171,74,74	0,519,2244,3032,3243,3539	no
human_lncrna_fused_1044	1	20451517	20452536	-	1	1019	0	no
human_lncrna_fused_1045	1	20452416	20457346	-	13	116,73,269,257,73,74,73,74,56,74,274,74,147	0,1376,1593,1886,2335,2662,3250,3595,3870,4016,4281,4580,4783	no
human_lncrna_fused_1046	1	20476077	20478937	+	3	328,210,946	0,552,1914	no
human_lncrna_fused_1047	1	20478076	20481481	-	3	1275,113,40	0,2220,3365	no
human_lncrna_fused_1048	1	20486380	20487346	-	2	600,78	0,888	yes
human_lncrna_fused_1049	1	20491376	20492693	+	1	1317	0	no
human_lncrna_fused_1050	1	20508235	20510041	+	1	1806	0	no
human_lncrna_fused_1051	1	20510154	20544093	-	4	4025,196,218,102	0,9476,24946,33837	no
human_lncrna_fused_1052	1	20521134	20521590	-	1	456	0	no
human_lncrna_fused_1053	1	20521601	20521933	-	1	332	0	no
human_lncrna_fused_1054	1	20570061	20587714	-	2	559,191	0,17462	yes
human_lncrna_fused_1055	1	20584848	20585436	-	2	325,133	0,455	yes
human_lncrna_fused_1056	1	20626492	20628817	+	1	2325	0	no
human_lncrna_fused_1057	1	20640518	20640768	-	1	250	0	yes
human_lncrna_fused_1058	1	20641054	20642625	-	1	1571	0	yes
human_lncrna_fused_1059	1	20647629	20648008	-	1	379	0	no
human_lncrna_fused_1060	1	20661686	20663579	+	1	1893	0	no
human_lncrna_fused_1061	1	20696992	20707813	+	3	220,116,620	0,5893,10201	yes
human_lncrna_fused_1062	1	20738611	20739933	-	1	1322	0	no
human_lncrna_fused_1063	1	20753695	20757296	+	2	3470,40	0,3561	yes
human_lncrna_fused_1064	1	20817034	21024889	+	2	126,96	0,207759	no
human_lncrna_fused_1065	1	20903628	20932964	+	11	132,58,78,32,70,224,521,154,90,300,365	0,2508,5690,9101,9248,12959,15160,23511,24416,26106,28971	yes
human_lncrna_fused_1066	1	21155853	21156093	+	1	240	0	no
human_lncrna_fused_1067	1	21161474	21162081	+	2	202,94	0,513	no
human_lncrna_fused_1068	1	21165876	21172319	+	3	454,277,1706	0,644,4737	no
human_lncrna_fused_1069	1	21177054	21178164	+	1	1110	0	no
human_lncrna_fused_1070	1	21178665	21179857	+	1	1192	0	no
human_lncrna_fused_1071	1	21184716	21190354	-	2	409,76	0,5562	no
human_lncrna_fused_1072	1	21187656	21188623	+	1	967	0	no
human_lncrna_fused_1073	1	21262892	21267333	+	4	132,80,710,486	0,1009,3153,3955	yes
human_lncrna_fused_1074	1	21285624	21286571	+	1	947	0	no
human_lncrna_fused_1075	1	21288485	21290069	+	4	37,298,150,265	0,423,1073,1319	yes
human_lncrna_fused_1076	1	21293290	21299869	+	4	453,340,789,870	0,2600,4737,5709	yes
human_lncrna_fused_1077	1	21294491	21296045	+	2	121,154	0,1400	no
human_lncrna_fused_1078	1	21345595	21387222	+	3	1784,1162,55	0,1926,41572	no
human_lncrna_fused_1079	1	21345672	21349674	+	1	4002	0	no
human_lncrna_fused_1080	1	21346896	21347899	+	2	481,374	0,629	no
human_lncrna_fused_1081	1	21382402	21384838	-	2	123,458	0,1978	no
human_lncrna_fused_1082	1	21397987	21398362	+	1	375	0	no
human_lncrna_fused_1083	1	21415897	21417492	+	4	38,298,150,275	0,424,1074,1320	no
human_lncrna_fused_1084	1	21418288	21420349	+	2	40,522	0,1539	no
human_lncrna_fused_1085	1	21419322	21420076	-	1	754	0	no
human_lncrna_fused_1086	1	21423039	21427967	-	5	1830,54,172,52,181	0,2429,3199,3985,4747	no
human_lncrna_fused_1087	1	21429286	21436640	-	4	41,247,231,1365	0,129,2360,5989	no
human_lncrna_fused_1088	1	21429753	21432065	+	1	2312	0	no
human_lncrna_fused_1089	1	21434317	21437558	+	5	223,104,83,260,163	0,977,1748,2252,3078	no
human_lncrna_fused_1090	1	21543298	21551200	-	4	286,52,588,377	0,750,6509,7525	no
human_lncrna_fused_1091	1	21586471	21596214	+	2	619,5230	0,4513	no
human_lncrna_fused_1092	1	21633449	21636717	+	3	58,1908,284	0,788,2984	no
human_lncrna_fused_1093	1	21670600	21674353	+	3	180,108,919	0,1861,2834	no
human_lncrna_fused_1094	1	21790042	21790350	+	1	308	0	no
human_lncrna_fused_1095	1	21897774	21903810	+	5	185,133,121,41,944	0,323,2226,3151,5092	no
human_lncrna_fused_1096	1	21899689	21914084	+	4	117,121,301,3224	0,1428,7302,11171	no
human_lncrna_fused_1097	1	21941092	21957238	-	2	3704,556	0,15590	no
human_lncrna_fused_1098	1	21950492	21956838	-	2	874,156	0,6190	yes
human_lncrna_fused_1099	1	21966167	21968789	-	2	702,534	0,2088	no
human_lncrna_fused_1100	1	21973094	21973716	+	1	622	0	no
human_lncrna_fused_1101	1	22000263	22009080	-	4	1393,1285,1984,1548	0,1454,2825,7269	no
human_lncrna_fused_1102	1	22022558	22025462	+	2	18,619	0,2285	yes
human_lncrna_fused_1103	1	22022566	22025462	-	1	2896	0	yes
human_lncrna_fused_1104	1	22023988	22031214	-	5	461,688,85,292,182	0,816,1975,6747,7044	no
human_lncrna_fused_1105	1	22024225	22026231	-	2	220,268	0,1738	no
human_lncrna_fused_1106	1	22024529	22031336	+	5	407,198,42,133,1058	0,645,3808,3998,5749	yes
human_lncrna_fused_1107	1	22028317	22031867	-	2	365,2066	0,1484	yes
human_lncrna_fused_1108	1	22031183	22044886	-	2	684,44	0,13659	no
human_lncrna_fused_1109	1	22038184	22038543	-	1	359	0	no
human_lncrna_fused_1110	1	22068339	22068827	-	1	488	0	yes
human_lncrna_fused_1111	1	22102788	22103024	+	1	236	0	no
human_lncrna_fused_1112	1	22113883	22114227	+	1	344	0	no
human_lncrna_fused_1113	1	22143666	22148775	+	2	65,4806	0,303	no
human_lncrna_fused_1114	1	22154903	22157464	+	5	397,353,132,165,488	0,647,1503,1810,2073	yes
human_lncrna_fused_1115	1	22154967	22246798	+	9	58,107,141,370,47,184,260,109,343	0,830,8388,17088,21481,22236,27318,33859,91488	yes
human_lncrna_fused_1116	1	22228059	22238346	-	5	801,134,173,115,205	0,2299,3820,7919,10082	no
human_lncrna_fused_1117	1	22246114	22246782	+	1	668	0	no
human_lncrna_fused_1118	1	22252117	22278754	+	8	176,326,108,1753,3818,466,293,1099	0,232,709,1732,4200,20618,23987,25538	no
human_lncrna_fused_1119	1	22265972	22268189	+	1	2217	0	no
human_lncrna_fused_1120	1	22284746	22329604	+	6	666,27,137,43,139,721	0,1616,39376,43228,43842,44137	no
human_lncrna_fused_1121	1	22285940	22286801	+	1	861	0	no
human_lncrna_fused_1122	1	22288211	22291012	+	2	316,1430	0,1371	no
human_lncrna_fused_1123	1	22339599	22341023	+	2	138,963	0,461	no
human_lncrna_fused_1124	1	22351682	22352797	+	1	1115	0	no
human_lncrna_fused_1125	1	22364629	22366482	-	1	1853	0	yes
human_lncrna_fused_1126	1	22383643	22387381	+	1	3738	0	no
human_lncrna_fused_1127	1	22399794	22401779	+	2	1632,222	0,1763	no
human_lncrna_fused_1128	1	22410974	22418964	-	3	5996,74,907	0,6063,7083	yes
human_lncrna_fused_1129	1	22532638	22534073	+	2	851,442	0,993	no
human_lncrna_fused_1130	1	22544123	22545683	+	2	42,441	0,1119	no
human_lncrna_fused_1131	1	22544712	22548881	+	2	933,657	0,3512	no
human_lncrna_fused_1132	1	22611238	22614487	-	2	1013,1079	0,2170	no
human_lncrna_fused_1133	1	22640793	22641434	-	1	641	0	no
human_lncrna_fused_1134	1	22677126	22682055	+	3	106,89,131	0,500,4798	no
human_lncrna_fused_1135	1	22681039	22682448	+	2	21,399	0,1010	no
human_lncrna_fused_1136	1	22689246	22703034	-	5	2043,202,113,361,26	0,2147,4218,13306,13762	no
human_lncrna_fused_1137	1	22835712	22836849	-	2	299,181	0,956	no
human_lncrna_fused_1138	1	22869560	22883852	-	3	42,108,87	0,284,14205	no
human_lncrna_fused_1139	1	22941713	22948313	+	2	156,191	0,6409	no
human_lncrna_fused_1140	1	22969656	22973071	-	2	2775,299	0,3116	no
human_lncrna_fused_1141	1	22982896	23004218	-	2	2962,368	0,20954	yes
human_lncrna_fused_1142	1	22984608	22985118	+	1	510	0	yes
human_lncrna_fused_1143	1	23020146	23020551	-	1	405	0	no
human_lncrna_fused_1144	1	23103128	23119164	+	2	478,171	0,15865	no
human_lncrna_fused_1145	1	23103581	23123147	+	2	25,255	0,19311	no
human_lncrna_fused_1146	1	23140324	23141142	+	1	818	0	no
human_lncrna_fused_1147	1	23210863	23268665	+	6	103,88,469,688,1188,1781	0,21728,38857,46169,52171,56021	no
human_lncrna_fused_1148	1	23215901	23232793	+	2	510,202	0,16690	no
human_lncrna_fused_1149	1	23244764	23245224	+	1	460	0	no
human_lncrna_fused_1150	1	23277710	23296475	+	3	710,15176,2186	0,851,16579	yes
human_lncrna_fused_1151	1	23279807	23303558	-	5	13907,394,437,691,527	0,14541,21717,22267,23224	yes
human_lncrna_fused_1152	1	23294915	23295117	-	1	202	0	yes
human_lncrna_fused_1153	1	23297010	23297868	-	1	858	0	no
human_lncrna_fused_1154	1	23297795	23302866	+	2	82,524	0,4547	yes
human_lncrna_fused_1155	1	23368488	23368848	+	1	360	0	yes
human_lncrna_fused_1156	1	23368995	23371839	+	3	34,126,702	0,203,2142	yes
human_lncrna_fused_1157	1	23378379	23379029	-	1	650	0	yes
human_lncrna_fused_1158	1	23391885	23392474	+	1	589	0	yes
human_lncrna_fused_1159	1	23410831	23412146	+	3	297,84,45	0,631,1270	no
human_lncrna_fused_1160	1	23425292	23428562	+	3	799,82,850	0,886,2420	no
human_lncrna_fused_1161	1	23499320	23513152	+	7	802,218,91,77,143,116,179	0,1045,1771,2745,12373,12944,13653	no
human_lncrna_fused_1162	1	23503278	23853425	+	4	714,135,23,59	0,835,349785,350088	no
human_lncrna_fused_1163	1	23520403	23520878	+	1	475	0	yes
human_lncrna_fused_1164	1	23526809	23536125	+	3	2304,300,261	0,8674,9055	yes
human_lncrna_fused_1165	1	23539914	23552756	+	2	138,773	0,12069	no
human_lncrna_fused_1166	1	23545375	23554635	+	3	229,432,882	0,6608,8378	no
human_lncrna_fused_1167	1	23548345	23554858	-	3	3112,1124,601	0,3275,5912	yes
human_lncrna_fused_1168	1	23559642	23560425	+	1	783	0	yes
human_lncrna_fused_1169	1	23562622	23563179	+	1	557	0	no
human_lncrna_fused_1170	1	23574269	23602271	-	8	3064,461,44,92,143,186,110,111	0,3158,3995,10957,11134,19166,26062,27891	no
human_lncrna_fused_1171	1	23581494	23640568	+	9	184,331,802,218,91,77,143,116,322	0,10987,45241,46286,47012,47986,57614,58185,58752	no
human_lncrna_fused_1172	1	23613764	23627982	-	6	1572,1836,256,27,24,22	0,3868,6061,13360,14129,14196	no
human_lncrna_fused_1173	1	23632968	23650874	-	4	770,56,159,89	0,11729,11886,17817	no
human_lncrna_fused_1174	1	23645902	23657929	-	11	74,219,294,74,74,74,74,74,74,74,103	0,903,1312,5279,6497,6915,7039,8782,8898,11290,11924	no
human_lncrna_fused_1175	1	23654021	23654620	+	2	341,21	0,578	no
human_lncrna_fused_1176	1	23670293	23680259	+	7	53,119,302,197,226,235,54	0,401,617,5988,6224,7380,9912	no
human_lncrna_fused_1177	1	23685259	23689578	+	1	4319	0	yes
human_lncrna_fused_1178	1	23699387	23699827	+	1	440	0	no
human_lncrna_fused_1179	1	23702051	23702673	+	1	622	0	yes
human_lncrna_fused_1180	1	23704284	23705817	+	1	1533	0	no
human_lncrna_fused_1181	1	23705799	23706934	-	1	1135	0	no
human_lncrna_fused_1182	1	23706900	23778385	-	3	1676,477,7257	0,2969,64228	yes
human_lncrna_fused_1183	1	23710626	23711030	+	1	404	0	no
human_lncrna_fused_1184	1	23718476	23721313	+	2	690,800	0,2037	no
human_lncrna_fused_1185	1	23723402	23724984	+	1	1582	0	no
human_lncrna_fused_1186	1	23724640	23729830	+	2	28,1144	0,4046	no
human_lncrna_fused_1187	1	23732060	23736029	+	1	3969	0	no
human_lncrna_fused_1188	1	23736519	23737280	+	1	761	0	no
human_lncrna_fused_1189	1	23736608	23736890	-	1	282	0	no
human_lncrna_fused_1190	1	23742569	23743119	+	1	550	0	yes
human_lncrna_fused_1191	1	23742607	23743913	-	2	309,73	0,1233	yes
human_lncrna_fused_1192	1	23765779	23766589	+	2	385,94	0,716	yes
human_lncrna_fused_1193	1	23790199	23793645	-	2	591,173	0,3273	yes
human_lncrna_fused_1194	1	23800961	23801884	+	1	923	0	no
human_lncrna_fused_1195	1	23843751	23844762	-	1	1011	0	no
human_lncrna_fused_1196	1	23905672	23914168	+	4	105,117,1339,806	0,5354,6234,7690	no
human_lncrna_fused_1197	1	23907110	23907885	+	2	71,139	0,636	no
human_lncrna_fused_1198	1	23921754	23922088	+	1	334	0	no
human_lncrna_fused_1199	1	23930100	23930719	+	1	619	0	no
human_lncrna_fused_1200	1	23936525	23944405	+	2	2784,56	0,7824	no
human_lncrna_fused_1201	1	23943849	23952763	+	2	563,434	0,8480	no
human_lncrna_fused_1202	1	23949015	23949383	-	1	368	0	no
human_lncrna_fused_1203	1	23985509	24088135	+	11	235,385,67,2873,310,96,402,2098,201,70,1308	0,380,24999,33675,37968,43370,50740,55326,70204,81263,101318	yes
human_lncrna_fused_1204	1	23987480	23987825	-	1	345	0	no
human_lncrna_fused_1205	1	24072826	24075186	+	2	152,137	0,2223	no
human_lncrna_fused_1206	1	24096733	24100522	+	4	166,142,96,42	0,417,1920,3747	no
human_lncrna_fused_1207	1	24159761	24160507	+	1	746	0	yes
human_lncrna_fused_1208	1	24193824	24198490	+	3	39,62,536	0,3345,4130	no
human_lncrna_fused_1209	1	24196144	24221316	+	7	216,62,352,321,946,1562,399	0,1025,3395,3927,5510,13988,24773	no
human_lncrna_fused_1210	1	24196988	24199677	-	2	1343,78	0,2611	no
human_lncrna_fused_1211	1	24212076	24212690	+	3	86,54,302	0,198,312	no
human_lncrna_fused_1212	1	24216821	24221275	-	2	171,362	0,4092	no
human_lncrna_fused_1213	1	24219688	24221015	+	5	74,74,419,74,75	0,343,615,1087,1252	no
human_lncrna_fused_1214	1	24236410	24241638	+	2	697,2109	0,3119	no
human_lncrna_fused_1215	1	24251528	24257608	-	2	2686,236	0,5844	yes
human_lncrna_fused_1216	1	24251577	24254856	+	2	405,2867	0,412	yes
human_lncrna_fused_1217	1	24278836	24280059	-	1	1223	0	no
human_lncrna_fused_1218	1	24293986	24324721	-	6	1933,5414,115,44,1374,1604	0,11855,17892,23031,27679,29131	yes
human_lncrna_fused_1219	1	24305278	24310090	+	2	45,1032	0,3780	no
human_lncrna_fused_1220	1	24305926	24306596	+	1	670	0	no
human_lncrna_fused_1221	1	24348678	24354094	-	2	143,87	0,5329	no
human_lncrna_fused_1222	1	24472976	24476657	-	1	3681	0	yes
human_lncrna_fused_1223	1	24476254	24476737	+	1	483	0	yes
human_lncrna_fused_1224	1	24476777	24477821	+	1	1044	0	yes
human_lncrna_fused_1225	1	24485161	24492337	+	2	304,287	0,6889	no
human_lncrna_fused_1226	1	24495929	24534210	-	7	668,89,450,392,856,89,227	0,1333,3723,8665,35487,37442,38054	yes
human_lncrna_fused_1227	1	24529454	24529714	-	1	260	0	no
human_lncrna_fused_1228	1	24532156	24532670	-	1	514	0	no
human_lncrna_fused_1229	1	24551522	24555291	+	2	532,883	0,2886	no
human_lncrna_fused_1230	1	24551886	24556024	-	2	162,209	0,3929	yes
human_lncrna_fused_1231	1	24664006	24669122	-	2	2548,2197	0,2919	yes
human_lncrna_fused_1232	1	24673625	24675214	-	2	1274,196	0,1393	no
human_lncrna_fused_1233	1	24675517	24680240	-	1	4723	0	no
human_lncrna_fused_1234	1	24680714	24682099	+	1	1385	0	no
human_lncrna_fused_1235	1	24681450	24684245	+	2	377,254	0,2541	no
human_lncrna_fused_1236	1	24682411	24684259	+	1	1848	0	no
human_lncrna_fused_1237	1	24703473	24704010	+	1	537	0	no
human_lncrna_fused_1238	1	24704893	24717596	+	4	94,77,354,362	0,176,9052,12341	no
human_lncrna_fused_1239	1	24712422	24716165	-	2	1815,77	0,3666	no
human_lncrna_fused_1240	1	24713979	24714352	+	2	150,129	0,244	no
human_lncrna_fused_1241	1	24724650	24731008	+	3	130,141,473	0,4421,5885	yes
human_lncrna_fused_1242	1	24743857	24745279	+	2	367,527	0,895	yes
human_lncrna_fused_1243	1	24844321	24845784	-	1	1463	0	yes
human_lncrna_fused_1244	1	24857327	24869859	+	3	139,337,4628	0,5861,7904	yes
human_lncrna_fused_1245	1	24859841	24873503	-	5	2630,276,131,122,2538	0,5494,7137,8156,11124	yes
human_lncrna_fused_1246	1	24860862	24863228	+	2	1586,40	0,2326	no
human_lncrna_fused_1247	1	24866469	24871570	+	4	363,129,94,605	0,509,1554,4496	no
human_lncrna_fused_1248	1	24887164	24887604	-	1	440	0	no
human_lncrna_fused_1249	1	24888576	24895641	+	2	37,598	0,6467	no
human_lncrna_fused_1250	1	24930276	24966179	+	9	1750,549,330,166,143,648,2890,1539,29	0,8076,17301,19134,25124,26555,29076,32698,35874	yes
human_lncrna_fused_1251	1	24967425	24972869	-	2	1202,395	0,5049	no
human_lncrna_fused_1252	1	24968056	24970867	-	2	16,2446	0,365	no
human_lncrna_fused_1253	1	24976439	24985707	-	3	119,372,242	0,6605,9026	no
human_lncrna_fused_1254	1	25003649	25004871	+	2	252,783	0,439	no
human_lncrna_fused_1255	1	25022579	25026639	+	2	879,1343	0,2717	no
human_lncrna_fused_1256	1	25031086	25052786	+	4	1284,112,1418,9075	0,3962,8876,12625	no
human_lncrna_fused_1257	1	25034242	25035467	+	1	1225	0	no
human_lncrna_fused_1258	1	25041172	25113121	-	6	206,130,182,120,372,243	0,2534,24615,62680,69285,71706	no
human_lncrna_fused_1259	1	25082445	25086409	+	2	365,2917	0,1047	no
human_lncrna_fused_1260	1	25125893	25140472	-	2	631,146	0,14433	no
human_lncrna_fused_1261	1	25128749	25177993	-	11	90,27,1430,51,114,20,62,68,615,143,234	0,379,1086,3627,4058,4509,4654,33890,42929,46223,49010	no
human_lncrna_fused_1262	1	25172116	25175649	-	2	177,677	0,2856	no
human_lncrna_fused_1263	1	25174982	25192800	+	2	566,3067	0,14751	no
human_lncrna_fused_1264	1	25197949	25199027	-	4	202,74,74,73	0,338,887,1005	no
human_lncrna_fused_1265	1	25199595	25209437	+	5	365,908,188,179,904	0,494,1492,8449,8938	no
human_lncrna_fused_1266	1	25199701	25200603	-	2	612,194	0,708	no
human_lncrna_fused_1267	1	25205943	25207285	-	2	425,38	0,1304	no
human_lncrna_fused_1268	1	25214745	25216473	+	1	1728	0	no
human_lncrna_fused_1269	1	25217781	25219254	+	2	335,252	0,1221	no
human_lncrna_fused_1270	1	25218467	25219253	+	1	786	0	no
human_lncrna_fused_1271	1	25232523	25234775	+	1	2252	0	yes
human_lncrna_fused_1272	1	25232544	25242248	+	3	135,863,2936	0,1629,6768	no
human_lncrna_fused_1273	1	25247836	25248321	+	1	485	0	no
human_lncrna_fused_1274	1	25249463	25250830	+	2	50,857	0,510	no
human_lncrna_fused_1275	1	25259522	25261667	+	2	259,307	0,1838	no
human_lncrna_fused_1276	1	25262308	25263251	+	1	943	0	yes
human_lncrna_fused_1277	1	25368071	25368461	+	1	390	0	no
human_lncrna_fused_1278	1	25375849	25389860	+	3	641,1363,747	0,11763,13264	no
human_lncrna_fused_1279	1	25398711	25399280	+	1	569	0	no
human_lncrna_fused_1280	1	25430412	25430614	+	1	202	0	no
human_lncrna_fused_1281	1	25478785	25487603	-	3	4903,1338,1808	0,5489,7010	no
human_lncrna_fused_1282	1	25514668	25517686	-	2	370,148	0,2870	no
human_lncrna_fused_1283	1	25529105	25529758	-	2	323,257	0,396	no
human_lncrna_fused_1284	1	25565207	25566847	-	1	1640	0	yes
human_lncrna_fused_1285	1	25581233	25590384	+	4	52,296,18,217	0,244,4041,8934	no
human_lncrna_fused_1286	1	25585219	25591217	+	2	73,1050	0,4948	yes
human_lncrna_fused_1287	1	25590086	25703616	-	2	9328,151	0,113379	yes
human_lncrna_fused_1288	1	25590689	25591885	+	3	139,253,105	0,696,1091	no
human_lncrna_fused_1289	1	25597441	25612847	+	4	1615,885,114,304	0,5001,13264,15102	no
human_lncrna_fused_1290	1	25601941	25602577	+	1	636	0	no
human_lncrna_fused_1291	1	25612466	25613525	+	2	198,765	0,294	no
human_lncrna_fused_1292	1	25617019	25617452	+	1	433	0	no
human_lncrna_fused_1293	1	25640325	25659514	-	3	2560,3656,751	0,2943,18438	no
human_lncrna_fused_1294	1	25655631	25666043	-	2	6801,594	0,9818	no
human_lncrna_fused_1295	1	25692540	25696193	-	1	3653	0	no
human_lncrna_fused_1296	1	25745371	25745584	-	1	213	0	no
human_lncrna_fused_1297	1	25752605	25754802	-	2	424,1026	0,1171	no
human_lncrna_fused_1298	1	25766816	25773277	-	3	4840,296,874	0,4956,5587	yes
human_lncrna_fused_1299	1	25859555	25861134	+	1	1579	0	yes
human_lncrna_fused_1300	1	25887359	25887610	+	1	251	0	no
human_lncrna_fused_1301	1	25895372	25897059	+	1	1687	0	no
human_lncrna_fused_1302	1	25910580	25916696	-	2	562,105	0,6011	no
human_lncrna_fused_1303	1	25916590	25954785	-	3	104,315,204	0,16268,37991	no
human_lncrna_fused_1304	1	25919251	25921686	+	2	485,456	0,1979	no
human_lncrna_fused_1305	1	25919932	25920914	+	2	150,380	0,602	no
human_lncrna_fused_1306	1	25955209	25959766	+	1	4557	0	no
human_lncrna_fused_1307	1	25955971	25956485	-	1	514	0	no
human_lncrna_fused_1308	1	25999383	26004549	-	2	492,90	0,5076	yes
human_lncrna_fused_1309	1	26016564	26021345	-	2	189,28	0,4753	yes
human_lncrna_fused_1310	1	26024909	26028187	-	3	279,70,149	0,2527,3129	no
human_lncrna_fused_1311	1	26045688	26050638	+	3	107,358,281	0,1461,4669	yes
human_lncrna_fused_1312	1	26046664	26049099	+	2	485,456	0,1979	yes
human_lncrna_fused_1313	1	26078678	26078922	+	1	244	0	no
human_lncrna_fused_1314	1	26102398	26103023	+	1	625	0	no
human_lncrna_fused_1315	1	26172433	26173530	+	2	428,164	0,933	no
human_lncrna_fused_1316	1	26216113	26225123	+	4	126,144,378,23	0,6499,7262,8987	no
human_lncrna_fused_1317	1	26223166	26223743	-	1	577	0	no
human_lncrna_fused_1318	1	26223693	26225417	-	2	1320,208	0,1516	no
human_lncrna_fused_1319	1	26225318	26229840	+	4	385,153,203,339	0,2084,2475,4183	no
human_lncrna_fused_1320	1	26226986	26229416	+	2	569,1623	0,807	no
human_lncrna_fused_1321	1	26263040	26263398	-	1	358	0	yes
human_lncrna_fused_1322	1	26321450	26332886	+	3	48,194,1268	0,9844,10168	yes
human_lncrna_fused_1323	1	26326687	26327033	+	1	346	0	no
human_lncrna_fused_1324	1	26395540	26399490	+	2	167,305	0,3645	no
human_lncrna_fused_1325	1	26409475	26410641	+	1	1166	0	no
human_lncrna_fused_1326	1	26430822	26432042	-	2	296,69	0,1151	no
human_lncrna_fused_1327	1	26431245	26432098	-	1	853	0	yes
human_lncrna_fused_1328	1	26454622	26455082	-	2	208,166	0,294	no
human_lncrna_fused_1329	1	26462755	26467283	-	4	116,59,122,236	0,620,3448,4292	yes
human_lncrna_fused_1330	1	26471306	26472410	-	1	1104	0	yes
human_lncrna_fused_1331	1	26478609	26479471	+	1	862	0	no
human_lncrna_fused_1332	1	26480121	26484553	+	1	4432	0	no
human_lncrna_fused_1333	1	26487224	26489327	+	2	205,15	0,2088	no
human_lncrna_fused_1334	1	26489783	26500981	-	2	10492,654	0,10544	no
human_lncrna_fused_1335	1	26501074	26507724	-	2	425,250	0,6400	no
human_lncrna_fused_1336	1	26501126	26502641	+	1	1515	0	no
human_lncrna_fused_1337	1	26519353	26520250	-	1	897	0	no
human_lncrna_fused_1338	1	26529201	26529580	+	1	379	0	no
human_lncrna_fused_1339	1	26530240	26530561	-	1	321	0	no
human_lncrna_fused_1340	1	26559588	26560112	-	1	524	0	no
human_lncrna_fused_1341	1	26562878	26563951	-	1	1073	0	no
human_lncrna_fused_1342	1	26577463	26577729	+	1	266	0	no
human_lncrna_fused_1343	1	26579082	26581751	+	2	1341,344	0,2325	no
human_lncrna_fused_1344	1	26592409	26594537	-	1	2128	0	no
human_lncrna_fused_1345	1	26595478	26818054	+	3	724,189,26	0,222358,222550	no
human_lncrna_fused_1346	1	26618306	26620828	-	8	107,149,73,243,120,42,378,127	0,608,810,918,1268,1515,1671,2395	no
human_lncrna_fused_1347	1	26618810	26624792	-	3	113,1422,1524	0,1913,4458	no
human_lncrna_fused_1348	1	26620521	26622372	+	2	345,1354	0,497	no
human_lncrna_fused_1349	1	26640376	26640614	-	1	238	0	no
human_lncrna_fused_1350	1	26647446	26647681	+	1	235	0	no
human_lncrna_fused_1351	1	26651564	26668381	+	2	105,1338	0,15479	no
human_lncrna_fused_1352	1	26677302	26678601	+	4	152,170,74,136	0,394,907,1163	no
human_lncrna_fused_1353	1	26682584	26689228	+	3	269,108,62	0,6276,6582	no
human_lncrna_fused_1354	1	26691858	26695950	-	2	1377,2333	0,1759	yes
human_lncrna_fused_1355	1	26745271	26747251	-	2	86,169	0,1811	no
human_lncrna_fused_1356	1	26749514	26749890	-	1	376	0	no
human_lncrna_fused_1357	1	26796454	26796995	-	1	541	0	yes
human_lncrna_fused_1358	1	26801032	26802876	+	2	824,768	0,1076	no
human_lncrna_fused_1359	1	26809153	26810716	-	2	576,172	0,1391	no
human_lncrna_fused_1360	1	26809466	26817098	+	2	294,6560	0,1072	no
human_lncrna_fused_1361	1	26839160	26843334	-	1	4174	0	no
human_lncrna_fused_1362	1	26843658	26845322	-	1	1664	0	no
human_lncrna_fused_1363	1	26859648	26860032	+	1	384	0	no
human_lncrna_fused_1364	1	26866916	26869097	+	1	2181	0	no
human_lncrna_fused_1365	1	26960486	26964167	+	1	3681	0	no
human_lncrna_fused_1366	1	26974551	26976118	-	2	312,817	0,750	no
human_lncrna_fused_1367	1	26980165	26980975	+	2	349,146	0,664	no
human_lncrna_fused_1368	1	26983627	26984024	+	1	397	0	yes
human_lncrna_fused_1369	1	26995710	26996271	-	1	561	0	yes
human_lncrna_fused_1370	1	27031422	27073729	+	15	407,75,133,1375,148,719,99,26,125,234,5708,108,278,1473,894	0,491,2038,2794,6466,12878,13795,26523,26975,27268,28093,38656,38863,39855,41413	yes
human_lncrna_fused_1371	1	27033960	27035220	-	4	214,91,84,75	0,678,790,1185	no
human_lncrna_fused_1372	1	27050139	27050438	+	1	299	0	no
human_lncrna_fused_1373	1	27051682	27052180	+	1	498	0	no
human_lncrna_fused_1374	1	27062579	27067114	+	2	1536,106	0,4429	no
human_lncrna_fused_1375	1	27069289	27072422	+	1	3133	0	no
human_lncrna_fused_1376	1	27070298	27072274	+	10	75,77,158,88,109,75,79,100,74,74	0,140,559,906,1053,1192,1325,1425,1547,1902	no
human_lncrna_fused_1377	1	27070719	27072053	+	3	233,179,284	0,558,1050	no
human_lncrna_fused_1378	1	27157550	27160413	+	3	76,105,124	0,869,2739	no
human_lncrna_fused_1379	1	27176750	27177277	+	1	527	0	no
human_lncrna_fused_1380	1	27191943	27192245	-	1	302	0	no
human_lncrna_fused_1381	1	27200833	27201473	-	1	640	0	no
human_lncrna_fused_1382	1	27211264	27211484	+	1	220	0	no
human_lncrna_fused_1383	1	27229105	27234483	-	5	130,134,114,158,222	0,531,1073,4339,5156	no
human_lncrna_fused_1384	1	27253155	27257539	-	1	4384	0	no
human_lncrna_fused_1385	1	27311239	27311838	+	2	106,176	0,423	no
human_lncrna_fused_1386	1	27330469	27331404	-	2	133,267	0,668	yes
human_lncrna_fused_1387	1	27343328	27348500	-	3	1161,28,200	0,1202,4972	yes
human_lncrna_fused_1388	1	27389467	27390145	+	2	170,185	0,493	yes
human_lncrna_fused_1389	1	27390084	27392475	-	3	672,820,246	0,1034,2145	no
human_lncrna_fused_1390	1	27398398	27403155	+	2	81,202	0,4555	yes
human_lncrna_fused_1391	1	27457197	27459582	+	2	141,287	0,2098	no
human_lncrna_fused_1392	1	27492624	27505724	+	2	388,1269	0,11831	no
human_lncrna_fused_1393	1	27506604	27508607	-	3	148,548,240	0,1038,1763	no
human_lncrna_fused_1394	1	27518192	27531009	+	5	384,73,127,293,2683	0,4281,7566,9007,10134	yes
human_lncrna_fused_1395	1	27518795	27519945	+	2	145,77	0,1073	no
human_lncrna_fused_1396	1	27518852	27526449	-	2	551,119	0,7478	no
human_lncrna_fused_1397	1	27525487	27527401	-	4	203,122,142,43	0,607,1706,1871	no
human_lncrna_fused_1398	1	27532914	27533309	-	1	395	0	no
human_lncrna_fused_1399	1	27542221	27558300	+	2	956,2858	0,13221	no
human_lncrna_fused_1400	1	27605878	27608977	-	1	3099	0	no
human_lncrna_fused_1401	1	27636467	27637284	+	1	817	0	no
human_lncrna_fused_1402	1	27641090	27660097	-	2	42,1306	0,17701	no
human_lncrna_fused_1403	1	27647506	27647915	+	1	409	0	no
human_lncrna_fused_1404	1	27658298	27662791	-	3	600,1175,115	0,1250,4378	no
human_lncrna_fused_1405	1	27658767	27660382	+	2	73,796	0,819	no
human_lncrna_fused_1406	1	27669467	27714122	+	10	119,370,118,132,193,138,476,456,263,499	0,439,844,6260,13711,16249,16725,21109,33333,44156	yes
human_lncrna_fused_1407	1	27686809	27687471	-	1	662	0	no
human_lncrna_fused_1408	1	27691242	27720353	-	3	71,625,256	0,744,28855	no
human_lncrna_fused_1409	1	27693145	27695202	+	1	2057	0	no
human_lncrna_fused_1410	1	27723932	27725925	-	1	1993	0	no
human_lncrna_fused_1411	1	27739095	27739827	-	2	385,47	0,685	yes
human_lncrna_fused_1412	1	27788340	27790274	-	2	120,109	0,1825	no
human_lncrna_fused_1413	1	27827812	27828821	-	1	1009	0	no
human_lncrna_fused_1414	1	27848854	27852143	-	2	1094,160	0,3129	yes
human_lncrna_fused_1415	1	27865672	27891021	-	2	155,74	0,25275	no
human_lncrna_fused_1416	1	27888918	27890070	-	2	844,221	0,931	no
human_lncrna_fused_1417	1	27930251	27930710	-	1	459	0	no
human_lncrna_fused_1418	1	27938874	27959475	-	2	205,318	0,20283	yes
human_lncrna_fused_1419	1	27975891	27977654	+	2	355,18	0,1745	yes
human_lncrna_fused_1420	1	28095041	28096429	-	1	1388	0	no
human_lncrna_fused_1421	1	28095190	28100510	+	2	1957,88	0,5232	yes
human_lncrna_fused_1422	1	28107833	28111294	-	1	3461	0	no
human_lncrna_fused_1423	1	28109737	28110298	+	2	140,97	0,464	no
human_lncrna_fused_1424	1	28112135	28112755	-	1	620	0	no
human_lncrna_fused_1425	1	28120448	28121321	-	2	70,487	0,386	no
human_lncrna_fused_1426	1	28124295	28126933	-	3	67,463,386	0,834,2252	no
human_lncrna_fused_1427	1	28130437	28134550	+	2	263,286	0,3827	no
human_lncrna_fused_1428	1	28142270	28146098	-	1	3828	0	no
human_lncrna_fused_1429	1	28144179	28145320	+	2	463,81	0,1060	no
human_lncrna_fused_1430	1	28233261	28234492	-	1	1231	0	yes
human_lncrna_fused_1431	1	28238105	28247214	-	2	8483,308	0,8801	yes
human_lncrna_fused_1432	1	28247142	28247568	+	1	426	0	yes
human_lncrna_fused_1433	1	28275759	28276554	-	1	795	0	yes
human_lncrna_fused_1434	1	28300441	28307976	-	3	262,170,1297	0,5960,6238	no
human_lncrna_fused_1435	1	28306398	28309966	+	2	179,183	0,3385	no
human_lncrna_fused_1436	1	28326604	28328899	-	1	2295	0	no
human_lncrna_fused_1437	1	28496070	28496280	-	1	210	0	no
human_lncrna_fused_1438	1	28502497	28502771	+	1	274	0	no
human_lncrna_fused_1439	1	28503859	28505884	-	1	2025	0	no
human_lncrna_fused_1440	1	28506142	28511443	-	4	1345,149,1171,1339	0,2538,2763,3962	yes
human_lncrna_fused_1441	1	28526318	28527227	-	2	294,315	0,594	yes
human_lncrna_fused_1442	1	28544196	28546542	+	1	2346	0	yes
human_lncrna_fused_1443	1	28578545	28582986	-	2	135,3977	0,464	yes
human_lncrna_fused_1444	1	28578548	28777663	-	7	132,55,70,87,119,1260,130	0,984,1363,2011,2562,3041,198985	no
human_lncrna_fused_1445	1	28578720	28579020	-	1	300	0	yes
human_lncrna_fused_1446	1	28581092	28581887	+	2	131,305	0,490	no
human_lncrna_fused_1447	1	28587486	28587920	+	1	434	0	no
human_lncrna_fused_1448	1	28588859	28589115	+	1	256	0	no
human_lncrna_fused_1449	1	28643141	28651098	+	4	622,334,414,2906	0,1449,2835,5051	yes
human_lncrna_fused_1450	1	28643182	28645192	+	1	2010	0	yes
human_lncrna_fused_1451	1	28643415	28648464	+	2	40,272	0,4777	no
human_lncrna_fused_1452	1	28736043	28736620	-	1	577	0	yes
human_lncrna_fused_1453	1	28744826	28749923	-	2	249,316	0,4781	no
human_lncrna_fused_1454	1	28775698	28777111	+	2	439,109	0,1304	no
human_lncrna_fused_1455	1	28871985	28888174	-	3	503,97,892	0,5388,15297	no
human_lncrna_fused_1456	1	28872238	28887428	-	18	324,452,156,77,74,74,74,121,74,162,74,74,74,333,74,74,74,146	0,4782,6392,6819,7293,7698,7850,7952,10908,11040,11505,11797,12304,12460,13384,13485,13637,15044	yes
human_lncrna_fused_1457	1	28927240	28928833	-	3	128,114,206	0,733,1387	yes
human_lncrna_fused_1458	1	29124024	29124712	-	1	688	0	no
human_lncrna_fused_1459	1	29127044	29141179	+	2	2264,32	0,14103	yes
human_lncrna_fused_1460	1	29128384	29130333	+	2	26,1595	0,354	no
human_lncrna_fused_1461	1	29133349	29134934	+	2	912,255	0,1330	no
human_lncrna_fused_1462	1	29133684	29136138	+	1	2454	0	no
human_lncrna_fused_1463	1	29135407	29136431	-	2	665,45	0,979	no
human_lncrna_fused_1464	1	29144493	29146995	-	3	57,138,88	0,1860,2414	no
human_lncrna_fused_1465	1	29145479	29146766	+	1	1287	0	no
human_lncrna_fused_1466	1	29152488	29152991	+	2	199,121	0,382	no
human_lncrna_fused_1467	1	29185581	29189710	-	4	1175,25,751,25	0,1286,1409,4104	no
human_lncrna_fused_1468	1	29196258	29201373	+	2	4065,784	0,4331	yes
human_lncrna_fused_1469	1	29223932	29224817	+	3	333,148,95	0,532,790	yes
human_lncrna_fused_1470	1	29231025	29231465	+	1	440	0	no
human_lncrna_fused_1471	1	29329087	29350262	-	3	2105,3194,580	0,4053,20595	no
human_lncrna_fused_1472	1	29385191	29391055	-	3	269,139,352	0,3441,5512	no
human_lncrna_fused_1473	1	29442885	29693970	+	7	113,3735,116,121,66,57,7661	0,1299,74702,141656,236234,241266,243424	no
human_lncrna_fused_1474	1	29442942	29452419	+	4	56,206,17,440	0,6506,7614,9037	yes
human_lncrna_fused_1475	1	29442950	29508384	+	3	126,116,5917	0,57496,59517	no
human_lncrna_fused_1476	1	29448815	29453332	+	5	645,39,84,85,419	0,2676,2943,3440,4098	no
human_lncrna_fused_1477	1	29488192	29496893	-	2	193,156	0,8545	no
human_lncrna_fused_1478	1	29525346	29527623	+	8	73,74,89,350,214,74,128,73	0,205,419,792,1187,1425,1737,2204	yes
human_lncrna_fused_1479	1	29536202	29540658	-	2	100,175	0,4281	no
human_lncrna_fused_1480	1	29584386	29584924	-	2	301,31	0,507	no
human_lncrna_fused_1481	1	29624547	29629809	+	9	73,96,73,73,122,82,171,73,126	0,331,463,600,1757,2062,3088,3418,5136	no
human_lncrna_fused_1482	1	29644116	29645114	-	1	998	0	no
human_lncrna_fused_1483	1	29702830	29711011	-	2	594,210	0,7971	no
human_lncrna_fused_1484	1	29708850	29709548	-	2	276,225	0,473	no
human_lncrna_fused_1485	1	29711701	29712567	+	2	100,658	0,208	no
human_lncrna_fused_1486	1	29728049	29730132	+	2	1142,303	0,1780	no
human_lncrna_fused_1487	1	29728049	29794557	+	15	185,373,135,74,116,106,270,214,41,147,124,292,1487,85,1449	0,769,12688,24678,24846,27125,32073,32873,33557,34701,48756,55956,61386,64761,65059	no
human_lncrna_fused_1488	1	29729035	29729895	+	2	156,66	0,794	no
human_lncrna_fused_1489	1	29786538	29810199	-	7	558,52,202,1159,201,232,115	0,1292,2768,10073,15338,22820,23546	no
human_lncrna_fused_1490	1	29811521	29813746	+	2	433,1619	0,606	no
human_lncrna_fused_1491	1	29835134	29836854	-	6	73,96,74,69,74,96	0,696,834,1187,1359,1624	no
human_lncrna_fused_1492	1	29850243	29852967	-	12	164,74,74,73,44,227,47,114,73,168,118,139	0,240,365,710,1021,1094,1359,1521,2011,2109,2413,2585	no
human_lncrna_fused_1493	1	29855073	29864689	-	17	73,73,73,73,107,74,73,73,73,73,74,74,74,73,49,73,167	0,353,501,739,844,1642,2081,2268,3359,3854,4511,6383,6785,7781,8186,8293,9449	no
human_lncrna_fused_1494	1	29867371	29877161	-	3	586,50,316	0,7616,9474	no
human_lncrna_fused_1495	1	29904864	29905357	-	1	493	0	no
human_lncrna_fused_1496	1	29912849	29914194	+	2	78,473	0,872	no
human_lncrna_fused_1497	1	29924672	29925655	+	2	256,592	0,391	no
human_lncrna_fused_1498	1	29964707	29971616	-	2	1828,22	0,6887	yes
human_lncrna_fused_1499	1	29970123	29971662	-	2	134,68	0,1471	no
human_lncrna_fused_1500	1	29985170	30082201	+	3	631,538,1200	0,94747,95831	no
human_lncrna_fused_1501	1	29991350	29992302	+	2	176,476	0,476	no
human_lncrna_fused_1502	1	29999523	30039436	-	11	1411,172,559,53,203,261,1160,789,233,116,261	0,10033,14428,15720,17196,23540,24501,29179,37248,37974,39652	no
human_lncrna_fused_1503	1	30050079	30085413	-	3	2419,100,601	0,2941,34733	no
human_lncrna_fused_1504	1	30062567	30067572	+	3	85,954,749	0,2560,4256	no
human_lncrna_fused_1505	1	30063563	30080446	-	3	160,732,221	0,1553,16662	no
human_lncrna_fused_1506	1	30080220	30081008	+	1	788	0	no
human_lncrna_fused_1507	1	30103777	30110098	-	1	6321	0	no
human_lncrna_fused_1508	1	30104668	30130684	-	5	1301,52,46,283,71	0,3410,3973,5264,25945	no
human_lncrna_fused_1509	1	30110480	30117650	-	2	1229,252	0,6918	no
human_lncrna_fused_1510	1	30129513	30129905	-	1	392	0	no
human_lncrna_fused_1511	1	30132718	30136996	+	3	244,71,2200	0,1573,2078	no
human_lncrna_fused_1512	1	30140038	30141607	+	2	302,483	0,1086	no
human_lncrna_fused_1513	1	30160308	30205663	-	7	222,176,4491,784,72,308,108	0,2567,18598,24136,26831,39517,45247	no
human_lncrna_fused_1514	1	30182145	30184225	-	3	166,156,186	0,1365,1894	no
human_lncrna_fused_1515	1	30188411	30193695	+	3	49,107,325	0,1022,4959	no
human_lncrna_fused_1516	1	30197182	30203871	+	3	26,64,187	0,4114,6502	no
human_lncrna_fused_1517	1	30253230	30261442	+	3	234,120,3025	0,2748,5187	no
human_lncrna_fused_1518	1	30262996	30265830	-	2	1595,373	0,2461	no
human_lncrna_fused_1519	1	30299151	30309145	+	3	2116,2199,4776	0,2283,5218	no
human_lncrna_fused_1520	1	30313945	30333219	-	9	381,78,237,832,86,106,62,2958,316	0,1262,11832,13226,14147,15059,15343,15561,18958	no
human_lncrna_fused_1521	1	30316878	30322496	+	4	20,1123,22,1357	0,2813,4227,4261	no
human_lncrna_fused_1522	1	30319691	30327254	+	3	1123,67,932	0,1448,6631	no
human_lncrna_fused_1523	1	30341767	30346546	-	2	609,210	0,4569	no
human_lncrna_fused_1524	1	30364058	30368824	-	3	751,2013,22	0,2147,4744	no
human_lncrna_fused_1525	1	30387736	30391291	+	3	767,99,158	0,1287,3397	no
human_lncrna_fused_1526	1	30409559	30411639	-	3	166,157,187	0,1364,1893	no
human_lncrna_fused_1527	1	30415824	30421108	+	3	49,107,325	0,1022,4959	no
human_lncrna_fused_1528	1	30418041	30419896	+	2	119,86	0,1769	no
human_lncrna_fused_1529	1	30435568	30444774	-	2	180,285	0,8921	no
human_lncrna_fused_1530	1	30461919	30465911	+	3	27,63,406	0,99,3586	no
human_lncrna_fused_1531	1	30465044	30465904	+	1	860	0	no
human_lncrna_fused_1532	1	30471105	30654224	-	5	3392,219,479,177,73	0,7142,128276,129650,183046	no
human_lncrna_fused_1533	1	30473520	30562338	+	4	977,138,65,810	0,4727,4881,88008	no
human_lncrna_fused_1534	1	30476022	30507832	-	3	122,159,87	0,11255,31723	no
human_lncrna_fused_1535	1	30491358	30499333	+	4	794,435,317,504	0,2516,6963,7471	no
human_lncrna_fused_1536	1	30523321	30534252	+	3	354,2157,492	0,4577,10439	no
human_lncrna_fused_1537	1	30535372	30600635	-	6	999,473,557,673,779,98	0,2048,3042,40837,64379,65165	no
human_lncrna_fused_1538	1	30596814	30606433	+	6	146,154,64,48,140,341	0,447,1903,2377,5515,9278	no
human_lncrna_fused_1539	1	30603289	30608172	+	3	136,178,486	0,2394,4397	no
human_lncrna_fused_1540	1	30630744	30632841	+	2	209,1538	0,559	no
human_lncrna_fused_1541	1	30663713	30682285	+	3	5150,590,2305	0,6660,16267	no
human_lncrna_fused_1542	1	30695433	30710210	-	5	432,401,148,238,112	0,1694,12832,13033,14665	no
human_lncrna_fused_1543	1	30718093	30729221	+	5	363,198,967,744,1122	0,2883,6991,8149,10006	yes
human_lncrna_fused_1544	1	30723335	30725064	+	2	122,1479	0,250	yes
human_lncrna_fused_1545	1	30726919	30731490	+	2	67,142	0,4429	no
human_lncrna_fused_1546	1	30727261	30730655	-	3	1037,1488,365	0,1153,3029	no
human_lncrna_fused_1547	1	30731693	30732146	+	1	453	0	no
human_lncrna_fused_1548	1	30735290	30738566	+	2	154,239	0,3037	no
human_lncrna_fused_1549	1	30759606	30788850	-	3	616,294,228	0,4709,29016	no
human_lncrna_fused_1550	1	30760651	30761221	+	1	570	0	no
human_lncrna_fused_1551	1	30765056	30766492	+	1	1436	0	no
human_lncrna_fused_1552	1	30766157	30772436	+	3	71,150,34	0,158,6245	no
human_lncrna_fused_1553	1	30810377	30815554	-	2	338,108	0,5069	yes
human_lncrna_fused_1554	1	30824042	30834864	+	6	332,203,155,120,136,1359	0,584,1998,2492,5705,9463	yes
human_lncrna_fused_1555	1	30841773	30844951	-	2	1119,280	0,2898	no
human_lncrna_fused_1556	1	30842589	30860943	-	3	303,102,232	0,3595,18122	no
human_lncrna_fused_1557	1	30843822	30844110	+	1	288	0	no
human_lncrna_fused_1558	1	30858157	30860254	+	2	209,1538	0,559	no
human_lncrna_fused_1559	1	30860817	30862646	+	3	127,563,286	0,228,1543	no
human_lncrna_fused_1560	1	30862536	30868388	+	2	31,955	0,4897	no
human_lncrna_fused_1561	1	30938295	30938519	+	1	224	0	no
human_lncrna_fused_1562	1	30988064	30988633	+	1	569	0	yes
human_lncrna_fused_1563	1	31036733	31037240	+	1	507	0	no
human_lncrna_fused_1564	1	31094893	31095594	-	2	267,114	0,587	no
human_lncrna_fused_1565	1	31108187	31108623	-	1	436	0	yes
human_lncrna_fused_1566	1	31153355	31154953	-	2	23,438	0,1160	no
human_lncrna_fused_1567	1	31153936	31156281	+	2	944,557	0,1788	yes
human_lncrna_fused_1568	1	31154018	31154961	-	1	943	0	yes
human_lncrna_fused_1569	1	31155058	31156044	+	2	95,319	0,667	no
human_lncrna_fused_1570	1	31155091	31160745	+	1	5654	0	no
human_lncrna_fused_1571	1	31283776	31289586	+	4	401,117,1887,167	0,2511,3590,5643	yes
human_lncrna_fused_1572	1	31334270	31336086	-	2	338,465	0,1351	no
human_lncrna_fused_1573	1	31374208	31377482	+	3	179,634,632	0,288,2642	yes
human_lncrna_fused_1574	1	31377060	31377484	-	1	424	0	yes
human_lncrna_fused_1575	1	31379824	31393263	-	5	721,284,53,223,524	0,3595,4125,4771,12915	no
human_lncrna_fused_1576	1	31380285	31384673	-	3	260,108,81	0,3605,4307	no
human_lncrna_fused_1577	1	31390290	31395342	+	2	218,786	0,4266	no
human_lncrna_fused_1578	1	31420065	31421958	-	1	1893	0	yes
human_lncrna_fused_1579	1	31444184	31449686	+	4	78,367,555,133	0,4176,4716,5369	yes
human_lncrna_fused_1580	1	31459982	31464731	-	2	521,162	0,4587	yes
human_lncrna_fused_1581	1	31460319	31471547	-	4	184,87,732,483	0,1002,4843,10745	yes
human_lncrna_fused_1582	1	31469583	31482427	+	3	1651,153,348	0,8654,12496	no
human_lncrna_fused_1583	1	31480771	31482190	+	1	1419	0	no
human_lncrna_fused_1584	1	31496716	31496954	+	1	238	0	no
human_lncrna_fused_1585	1	31506205	31572300	+	15	12631,177,12235,584,1657,88,877,184,29,165,134,11,83,2208,4136	0,14740,15819,29774,31756,34370,34601,43581,43815,45287,46224,52913,56881,58519,61959	yes
human_lncrna_fused_1586	1	31538042	31540769	+	3	44,119,194	0,931,2533	no
human_lncrna_fused_1587	1	31540380	31543987	+	1	3607	0	yes
human_lncrna_fused_1588	1	31553874	31571189	+	2	68,980	0,16335	no
human_lncrna_fused_1589	1	31564090	31579203	-	8	8214,287,766,302,130,146,14,303	0,10906,11319,13752,14098,14409,14775,14810	yes
human_lncrna_fused_1590	1	31614605	31628155	-	2	2129,128	0,13422	no
human_lncrna_fused_1591	1	31644693	31649371	+	2	147,327	0,4351	no
human_lncrna_fused_1592	1	31644712	31660506	+	7	128,633,3218,134,134,235,853	0,184,4332,8728,11199,12545,14941	yes
human_lncrna_fused_1593	1	31707460	31708071	-	1	611	0	yes
human_lncrna_fused_1594	1	31715217	31716204	+	2	491,180	0,807	no
human_lncrna_fused_1595	1	31723700	31724493	+	1	793	0	yes
human_lncrna_fused_1596	1	31768085	31788684	-	3	1005,734,1067	0,1267,19532	no
human_lncrna_fused_1597	1	31785242	31788606	-	1	3364	0	no
human_lncrna_fused_1598	1	31787131	31788488	-	6	74,109,28,167,133,81	0,502,668,777,1031,1276	no
human_lncrna_fused_1599	1	31789130	31789485	+	1	355	0	no
human_lncrna_fused_1600	1	31827911	31835800	-	2	1392,670	0,7219	no
human_lncrna_fused_1601	1	31831729	31832130	-	2	219,93	0,308	no
human_lncrna_fused_1602	1	31835890	31881747	-	7	522,487,93,1135,995,121,111	0,730,8164,19550,23866,27987,45746	no
human_lncrna_fused_1603	1	31840044	31847994	-	1	7950	0	no
human_lncrna_fused_1604	1	31842017	31855569	-	2	2131,129	0,13423	no
human_lncrna_fused_1605	1	31933019	31933975	+	2	191,326	0,630	yes
human_lncrna_fused_1606	1	31939169	31940542	+	2	865,436	0,937	no
human_lncrna_fused_1607	1	31945740	31950134	+	2	103,902	0,3492	no
human_lncrna_fused_1608	1	31951588	31958396	-	2	591,435	0,6373	no
human_lncrna_fused_1609	1	31954922	31956723	+	1	1801	0	no
human_lncrna_fused_1610	1	31972188	31987034	-	2	1690,183	0,14663	yes
human_lncrna_fused_1611	1	31991080	32000759	-	2	9017,570	0,9109	no
human_lncrna_fused_1612	1	32000963	32001903	+	2	144,641	0,299	no
human_lncrna_fused_1613	1	32009478	32013535	-	1	4057	0	no
human_lncrna_fused_1614	1	32052290	32073474	-	3	442,44,138	0,2180,21046	no
human_lncrna_fused_1615	1	32058378	32058674	-	1	296	0	yes
human_lncrna_fused_1616	1	32060850	32064085	-	2	1162,1761	0,1474	yes
human_lncrna_fused_1617	1	32101130	32102430	-	1	1300	0	yes
human_lncrna_fused_1618	1	32121780	32123250	-	2	628,59	0,1411	no
human_lncrna_fused_1619	1	32135657	32135890	-	1	233	0	no
human_lncrna_fused_1620	1	32137383	32137620	-	1	237	0	no
human_lncrna_fused_1621	1	32179189	32179626	-	2	216,83	0,354	no
human_lncrna_fused_1622	1	32179192	32179583	-	1	391	0	no
human_lncrna_fused_1623	1	32198535	32199867	-	1	1332	0	yes
human_lncrna_fused_1624	1	32231659	32241710	-	6	310,237,266,131,796,574	0,358,2376,7635,8209,9477	yes
human_lncrna_fused_1625	1	32321197	32322561	-	2	725,38	0,1326	yes
human_lncrna_fused_1626	1	32336770	32337425	-	1	655	0	no
human_lncrna_fused_1627	1	32338458	32349267	+	2	246,862	0,9947	no
human_lncrna_fused_1628	1	32347509	32348780	+	2	31,375	0,896	no
human_lncrna_fused_1629	1	32348537	32351326	-	2	154,72	0,2717	no
human_lncrna_fused_1630	1	32349192	32350664	-	2	630,60	0,1412	no
human_lncrna_fused_1631	1	32394731	32408951	+	3	401,871,1239	0,764,12981	yes
human_lncrna_fused_1632	1	32395495	32397487	+	1	1992	0	no
human_lncrna_fused_1633	1	32404341	32412294	-	3	595,354,673	0,2013,7280	no
human_lncrna_fused_1634	1	32423213	32426789	-	4	460,784,383,174	0,1246,2855,3402	no
human_lncrna_fused_1635	1	32435505	32435794	+	1	289	0	no
human_lncrna_fused_1636	1	32457031	32463796	+	1	6765	0	no
human_lncrna_fused_1637	1	32541589	32551687	-	2	240,99	0,9999	no
human_lncrna_fused_1638	1	32543357	32543614	-	1	257	0	no
human_lncrna_fused_1639	1	32621948	32627571	+	2	5559,27	0,5596	yes
human_lncrna_fused_1640	1	32675684	32678374	-	1	2690	0	yes
human_lncrna_fused_1641	1	32705593	32726090	-	5	272,61,91,470,1014	0,668,765,11905,19483	yes
human_lncrna_fused_1642	1	32724595	32725257	-	1	662	0	yes
human_lncrna_fused_1643	1	32739977	32741726	-	3	984,191,51	0,1061,1698	no
human_lncrna_fused_1644	1	32881472	32885639	+	4	171,134,97,872	0,427,693,3295	no
human_lncrna_fused_1645	1	32901556	32917088	+	2	417,292	0,15240	no
human_lncrna_fused_1646	1	32914457	32915817	-	1	1360	0	no
human_lncrna_fused_1647	1	32925454	32951638	+	4	163,991,232,211	0,3613,8699,25973	yes
human_lncrna_fused_1648	1	32926387	32928801	-	1	2414	0	no
human_lncrna_fused_1649	1	32934013	32934277	-	1	264	0	yes
human_lncrna_fused_1650	1	32965036	32965655	+	1	619	0	yes
human_lncrna_fused_1651	1	32973553	32974463	+	1	910	0	no
human_lncrna_fused_1652	1	32975874	32977109	-	2	485,401	0,834	no
human_lncrna_fused_1653	1	32981412	32982713	+	1	1301	0	no
human_lncrna_fused_1654	1	32986519	33033592	+	4	800,3833,487,1931	0,1917,44537,45142	yes
human_lncrna_fused_1655	1	32986950	32988233	+	2	674,190	0,1093	no
human_lncrna_fused_1656	1	32987074	33032469	+	3	245,508,808	0,43961,44587	no
human_lncrna_fused_1657	1	32990085	32995998	-	2	50,804	0,5109	yes
human_lncrna_fused_1658	1	32991411	32995386	-	2	3060,16	0,3959	yes
human_lncrna_fused_1659	1	33038276	33050971	+	2	7254,371	0,12324	no
human_lncrna_fused_1660	1	33045475	33059100	+	3	55,692,539	0,10641,13086	yes
human_lncrna_fused_1661	1	33085169	33086555	-	2	876,45	0,1341	no
human_lncrna_fused_1662	1	33124298	33127147	-	1	2849	0	yes
human_lncrna_fused_1663	1	33127352	33127982	+	1	630	0	yes
human_lncrna_fused_1664	1	33128091	33131533	+	1	3442	0	yes
human_lncrna_fused_1665	1	33128210	33237699	+	4	240,66,86,65	0,103198,104671,109424	no
human_lncrna_fused_1666	1	33135453	33138288	+	2	563,211	0,2624	yes
human_lncrna_fused_1667	1	33138091	33140875	-	2	29,227	0,2557	no
human_lncrna_fused_1668	1	33141870	33143230	-	1	1360	0	yes
human_lncrna_fused_1669	1	33160864	33182476	+	2	39,285	0,21327	no
human_lncrna_fused_1670	1	33194787	33200353	+	2	1451,481	0,5085	no
human_lncrna_fused_1671	1	33237173	33237869	+	1	696	0	no
human_lncrna_fused_1672	1	33238574	33239109	+	2	122,288	0,247	no
human_lncrna_fused_1673	1	33305509	33345302	+	2	249,430	0,39363	yes
human_lncrna_fused_1674	1	33313323	33349245	+	8	394,590,145,476,694,47,177,178	0,1185,12303,19924,31815,33603,34349,35744	yes
human_lncrna_fused_1675	1	33313514	33325467	+	3	203,759,289	0,550,11664	yes
human_lncrna_fused_1676	1	33350022	33367115	+	5	425,187,215,180,1498	0,7797,8838,13043,15595	yes
human_lncrna_fused_1677	1	33350071	33353177	+	1	3106	0	no
human_lncrna_fused_1678	1	33372962	33395415	+	6	828,1123,170,2577,158,660	0,892,10826,13601,20531,21793	no
human_lncrna_fused_1679	1	33393487	33393926	+	1	439	0	no
human_lncrna_fused_1680	1	33419654	33419895	+	1	241	0	no
human_lncrna_fused_1681	1	33420791	33421345	+	1	554	0	yes
human_lncrna_fused_1682	1	33496507	33501779	-	1	5272	0	yes
human_lncrna_fused_1683	1	33498962	33501675	+	1	2713	0	no
human_lncrna_fused_1684	1	33512007	33512743	-	1	736	0	no
human_lncrna_fused_1685	1	33516836	33532075	+	2	601,4081	0,11158	yes
human_lncrna_fused_1686	1	33547833	33597866	+	3	324,826,417	0,15586,49616	no
human_lncrna_fused_1687	1	33605516	33610152	+	3	86,267,1527	0,1270,3109	no
human_lncrna_fused_1688	1	33641544	33657402	+	7	93,134,136,126,180,71,244	0,247,1916,6510,9214,13207,15614	yes
human_lncrna_fused_1689	1	33667891	33709026	+	4	308,59,60,71	0,3427,39691,41064	no
human_lncrna_fused_1690	1	33797583	33805885	+	5	26,176,142,135,147	0,723,2106,6987,8155	no
human_lncrna_fused_1691	1	33838523	33840140	+	1	1617	0	no
human_lncrna_fused_1692	1	33867136	33869837	+	3	339,172,917	0,1198,1784	no
human_lncrna_fused_1693	1	33868951	33893771	+	11	98,136,1212,380,560,245,72,83,245,373,265	0,250,845,4593,6081,9154,13211,13634,15618,16134,24555	no
human_lncrna_fused_1694	1	33985344	34011525	+	3	263,252,7365	0,11733,18816	no
human_lncrna_fused_1695	1	34020900	34040167	+	2	120,649	0,18618	no
human_lncrna_fused_1696	1	34039424	34042874	+	2	234,1115	0,2335	no
human_lncrna_fused_1697	1	34216868	34219442	-	2	622,118	0,2456	no
human_lncrna_fused_1698	1	34228515	34230178	+	4	29,96,174,73	0,117,587,1590	no
human_lncrna_fused_1699	1	34253438	34253648	+	1	210	0	no
human_lncrna_fused_1700	1	34276858	34277292	-	1	434	0	no
human_lncrna_fused_1701	1	34279940	34281008	+	2	331,69	0,999	no
human_lncrna_fused_1702	1	34287488	34294296	-	3	184,48,48	0,676,6760	no
human_lncrna_fused_1703	1	34292706	34296266	+	3	393,48,605	0,2523,2955	no
human_lncrna_fused_1704	1	34318746	34367575	-	12	1000,185,188,65,107,128,101,5899,128,10530,290,534	0,6170,11962,15000,15151,26928,27615,28431,36004,36239,46893,48295	no
human_lncrna_fused_1705	1	34319252	34325422	-	2	494,506	0,5664	no
human_lncrna_fused_1706	1	34346844	34348152	+	5	73,73,95,126,61	0,315,532,664,1247	yes
human_lncrna_fused_1707	1	34354985	34685732	-	22	10530,290,105,5481,75,12321,106,74,1087,107,54,134,127,667,454,202,133,192,52,857,31,568	0,10654,12056,84630,90853,96402,111793,113003,113977,186596,192593,204128,205971,248926,257110,258668,260578,262430,271733,285172,299924,330179	yes
human_lncrna_fused_1708	1	34364803	34368251	+	2	134,266	0,3182	no
human_lncrna_fused_1709	1	34375874	34384151	-	3	451,354,251	0,4146,8026	yes
human_lncrna_fused_1710	1	34522844	34523238	+	1	394	0	no
human_lncrna_fused_1711	1	34571591	34572103	-	1	512	0	no
human_lncrna_fused_1712	1	34596940	34598977	-	3	115,76,190	0,245,1847	no
human_lncrna_fused_1713	1	34601603	34610908	+	2	94,134	0,9171	no
human_lncrna_fused_1714	1	34623280	34624142	+	2	456,264	0,598	no
human_lncrna_fused_1715	1	34639397	34652681	+	5	78,146,102,4241,2205	0,4337,5048,6515,11079	no
human_lncrna_fused_1716	1	34650495	34654180	+	2	370,39	0,3646	no
human_lncrna_fused_1717	1	34710042	34711570	-	2	164,119	0,1409	no
human_lncrna_fused_1718	1	34723388	34744361	+	4	122,166,122,511	0,4641,17247,20462	no
human_lncrna_fused_1719	1	34746485	34749295	+	2	142,2255	0,555	no
human_lncrna_fused_1720	1	34845259	34847298	+	1	2039	0	no
human_lncrna_fused_1721	1	34861454	34864877	+	2	2543,653	0,2770	yes
human_lncrna_fused_1722	1	34948964	34954193	-	4	97,344,2657,472	0,940,1611,4757	no
human_lncrna_fused_1723	1	34949795	34950723	-	2	191,148	0,780	no
human_lncrna_fused_1724	1	34957212	34957413	-	1	201	0	no
human_lncrna_fused_1725	1	34957212	34957413	+	1	201	0	no
human_lncrna_fused_1726	1	35057250	35057460	-	1	210	0	no
human_lncrna_fused_1727	1	35122021	35122484	+	1	463	0	no
human_lncrna_fused_1728	1	35129786	35131564	-	2	82,640	0,1138	no
human_lncrna_fused_1729	1	35140673	35149405	-	3	2360,1790,424	0,4193,8308	no
human_lncrna_fused_1730	1	35143181	35143496	-	1	315	0	no
human_lncrna_fused_1731	1	35198601	35198854	+	1	253	0	no
human_lncrna_fused_1732	1	35227489	35264632	-	3	108,134,704	0,16309,36439	no
human_lncrna_fused_1733	1	35242879	35244733	+	2	388,821	0,1033	no
human_lncrna_fused_1734	1	35257778	35260839	-	2	293,89	0,2972	no
human_lncrna_fused_1735	1	35267139	35270354	-	2	1525,753	0,2462	no
human_lncrna_fused_1736	1	35292199	35292498	-	1	299	0	no
human_lncrna_fused_1737	1	35368076	35369411	-	1	1335	0	no
human_lncrna_fused_1738	1	35422058	35425223	-	2	694,864	0,2301	no
human_lncrna_fused_1739	1	35425596	35429922	-	1	4326	0	no
human_lncrna_fused_1740	1	35425715	35430012	+	1	4297	0	no
human_lncrna_fused_1741	1	35509741	35511438	+	4	161,229,121,492	0,365,720,1205	no
human_lncrna_fused_1742	1	35511978	35516163	+	1	4185	0	no
human_lncrna_fused_1743	1	35569670	35577777	-	4	250,237,414,15	0,4791,7651,8092	yes
human_lncrna_fused_1744	1	35624549	35624877	+	1	328	0	no
human_lncrna_fused_1745	1	35628249	35629028	+	1	779	0	no
human_lncrna_fused_1746	1	35629457	35629828	+	1	371	0	no
human_lncrna_fused_1747	1	35629979	35630186	+	1	207	0	no
human_lncrna_fused_1748	1	35641625	35642116	+	1	491	0	yes
human_lncrna_fused_1749	1	35661790	35665196	-	2	217,65	0,3341	no
human_lncrna_fused_1750	1	35662926	35706274	-	4	4766,83,124,495	0,28995,33408,42853	no
human_lncrna_fused_1751	1	35665322	35669177	+	3	26,154,249	0,2921,3606	no
human_lncrna_fused_1752	1	35696916	35697593	+	1	677	0	no
human_lncrna_fused_1753	1	35698418	35702196	+	1	3778	0	no
human_lncrna_fused_1754	1	35706625	35707699	-	1	1074	0	no
human_lncrna_fused_1755	1	35770204	35806939	+	2	44,194	0,36541	no
human_lncrna_fused_1756	1	35795361	35807102	-	3	74,39,88	0,1590,11653	no
human_lncrna_fused_1757	1	35795879	35807945	-	2	1111,931	0,11135	yes
human_lncrna_fused_1758	1	35838090	35845083	-	2	426,3263	0,3730	no
human_lncrna_fused_1759	1	35873269	35873752	-	1	483	0	no
human_lncrna_fused_1760	1	35891951	35895371	-	2	605,56	0,3364	yes
human_lncrna_fused_1761	1	35908980	35910872	-	2	1106,694	0,1198	no
human_lncrna_fused_1762	1	35990437	36004209	-	2	1871,192	0,13580	no
human_lncrna_fused_1763	1	35992107	36013517	-	3	201,74,93	0,11910,21317	no
human_lncrna_fused_1764	1	35995334	35997976	-	2	1176,30	0,2612	no
human_lncrna_fused_1765	1	36009660	36023753	-	4	211,92,4382,509	0,3764,5149,13584	no
human_lncrna_fused_1766	1	36009680	36010088	-	1	408	0	no
human_lncrna_fused_1767	1	36009681	36013629	-	2	238,205	0,3743	no
human_lncrna_fused_1768	1	36073897	36079314	-	12	189,181,74,87,74,74,155,73,182,74,147,74	0,676,926,1604,1788,2308,2411,2634,3131,3532,4331,5343	no
human_lncrna_fused_1769	1	36080065	36080520	-	1	455	0	no
human_lncrna_fused_1770	1	36081110	36082322	-	2	401,97	0,1115	no
human_lncrna_fused_1771	1	36125394	36125798	-	1	404	0	yes
human_lncrna_fused_1772	1	36190194	36192682	+	1	2488	0	no
human_lncrna_fused_1773	1	36192985	36201576	+	3	518,1306,5905	0,851,2686	yes
human_lncrna_fused_1774	1	36202783	36206839	+	2	2094,409	0,3647	no
human_lncrna_fused_1775	1	36223105	36224104	-	1	999	0	no
human_lncrna_fused_1776	1	36241897	36242156	-	1	259	0	no
human_lncrna_fused_1777	1	36294569	36295971	-	1	1402	0	yes
human_lncrna_fused_1778	1	36329630	36335406	+	2	3856,1020	0,4756	yes
human_lncrna_fused_1779	1	36385967	36393026	+	4	681,729,1320,31	0,733,1644,7028	no
human_lncrna_fused_1780	1	36386189	36389073	+	1	2884	0	no
human_lncrna_fused_1781	1	36389066	36390987	+	2	1121,726	0,1195	yes
human_lncrna_fused_1782	1	36398032	36399838	+	1	1806	0	no
human_lncrna_fused_1783	1	36401187	36406070	+	2	231,251	0,4632	yes
human_lncrna_fused_1784	1	36405835	36420324	+	4	103,124,59,171	0,1545,4704,14318	no
human_lncrna_fused_1785	1	36411887	36417905	+	2	320,504	0,5514	no
human_lncrna_fused_1786	1	36422955	36434572	+	4	407,810,539,1983	0,516,8927,9634	no
human_lncrna_fused_1787	1	36424194	36445095	+	3	87,198,494	0,11561,20407	no
human_lncrna_fused_1788	1	36450591	36455604	+	2	39,304	0,4709	yes
human_lncrna_fused_1789	1	36450612	36451599	+	2	18,623	0,364	no
human_lncrna_fused_1790	1	36450625	36452252	+	2	5,1276	0,351	no
human_lncrna_fused_1791	1	36464470	36465040	+	1	570	0	no
human_lncrna_fused_1792	1	36511811	36514796	-	2	2042,198	0,2787	no
human_lncrna_fused_1793	1	36545726	36548355	+	2	174,289	0,2340	no
human_lncrna_fused_1794	1	36558922	36568370	-	2	6592,793	0,8655	no
human_lncrna_fused_1795	1	36580605	36710582	+	4	181,165,1782,1330	0,107443,122929,128647	yes
human_lncrna_fused_1796	1	36583219	36587035	+	2	3229,498	0,3318	no
human_lncrna_fused_1797	1	36630334	36630857	+	1	523	0	no
human_lncrna_fused_1798	1	36675866	36703789	-	4	1861,88,227,43	0,4558,15613,27880	yes
human_lncrna_fused_1799	1	36687551	36689241	-	3	239,73,47	0,585,1643	no
human_lncrna_fused_1800	1	36692611	36695610	-	6	78,373,109,47,73,74	0,424,1501,2305,2689,2925	no
human_lncrna_fused_1801	1	36737999	36739447	+	2	475,687	0,761	no
human_lncrna_fused_1802	1	36737999	36739447	+	2	138,1211	0,237	no
human_lncrna_fused_1803	1	36738235	36746502	+	3	239,52,3930	0,523,4337	no
human_lncrna_fused_1804	1	36740753	36742677	+	2	120,105	0,1819	no
human_lncrna_fused_1805	1	36768044	36770241	+	2	567,338	0,1859	no
human_lncrna_fused_1806	1	36768120	36769725	-	2	491,1031	0,574	no
human_lncrna_fused_1807	1	36769812	36775769	+	3	83,395,300	0,3322,5657	no
human_lncrna_fused_1808	1	36773150	36780637	+	3	379,91,143	0,1055,7344	no
human_lncrna_fused_1809	1	37035324	37097687	-	4	217,147,122,111	0,7718,13400,62252	no
human_lncrna_fused_1810	1	37083792	37103352	-	43	74,600,74,74,208,110,74,73,121,74,135,160,73,73,73,79,74,73,243,73,74,74,74,74,73,73,74,235,429,429,724,126,73,208,160,466,227,88,340,74,231,199,74	0,98,760,908,1296,1529,1988,2169,2576,2932,3080,3821,4036,4693,4797,4974,5162,5350,5589,6430,7225,7842,9883,10224,11578,12599,13276,14111,14428,14902,15357,16140,16332,16433,16875,17225,17766,18080,18192,18575,18686,19017,19486	no
human_lncrna_fused_1811	1	37127724	37136155	+	3	144,159,929	0,5725,7502	yes
human_lncrna_fused_1812	1	37145532	37152681	-	2	368,249	0,6900	no
human_lncrna_fused_1813	1	37154598	37325101	-	11	3072,283,372,54,216,18,148,102,122,418,112	0,18639,83986,104285,108140,108742,115857,116171,121539,163722,170391	no
human_lncrna_fused_1814	1	37177532	37236075	+	5	30,235,57,4540,3630	0,516,4253,50292,54913	no
human_lncrna_fused_1815	1	37201159	37208294	+	1	7135	0	no
human_lncrna_fused_1816	1	37221919	37225042	-	2	2069,62	0,3061	no
human_lncrna_fused_1817	1	37227470	37246970	-	2	1029,240	0,19260	no
human_lncrna_fused_1818	1	37243536	37247375	-	2	383,217	0,3622	yes
human_lncrna_fused_1819	1	37273689	37273898	-	1	209	0	no
human_lncrna_fused_1820	1	37289714	37304340	+	5	47,225,55,200,1415	0,7093,9043,11985,13211	no
human_lncrna_fused_1821	1	37325732	37334519	+	8	202,75,74,74,490,495,125,79	0,526,840,2132,7226,7976,8505,8708	yes
human_lncrna_fused_1822	1	37326153	37326588	+	1	435	0	no
human_lncrna_fused_1823	1	37332946	37347803	-	2	180,150	0,14707	no
human_lncrna_fused_1824	1	37339398	37340893	+	1	1495	0	no
human_lncrna_fused_1825	1	37350934	37474517	-	13	1624,75,30,1369,647,2780,52,620,1638,401,4285,1099,374	0,4491,6632,21462,47481,58878,72903,87321,97374,99924,100693,105432,123209	yes
human_lncrna_fused_1826	1	37378145	37378355	-	1	210	0	no
human_lncrna_fused_1827	1	37398351	37423986	+	3	711,138,149	0,11461,25486	no
human_lncrna_fused_1828	1	37399953	37401245	-	4	189,73,101,74	0,538,1066,1218	no
human_lncrna_fused_1829	1	37401080	37447755	-	54	40,74,163,181,74,128,108,74,191,74,74,74,74,84,76,74,147,147,140,74,74,131,219,75,90,75,73,74,73,84,334,265,74,191,150,74,74,186,74,418,191,154,81,74,73,152,196,439,74,74,112,227,201,85	0,23832,23998,25099,25676,26973,28201,28814,30387,30692,31329,31845,32050,32216,33463,33582,33688,33877,35583,35956,36062,36689,37170,37411,37603,37714,37848,37962,38149,38387,38519,38931,39283,39569,39831,40571,40912,41170,41458,41601,42180,43174,43403,43772,43877,44051,44268,44607,45160,45410,45525,45774,46029,46590	no
human_lncrna_fused_1830	1	37469439	37471527	-	1	2088	0	yes
human_lncrna_fused_1831	1	37519035	37534061	+	4	539,5029,517,175	0,3161,11993,14851	no
human_lncrna_fused_1832	1	37519040	37521316	+	1	2276	0	yes
human_lncrna_fused_1833	1	37519062	37522971	-	2	1565,1140	0,2769	yes
human_lncrna_fused_1834	1	37544762	37545294	+	1	532	0	no
human_lncrna_fused_1835	1	37556241	37556507	+	1	266	0	no
human_lncrna_fused_1836	1	37573173	37584917	+	2	1125,50	0,11694	yes
human_lncrna_fused_1837	1	37596125	37608133	+	4	213,489,328,1930	0,1690,8543,10078	no
human_lncrna_fused_1838	1	37604421	37606253	+	2	575,31	0,1801	no
human_lncrna_fused_1839	1	37634217	37647646	+	5	30,390,80,158,219	0,783,1258,11210,13210	no
human_lncrna_fused_1840	1	37642807	37674346	-	3	868,181,359	0,7029,31180	no
human_lncrna_fused_1841	1	37696060	37697368	-	1	1308	0	yes
human_lncrna_fused_1842	1	37738829	37752875	+	1	14046	0	no
human_lncrna_fused_1843	1	37801918	37802131	-	1	213	0	no
human_lncrna_fused_1844	1	37801918	37802131	+	1	213	0	yes
human_lncrna_fused_1845	1	37859683	37860696	+	1	1013	0	no
human_lncrna_fused_1846	1	37867990	37868223	+	1	233	0	no
human_lncrna_fused_1847	1	37907642	37918682	+	3	2555,120,391	0,10218,10649	yes
human_lncrna_fused_1848	1	37932053	37945688	+	5	786,182,110,379,36	0,975,2588,7886,13599	no
human_lncrna_fused_1849	1	37935113	37935324	+	1	211	0	no
human_lncrna_fused_1850	1	37941656	37941939	+	1	283	0	no
human_lncrna_fused_1851	1	37948001	37950668	+	1	2667	0	no
human_lncrna_fused_1852	1	37991056	37992481	-	1	1425	0	yes
human_lncrna_fused_1853	1	38029330	38029544	+	1	214	0	no
human_lncrna_fused_1854	1	38038595	38040633	+	7	73,255,168,185,156,190,74	0,389,802,1200,1461,1674,1964	no
human_lncrna_fused_1855	1	38046939	38121056	+	6	677,1539,83,118,513,2097	0,8569,55477,56606,58692,72020	yes
human_lncrna_fused_1856	1	38047132	38048178	+	1	1046	0	yes
human_lncrna_fused_1857	1	38054362	38214806	-	10	343,111,541,646,572,1789,668,780,250,90	0,60220,64627,77573,139969,154671,156792,157734,159903,160354	yes
human_lncrna_fused_1858	1	38080571	38080911	-	1	340	0	no
human_lncrna_fused_1859	1	38107125	38116489	+	3	90,605,72	0,8532,9292	yes
human_lncrna_fused_1860	1	38109065	38109302	-	1	237	0	no
human_lncrna_fused_1861	1	38109065	38109302	+	1	237	0	no
human_lncrna_fused_1862	1	38121130	38195658	+	9	389,23,253,218,634,138,272,85,2237	0,1344,8504,20368,28414,40556,41147,71874,72291	no
human_lncrna_fused_1863	1	38129462	38141589	-	13	1097,115,68,74,85,835,233,236,77,99,77,108,131	0,2753,3607,5834,5933,6119,7206,7466,7748,7993,8750,11023,11996	no
human_lncrna_fused_1864	1	38133409	38138738	-	7	143,103,426,74,74,89,172	0,504,857,1354,1570,1702,5157	no
human_lncrna_fused_1865	1	38193042	38210352	+	3	46,197,351	0,16227,16959	no
human_lncrna_fused_1866	1	38193618	38210340	+	2	165,1070	0,15652	no
human_lncrna_fused_1867	1	38211154	38213756	+	2	1353,748	0,1854	no
human_lncrna_fused_1868	1	38211829	38212757	-	2	543,34	0,894	yes
human_lncrna_fused_1869	1	38212316	38213035	+	2	193,26	0,693	no
human_lncrna_fused_1870	1	38240531	38241668	-	2	443,246	0,891	no
human_lncrna_fused_1871	1	38243376	38244639	+	4	51,114,203,73	0,463,636,1190	no
human_lncrna_fused_1872	1	38244028	38245362	+	2	185,61	0,1273	no
human_lncrna_fused_1873	1	38247782	38249071	+	3	629,63,98	0,997,1191	no
human_lncrna_fused_1874	1	38249256	38266224	-	3	1492,77,22	0,4581,16946	no
human_lncrna_fused_1875	1	38261765	38271971	-	2	4942,3283	0,6923	no
human_lncrna_fused_1876	1	38269995	38272011	-	8	97,117,74,74,243,75,76,75	0,247,394,508,759,1094,1671,1941	no
human_lncrna_fused_1877	1	38283117	38284929	+	9	109,74,73,74,90,116,74,74,74	0,171,360,466,730,999,1187,1498,1738	no
human_lncrna_fused_1878	1	38300108	38614462	-	14	330,124,333,168,167,237,179,233,43,418,508,225,48,532	0,10419,11144,132761,141095,142594,156919,172812,174889,187297,199551,203181,257977,313822	no
human_lncrna_fused_1879	1	38354529	38355094	+	1	565	0	no
human_lncrna_fused_1880	1	38451251	38451807	+	2	73,156	0,400	no
human_lncrna_fused_1881	1	38455787	38500760	-	2	1419,765	0,44208	no
human_lncrna_fused_1882	1	38473040	38516520	+	8	2785,390,633,51,204,724,345,420	0,3152,3689,20530,22790,36327,40845,43060	no
human_lncrna_fused_1883	1	38483400	38485572	+	6	134,147,74,74,151,416	0,173,447,726,1100,1756	no
human_lncrna_fused_1884	1	38498424	38499548	-	4	163,74,73,74	0,410,657,1050	no
human_lncrna_fused_1885	1	38517170	38523950	+	2	1291,936	0,5844	no
human_lncrna_fused_1886	1	38518281	38532755	+	3	180,115,32	0,9981,14442	no
human_lncrna_fused_1887	1	38554932	38561152	-	5	1758,621,76,632,658	0,2385,3473,4101,5562	no
human_lncrna_fused_1888	1	38555058	38558863	+	1	3805	0	no
human_lncrna_fused_1889	1	38577293	38600837	+	3	449,7720,4168	0,3522,19376	no
human_lncrna_fused_1890	1	38591879	38596736	-	3	1875,164,220	0,2197,4637	no
human_lncrna_fused_1891	1	38609522	38728923	-	5	25,95,1259,727,475	0,59712,116249,118046,118926	no
human_lncrna_fused_1892	1	38610834	38611906	-	1	1072	0	no
human_lncrna_fused_1893	1	38618555	38620501	-	4	74,117,74,74	0,891,1559,1872	no
human_lncrna_fused_1894	1	38632587	38692018	+	1	59431	0	no
human_lncrna_fused_1895	1	38709204	38709595	+	2	70,186	0,205	no
human_lncrna_fused_1896	1	38718627	38728691	+	2	938,6833	0,3231	no
human_lncrna_fused_1897	1	38733532	38756466	-	2	705,43	0,22891	no
human_lncrna_fused_1898	1	38754215	38816158	-	9	408,194,60,174,657,185,324,89,283	0,2196,20261,26951,29863,49685,57167,58756,61660	no
human_lncrna_fused_1899	1	38767757	38767988	+	1	231	0	no
human_lncrna_fused_1900	1	38769708	38769966	+	1	258	0	no
human_lncrna_fused_1901	1	38815311	38819715	+	2	114,93	0,4311	no
human_lncrna_fused_1902	1	38819719	38820872	+	2	67,395	0,758	no
human_lncrna_fused_1903	1	38831815	38832435	-	2	311,220	0,400	no
human_lncrna_fused_1904	1	38859806	38965038	+	8	1864,580,181,5080,701,305,113,904	0,12010,13594,16545,21811,53733,55348,104328	yes
human_lncrna_fused_1905	1	38931386	38931605	+	1	219	0	no
human_lncrna_fused_1906	1	38949427	38971170	-	2	22,2360	0,19383	no
human_lncrna_fused_1907	1	38958274	38958925	-	2	172,178	0,473	no
human_lncrna_fused_1908	1	38977248	38977703	+	1	455	0	no
human_lncrna_fused_1909	1	38977924	38985790	-	2	621,259	0,7607	no
human_lncrna_fused_1910	1	38987782	38987997	+	1	215	0	no
human_lncrna_fused_1911	1	38992034	38996054	-	1	4020	0	yes
human_lncrna_fused_1912	1	39025010	39026244	-	1	1234	0	yes
human_lncrna_fused_1913	1	39042591	39044211	+	2	247,38	0,1582	yes
human_lncrna_fused_1914	1	39047039	39048456	+	2	160,566	0,851	yes
human_lncrna_fused_1915	1	39050709	39057449	-	3	29,1919,2436	0,111,4304	no
human_lncrna_fused_1916	1	39052131	39061301	-	2	482,1921	0,7249	no
human_lncrna_fused_1917	1	39053105	39053753	+	1	648	0	yes
human_lncrna_fused_1918	1	39055022	39055412	+	1	390	0	yes
human_lncrna_fused_1919	1	39058637	39060592	+	1	1955	0	no
human_lncrna_fused_1920	1	39058764	39066988	-	2	359,18	0,8206	yes
human_lncrna_fused_1921	1	39067020	39067811	+	1	791	0	no
human_lncrna_fused_1922	1	39068340	39069883	+	1	1543	0	no
human_lncrna_fused_1923	1	39070156	39070437	+	1	281	0	no
human_lncrna_fused_1924	1	39188192	39200514	-	2	959,75	0,12247	no
human_lncrna_fused_1925	1	39189099	39189681	-	2	114,185	0,397	no
human_lncrna_fused_1926	1	39226670	39238620	-	2	1866,73	0,11877	no
human_lncrna_fused_1927	1	39249838	39257650	-	4	175,98,79,116	0,266,4303,7696	no
human_lncrna_fused_1928	1	39267047	39267309	-	1	262	0	no
human_lncrna_fused_1929	1	39304293	39304898	-	2	255,33	0,572	no
human_lncrna_fused_1930	1	39343170	39343431	-	1	261	0	no
human_lncrna_fused_1931	1	39480116	39484600	-	2	803,3570	0,914	yes
human_lncrna_fused_1932	1	39489864	39490130	-	1	266	0	no
human_lncrna_fused_1933	1	39490033	39490919	-	2	94,232	0,654	no
human_lncrna_fused_1934	1	39490243	39491490	-	1	1247	0	no
human_lncrna_fused_1935	1	39519189	39559806	-	15	2186,832,23,2091,187,150,185,3219,107,27,49,258,569,70,591	0,2381,3293,4368,12648,18001,22467,26543,30600,33928,35154,36319,37385,39448,40026	yes
human_lncrna_fused_1936	1	39541718	39542000	-	1	282	0	no
human_lncrna_fused_1937	1	39541718	39548940	+	3	126,429,608	0,4014,6614	yes
human_lncrna_fused_1938	1	39608119	39612385	+	3	1586,46,2036	0,1686,2230	no
human_lncrna_fused_1939	1	39608741	39612276	-	2	2280,327	0,3208	yes
human_lncrna_fused_1940	1	39613479	39622742	+	1	9263	0	yes
human_lncrna_fused_1941	1	39615531	39616124	-	1	593	0	yes
human_lncrna_fused_1942	1	39622337	39622670	-	1	333	0	yes
human_lncrna_fused_1943	1	39633415	39633904	+	2	90,216	0,273	no
human_lncrna_fused_1944	1	39672206	39674639	+	2	58,2109	0,324	no
human_lncrna_fused_1945	1	39682908	39683450	+	1	542	0	yes
human_lncrna_fused_1946	1	39779352	39786107	+	4	1654,205,340,128	0,1885,4800,6627	yes
human_lncrna_fused_1947	1	39788968	39790129	+	2	26,542	0,619	no
human_lncrna_fused_1948	1	39788974	39809686	+	5	1197,7009,72,198,716	0,10152,18442,19026,19996	yes
human_lncrna_fused_1949	1	39801412	39817573	-	6	72,2738,319,585,569,325	0,844,7640,11522,13643,15836	yes
human_lncrna_fused_1950	1	39807798	39819941	+	4	400,326,186,877	0,1263,9560,11266	no
human_lncrna_fused_1951	1	39813527	39813812	+	1	285	0	no
human_lncrna_fused_1952	1	39814955	39817377	+	2	698,19	0,2403	no
human_lncrna_fused_1953	1	39820184	39822183	+	5	73,258,119,94,436	0,727,1168,1359,1563	no
human_lncrna_fused_1954	1	39821451	39821826	+	1	375	0	no
human_lncrna_fused_1955	1	39823753	39838097	+	5	679,215,439,87,221	0,1229,1511,8217,14123	no
human_lncrna_fused_1956	1	39824116	39826192	+	2	1587,21	0,2055	no
human_lncrna_fused_1957	1	39824118	39825624	+	3	315,14,61	0,1186,1445	no
human_lncrna_fused_1958	1	39836762	39838007	+	2	1026,63	0,1182	yes
human_lncrna_fused_1959	1	39870383	39882179	+	3	5678,1933,69	0,5749,11727	no
human_lncrna_fused_1960	1	39883569	39884622	+	1	1053	0	no
human_lncrna_fused_1961	1	39885176	39888570	-	2	23,196	0,3198	no
human_lncrna_fused_1962	1	39894956	39895401	+	1	445	0	yes
human_lncrna_fused_1963	1	39906997	39907744	-	1	747	0	yes
human_lncrna_fused_1964	1	39922004	39935699	+	3	668,380,994	0,4623,12701	no
human_lncrna_fused_1965	1	39934573	39939400	+	2	422,638	0,4189	yes
human_lncrna_fused_1966	1	39939617	39941530	-	3	1283,94,138	0,1548,1775	yes
human_lncrna_fused_1967	1	39946079	39946749	+	1	670	0	no
human_lncrna_fused_1968	1	39955859	39961389	-	3	1219,21,2564	0,2781,2966	yes
human_lncrna_fused_1969	1	39970709	39971664	-	1	955	0	yes
human_lncrna_fused_1970	1	39984558	39984802	+	1	244	0	no
human_lncrna_fused_1971	1	39994251	39997278	+	1	3027	0	no
human_lncrna_fused_1972	1	39994376	39999114	+	2	427,309	0,4429	yes
human_lncrna_fused_1973	1	40000872	40016035	+	2	83,3827	0,11336	yes
human_lncrna_fused_1974	1	40013925	40040101	-	3	1144,184,1541	0,24171,24635	yes
human_lncrna_fused_1975	1	40029013	40030573	-	1	1560	0	yes
human_lncrna_fused_1976	1	40068493	40069292	-	1	799	0	yes
human_lncrna_fused_1977	1	40121307	40122484	+	1	1177	0	yes
human_lncrna_fused_1978	1	40133032	40135704	+	2	487,77	0,2595	yes
human_lncrna_fused_1979	1	40147673	40161257	-	3	579,106,294	0,10067,13290	yes
human_lncrna_fused_1980	1	40148057	40148412	+	1	355	0	yes
human_lncrna_fused_1981	1	40153864	40156093	+	1	2229	0	no
human_lncrna_fused_1982	1	40156981	40157300	+	1	319	0	yes
human_lncrna_fused_1983	1	40158684	40158919	+	1	235	0	yes
human_lncrna_fused_1984	1	40160698	40161257	-	1	559	0	yes
human_lncrna_fused_1985	1	40225610	40229459	-	1	3849	0	yes
human_lncrna_fused_1986	1	40241209	40241879	-	1	670	0	no
human_lncrna_fused_1987	1	40253385	40258036	-	1	4651	0	yes
human_lncrna_fused_1988	1	40278635	40279342	-	1	707	0	yes
human_lncrna_fused_1989	1	40296014	40296302	+	1	288	0	yes
human_lncrna_fused_1990	1	40314701	40315237	+	1	536	0	yes
human_lncrna_fused_1991	1	40337707	40341176	-	2	1788,838	0,2631	no
human_lncrna_fused_1992	1	40388017	40393339	-	1	5322	0	no
human_lncrna_fused_1993	1	40432127	40435926	-	2	16,3191	0,608	no
human_lncrna_fused_1994	1	40432451	40434173	+	1	1722	0	no
human_lncrna_fused_1995	1	40434271	40435240	+	1	969	0	no
human_lncrna_fused_1996	1	40436198	40450039	-	4	250,80,300,220	0,333,2121,13621	yes
human_lncrna_fused_1997	1	40437569	40438246	+	1	677	0	no
human_lncrna_fused_1998	1	40441675	40460175	-	5	27,181,143,56,64	0,338,4227,12406,18436	no
human_lncrna_fused_1999	1	40464318	40466767	+	1	2449	0	yes
[truncated: 95,818 more rows]
