# Supplementary material for: Genome-scale pan-cancer interrogation of lncRNA dependencies using CasRx
Source: Nat Methods. 2024 Feb 26;21(4):584–96. doi: 10.1038/s41592-024-02190-0 (PMC11009108; doi:10.1038/s41592-024-02190-0)
Supplement: Supplementary file 4 — Supplementary Tables 1–18. [file 41592_2024_2190_MOESM4_ESM.zip › Supplementary_tables/Supplementary_table4.csv]

LncRNA_family_ID	Transcript_ID	evolutionary_conserved?
human_lncrna_fused_1	URS00008B37EC_9606_1%URS00008B37EC_9606_2%URS00008C0037_9606_1%URS00008C0037_9606_2%URS00008C1902_9606_1%URS00008C1902_9606_2%URS00008C1914_9606_1%URS00008C1914_9606_2	no
human_lncrna_fused_2	ENSG00000239945_ENST00000495576%URS000003B6E2_9606_1%URS000003B6E2_9606_2%URS00000BF611_9606_1%URS00000BF611_9606_2%URS00000D4656_9606_1%URS00000D4656_9606_2%URS00001036E3_9606_1%URS00001036E3_9606_2%URS000015EDCA_9606_3%URS000015EDCA_9606_4%URS000016DBAE_9606_1%URS000016DBAE_9606_2%URS000016FC95_9606_1%URS000016FC95_9606_2%URS00001749C0_9606_1%URS00001749C0_9606_2%URS00001831BD_9606_1%URS0000183…	yes
human_lncrna_fused_3	URS00008B5770_9606_1%URS00008B5770_9606_2	no
human_lncrna_fused_4	URS000000192A_9606_1%URS000000192A_9606_2%URS0000268115_9606_1%URS0000268115_9606_2%URS0001BE0A3D_9606%URS0001BE2E04_9606	no
human_lncrna_fused_5	URS0000162D42_9606_1%URS0000162D42_9606_2%URS00002D7B9C_9606_1%URS00002D7B9C_9606_2%URS0000311D9A_9606_1%URS0000311D9A_9606_2	no
human_lncrna_fused_6	URS00008B4AC7_9606_1%URS00008B4AC7_9606_2%URS0001BD95E9_9606%URS0001BEA552_9606	no
human_lncrna_fused_7	URS0000E9364F_9606	no
human_lncrna_fused_8	URS00008C0F11_9606_1%URS00008C0F11_9606_2	no
human_lncrna_fused_9	URS0001BDE6A0_9606	no
human_lncrna_fused_10	URS00008BBCDD_9606_1%URS00008BBCDD_9606_2%URS0001BD594F_9606	no
human_lncrna_fused_11	URS0000EA2F79_9606_1%URS0000EB6AB4_9606_1	no
human_lncrna_fused_12	URS0000EB2E90_9606_1	no
human_lncrna_fused_13	URS00008B8FD4_9606_1%URS00008B8FD4_9606_2%URS0001BF66F3_9606	no
human_lncrna_fused_14	URS00008C288E_9606_1%URS00008C288E_9606_2	no
human_lncrna_fused_15	URS00009BA8E5_9606_1%URS00009BA8E5_9606_2~ENSG00000239906_ENST00000493797%URS00000F2224_9606_1%URS00000F2224_9606_2%URS000075A49B_9606_1%URS000075A49B_9606_2%URS00008C3B88_9606_1%URS00008C3B88_9606_2%URS00009AEFA4_9606_1%URS00009AEFA4_9606_2%URS0000D57DC8_9606_1%URS0000D57DC8_9606_2%URS0000D5A08F_9606_1%URS0000D5A08F_9606_2%URS0000D5B0B1_9606_1%URS0000D5B0B1_9606_2%URS0000D5BEE0_9606_1%URS0000D5B…	yes
human_lncrna_fused_16	ENSG00000241860_ENST00000484859%URS00008BA2BA_9606_1%URS00008BA2BA_9606_2%URS0001BFA20E_9606	yes
human_lncrna_fused_17	ENSG00000241860_ENST00000466557%ENSG00000241860_ENST00000490997%ENSG00000241860_ENST00000491962%ENSG00000241860_ENST00000655252%ENSG00000241860_ENST00000662089%URS00008B4ED5_9606_1%URS00008B4ED5_9606_2%URS00008B58D4_9606_1%URS00008B58D4_9606_2%URS00008B5D3F_9606_1%URS00008B5D3F_9606_2%URS00008B5FEA_9606_1%URS00008B5FEA_9606_2%URS00008BE9B6_9606_1%URS00008BE9B6_9606_2%URS00008C224E_9606_1%URS00008…	yes
human_lncrna_fused_18	URS00008BD2F6_9606_1%URS00008BD2F6_9606_2%URS0001BD3870_9606	no
human_lncrna_fused_19	URS000062076E_9606_1%URS000062076E_9606_2%URS0001BE1DDB_9606	no
human_lncrna_fused_20	URS00019E2F04_9606	no
human_lncrna_fused_21	URS0000EF3531_9606	no
human_lncrna_fused_22	URS0000EA2F79_9606_2%URS0000EB6AB4_9606_2	no
human_lncrna_fused_23	URS0000EB2E90_9606_2	no
human_lncrna_fused_24	URS00008C1B2A_9606_1%URS00008C1B2A_9606_2	no
human_lncrna_fused_25	ENSG00000236601_ENST00000412666%ENSG00000236601_ENST00000450983%ENSG00000236601_ENST00000635159%URS0000251DA8_9606_1%URS0000251DA8_9606_2%URS00004AE442_9606_1%URS00004AE442_9606_2%URS00009C6131_9606_1%URS00009C6131_9606_2%URS0000D578F0_9606_1%URS0000D578F0_9606_2%URS0000EAAFAE_9606_1%URS0001BE1D65_9606%URS0001BE2752_9606	yes
human_lncrna_fused_26	URS000010ED35_9606_1%URS000010ED35_9606_2%URS00001126C0_9606_1%URS00001126C0_9606_2%URS0000146916_9606_1%URS0000146916_9606_2%URS000015EDCA_9606_1%URS000015EDCA_9606_2%URS00001997BF_9606_1%URS00001997BF_9606_2%URS00002949CB_9606_1%URS00002949CB_9606_2%URS00002F1E8F_9606_1%URS00002F1E8F_9606_2%URS0000329ED4_9606_1%URS0000329ED4_9606_2%URS00003A337A_9606_1%URS00003A337A_9606_2%URS00003AB75C_9606_1%…	no
human_lncrna_fused_27	linc|3P|XLOC_002024|TCONS_00012948:0.122969|72AA|62AA|	yes
human_lncrna_fused_28	URS00004F7DA6_9606_1%URS00004F7DA6_9606_2%URS00004FEC0C_9606_1%URS00004FEC0C_9606_2	no
human_lncrna_fused_29	URS0000D5AD5D_9606_1%URS0000D5AD5D_9606_2%URS0000D5B717_9606_1%URS0000D5B717_9606_2	no
human_lncrna_fused_30	URS00008BBD9A_9606_1%URS00008BBD9A_9606_2	no
human_lncrna_fused_31	URS0000EB6AD8_9606_1~URS0000EA2F79_9606_3%URS0000EB6AB4_9606_3	no
human_lncrna_fused_32	URS00008BD224_9606_1%URS00008BD224_9606_2	no
human_lncrna_fused_33	URS00008B2C6A_9606_1%URS00008B2C6A_9606_2	no
human_lncrna_fused_34	URS00008C28E0_9606_1%URS00008C28E0_9606_2	no
human_lncrna_fused_35	URS00008B7DB7_9606_1%URS00008B7DB7_9606_2	no
human_lncrna_fused_36	URS0000EAB95C_9606_2	no
human_lncrna_fused_37	URS0001FE90AD_9606_2	no
human_lncrna_fused_38	ENSG00000235146_ENST00000423796%ENSG00000235146_ENST00000450696%URS00000B0CE9_9606_1%URS00000B0CE9_9606_2%URS0000237352_9606_1%URS0000237352_9606_2%URS0001BD4788_9606%URS0001BDEC01_9606	yes
human_lncrna_fused_39	URS0000D57E87_9606_1%URS0000D57E87_9606_2%URS0001BCC085_9606	no
human_lncrna_fused_40	URS00008B748D_9606_1%URS00008B748D_9606_2%URS00008B9571_9606_1%URS00008B9571_9606_2%URS0001BD0444_9606%URS0001BF518F_9606	no
human_lncrna_fused_41	URS0000EB6A45_9606_1	no
human_lncrna_fused_42	URS00008B3A11_9606_1%URS00008B3A11_9606_2%URS0001BE48F4_9606	no
human_lncrna_fused_43	URS00008C1F93_9606_1%URS00008C1F93_9606_2	no
human_lncrna_fused_44	URS00008BA18E_9606_1%URS00008BA18E_9606_2%URS00009BD87E_9606	no
human_lncrna_fused_45	URS00009B0D2B_9606~URS00009C0F4C_9606_1%URS00009C0F4C_9606_2	no
human_lncrna_fused_46	URS00009ACEE9_9606~URS00008C16D7_9606_2%URS00008C2809_9606_1%URS00008C2809_9606_2%URS0000D57BD1_9606_1%URS0000D57BD1_9606_2#URS00008C16D7_9606_1	no
human_lncrna_fused_47	URS00009B526A_9606%URS00009B5E47_9606%URS00009B7048_9606	no
human_lncrna_fused_48	URS0001FB0DDE_9606	no
human_lncrna_fused_49	URS00008BFCB1_9606_1%URS00008BFCB1_9606_2#URS00008C0DDC_9606_1%URS00008C0DDC_9606_2%URS00008C22E9_9606_1%URS00008C22E9_9606_2%URS0000D56E6F_9606_1%URS0000D56E6F_9606_2	no
human_lncrna_fused_50	URS0001E05BE2_9606	no
human_lncrna_fused_51	URS0000EB6AD8_9606_2~URS0000EA2F79_9606_4%URS0000EB6AB4_9606_4	no
human_lncrna_fused_52	URS0000EB2E90_9606_3	no
human_lncrna_fused_53	URS00008B6F45_9606_1%URS00008B6F45_9606_2	no
human_lncrna_fused_54	URS00008C2874_9606_1%URS00008C2874_9606_2	no
human_lncrna_fused_55	URS0000449A78_9606_1%URS0000449A78_9606_2%URS0001BE18F8_9606	no
human_lncrna_fused_56	URS00008B5181_9606_1%URS00008B5181_9606_2%URS0001BEB120_9606	no
human_lncrna_fused_57	URS00008B60A9_9606_1%URS00008B60A9_9606_2%URS0001BEDE73_9606	no
human_lncrna_fused_58	URS00008BA0D5_9606_1%URS00008BA0D5_9606_2%URS0001BE1D0C_9606	no
human_lncrna_fused_59	URS00008BFC1B_9606_1%URS00008BFC1B_9606_2%URS0001BCA711_9606	no
human_lncrna_fused_60	URS0000236615_9606_1%URS0000236615_9606_2%URS0001BD6B25_9606	no
human_lncrna_fused_61	URS00008B3FD0_9606_1%URS00008B3FD0_9606_2%URS00008B461D_9606_1%URS00008B461D_9606_2%URS0001BD6869_9606	no
human_lncrna_fused_62	URS00008BEE74_9606_1%URS00008BEE74_9606_2%URS0001BD0056_9606	no
human_lncrna_fused_63	URS00000072CA_9606_1%URS00000072CA_9606_2%URS00000A5DE4_9606_1%URS00000A5DE4_9606_2%URS0000130E27_9606_1%URS0000130E27_9606_2%URS000016AED5_9606_1%URS000016AED5_9606_2%URS000016E4CE_9606_1%URS000016E4CE_9606_2%URS0000193EF3_9606_1%URS0000193EF3_9606_2%URS00001A7332_9606_1%URS00001A7332_9606_2%URS00001B0F6A_9606_1%URS00001B0F6A_9606_2%URS00001E0B60_9606_1%URS00001E0B60_9606_2%URS000023F0A3_9606_1%…	no
human_lncrna_fused_64	URS00008BF16E_9606_1%URS00008BF16E_9606_2%URS0001BE3BF0_9606	no
human_lncrna_fused_65	URS00008BF189_9606_1%URS00008BF189_9606_2%URS0001BF5455_9606	no
human_lncrna_fused_66	URS00008B45DF_9606_1%URS00008B45DF_9606_2	no
human_lncrna_fused_67	URS00008BFFE1_9606_1%URS00008BFFE1_9606_2%URS0001BE1E0E_9606	no
human_lncrna_fused_68	ENSG00000177757_ENST00000326734%URS000001AE36_9606_1%URS000001AE36_9606_2%URS000077B8AC_9606_1%URS000077B8AC_9606_2%URS00008B5E4E_9606_1%URS00008B5E4E_9606_2	yes
human_lncrna_fused_69	URS00008C3203_9606_1%URS00008C3203_9606_2	no
human_lncrna_fused_70	URS00008BC166_9606_1%URS00008BC166_9606_2%URS00008BC166_9606_3%URS00008BC166_9606_4%URS0001BCBDFA_9606_1%URS0001BCBDFA_9606_2%URS00008B4A26_9606_1%URS00008B4A26_9606_2%URS00008C2DEF_9606_1%URS00008C2DEF_9606_2~URS00008C1846_9606_1%URS00008C1846_9606_2%URS0001BE1ECF_9606	no
human_lncrna_fused_71	URS00008B984E_9606_1%URS00008B984E_9606_2%URS00008BAC85_9606_1%URS00008BAC85_9606_2	no
human_lncrna_fused_72	URS000075B941_9606_1%URS000075B941_9606_2%URS000075C67B_9606_1%URS000075C67B_9606_2%URS000075DA1A_9606_1%URS000075DA1A_9606_2%URS000075E2AB_9606_1%URS000075E2AB_9606_2%URS000075EB24_9606%URS000075EEE0_9606_1%URS000075EEE0_9606_2%URS00008B22F5_9606_1%URS00008B22F5_9606_2%URS00008B2890_9606_1%URS00008B2890_9606_2%URS00008B2AAB_9606_1%URS00008B2AAB_9606_2%URS00008B31D5_9606_1%URS00008B31D5_9606_2%UR…	no
human_lncrna_fused_73	URS00000E5C41_9606_1%URS00000E5C41_9606_2%URS0000D5CEBB_9606_1%URS0000D5CEBB_9606_2%URS0000E97F5C_9606	no
human_lncrna_fused_74	URS00008BADBE_9606_1%URS00008BADBE_9606_2%URS0001BCF633_9606	no
human_lncrna_fused_75	URS00008BADA2_9606_1%URS00008BADA2_9606_2%URS0001BE80D4_9606~URS00009BC1CD_9606%URS0000EF3BB0_9606%URS0000EF5503_9606%URS0001BD81A7_9606%URS0001BDAC22_9606	no
human_lncrna_fused_76	Hum_TCONS_00007972%Hum_TCONS_00007973%Hum_TCONS_00007974%Hum_TCONS_00007975%Hum_TCONS_00007976%URS00000E43CE_9606_1%URS00000E43CE_9606_2%URS0000144000_9606_1%URS0000144000_9606_2%URS0000398D7C_9606_1%URS0000398D7C_9606_2%URS000075CEA9_9606%URS0000D5CE10_9606_1%URS0000D5CE10_9606_2%URS0000E9A870_9606%URS0000EB5313_9606%URS0001BD7EF4_9606%URS0001BE14F5_9606%URS0001BE9803_9606%URS0001BF9C6C_9606	yes
human_lncrna_fused_77	URS0000EBA8D5_9606%URS0001BCAAE1_9606%URS0001BE463D_9606%URS0001BF7883_9606	no
human_lncrna_fused_78	Hum_TCONS_00007977%URS0001BF0858_9606	yes
human_lncrna_fused_79	URS0001BD7974_9606	no
human_lncrna_fused_80	URS0000D58FE8_9606_1%URS0000D58FE8_9606_2%URS0001BDFC33_9606	no
human_lncrna_fused_81	URS0000D5B5FC_9606_1%URS0000D5B5FC_9606_2	no
human_lncrna_fused_82	URS000049AFF8_9606_1%URS000049AFF8_9606_2%URS00008C383D_9606_1%URS00008C383D_9606_2%URS0000D58AA8_9606_1%URS0000D58AA8_9606_2%URS0000D59DC0_9606_1%URS0000D59DC0_9606_2%URS0000D59EDC_9606_1%URS0000D59EDC_9606_2%URS0000D5A156_9606_1%URS0000D5A156_9606_2%URS0000D5D504_9606_1%URS0000D5D504_9606_2%URS0000E9E658_9606%URS0001BD68C1_9606%URS0001BE6685_9606%URS0001BF4DE9_9606%URS0001BF57C3_9606	no
human_lncrna_fused_83	URS00009C4428_9606_1%URS00009C4428_9606_2%URS00009C47A9_9606_1%URS00009C47A9_9606_2%URS0001BD1870_9606%URS0001BE22EE_9606	no
human_lncrna_fused_84	URS00008B56CA_9606_1%URS00008B56CA_9606_2%URS00008BC0BE_9606_1%URS00008BC0BE_9606_2%URS0001BCA998_9606	no
human_lncrna_fused_85	URS0000EBA594_9606	no
human_lncrna_fused_86	URS0000D5D2E3_9606_1%URS0000D5D2E3_9606_2	no
human_lncrna_fused_87	URS00000EEC7B_9606_1%URS00000EEC7B_9606_2%URS00009B97BA_9606%URS0001BD8ABF_9606%URS0001BDA13B_9606	no
human_lncrna_fused_88	URS000025D0D2_9606_1%URS000025D0D2_9606_2	no
human_lncrna_fused_89	URS00008B5643_9606_1%URS00008B5643_9606_2~ENSG00000223764_ENST00000417705%ENSG00000223764_ENST00000432961%ENSG00000223764_ENST00000609207%ENSG00000223764_nss%ENSG00000223764_ss%Hum_TCONS_00007979%Hum_TCONS_00007980%Hum_TCONS_00007981%Hum_TCONS_00007982%Hum_TCONS_00007983%URS0000033DB4_9606_1%URS0000033DB4_9606_2%URS00000499BA_9606_1%URS00000499BA_9606_2%URS00005B803E_9606_1%URS00005B803E_9606_2%U…	yes
human_lncrna_fused_90	URS0000EAEED1_9606	no
human_lncrna_fused_91	URS0001BE4AA1_9606	no
human_lncrna_fused_92	URS0000D58212_9606_1%URS0000D58212_9606_2%URS0001BE1DC3_9606	no
human_lncrna_fused_93	URS0001A0B417_9606%URS0001BCF7C6_9606	no
human_lncrna_fused_94	URS00008B3841_9606_1%URS00008B3841_9606_2	no
human_lncrna_fused_95	URS00001F136D_9606_1%URS00001F136D_9606_2%URS0001BDBF85_9606	no
human_lncrna_fused_96	URS000045F914_9606_1%URS000045F914_9606_2%URS0001BEC000_9606	no
human_lncrna_fused_97	URS0001A122E0_9606%URS0001BED4E4_9606	no
human_lncrna_fused_98	URS0001BD10E8_9606	no
human_lncrna_fused_99	URS00008B38F8_9606_1%URS00008B38F8_9606_2%URS00008B5D2A_9606_1%URS00008B5D2A_9606_2%URS00008BA60C_9606_1%URS00008BA60C_9606_2%URS00008BB17B_9606_1%URS00008BB17B_9606_2%URS00008C0863_9606_1%URS00008C0863_9606_2%URS00008C08CB_9606_1%URS00008C08CB_9606_2%URS00008C3039_9606_1%URS00008C3039_9606_2%URS00008C3481_9606_1%URS00008C3481_9606_2%URS00009BD670_9606_1%URS00009BD670_9606_2%URS0000BC4442_9606%UR…	no
human_lncrna_fused_100	URS0001BE2D17_9606%URS0001BF6C8B_9606	no
human_lncrna_fused_101	URS00000FB717_9606_1%URS00000FB717_9606_2%URS0001BEABCC_9606~Hum_TCONS_00007989	yes
human_lncrna_fused_102	Hum_TCONS_00007990%Hum_TCONS_00007991%Hum_TCONS_00007992%URS0001BBE3F8_9606%URS0001BBE426_9606%URS0001BD52AE_9606%URS0001BD58B0_9606%URS0001BF319C_9606%URS0001BF3EF2_9606	yes
human_lncrna_fused_103	URS00008BFEF0_9606_1%URS00008BFEF0_9606_2%URS0000D58B44_9606_1%URS0000D58B44_9606_2%URS0001BCF8DA_9606	no
human_lncrna_fused_104	URS0001BE08F8_9606	no
human_lncrna_fused_105	URS0001BCE1D3_9606%URS0001BEBEE8_9606%URS0001BEC4C6_9606	no
human_lncrna_fused_106	URS0000DBA3BF_9606	no
human_lncrna_fused_107	URS0001BF3678_9606	no
human_lncrna_fused_108	URS0001BD8955_9606	no
human_lncrna_fused_109	URS0001BD8F18_9606	no
human_lncrna_fused_110	URS0000E9CBDA_9606%URS0001BF0F97_9606%URS0001BF993F_9606	no
human_lncrna_fused_111	URS0001BE9EC3_9606	no
human_lncrna_fused_112	URS0001BF7BF0_9606	no
human_lncrna_fused_113	ENSG00000223823_nss%LongAUGORFlinc|3P|XLOC_000031|TCONS_00000120:0.572939|292AA|137AA|%URS00001B794B_9606_1%URS00001B794B_9606_2%URS000075ABDA_9606%URS00008BD964_9606_1%URS00008BD964_9606_2%URS00009BF70A_9606	yes
human_lncrna_fused_114	URS0000EAD27C_9606	no
human_lncrna_fused_115	URS0001BEC113_9606	no
human_lncrna_fused_116	URS0001BF4276_9606	no
human_lncrna_fused_117	URS0001BED1AF_9606	no
human_lncrna_fused_118	blastnMacaque.Locus_73361_nss%URS0000E9A0CB_9606_1%URS0000E9A0CB_9606_2	yes
human_lncrna_fused_119	URS0000D5D0D8_9606_1%URS0000D5D0D8_9606_2%URS0001BDA1DD_9606~LongAUGORFEnsShortNonCoding|3P|XLOC_000032|TCONS_00000121:0.271043|259AA|187AA|%URS000009B914_9606_1%URS000009B914_9606_2%URS00008BD285_9606_1%URS00008BD285_9606_2%URS0000D57864_9606_1%URS0000D57864_9606_2%URS0000D57BAD_9606_1%URS0000D57BAD_9606_2%URS0000D589AD_9606_1%URS0000D589AD_9606_2%URS0000D589B5_9606_1%URS0000D589B5_9606_2%URS000…	yes
human_lncrna_fused_120	URS0001BD8261_9606	no
human_lncrna_fused_121	URS0001BE78DA_9606	no
human_lncrna_fused_122	URS0001BCB56E_9606%URS0001BF2312_9606	no
human_lncrna_fused_123	URS0000EA659A_9606	no
human_lncrna_fused_124	URS0001BD2AC7_9606	no
human_lncrna_fused_125	URS0001BF35AA_9606	no
human_lncrna_fused_126	URS0001BDAF0F_9606	no
human_lncrna_fused_127	ENSG00000260179_ENST00000565563%URS0000300FC7_9606_1%URS0000300FC7_9606_2%URS0001BDE984_9606%URS0001BE473C_9606	yes
human_lncrna_fused_128	URS0001BF67D0_9606	no
human_lncrna_fused_129	URS0001BDDB10_9606	no
human_lncrna_fused_130	URS00008C1FD3_9606_1%URS00008C1FD3_9606_2%URS0001BD5890_9606	no
human_lncrna_fused_131	URS00001D7066_9606_1%URS00001D7066_9606_2%URS0000554F9A_9606_1%URS0000554F9A_9606_2%URS0001BEBD9D_9606	no
human_lncrna_fused_132	URS0001BDA096_9606	no
human_lncrna_fused_133	URS0000EBB5B0_9606%URS0001BD22B4_9606%URS0001BDB187_9606	no
human_lncrna_fused_134	URS0001BEC3CD_9606	no
human_lncrna_fused_135	URS0000EAB9F1_9606%URS0000EB52B2_9606%URS0001BCCCD1_9606%URS0001BCDCA2_9606%URS0001BCE160_9606%URS0001BD1A86_9606%URS0001BDD8DF_9606%URS0001BE0268_9606%URS0001BE4B6D_9606%URS0001BED148_9606%URS0001BF14C4_9606	no
human_lncrna_fused_136	LocusForward_59922_ss%URS00008C36E1_9606%URS00009C1BE2_9606%URS0001BD251A_9606%URS0001BF3257_9606%URS0001BF57D8_9606#URS00008C2676_9606	yes
human_lncrna_fused_137	URS0000E93666_9606	no
human_lncrna_fused_138	URS0001BF8968_9606	no
human_lncrna_fused_139	URS00008C0EBD_9606_1%URS00008C0EBD_9606_2%URS0000D5BD3A_9606_1%URS0000D5BD3A_9606_2%URS0000D5E0AF_9606_1%URS0000D5E0AF_9606_2%URS0001BCBA0D_9606%URS0001BD9C0D_9606	no
human_lncrna_fused_140	URS0001BED4EE_9606	no
human_lncrna_fused_141	URS00008B33F4_9606_1%URS00008B33F4_9606_2%URS00008B4137_9606_1%URS00008B4137_9606_2%URS0001BCB3D2_9606%URS0001BEBCAD_9606	no
human_lncrna_fused_142	URS00008BEBD8_9606_1%URS00008BEBD8_9606_2%URS0001BEDD72_9606~URS00008B9BC6_9606_1%URS00008B9BC6_9606_2%URS0001BEBDAC_9606	no
human_lncrna_fused_143	URS000075B363_9606%URS00008B4CBD_9606_1%URS00008B4CBD_9606_2%URS00008B9551_9606_2%URS00008C2740_9606_1%URS00008C2740_9606_2%URS00009B2514_9606_1%URS00009B2514_9606_2%URS00009B3475_9606_1%URS00009B3475_9606_2%URS00009BD826_9606_1%URS00009BD826_9606_2%URS00009C13BE_9606_1%URS00009C13BE_9606_2%URS00009C1C6B_9606_1%URS00009C1C6B_9606_2%URS00009C2D81_9606_1%URS00009C2D81_9606_2%URS0000A7793A_9606_1%UR…	no
human_lncrna_fused_144	URS00002345F8_9606_1%URS00002345F8_9606_2%URS0000D5972C_9606_1%URS0000D5972C_9606_2%URS0001BCBF06_9606%URS0001BE5710_9606%URS0001BEC0C3_9606%URS00021231AC_9606~URS00008C28EE_9606_1%URS00008C28EE_9606_2%URS0000D594EE_9606_1%URS0000D594EE_9606_2%URS0001BD9C9C_9606	no
human_lncrna_fused_145	URS00008B8334_9606_1%URS00008B8334_9606_2%URS0001BE2DC2_9606	no
human_lncrna_fused_146	URS00008BD981_9606_1%URS00008BD981_9606_2%URS0001BF942F_9606	no
human_lncrna_fused_147	Hum_TCONS_00000160%Hum_TCONS_00000161%URS000052466C_9606%URS00008B5418_9606_1%URS00008B5418_9606_2%URS00009B564F_9606%URS0000D59D6F_9606_1%URS0000D59D6F_9606_2%URS0000D5CB48_9606_1%URS0000D5CB48_9606_2%URS0001BCC3BE_9606%URS0001BDD6EB_9606%URS0001BDE250_9606%URS0001BE0F98_9606	yes
human_lncrna_fused_148	URS0000D6DE59_9606_1%URS0000D6DE59_9606_2	no
human_lncrna_fused_149	URS00008BE304_9606_1%URS00008BE304_9606_2%URS0001BD4180_9606	no
human_lncrna_fused_150	URS00008B796E_9606_1%URS00008B796E_9606_2%URS00009B0C87_9606%URS0001BF31DB_9606	no
human_lncrna_fused_151	ENSG00000225285_ENST00000417917%ENSG00000225285_ENST00000430109%ENSG00000225285_ENST00000434150%ENSG00000225285_ENST00000454562%ENSG00000225285_ss%Hum_TCONS_00008082%Hum_TCONS_00008083%Hum_TCONS_00008084%linc|3P|XLOC_002071|TCONS_00013246:0.412341|162AA|98AA|%URS00001F4333_9606_1%URS00001F4333_9606_2%URS000043C7FE_9606_1%URS000043C7FE_9606_2%URS0000450E1C_9606_1%URS0000450E1C_9606_2%URS00005BD052…	yes
human_lncrna_fused_152	URS0001BE30B2_9606	no
human_lncrna_fused_153	Hum_TCONS_00008085	yes
human_lncrna_fused_154	URS0000D579C3_9606_1%URS0000D579C3_9606_2%URS0001BCC46B_9606%URS0001BDBC7F_9606	no
human_lncrna_fused_155	URS0000D5CEEB_9606_1%URS0000D5CEEB_9606_2%URS0001BD1C0B_9606	no
human_lncrna_fused_156	URS00019A3CD5_9606_1	no
human_lncrna_fused_157	URS0000DBAE75_9606	no
human_lncrna_fused_158	URS000076341C_9606_1%URS000076341C_9606_2%URS00009C5C33_9606_1%URS00009C5C33_9606_2%URS0001BEE05A_9606	no
human_lncrna_fused_159	URS00008BF311_9606_1%URS00008BF311_9606_2%URS0001BE9711_9606	no
human_lncrna_fused_160	URS0000EC1174_9606	no
human_lncrna_fused_161	URS00008BFE80_9606_1%URS00008BFE80_9606_2	no
human_lncrna_fused_162	URS0001BE3894_9606	no
human_lncrna_fused_163	Hum_TCONS_00000188%Hum_TCONS_00000189%Hum_TCONS_00000190%Hum_TCONS_00000191%Hum_TCONS_00000192%Hum_TCONS_00000193%Hum_TCONS_00000194%URS00008B3612_9606_1%URS00008B3612_9606_2%URS00008BC95F_9606_1%URS00008BC95F_9606_2%URS00008C36F4_9606_1%URS00008C36F4_9606_2%URS00008C382D_9606_1%URS00008C382D_9606_2%URS0000BC447D_9606%URS0000D5D09E_9606_1%URS0000D5D09E_9606_2%URS0000EF6C29_9606%URS0001BCC1BF_9606…	yes
human_lncrna_fused_164	URS00008BB792_9606_1%URS00008BB792_9606_2	no
human_lncrna_fused_165	URS00008B3337_9606_1%URS00008B3337_9606_2%URS00008B9AAB_9606_1%URS00008B9AAB_9606_2	no
human_lncrna_fused_166	URS0001BDF775_9606	no
human_lncrna_fused_167	URS0000EC191F_9606%URS0001BED3A1_9606	no
human_lncrna_fused_168	URS0000197202_9606_1%URS0000197202_9606_2	no
human_lncrna_fused_169	URS00008BE5F2_9606_1%URS00008BE5F2_9606_2	no
human_lncrna_fused_170	URS0000EB85F1_9606%URS0001BD5808_9606%URS0001BE57DE_9606	no
human_lncrna_fused_171	URS0000EAADC9_9606_2%URS0000EBE97A_9606_2	no
human_lncrna_fused_172	URS00008C0733_9606_1%URS00008C0733_9606_2%URS00008C1F7F_9606_1%URS00008C1F7F_9606_2%URS0001BE9267_9606%URS0001BED5A5_9606	no
human_lncrna_fused_173	URS00008B3995_9606_1%URS00008B3995_9606_2%URS00009B40F8_9606%URS0001BD24E3_9606%URS0001BF36DF_9606	no
human_lncrna_fused_174	URS00008C1ED7_9606_1%URS00008C1ED7_9606_2%URS0000D6DA11_9606_1%URS0000D6DA11_9606_2%URS0000D6DB4D_9606_1%URS0000D6DB4D_9606_2%URS0000D6DC7C_9606_1%URS0000D6DC7C_9606_2%URS0000D6E218_9606_1%URS0000D6E218_9606_2%URS0000D6E243_9606_1%URS0000D6E243_9606_2%URS0000D6E325_9606_1%URS0000D6E325_9606_2	no
human_lncrna_fused_175	URS00009BD258_9606_1%URS00009BD258_9606_2	no
human_lncrna_fused_176	URS00008C14BA_9606_1%URS00008C14BA_9606_2	no
human_lncrna_fused_177	URS00008B75F6_9606_1%URS00008B75F6_9606_2%URS0001BE60F8_9606	no
human_lncrna_fused_178	ENSG00000231050_ENST00000412228%LongAUGORFlinc|3P|XLOC_000057|TCONS_00000280:1.03917|302AA|188AA|%URS0000588DF2_9606_1%URS0000588DF2_9606_2%URS00008B4EA5_9606_1%URS00008B4EA5_9606_2%URS00008B92C3_9606_1%URS00008B92C3_9606_2%URS00008C39F5_9606_1%URS00008C39F5_9606_2%URS00009AF3B9_9606%URS0000D59153_9606_1%URS0000D59153_9606_2%URS0000D59BDE_9606_1%URS0000D59BDE_9606_2%URS0000D5AB60_9606_1%URS0000D5…	yes
human_lncrna_fused_179	URS0001BDF919_9606	no
human_lncrna_fused_180	URS0001BE0F4D_9606%URS0001BE9593_9606~URS0000D5769B_9606_1%URS0000D5769B_9606_2%URS0001BE2CB3_9606	no
human_lncrna_fused_181	URS0000EB8F96_9606%URS0001BFA816_9606	no
human_lncrna_fused_182	URS0001BD24C9_9606	no
human_lncrna_fused_183	URS0001BE3A70_9606	no
human_lncrna_fused_184	URS0000E9FF74_9606%URS0001BF3316_9606	no
human_lncrna_fused_185	URS0001BD2FA1_9606	no
human_lncrna_fused_186	URS0001BCBAED_9606	no
human_lncrna_fused_187	URS0000EB1C8E_9606_1%URS0000EB1C8E_9606_2	no
human_lncrna_fused_188	URS0001BF6686_9606	no
human_lncrna_fused_189	URS0000EAE9DB_9606_1%URS0000EAE9DB_9606_2	no
human_lncrna_fused_190	ENSG00000233542_ENST00000443930%ENSG00000233542_ENST00000659674%Hum_TCONS_00008173%Hum_TCONS_00008174%Hum_TCONS_00008175%Hum_TCONS_00008176%Hum_TCONS_00008177%Hum_TCONS_00008178%Hum_TCONS_00008179%Hum_TCONS_00008180%Hum_TCONS_00008181%Hum_TCONS_00008182%Hum_TCONS_00008183%URS00000052CD_9606_1%URS00000052CD_9606_2%URS00008B26EC_9606_1%URS00008B26EC_9606_2%URS00008B3482_9606_1%URS00008B3482_9606_2%…	yes
human_lncrna_fused_191	URS0001BCEAA5_9606%URS0001BD0BA2_9606	no
human_lncrna_fused_192	Hum_TCONS_00008186%Hum_TCONS_00008187%Hum_TCONS_00008188%Hum_TCONS_00008189%Hum_TCONS_00008190%Hum_TCONS_00008191%Locus_120315_nss%URS00008BF3FA_9606_1%URS00008BF3FA_9606_2%URS00009C0890_9606%URS0000E9626B_9606%URS0001BCBA9E_9606%URS0001BD008A_9606%URS0001BD39C8_9606%URS0001BDDEC6_9606%URS0001BDF2F8_9606%URS0001BEBC8D_9606%URS0001BF6053_9606	yes
human_lncrna_fused_193	Hum_TCONS_00008192%linc|3P|XLOC_002088|TCONS_00013353:0.481864|132AA|72AA|%URS00003FCAD0_9606_1%URS00003FCAD0_9606_2%URS0000469D1B_9606_1%URS0000469D1B_9606_2%URS00008C1AEF_9606_1%URS00008C1AEF_9606_2%URS0000A768A0_9606%URS0000D572DA_9606_1%URS0000D572DA_9606_2%URS0000D5D29F_9606_1%URS0000D5D29F_9606_2%URS0000D5D9EB_9606_1%URS0000D5D9EB_9606_2%URS0000D5E2BE_9606_1%URS0000D5E2BE_9606_2%URS0001BCAF…	yes
human_lncrna_fused_194	URS0001BDCC05_9606	no
human_lncrna_fused_195	URS00005F1A75_9606_1%URS00005F1A75_9606_2	no
human_lncrna_fused_196	URS0001BCDE47_9606~URS0000E94B01_9606%URS0001BD1BE5_9606	no
human_lncrna_fused_197	URS00002E6592_9606_1%URS00002E6592_9606_2~URS00008C1EC7_9606_1%URS00008C1EC7_9606_2	no
human_lncrna_fused_198	URS00002853B1_9606_1%URS00002853B1_9606_2%URS0001BF50D2_9606	no
human_lncrna_fused_199	URS0001BE8B3F_9606%URS0001BECA6C_9606	no
human_lncrna_fused_200	Hum_TCONS_00000272%URS00008B59F9_9606_1%URS00008B59F9_9606_2%URS0001BE1BA8_9606	yes
human_lncrna_fused_201	URS00008C00E7_9606_1%URS00008C00E7_9606_2%URS0001BE738E_9606	no
human_lncrna_fused_202	URS00008BDBE6_9606_1%URS00008BDBE6_9606_2	no
human_lncrna_fused_203	URS0000399106_9606_1%URS0000399106_9606_2%URS0001BD8E97_9606	no
human_lncrna_fused_204	URS0000D5AEDE_9606_1%URS0000D5AEDE_9606_2%URS0001BDC9BE_9606	no
human_lncrna_fused_205	Hum_TCONS_00000276%Hum_TCONS_00000277%Hum_TCONS_00000278%Hum_TCONS_00000279%Hum_TCONS_00000280%Hum_TCONS_00000281%Hum_TCONS_00000282%Hum_TCONS_00000283%URS00008B8C31_9606_1%URS00008B8C31_9606_2%URS00009B784C_9606%URS00009BC301_9606%URS0000E20688_9606%URS0000EEB620_9606%URS0000EED4FE_9606%URS0001BCF77A_9606%URS0001BD8138_9606%URS0001BD81D6_9606	yes
human_lncrna_fused_206	URS0001BD074C_9606	no
human_lncrna_fused_207	URS0000EA84F2_9606	no
human_lncrna_fused_208	URS0001BDE2D3_9606	no
human_lncrna_fused_209	URS0001BED439_9606	no
human_lncrna_fused_210	URS00019C850A_9606_1	no
human_lncrna_fused_211	URS0001BE9FA1_9606	no
human_lncrna_fused_212	URS0001BCB257_9606	no
human_lncrna_fused_213	URS00008BAB95_9606_1%URS00008BAB95_9606_2~URS00019CDDB7_9606~URS00009B7DD6_9606	no
human_lncrna_fused_214	URS00019CCB36_9606	no
human_lncrna_fused_215	blastnMacaque.Locus_192010_nss	yes
human_lncrna_fused_216	linc|3P|XLOC_002093|TCONS_00013414:0.111944|136AA|55AA|	yes
human_lncrna_fused_217	URS00008B51D3_9606_1%URS00008B51D3_9606_2	no
human_lncrna_fused_218	blastnPan.Locus_41374_nss	yes
human_lncrna_fused_219	URS000023A232_9606_1%URS000023A232_9606_2	no
human_lncrna_fused_220	URS000038084A_9606_1%URS000038084A_9606_2	no
human_lncrna_fused_221	URS0000099055_9606_1%URS0000099055_9606_2%URS0000D5C9CC_9606_1%URS0000D5C9CC_9606_2%URS0000D6383B_9606_1%URS0000D6383B_9606_2%URS0000D64308_9606_1%URS0000D64308_9606_2%URS0001BD80E7_9606%URS0001BE9BD0_9606	no
human_lncrna_fused_222	URS0001BE0C51_9606	no
human_lncrna_fused_223	URS00008B7094_9606_1%URS00008B7094_9606_2%URS00008B7532_9606_1%URS00008B7532_9606_2%URS00008B9361_9606_1%URS00008B9361_9606_2%URS00008BCBB1_9606_1%URS00008BCBB1_9606_2%URS0001BDEAD2_9606%URS0001BDF5FD_9606	no
human_lncrna_fused_224	URS00008C03AA_9606_1%URS00008C03AA_9606_2%URS0001BE6769_9606	no
human_lncrna_fused_225	URS0001A130B4_9606	no
human_lncrna_fused_226	LongAUGORFEnsASCoding|3P|XLOC_002099|TCONS_00013442:1.86873|173AA|110AA|%URS000075A9D9_9606_1%URS000075A9D9_9606_2%URS0000811B6A_9606_1%URS0000811B6A_9606_2%URS0000811C7A_9606_1%URS0000811C7A_9606_2%URS0000811CFB_9606_1%URS0000811CFB_9606_2%URS0000811D36_9606_1%URS0000811D36_9606_2%URS0000811DC4_9606_1%URS0000811DC4_9606_2%URS0000811FC4_9606_1%URS0000811FC4_9606_2%URS00008B83A2_9606_1%URS00008B83…	yes
human_lncrna_fused_227	URS00008C01D8_9606_1%URS00008C01D8_9606_2	no
human_lncrna_fused_228	URS00008B3331_9606_1%URS00008B3331_9606_2	no
human_lncrna_fused_229	ENSG00000225931_ENST00000456687%URS000034CF0C_9606_1%URS000034CF0C_9606_2%URS00008C1B9C_9606_1%URS00008C1B9C_9606_2%URS0001BE0A20_9606	yes
human_lncrna_fused_230	ENSG00000228037_ENST00000424215%URS0000584A8E_9606_1%URS0000584A8E_9606_2%URS000075DCC5_9606_1%URS000075DCC5_9606_2%URS00008B99F8_9606_1%URS00008B99F8_9606_2%URS00009B6188_9606%URS0001BF26F0_9606%URS0001BF2B8F_9606%URS0001BF90FE_9606	yes
human_lncrna_fused_231	URS00008B4451_9606_1%URS00008B4451_9606_2%URS00008BD19E_9606_1%URS00008BD19E_9606_2%URS0001BE7595_9606%URS0001BE9849_9606	no
human_lncrna_fused_232	URS00008C255A_9606_1%URS00008C255A_9606_2%URS0001BEFC78_9606	no
human_lncrna_fused_233	URS0000D5B152_9606_1%URS0000D5B152_9606_2%URS0001BF0F1C_9606	no
human_lncrna_fused_234	URS0001BED348_9606	no
human_lncrna_fused_235	URS00019CDCBE_9606	no
human_lncrna_fused_236	ENSG00000237058_nss%URS00004EDAA0_9606_1%URS00004EDAA0_9606_2%URS00008B46EE_9606_1%URS00008B46EE_9606_2%URS00008B7A09_9606_1%URS00008B7A09_9606_2%URS00008BF10E_9606_1%URS00008BF10E_9606_2%URS00008C03FA_9606_1%URS00008C03FA_9606_2%URS00009BDB68_9606%URS00009C1CF8_9606%URS0000EA6486_9606%URS0000EAB3F1_9606%URS0001BD8890_9606%URS0001BE80B8_9606%URS0001BF0CFE_9606%URS0001BF86DC_9606	yes
human_lncrna_fused_237	Hum_TCONS_00000348%Hum_TCONS_00000349%Hum_TCONS_00000350%Hum_TCONS_00000351%Hum_TCONS_00000352%Hum_TCONS_00000353%Hum_TCONS_00000354%Hum_TCONS_00000355%Hum_TCONS_00000356%URS00009B43C7_9606_1%URS00009B43C7_9606_2%URS0000A8AC06_9606_1%URS0000A8AC06_9606_2%URS0000DBAB61_9606	yes
human_lncrna_fused_238	URS00008B87BD_9606_1%URS00008B87BD_9606_2	no
human_lncrna_fused_239	URS00008B3067_9606_1%URS00008B3067_9606_2	no
human_lncrna_fused_240	URS00000D556C_9606_1%URS00000D556C_9606_2%URS0001BED505_9606	no
human_lncrna_fused_241	URS00008B6430_9606_1%URS00008B6430_9606_2%URS00008B9C94_9606_1%URS00008B9C94_9606_2%URS00008BD2DB_9606_1%URS00008BD2DB_9606_2%URS00009B3EE5_9606%URS00009BE981_9606%URS0000EEEE11_9606%URS0001BCCAEE_9606%URS0001BE29A4_9606%URS0001BED1D4_9606%URS0001BF3E39_9606%URS0001BF49B6_9606%XLOC_000027_nss	yes
human_lncrna_fused_242	ENSG00000231630_nss%URS00004FED0A_9606_1%URS00004FED0A_9606_2%URS00009B0CD6_9606%URS0001BE12B8_9606%URS0001BE918F_9606	yes
human_lncrna_fused_243	Hum_TCONS_00008246%Hum_TCONS_00008247	yes
human_lncrna_fused_244	URS0001BD58C8_9606	no
human_lncrna_fused_245	URS0001BDF492_9606	no
human_lncrna_fused_246	URS0000BC6C9F_9606_1%URS0000BC6C9F_9606_2%URS0000BD39A8_9606_1%URS0000BD39A8_9606_2%URS0001BCD565_9606%URS0001BEA91F_9606%URS0001BF37FE_9606%URS0001BF470B_9606	no
human_lncrna_fused_247	URS0000306668_9606_1%URS0000306668_9606_2~URS0000D586D3_9606_1%URS0000D586D3_9606_2~Hum_TCONS_00008248%Hum_TCONS_00008249%Hum_TCONS_00008250%Hum_TCONS_00008251%Hum_TCONS_00008252%Hum_TCONS_00008253%Hum_TCONS_00008254%Hum_TCONS_00008255%Hum_TCONS_00008256%Hum_TCONS_00008257%Hum_TCONS_00008258%Hum_TCONS_00008259%Hum_TCONS_00008260%Hum_TCONS_00008261%Hum_TCONS_00008262%Hum_TCONS_00008263%Hum_TCONS_0…	yes
human_lncrna_fused_248	URS00019BBFEA_9606	no
human_lncrna_fused_249	URS0000D5CA8B_9606_1%URS0000D5CA8B_9606_2%URS0001BD3C52_9606	no
human_lncrna_fused_250	blastnMouse.LocusForward_103233_ss%URS0001BDA213_9606	yes
human_lncrna_fused_251	URS0000E9FD66_9606_1%URS0000E9FD66_9606_2	no
human_lncrna_fused_252	ENSG00000226286_nss%URS00002233A4_9606_1%URS00002233A4_9606_2%URS00009B52A5_9606_1%URS00009B52A5_9606_2~URS0001BD849F_9606%URS0001BE2FBB_9606	yes
human_lncrna_fused_253	blastnMouse.ENSMUSG00000086565_ss%Locus_121026_nss%URS0000E96ACB_9606%URS0000EBF47A_9606_1%URS0000EBF47A_9606_2%URS0001BF5B15_9606%URS0001BF9F97_9606	yes
human_lncrna_fused_254	URS0000EA6C66_9606%URS0001BE1CDC_9606%URS0001BF0EA0_9606	no
human_lncrna_fused_255	URS00008B66DA_9606_1%URS00008B66DA_9606_2%URS00008C03FB_9606_1%URS00008C03FB_9606_2%URS0001BF6C10_9606~Locus_119819_nss%URS00009B6C83_9606	yes
human_lncrna_fused_256	URS0000E93693_9606%URS0000EA3082_9606	no
human_lncrna_fused_257	URS00019C850A_9606_2	no
human_lncrna_fused_258	URS000045536D_9606_1%URS000045536D_9606_2	no
human_lncrna_fused_259	URS00008BFB2D_9606_1%URS00008BFB2D_9606_2%URS0000EF58EC_9606%URS0001BDE1A2_9606	no
human_lncrna_fused_260	URS0000EAA910_9606~URS0000EF2A02_9606	no
human_lncrna_fused_261	URS00008B94D3_9606_1%URS00008B94D3_9606_2~Hum_TCONS_00008285	yes
human_lncrna_fused_262	URS00008B2110_9606_1%URS00008B2110_9606_2	no
human_lncrna_fused_263	URS0001BE11CF_9606	no
human_lncrna_fused_264	URS0000EB1D1A_9606%URS0001BE85F8_9606%URS0001BEC5C5_9606	no
human_lncrna_fused_265	URS0001BF6C1E_9606	no
human_lncrna_fused_266	URS0000EAA3A6_9606	no
human_lncrna_fused_267	URS0001BD8B00_9606	no
human_lncrna_fused_268	URS000004C05A_9606_1%URS000004C05A_9606_2	no
human_lncrna_fused_269	URS0000EB8A2E_9606	no
human_lncrna_fused_270	URS0001BD4DA9_9606	no
human_lncrna_fused_271	blastnPan.Locus_39711_nss%URS0000EAF4FE_9606	yes
human_lncrna_fused_272	URS0001BE8573_9606	no
human_lncrna_fused_273	URS0001BD2187_9606	no
human_lncrna_fused_274	URS0001BEDEBC_9606	no
human_lncrna_fused_275	ENSG00000238260_ENST00000435049%linc|3P|XLOC_002110|TCONS_00013537:0.265356|117AA|76AA|%URS00000F91C4_9606_1%URS00000F91C4_9606_2%URS00008C0E51_9606_1%URS00008C0E51_9606_2%URS00009C5441_9606%URS0000D57E92_9606_1%URS0000D57E92_9606_2%URS0000D582DE_9606_1%URS0000D582DE_9606_2%URS0000D58C76_9606_1%URS0000D58C76_9606_2%URS0000D5995D_9606_1%URS0000D5995D_9606_2%URS0000D5C21B_9606_1%URS0000D5C21B_9606_…	yes
human_lncrna_fused_276	ENSG00000227589_nss%URS00000188FD_9606_1%URS00000188FD_9606_2%URS00008B8498_9606_1%URS00008B8498_9606_2%URS00009C595A_9606%URS0001BD9B2B_9606%URS0001BEC566_9606%URS0001BF5968_9606	yes
human_lncrna_fused_277	ENSG00000235131_nss%ENSG00000235131_ss%URS00000D9E9B_9606_1%URS00000D9E9B_9606_2%URS00009B6B4B_9606%URS0001BCB44A_9606	yes
human_lncrna_fused_278	URS0001BD3041_9606	no
human_lncrna_fused_279	URS00001C8F1E_9606_1%URS00001C8F1E_9606_2%URS0001BD7571_9606~URS000022FBB4_9606_1%URS000022FBB4_9606_2%URS00004A8E3A_9606_1%URS00004A8E3A_9606_2%URS00004AE987_9606_1%URS00004AE987_9606_2%URS000056FE30_9606_1%URS000056FE30_9606_2%URS00005D7189_9606_1%URS00005D7189_9606_2%URS0000759A0C_9606_1%URS0000759A0C_9606_2%URS0000759A0C_9606_3%URS0000759A0C_9606_4%URS000075B71E_9606_1%URS000075B71E_9606_2%UR…	no
human_lncrna_fused_280	URS00008B5D19_9606_1%URS00008B5D19_9606_2	no
human_lncrna_fused_281	URS0001BD5183_9606	no
human_lncrna_fused_282	URS00008BD31F_9606_1%URS00008BD31F_9606_2%URS0001BF6C99_9606	no
human_lncrna_fused_283	URS0000EA0B63_9606	no
human_lncrna_fused_284	ENSG00000236423_ENST00000413332%Hum_TCONS_00000403%Hum_TCONS_00000404%Hum_TCONS_00000405%URS000007465C_9606_1%URS000007465C_9606_2%URS00008B8DF5_9606_1%URS00008B8DF5_9606_2%URS0000D56D76_9606_1%URS0000D56D76_9606_2	yes
human_lncrna_fused_285	URS00009B79AA_9606~ENSG00000236423_ENST00000439488%ENSG00000236423_ENST00000442673%ENSG00000236423_ENST00000667408%Hum_TCONS_00000402%Hum_TCONS_00000406%Hum_TCONS_00000407%linc|3P|XLOC_000082|TCONS_00000535:0.234819|69AA|64AA|%URS00004B461C_9606_1%URS00004B461C_9606_2%URS000054846A_9606_1%URS000054846A_9606_2%URS0000759EB6_9606%URS00008B2A71_9606_1%URS00008B2A71_9606_2%URS00008B2FE6_9606_1%URS000…	yes
human_lncrna_fused_286	URS0001BD21CD_9606	no
human_lncrna_fused_287	URS0001BF9953_9606	no
human_lncrna_fused_288	URS0001BD5393_9606	no
human_lncrna_fused_289	ENSG00000226374_ENST00000425194%ENSG00000226374_ENST00000635127%ENSG00000226374_ENST00000635247%ENSG00000226374_ENST00000671015%URS00004D5569_9606_1%URS00004D5569_9606_2%URS00008B6057_9606_1%URS00008B6057_9606_2%URS00009BA400_9606%URS00009C6008_9606_1%URS00009C6008_9606_2%URS00009C60FD_9606_1%URS00009C60FD_9606_2%URS0000BC4518_9606%URS0000EEEBAE_9606%URS0000EF3FBF_9606%URS0001BCFB6B_9606%URS0001B…	yes
human_lncrna_fused_290	Hum_TCONS_00000408%Hum_TCONS_00000409%Hum_TCONS_00000410%LongAUGORFlinc|3P|XLOC_000083|TCONS_00000539:0.206597|139AA|112AA|%URS000004397C_9606_1%URS000004397C_9606_2%URS00003164E3_9606_1%URS00003164E3_9606_2%URS000075EFAD_9606_1%URS000075EFAD_9606_2%URS00009C4FE5_9606%URS00009C5F8D_9606_1%URS00009C5F8D_9606_2%URS0000EEE58F_9606%URS0000EF50EE_9606%URS0001BCC4E8_9606%URS0001BD0253_9606%URS0001BD453…	yes
human_lncrna_fused_291	CUFF.244531_nss%URS0000E9AC7F_9606~Hum_TCONS_00000416%Hum_TCONS_00000417%URS00008B5A51_9606_1%URS00008B5A51_9606_2%URS00008B7F90_9606_1%URS00008B7F90_9606_2%URS00008B91D7_9606_1%URS00008B91D7_9606_2%URS0000BCC09A_9606_1%URS0000BCC09A_9606_2%URS0000BD1A90_9606_1%URS0000BD1A90_9606_2%URS0000BDCEDA_9606_1%URS0000BDCEDA_9606_2%URS0000EF00B0_9606%URS0001BCBB0C_9606%URS0001BCC18A_9606%URS0001BCFADA_960…	yes
human_lncrna_fused_292	URS0001BE9D34_9606	no
human_lncrna_fused_293	URS0000BC59FB_9606_1%URS0000BC59FB_9606_2	no
human_lncrna_fused_294	URS0001BF8A9D_9606	no
human_lncrna_fused_295	URS00020453A1_9606_1	no
human_lncrna_fused_296	URS0001BE90AE_9606	no
human_lncrna_fused_297	URS00008BCB51_9606_1%URS00008BCB51_9606_2	no
human_lncrna_fused_298	URS0001BDFDED_9606	no
human_lncrna_fused_299	blastnMacaque.Locus_190860_nss%URS0000EA5F11_9606	yes
human_lncrna_fused_300	URS00008C336D_9606_1%URS00008C336D_9606_2	no
human_lncrna_fused_301	URS0000EAF3B0_9606%URS0001BDABBE_9606%URS0001BED261_9606	no
human_lncrna_fused_302	URS0000E9FC6D_9606%URS0001BCB8DF_9606%URS0001BD9653_9606%URS0001BE5ABF_9606%URS0001BF4B05_9606	no
human_lncrna_fused_303	URS0000EB2953_9606%URS0001BCD66B_9606%URS0001BDB461_9606	no
human_lncrna_fused_304	URS0001BF7CA9_9606	no
human_lncrna_fused_305	URS0001BE955B_9606	no
human_lncrna_fused_306	URS0001BD30EF_9606	no
human_lncrna_fused_307	ENSG00000235054_ENST00000423197%ENSG00000235054_ENST00000633821%ENSG00000235054_ENST00000635002%ENSG00000235054_ENST00000635312%ENSG00000235054_ENST00000635642%ENSG00000235054_ENST00000659315%ENSG00000235054_ENST00000663417%ENSG00000235054_ENST00000665284%ENSG00000235054_ENST00000667352%ENSG00000235054_ENST00000668086%ENSG00000235054_ENST00000669931%ENSG00000235054_ENST00000670434%ENSG00000235054…	yes
human_lncrna_fused_308	URS00008B20A2_9606_1%URS00008B20A2_9606_2%URS00008B5F96_9606_1%URS00008B5F96_9606_2	no
human_lncrna_fused_309	URS0001BD1A67_9606%URS0001BE4ECA_9606%URS0001BEA62A_9606	no
human_lncrna_fused_310	URS0001BE6614_9606	no
human_lncrna_fused_311	linc|3P|XLOC_000088|TCONS_00000551:0.201404|129AA|93AA|	yes
human_lncrna_fused_312	LongAUGORFlinc|3P|XLOC_000089|TCONS_00000560:0.154693|152AA|119AA|	yes
human_lncrna_fused_313	blastnGorilla.Locus_58674_nss	yes
human_lncrna_fused_314	URS00008B2935_9606_1%URS00008B2935_9606_2%URS0001BD0F5B_9606	no
human_lncrna_fused_315	URS0001BE012D_9606	no
human_lncrna_fused_316	URS00008B61E9_9606_1%URS00008B61E9_9606_2	no
human_lncrna_fused_317	URS0000BC71C2_9606_1%URS0000BC71C2_9606_2	no
human_lncrna_fused_318	blastnGorilla.Locus_57312_nss%URS0001BD50A9_9606	yes
human_lncrna_fused_319	blastnGorilla.Locus_61326_nss%URS0000EA8DBB_9606~URS0001BD5413_9606	yes
human_lncrna_fused_320	blastnGorilla.Locus_58791_nss	yes
human_lncrna_fused_321	blastnMacaque.CUFF.126252_nss%URS0001BDE026_9606	yes
human_lncrna_fused_322	URS000043CC0D_9606_1%URS000043CC0D_9606_2%URS0001BDF6FF_9606%URS0001BEC8E2_9606	no
human_lncrna_fused_323	Hum_TCONS_00008409	yes
human_lncrna_fused_324	Hum_TCONS_00008410%Hum_TCONS_00008411%Hum_TCONS_00008412%URS00008B40F1_9606_1%URS00008B40F1_9606_2%URS00009BBE18_9606%URS00009C5118_9606%URS0001BE2D97_9606%URS0001BE47A2_9606%URS0001BF2299_9606%XLOC_000685_nss	yes
human_lncrna_fused_325	URS00008BA264_9606_1%URS00008BA264_9606_2	no
human_lncrna_fused_326	URS0001BE2804_9606	no
human_lncrna_fused_327	Hum_TCONS_00000425%Hum_TCONS_00000426%Hum_TCONS_00000427%Hum_TCONS_00000428%URS00000A0293_9606_1%URS00000A0293_9606_2%URS00008B6AC0_9606_1%URS00008B6AC0_9606_2%URS00008BC329_9606_1%URS00008BC329_9606_2%URS00009C5A6F_9606%URS00009C609F_9606_1%URS00009C609F_9606_2%URS00009C6114_9606_1%URS00009C6114_9606_2%URS0000BC45E4_9606%URS0000EEE7CC_9606%URS0000EEFD63_9606%URS0000EF2D76_9606%URS0000EF40A8_9606…	yes
human_lncrna_fused_328	blastnOrangutan.CUFF.52772_nss%URS0001BE7475_9606	yes
human_lncrna_fused_329	URS0001BE7659_9606	no
human_lncrna_fused_330	blastnMacaque.Locus_188083_nss%URS0000E98026_9606	yes
human_lncrna_fused_331	URS0001BF9402_9606	no
human_lncrna_fused_332	URS0000D57602_9606_1%URS0000D57602_9606_2%URS0000D5A3E8_9606_1%URS0000D5A3E8_9606_2%URS0001BDC08C_9606	no
human_lncrna_fused_333	URS0001BE2C9D_9606	no
human_lncrna_fused_334	URS0001BD026D_9606	no
human_lncrna_fused_335	URS0001BDE9F9_9606	no
human_lncrna_fused_336	Locus_119800_nss%URS0001BD695E_9606	yes
human_lncrna_fused_337	URS0000EAEAFB_9606%URS0000EB257C_9606_1%URS0000EB257C_9606_2%URS0001BCF211_9606%URS0001BD7DA9_9606%URS0001BDEB91_9606	no
human_lncrna_fused_338	URS0000EA441C_9606%URS0001BE3BDA_9606%URS0001BF4725_9606	no
human_lncrna_fused_339	URS0000E9DBE4_9606%URS0001BDC178_9606%URS0001BE418C_9606%URS0001BE9560_9606%URS0001BEE2E6_9606	no
human_lncrna_fused_340	blastnMacaque.Locus_190093_nss	yes
human_lncrna_fused_341	blastnMacaque.Locus_191781_nss%URS0000EBDE5A_9606_1%URS0000EBDE5A_9606_2	yes
human_lncrna_fused_342	URS0000EBFE3C_9606%URS0000EF2132_9606%URS0000EF41BB_9606%URS0001BCD6EC_9606%URS0001BD93FF_9606%URS0001BED736_9606	no
human_lncrna_fused_343	URS0001BEAA28_9606	no
human_lncrna_fused_344	URS0001BCCDEF_9606	no
human_lncrna_fused_345	URS0001BCF6DD_9606	no
human_lncrna_fused_346	URS0000EADBA4_9606%URS0001BCFD79_9606%URS0001BDC5A4_9606%URS0001BE6A45_9606	no
human_lncrna_fused_347	URS00008B6E8B_9606_1%URS00008B6E8B_9606_2	no
human_lncrna_fused_348	URS0001BD6BEA_9606	no
human_lncrna_fused_349	URS0001BD4C9D_9606	no
human_lncrna_fused_350	blastnMouse.Locus_111734_nss%URS0000EB1E2D_9606	yes
human_lncrna_fused_351	URS0000EA6D14_9606%URS0001A00BB6_9606%URS0001BD091C_9606%URS0001BD458A_9606%URS0001BF268F_9606%URS0001BF2787_9606	no
human_lncrna_fused_352	URS0000EBD474_9606%URS0001BF41F6_9606	no
human_lncrna_fused_353	URS0000BD4941_9606_1%URS0000BD4941_9606_2	no
human_lncrna_fused_354	URS0000BDFC3C_9606_1%URS0000BDFC3C_9606_2%URS0000E9F402_9606%URS0000EA69CD_9606%URS0001BDC3AF_9606%URS0001BF4891_9606	no
human_lncrna_fused_355	URS00008B6CA1_9606_1%URS00008B6CA1_9606_2%URS0001BCF10E_9606	no
human_lncrna_fused_356	URS0001BE449F_9606	no
human_lncrna_fused_357	URS00008B2347_9606_1%URS00008B2347_9606_2%URS00008B26CA_9606_1%URS00008B26CA_9606_2%URS00008B33C5_9606_1%URS00008B33C5_9606_2%URS00008B4554_9606_1%URS00008B4554_9606_2%URS00008B849D_9606_1%URS00008B849D_9606_2%URS00008BAB1B_9606_1%URS00008BAB1B_9606_2%URS00008BC51A_9606_1%URS00008BC51A_9606_2%URS00008BEEE0_9606_1%URS00008BEEE0_9606_2%URS00008BFD18_9606_1%URS00008BFD18_9606_2%URS00009B1869_9606%UR…	no
human_lncrna_fused_358	URS00008C3FB5_9606_1%URS00008C3FB5_9606_2%URS0001BE95CA_9606	no
human_lncrna_fused_359	URS0001BE3AAF_9606	no
human_lncrna_fused_360	URS00003F62B2_9606_1%URS00003F62B2_9606_2%URS00008B7330_9606_1%URS00008B7330_9606_2%URS0001BDB2A9_9606%URS0001BDD49D_9606%URS0001BEEC0F_9606	no
human_lncrna_fused_361	Hum_TCONS_00000438%Hum_TCONS_00000439%URS0001BEE68D_9606%URS0001BEEDED_9606	yes
human_lncrna_fused_362	URS0001BCE1D2_9606	no
human_lncrna_fused_363	blastnPan.Locus_39815_nss%URS0001BD42EC_9606	yes
human_lncrna_fused_364	URS0001BD37FD_9606	no
human_lncrna_fused_365	URS0001BD944E_9606	no
human_lncrna_fused_366	URS0000EAEDF0_9606%URS0001BCCD98_9606%URS0001BD6F99_9606	no
human_lncrna_fused_367	URS0001BD9C30_9606	no
human_lncrna_fused_368	URS0001BEB6DE_9606	no
human_lncrna_fused_369	URS0001BE8678_9606	no
human_lncrna_fused_370	URS0000BD9EC2_9606_1%URS0000BD9EC2_9606_2%URS0001BD580A_9606	no
human_lncrna_fused_371	blastnPan.Locus_42154_nss%URS0000EB38E5_9606	yes
human_lncrna_fused_372	URS0000EB4D63_9606%URS0001BD3C5E_9606%URS0001BE3E6D_9606	no
human_lncrna_fused_373	URS0001BCC767_9606	no
human_lncrna_fused_374	linc|3P|XLOC_002129|TCONS_00013626:0.317603|120AA|47AA|%URS0000EACBEE_9606%URS0001BD11E1_9606%URS0001BE65D7_9606%URS0001BF7E5B_9606	yes
human_lncrna_fused_375	blastnGorilla.Locus_58712_nss	yes
human_lncrna_fused_376	URS0000EAF768_9606~blastnGorilla.Locus_57873_nss	yes
human_lncrna_fused_377	URS0001BE343A_9606	no
human_lncrna_fused_378	blastnGorilla.Locus_61602_nss%Hum_TCONS_00008423%Hum_TCONS_00008424%URS0001BE3797_9606	yes
human_lncrna_fused_379	blastnGorilla.Locus_59871_nss%URS0001BF0331_9606	yes
human_lncrna_fused_380	URS0001BF51CC_9606	no
human_lncrna_fused_381	URS0001BE574F_9606	no
human_lncrna_fused_382	URS0000BCB6F5_9606_1%URS0000BCB6F5_9606_2%URS0000BCD38A_9606_1%URS0000BCD38A_9606_2%URS0000DBAAA7_9606%URS0000E94939_9606%URS0001BCCE91_9606%URS0001BD1E8E_9606%URS0001BD70B6_9606%URS0001BDAA6E_9606%URS0001BE69EA_9606%URS0001BE946B_9606%URS0001BEAEB5_9606	no
human_lncrna_fused_383	URS0001BDAEDA_9606	no
human_lncrna_fused_384	URS0001BF470F_9606	no
human_lncrna_fused_385	URS0000BD3A8B_9606_1%URS0000BD3A8B_9606_2	no
human_lncrna_fused_386	URS00008B6AC9_9606_1%URS00008B6AC9_9606_2	no
human_lncrna_fused_387	URS000021C14B_9606_1%URS000021C14B_9606_2	no
human_lncrna_fused_388	URS00008BD06A_9606_1%URS00008BD06A_9606_2%URS0001BCEDBE_9606	no
human_lncrna_fused_389	URS0001BD806D_9606	no
human_lncrna_fused_390	URS00009BF05C_9606%URS0001BE388C_9606%URS0001BE5E41_9606	no
human_lncrna_fused_391	URS000008FC0B_9606_1%URS000008FC0B_9606_2%URS00008B66CA_9606_1%URS00008B66CA_9606_2%URS00009BDA9E_9606%URS0001BDA077_9606	no
human_lncrna_fused_392	URS0001BE5B5E_9606%URS0001BE6F2F_9606%URS0001BF7B10_9606	no
human_lncrna_fused_393	URS0001BDE35A_9606	no
human_lncrna_fused_394	URS0001BDF13D_9606%URS0001BF1569_9606	no
human_lncrna_fused_395	URS0001BD1E01_9606	no
human_lncrna_fused_396	URS0001BF2A36_9606	no
human_lncrna_fused_397	blastnMacaque.Locus_189714_nss%URS0001BF7BAE_9606	yes
human_lncrna_fused_398	URS0001BDE952_9606	no
human_lncrna_fused_399	blastnGorilla.Locus_56856_nss	yes
human_lncrna_fused_400	URS0000EBA59A_9606	no
human_lncrna_fused_401	URS0001BD83DC_9606	no
human_lncrna_fused_402	URS0001BF307E_9606	no
human_lncrna_fused_403	Locus_120687_nss%URS0000E97AA4_9606%URS0001BCF639_9606%URS0001BD1A06_9606%URS0001BD305D_9606%URS0001BD73B3_9606%URS0001BDB9E1_9606%URS0001BDBC1E_9606%URS0001BE76C5_9606%URS0001BF881E_9606%URS0001BF8D33_9606	yes
human_lncrna_fused_404	blastnMacaque.Locus_189500_nss%URS0000EB01DF_9606_1%URS0000EB01DF_9606_2	yes
human_lncrna_fused_405	URS00008BF5BB_9606_1%URS00008BF5BB_9606_2%URS0001BEA67A_9606	no
human_lncrna_fused_406	URS0001BEC0CD_9606	no
human_lncrna_fused_407	URS0001BDC6EA_9606	no
human_lncrna_fused_408	URS0001BECCB3_9606	no
human_lncrna_fused_409	URS0000EB1249_9606%URS0001BE963A_9606%URS0001BEAADF_9606	no
human_lncrna_fused_410	URS0001BDAD4C_9606	no
human_lncrna_fused_411	URS00008B6B8E_9606_1%URS00008B6B8E_9606_2%URS0001BE5246_9606	no
human_lncrna_fused_412	URS0000E984AD_9606	no
human_lncrna_fused_413	URS0001BECD4A_9606	no
human_lncrna_fused_414	ENSG00000225077_ENST00000429480%ENSG00000225077_ENST00000441724%ENSG00000225077_ENST00000650463%URS00003AB1DD_9606_1%URS00003AB1DD_9606_2%URS000048F23A_9606_1%URS000048F23A_9606_2%URS000075C4D1_9606_1%URS000075C4D1_9606_2%URS00008B324D_9606_1%URS00008B324D_9606_2%URS00008B7FB6_9606_1%URS00008B7FB6_9606_2%URS0000D56E82_9606_1%URS0000D56E82_9606_2%URS0000D58DA4_9606_1%URS0000D58DA4_9606_2%URS0000D5…	yes
human_lncrna_fused_415	URS00008C0132_9606_1%URS00008C0132_9606_2~URS000037162E_9606_1%URS000037162E_9606_2%URS0000D58E08_9606_1%URS0000D58E08_9606_2%URS0000D5C66E_9606_1%URS0000D5C66E_9606_2%URS0000D5DA9B_9606_1%URS0000D5DA9B_9606_2%URS0000E9DA31_9606	no
human_lncrna_fused_416	URS00008BB3AC_9606_1%URS00008BB3AC_9606_2%URS0001BD7464_9606	no
human_lncrna_fused_417	URS0001BD7D20_9606	no
human_lncrna_fused_418	URS0000342178_9606_1%URS0000342178_9606_2	no
human_lncrna_fused_419	URS0001BD6473_9606	no
human_lncrna_fused_420	URS0001BEA3CF_9606	no
human_lncrna_fused_421	URS0000D587A6_9606_1%URS0000D587A6_9606_2%URS0000D58D97_9606_1%URS0000D58D97_9606_2%URS0000D5A094_9606_1%URS0000D5A094_9606_2%URS0000D5B828_9606_1%URS0000D5B828_9606_2%URS0000EADA2A_9606%URS0001BD2BA6_9606%URS0001BD76E0_9606	no
human_lncrna_fused_422	URS00008B3EA3_9606_1%URS00008B3EA3_9606_2	no
human_lncrna_fused_423	URS0001BDE7BC_9606	no
human_lncrna_fused_424	URS0000EAFE07_9606%URS0001BD6BC9_9606%URS0001BF771E_9606	no
human_lncrna_fused_425	URS0000D5811A_9606_1%URS0000D5811A_9606_2%URS0001BE2AB5_9606	no
human_lncrna_fused_426	URS0001BE18ED_9606	no
human_lncrna_fused_427	URS00008B3330_9606_1%URS00008B3330_9606_2%URS00008B594C_9606_1%URS00008B594C_9606_2%URS00008BA744_9606_1%URS00008BA744_9606_2%URS00008BEA85_9606_1%URS00008BEA85_9606_2%URS0001BDAAB3_9606%URS0001BDFDB8_9606	no
human_lncrna_fused_428	ENST00000414210.1%ENST00000421469.1%ENST00000432429.1%Hum_TCONS_00000509%Hum_TCONS_00000510%Hum_TCONS_00000511%Hum_TCONS_00000512%Hum_TCONS_00000513%Hum_TCONS_00000514%Hum_TCONS_00000515%linc|3P|XLOC_000111|TCONS_00000672:0.289714|86AA|65AA|%URS000001DD97_9606_1%URS000001DD97_9606_2%URS000023D047_9606_1%URS000023D047_9606_2%URS00005704BF_9606_1%URS00005704BF_9606_2%URS000075B2F7_9606%URS000075CC1…	yes
human_lncrna_fused_429	URS0000BCF093_9606_1%URS0000BCF093_9606_2%URS0001BE9699_9606	no
human_lncrna_fused_430	URS00008BCBFE_9606_1%URS00008BCBFE_9606_2%URS0000D5778C_9606_1%URS0000D5778C_9606_2%URS0000D5C497_9606_1%URS0000D5C497_9606_2%URS0001BEE732_9606	no
human_lncrna_fused_431	URS00008B5F92_9606_1%URS00008B5F92_9606_2	no
human_lncrna_fused_432	ENSG00000237436_ENST00000442889%URS000045E279_9606_1%URS000045E279_9606_2%URS0000BC442D_9606%URS0000D5BF2D_9606_1%URS0000D5BF2D_9606_2%URS0000EC0F95_9606%URS0001BDC381_9606%URS0001BE9643_9606%URS0001BFA835_9606	yes
human_lncrna_fused_433	URS00008BE329_9606_1%URS00008BE329_9606_2	no
human_lncrna_fused_434	blastnMouse.Locus_111260_nss%URS0000EBFA6E_9606_1%URS0000EBFA6E_9606_2	yes
human_lncrna_fused_435	URS0001BE51CB_9606	no
human_lncrna_fused_436	ENSG00000237365_nss%URS000012DF99_9606_1%URS000012DF99_9606_2%URS000012DF99_9606_3%URS000012DF99_9606_4%URS00009AFDFC_9606_1%URS00009AFDFC_9606_2~URS0001BEFE55_9606	yes
human_lncrna_fused_437	URS0001BED5AB_9606	no
human_lncrna_fused_438	URS0001BEB8AB_9606~URS0000E96D8F_9606%URS0001BCE18D_9606	no
human_lncrna_fused_439	URS0000E9AC42_9606	no
human_lncrna_fused_440	URS0000EB60F4_9606%URS0001BE6223_9606	no
human_lncrna_fused_441	URS0000285D80_9606_1%URS0000285D80_9606_2%URS000077C601_9606_1%URS000077C601_9606_2%URS00008B3A26_9606_1%URS00008B3A26_9606_2%URS00008B66E2_9606_1%URS00008B66E2_9606_2%URS00008BA69F_9606_1%URS00008BA69F_9606_2%URS00009BF870_9606%URS0000ABD809_9606%URS0000ABD873_9606%URS0000E95C51_9606%URS0001BD1936_9606%URS0001BD5D84_9606%URS0001BE6C91_9606%URS0001BE7F15_9606%URS0001BE8C04_9606%URS0001BEFA47_9606…	no
human_lncrna_fused_442	URS0001BCF1C4_9606	no
human_lncrna_fused_443	ENSG00000225126_nss%URS0000462F19_9606_1%URS0000462F19_9606_2%URS00009B3A08_9606%URS00009C2637_9606_1%URS00009C2637_9606_2%URS0001BCD4B5_9606	yes
human_lncrna_fused_444	URS00008B4505_9606_1%URS00008B4505_9606_2%URS0001BCA801_9606	no
human_lncrna_fused_445	URS0000E92A4E_9606_1%URS0000E92A4E_9606_2%URS0000E94AC6_9606%URS0000EAB651_9606%URS0001BD8EDA_9606	no
human_lncrna_fused_446	URS00008B4628_9606_1%URS00008B4628_9606_2%URS00008B984D_9606_1%URS00008B984D_9606_2%URS0001BCFB3F_9606	no
human_lncrna_fused_447	URS0000EB2169_9606%URS0001BCEA64_9606%URS0001BD5FF8_9606%URS0001BE9D88_9606	no
human_lncrna_fused_448	URS0001BE0EF1_9606	no
human_lncrna_fused_449	URS0001BCCF03_9606	no
human_lncrna_fused_450	Locus_119999_nss%URS00008BAE2E_9606_1%URS00008BAE2E_9606_2%URS00009C1C1F_9606%URS0001BCB646_9606%URS0001BCD29C_9606%URS0001BD1A7D_9606%URS0001BD772B_9606%URS0001BD97E4_9606%URS0001BDC59F_9606%URS0001BE4870_9606%URS0001BE5CAA_9606%URS0001BEF451_9606%URS0001BF7151_9606	yes
human_lncrna_fused_451	URS00008BF3AD_9606_1%URS00008BF3AD_9606_2%URS0001BE492A_9606~URS00004E73FB_9606_1%URS00004E73FB_9606_2%URS0001BD7B5E_9606	no
human_lncrna_fused_452	URS000016495B_9606_1%URS000016495B_9606_2%URS0001BD5130_9606	no
human_lncrna_fused_453	URS0000390211_9606_1%URS0000390211_9606_2%URS0001BD7A40_9606	no
human_lncrna_fused_454	URS00008B3B50_9606_1%URS00008B3B50_9606_2%URS00008B6A17_9606_1%URS00008B6A17_9606_2%URS00008BC1B4_9606_1%URS00008BC1B4_9606_2%URS00008BD32F_9606_1%URS00008BD32F_9606_2%URS00008BF789_9606_1%URS00008BF789_9606_2%URS0000D593CD_9606_1%URS0000D593CD_9606_2%URS0000D5969F_9606_1%URS0000D5969F_9606_2%URS0000D5BEE1_9606_1%URS0000D5BEE1_9606_2%URS0001BCDF26_9606%URS0001BE6F8A_9606%URS0001BEA0C2_9606%URS000…	no
human_lncrna_fused_455	URS0001BD3142_9606	no
human_lncrna_fused_456	blastnMacaque.Locus_190213_nss%URS0001BD474D_9606	yes
human_lncrna_fused_457	URS0001BCDC75_9606	no
human_lncrna_fused_458	Hum_TCONS_00000557	yes
human_lncrna_fused_459	URS00019B35BE_9606	no
human_lncrna_fused_460	URS00019AF0F7_9606	no
human_lncrna_fused_461	URS00019A9E1D_9606	no
human_lncrna_fused_462	URS0000D5E0C6_9606_1%URS0000D5E0C6_9606_2	no
human_lncrna_fused_463	URS00008C2E0D_9606_1%URS00008C2E0D_9606_2	no
human_lncrna_fused_464	URS00008BA776_9606_1%URS00008BA776_9606_2%URS0001BF838A_9606	no
human_lncrna_fused_465	URS00008BEE83_9606_1%URS00008BEE83_9606_2%URS0001BE74E9_9606	no
human_lncrna_fused_466	URS0000D58926_9606_1%URS0000D58926_9606_2%URS0001BD9D41_9606	no
human_lncrna_fused_467	Hum_TCONS_00000561%Hum_TCONS_00000562%Hum_TCONS_00000563%Hum_TCONS_00000564%Hum_TCONS_00000565%T002521%URS0000BC755E_9606_1%URS0000BC755E_9606_2%URS0000BCF28C_9606%URS0001BE41F6_9606%URS0001BF1E3F_9606%URS0001BF7362_9606%URS0001BF803A_9606	yes
human_lncrna_fused_468	URS0000BC7E08_9606_1%URS0000BC7E08_9606_2	no
human_lncrna_fused_469	URS00008B8791_9606_1%URS00008B8791_9606_2%URS0001BED04E_9606	no
human_lncrna_fused_470	URS0000EAF7F4_9606%URS0001BD1CD8_9606%URS0001BEC1F2_9606	no
human_lncrna_fused_471	URS0001BEE36D_9606	no
human_lncrna_fused_472	URS0001BD6697_9606	no
human_lncrna_fused_473	Hum_TCONS_00000566%Hum_TCONS_00000567%linc|3P|XLOC_000117|TCONS_00000729:0.109513|103AA|93AA|%T002540%URS000028CB5B_9606_1%URS000028CB5B_9606_2%URS00008B7065_9606_1%URS00008B7065_9606_2%URS00008BA345_9606_1%URS00008BA345_9606_2%URS00008C03DB_9606_1%URS00008C03DB_9606_2%URS00009C5903_9606%URS0000D56E0C_9606_1%URS0000D56E0C_9606_2%URS0000D579DD_9606_1%URS0000D579DD_9606_2%URS0000D59C29_9606_1%URS00…	yes
human_lncrna_fused_474	URS0001BE8035_9606%URS0001BF91B1_9606	no
human_lncrna_fused_475	URS00008B5982_9606_1%URS00008B5982_9606_2	no
human_lncrna_fused_476	URS0000D5E017_9606_1%URS0000D5E017_9606_2%URS0001BF8E3C_9606	no
human_lncrna_fused_477	URS0001BD9829_9606%URS0001BF5D84_9606	no
human_lncrna_fused_478	ENSG00000227634_nss%Hum_TCONS_00000570%linc|3P|XLOC_000118|TCONS_00000731:0.360894|97AA|87AA|%URS0000394A79_9606_1%URS0000394A79_9606_2%URS00009C26CC_9606%URS00009C6068_9606_1%URS00009C6068_9606_2%URS0000D58D74_9606_1%URS0000D58D74_9606_2%URS0000D5AAC1_9606_1%URS0000D5AAC1_9606_2%URS0000D5C496_9606_1%URS0000D5C496_9606_2%URS0000D5D2F9_9606_1%URS0000D5D2F9_9606_2%URS0000D5DF3A_9606_1%URS0000D5DF3A…	yes
human_lncrna_fused_479	URS00019E6249_9606	no
human_lncrna_fused_480	URS0001BEFF75_9606	no
human_lncrna_fused_481	URS0001BDDA4D_9606%URS0001BE1C46_9606%URS0001BE1E44_9606%URS0001BE71D6_9606%URS0001BF734E_9606%URS0001BF77CB_9606%URS0001BFA61D_9606	no
human_lncrna_fused_482	URS00008BB3E0_9606_1%URS00008BB3E0_9606_2%URS0001BE7678_9606	no
human_lncrna_fused_483	URS00008B4249_9606_1%URS00008B4249_9606_2%URS0001BE6AE4_9606	no
human_lncrna_fused_484	URS0001BE4F5F_9606	no
human_lncrna_fused_485	blastnMacaque.Locus_191784_nss	yes
human_lncrna_fused_486	URS00008B54C1_9606_1%URS00008B54C1_9606_2%URS0001BE5EDF_9606	no
human_lncrna_fused_487	URS0001BD3CE8_9606	no
human_lncrna_fused_488	URS0001BD35B9_9606%URS0001BECCDA_9606	no
human_lncrna_fused_489	URS0000D5DB77_9606_1%URS0000D5DB77_9606_2	no
human_lncrna_fused_490	URS00002CCF8D_9606_1%URS00002CCF8D_9606_2%URS0001BD3CEA_9606	no
human_lncrna_fused_491	URS0001BE8AF6_9606	no
human_lncrna_fused_492	URS0001BE6777_9606	no
human_lncrna_fused_493	URS0000EBD164_9606%URS0001BCEA3C_9606%URS0001BF2E61_9606	no
human_lncrna_fused_494	LongAUGORFlinc|3P|XLOC_000119|TCONS_00000734:0.160993|144AA|125AA|%URS0001BD6F01_9606%URS0001BE1EEA_9606%URS0001BE226F_9606	yes
human_lncrna_fused_495	URS0001BE4C2D_9606	no
human_lncrna_fused_496	URS00008B8F66_9606_1%URS00008B8F66_9606_2%URS00008BD045_9606_1%URS00008BD045_9606_2	no
human_lncrna_fused_497	Hum_TCONS_00000571	yes
human_lncrna_fused_498	URS00008B9B82_9606_1%URS00008B9B82_9606_2	no
human_lncrna_fused_499	URS0001BDF891_9606	no
human_lncrna_fused_500	URS00008B2474_9606_1%URS00008B2474_9606_2%URS0001BEE217_9606	no
human_lncrna_fused_501	URS0001BEFB24_9606	no
human_lncrna_fused_502	Hum_TCONS_00008577	yes
human_lncrna_fused_503	URS0001BE5AF3_9606	no
human_lncrna_fused_504	URS0001BE94C7_9606	no
human_lncrna_fused_505	Hum_TCONS_00000575%Hum_TCONS_00000576%Hum_TCONS_00000577%Hum_TCONS_00000578%Hum_TCONS_00000579%Hum_TCONS_00000580%Hum_TCONS_00000581%Hum_TCONS_00000582%URS000028F8F7_9606_1%URS000028F8F7_9606_2%URS00003FC498_9606_1%URS00003FC498_9606_2%URS00007E47C9_9606_1%URS00007E47C9_9606_2%URS00008BF494_9606_1%URS00008BF494_9606_2%URS00009B879A_9606%URS0000D58C0E_9606_1%URS0000D58C0E_9606_2%URS0000D5A19C_9606…	yes
human_lncrna_fused_506	URS0001BEDC41_9606	no
human_lncrna_fused_507	URS00008B5316_9606_1%URS00008B5316_9606_2	no
human_lncrna_fused_508	URS0001BF6728_9606	no
human_lncrna_fused_509	URS0000EA1123_9606	no
human_lncrna_fused_510	URS0001BCF0B7_9606	no
human_lncrna_fused_511	URS00008B4D27_9606_1%URS00008B4D27_9606_2%URS0001BCC900_9606%URS0001BF9505_9606	no
human_lncrna_fused_512	URS00008BD100_9606_1%URS00008BD100_9606_2%URS0001BF2836_9606	no
human_lncrna_fused_513	URS00008B484E_9606_1%URS00008B484E_9606_2%URS0001BCBC6D_9606	no
human_lncrna_fused_514	URS00008B9AAD_9606_1%URS00008B9AAD_9606_2	no
human_lncrna_fused_515	URS0000E9BF5A_9606	no
human_lncrna_fused_516	URS00008C3D41_9606_1%URS00008C3D41_9606_2%URS0001BEA23F_9606	no
human_lncrna_fused_517	URS0001BCDD42_9606%URS0001BE5414_9606	no
human_lncrna_fused_518	URS0001BEFA36_9606	no
human_lncrna_fused_519	URS0001BF4BA8_9606	no
human_lncrna_fused_520	ENSG00000230679_nss%Hum_TCONS_00000589%URS000013FA91_9606_1%URS000013FA91_9606_2%URS000075D654_9606_1%URS000075D654_9606_2%URS00008B24BE_9606_1%URS00008B24BE_9606_2%URS00009B7939_9606_1%URS00009B7939_9606_2%URS0000D5B0DE_9606_1%URS0000D5B0DE_9606_2%URS0000D5E388_9606_2%URS0000E913D2_9606#URS0000D5E388_9606_1%URS0001BEF7E6_9606	yes
human_lncrna_fused_521	URS00008C09AD_9606_1%URS00008C09AD_9606_2%URS00008C22C6_9606_1%URS00008C22C6_9606_2	no
human_lncrna_fused_522	URS00019DE955_9606%URS0001E00000_9606_1%URS0001EE1F01_9606_1	no
human_lncrna_fused_523	URS00008B2306_9606_1%URS00008B2306_9606_2	no
human_lncrna_fused_524	URS0001D16AA5_9606_1	no
human_lncrna_fused_525	URS0001BD671A_9606	no
human_lncrna_fused_526	URS00008BF264_9606_1%URS00008BF264_9606_2	no
human_lncrna_fused_527	URS0001BF617B_9606	no
human_lncrna_fused_528	URS0001BD5B80_9606	no
human_lncrna_fused_529	URS0001BCF742_9606	no
human_lncrna_fused_530	URS0001BE0B40_9606	no
human_lncrna_fused_531	URS0001BE6F9C_9606	no
human_lncrna_fused_532	URS0001BE9E8F_9606	no
human_lncrna_fused_533	URS00008B4595_9606_1%URS00008B4595_9606_2%URS00008C078C_9606_1%URS00008C078C_9606_2%URS0001BE1718_9606%URS0001BE2CC5_9606	no
human_lncrna_fused_534	URS0001BDA5E5_9606	no
human_lncrna_fused_535	URS0001BEC3D5_9606%URS0001BF072C_9606	no
human_lncrna_fused_536	ENSG00000228526_ENST00000437157%ENSG00000228526_ENST00000632503%ENSG00000228526_ENST00000635405%ENSG00000228526_ENST00000635687%LongAUGORFEnsShortNonCoding|3P|XLOC_002165|TCONS_00013918:6.82327|122AA|107AA|%URS00004F32B3_9606_1%URS00004F32B3_9606_2%URS00008B4386_9606_1%URS00008B4386_9606_2%URS00008BB2C6_9606_1%URS00008BB2C6_9606_2%URS00008BD593_9606_1%URS00008BD593_9606_2%URS00008C434D_9606_1%URS…	yes
human_lncrna_fused_537	URS0001BCA705_9606%URS0001BD6502_9606	no
human_lncrna_fused_538	URS0001BE68E9_9606	no
human_lncrna_fused_539	URS0001BEE1AC_9606	no
human_lncrna_fused_540	ENSG00000234546_ENST00000412639%ENSG00000234546_ENST00000634966%ENSG00000234546_ENST00000635271%ENSG00000234546_ENST00000657715%ENSG00000234546_ENST00000664915%ENSG00000234546_ENST00000665148%linc|3P|XLOC_000125|TCONS_00000759:0.644931|146AA|67AA|%URS00004C5947_9606_1%URS00004C5947_9606_2%URS00008B4524_9606_1%URS00008B4524_9606_2%URS00008B6694_9606_1%URS00008B6694_9606_2%URS00008B7AA1_9606_1%URS0…	yes
human_lncrna_fused_541	URS0001BD292C_9606%URS0001BE90B8_9606%URS0001BF9FDB_9606	no
human_lncrna_fused_542	URS00008B3D41_9606_1%URS00008B3D41_9606_2%URS0000D5D921_9606_1%URS0000D5D921_9606_2	no
human_lncrna_fused_543	URS0000EB803C_9606%URS0001BF2FCE_9606%URS0001BF4C93_9606%URS0001BF5F96_9606	no
human_lncrna_fused_544	URS0000E9B506_9606%URS0001BD248D_9606%URS0001BDA64D_9606	no
human_lncrna_fused_545	URS0001BEBDA6_9606	no
human_lncrna_fused_546	URS00008BD572_9606_1%URS00008BD572_9606_2	no
human_lncrna_fused_547	blastnMacaque.Locus_189994_nss%URS0000EC2243_9606	yes
human_lncrna_fused_548	URS0001BD6B0F_9606%URS0001BED98E_9606%URS0001BF7508_9606	no
human_lncrna_fused_549	Hum_TCONS_00008608%LongAUGORFlinc|3P|XLOC_002166|TCONS_00013923:0.30123|113AA|110AA|%URS00007E428E_9606%URS00007E4AEC_9606%URS00008B971B_9606_1%URS00008B971B_9606_2%URS00008BFB18_9606_1%URS00008BFB18_9606_2%URS00009BF928_9606_1%URS00009BF928_9606_2%URS0000BD32A7_9606_1%URS0000BD32A7_9606_2%URS0000BD429C_9606_1%URS0000BD429C_9606_2%URS0000D59F46_9606_1%URS0000D59F46_9606_2%URS0001BCB870_9606%URS00…	yes
human_lncrna_fused_550	URS0001BECDC0_9606%URS0001BF7B60_9606	no
human_lncrna_fused_551	URS0000BCFC87_9606_1%URS0000BCFC87_9606_2%URS0001BE8728_9606%URS0001BEA277_9606%URS0001BF2346_9606	no
human_lncrna_fused_552	URS00008B9D56_9606_1%URS00008B9D56_9606_2%URS00008BF502_9606_1%URS00008BF502_9606_2%URS0001BCB183_9606%URS0001BF531F_9606	no
human_lncrna_fused_553	URS00008BE22F_9606_1%URS00008BE22F_9606_2%URS0000BD6447_9606_1%URS0000BD6447_9606_2	no
human_lncrna_fused_554	URS0001BD5863_9606%URS0001BE37F4_9606	no
human_lncrna_fused_555	URS0001BCD60E_9606%URS0001BF7FDF_9606	no
human_lncrna_fused_556	URS00008B63D6_9606_1%URS00008B63D6_9606_2%URS0001BEEC52_9606	no
human_lncrna_fused_557	URS0000EBFB1F_9606	no
human_lncrna_fused_558	URS00005E01EA_9606_1%URS00005E01EA_9606_2%URS00009BAFD2_9606%URS0001BCD8D7_9606%URS0001BD2DCD_9606%URS0001BF7104_9606%URS0001BF87FB_9606%URS0001BF8C1C_9606	no
human_lncrna_fused_559	URS00008BE13D_9606_1%URS00008BE13D_9606_2%URS0001BD58B1_9606	no
human_lncrna_fused_560	URS00008B9A02_9606_1%URS00008B9A02_9606_2%URS0001BD3A83_9606	no
human_lncrna_fused_561	URS0001BEA844_9606	no
human_lncrna_fused_562	URS0001BE89F1_9606	no
human_lncrna_fused_563	URS0001BDC883_9606	no
human_lncrna_fused_564	URS000075D430_9606%URS00007D8F0D_9606_1%URS00007D8F0D_9606_2	no
human_lncrna_fused_565	URS00008BE3ED_9606_1%URS00008BE3ED_9606_2%URS0001BD8747_9606	no
human_lncrna_fused_566	ENSG00000231789_nss%Hum_TCONS_00008610%linc|3P|XLOC_002170|TCONS_00013932:1.88461|69AA|51AA|%URS00004F330C_9606_1%URS00004F330C_9606_2%URS00007E3A98_9606%URS00007E3AB1_9606_1%URS00007E3AB1_9606_2%URS00007E3AB7_9606_1%URS00007E3AB7_9606_2%URS00008B3F76_9606_1%URS00008B3F76_9606_2%URS00008BE1CE_9606_1%URS00008BE1CE_9606_2%URS00008BEE47_9606_1%URS00008BEE47_9606_2%URS00009BC47C_9606%URS0000D5A7BA_96…	yes
human_lncrna_fused_567	URS0000D59881_9606_1%URS0000D59881_9606_2%URS0001BE34E1_9606	no
human_lncrna_fused_568	URS0001BDE897_9606	no
human_lncrna_fused_569	URS0001BEC75E_9606	no
human_lncrna_fused_570	URS00008BA2C5_9606_1%URS00008BA2C5_9606_2%URS0001BE3C91_9606	no
human_lncrna_fused_571	URS00008B939B_9606_1%URS00008B939B_9606_2	no
human_lncrna_fused_572	URS0001BDB833_9606	no
human_lncrna_fused_573	URS0001BD98E2_9606	no
human_lncrna_fused_574	ENSG00000223989_ss%linc|3P|XLOC_000132|TCONS_00000798:6.44815|89AA|49AA|%URS000031D7F4_9606_1%URS000031D7F4_9606_2%URS00009BA86D_9606%URS0000EA646D_9606%URS0000EB6C78_9606%URS0000EC0182_9606%URS0001BD3469_9606%URS0001BDE9F7_9606	yes
human_lncrna_fused_575	URS0001BCE48C_9606	no
human_lncrna_fused_576	URS0000DB6E5A_9606	no
human_lncrna_fused_577	URS00008BCA16_9606_1%URS00008BCA16_9606_2	no
human_lncrna_fused_578	URS0001BCA759_9606	no
human_lncrna_fused_579	URS0001BD99BB_9606%URS0001BED08D_9606	no
human_lncrna_fused_580	URS0000EBC341_9606	no
human_lncrna_fused_581	URS0001BD6B55_9606	no
human_lncrna_fused_582	Hum_TCONS_00008635	yes
human_lncrna_fused_583	URS00008BBDF4_9606_1%URS00008BBDF4_9606_2	no
human_lncrna_fused_584	URS0001BD6F53_9606	no
human_lncrna_fused_585	URS00008B31B5_9606_1%URS00008B31B5_9606_2	no
human_lncrna_fused_586	URS0001BCBF44_9606	no
human_lncrna_fused_587	URS0000D5854B_9606_1%URS0000D5854B_9606_2%URS0000D5CD30_9606_1%URS0000D5CD30_9606_2%URS0001BFA064_9606	no
human_lncrna_fused_588	URS0001BF5F66_9606	no
human_lncrna_fused_589	URS0001BE40B0_9606	no
human_lncrna_fused_590	Hum_TCONS_00008638%URS0000E9A181_9606	yes
human_lncrna_fused_591	URS0001BE5960_9606	no
human_lncrna_fused_592	URS0001BDA82C_9606	no
human_lncrna_fused_593	URS00019EA1A0_9606	no
human_lncrna_fused_594	URS0000BCFA06_9606_1%URS0000BCFA06_9606_2	no
human_lncrna_fused_595	URS0000BCDA5B_9606_1%URS0000BCDA5B_9606_2	no
human_lncrna_fused_596	URS0001BE5FD5_9606	no
human_lncrna_fused_597	URS0000BDA1B7_9606_1%URS0000BDA1B7_9606_2	no
human_lncrna_fused_598	Hum_TCONS_00008643	yes
human_lncrna_fused_599	URS00008B77D3_9606_1%URS00008B77D3_9606_2	no
human_lncrna_fused_600	URS0000BD2EEE_9606_1%URS0000BD2EEE_9606_2	no
human_lncrna_fused_601	URS0000BCE4F4_9606_1%URS0000BCE4F4_9606_2%URS0000BD4F19_9606_1%URS0000BD4F19_9606_2%URS0000BDEBDF_9606_1%URS0000BDEBDF_9606_2%URS0001BD41A4_9606%URS0001BE4FC1_9606%URS0001BECA08_9606	no
human_lncrna_fused_602	URS0001BE096E_9606	no
human_lncrna_fused_603	URS0001BD40B1_9606	no
human_lncrna_fused_604	URS0001BF96C5_9606	no
human_lncrna_fused_605	URS00008B5F52_9606_1%URS00008B5F52_9606_2	no
human_lncrna_fused_606	URS00008B3EB9_9606_1%URS00008B3EB9_9606_2	no
human_lncrna_fused_607	Hum_TCONS_00008650%Hum_TCONS_00008652%Hum_TCONS_00008653%Hum_TCONS_00008654%LocusReverse_56750_ss%URS0001BFA7AE_9606	yes
human_lncrna_fused_608	URS00008BEBC5_9606_1%URS00008BEBC5_9606_2	no
human_lncrna_fused_609	URS00008B878F_9606_1%URS00008B878F_9606_2%URS0000EEE8A0_9606	no
human_lncrna_fused_610	URS00008B2AD5_9606_1%URS00008B2AD5_9606_2%URS0001BE6823_9606	no
human_lncrna_fused_611	URS0001BD04DB_9606	no
human_lncrna_fused_612	URS0001BE6826_9606	no
human_lncrna_fused_613	URS00008B4BA0_9606_1%URS00008B4BA0_9606_2	no
human_lncrna_fused_614	URS00008BD590_9606_1%URS00008BD590_9606_2%URS0001BF09D8_9606	no
human_lncrna_fused_615	URS0001BF2F6D_9606	no
human_lncrna_fused_616	URS00008B4B28_9606_1%URS00008B4B28_9606_2	no
human_lncrna_fused_617	URS00008BE430_9606_1%URS00008BE430_9606_2%URS0001BDE92D_9606	no
human_lncrna_fused_618	blastnPan.CUFF.74382_nss%URS0001BE357C_9606	yes
human_lncrna_fused_619	blastnMacaque.Locus_189238_nss%URS0000E94DC1_9606_1%URS0000E94DC1_9606_2	yes
human_lncrna_fused_620	blastnOpossum.Locus_391423_nss%URS0000EC2189_9606_1%URS0000EC2189_9606_2	yes
human_lncrna_fused_621	blastnOrangutan.CUFF.51923_nss%URS0001BDB9B7_9606	yes
human_lncrna_fused_622	URS00008B62DD_9606_1%URS00008B62DD_9606_2	no
human_lncrna_fused_623	URS0001BCD723_9606	no
human_lncrna_fused_624	linc|3P|XLOC_002176|TCONS_00013994:0.890365|119AA|67AA|%URS0000EAD59E_9606%URS0001BE0335_9606%URS0001BE04B6_9606%URS0001BE7A7A_9606%URS0001BE8379_9606%URS0001BF8CBB_9606	yes
human_lncrna_fused_625	URS00008B2FF9_9606_1%URS00008B2FF9_9606_2%URS0001BF3F25_9606	no
human_lncrna_fused_626	URS00008B4ECE_9606_1%URS00008B4ECE_9606_2%URS0001BEC83F_9606	no
human_lncrna_fused_627	URS0001BF3DF8_9606	no
human_lncrna_fused_628	URS00008BF65A_9606_1%URS00008BF65A_9606_2	no
human_lncrna_fused_629	URS0000EA226C_9606	no
human_lncrna_fused_630	URS00008B4DCB_9606_1%URS00008B4DCB_9606_2%URS0001BE524A_9606	no
human_lncrna_fused_631	URS0001BD9A0E_9606	no
human_lncrna_fused_632	URS0000EB7077_9606%URS0001BCCAFC_9606%URS0001BCEF39_9606%URS0001BD0039_9606	no
human_lncrna_fused_633	URS0001BE9C7B_9606	no
human_lncrna_fused_634	URS0001BE5A58_9606	no
human_lncrna_fused_635	URS00008BE50B_9606_1%URS00008BE50B_9606_2%URS0001BD98B5_9606	no
human_lncrna_fused_636	URS00008B7482_9606_1%URS00008B7482_9606_2%URS0001BEFFA6_9606	no
human_lncrna_fused_637	URS0001BE03CA_9606	no
human_lncrna_fused_638	URS0001BE2FD4_9606	no
human_lncrna_fused_639	URS0001BD2511_9606	no
human_lncrna_fused_640	URS0001BE1E67_9606	no
human_lncrna_fused_641	URS00008C329B_9606_1%URS00008C329B_9606_2%URS0000D57118_9606_1%URS0000D57118_9606_2%URS0000D58D0A_9606_1%URS0000D58D0A_9606_2%URS0000D597D9_9606_1%URS0000D597D9_9606_2%URS0000D5BAE0_9606_1%URS0000D5BAE0_9606_2%URS0000D5DBDB_9606_1%URS0000D5DBDB_9606_2%URS0001BE4DFC_9606	no
human_lncrna_fused_642	ENSG00000230337_nss%ENSG00000230337_ss%URS00000B25A2_9606%URS0000592B04_9606%URS00008BD03B_9606_1%URS00008BD03B_9606_2%URS00009B33EB_9606%URS00009B5E6C_9606%URS0000A76A99_9606%URS0000A76FC8_9606%URS0000A774CB_9606%URS0000D5D620_9606_1%URS0000D5D620_9606_2%URS0001BF71B3_9606%URS0001BF8E7A_9606%URS0001BF9D20_9606	yes
human_lncrna_fused_643	ENSG00000225602_ss%URS00001F522B_9606%URS000059B140_9606%URS000075B5BB_9606%URS00009B540E_9606%URS0001BD2A7D_9606%URS0001BD9824_9606%URS0001BEABF8_9606	yes
human_lncrna_fused_644	URS0000D5D72C_9606_1%URS0000D5D72C_9606_2%URS0001BF0860_9606	no
human_lncrna_fused_645	URS00008BAF70_9606_1%URS00008BAF70_9606_2%URS0001BF40FA_9606	no
human_lncrna_fused_646	URS00008B5AFD_9606_1%URS00008B5AFD_9606_2%URS0001BECABA_9606	no
human_lncrna_fused_647	URS00008B60CE_9606_1%URS00008B60CE_9606_2%URS0001BD73FC_9606	no
human_lncrna_fused_648	URS0000EA0F1C_9606%URS0001BDA30B_9606%URS0001BEB776_9606	no
human_lncrna_fused_649	URS0001BF5594_9606	no
human_lncrna_fused_650	URS0001BD09CF_9606	no
human_lncrna_fused_651	linc|3P|XLOC_002183|TCONS_00014031:0.249202|108AA|74AA|%URS00008C36D4_9606_1%URS00008C36D4_9606_2%URS00009C0031_9606%URS0000BCF2C7_9606_1%URS0000BCF2C7_9606_2%URS0001BD8F12_9606%URS0001BF5122_9606	yes
human_lncrna_fused_652	URS0001BE1598_9606	no
human_lncrna_fused_653	linc|3P|XLOC_000148|TCONS_00000892:0.357407|97AA|39AA|%URS00008B5B2B_9606_1%URS00008B5B2B_9606_2%URS0001BD7CD0_9606%URS0001BDBEFA_9606%URS0001BEDF3D_9606%URS0001BF393A_9606%URS0001BF5247_9606%URS0001BF580C_9606%URS0001BF6F55_9606	yes
human_lncrna_fused_654	URS0001BD712D_9606	no
human_lncrna_fused_655	blastnMacaque.Locus_187491_nss	yes
human_lncrna_fused_656	URS00008BA501_9606_1%URS00008BA501_9606_2	no
human_lncrna_fused_657	URS00008C3F78_9606_1%URS00008C3F78_9606_2%URS0001BCF6FC_9606	no
human_lncrna_fused_658	URS0001BF2655_9606	no
human_lncrna_fused_659	URS0001BD1C26_9606	no
human_lncrna_fused_660	Hum_TCONS_00000697%Hum_TCONS_00000698%Hum_TCONS_00000699%URS0000EBA3E6_9606%URS0001BE4AB4_9606%URS0001BEB294_9606%URS0001BF2938_9606%URS0001BF89C8_9606	yes
human_lncrna_fused_661	URS00008C0F50_9606_1%URS00008C0F50_9606_2	no
human_lncrna_fused_662	URS0001BD8822_9606	no
human_lncrna_fused_663	blastnMouse.Locus_111300_nss%blastnMouse.LocusForward_102918_ss	yes
human_lncrna_fused_664	URS0000EA0E31_9606	no
human_lncrna_fused_665	blastnMacaque.Locus_188944_nss%URS0001BF10F7_9606	yes
human_lncrna_fused_666	URS0001BF437C_9606	no
human_lncrna_fused_667	Hum_TCONS_00008691	yes
human_lncrna_fused_668	blastnMacaque.Locus_192595_nss%URS0001BF9E95_9606	yes
human_lncrna_fused_669	URS00008B3427_9606_1%URS00008B3427_9606_2%URS0001BDC3CC_9606%URS0001BDE8D4_9606%URS0001BDF13C_9606%URS0001BE9369_9606	no
human_lncrna_fused_670	linc|3P|XLOC_002186|TCONS_00014034:0.176744|109AA|80AA|	yes
human_lncrna_fused_671	URS00008BE000_9606_1%URS00008BE000_9606_2%URS00009B486C_9606%URS0000E95759_9606%URS0001BE1B4A_9606%URS0001BF33A9_9606%URS0001BF468D_9606%URS0001BF9F11_9606	no
human_lncrna_fused_672	URS0001BE2689_9606	no
human_lncrna_fused_673	URS0001BE219B_9606	no
human_lncrna_fused_674	ENSG00000235643_ENST00000453135%ENSG00000235643_nss%URS00000D1685_9606_1%URS00000D1685_9606_2%URS000075A243_9606%URS00008BB761_9606_1%URS00008BB761_9606_2%URS00009C3B4A_9606%URS0000D5D902_9606_1%URS0000D5D902_9606_2%URS0000EEF294_9606%URS0001BD111D_9606%URS0001BDC7CE_9606%URS0001BE5A5F_9606%URS0001BEE3EA_9606	yes
human_lncrna_fused_675	URS0000BD12C4_9606_1%URS0000BD12C4_9606_2%URS0001BCFA7B_9606	no
human_lncrna_fused_676	URS0001BCECCE_9606	no
human_lncrna_fused_677	URS0001BE69E7_9606	no
human_lncrna_fused_678	URS00008B27A9_9606_1%URS00008B27A9_9606_2%URS0001BF3E05_9606	no
human_lncrna_fused_679	URS00008B24E9_9606_1%URS00008B24E9_9606_2%URS0001BE20A3_9606	no
human_lncrna_fused_680	URS00008C3BCE_9606_1%URS00008C3BCE_9606_2%URS0001BD3DCC_9606%URS0001BEA6B2_9606%URS0001BEBCE9_9606	no
human_lncrna_fused_681	URS0000D57314_9606_1%URS0000D57314_9606_2%URS0001BEC245_9606	no
human_lncrna_fused_682	URS0001BDBD08_9606	no
human_lncrna_fused_683	Hum_TCONS_00008701%URS0001BD964C_9606%URS0001BE989B_9606%URS0001BF016E_9606	yes
human_lncrna_fused_684	URS0000052447_9606_1%URS0000052447_9606_2	no
human_lncrna_fused_685	URS00008B2B67_9606_1%URS00008B2B67_9606_2%URS00009C1B45_9606%URS0001BF4412_9606	no
human_lncrna_fused_686	URS0001BDA031_9606	no
human_lncrna_fused_687	URS0001BD5DA4_9606	no
human_lncrna_fused_688	Hum_TCONS_00000767%Hum_TCONS_00000768	yes
human_lncrna_fused_689	URS0000DBA754_9606%URS0000EEBBEB_9606%URS0000EF0A15_9606%URS0000EF472B_9606%URS0000EF6C23_9606%URS0001BF3C68_9606	no
human_lncrna_fused_690	URS0000EF20CC_9606	no
human_lncrna_fused_691	URS0001A07DAF_9606	no
human_lncrna_fused_692	URS0001BEAE74_9606	no
human_lncrna_fused_693	URS0000EF718E_9606	no
human_lncrna_fused_694	URS0001BE1B82_9606	no
human_lncrna_fused_695	URS00008B638D_9606_1%URS00008B638D_9606_2	no
human_lncrna_fused_696	URS0001BF1DAA_9606	no
human_lncrna_fused_697	URS0001BDDF68_9606	no
human_lncrna_fused_698	URS00008C2238_9606_1%URS00008C2238_9606_2	no
human_lncrna_fused_699	URS0000DB6B22_9606	no
human_lncrna_fused_700	URS0000D582D0_9606_1%URS0000D582D0_9606_2%URS0001BD724D_9606%URS0001BEF8E3_9606	no
human_lncrna_fused_701	URS0000D587A7_9606_1%URS0000D587A7_9606_2%URS0001BD6B32_9606	no
human_lncrna_fused_702	URS0000EA81D9_9606	no
human_lncrna_fused_703	URS00008C3C5E_9606_1%URS00008C3C5E_9606_2	no
human_lncrna_fused_704	Hum_TCONS_00008717%Hum_TCONS_00008718%Hum_TCONS_00008719%URS0000EC0EC4_9606%URS0001BE7CD6_9606%URS0001BEA18F_9606	yes
human_lncrna_fused_705	URS0000EA0C0B_9606%URS0001BDB40C_9606%URS0001BDDFD4_9606	no
human_lncrna_fused_706	URS0001BCF92A_9606	no
human_lncrna_fused_707	URS0001BEFDE1_9606	no
human_lncrna_fused_708	ENSG00000229484_ENST00000416696%URS0000284552_9606_1%URS0000284552_9606_2%URS00009C3C4D_9606~URS00008BCE00_9606_1%URS00008BCE00_9606_2%URS0001BD4781_9606~LongAUGORFlinc|3P|XLOC_000165|TCONS_00001067:0.144312|165AA|157AA|%URS00008B6E75_9606_1%URS00008B6E75_9606_2%URS00008B9B81_9606_1%URS00008B9B81_9606_2%URS0001BD66FF_9606	yes
human_lncrna_fused_709	URS0001BDCD81_9606	no
human_lncrna_fused_710	URS0001BE2D5C_9606	no
human_lncrna_fused_711	URS0000EA7118_9606%URS0001BE6CE9_9606%URS0001BF72AA_9606	no
human_lncrna_fused_712	URS0000EB0416_9606	no
human_lncrna_fused_713	URS0000D5BBFA_9606_1%URS0000D5BBFA_9606_2%URS0001BD3DD1_9606%URS0001BE8CA8_9606	no
human_lncrna_fused_714	URS00002D11BE_9606_1%URS00002D11BE_9606_2%URS0000D5B0C5_9606_1%URS0000D5B0C5_9606_2	no
human_lncrna_fused_715	URS0000EA2649_9606%URS0001BCDA12_9606%URS0001BD8065_9606%URS0001BE7526_9606	no
human_lncrna_fused_716	URS00019C2DB7_9606	no
human_lncrna_fused_717	URS0001BCAF81_9606	no
human_lncrna_fused_718	URS0001BF73D0_9606	no
human_lncrna_fused_719	URS0001BD83AE_9606	no
human_lncrna_fused_720	URS0001BD9626_9606~URS0001BF00EF_9606	no
human_lncrna_fused_721	URS0001BE015D_9606	no
human_lncrna_fused_722	Hum_TCONS_00008728	yes
human_lncrna_fused_723	URS00008B2D14_9606_1%URS00008B2D14_9606_2%URS0001BD5E28_9606	no
human_lncrna_fused_724	URS0000EB7A87_9606	no
human_lncrna_fused_725	ENSG00000228338_ENST00000438401%URS0000359EA4_9606_1%URS0000359EA4_9606_2%URS00008B9C45_9606_1%URS00008B9C45_9606_2%URS0000BC43E0_9606%URS0001BDB40E_9606%URS0001BDFE64_9606	yes
human_lncrna_fused_726	Hum_TCONS_00000808%Hum_TCONS_00000809	yes
human_lncrna_fused_727	URS00020453A1_9606_2	no
human_lncrna_fused_728	URS00007707A5_9606_1%URS00007707A5_9606_2%URS0001BE1170_9606_1	no
human_lncrna_fused_729	URS00009AEBE0_9606_1%URS00009AEBE0_9606_2	no
human_lncrna_fused_730	URS0001BD7746_9606	no
human_lncrna_fused_731	ENSG00000233336_ENST00000437631%URS00007707A5_9606_3%URS00007707A5_9606_4%URS0001BE1170_9606_2	yes
human_lncrna_fused_732	URS0001BDFF83_9606	no
human_lncrna_fused_733	URS00009C1DFE_9606_1%URS00009C1DFE_9606_2%URS0001BDDC79_9606	no
human_lncrna_fused_734	URS0000469D66_9606_1%URS0000469D66_9606_2%URS00008BCFEF_9606_1%URS00008BCFEF_9606_2%URS0001BD6722_9606	no
human_lncrna_fused_735	URS0001BE8552_9606	no
human_lncrna_fused_736	URS0001BCED13_9606	no
human_lncrna_fused_737	Hum_TCONS_00000811%Hum_TCONS_00000812%URS0000E93DDE_9606%URS0001BD3AA0_9606%URS0001BEB1BE_9606	yes
human_lncrna_fused_738	ENSG00000229350_nss%ENSG00000229350_ss%URS00001BA7C8_9606%URS00009B21E1_9606%URS0001BCB893_9606%URS0001BDFCA3_9606~Hum_TCONS_00000813%URS0001BE1BDC_9606	yes
human_lncrna_fused_739	URS00008BDF38_9606_1%URS00008BDF38_9606_2%URS0001BDC4C7_9606	no
human_lncrna_fused_740	URS0001BDB29C_9606	no
human_lncrna_fused_741	URS0000E92C4B_9606%URS0001BD3248_9606%URS0001BDF639_9606%URS0001BE1CF1_9606%URS0001BEA40F_9606%URS0001BF99B5_9606	no
human_lncrna_fused_742	URS00008B9DB0_9606_1%URS00008B9DB0_9606_2	no
human_lncrna_fused_743	URS0001BEC54D_9606	no
human_lncrna_fused_744	URS0001BE5AF2_9606	no
human_lncrna_fused_745	linc|3P|XLOC_000185|TCONS_00001121:0.205545|169AA|99AA|%URS00008BCDC0_9606_1%URS00008BCDC0_9606_2%URS00008BD4FB_9606_1%URS00008BD4FB_9606_2%URS00009BC2BA_9606%URS0001BE74B4_9606%URS0001BFA245_9606	yes
human_lncrna_fused_746	URS00004E9935_9606_1%URS00004E9935_9606_2%URS00008BE40E_9606_1%URS00008BE40E_9606_2%URS0001BDD44D_9606	no
human_lncrna_fused_747	Hum_TCONS_00008735	yes
human_lncrna_fused_748	LongAUGORFlinc|3P|XLOC_002216|TCONS_00014120:0.789689|116AA|107AA|	yes
human_lncrna_fused_749	URS0000D576DD_9606_1%URS0000D576DD_9606_2	no
human_lncrna_fused_750	URS00008B8950_9606_1%URS00008B8950_9606_2%URS0001BE9721_9606	no
human_lncrna_fused_751	URS0001BF68A0_9606	no
human_lncrna_fused_752	URS0001BEE303_9606	no
human_lncrna_fused_753	URS0001BDE1FB_9606	no
human_lncrna_fused_754	URS0001BF067A_9606	no
human_lncrna_fused_755	URS0000EAB7CC_9606%URS0001BD5EC1_9606%URS0001BF52EE_9606%URS0001BF7C45_9606%URS0001BFA2B9_9606	no
human_lncrna_fused_756	URS0001BDF3AA_9606%URS0001BED73B_9606	no
human_lncrna_fused_757	T003458%URS0000EB9019_9606%URS0001BCB055_9606%URS0001BCD797_9606%URS0001BCFC2D_9606%URS0001BE0546_9606%URS0001BE3E20_9606%URS0001BE807E_9606%URS0001BEF6E2_9606%URS0001BF21F1_9606%URS0001BF3BE0_9606%URS0001BF9C0A_9606	yes
human_lncrna_fused_758	blastnGorilla.Locus_60806_nss%URS0001BF431C_9606	yes
human_lncrna_fused_759	URS0001BE2A86_9606	no
human_lncrna_fused_760	URS0001BE2D21_9606%URS0001BF89AA_9606	no
human_lncrna_fused_761	URS0001BE3153_9606	no
human_lncrna_fused_762	URS0000EB8883_9606%URS0001BDE1C0_9606	no
human_lncrna_fused_763	URS00008B3699_9606_1%URS00008B3699_9606_2%URS0001BF9B86_9606	no
human_lncrna_fused_764	URS0001BEA120_9606~URS0000EA6B33_9606%URS0001BCBF67_9606%URS0001BF5F16_9606	no
human_lncrna_fused_765	ENSG00000231606_nss%ENST00000449215.1%URS00002D45BD_9606_1%URS00002D45BD_9606_2%URS00008B3D46_9606_1%URS00008B3D46_9606_2%URS00008BFF06_9606_1%URS00008BFF06_9606_2%URS00009B3C39_9606%URS00009B94E9_9606%URS00009C1A52_9606_1%URS00009C1A52_9606_2%URS0000E93A30_9606%URS0000EA9EB6_9606%URS0000EADFED_9606%URS0000EB54D2_9606%URS0000EB79BA_9606%URS0000EEB86E_9606%URS0000EF643F_9606%URS0001BCB469_9606%URS…	yes
human_lncrna_fused_766	URS0001BCDA80_9606~URS0000EB293B_9606%URS0001BED2FC_9606	no
human_lncrna_fused_767	URS00008BA9FA_9606_1%URS00008BA9FA_9606_2	no
human_lncrna_fused_768	URS000051ACC7_9606_1%URS000051ACC7_9606_2%URS00008BDD71_9606_1%URS00008BDD71_9606_2%URS00008C082C_9606_1%URS00008C082C_9606_2%URS00008C3280_9606_1%URS00008C3280_9606_2%URS00009BCED2_9606%URS00009BD70E_9606%URS00009C49AE_9606%URS00009C60FC_9606_1%URS00009C60FC_9606_2%URS0000BC44CB_9606%URS0000EA519B_9606%URS0000EEAD88_9606%URS0000EEE25F_9606%URS0000EEEE6E_9606%URS0000EEF3F1_9606%URS0000EF0637_9606…	no
human_lncrna_fused_769	URS0000EAEB55_9606%URS0001BD2B9B_9606%URS0001BE8FCF_9606	no
human_lncrna_fused_770	URS0000E93D0E_9606%URS0001BD2945_9606%URS0001BDFB29_9606	no
human_lncrna_fused_771	blastnGorilla.Locus_62111_nss%URS0000EA4BC8_9606	yes
human_lncrna_fused_772	linc|3P|XLOC_002223|TCONS_00014129:0.261044|45AA|39AA|%URS00008B38DC_9606_1%URS00008B38DC_9606_2%URS00008BFEFC_9606_1%URS00008BFEFC_9606_2%URS0001BCCF0E_9606%URS0001BD6B0A_9606	yes
human_lncrna_fused_773	URS0001BF6DCB_9606	no
human_lncrna_fused_774	URS0000EB8E6E_9606%URS0001BE9861_9606	no
human_lncrna_fused_775	URS00008B5EFD_9606_1%URS00008B5EFD_9606_2	no
human_lncrna_fused_776	URS0000EF11D8_9606%URS0001BE1F02_9606	no
human_lncrna_fused_777	Hum_TCONS_00008740	yes
human_lncrna_fused_778	blastnMacaque.Locus_117457_nss%URS0000EB84FC_9606	yes
human_lncrna_fused_779	URS0001BEF010_9606~URS0000EA7DD3_9606%URS0001BD35CE_9606	no
human_lncrna_fused_780	URS0001BCFD63_9606%URS0001BD624B_9606%URS0001BDFC4F_9606	no
human_lncrna_fused_781	URS0001BDCDEF_9606%URS0001BED7B5_9606	no
human_lncrna_fused_782	URS0000EACBCB_9606%URS0001BD8655_9606	no
human_lncrna_fused_783	URS0001BDC6C4_9606	no
human_lncrna_fused_784	URS00008BA648_9606_1%URS00008BA648_9606_2	no
human_lncrna_fused_785	URS0000E920DF_9606%URS0001BE56DA_9606%URS0001BE6A77_9606%URS0001BF0BE7_9606	no
human_lncrna_fused_786	Hum_TCONS_00008749%Hum_TCONS_00008750%Hum_TCONS_00008751%Hum_TCONS_00008752%Hum_TCONS_00008753%Hum_TCONS_00008754%Hum_TCONS_00008755%LongAUGORFlinc|3P|XLOC_002224|TCONS_00014130:5.42407|138AA|114AA|%URS000075CC67_9606_1%URS000075CC67_9606_2%URS00007BFB33_9606_1%URS00007BFB33_9606_2%URS00007DD1B9_9606_1%URS00007DD1B9_9606_2%URS00008B92E5_9606_1%URS00008B92E5_9606_2%URS00008BE111_9606_1%URS00008BE1…	yes
human_lncrna_fused_787	URS0000EF69F7_9606	no
human_lncrna_fused_788	URS00007C8B15_9606_1%URS00007C8B15_9606_2%URS0000A8DD17_9606_1%URS0000A8DD17_9606_2%URS0001BBE3DC_9606%URS0001BBE425_9606%URS0001BDCF20_9606	no
human_lncrna_fused_789	URS0001BE85CB_9606	no
human_lncrna_fused_790	blastnMouse.ENSMUSG00000085761_nss%blastnMouse.ENSMUSG00000085761_ss	yes
human_lncrna_fused_791	URS0001BF5A41_9606	no
human_lncrna_fused_792	URS0001BD1637_9606	no
human_lncrna_fused_793	URS0000EA326F_9606%URS0001BCC289_9606%URS0001BCD53D_9606%URS0001BCF4D1_9606%URS0001BD6868_9606%URS0001BE3405_9606%URS0001BF0B54_9606%URS0001BFA7F3_9606	no
human_lncrna_fused_794	URS000016B2D5_9606_1%URS000016B2D5_9606_2%URS00009C49C0_9606%URS0000BC4414_9606%URS0000BC44EA_9606#URS0001BF3367_9606	no
human_lncrna_fused_795	ENSG00000236045_nss%URS000058784D_9606_1%URS000058784D_9606_2%URS00009B44C7_9606%URS0001BCE608_9606%URS0001BDEDA3_9606	yes
human_lncrna_fused_796	URS0001BE1BE2_9606	no
human_lncrna_fused_797	URS0001BD8EC1_9606	no
human_lncrna_fused_798	Hum_TCONS_00008762	yes
human_lncrna_fused_799	URS0001BE224B_9606	no
human_lncrna_fused_800	Hum_TCONS_00008773%Hum_TCONS_00008774	yes
human_lncrna_fused_801	URS00003ED8A3_9606_1%URS00003ED8A3_9606_2%URS0000D58FA1_9606_1%URS0000D58FA1_9606_2%URS0000D5C609_9606_1%URS0000D5C609_9606_2%URS0001BE6718_9606	no
human_lncrna_fused_802	URS00008B97AC_9606_1%URS00008B97AC_9606_2%URS0001BE8B1B_9606	no
human_lncrna_fused_803	URS00008BFEA3_9606_1%URS00008BFEA3_9606_2%URS00008C0B7C_9606_1%URS00008C0B7C_9606_2%URS00008C25BA_9606_1%URS00008C25BA_9606_2%URS00009BAEA6_9606%URS0001BEEA7A_9606	no
human_lncrna_fused_804	URS0001BEE807_9606	no
human_lncrna_fused_805	URS00008B7EB3_9606_1%URS00008B7EB3_9606_2	no
human_lncrna_fused_806	URS0001BE2B50_9606	no
human_lncrna_fused_807	URS0001BCDF8D_9606	no
human_lncrna_fused_808	URS0001BDF4C9_9606	no
human_lncrna_fused_809	URS000047C3E3_9606_1%URS000047C3E3_9606_2%URS0000D5E382_9606_1%URS0000D5E382_9606_2%URS0001BD28B8_9606	no
human_lncrna_fused_810	URS00008B3F2E_9606_1%URS00008B3F2E_9606_2%URS0001BF3E52_9606	no
human_lncrna_fused_811	URS0000764B5B_9606_1%URS0000764B5B_9606_2%URS00007E2610_9606_1%URS00007E2610_9606_2	no
human_lncrna_fused_812	ENST00000453804.1%URS00002F9DC7_9606_1%URS00002F9DC7_9606_2	yes
human_lncrna_fused_813	URS0000D56F2A_9606_1%URS0000D56F2A_9606_2	no
human_lncrna_fused_814	URS00001D3BA2_9606_1%URS00001D3BA2_9606_2%URS00009BB33E_9606%URS0000BC43B5_9606%URS0000D5A558_9606_1%URS0000D5A558_9606_2%URS0001BE5D57_9606%URS0001BE914C_9606%URS0001BEA8EA_9606	no
human_lncrna_fused_815	URS0001BDFA57_9606	no
human_lncrna_fused_816	URS00008BC277_9606_1%URS00008BC277_9606_2%URS00008C04C6_9606_1%URS00008C04C6_9606_2%URS0000D57E13_9606_1%URS0000D57E13_9606_2%URS0000D5A4CC_9606_1%URS0000D5A4CC_9606_2%URS00019F1616_9606%URS0001BCC5C2_9606%URS0001BD4B31_9606%URS0001BE7BC2_9606%URS0001BEB1E1_9606%URS0001BEB743_9606%URS0001BEF287_9606	no
human_lncrna_fused_817	blastnGorilla.Locus_57643_nss%URS0000E9CC1E_9606_1%URS0000E9CC1E_9606_2	yes
human_lncrna_fused_818	URS00008B4DCA_9606_1%URS00008B4DCA_9606_2%URS00009AF023_9606	no
human_lncrna_fused_819	URS0001BF6EE7_9606	no
human_lncrna_fused_820	URS00008B294F_9606_1%URS00008B294F_9606_2%URS0000D5C445_9606_1%URS0000D5C445_9606_2	no
human_lncrna_fused_821	URS0001BCFD04_9606	no
human_lncrna_fused_822	URS00008C0547_9606_1%URS00008C0547_9606_2%URS0001BEAFA9_9606	no
human_lncrna_fused_823	LongAUGORFEnsASCoding|3P|XLOC_002236|TCONS_00014175:0.724865|293AA|179AA|%URS000004CDE2_9606_1%URS000004CDE2_9606_2%URS000075D5B6_9606_1%URS000075D5B6_9606_2%URS00008C4060_9606_1%URS00008C4060_9606_2%URS00008C4237_9606_1%URS00008C4237_9606_2%URS00009B5DAF_9606%URS0000D5D6B5_9606_1%URS0000D5D6B5_9606_2%URS0000D5E016_9606_1%URS0000D5E016_9606_2	yes
human_lncrna_fused_824	URS0000D5828A_9606_1%URS0000D5828A_9606_2	no
human_lncrna_fused_825	URS0000D56E73_9606_1%URS0000D56E73_9606_2%URS0001BDFB12_9606	no
human_lncrna_fused_826	URS00019F752D_9606_1	no
human_lncrna_fused_827	URS00008B7D5E_9606_1%URS00008B7D5E_9606_2	no
human_lncrna_fused_828	URS0000E9A97A_9606%URS0001BF19B3_9606	no
human_lncrna_fused_829	URS0001BDC1FE_9606	no
human_lncrna_fused_830	URS0000EA4B7A_9606	no
human_lncrna_fused_831	URS00008B8E15_9606_1%URS00008B8E15_9606_2	no
human_lncrna_fused_832	URS0000EB2D2A_9606	no
human_lncrna_fused_833	URS00008BBC4C_9606_1%URS00008BBC4C_9606_2	no
human_lncrna_fused_834	URS0001BF15D7_9606	no
human_lncrna_fused_835	URS00008B53B9_9606_1%URS00008B53B9_9606_2%URS0001BE479B_9606	no
human_lncrna_fused_836	URS0001BF4088_9606	no
human_lncrna_fused_837	URS00008C3D77_9606_1%URS00008C3D77_9606_2	no
human_lncrna_fused_838	URS0000EA65AF_9606%URS0001BE4AEC_9606%URS0001BF4743_9606	no
human_lncrna_fused_839	blastnPan.CUFF.76469_nss	yes
human_lncrna_fused_840	URS00008B8C9A_9606_1%URS00008B8C9A_9606_2%URS0001BDA55C_9606	no
human_lncrna_fused_841	URS00008B6540_9606_1%URS00008B6540_9606_2	no
human_lncrna_fused_842	URS00008BB941_9606_1%URS00008BB941_9606_2%URS0001BD6D6E_9606	no
human_lncrna_fused_843	ENSG00000224621_nss%URS000030A8C9_9606_1%URS000030A8C9_9606_2%URS00009B1774_9606%URS0001BE255B_9606%URS0001BF3AF2_9606~URS00008BF25F_9606_1%URS00008BF25F_9606_2%URS00009BB7F8_9606%URS0001BD7F64_9606%URS0001BD82D0_9606~ENSG00000227959_nss%ENST00000424774.1%URS0000025EC5_9606_1%URS0000025EC5_9606_2%URS00009C3F6F_9606%URS0000D57B2B_9606_1%URS0000D57B2B_9606_2%URS0000D57FCD_9606_1%URS0000D57FCD_9606_…	yes
human_lncrna_fused_844	URS0001BFA961_9606	no
human_lncrna_fused_845	URS00008B322C_9606_1%URS00008B322C_9606_2%URS0001BE4A6B_9606	no
human_lncrna_fused_846	URS00009BA04D_9606%URS0001BD70F3_9606	no
human_lncrna_fused_847	URS00009B2205_9606%URS0001BE1D75_9606	no
human_lncrna_fused_848	URS0001BFA379_9606	no
human_lncrna_fused_849	URS0001BDF2A9_9606	no
human_lncrna_fused_850	URS00008B993D_9606_1%URS00008B993D_9606_2	no
human_lncrna_fused_851	Hum_TCONS_00008819%Hum_TCONS_00008820%Hum_TCONS_00008821%URS00008B3F6A_9606_1%URS00008B3F6A_9606_2%URS0001BE9523_9606	yes
human_lncrna_fused_852	URS0001BDEDAB_9606%URS0001BE7984_9606%URS0001BF1D4E_9606	no
human_lncrna_fused_853	URS0001975B9C_9606	no
human_lncrna_fused_854	URS0000E92B12_9606%URS0001BD7DE5_9606%URS0001BE16E5_9606%URS0001BF642F_9606	no
human_lncrna_fused_855	URS0001BF83BE_9606~Hum_TCONS_00000939%URS0000EA884E_9606%URS0001BD0478_9606%URS0001BD97C4_9606%URS0001BE227D_9606%URS0001BF17A6_9606%URS0001BF1D53_9606	yes
human_lncrna_fused_856	URS00008B2F3F_9606_1%URS00008B2F3F_9606_2	no
human_lncrna_fused_857	URS0001BFA0DD_9606	no
human_lncrna_fused_858	URS0000D5DDD2_9606_1%URS0000D5DDD2_9606_2%URS0001BECAF6_9606	no
human_lncrna_fused_859	URS0001BE24FE_9606	no
human_lncrna_fused_860	URS00008C228F_9606_1%URS00008C228F_9606_2%URS00008C2E3C_9606_1%URS00008C2E3C_9606_2%URS00009B0A7C_9606%URS00009BF2AF_9606%URS0000D59833_9606_1%URS0000D59833_9606_2%URS0000D5B66F_9606_1%URS0000D5B66F_9606_2%URS0001BE356C_9606	no
human_lncrna_fused_861	URS000024580C_9606_1%URS000024580C_9606_2%URS0000BC4509_9606%URS0001BDBA12_9606	no
human_lncrna_fused_862	URS00019CE68A_9606	no
human_lncrna_fused_863	URS00008C25C4_9606_1%URS00008C25C4_9606_2	no
human_lncrna_fused_864	URS00008C3393_9606_1%URS00008C3393_9606_2%URS00008C40EE_9606_1%URS00008C40EE_9606_2	no
human_lncrna_fused_865	URS0000EAD8A8_9606	no
human_lncrna_fused_866	URS0001BD1351_9606	no
human_lncrna_fused_867	URS0001BE5D39_9606	no
human_lncrna_fused_868	URS00008C264A_9606_1%URS00008C264A_9606_2%URS00019E94C4_9606	no
human_lncrna_fused_869	URS0000D5765B_9606_1%URS0000D5765B_9606_2%URS0000D58AA5_9606_1%URS0000D58AA5_9606_2%URS0000D59879_9606_1%URS0000D59879_9606_2	no
human_lncrna_fused_870	URS0001BDBDAE_9606	no
human_lncrna_fused_871	URS0001BCD0C7_9606	no
human_lncrna_fused_872	URS00008BD061_9606_1%URS00008BD061_9606_2	no
human_lncrna_fused_873	URS0001BF8A8F_9606	no
human_lncrna_fused_874	URS0001BE9E7B_9606	no
human_lncrna_fused_875	ENSG00000224174_ENST00000452795%linc|3P|XLOC_000215|TCONS_00001375:3.91881|65AA|45AA|%URS00001F16B5_9606_1%URS00001F16B5_9606_2%URS00004C28CA_9606_1%URS00004C28CA_9606_2%URS00008BAE58_9606_1%URS00008BAE58_9606_2%URS00008BD76D_9606_1%URS00008BD76D_9606_2%URS00008C2670_9606_1%URS00008C2670_9606_2%URS00009BAD8F_9606%URS0000DBA073_9606%URS0001BD1902_9606%URS0001BD84A3_9606%URS0001BFA5EF_9606	yes
human_lncrna_fused_876	URS0000EACF36_9606%URS0001BE80C2_9606%URS0001BF8F41_9606	no
human_lncrna_fused_877	URS00008C1209_9606_1%URS00008C1209_9606_2	no
human_lncrna_fused_878	ENSG00000233421_ENST00000415386%URS00000D96CC_9606_1%URS00000D96CC_9606_2%URS0000A7736C_9606_1%URS0000A7736C_9606_2	yes
human_lncrna_fused_879	ENSG00000233421_ENST00000614408%URS0000D5B0A4_9606_1%URS0000D5B0A4_9606_2~URS00008C0AAD_9606_1%URS00008C0AAD_9606_2	yes
human_lncrna_fused_880	URS00008C0453_9606_1%URS00008C0453_9606_2	no
human_lncrna_fused_881	URS00019AAAFD_9606	no
human_lncrna_fused_882	URS0000D57395_9606_1%URS0000D57395_9606_2	no
human_lncrna_fused_883	URS0000EA731E_9606%URS0001BCCEB4_9606%URS0001BDE810_9606	no
human_lncrna_fused_884	URS0000EB5E5E_9606%URS0001BCEE65_9606%URS0001BDD385_9606	no
human_lncrna_fused_885	URS00009C3FCF_9606	no
human_lncrna_fused_886	URS00008C19FC_9606_1%URS00008C19FC_9606_2%URS0001BD0F3D_9606~URS00019EFD22_9606~Hum_TCONS_00000963%URS000031CF1F_9606_1%URS000031CF1F_9606_2%URS00008C3968_9606_1%URS00008C3968_9606_2#Hum_TCONS_00000962	yes
human_lncrna_fused_887	URS00008C100F_9606_1%URS00008C100F_9606_2~URS0000401657_9606_1%URS0000401657_9606_2%URS000046A2EA_9606_1%URS000046A2EA_9606_2%URS00008C0FDD_9606_1%URS00008C0FDD_9606_2%URS00008C10EA_9606_1%URS00008C10EA_9606_2%URS00008C1821_9606_1%URS00008C1821_9606_2%URS00008C186D_9606_1%URS00008C186D_9606_2%URS00008C1F7D_9606_1%URS00008C1F7D_9606_2%URS00008C26B8_9606_1%URS00008C26B8_9606_2%URS00008C3777_9606_1%…	no
human_lncrna_fused_888	URS0001BDDA3C_9606	no
human_lncrna_fused_889	URS00008C0F45_9606_1%URS00008C0F45_9606_2%URS00008C114E_9606_1%URS00008C114E_9606_2%URS00008C116F_9606_1%URS00008C116F_9606_2%URS00008C16CD_9606_1%URS00008C16CD_9606_2%URS00008C193C_9606_1%URS00008C193C_9606_2%URS00008C2483_9606_1%URS00008C2483_9606_2%URS00008C2704_9606_1%URS00008C2704_9606_2%URS00008C29EA_9606_1%URS00008C29EA_9606_2%URS00008C2B4D_9606_1%URS00008C2B4D_9606_2%URS00008C2CA6_9606_1%…	no
human_lncrna_fused_890	URS00008C2883_9606_1%URS00008C2883_9606_2%URS0001BF0560_9606	no
human_lncrna_fused_891	URS0001BE75CB_9606	no
human_lncrna_fused_892	URS0001BE4E94_9606	no
human_lncrna_fused_893	URS0001BCE281_9606	no
human_lncrna_fused_894	URS00008C424B_9606_1%URS00008C424B_9606_2	no
human_lncrna_fused_895	URS0001BD332F_9606	no
human_lncrna_fused_896	URS0000D5A549_9606_1%URS0000D5A549_9606_2%URS0001BCBE6F_9606	no
human_lncrna_fused_897	URS00019ABFF0_9606_1	no
human_lncrna_fused_898	URS0001BCE545_9606	no
human_lncrna_fused_899	URS00008B5698_9606_1%URS00008B5698_9606_2%URS00008BCFB5_9606_1%URS00008BCFB5_9606_2%URS00008C1307_9606_1%URS00008C1307_9606_2%URS00008C1A7F_9606_1%URS00008C1A7F_9606_2%URS00008C3539_9606_1%URS00008C3539_9606_2%URS00008C3F31_9606_1%URS00008C3F31_9606_2%URS0000D5E11F_9606_1%URS0000D5E11F_9606_2	no
human_lncrna_fused_900	URS00008B8E75_9606_1%URS00008B8E75_9606_2	no
human_lncrna_fused_901	URS0001BDD402_9606	no
human_lncrna_fused_902	Hum_TCONS_00000998%Hum_TCONS_00000999%Hum_TCONS_00001000%URS00007E307E_9606_1%URS00007E307E_9606_2%URS0000EBA0F3_9606_1	yes
human_lncrna_fused_903	URS00008B4AAD_9606_1%URS00008B4AAD_9606_2%URS00008B9FD4_9606_1%URS00008B9FD4_9606_2	no
human_lncrna_fused_904	URS00008B4DB7_9606_1%URS00008B4DB7_9606_2	no
human_lncrna_fused_905	URS00008BC296_9606_1%URS00008BC296_9606_2%URS0001BE1411_9606	no
human_lncrna_fused_906	URS00008B6716_9606_1%URS00008B6716_9606_2%URS00008BE768_9606_1%URS00008BE768_9606_2%URS0001BCAB31_9606	no
human_lncrna_fused_907	URS00008B80E7_9606_1%URS00008B80E7_9606_2	no
human_lncrna_fused_908	URS0001BCFBE6_9606	no
human_lncrna_fused_909	URS00019ABFF0_9606_2	no
human_lncrna_fused_910	URS00008C415D_9606_1%URS00008C415D_9606_2	no
human_lncrna_fused_911	URS0000EA06DD_9606%URS0000EAF66C_9606	no
human_lncrna_fused_912	URS00008C35FB_9606_1%URS00008C35FB_9606_2	no
human_lncrna_fused_913	URS00008BF8B2_9606_1%URS00008BF8B2_9606_2%URS0001BE4A70_9606	no
human_lncrna_fused_914	URS00001E2C53_9606_1%URS00001E2C53_9606_2%URS0000206093_9606_1%URS0000206093_9606_2%URS00008B92B2_9606_1%URS00008B92B2_9606_2%URS0001BF90E2_9606	no
human_lncrna_fused_915	URS0000EBFDAB_9606	no
human_lncrna_fused_916	URS0001BD8F01_9606	no
human_lncrna_fused_917	LongAUGORFlinc|3P|XLOC_002261|TCONS_00014378:1.44445|135AA|131AA|%URS0001BDD2AE_9606	yes
human_lncrna_fused_918	URS000014E019_9606_1%URS000014E019_9606_2%URS00004203B5_9606_1%URS00004203B5_9606_2%URS000060B2E6_9606_1%URS000060B2E6_9606_2%URS00008B58DD_9606_1%URS00008B58DD_9606_2%URS00008BD292_9606_1%URS00008BD292_9606_2%URS00008C3436_9606_1%URS00008C3436_9606_2%URS00009BB436_9606_1%URS00009BB436_9606_2%URS00009BB539_9606%URS0000D57010_9606_1%URS0000D57010_9606_2%URS0000D57A12_9606_1%URS0000D57A12_9606_2%UR…	no
human_lncrna_fused_919	URS0001BD4B9E_9606	no
human_lncrna_fused_920	URS0001BDF286_9606	no
human_lncrna_fused_921	URS000047B66A_9606_1%URS000047B66A_9606_2%URS0001BEFF25_9606	no
human_lncrna_fused_922	URS00008BAC2F_9606_1%URS00008BAC2F_9606_2%URS0001BE542E_9606	no
human_lncrna_fused_923	URS0001BD3049_9606	no
human_lncrna_fused_924	URS0000D5BB95_9606_1%URS0000D5BB95_9606_2%URS0001BDCB77_9606	no
human_lncrna_fused_925	blastnMouse.LocusReverse_101985_ss%URS00019B4931_9606%URS0001A102DB_9606	yes
human_lncrna_fused_926	URS0000EA85BF_9606%URS0001BD15BB_9606%URS0001BD4752_9606	no
human_lncrna_fused_927	URS0000E9A9E8_9606%URS0001BE2CB2_9606%URS0001BF87AF_9606	no
human_lncrna_fused_928	Locus_117509_nss%LocusForward_60018_ss%URS0000EAE72A_9606%URS0001BD29EC_9606%URS0001BE0D82_9606	yes
human_lncrna_fused_929	LongAUGORFlinc|3P|XLOC_000226|TCONS_00001442:0.2642|261AA|190AA|%URS00003001D0_9606_1%URS00003001D0_9606_2%URS00008BD0CF_9606_1%URS00008BD0CF_9606_2%URS00009C6115_9606_1%URS00009C6115_9606_2%URS0000D56DB1_9606_1%URS0000D56DB1_9606_2%URS0000D572A2_9606_1%URS0000D572A2_9606_2%URS0000D57B27_9606_1%URS0000D57B27_9606_2%URS0000D5B4FE_9606_1%URS0000D5B4FE_9606_2%URS0000D5BCD0_9606_1%URS0000D5BCD0_9606_…	yes
human_lncrna_fused_930	URS00009C604B_9606_1%URS00009C604B_9606_2%URS0001BF2B3F_9606	no
human_lncrna_fused_931	URS0000EA9C47_9606%URS0001BCEA34_9606%URS0001BD5078_9606%URS0001BD69D6_9606%URS0001BDA429_9606%URS0001BE4061_9606%URS0001BE53CD_9606%URS0001BEE9B3_9606%URS0001BF571F_9606%URS0001BF8177_9606	no
human_lncrna_fused_932	URS0001BDFDBB_9606	no
human_lncrna_fused_933	URS0001BECE96_9606	no
human_lncrna_fused_934	URS0000EA373C_9606%URS0001BF5C20_9606	no
human_lncrna_fused_935	URS0001BE2CD4_9606	no
human_lncrna_fused_936	URS0000E9B24E_9606%URS0000EB9908_9606%URS0000EBCB78_9606	no
human_lncrna_fused_937	URS0000D5BC11_9606_1%URS0000D5BC11_9606_2%URS0001BCCAA1_9606	no
human_lncrna_fused_938	URS00008B6D40_9606_1%URS00008B6D40_9606_2~URS0000D5C1D7_9606_1%URS0000D5C1D7_9606_2%URS0000D5CADF_9606_1%URS0000D5CADF_9606_2	no
human_lncrna_fused_939	URS0000E29EAE_9606%URS0000EB12B1_9606%URS0001BD1882_9606%URS0001BD4092_9606	no
human_lncrna_fused_940	URS0001BCEEB9_9606	no
human_lncrna_fused_941	URS00005529BB_9606_1%URS00005529BB_9606_2%URS00008B2D04_9606_1%URS00008B2D04_9606_2%URS00008B499D_9606_1%URS00008B499D_9606_2%URS00009B0824_9606%URS0000EED61F_9606%URS0000EF0771_9606%URS0000EF17A3_9606%URS0001BD400E_9606%URS0001BD8FD4_9606%URS0001BD946F_9606%URS0001BF825A_9606	no
human_lncrna_fused_942	URS0000EB9330_9606%URS0001BDF35B_9606%URS0001BE60C6_9606	no
human_lncrna_fused_943	URS0001BDB77A_9606	no
human_lncrna_fused_944	URS0001BF6370_9606	no
human_lncrna_fused_945	blastnMacaque.Locus_191437_nss%URS0001BE1590_9606~URS0000EB9013_9606%URS0001BEFA28_9606%URS0001BF6D09_9606	yes
human_lncrna_fused_946	blastnMacaque.Locus_191172_nss%URS0001BCAFB3_9606	yes
human_lncrna_fused_947	blastnMacaque.Locus_190644_nss%URS0001BD920F_9606	yes
human_lncrna_fused_948	URS0001BD848E_9606	no
human_lncrna_fused_949	URS0001BD116A_9606	no
human_lncrna_fused_950	URS0001BF1669_9606	no
human_lncrna_fused_951	URS0001BDB15B_9606	no
human_lncrna_fused_952	Locus_120446_nss%URS00009C0EE4_9606_1%URS00009C0EE4_9606_2~URS00009B234D_9606%URS0001BE5129_9606~linc|3P|XLOC_002269|TCONS_00014445:0.159167|72AA|41AA|%URS00008B5844_9606_1%URS00008B5844_9606_2%URS00008BFD49_9606_1%URS00008BFD49_9606_2%URS00009B827F_9606%URS0001BD8415_9606%URS0001BF407B_9606%URS0001BFA074_9606	yes
human_lncrna_fused_953	blastnGorilla.Locus_59432_nss%URS0000BC46D7_9606_1%URS0000BC46D7_9606_2%URS0000EAAE4C_9606%URS0000EAD0F5_9606_1%URS0000EAD0F5_9606_2%URS0000EB4CAD_9606%URS0001BDCBBA_9606%URS0001BEBE73_9606%URS0001BF5C57_9606%URS0001BF8C47_9606%URS0001BF9498_9606	yes
human_lncrna_fused_954	LongAUGORFlinc|3P|XLOC_000235|TCONS_00001499:0.157121|160AA|133AA|	yes
human_lncrna_fused_955	URS0001BE9F98_9606	no
human_lncrna_fused_956	URS00000D6D4E_9606_1%URS00000D6D4E_9606_2%URS00007E4488_9606%URS00009B12BA_9606%URS0000D59563_9606_1%URS0000D59563_9606_2%URS0001BEDCD0_9606	no
human_lncrna_fused_957	blastnGorilla.Locus_59511_nss	yes
human_lncrna_fused_958	URS0000E97B0D_9606%URS0001BE8410_9606	no
human_lncrna_fused_959	URS0000255CBB_9606_1%URS0000255CBB_9606_2%URS00008B942B_9606_1%URS00008B942B_9606_2%URS00008BD9CD_9606_1%URS00008BD9CD_9606_2%URS00009C2826_9606_1%URS00009C2826_9606_2%URS0001BDA39E_9606	no
human_lncrna_fused_960	URS00009B61FC_9606%URS0001BF1D23_9606	no
human_lncrna_fused_961	blastnPan.Locus_42571_nss%URS0000E978FB_9606	yes
human_lncrna_fused_962	URS0000D58BF3_9606_1%URS0000D58BF3_9606_2%URS0000D5B184_9606_1%URS0000D5B184_9606_2%URS0000D5D9B7_9606_1%URS0000D5D9B7_9606_2%URS0000D5DC2C_9606_1%URS0000D5DC2C_9606_2%URS0001BDAEAD_9606%URS0001BDFF9B_9606%URS0001BE44AF_9606%URS0001BEBCE4_9606%URS0001BF93CF_9606	no
human_lncrna_fused_963	URS0000EC0C2D_9606	no
human_lncrna_fused_964	URS0001BDE9E5_9606	no
human_lncrna_fused_965	ENSG00000225387_nss%Hum_TCONS_00001083%URS000019B50C_9606_1%URS000019B50C_9606_2%URS00009BF22A_9606%URS0001BD0BD4_9606%URS0001BDF437_9606%URS0001BE5A70_9606%URS0001BF6E22_9606	yes
human_lncrna_fused_966	URS0000EA7DBB_9606%URS0001BD3BB6_9606%URS0001BEB49B_9606%URS0001BF2BB3_9606%URS0001BF87E9_9606%URS0001BF8900_9606	no
human_lncrna_fused_967	URS0000EA90C3_9606%URS0001BCF9F6_9606%URS0001BD030A_9606%URS0001BE5598_9606	no
human_lncrna_fused_968	URS0001BDFAAC_9606	no
human_lncrna_fused_969	URS0001BDC32D_9606	no
human_lncrna_fused_970	URS0001BDF400_9606	no
human_lncrna_fused_971	blastnPan.CUFF.76091_nss	yes
human_lncrna_fused_972	URS0001BF2AD9_9606	no
human_lncrna_fused_973	URS0000EA3AB4_9606%URS0001BCAE37_9606%URS0001BD288E_9606%URS0001BD4946_9606%URS0001BD6674_9606%URS0001BD6FB4_9606%URS0001BDA298_9606%URS0001BDF5EC_9606%URS0001BE1FB8_9606%URS0001BE368C_9606%URS0001BEC71C_9606%URS0001BEF511_9606%URS0001BF0FE3_9606%URS0001BF1F50_9606%URS0001BF26D9_9606%URS0001BF46AD_9606	no
human_lncrna_fused_974	URS00008BD424_9606_1%URS00008BD424_9606_2%URS00008BD4E6_9606_1%URS00008BD4E6_9606_2	no
human_lncrna_fused_975	URS0001BDA8F3_9606	no
human_lncrna_fused_976	URS00008C04B6_9606_1%URS00008C04B6_9606_2%URS0001BDDF65_9606	no
human_lncrna_fused_977	URS0001BCDB7D_9606%URS0001BCEEDF_9606%URS0001BE8702_9606%URS0001BEF6E0_9606	no
human_lncrna_fused_978	URS0001BEC4B5_9606	no
human_lncrna_fused_979	URS0001BE5AEE_9606	no
human_lncrna_fused_980	URS0000EB30A2_9606%URS0001BD3BC8_9606%URS0001BDB440_9606%URS0001BE4E15_9606	no
human_lncrna_fused_981	URS0000EA4E39_9606%URS0001BD595D_9606%URS0001BF3C2E_9606%URS0001BF4AAA_9606	no
human_lncrna_fused_982	URS0000EA18BC_9606_1%URS0000EA18BC_9606_2%URS0000EB1EC9_9606	no
human_lncrna_fused_983	Hum_TCONS_00001090%Hum_TCONS_00001091%Hum_TCONS_00001092%URS00019B6670_9606	yes
human_lncrna_fused_984	URS0000D57156_9606_1%URS0000D57156_9606_2%URS0001BE007B_9606	no
human_lncrna_fused_985	URS0000D5D570_9606_1%URS0000D5D570_9606_2%URS0000E9C06F_9606%URS0001BCEB43_9606%URS0001BCFE75_9606%URS0001BD49E0_9606%URS0001BE0FA2_9606	no
human_lncrna_fused_986	URS0001BE4B5B_9606	no
human_lncrna_fused_987	blastnMacaque.Locus_191646_nss%URS0001BF24B0_9606	yes
human_lncrna_fused_988	URS0001BCD5F8_9606	no
human_lncrna_fused_989	blastnMacaque.Locus_189301_nss%URS0001BE0B54_9606	yes
human_lncrna_fused_990	URS0000D5D2CF_9606_1%URS0000D5D2CF_9606_2%URS0001BDFB84_9606	no
human_lncrna_fused_991	URS0001BCCC40_9606	no
human_lncrna_fused_992	URS0000D5A2E4_9606_1%URS0000D5A2E4_9606_2%URS0001BD8714_9606	no
human_lncrna_fused_993	URS0001BE2F68_9606	no
human_lncrna_fused_994	URS00008BC31F_9606_1%URS00008BC31F_9606_2	no
human_lncrna_fused_995	URS0001BDE673_9606	no
human_lncrna_fused_996	Hum_TCONS_00001096%Hum_TCONS_00001098%URS00001E6F36_9606%URS0000A76579_9606%URS0000A77184_9606%URS0000D5C065_9606_1%URS0000D5C065_9606_2%URS0000D5E27B_9606%URS0001BE5539_9606%URS0001BF65FC_9606	yes
human_lncrna_fused_997	URS0000EAAF9B_9606	no
human_lncrna_fused_998	URS0001BCD9F7_9606	no
human_lncrna_fused_999	URS000075DFBF_9606_1%URS000075DFBF_9606_2%URS0000D5B67B_9606_1%URS0000D5B67B_9606_2%URS00019E2AA2_9606%URS0001BF2164_9606	no
human_lncrna_fused_1000	URS00008B9007_9606_1%URS00008B9007_9606_2%URS0001BCCD52_9606	no
human_lncrna_fused_1001	URS0001BF8D59_9606	no
human_lncrna_fused_1002	URS0001BF81FF_9606	no
human_lncrna_fused_1003	URS00008BC9F7_9606_1%URS00008BC9F7_9606_2	no
human_lncrna_fused_1004	URS00008B65DF_9606_1%URS00008B65DF_9606_2	no
human_lncrna_fused_1005	URS00008BB534_9606_1%URS00008BB534_9606_2	no
human_lncrna_fused_1006	URS0001BE22B3_9606%URS0001BF58FA_9606	no
human_lncrna_fused_1007	ENSG00000235185_ENST00000416470%ENSG00000235185_nss%URS000012DFA9_9606_1%URS000012DFA9_9606_2%URS00009BE4BA_9606%URS0000D58575_9606_1%URS0000D58575_9606_2%URS0000D5D915_9606_1%URS0000D5D915_9606_2	yes
human_lncrna_fused_1008	URS0000D5D87A_9606_1%URS0000D5D87A_9606_2	no
human_lncrna_fused_1009	URS0001BDCA8F_9606	no
human_lncrna_fused_1010	URS0001BD88C4_9606	no
human_lncrna_fused_1011	URS0001BD80FD_9606	no
human_lncrna_fused_1012	URS0001BD18B2_9606	no
human_lncrna_fused_1013	URS0001BDFE54_9606	no
human_lncrna_fused_1014	URS0001BE98F9_9606	no
human_lncrna_fused_1015	Hum_TCONS_00001130%Hum_TCONS_00001131%URS00002E1BD5_9606	yes
human_lncrna_fused_1016	URS0001BEFB4E_9606%URS0001BF4F8F_9606	no
human_lncrna_fused_1017	URS0001BD80A4_9606	no
human_lncrna_fused_1018	URS0001BF19C4_9606	no
human_lncrna_fused_1019	URS0001BF969D_9606	no
human_lncrna_fused_1020	blastnMacaque.Locus_187901_nss	yes
human_lncrna_fused_1021	URS00008C40A1_9606_1%URS00008C40A1_9606_2	no
human_lncrna_fused_1022	URS00008B7443_9606_1%URS00008B7443_9606_2%URS0001BDA9D9_9606	no
human_lncrna_fused_1023	URS00008BC9E5_9606_1%URS00008BC9E5_9606_2%URS0001BE9EB9_9606	no
human_lncrna_fused_1024	URS0001BD6688_9606	no
human_lncrna_fused_1025	URS00008B5C23_9606_1%URS00008B5C23_9606_2	no
human_lncrna_fused_1026	ENSG00000227066_ENST00000417884%ENSG00000227066_ENST00000431027%ENSG00000227066_ENST00000652935%ENSG00000227066_ENST00000660429%URS00001DF106_9606_1%URS00001DF106_9606_2%URS0000563A0A_9606_1%URS0000563A0A_9606_2%URS0000EF490E_9606%URS0000EF5E5D_9606%URS0001BBE369_9606%URS0001BD0C5F_9606%URS0001BBE4D5_9606	yes
human_lncrna_fused_1027	URS0001BD7175_9606	no
human_lncrna_fused_1028	Hum_TCONS_00001157%URS00008B2398_9606_1%URS00008B2398_9606_2%URS00008B9835_9606_1%URS00008B9835_9606_2%URS0001BF416B_9606%URS0001BF9489_9606	yes
human_lncrna_fused_1029	Hum_TCONS_00009069%Hum_TCONS_00009070%URS0000E9924F_9606%URS0001BEA519_9606	yes
human_lncrna_fused_1030	URS0001BD94E8_9606%URS0001BF168C_9606	no
human_lncrna_fused_1031	URS00008B695F_9606_1%URS00008B695F_9606_2%URS00008BBC96_9606_1%URS00008BBC96_9606_2%URS00008BC5FE_9606_1%URS00008BC5FE_9606_2%URS00008BF728_9606_1%URS00008BF728_9606_2%URS0001BDFBBD_9606%URS0001BEE20F_9606%URS0001BF89D0_9606	no
human_lncrna_fused_1032	ENSG00000228105_ENST00000435552%ENSG00000228105_ENST00000659784%ENSG00000228105_nss%URS00005E6A7C_9606_1%URS00005E6A7C_9606_2%URS00009B5492_9606%URS00009BDD0C_9606%URS0000BC45AC_9606%URS0000EEC507_9606%URS0001BD3A93_9606%URS0001BF3FD8_9606%URS0001BF81A8_9606	yes
human_lncrna_fused_1033	URS0001BCD669_9606%URS0001BD6C86_9606%URS0001BF7258_9606%URS0001BF823B_9606	no
human_lncrna_fused_1034	URS0001BD0427_9606	no
human_lncrna_fused_1035	Hum_TCONS_00001159%Hum_TCONS_00001160%Hum_TCONS_00001161%linc|3P|XLOC_000256|TCONS_00001611:0.346484|84AA|57AA|%URS0000BCB605_9606_1%URS0000BCB605_9606_2%URS0000BDC93F_9606_1%URS0000BDC93F_9606_2%URS0001BDB2A7_9606%URS0001BDD787_9606%URS0001BE2F01_9606	yes
human_lncrna_fused_1036	URS0001BE6D66_9606	no
human_lncrna_fused_1037	URS00008BF86F_9606_1%URS00008BF86F_9606_2%URS0001BD3BE6_9606	no
human_lncrna_fused_1038	Hum_TCONS_00009071%URS00003CAB47_9606_1%URS00003CAB47_9606_2%URS0001BEA8DF_9606	yes
human_lncrna_fused_1039	ENSG00000236963_ENST00000418743%ENSG00000236963_ENST00000423486%ENSG00000236963_ENST00000426428%ENSG00000236963_ENST00000635564%ENSG00000236963_ENST00000635577%ENSG00000236963_ENST00000652870%ENSG00000236963_ENST00000660748%ENSG00000236963_ENST00000661413%ENSG00000236963_ENST00000662632%ENSG00000236963_ENST00000666314%ENSG00000236963_ENST00000670217%Hum_TCONS_00009073%Hum_TCONS_00009074%Hum_TCONS…	yes
human_lncrna_fused_1040	URS00009B8810_9606%URS0001BE4E80_9606%URS00008BD490_9606_1%URS00008BD490_9606_2%URS0001BCBFCC_9606	no
human_lncrna_fused_1041	blastnGorilla.Locus_60765_nss%URS0001BCE9CC_9606	yes
human_lncrna_fused_1042	URS0000585BF8_9606_1%URS0000585BF8_9606_2%URS0001BF1A24_9606	no
human_lncrna_fused_1043	blastnMacaque.Locus_191307_nss%URS0001BD8899_9606	yes
human_lncrna_fused_1044	URS0001BE158D_9606	no
human_lncrna_fused_1045	blastnMacaque.Locus_191930_nss	yes
human_lncrna_fused_1046	Hum_TCONS_00001173%URS00008B9B3F_9606_1%URS00008B9B3F_9606_2%URS0000BC4EF8_9606_1%URS0000BC4EF8_9606_2%URS0000BD87D6_9606_1%URS0000BD87D6_9606_2%URS0001BD62DF_9606%URS0001BEE0A4_9606	yes
human_lncrna_fused_1047	URS00008BDCC1_9606_1%URS00008BDCC1_9606_2%URS0000BCB45E_9606_1%URS0000BCB45E_9606_2%URS0001BEF353_9606%URS0001BF787B_9606	no
human_lncrna_fused_1048	URS00008B3D3B_9606_1%URS00008B3D3B_9606_2%URS0000EA5BE8_9606_1%URS0000EA5BE8_9606_2%URS0000EB4A07_9606_1%URS0000EB4A07_9606_2	no
human_lncrna_fused_1049	URS0000EB8FAC_9606	no
human_lncrna_fused_1050	URS0000D5C346_9606_1%URS0000D5C346_9606_2%URS0001BD2061_9606	no
human_lncrna_fused_1051	URS0001BCE517_9606%URS0001BEDC92_9606	no
human_lncrna_fused_1052	URS00008B3862_9606_1%URS00008B3862_9606_2%URS0001BCFFAB_9606	no
human_lncrna_fused_1053	URS00008B90EF_9606_1%URS00008B90EF_9606_2%URS0001BDAEEB_9606	no
human_lncrna_fused_1054	linc|3P|XLOC_002294|TCONS_00014618:0.101604|108AA|73AA|%URS0001BE87A6_9606	yes
human_lncrna_fused_1055	Hum_TCONS_00009089	yes
human_lncrna_fused_1056	URS0000EB08A0_9606	no
human_lncrna_fused_1057	URS0001BE978C_9606	no
human_lncrna_fused_1058	URS0001BE0FCA_9606	no
human_lncrna_fused_1059	URS0001BE510C_9606	no
human_lncrna_fused_1060	URS0000D5858B_9606_1%URS0000D5858B_9606_2%URS0000D58E4A_9606_1%URS0000D58E4A_9606_2%URS0001BD4196_9606%URS0001BFA5C3_9606	no
human_lncrna_fused_1061	URS0000E9473E_9606%URS0001BCE5FC_9606%URS0001BD97EB_9606%URS0001BE1F6C_9606%URS0001BF926F_9606	no
human_lncrna_fused_1062	URS0001BCD95E_9606	no
human_lncrna_fused_1063	URS0001BD5823_9606	no
human_lncrna_fused_1064	URS0001D47D05_9606_1	no
human_lncrna_fused_1065	blastnOpossum.LocusReverse_64068_ss%Hum_TCONS_00001186%Hum_TCONS_00001187%Hum_TCONS_00001188%Hum_TCONS_00001189%Hum_TCONS_00001190%Hum_TCONS_00001191%URS0001BCD899_9606	yes
human_lncrna_fused_1066	URS0001BE8104_9606	no
human_lncrna_fused_1067	URS00008BECF1_9606_1%URS00008BECF1_9606_2%URS0001BEF535_9606	no
human_lncrna_fused_1068	URS00008BE365_9606_1%URS00008BE365_9606_2%URS0001BDD439_9606	no
human_lncrna_fused_1069	URS0000EEC42A_9606	no
human_lncrna_fused_1070	URS0000E95B05_9606	no
human_lncrna_fused_1071	URS00008BAA87_9606_1%URS00008BAA87_9606_2	no
human_lncrna_fused_1072	URS0001BEB9A9_9606	no
human_lncrna_fused_1073	URS00002AE1F1_9606_1%URS00002AE1F1_9606_2%URS00009B770E_9606%URS00009BAA13_9606%URS0001BCC1A1_9606%URS0001BD3B0C_9606%URS0001BD42DF_9606%URS0001BDE704_9606%URS0001BECD4B_9606%URS0001BEDFDE_9606%URS0001BF09BB_9606	no
human_lncrna_fused_1074	URS00008BF26F_9606_1%URS00008BF26F_9606_2%URS0001BD2689_9606	no
human_lncrna_fused_1075	URS00008BF089_9606_1%URS00008BF089_9606_2%URS0001BD85BB_9606%URS0001BF51E1_9606	no
human_lncrna_fused_1076	URS00004F4E33_9606%URS000075BCD7_9606%URS0000D5BFD7_9606_1%URS0000D5BFD7_9606_2%URS0000EF5E82_9606%URS0001BE25B4_9606	no
human_lncrna_fused_1077	URS0001BEA0B6_9606	no
human_lncrna_fused_1078	URS0000D57E37_9606_1%URS0000D57E37_9606_2%URS0000D5B64A_9606_1%URS0000D5B64A_9606_2%URS0001BDB3F7_9606%URS0001BEE5C5_9606%URS0001BF06BE_9606	no
human_lncrna_fused_1079	URS0000D578C9_9606_1%URS0000D578C9_9606_2	no
human_lncrna_fused_1080	URS0001BF0432_9606	no
human_lncrna_fused_1081	URS0001BD6B23_9606	no
human_lncrna_fused_1082	URS0000EB5341_9606	no
human_lncrna_fused_1083	URS00004E5780_9606_1%URS00004E5780_9606_2%URS00005E5052_9606_1%URS00005E5052_9606_2%URS0001BDA35C_9606%URS0001BFA428_9606	no
human_lncrna_fused_1084	URS00008B55F4_9606_1%URS00008B55F4_9606_2%URS0001BCB229_9606	no
human_lncrna_fused_1085	URS0001BE930F_9606	no
human_lncrna_fused_1086	URS0000D5A309_9606_1%URS0000D5A309_9606_2%URS0001A08AE5_9606%URS00008BB2BE_9606_1%URS00008BB2BE_9606_2	no
human_lncrna_fused_1087	URS0001BDE843_9606	no
human_lncrna_fused_1088	URS0000D58E19_9606_1%URS0000D58E19_9606_2%URS0002114B3B_9606	no
human_lncrna_fused_1089	URS00008C378C_9606_1%URS00008C378C_9606_2	no
human_lncrna_fused_1090	URS0000EBAD0E_9606%URS0001BE030E_9606	no
human_lncrna_fused_1091	ENSG00000233431_ENST00000457706%URS000048FBD3_9606_1%URS000048FBD3_9606_2%URS00009C1339_9606%URS0000D5726F_9606_1%URS0000D5726F_9606_2%URS0000D5A292_9606_1%URS0000D5A292_9606_2%URS0000D5A34F_9606_1%URS0000D5A34F_9606_2%URS0001BF284C_9606%URS0001BF7BBC_9606	yes
human_lncrna_fused_1092	Hum_TCONS_00001222%Hum_TCONS_00001223%Hum_TCONS_00001224%Hum_TCONS_00001225%URS0001BE57B3_9606%URS0001BEEFBE_9606	yes
human_lncrna_fused_1093	URS0001BECE4B_9606	no
human_lncrna_fused_1094	URS00008B7B03_9606_1%URS00008B7B03_9606_2%URS0001BCE5DB_9606	no
human_lncrna_fused_1095	URS00008B5740_9606_1%URS00008B5740_9606_2%URS00008B5E90_9606_1%URS00008B5E90_9606_2%URS00008B7990_9606_1%URS00008B7990_9606_2%URS00008B9DB3_9606_1%URS00008B9DB3_9606_2%URS00008BCAD1_9606_1%URS00008BCAD1_9606_2%URS0001BD0741_9606%URS0001BD1973_9606%URS0001BE8732_9606	no
human_lncrna_fused_1096	URS0001BE5FA7_9606%URS0001BE974B_9606	no
human_lncrna_fused_1097	URS0000EBFDEA_9606%URS0001BD3734_9606%URS0001BD7857_9606	no
human_lncrna_fused_1098	URS0001BF92D5_9606	no
human_lncrna_fused_1099	URS0001BE97E1_9606	no
human_lncrna_fused_1100	URS0001BE19D8_9606	no
human_lncrna_fused_1101	URS00008BFD97_9606_1%URS00008BFD97_9606_2%URS0001BE6204_9606	no
human_lncrna_fused_1102	Hum_TCONS_00001237	yes
human_lncrna_fused_1103	ENSG00000228397_ENST00000655655%URS0000EF2A8D_9606%URS0001BE2CD0_9606	yes
human_lncrna_fused_1104	ENSG00000228397_ENST00000455966%ENSG00000228397_ENST00000635097%ENSG00000228397_ENST00000655353%ENSG00000228397_ENST00000657670%ENSG00000228397_ENST00000667783%URS00003A92E1_9606_1%URS00003A92E1_9606_2%URS000075BDEA_9606%URS00008B3B18_9606_1%URS00008B3B18_9606_2%URS00008BF457_9606_1%URS00008BF457_9606_2%URS00008C02A0_9606_1%URS00008C02A0_9606_2%URS00009AD738_9606%URS00009C609E_9606_1%URS00009C609…	yes
human_lncrna_fused_1105	URS00008BC450_9606_1%URS00008BC450_9606_2%URS0001BCC2D2_9606	no
human_lncrna_fused_1106	ENSG00000218510_ENST00000404210%ENSG00000218510_ENST00000416769%ENSG00000218510_ENST00000420503%ENSG00000218510_ENST00000434233%ENSG00000218510_ENST00000452322%ENSG00000218510_ENST00000634451%ENSG00000218510_ENST00000634712%ENSG00000218510_ENST00000634934%ENSG00000218510_ENST00000635450%ENSG00000218510_ENST00000635675%ENSG00000218510_ENST00000641009%ENSG00000218510_ENST00000642072%ENSG00000218510…	yes
human_lncrna_fused_1107	URS0000DB9A2E_9606	no
human_lncrna_fused_1108	URS0000E92F46_9606	no
human_lncrna_fused_1109	URS00008B6408_9606_1%URS00008B6408_9606_2	no
human_lncrna_fused_1110	URS00008BB3DC_9606_1%URS00008BB3DC_9606_2	no
human_lncrna_fused_1111	URS00019E2775_9606	no
human_lncrna_fused_1112	URS0001BE51F1_9606	no
human_lncrna_fused_1113	URS00008BD3E9_9606_1%URS00008BD3E9_9606_2%URS0001BEBF67_9606	no
human_lncrna_fused_1114	Locus_117603_nss%URS0000D57B72_9606%URS0001A08BD1_9606%URS0001BCF0A8_9606%URS0001BD0621_9606%URS0001BD40FE_9606%URS0001BD4517_9606%URS0001BD606E_9606%URS0001BDAC4F_9606%URS0001BE6AFD_9606%URS0001BE96BA_9606%URS0001BEC282_9606%URS0001BECAD4_9606%URS0001BF6B73_9606	yes
human_lncrna_fused_1115	URS0000E1ECE0_9606%URS0001BEA1D8_9606%URS0001BED7F9_9606%URS0001BEE0AF_9606%URS0001BEF980_9606	no
human_lncrna_fused_1116	URS0000EB1285_9606%URS0001BE5C61_9606%URS0001BED040_9606	no
human_lncrna_fused_1117	URS0000EBF3D6_9606%URS0001BE3E88_9606	no
human_lncrna_fused_1118	Hum_TCONS_00001252%Hum_TCONS_00001253%Hum_TCONS_00001254%URS00008B4023_9606_1%URS00008B4023_9606_2%URS00008BD77F_9606_1%URS00008BD77F_9606_2%URS00009B23D6_9606%URS0000EC170F_9606%URS0001BCB3CC_9606%URS0001BCBA41_9606%URS0001BCCF37_9606%URS0001BCE913_9606%URS0001BD0C40_9606%URS0001BD5D11_9606%URS0001BDACAF_9606%URS0001BDAD18_9606%URS0001BDB742_9606%URS0001BE2EA9_9606%URS0001BE5724_9606%URS0001BE57…	yes
human_lncrna_fused_1119	URS0001BDD499_9606	no
human_lncrna_fused_1120	URS0000EA42AE_9606%URS0001BD430F_9606%URS0001BD909E_9606%URS0001BDDEF5_9606%URS0001BDEBC0_9606	no
human_lncrna_fused_1121	URS0001BCA8E7_9606	no
human_lncrna_fused_1122	URS0000EBC412_9606%URS0001BE6248_9606%URS0001BED5D5_9606	no
human_lncrna_fused_1123	URS0001BF0141_9606	no
human_lncrna_fused_1124	URS0001BEF40E_9606	no
human_lncrna_fused_1125	URS00009BA322_9606_1%URS00009BA322_9606_2%URS0001BF44E2_9606	no
human_lncrna_fused_1126	URS0000E9FBC8_9606%URS0001BDDAC6_9606%URS0001BE1451_9606	no
human_lncrna_fused_1127	URS0001BD4950_9606	no
human_lncrna_fused_1128	blastnMacaque.Locus_190836_nss%Hum_TCONS_00009163%linc|3P|XLOC_002308|TCONS_00014843:0.456291|57AA|39AA|%URS00008B25B0_9606_1%URS00008B25B0_9606_2%URS00008B2976_9606_1%URS00008B2976_9606_2%URS00009B9A5F_9606_1%URS00009B9A5F_9606_2%URS0000D57AB3_9606_1%URS0000D57AB3_9606_2%URS0000D59239_9606_1%URS0000D59239_9606_2%URS0000D5AC6C_9606_1%URS0000D5AC6C_9606_2%URS0000D5B78F_9606_1%URS0000D5B78F_9606_2%…	yes
human_lncrna_fused_1129	URS0001BF7226_9606	no
human_lncrna_fused_1130	URS0001BEEF8E_9606	no
human_lncrna_fused_1131	URS0001BE6ED2_9606	no
human_lncrna_fused_1132	URS0001BE4B0D_9606	no
human_lncrna_fused_1133	URS0001BD8ACB_9606	no
human_lncrna_fused_1134	Hum_TCONS_00001273%Hum_TCONS_00001274	yes
human_lncrna_fused_1135	URS00008B3D76_9606_1%URS00008B3D76_9606_2%URS0001BD2823_9606	no
human_lncrna_fused_1136	URS0000E9E7E7_9606%URS0001BCC30B_9606%URS0001BF30B4_9606	no
human_lncrna_fused_1137	ENST00000419644.1%URS0000162423_9606_1%URS0000162423_9606_2%URS0001BDC745_9606	yes
human_lncrna_fused_1138	URS0001BF6FB2_9606	no
human_lncrna_fused_1139	URS0001BE6995_9606	no
human_lncrna_fused_1140	URS0001BD8DFD_9606	no
human_lncrna_fused_1141	URS0001BE8641_9606~URS0001BEA5CF_9606	no
human_lncrna_fused_1142	URS00008B7D7A_9606_1%URS00008B7D7A_9606_2%URS0001BF9BA2_9606	no
human_lncrna_fused_1143	URS00001F754A_9606_1%URS00001F754A_9606_2	no
human_lncrna_fused_1144	URS0001BD6C6C_9606	no
human_lncrna_fused_1145	URS0000D5A97E_9606_1%URS0000D5A97E_9606_2%URS0001BE9D01_9606	no
human_lncrna_fused_1146	URS00008B7A17_9606_1%URS00008B7A17_9606_2	no
human_lncrna_fused_1147	URS0000EA9F96_9606%URS0001BD59BF_9606%URS0001BD99EA_9606%URS0001BDC1A7_9606%URS0001BE1C92_9606%URS0001BE9C13_9606%URS0001BEC788_9606	no
human_lncrna_fused_1148	URS0001BE6729_9606	no
human_lncrna_fused_1149	URS00008C1BA6_9606_1%URS00008C1BA6_9606_2	no
human_lncrna_fused_1150	URS00008B60B9_9606_1%URS00008B60B9_9606_2%URS0001BF2638_9606	no
human_lncrna_fused_1151	ENSG00000261326_ENST00000604481%URS00000FD938_9606_1%URS00000FD938_9606_2%URS000075ED94_9606%URS0000D59A43_9606_1%URS0000D59A43_9606_2%URS0001BCC85D_9606%URS0001BCDB09_9606~ENSG00000261326_ENST00000566551%ENSG00000261326_ENST00000647667%ENSG00000261326_ENST00000655082%ENSG00000261326_ENST00000660265%ENSG00000261326_ENST00000666981%linc|3P|XLOC_002316|TCONS_00014867:2.46007|135AA|91AA|%LocusRevers…	yes
human_lncrna_fused_1152	URS00008B27F7_9606_1%URS00008B27F7_9606_2	no
human_lncrna_fused_1153	URS0001BE0EF0_9606	no
human_lncrna_fused_1154	URS0000BDBFAF_9606_1%URS0000BDBFAF_9606_2	no
human_lncrna_fused_1155	URS0001BF953E_9606	no
human_lncrna_fused_1156	URS000075B7A5_9606%URS00007BF182_9606_1%URS00007BF182_9606_2%URS00007C4B29_9606_1%URS00007C4B29_9606_2%URS00007C4FBC_9606_1%URS00007C4FBC_9606_2%URS00007D3E0B_9606_1%URS00007D3E0B_9606_2%URS00007DFE1C_9606_1%URS00007DFE1C_9606_2%URS00008BE86A_9606_1%URS00008BE86A_9606_2%URS0000D6D58A_9606_1%URS0000D6D58A_9606_2%URS0000EEC448_9606_1%URS0001BCE83C_9606%URS0001BE9A23_9606%URS0001BEFCDA_9606%URS0001B…	no
human_lncrna_fused_1157	URS000027CFA0_9606_1%URS000027CFA0_9606_2%URS0001BD31B6_9606	no
human_lncrna_fused_1158	Hum_TCONS_00001293%Hum_TCONS_00001294%Hum_TCONS_00001295%Hum_TCONS_00001296	yes
human_lncrna_fused_1159	URS00008B4029_9606_1%URS00008B4029_9606_2	no
human_lncrna_fused_1160	URS0001BF9355_9606	no
human_lncrna_fused_1161	URS00008B73E3_9606_1%URS00008B73E3_9606_2%URS0001BF98BF_9606	no
human_lncrna_fused_1162	URS0000E2127A_9606_1	no
human_lncrna_fused_1163	Hum_TCONS_00001298	yes
human_lncrna_fused_1164	Hum_TCONS_00001299%Hum_TCONS_00001300%Hum_TCONS_00001301%URS000075BC11_9606%URS00009B7292_9606_1%URS00009B7292_9606_2%URS0001BCD6F6_9606%URS0001BE83B2_9606	yes
human_lncrna_fused_1165	URS0001BD8B7B_9606	no
human_lncrna_fused_1166	URS0001BE03AA_9606	no
human_lncrna_fused_1167	ENSG00000235052_nss%URS00003C1265_9606_1%URS00003C1265_9606_2%URS00009C4BDA_9606%URS0001BE3CFB_9606%URS0001BED89C_9606~URS00008BD5AE_9606_1%URS00008BD5AE_9606_2%URS00009C3570_9606%URS0001BFA001_9606%XLOC_000736_nss~URS00008B3677_9606_1%URS00008B3677_9606_2%URS0001BDE5D5_9606%URS0001BE7B55_9606%URS0001BE85E5_9606%URS0001BEF2E9_9606%URS0001BF6D6A_9606%URS0001BF903C_9606%URS0001BF9F55_9606	yes
human_lncrna_fused_1168	URS0000D58C2E_9606_1%URS0000D58C2E_9606_2	no
human_lncrna_fused_1169	URS0000D5B9AD_9606_1%URS0000D5B9AD_9606_2%URS0001BD97F7_9606	no
human_lncrna_fused_1170	URS0000DBAE60_9606%URS0001BD7234_9606%URS0001BDAE1E_9606%URS0001BDAE74_9606%URS0001BDC7E0_9606%URS0001BEB1B8_9606	no
human_lncrna_fused_1171	URS00008B62EB_9606_1%URS00008B62EB_9606_2~URS000075ABAE_9606_1%URS000075ABAE_9606_2%URS00008B6D0D_9606_1%URS00008B6D0D_9606_2%URS00008BB8E7_9606_1%URS00008BB8E7_9606_2%URS0000D61E0B_9606_1%URS0000D61E0B_9606_2%URS0000D64BA3_9606_1%URS0000D64BA3_9606_2%URS0001BBE404_9606%URS0001BBE40E_9606%URS0001BBE475_9606%URS0001BBE4C7_9606%URS0001BBE4D2_9606%URS0001BBE589_9606%URS0001BBE5ED_9606%URS0001BBE64F_…	no
human_lncrna_fused_1172	URS00008BEE4E_9606_1%URS00008BEE4E_9606_2%URS00009C479A_9606%URS0001BD1B86_9606%URS0001BD71D6_9606%URS0001BE397B_9606%URS0001BE5CA3_9606%URS0001BE60FC_9606%URS0001BE89D7_9606%URS0001BF1FB5_9606%URS0001BF3953_9606%URS0001BF7273_9606%URS0001BF95F7_9606	no
human_lncrna_fused_1173	URS00008BB675_9606_1%URS00008BB675_9606_2%URS0001BCC540_9606	no
human_lncrna_fused_1174	blastnMacaque.Locus_190211_nss%URS0000EA6452_9606	yes
human_lncrna_fused_1175	URS0001BE26FA_9606	no
human_lncrna_fused_1176	URS00008C113A_9606_1%URS00008C113A_9606_2	no
human_lncrna_fused_1177	URS0000E2127A_9606_2%URS0001BDBF47_9606	no
human_lncrna_fused_1178	URS0001BCF3DA_9606	no
human_lncrna_fused_1179	URS0001BF8867_9606	no
human_lncrna_fused_1180	URS0001BD2F69_9606	no
human_lncrna_fused_1181	URS00008C0FA3_9606_1%URS00008C0FA3_9606_2%URS0001BE735A_9606	no
human_lncrna_fused_1182	URS00004A4753_9606_1%URS00004A4753_9606_2%URS00005F61E0_9606_1%URS00005F61E0_9606_2%URS000075AAB8_9606_1%URS000075AAB8_9606_2%URS00008BB7BE_9606_1%URS00008BB7BE_9606_2%URS00008BC0E6_9606_1%URS00008BC0E6_9606_2%URS00008BF7A0_9606_1%URS00008BF7A0_9606_2%URS00009B84DD_9606%URS00009B9D84_9606%URS00009C16AB_9606%URS00009C3875_9606%URS0000D57507_9606_1%URS0000D57507_9606_2%URS0000D576BC_9606_1%URS0000D…	no
human_lncrna_fused_1183	URS0001BDC144_9606	no
human_lncrna_fused_1184	URS0001BE1AB6_9606	no
human_lncrna_fused_1185	URS00008BD5BD_9606_1%URS00008BD5BD_9606_2%URS0001BF3CA3_9606	no
human_lncrna_fused_1186	URS0001BDAF0E_9606	no
human_lncrna_fused_1187	URS0001BDE395_9606	no
human_lncrna_fused_1188	URS0001BED3B7_9606	no
human_lncrna_fused_1189	URS00008B3CA1_9606_1%URS00008B3CA1_9606_2	no
human_lncrna_fused_1190	URS0001BE7A44_9606	no
human_lncrna_fused_1191	Hum_TCONS_00009210%Hum_TCONS_00009211	yes
human_lncrna_fused_1192	URS00008BFF04_9606_1%URS00008BFF04_9606_2	no
human_lncrna_fused_1193	Hum_TCONS_00009217%URS0001BD1FC1_9606	yes
human_lncrna_fused_1194	URS0000D56E2E_9606_1%URS0000D56E2E_9606_2%URS0000D5966F_9606_1%URS0000D5966F_9606_2%URS0000EA56EC_9606	no
human_lncrna_fused_1195	URS0001BE9F9C_9606	no
human_lncrna_fused_1196	URS0001BCCBB3_9606%URS0001BDD569_9606	no
human_lncrna_fused_1197	URS0000306815_9606_1%URS0000306815_9606_2%URS0001BDEBE9_9606	no
human_lncrna_fused_1198	URS00008B5458_9606_1%URS00008B5458_9606_2	no
human_lncrna_fused_1199	URS00008B2CBB_9606_1%URS00008B2CBB_9606_2%URS0001BCAA19_9606	no
human_lncrna_fused_1200	URS0001BE02B5_9606	no
human_lncrna_fused_1201	URS0001BF0567_9606	no
human_lncrna_fused_1202	URS00008B39FE_9606_1%URS00008B39FE_9606_2	no
human_lncrna_fused_1203	Hum_TCONS_00001320%Hum_TCONS_00001321%Hum_TCONS_00001322%Hum_TCONS_00001323%Hum_TCONS_00001324%Hum_TCONS_00001325%Hum_TCONS_00001326%Hum_TCONS_00001327%URS000018BCE5_9606%URS000054EBDE_9606_1%URS000054EBDE_9606_2%URS00008B5251_9606_1%URS00008B5251_9606_2%URS00008B6E89_9606_1%URS00008B6E89_9606_2%URS00008BB1C6_9606_1%URS00008BB1C6_9606_2%URS00008BFA38_9606%URS00008C2119_9606_1%URS00008C2119_9606_2…	yes
human_lncrna_fused_1204	URS0001BD2797_9606	no
human_lncrna_fused_1205	URS00008B2598_9606_1%URS00008B2598_9606_2%URS00008B9E68_9606_1%URS00008B9E68_9606_2	no
human_lncrna_fused_1206	URS0001BD142F_9606	no
human_lncrna_fused_1207	URS0001BDEB3A_9606	no
human_lncrna_fused_1208	URS0000E9234B_9606%URS0001BCD055_9606%URS0001BEADF2_9606	no
human_lncrna_fused_1209	ENSG00000230023_nss%URS00002C5C4C_9606_1%URS00002C5C4C_9606_2%URS0000759DFB_9606%URS00008B317E_9606_1%URS00008B317E_9606_2%URS00008B635A_9606_1%URS00008B635A_9606_2%URS00009BA514_9606%URS0001BCDCFA_9606%URS0001BCF83F_9606%URS0001BD3039_9606%URS0001BF4596_9606%URS0001BF6DF3_9606%URS0001BF81DE_9606	yes
human_lncrna_fused_1210	Hum_TCONS_00009272%URS00008B3F4A_9606_1%URS00008B3F4A_9606_2%URS00009B6B31_9606%URS0001BDA217_9606%URS0001BE8EDD_9606	yes
human_lncrna_fused_1211	URS00008C17FD_9606_1%URS00008C17FD_9606_2	no
human_lncrna_fused_1212	URS0001BE4059_9606	no
human_lncrna_fused_1213	blastnMacaque.Locus_187965_nss	yes
human_lncrna_fused_1214	URS0000EB7ADA_9606%URS0001BDD646_9606%URS0001BE8EFE_9606	no
human_lncrna_fused_1215	T005649%URS0001BDA6A1_9606	yes
human_lncrna_fused_1216	URS0001BD7D32_9606	no
human_lncrna_fused_1217	URS0001BDB813_9606	no
human_lncrna_fused_1218	Hum_TCONS_00009273%URS000055188E_9606_1%URS000055188E_9606_2%URS00008BABEB_9606_1%URS00008BABEB_9606_2%URS00009AFB84_9606%URS00009B92B0_9606%URS0001BD8FB3_9606%URS0001BDBF64_9606%URS0001BE9F66_9606%URS0001BEC944_9606%URS0001BF1E2A_9606%URS0001BF2889_9606%URS0001BF2CFD_9606	yes
human_lncrna_fused_1219	URS0001BE0CDB_9606	no
human_lncrna_fused_1220	URS00008B82B5_9606_1%URS00008B82B5_9606_2%URS0001BE7F87_9606	no
human_lncrna_fused_1221	Hum_TCONS_00009274	yes
human_lncrna_fused_1222	URS0001BEDB08_9606	no
human_lncrna_fused_1223	URS00008BCDD8_9606_1%URS00008BCDD8_9606_2%URS0001BD2E3B_9606	no
human_lncrna_fused_1224	URS00008BF880_9606_1%URS00008BF880_9606_2%URS0001BF010D_9606	no
human_lncrna_fused_1225	URS0001BF8B84_9606	no
human_lncrna_fused_1226	Hum_TCONS_00009289%Hum_TCONS_00009290%Hum_TCONS_00009291%Hum_TCONS_00009292%URS000075CBF1_9606_1%URS000075CBF1_9606_2%URS000075E3EE_9606_1%URS000075E3EE_9606_2%URS000075E92C_9606_1%URS000075E92C_9606_2%URS00008B31F1_9606_1%URS00008B31F1_9606_2%URS00008B55E8_9606_1%URS00008B55E8_9606_2%URS00008B926C_9606_1%URS00008B926C_9606_2%URS00009C2202_9606%URS0000A769BC_9606%URS0000A76B97_9606%URS0000A77041_…	yes
human_lncrna_fused_1227	URS00008B89A0_9606_1%URS00008B89A0_9606_2	no
human_lncrna_fused_1228	URS0001BEFF86_9606	no
human_lncrna_fused_1229	URS0001BCF6BA_9606	no
human_lncrna_fused_1230	Hum_TCONS_00009294%URS0000303B47_9606_1%URS0000303B47_9606_2%URS000075F050_9606_1%URS000075F050_9606_2%URS00008B6475_9606_1%URS00008B6475_9606_2%URS00008B7308_9606_1%URS00008B7308_9606_2	yes
human_lncrna_fused_1231	URS0001BF17E5_9606	no
human_lncrna_fused_1232	URS0001BE9330_9606	no
human_lncrna_fused_1233	URS0001BEC779_9606	no
human_lncrna_fused_1234	URS0001BD190F_9606	no
human_lncrna_fused_1235	URS0001BE3445_9606	no
human_lncrna_fused_1236	URS0000EB66D7_9606%URS0001BCC0E7_9606	no
human_lncrna_fused_1237	URS00008BAF57_9606_1%URS00008BAF57_9606_2%URS0001BCB2DD_9606	no
human_lncrna_fused_1238	URS0000BD7A4E_9606_1%URS0000BD7A4E_9606_2	no
human_lncrna_fused_1239	URS0001BE95D3_9606	no
human_lncrna_fused_1240	Hum_TCONS_00001363	yes
human_lncrna_fused_1241	CUFF.249518_nss%LongAUGORFlinc|3P|XLOC_000312|TCONS_00001932:0.362546|113AA|102AA|%URS0000E97647_9606%URS0001BCF504_9606	yes
human_lncrna_fused_1242	URS0000E2E620_9606	no
human_lncrna_fused_1243	URS0001BED374_9606	no
human_lncrna_fused_1244	LongAUGORFlinc|3P|XLOC_000314|TCONS_00001939:0.122657|167AA|127AA|	yes
human_lncrna_fused_1245	Locus_120866_nss%LongAUGORFlinc|3P|XLOC_002341|TCONS_00015072:0.147029|199AA|198AA|%URS0001BCB6EA_9606	yes
human_lncrna_fused_1246	URS0001BD030B_9606	no
human_lncrna_fused_1247	URS0001BCC420_9606	no
human_lncrna_fused_1248	URS0001BE9BCD_9606	no
human_lncrna_fused_1249	URS0001BD82A8_9606	no
human_lncrna_fused_1250	ENSG00000229162_nss%URS0000556CAE_9606_1%URS0000556CAE_9606_2%URS00008BDD0D_9606_1%URS00008BDD0D_9606_2%URS00009C44C6_9606%URS0001BCF8D6_9606%URS0001BD10FF_9606%URS0001BD28C4_9606%URS0001BD7843_9606%URS0001BDAEDF_9606%URS0001BDB081_9606%URS0001BDE3C3_9606%URS0001BDF351_9606%URS0001BE480E_9606%URS0001BE8194_9606%URS0001BEB7ED_9606%URS0001BF56CE_9606%URS0001BFA0E6_9606	yes
human_lncrna_fused_1251	URS0001BD06AD_9606	no
human_lncrna_fused_1252	URS0000102C42_9606_1%URS0000102C42_9606_2%URS00008B8323_9606_1%URS00008B8323_9606_2	no
human_lncrna_fused_1253	URS00008B2C63_9606_1%URS00008B2C63_9606_2%URS00008C01BF_9606_1%URS00008C01BF_9606_2%URS0001BD204E_9606%URS0001BF8862_9606	no
human_lncrna_fused_1254	URS0001BE96DD_9606	no
human_lncrna_fused_1255	URS0001BD3832_9606	no
human_lncrna_fused_1256	URS00008BC3BB_9606_1%URS00008BC3BB_9606_2%URS00008BF8C7_9606_1%URS00008BF8C7_9606_2%URS00009AFD54_9606%URS0000D5B114_9606_1%URS0000D5B114_9606_2%URS0000D5C37D_9606_1%URS0000D5C37D_9606_2%URS0000D5C442_9606_1%URS0000D5C442_9606_2%URS0000D5D3BF_9606_1%URS0000D5D3BF_9606_2%URS0000D5D6CD_9606_1%URS0000D5D6CD_9606_2%URS0000DB7607_9606%URS0000DB86E8_9606%URS0001BD8918_9606%URS0001BE33A0_9606%URS0001BF7…	no
human_lncrna_fused_1257	URS0000D58BA6_9606_1%URS0000D58BA6_9606_2%URS0001BCAAA7_9606	no
human_lncrna_fused_1258	ENSG00000233755_nss%linc|3P|XLOC_002344|TCONS_00015091:0.373268|72AA|36AA|%URS000032EBAB_9606_1%URS000032EBAB_9606_2%URS00005A268C_9606_1%URS00005A268C_9606_2%URS00009AF17C_9606%URS0001BDE4E0_9606	yes
human_lncrna_fused_1259	URS0001BCD4A1_9606	no
human_lncrna_fused_1260	URS00008B7286_9606_1%URS00008B7286_9606_2%URS0001BDFB63_9606	no
human_lncrna_fused_1261	URS0000E955EC_9606%URS0001BCAF43_9606%URS0001BCFD5A_9606%URS0001BD3DCA_9606%URS0001BD3FE1_9606%URS0001BD9BF7_9606%URS0001BDA2FB_9606%URS0001BDF08E_9606%URS0001BDFD82_9606%URS0001BE1BCE_9606%URS0001BE3DC1_9606%URS0001BE4FFE_9606%URS0001BE81AE_9606%URS0001BEB47A_9606%URS0001BEB6A7_9606%URS0001BEE334_9606%URS0001BF7DB1_9606	no
human_lncrna_fused_1262	URS0001BE72F7_9606	no
human_lncrna_fused_1263	URS0001BE4A88_9606	no
human_lncrna_fused_1264	blastnPlatypus.Locus_154390_nss%blastnPlatypus.LocusReverse_26966_ss	yes
human_lncrna_fused_1265	ENSG00000231953_nss%Hum_TCONS_00001368%URS000001623B_9606_1%URS000001623B_9606_2%URS00009B3780_9606%URS00009C6048_9606_1%URS00009C6048_9606_2%URS0001BD3766_9606%URS0001BE7078_9606	yes
human_lncrna_fused_1266	URS0001BDD6AF_9606	no
human_lncrna_fused_1267	blastnGorilla.Locus_61507_nss%URS0001BF4C24_9606	yes
human_lncrna_fused_1268	URS0000EA971E_9606%URS0001BD8784_9606	no
human_lncrna_fused_1269	URS0001BDCACC_9606	no
human_lncrna_fused_1270	Hum_TCONS_00001369	yes
human_lncrna_fused_1271	URS00008BB4D4_9606_1%URS00008BB4D4_9606_2%URS0000BD99CB_9606_1%URS0000BD99CB_9606_2%URS0001BD26B3_9606%URS0001BE3B94_9606	no
human_lncrna_fused_1272	URS0000BCE26D_9606_1%URS0000BCE26D_9606_2%URS0001BD1995_9606%URS0001BD9E87_9606%URS0001BED502_9606%URS0001BF463A_9606	no
human_lncrna_fused_1273	URS000006D15B_9606_1%URS000006D15B_9606_2	no
human_lncrna_fused_1274	URS0001BF80E0_9606	no
human_lncrna_fused_1275	URS0001BCAAC5_9606	no
human_lncrna_fused_1276	URS0001BDE4CD_9606	no
human_lncrna_fused_1277	URS0001BECB1E_9606	no
human_lncrna_fused_1278	URS0001BD754B_9606	no
human_lncrna_fused_1279	URS00008C3A8D_9606_1%URS00008C3A8D_9606_2%URS00009BC339_9606_1%URS00009BC339_9606_2	no
human_lncrna_fused_1280	URS0000EAB690_9606	no
human_lncrna_fused_1281	URS0001BECC87_9606	no
human_lncrna_fused_1282	URS0001BF93DA_9606	no
human_lncrna_fused_1283	URS0001BE2E9B_9606	no
human_lncrna_fused_1284	URS0001BECAED_9606	no
human_lncrna_fused_1285	ENSG00000225643_ENST00000412797%URS000006FB53_9606_1%URS000006FB53_9606_2%URS00008B55FA_9606_1%URS00008B55FA_9606_2%URS00009C4F28_9606%URS0001BCA7DD_9606%URS0001BEC4CB_9606	yes
human_lncrna_fused_1286	URS00008B3F85_9606_1%URS00008B3F85_9606_2	no
human_lncrna_fused_1287	Hum_TCONS_00009320%Hum_TCONS_00009321	yes
human_lncrna_fused_1288	blastnMacaque.CUFF.131019_nss	yes
human_lncrna_fused_1289	URS0001BCC97F_9606%URS0001BDECC2_9606	no
human_lncrna_fused_1290	URS0001BDFC74_9606	no
human_lncrna_fused_1291	URS00008BDE76_9606_1%URS00008BDE76_9606_2%URS0001BEA8DA_9606	no
human_lncrna_fused_1292	URS0001BCF0F1_9606	no
human_lncrna_fused_1293	URS000026225A_9606_1%URS000026225A_9606_2%URS0001BD105F_9606%URS0001BE51C0_9606	no
human_lncrna_fused_1294	URS0001BEA61E_9606	no
human_lncrna_fused_1295	URS00008BCF2E_9606_1%URS00008BCF2E_9606_2	no
human_lncrna_fused_1296	URS00008BC598_9606_1%URS00008BC598_9606_2%URS0001BE1A0D_9606	no
human_lncrna_fused_1297	URS0001BD1242_9606	no
human_lncrna_fused_1298	Hum_TCONS_00009324%Hum_TCONS_00009325%Hum_TCONS_00009326%Hum_TCONS_00009327	yes
human_lncrna_fused_1299	ENSG00000236528_nss%ENSG00000236528_ss%ENST00000455431.1%URS00004790CE_9606%URS00009B3FE8_9606#URS0000D5B9FD_9606_1%URS0000D5B9FD_9606_2	yes
human_lncrna_fused_1300	URS00008B41E8_9606_1%URS00008B41E8_9606_2	no
human_lncrna_fused_1301	URS0001BF57F6_9606	no
human_lncrna_fused_1302	URS0000E0EAD5_9606%URS0000E5B288_9606	no
human_lncrna_fused_1303	URS0001BE2F4E_9606%URS0001BE3050_9606	no
human_lncrna_fused_1304	URS00008BC179_9606_1%URS00008BC179_9606_2	no
human_lncrna_fused_1305	Hum_TCONS_00001395	yes
human_lncrna_fused_1306	URS0001BCC646_9606	no
human_lncrna_fused_1307	URS00019BA0FB_9606	no
human_lncrna_fused_1308	URS00008B6EA3_9606_1%URS00008B6EA3_9606_2%URS0001BE8F56_9606	no
human_lncrna_fused_1309	URS00019AEA68_9606	no
human_lncrna_fused_1310	Hum_TCONS_00009363%Hum_TCONS_00009364%URS0000E918DF_9606%URS0001BE003E_9606%URS0001BE2407_9606%URS0001BE75F7_9606%URS0001BF202F_9606	yes
human_lncrna_fused_1311	URS0001BEB869_9606%URS0001BF5E7D_9606	no
human_lncrna_fused_1312	URS00008B8C91_9606_1%URS00008B8C91_9606_2	no
human_lncrna_fused_1313	URS0001BE0C33_9606	no
human_lncrna_fused_1314	URS00008B338E_9606_1%URS00008B338E_9606_2%URS0001BD7A63_9606	no
human_lncrna_fused_1315	URS00008C0116_9606_1%URS00008C0116_9606_2	no
human_lncrna_fused_1316	URS00008B6DAA_9606_1%URS00008B6DAA_9606_2	no
human_lncrna_fused_1317	Hum_TCONS_00009378	yes
human_lncrna_fused_1318	URS0000D58102_9606_1%URS0000D58102_9606_2%URS0000D5C405_9606_1%URS0000D5C405_9606_2%URS0001BD14EA_9606%URS0001BF480C_9606%URS0001BF597A_9606	no
human_lncrna_fused_1319	URS000075ADAE_9606%URS00008BA4F0_9606_1%URS00008BA4F0_9606_2	no
human_lncrna_fused_1320	URS00008BF7E6_9606_1%URS00008BF7E6_9606_2	no
human_lncrna_fused_1321	URS00008B8C10_9606_1%URS00008B8C10_9606_2	no
human_lncrna_fused_1322	URS0001BF0F30_9606	no
human_lncrna_fused_1323	URS00008B2A2E_9606_1%URS00008B2A2E_9606_2	no
human_lncrna_fused_1324	URS0001BD9C7B_9606	no
human_lncrna_fused_1325	URS0001BE62BB_9606	no
human_lncrna_fused_1326	Hum_TCONS_00009407	yes
human_lncrna_fused_1327	URS0000D573FB_9606_1%URS0000D573FB_9606_2%URS0000D5CECC_9606_1%URS0000D5CECC_9606_2%URS0001BDB192_9606%URS0001BF9BBE_9606	no
human_lncrna_fused_1328	URS00019D22E4_9606_1	no
human_lncrna_fused_1329	URS00002C35A9_9606_1%URS00002C35A9_9606_2%URS00007E398C_9606%URS00007E43DE_9606_1%URS00007E43DE_9606_2%URS00008BA2DF_9606_1%URS00008BA2DF_9606_2%URS00009B40D6_9606%URS0000D574AF_9606_1%URS0000D574AF_9606_2%URS0000D5951B_9606_1%URS0000D5951B_9606_2%URS0000D5B04B_9606_1%URS0000D5B04B_9606_2%URS0000EEEC62_9606%URS0001BD7DB3_9606%URS0001BDCDFF_9606%URS0001BE892C_9606	no
human_lncrna_fused_1330	URS0000EAB04F_9606~URS00008BFC31_9606_1%URS00008BFC31_9606_2	no
human_lncrna_fused_1331	URS0001BF3A08_9606	no
human_lncrna_fused_1332	URS0001BE2F0B_9606	no
human_lncrna_fused_1333	URS0001BEA958_9606	no
human_lncrna_fused_1334	URS0000D583BD_9606_1%URS0000D583BD_9606_2%URS0001BE97F2_9606%URS0001BED2FD_9606~URS0000D58841_9606_1%URS0000D58841_9606_2	no
human_lncrna_fused_1335	URS0001BE09F6_9606	no
human_lncrna_fused_1336	URS0000D5A44E_9606_1%URS0000D5A44E_9606_2	no
human_lncrna_fused_1337	URS00008BC351_9606_1%URS00008BC351_9606_2%URS0001BE5088_9606	no
human_lncrna_fused_1338	URS0000E92A1B_9606%URS0000EB7D85_9606%URS0001BE7F1D_9606	no
human_lncrna_fused_1339	URS0000E9985C_9606	no
human_lncrna_fused_1340	URS0001BD56BC_9606	no
human_lncrna_fused_1341	URS0001BEBD62_9606	no
human_lncrna_fused_1342	URS00008BF713_9606_1%URS00008BF713_9606_2%URS0001BEB63A_9606	no
human_lncrna_fused_1343	URS0000EC13BF_9606%URS0001BE7E13_9606%URS0001BEBA4B_9606	no
human_lncrna_fused_1344	URS00008B3E60_9606_1%URS00008B3E60_9606_2%URS0001BEEE30_9606	no
human_lncrna_fused_1345	URS0000E2127A_9606_3	no
human_lncrna_fused_1346	blastnMouse.ENSMUSG00000084789_ss%URS0001BEDF68_9606	yes
human_lncrna_fused_1347	URS0001BCFA01_9606	no
human_lncrna_fused_1348	URS0001BD7560_9606	no
human_lncrna_fused_1349	URS00008C048D_9606_1%URS00008C048D_9606_2	no
human_lncrna_fused_1350	URS00008B69C9_9606_1%URS00008B69C9_9606_2	no
human_lncrna_fused_1351	URS0001BCE0EA_9606	no
human_lncrna_fused_1352	blastnMouse.Locus_112461_nss%blastnMouse.LocusReverse_100846_ss	yes
human_lncrna_fused_1353	URS0000EB93A1_9606_1%URS0000EB93A1_9606_2	no
human_lncrna_fused_1354	ENSG00000260063_ENST00000569378%LocusReverse_57440_ss%URS000013A82C_9606_1%URS000013A82C_9606_2%URS00009B9D41_9606_1%URS00009B9D41_9606_2%URS0000A777CF_9606_1%URS0000A777CF_9606_2%URS0000D5D5AF_9606_1%URS0000D5D5AF_9606_2%URS0001BE3528_9606	yes
human_lncrna_fused_1355	Hum_TCONS_00009415	yes
human_lncrna_fused_1356	URS00008BD737_9606_1%URS00008BD737_9606_2	no
human_lncrna_fused_1357	URS0001BF4E91_9606	no
human_lncrna_fused_1358	URS00008B4F28_9606_1%URS00008B4F28_9606_2%URS0001BCFAD7_9606%URS0001BE8C2F_9606	no
human_lncrna_fused_1359	URS0001BCD4E4_9606	no
human_lncrna_fused_1360	URS00008B94AD_9606_1%URS00008B94AD_9606_2%URS0001BE2E84_9606	no
human_lncrna_fused_1361	URS0001BDA8D8_9606	no
human_lncrna_fused_1362	URS0001BEC062_9606	no
human_lncrna_fused_1363	URS00008B57A5_9606_1%URS00008B57A5_9606_2%URS0001BD1494_9606	no
human_lncrna_fused_1364	URS00008BFC7F_9606_1%URS00008BFC7F_9606_2%URS0001BCB586_9606%URS0001BD5EBE_9606	no
human_lncrna_fused_1365	URS00008BFD1E_9606_1%URS00008BFD1E_9606_2%URS0001BCE053_9606%URS0001BF43D8_9606	no
human_lncrna_fused_1366	URS0001BF9D23_9606	no
human_lncrna_fused_1367	URS0000EB0B4E_9606	no
human_lncrna_fused_1368	URS00008B956F_9606_1%URS00008B956F_9606_2	no
human_lncrna_fused_1369	URS0001BDB239_9606	no
human_lncrna_fused_1370	Hum_TCONS_00001483%Hum_TCONS_00001484%Hum_TCONS_00001485%Hum_TCONS_00001486%Hum_TCONS_00001487%Hum_TCONS_00001488%Hum_TCONS_00001489%Hum_TCONS_00001490%linc|3P|XLOC_000352|TCONS_00002251:0.197791|170AA|72AA|%URS00008BF813_9606_1%URS00008BF813_9606_2%URS00008C18F3_9606_1%URS00008C18F3_9606_2%URS00009B1E7A_9606%URS0000D5745E_9606_1%URS0000D5745E_9606_2%URS0000D58FB1_9606_1%URS0000D58FB1_9606_2%URS0…	yes
human_lncrna_fused_1371	blastnMacaque.Locus_191069_nss%URS0001BDA8C9_9606	yes
human_lncrna_fused_1372	URS00008B8D1B_9606_1%URS00008B8D1B_9606_2%URS0001BE98D0_9606	no
human_lncrna_fused_1373	URS00008B663E_9606_1%URS00008B663E_9606_2%URS0001BE23E9_9606	no
human_lncrna_fused_1374	Hum_TCONS_00001491	yes
human_lncrna_fused_1375	URS0001BD949D_9606	no
human_lncrna_fused_1376	blastnMouse.Locus_111820_nss	yes
human_lncrna_fused_1377	URS0001BE804B_9606	no
human_lncrna_fused_1378	URS0001BE3D30_9606	no
human_lncrna_fused_1379	URS00008C2B76_9606_1%URS00008C2B76_9606_2	no
human_lncrna_fused_1380	URS00008B5603_9606_1%URS00008B5603_9606_2	no
human_lncrna_fused_1381	URS00008B93F3_9606_1%URS00008B93F3_9606_2	no
human_lncrna_fused_1382	URS00008BF556_9606_1%URS00008BF556_9606_2	no
human_lncrna_fused_1383	ENSG00000224311_ENST00000425205%URS000033A891_9606_1%URS000033A891_9606_2%URS00008B692C_9606_1%URS00008B692C_9606_2%URS00008BE75A_9606_1%URS00008BE75A_9606_2%URS0001BF662F_9606	yes
human_lncrna_fused_1384	URS0001BDBA98_9606	no
human_lncrna_fused_1385	URS00008B8DD7_9606_1%URS00008B8DD7_9606_2	no
human_lncrna_fused_1386	URS0001BE6481_9606	no
human_lncrna_fused_1387	URS0000E91158_9606%URS0001BD15CC_9606%URS0001BDB64E_9606	no
human_lncrna_fused_1388	URS00008BFF28_9606_1%URS00008BFF28_9606_2%URS0001BEC72A_9606	no
human_lncrna_fused_1389	URS0000EA0C6A_9606%URS0001BCF6F9_9606%URS0001BE52DB_9606%URS0001BF95D7_9606	no
human_lncrna_fused_1390	URS00008BE83F_9606_1%URS00008BE83F_9606_2%URS0001BF544F_9606	no
human_lncrna_fused_1391	URS000057D373_9606_1%URS000057D373_9606_2%URS0001BE2EEB_9606	no
human_lncrna_fused_1392	Hum_TCONS_00001520~URS0001BDA695_9606	yes
human_lncrna_fused_1393	URS0000EBAB65_9606%URS0001BD0052_9606%URS0001BD3C4A_9606%URS0001BE9162_9606	no
human_lncrna_fused_1394	ENSG00000237429_ENST00000443579%Hum_TCONS_00001521%Hum_TCONS_00001522%Hum_TCONS_00001523%URS0000217E1C_9606_1%URS0000217E1C_9606_2%URS00009BA84F_9606%URS0000EB2622_9606%URS0001BEA93D_9606%URS0001BEF426_9606	yes
human_lncrna_fused_1395	blastnMouse.CUFF.90694_nss	yes
human_lncrna_fused_1396	URS00008B3EFC_9606_1%URS00008B3EFC_9606_2%URS0001BF6942_9606	no
human_lncrna_fused_1397	blastnMouse.ENSMUSG00000066041_ss%URS0000EC228E_9606_1%URS0000EC228E_9606_2	yes
human_lncrna_fused_1398	URS00008B5C16_9606_1%URS00008B5C16_9606_2%URS0001BF4C75_9606	no
human_lncrna_fused_1399	Hum_TCONS_00001525~URS0000EA9A49_9606%URS0001BD3224_9606%URS0001BD69FF_9606%URS0001BD8358_9606%URS0001BDBC60_9606%URS0001BDDB52_9606%URS0001BDEA6C_9606%URS0001BDF370_9606%URS0001BF41EC_9606%URS0001BF6E8E_9606	yes
human_lncrna_fused_1400	URS0001BDC2BC_9606	no
human_lncrna_fused_1401	URS0001BE20AD_9606	no
human_lncrna_fused_1402	URS0000D589D3_9606_1%URS0000D589D3_9606_2	no
human_lncrna_fused_1403	URS0001BE69F1_9606	no
human_lncrna_fused_1404	ENSG00000233975_nss%URS00001E0AA0_9606_1%URS00001E0AA0_9606_2%URS00009C4C51_9606%URS0001BDFBA1_9606%URS0001BE22F1_9606~URS0001BD5B0D_9606	yes
human_lncrna_fused_1405	URS0001BFA1D2_9606	no
human_lncrna_fused_1406	URS000003E964_9606_1%URS000003E964_9606_2%URS00008117C1_9606_1%URS00008117C1_9606_2%URS0000811C2B_9606_1%URS0000811C2B_9606_2%URS0000811E67_9606_1%URS0000811E67_9606_2%URS0000811ED4_9606_1%URS0000811ED4_9606_2%URS000081203A_9606_1%URS000081203A_9606_2%URS0001BD47D7_9606%URS0001BD658C_9606%URS0001BD70C0_9606%URS0001BDFB83_9606%URS0001BE775D_9606%URS0001BEF730_9606%URS0001BF91DA_9606	no
human_lncrna_fused_1407	URS00008C1E9C_9606_1%URS00008C1E9C_9606_2	no
human_lncrna_fused_1408	URS0001BD4985_9606%URS0001BE8F78_9606	no
human_lncrna_fused_1409	URS0001BFA043_9606	no
human_lncrna_fused_1410	URS0000EF62FA_9606%URS0001BE2DCD_9606	no
human_lncrna_fused_1411	URS0001BE2E0C_9606	no
human_lncrna_fused_1412	Hum_TCONS_00009467	yes
human_lncrna_fused_1413	URS0000EEC403_9606	no
human_lncrna_fused_1414	URS0001BF7DCB_9606	no
human_lncrna_fused_1415	URS0001BD739B_9606	no
human_lncrna_fused_1416	URS0001BCCC23_9606	no
human_lncrna_fused_1417	URS00008B67EF_9606_1%URS00008B67EF_9606_2%URS0001BCBEEF_9606	no
human_lncrna_fused_1418	ENSG00000227050_ss%Hum_TCONS_00009472%URS0000445555_9606_1%URS0000445555_9606_2%URS0001BF9262_9606	yes
human_lncrna_fused_1419	URS0001BCBC50_9606	no
human_lncrna_fused_1420	URS00008B4A60_9606_1%URS00008B4A60_9606_2%URS0000D59D96_9606_1%URS0000D59D96_9606_2%URS0000EABEA8_9606	no
human_lncrna_fused_1421	Hum_TCONS_00001554	yes
human_lncrna_fused_1422	URS0000D5A791_9606_1%URS0000D5A791_9606_2%URS0001BF11DC_9606	no
human_lncrna_fused_1423	URS00008B7961_9606_1%URS00008B7961_9606_2	no
human_lncrna_fused_1424	URS0000D5E2FF_9606_1%URS0000D5E2FF_9606_2	no
human_lncrna_fused_1425	URS00008BC80F_9606_1%URS00008BC80F_9606_2	no
human_lncrna_fused_1426	URS0000D58E02_9606_1%URS0000D58E02_9606_2%URS0000D5DE93_9606_1%URS0000D5DE93_9606_2%URS0001BD1775_9606	no
human_lncrna_fused_1427	URS0001BE44BA_9606	no
human_lncrna_fused_1428	URS0001BDA754_9606	no
human_lncrna_fused_1429	URS0001BD617F_9606	no
human_lncrna_fused_1430	URS0001BDB1AB_9606	no
human_lncrna_fused_1431	URS00002A0369_9606_1%URS00002A0369_9606_2%URS00008B39FC_9606_1%URS00008B39FC_9606_2%URS00008B4E28_9606_1%URS00008B4E28_9606_2%URS00008BA4BF_9606_1%URS00008BA4BF_9606_2%URS00008BB73E_9606_1%URS00008BB73E_9606_2%URS0000D574DD_9606_1%URS0000D574DD_9606_2%URS0000D5820D_9606_1%URS0000D5820D_9606_2%URS0000D58EED_9606_1%URS0000D58EED_9606_2%URS0000D5B514_9606_1%URS0000D5B514_9606_2%URS0000D5BD19_9606_1%…	no
human_lncrna_fused_1432	URS000058EB8A_9606_1%URS000058EB8A_9606_2%URS0001BFA28E_9606	no
human_lncrna_fused_1433	URS0001BCC81A_9606	no
human_lncrna_fused_1434	URS0001BCF32F_9606%URS0001BEDAF1_9606	no
human_lncrna_fused_1435	URS0001BF2BD8_9606	no
human_lncrna_fused_1436	URS0000D5B190_9606_1%URS0000D5B190_9606_2%URS0001BDE884_9606	no
human_lncrna_fused_1437	URS0001BE69F8_9606	no
human_lncrna_fused_1438	URS00008BF6BA_9606_1%URS00008BF6BA_9606_2%URS0001BEC818_9606	no
human_lncrna_fused_1439	URS0000D5DF79_9606_1%URS0000D5DF79_9606_2%URS0001BCE770_9606#URS0001BF77B6_9606%URS0001BFA163_9606	no
human_lncrna_fused_1440	Hum_TCONS_00009494%URS00008C404A_9606_1%URS00008C404A_9606_2%URS0001BCB89F_9606	yes
human_lncrna_fused_1441	URS0001BD65AC_9606	no
human_lncrna_fused_1442	URS00008B7029_9606_1%URS00008B7029_9606_2%URS0000D5976F_9606_1%URS0000D5976F_9606_2	no
human_lncrna_fused_1443	SNHG12%URS00000537B8_9606_1%URS00000537B8_9606_2%URS00000862C0_9606_1%URS00000862C0_9606_2%URS000018CCB1_9606_1%URS000018CCB1_9606_2%URS00001DF136_9606_1%URS00001DF136_9606_2%URS000025B268_9606_1%URS000025B268_9606_2%URS00004478B9_9606_1%URS00004478B9_9606_2%URS000046444E_9606_1%URS000046444E_9606_2%URS00004670AA_9606_1%URS00004670AA_9606_2%URS000051CB3A_9606_1%URS000051CB3A_9606_2%URS0000579998_…	yes
human_lncrna_fused_1444	URS00007B872B_9606	no
human_lncrna_fused_1445	URS0001BEBC93_9606	no
human_lncrna_fused_1446	URS00008C385B_9606_1%URS00008C385B_9606_2	no
human_lncrna_fused_1447	URS00008B5B78_9606_1%URS00008B5B78_9606_2%URS0001BEE8ED_9606	no
human_lncrna_fused_1448	URS00008B2D58_9606_1%URS00008B2D58_9606_2%URS0001BCF337_9606	no
human_lncrna_fused_1449	ENSG00000229388_ENST00000420776%ENSG00000229388_ENST00000427804%Hum_TCONS_00001585%linc|3P|XLOC_000373|TCONS_00002435:0.746469|64AA|61AA|%URS00000273B8_9606%URS000028D7F5_9606_1%URS000028D7F5_9606_2%URS00005AB612_9606_1%URS00005AB612_9606_2%URS00008B6A9A_9606_1%URS00008B6A9A_9606_2%URS00009C2C6C_9606%URS0000BC450F_9606%URS0000BC454F_9606%URS0000D56D60_9606_1%URS0000D56D60_9606_2%URS0000D5928C_960…	yes
human_lncrna_fused_1450	URS0000D57977_9606_1%URS0000D57977_9606_2%URS0001BEA410_9606	no
human_lncrna_fused_1451	URS0000EBC797_9606	no
human_lncrna_fused_1452	URS00008BD2E4_9606_1%URS00008BD2E4_9606_2%URS0001BD2162_9606	no
human_lncrna_fused_1453	URS0000D5D2D5_9606_1%URS0000D5D2D5_9606_2%URS0001BDB885_9606	no
human_lncrna_fused_1454	URS0001BD4439_9606	no
human_lncrna_fused_1455	URS0001BD8E8E_9606	no
human_lncrna_fused_1456	ENSG00000233427_ENST00000418471%ENSG00000233427_nss%URS000006382E_9606_1%URS000006382E_9606_2%URS00008BF62B_9606_1%URS00008BF62B_9606_2%URS00009B42F3_9606%URS0001BD39C5_9606%URS0001BE1646_9606%URS0001BE6619_9606	yes
human_lncrna_fused_1457	blastnMacaque.Locus_190609_nss%URS0001BE4CF9_9606	yes
human_lncrna_fused_1458	URS0001BE9256_9606	no
human_lncrna_fused_1459	Hum_TCONS_00001613%URS0001BF1226_9606	yes
human_lncrna_fused_1460	URS0001BF097D_9606	no
human_lncrna_fused_1461	linc|3P|XLOC_000379|TCONS_00002497:0.22352|154AA|46AA|%URS00008BC0C1_9606_1%URS00008BC0C1_9606_2	yes
human_lncrna_fused_1462	URS00008BC611_9606_1%URS00008BC611_9606_2~URS0001BFA64C_9606	no
human_lncrna_fused_1463	URS00019EF9C8_9606	no
human_lncrna_fused_1464	ENSG00000225750_nss%URS0000482033_9606_1%URS0000482033_9606_2%URS00009BD50E_9606%URS0001BCBE68_9606	yes
human_lncrna_fused_1465	URS00008BA94D_9606_1%URS00008BA94D_9606_2%URS0001BF50CC_9606	no
human_lncrna_fused_1466	URS000033B28E_9606_1%URS000033B28E_9606_2%URS0001BE5DA1_9606	no
human_lncrna_fused_1467	URS0000EB5C2B_9606%URS0001BD06F8_9606	no
human_lncrna_fused_1468	URS0001BCD2FB_9606	no
human_lncrna_fused_1469	URS000018DA55_9606_1%URS000018DA55_9606_2%URS00009B9223_9606%URS0001BE8477_9606%URS0001BF1824_9606	no
human_lncrna_fused_1470	URS0000D59C49_9606_1%URS0000D59C49_9606_2%URS0001BDB443_9606	no
human_lncrna_fused_1471	linc|3P|XLOC_002396|TCONS_00015494:0.135859|159AA|85AA|%URS000027A1EA_9606_1%URS000027A1EA_9606_2%URS000075B80C_9606%URS00008B5866_9606_1%URS00008B5866_9606_2%URS00009B1780_9606%URS0001BCB57D_9606%URS0001BF4FF4_9606%URS0001BF9466_9606%URS0001BF968A_9606	yes
human_lncrna_fused_1472	URS0000EA29F5_9606%URS0001BCC478_9606%URS0001BDEC19_9606	no
human_lncrna_fused_1473	URS00008BDA3C_9606_1%URS00008BDA3C_9606_2%URS0001BF9C8E_9606~T006742%URS0001BF4E58_9606	yes
human_lncrna_fused_1474	Hum_TCONS_00001629%URS00008B7974_9606_1%URS00008B7974_9606_2%URS00009C3F76_9606%URS0001BDF633_9606%URS0001BE0502_9606%URS0001BEBB38_9606	yes
human_lncrna_fused_1475	URS0001BD6887_9606	no
human_lncrna_fused_1476	URS00009ADE4F_9606%URS0001BE8F94_9606	no
human_lncrna_fused_1477	URS00008C1721_9606_1%URS00008C1721_9606_2	no
human_lncrna_fused_1478	blastnMacaque.Locus_188899_nss%URS0001BCEE93_9606	yes
human_lncrna_fused_1479	Hum_TCONS_00009530	yes
human_lncrna_fused_1480	URS0001BCCBAB_9606	no
human_lncrna_fused_1481	blastnMacaque.Locus_189866_nss%URS0001BF0CCE_9606	yes
human_lncrna_fused_1482	URS0001BD03C3_9606	no
human_lncrna_fused_1483	LongAUGORFlinc|3P|XLOC_002397|TCONS_00015495:0.159119|225AA|183AA|%URS0001BEFB90_9606	yes
human_lncrna_fused_1484	ENSG00000228176_nss%URS00001DC807_9606_1%URS00001DC807_9606_2%URS00009B7BCC_9606%URS0001BF690A_9606	yes
human_lncrna_fused_1485	URS00008B9E90_9606_1%URS00008B9E90_9606_2	no
human_lncrna_fused_1486	URS0001BCDFC2_9606	no
human_lncrna_fused_1487	URS0000BC4BA8_9606_1%URS0000BC4BA8_9606_2%URS0000E9AA0E_9606%URS0001BCC1F8_9606%URS0001BDCAFD_9606%URS0001BE83DF_9606%URS0001BF3423_9606	no
human_lncrna_fused_1488	Hum_TCONS_00001633	yes
human_lncrna_fused_1489	URS00008B6F82_9606_1%URS00008B6F82_9606_2%URS00008BD24D_9606_1%URS00008BD24D_9606_2%URS0001BD44C9_9606%URS0001BDC939_9606	no
human_lncrna_fused_1490	URS0001BD643C_9606	no
human_lncrna_fused_1491	blastnGorilla.Locus_61664_nss	yes
human_lncrna_fused_1492	blastnMacaque.Locus_190272_nss%URS0000EBBCF0_9606_1%URS0000EBBCF0_9606_2	yes
human_lncrna_fused_1493	blastnMacaque.Locus_190911_nss%URS0001BF28D0_9606	yes
human_lncrna_fused_1494	URS0000EB5F64_9606%URS0001BE7184_9606%URS0001BF7E7D_9606	no
human_lncrna_fused_1495	URS00008C031B_9606_1%URS00008C031B_9606_2	no
human_lncrna_fused_1496	URS00008BC8D8_9606_1%URS00008BC8D8_9606_2%URS0001BD2B99_9606	no
human_lncrna_fused_1497	URS0001BCCE19_9606	no
human_lncrna_fused_1498	URS0000EBEC53_9606%URS0001BDF104_9606	no
human_lncrna_fused_1499	URS0001BD8FA0_9606	no
human_lncrna_fused_1500	URS0000EAC851_9606%URS0001BD7709_9606%URS0001BE8A78_9606	no
human_lncrna_fused_1501	Locus_118499_nss%URS00008B6816_9606_1%URS00008B6816_9606_2%URS00008B8090_9606_1%URS00008B8090_9606_2%URS00008BA333_9606_1%URS00008BA333_9606_2%URS00009B6721_9606%URS0001BD4D12_9606%URS0001BEB1F4_9606%URS0001BEE748_9606%URS0001BF372B_9606	yes
human_lncrna_fused_1502	ENSG00000233399_nss%Hum_TCONS_00009534%URS00002CB64A_9606_1%URS00002CB64A_9606_2%URS000075A653_9606%URS00008B422D_9606_1%URS00008B422D_9606_2%URS00008BB81B_9606_1%URS00008BB81B_9606_2%URS00009B7105_9606%URS0001BCF79D_9606%URS0001BDD2F6_9606%URS0001BE539C_9606%URS0001BE60D6_9606%URS0001BE6D15_9606%URS0001BF7CC0_9606%URS0001BF8157_9606	yes
human_lncrna_fused_1503	URS0001BF6713_9606	no
human_lncrna_fused_1504	URS0000EB2302_9606%URS0001BCCC5C_9606%URS0001BE56A8_9606	no
human_lncrna_fused_1505	URS0000EBC7C6_9606%URS0001BE8210_9606%URS0001BF3703_9606	no
human_lncrna_fused_1506	URS0001BD5359_9606	no
human_lncrna_fused_1507	URS0000D59333_9606_1%URS0000D59333_9606_2	no
human_lncrna_fused_1508	URS0000D5DA1F_9606_1%URS0000D5DA1F_9606_2%URS0001BCE0E8_9606%URS0001BCF1A3_9606%URS0001BEF119_9606	no
human_lncrna_fused_1509	URS0000EB281A_9606%URS0001BD9A20_9606	no
human_lncrna_fused_1510	URS0001A04627_9606	no
human_lncrna_fused_1511	URS0001BF0E8D_9606	no
human_lncrna_fused_1512	URS0000416D5B_9606_1%URS0000416D5B_9606_2%URS00008B9286_9606_1%URS00008B9286_9606_2%URS0001BD4E5D_9606%URS0001BDB7AB_9606	no
human_lncrna_fused_1513	linc|3P|XLOC_002406|TCONS_00015513:0.421271|92AA|88AA|%URS0000EA0B49_9606%URS0001BCC65D_9606%URS0001BD71BC_9606%URS0001BD74EE_9606%URS0001BDFD12_9606%URS0001BE4B13_9606%URS0001BEAE7E_9606	yes
human_lncrna_fused_1514	URS00008B5AF2_9606_1%URS00008B5AF2_9606_2%URS0001BEE969_9606	no
human_lncrna_fused_1515	URS00008B39B7_9606_1%URS00008B39B7_9606_2%URS0001BF8696_9606	no
human_lncrna_fused_1516	URS00019D2BDF_9606	no
human_lncrna_fused_1517	URS00008B3437_9606_1%URS00008B3437_9606_2%URS0001BF7200_9606	no
human_lncrna_fused_1518	URS0001BF89E2_9606	no
human_lncrna_fused_1519	blastnMacaque.Locus_187517_nss%URS0000EAD9EF_9606%URS0001BDD521_9606%URS0001BF8B3D_9606%URS0001BF8FE6_9606	yes
human_lncrna_fused_1520	URS0000EA9E28_9606%URS0001BD49F9_9606	no
human_lncrna_fused_1521	URS0000EA7EB8_9606%URS0001BD3E4A_9606%URS0001BDFDC7_9606%URS0001BE4D0F_9606	no
human_lncrna_fused_1522	URS0001BE5813_9606	no
human_lncrna_fused_1523	URS0001BEC521_9606	no
human_lncrna_fused_1524	URS0000EB48F6_9606%URS0001BD6D32_9606%URS0001BEA9B3_9606%URS0001BEF101_9606	no
human_lncrna_fused_1525	URS0001BDBB1C_9606	no
human_lncrna_fused_1526	URS00000B93EE_9606_1%URS00000B93EE_9606_2%URS00009B2D5C_9606%URS00009B62A4_9606%URS0001BD9178_9606%URS0001BF4CA3_9606	no
human_lncrna_fused_1527	URS00000FE6F2_9606_1%URS00000FE6F2_9606_2%URS0001BEFF6A_9606	no
human_lncrna_fused_1528	URS0000E9DE53_9606	no
human_lncrna_fused_1529	URS0001BE2EA7_9606	no
human_lncrna_fused_1530	URS0001BE6BD7_9606%URS0001BE77AF_9606	no
human_lncrna_fused_1531	URS0000EB67ED_9606%URS0001BE7837_9606	no
human_lncrna_fused_1532	URS0001BCD167_9606%URS0001BD380B_9606%URS0001BD6242_9606	no
human_lncrna_fused_1533	URS0001BF34EB_9606	no
human_lncrna_fused_1534	URS0001BD9D3D_9606	no
human_lncrna_fused_1535	URS00008B4534_9606_1%URS00008B4534_9606_2%URS0001BD4D01_9606	no
human_lncrna_fused_1536	URS0000EAB849_9606%URS0001BEABC8_9606%URS0001BF606C_9606	no
human_lncrna_fused_1537	URS0000EB1F6F_9606%URS0001BD9D54_9606%URS0001BDB9E5_9606%URS0001BDCB90_9606%URS0001BF0556_9606%URS0001BF6F1E_9606	no
human_lncrna_fused_1538	URS00008B20CD_9606_1%URS00008B20CD_9606_2%URS00008BE201_9606_1%URS00008BE201_9606_2%URS00008BF93C_9606_1%URS00008BF93C_9606_2%URS0001BD077E_9606%URS0001BD9978_9606%URS0001BE176B_9606	no
human_lncrna_fused_1539	URS0001BDC5A9_9606	no
human_lncrna_fused_1540	URS00008BC817_9606_1%URS00008BC817_9606_2%URS0001BEFDB7_9606	no
human_lncrna_fused_1541	URS0000E92122_9606%URS0001BCFE8F_9606%URS0001BD7ECD_9606%URS0001BF0023_9606%URS0001BF19EB_9606%URS0001BF7C63_9606	no
human_lncrna_fused_1542	Hum_TCONS_00009538%Hum_TCONS_00009539%Hum_TCONS_00009540%Hum_TCONS_00009541%Hum_TCONS_00009542%linc|3P|XLOC_002409|TCONS_00015517:0.245655|86AA|73AA|%URS00008B3651_9606_1%URS00008B3651_9606_2%URS00008BAFE6_9606_1%URS00008BAFE6_9606_2%URS0001BCAFFE_9606	yes
human_lncrna_fused_1543	ENSG00000186056_ss%Hum_TCONS_00001644%Hum_TCONS_00001645%URS00000A4939_9606%URS0000298EAA_9606%URS0000441D3B_9606%URS0000556D7F_9606_1%URS0000556D7F_9606_2%URS000075AA67_9606%URS00008C1A03_9606%URS00008C29D5_9606%URS00009B6CD2_9606%URS0000DBA0B8_9606	yes
human_lncrna_fused_1544	URS00008BC4BE_9606%URS0001BF6A02_9606	no
human_lncrna_fused_1545	Hum_TCONS_00001646	yes
human_lncrna_fused_1546	URS0001BE2A94_9606	no
human_lncrna_fused_1547	URS0000EF1342_9606%URS00021060F3_9606	no
human_lncrna_fused_1548	URS0001BDAB32_9606	no
human_lncrna_fused_1549	URS0001BE81B5_9606%URS0001BFA6B1_9606	no
human_lncrna_fused_1550	URS00008B670B_9606_1%URS00008B670B_9606_2%URS0001BF0435_9606	no
human_lncrna_fused_1551	URS0000EBE7CE_9606%URS0001BDCC50_9606	no
human_lncrna_fused_1552	URS0001BDD5F7_9606	no
human_lncrna_fused_1553	ENSG00000229607_nss%URS0000489CF8_9606_1%URS0000489CF8_9606_2%URS00009AD921_9606%URS0001BD7BD2_9606	yes
human_lncrna_fused_1554	ENSG00000223382_ENST00000430320%ENSG00000223382_ENST00000438790%ENSG00000223382_ENST00000634319%ENSG00000223382_ENST00000634587%ENSG00000223382_ENST00000634980%ENSG00000223382_ENST00000635009%ENSG00000223382_ENST00000635044%ENSG00000223382_ENST00000635288%ENSG00000223382_ENST00000635357%ENSG00000223382_ENST00000658212%ENSG00000223382_ENST00000659416%ENSG00000223382_ENST00000659931%ENSG00000223382…	yes
human_lncrna_fused_1555	URS0001BCE57D_9606	no
human_lncrna_fused_1556	Hum_TCONS_00009551%Hum_TCONS_00009552	yes
human_lncrna_fused_1557	URS00006B8940_9606_1%URS00006B8940_9606_2	no
human_lncrna_fused_1558	URS000024B9C5_9606_1%URS000024B9C5_9606_2%URS0001BE3F28_9606	no
human_lncrna_fused_1559	Locus_118857_nss%URS00008B4968_9606_1%URS00008B4968_9606_2%URS00008B6907_9606_1%URS00008B6907_9606_2%URS00009BD883_9606%URS0001BED6C1_9606	yes
human_lncrna_fused_1560	URS0001BF0361_9606	no
human_lncrna_fused_1561	URS0001BED001_9606	no
human_lncrna_fused_1562	URS00008B2FAF_9606_1%URS00008B2FAF_9606_2%URS0001BE3805_9606	no
human_lncrna_fused_1563	URS00008B3930_9606_1%URS00008B3930_9606_2	no
human_lncrna_fused_1564	Hum_TCONS_00009572%URS00008B4517_9606_1%URS00008B4517_9606_2	yes
human_lncrna_fused_1565	URS00008BEABC_9606_1%URS00008BEABC_9606_2%URS0001BD5821_9606	no
human_lncrna_fused_1566	URS0000D5A40D_9606_1%URS0000D5A40D_9606_2%URS0001BF229C_9606	no
human_lncrna_fused_1567	URS0001BDBD14_9606%URS0001BF4637_9606	no
human_lncrna_fused_1568	URS0000D5AA61_9606_1%URS0000D5AA61_9606_2%URS0001BD50CB_9606	no
human_lncrna_fused_1569	Locus_118660_nss%URS0001BF99D4_9606	yes
human_lncrna_fused_1570	URS0000D58353_9606_1%URS0000D58353_9606_2%URS0000D58C10_9606_1%URS0000D58C10_9606_2%URS0000D5BDAE_9606_1%URS0000D5BDAE_9606_2%URS0001BE6975_9606%URS0001BEC3E8_9606	no
human_lncrna_fused_1571	URS00008BE1EF_9606_1%URS00008BE1EF_9606_2%URS0001BCFCBE_9606%URS0001BDDE5D_9606	no
human_lncrna_fused_1572	URS00008B827D_9606_1%URS00008B827D_9606_2%URS0001BF37A5_9606	no
human_lncrna_fused_1573	Hum_TCONS_00001666%Hum_TCONS_00001667	yes
human_lncrna_fused_1574	URS00008B25C3_9606_1%URS00008B25C3_9606_2%URS0001BE7F5D_9606	no
human_lncrna_fused_1575	URS0001BF0C89_9606%URS0001BFA660_9606	no
human_lncrna_fused_1576	URS0001BF8188_9606	no
human_lncrna_fused_1577	URS0001BEF553_9606	no
human_lncrna_fused_1578	URS0001BE127E_9606	no
human_lncrna_fused_1579	URS00008BACDA_9606_1%URS00008BACDA_9606_2%URS0001BD5A56_9606	no
human_lncrna_fused_1580	URS0001BE7B7E_9606	no
human_lncrna_fused_1581	URS00008B36C2_9606_1%URS00008B36C2_9606_2%URS00009C356E_9606%URS0000E92232_9606%URS0001BD3AC5_9606%URS0001BE8CB7_9606%URS0001BF58FC_9606	no
human_lncrna_fused_1582	URS0001BD840A_9606	no
human_lncrna_fused_1583	URS0001BE8860_9606	no
human_lncrna_fused_1584	URS00019C850A_9606_3	no
human_lncrna_fused_1585	Hum_TCONS_00001670%Hum_TCONS_00001671%Hum_TCONS_00001672%Hum_TCONS_00001673%URS00002990F1_9606_1%URS00002990F1_9606_2%URS000038348F_9606_1%URS000038348F_9606_2%URS000056F2F3_9606_1%URS000056F2F3_9606_2%URS00008BCA61_9606_1%URS00008BCA61_9606_2%URS0000D5796C_9606_1%URS0000D5796C_9606_2%URS0000D5918B_9606_1%URS0000D5918B_9606_2%URS0000D5AA7C_9606_1%URS0000D5AA7C_9606_2%URS0000D5B1D0_9606_1%URS0000D…	yes
human_lncrna_fused_1586	URS000076A86C_9606_1%URS000076A86C_9606_2%URS0001BD6C57_9606	no
human_lncrna_fused_1587	URS0000D58BDF_9606_1%URS0000D58BDF_9606_2	no
human_lncrna_fused_1588	URS0001BD5952_9606	no
human_lncrna_fused_1589	Hum_TCONS_00009588%Hum_TCONS_00009589%Hum_TCONS_00009590%Hum_TCONS_00009591%URS00003F2E43_9606_1%URS00003F2E43_9606_2%URS00009AFE16_9606%URS0000D59365_9606_1%URS0000D59365_9606_2%URS0000D5A8A6_9606_1%URS0000D5A8A6_9606_2%URS0000D5ADF4_9606_1%URS0000D5ADF4_9606_2%URS0000D5D54D_9606_1%URS0000D5D54D_9606_2%URS0000D5E156_9606_1%URS0000D5E156_9606_2%URS0000EF3596_9606%URS0001BCB9E4_9606%URS0001BCBEE7_…	yes
human_lncrna_fused_1590	URS00008B42C2_9606_1%URS00008B42C2_9606_2%URS0001BD8B63_9606	no
human_lncrna_fused_1591	URS00000593FD_9606%URS0001BF30FA_9606	no
human_lncrna_fused_1592	Hum_TCONS_00001685%Hum_TCONS_00001686%Hum_TCONS_00001687%URS0000020E2D_9606_1%URS0000020E2D_9606_2%URS000009A2A5_9606%URS000009A2F3_9606%URS000009F659_9606%URS0000154DC4_9606%URS00001BA809_9606%URS00001F847A_9606%URS00003292A0_9606%URS00003733A5_9606%URS000038D665_9606%URS00003BE5B2_9606_1%URS00003BE5B2_9606_2%URS00003E79E6_9606%URS0000412244_9606%URS000049D829_9606%URS00004E0AED_9606%URS0000508F…	yes
human_lncrna_fused_1593	URS00008B85B6_9606_1%URS00008B85B6_9606_2%URS0001BDD11A_9606	no
human_lncrna_fused_1594	URS0001BD6097_9606	no
human_lncrna_fused_1595	Hum_TCONS_00001690	yes
human_lncrna_fused_1596	URS0000D5AA63_9606_1%URS0000D5AA63_9606_2%URS0000D5B805_9606_1%URS0000D5B805_9606_2%URS0001BCA80F_9606%URS0001BD9E8D_9606%URS0001BDE731_9606%URS0001BE0B98_9606	no
human_lncrna_fused_1597	URS0000D5705A_9606_1%URS0000D5705A_9606_2	no
human_lncrna_fused_1598	blastnMouse.ENSMUSG00000085389_nss%blastnMouse.ENSMUSG00000085389_ss%URS0000EBE10F_9606	yes
human_lncrna_fused_1599	ENSG00000254545_ss%URS000032E61B_9606%URS00009B0109_9606_1%URS00009B0109_9606_2	yes
human_lncrna_fused_1600	URS0001BF9B6A_9606	no
human_lncrna_fused_1601	URS0001BDF4B2_9606	no
human_lncrna_fused_1602	Hum_TCONS_00009633%URS0001BCCA44_9606%URS0001BD26B6_9606%URS0001BEAFC9_9606%URS0001BF3843_9606	yes
human_lncrna_fused_1603	T007179	yes
human_lncrna_fused_1604	ENSG00000203620_nss%URS00001BACCA_9606_1%URS00001BACCA_9606_2%URS00009C113D_9606%URS0001BF3EF0_9606	yes
human_lncrna_fused_1605	URS0000095D29_9606_1%URS0000095D29_9606_2%URS0001BD52BB_9606	no
human_lncrna_fused_1606	URS0001BFA9D8_9606	no
human_lncrna_fused_1607	URS0001BCB0E1_9606	no
human_lncrna_fused_1608	URS0001BE2A14_9606	no
human_lncrna_fused_1609	URS0000D576DE_9606_1%URS0000D576DE_9606_2%URS0001BE33F5_9606	no
human_lncrna_fused_1610	URS0000BD9412_9606_1%URS0000BD9412_9606_2	no
human_lncrna_fused_1611	URS0001BE8CDC_9606	no
human_lncrna_fused_1612	URS0001BED4D5_9606	no
human_lncrna_fused_1613	URS0000D5E0AC_9606_1%URS0000D5E0AC_9606_2%URS0001BF6254_9606%URS0001BF94E5_9606	no
human_lncrna_fused_1614	URS00002725A6_9606_1%URS00002725A6_9606_2	no
human_lncrna_fused_1615	URS00008B9FBA_9606_1%URS00008B9FBA_9606_2%URS0001BCB0F5_9606	no
human_lncrna_fused_1616	URS0001BF1348_9606	no
human_lncrna_fused_1617	URS0001BDEE0F_9606	no
human_lncrna_fused_1618	URS0000D5ACA9_9606_1%URS0000D5ACA9_9606_2	no
human_lncrna_fused_1619	URS00008B7997_9606_1%URS00008B7997_9606_2%URS0001BEE433_9606	no
human_lncrna_fused_1620	URS00008B9E48_9606_1%URS00008B9E48_9606_2%URS0001BF80E5_9606	no
human_lncrna_fused_1621	URS0001BEDC80_9606	no
human_lncrna_fused_1622	URS0000D59540_9606_1%URS0000D59540_9606_2%URS0001BD7E1D_9606	no
human_lncrna_fused_1623	URS0000E96662_9606	no
human_lncrna_fused_1624	URS00008B9814_9606_1%URS00008B9814_9606_2%URS00008BB192_9606_1%URS00008BB192_9606_2%URS00008BF7DB_9606_1%URS00008BF7DB_9606_2%URS00008C0AB9_9606_1%URS00008C0AB9_9606_2%URS00008C1306_9606_1%URS00008C1306_9606_2%URS00008C2A4C_9606_1%URS00008C2A4C_9606_2%URS00008C39A4_9606_1%URS00008C39A4_9606_2%URS00008C4037_9606_1%URS00008C4037_9606_2%URS00008C40D7_9606_1%URS00008C40D7_9606_2%URS00009B4065_9606_1%…	no
human_lncrna_fused_1625	URS00008BF5EC_9606_1%URS00008BF5EC_9606_2%URS0001BD41E8_9606	no
human_lncrna_fused_1626	URS0000D580B2_9606_1%URS0000D580B2_9606_2	no
human_lncrna_fused_1627	URS0001BEB234_9606	no
human_lncrna_fused_1628	URS00008B3D8B_9606_1%URS00008B3D8B_9606_2	no
human_lncrna_fused_1629	URS0000E9D5E1_9606_1%URS0000E9D5E1_9606_2	no
human_lncrna_fused_1630	URS00001F692E_9606_1%URS00001F692E_9606_2%URS00009B5D84_9606%URS0001BCF392_9606%URS0001BF0BB9_9606	no
human_lncrna_fused_1631	Hum_TCONS_00001732%Hum_TCONS_00001733%URS0001BD992A_9606%URS0001BF143E_9606	yes
human_lncrna_fused_1632	URS0000D575DE_9606_1%URS0000D575DE_9606_2	no
human_lncrna_fused_1633	URS0001BE1033_9606	no
human_lncrna_fused_1634	URS00008B41BF_9606_1%URS00008B41BF_9606_2	no
human_lncrna_fused_1635	URS0001BE477B_9606	no
human_lncrna_fused_1636	URS00008BA1B2_9606_1%URS00008BA1B2_9606_2%URS0001BE26AA_9606	no
human_lncrna_fused_1637	URS0001BCA8F2_9606	no
human_lncrna_fused_1638	URS0001BFA754_9606	no
human_lncrna_fused_1639	URS0001BF5E17_9606	no
human_lncrna_fused_1640	URS0001BD5C9A_9606	no
human_lncrna_fused_1641	linc|3P|XLOC_002441|TCONS_00015805:0.247628|43AA|25AA|%URS000060DE5D_9606_1%URS000060DE5D_9606_2%URS00008BD8BC_9606_1%URS00008BD8BC_9606_2%URS0000D58F00_9606_1%URS0000D58F00_9606_2%URS0000D59640_9606_1%URS0000D59640_9606_2%URS0001BD345D_9606%URS0001BD6476_9606%URS0001BE647A_9606%URS0001BEACD7_9606%URS0001BEECEA_9606	yes
human_lncrna_fused_1642	URS0000D5D3CD_9606_1%URS0000D5D3CD_9606_2%URS0001BEE492_9606	no
human_lncrna_fused_1643	URS0001BEA64D_9606	no
human_lncrna_fused_1644	URS0000E9D967_9606%URS0001BE9444_9606	no
human_lncrna_fused_1645	URS0001BE73A4_9606	no
human_lncrna_fused_1646	URS00008B840F_9606_1%URS00008B840F_9606_2%URS0001BDAF0A_9606	no
human_lncrna_fused_1647	URS00008B3F05_9606_1%URS00008B3F05_9606_2%URS00009B1CD1_9606%URS0000EF62A3_9606%URS0001BEBE1A_9606	no
human_lncrna_fused_1648	URS0001BEEB94_9606	no
human_lncrna_fused_1649	URS0000E9819F_9606	no
human_lncrna_fused_1650	T007481%URS00008BF140_9606_1%URS00008BF140_9606_2%URS0001BDB37A_9606%URS0001BEEBB4_9606	yes
human_lncrna_fused_1651	URS0001BDC910_9606%URS0001BF5B5F_9606	no
human_lncrna_fused_1652	URS0001BE6A0D_9606	no
human_lncrna_fused_1653	URS0000D57405_9606_1%URS0000D57405_9606_2%URS0001BECD6C_9606	no
human_lncrna_fused_1654	Hum_TCONS_00001767%Hum_TCONS_00001768	yes
human_lncrna_fused_1655	URS00008B5A03_9606_1%URS00008B5A03_9606_2	no
human_lncrna_fused_1656	URS000017BC6B_9606%URS0001BCEDDE_9606	no
human_lncrna_fused_1657	URS0001BF6D31_9606	no
human_lncrna_fused_1658	LongAUGORFlinc|3P|XLOC_002448|TCONS_00015851:0.231393|185AA|118AA|	yes
human_lncrna_fused_1659	URS0001BD49BC_9606	no
human_lncrna_fused_1660	URS00008C01E5_9606_1%URS00008C01E5_9606_2%URS0001BF31FC_9606~Hum_TCONS_00001769%URS0001BD874C_9606	yes
human_lncrna_fused_1661	URS0001BD74BB_9606	no
human_lncrna_fused_1662	URS00008B3ED8_9606_1%URS00008B3ED8_9606_2%URS0001BF0C82_9606	no
human_lncrna_fused_1663	URS00008B2D6F_9606_1%URS00008B2D6F_9606_2%URS0001BDB8C9_9606	no
human_lncrna_fused_1664	URS00008B32E0_9606_1%URS00008B32E0_9606_2	no
human_lncrna_fused_1665	URS00009BDEF1_9606	no
human_lncrna_fused_1666	URS0001BF081C_9606	no
human_lncrna_fused_1667	URS00008BB4EF_9606_1%URS00008BB4EF_9606_2	no
human_lncrna_fused_1668	URS00008BAD01_9606_1%URS00008BAD01_9606_2%URS0001BCCED5_9606	no
human_lncrna_fused_1669	URS0001BDD329_9606	no
human_lncrna_fused_1670	URS0000BD10F8_9606_1%URS0000BD10F8_9606_2%URS0001BFA21E_9606	no
human_lncrna_fused_1671	URS00009B39D4_9606%URS0001BF5B91_9606	no
human_lncrna_fused_1672	URS0001BDE940_9606	no
human_lncrna_fused_1673	Hum_TCONS_00001791	yes
human_lncrna_fused_1674	Hum_TCONS_00001792%Hum_TCONS_00001793%Hum_TCONS_00001794%URS00003962FF_9606%URS000057CEB8_9606%URS00005E8C1F_9606_1%URS00005E8C1F_9606_2%URS00007D6301_9606_1%URS00007D6301_9606_2%URS00008118AC_9606%URS00008119CB_9606_1%URS00008119CB_9606_2%URS0000811A6E_9606_1%URS0000811A6E_9606_2%URS0000811B44_9606%URS0000811DA8_9606_1%URS0000811DA8_9606_2%URS0000811F13_9606%URS00008B89F5_9606_1%URS00008B89F5_96…	yes
human_lncrna_fused_1675	URS00007D7528_9606_1%URS00007D7528_9606_2%URS00007D905C_9606_1%URS00007D905C_9606_2%URS0001BEB2DD_9606%URS0001BED912_9606	no
human_lncrna_fused_1676	ENSG00000233246_nss%URS00002ADFF9_9606_1%URS00002ADFF9_9606_2%URS00009BBA00_9606%URS0000D5B9ED_9606_1%URS0000D5B9ED_9606_2%URS0001BF8CE8_9606	yes
human_lncrna_fused_1677	URS0000D597F2_9606_1%URS0000D597F2_9606_2	no
human_lncrna_fused_1678	URS0001BD232F_9606%URS0001BDF1F9_9606	no
human_lncrna_fused_1679	URS00008BB830_9606_1%URS00008BB830_9606_2%URS0001BDEF86_9606	no
human_lncrna_fused_1680	URS00019A3CD5_9606_3	no
human_lncrna_fused_1681	URS00008BD965_9606_1%URS00008BD965_9606_2	no
human_lncrna_fused_1682	URS0001BCC434_9606%URS0001BD6BCC_9606%URS0001BDBB81_9606%URS0001BDCA55_9606%URS0001BE0EC1_9606%URS0001BE1676_9606%URS0001BE81B2_9606%URS0001BF1A80_9606	no
human_lncrna_fused_1683	URS0000D5D117_9606_1%URS0000D5D117_9606_2%URS0001F2926E_9606	no
human_lncrna_fused_1684	URS00008BCCC2_9606_1%URS00008BCCC2_9606_2	no
human_lncrna_fused_1685	URS0000EB0EF2_9606%URS0001BDB8FE_9606%URS0001BE1511_9606%URS0001BE2A5B_9606	no
human_lncrna_fused_1686	URS0001BD48F5_9606%URS0001BEC020_9606	no
human_lncrna_fused_1687	URS0001BD5F2E_9606	no
human_lncrna_fused_1688	URS0001BF038B_9606	no
human_lncrna_fused_1689	URS0001BD1FC3_9606%URS0001BEC787_9606	no
human_lncrna_fused_1690	URS0001BCD18D_9606%URS0001BE141C_9606%URS0001BF6CC4_9606	no
human_lncrna_fused_1691	URS0000EA8C94_9606	no
human_lncrna_fused_1692	Hum_TCONS_00001807%Hum_TCONS_00001808	yes
human_lncrna_fused_1693	URS000009A7BB_9606_1%URS000009A7BB_9606_2%URS0000115D57_9606_1%URS0000115D57_9606_2%URS00001DD09E_9606_1%URS00001DD09E_9606_2%URS00003E422A_9606_1%URS00003E422A_9606_2%URS00003FF210_9606_1%URS00003FF210_9606_2%URS000041C9D6_9606_1%URS000041C9D6_9606_2%URS000075D4C3_9606%URS00008B2E87_9606_1%URS00008B2E87_9606_2%URS00008B3B4D_9606_1%URS00008B3B4D_9606_2%URS00008B569A_9606_1%URS00008B569A_9606_2%UR…	no
human_lncrna_fused_1694	URS0000EB645C_9606%URS0001BD3D80_9606%URS0001BE9558_9606%URS0001BE99DF_9606	no
human_lncrna_fused_1695	URS0001BE5934_9606	no
human_lncrna_fused_1696	URS0000EAD9A8_9606	no
human_lncrna_fused_1697	URS0001BF16B0_9606	no
human_lncrna_fused_1698	blastnGorilla.Locus_56774_nss	yes
human_lncrna_fused_1699	URS00020453A1_9606_3	no
human_lncrna_fused_1700	URS00008BA305_9606_1%URS00008BA305_9606_2	no
human_lncrna_fused_1701	URS0001BD6020_9606	no
human_lncrna_fused_1702	URS00008B747C_9606_1%URS00008B747C_9606_2%URS00008BBA04_9606_1%URS00008BBA04_9606_2%URS0001BE0052_9606%URS0001BE4FE0_9606	no
human_lncrna_fused_1703	URS0000E99B6A_9606%URS0001BD8BC8_9606%URS0001BEE81F_9606	no
human_lncrna_fused_1704	URS0000EA1753_9606%URS0001BCEE80_9606%URS0001BD0E80_9606%URS0001BE1B55_9606%URS0001BE26E8_9606%URS0001BEC1BA_9606%URS0001BEC25B_9606%URS0001BF27FE_9606	no
human_lncrna_fused_1705	URS0001BEBB17_9606	no
human_lncrna_fused_1706	blastnGorilla.Locus_56924_nss	yes
human_lncrna_fused_1707	Locus_120071_nss%Locus_120791_nss%Locus_120855_nss%LocusReverse_58510_ss%URS00008BE437_9606_1%URS00008BE437_9606_2%URS00009B5B31_9606%URS00009B5B5B_9606%URS00009C1502_9606%URS0000D5775D_9606_1%URS0000D5775D_9606_2%URS0000D5BB60_9606_1%URS0000D5BB60_9606_2%URS0000D5C7C0_9606_1%URS0000D5C7C0_9606_2%URS0000D5D94D_9606_1%URS0000D5D94D_9606_2%URS0000EB1A7C_9606_1%URS0000EB1A7C_9606_2%URS0000EED247_960…	yes
human_lncrna_fused_1708	URS00008B7589_9606_1%URS00008B7589_9606_2%URS0001BDBFB2_9606	no
human_lncrna_fused_1709	URS0001BD88C5_9606	no
human_lncrna_fused_1710	URS0001BF9B25_9606	no
human_lncrna_fused_1711	URS0000E38A82_9606_1	no
human_lncrna_fused_1712	URS0001BCF5CD_9606	no
human_lncrna_fused_1713	Hum_TCONS_00001820	yes
human_lncrna_fused_1714	URS00008B6D2C_9606_1%URS00008B6D2C_9606_2	no
human_lncrna_fused_1715	URS0001BD0513_9606%URS0001BDDF78_9606%URS0001BE50EC_9606%URS0001BF65F6_9606%URS0001BF6672_9606	no
human_lncrna_fused_1716	URS0001BD60A0_9606	no
human_lncrna_fused_1717	URS00008B46DF_9606_1%URS00008B46DF_9606_2%URS0001BECD72_9606	no
human_lncrna_fused_1718	URS0000E9CE41_9606%URS0001BD3DB0_9606	no
human_lncrna_fused_1719	URS00008BC592_9606_1%URS00008BC592_9606_2%URS0001BDEB8C_9606	no
human_lncrna_fused_1720	LongAUGORFlinc|3P|XLOC_000451|TCONS_00002908:1.52732|159AA|117AA|%URS0001BCFE9B_9606	yes
human_lncrna_fused_1721	URS0000E92E9C_9606%URS0001BF4387_9606	no
human_lncrna_fused_1722	URS00008B4707_9606_1%URS00008B4707_9606_2%URS00008B709C_9606_1%URS00008B709C_9606_2%URS00008BE038_9606_1%URS00008BE038_9606_2%URS00008BE3CC_9606_1%URS00008BE3CC_9606_2%URS00008BED75_9606_1%URS00008BED75_9606_2%URS00008C03FF_9606_1%URS00008C03FF_9606_2%URS0001BCB765_9606%URS0001BD1632_9606%URS0001BE1DB7_9606%URS0001BE9203_9606	no
human_lncrna_fused_1723	URS00008B45E8_9606_1%URS00008B45E8_9606_2%URS0001BED398_9606	no
human_lncrna_fused_1724	URS00008B6A3A_9606_1%URS00008B6A3A_9606_2%URS0001BF90E9_9606	no
human_lncrna_fused_1725	URS00008BC552_9606_1%URS00008BC552_9606_2%URS0001BE4B14_9606	no
human_lncrna_fused_1726	URS00020453A1_9606_4	no
human_lncrna_fused_1727	URS00008BC474_9606_1%URS00008BC474_9606_2	no
human_lncrna_fused_1728	URS0001BF8F00_9606	no
human_lncrna_fused_1729	Hum_TCONS_00009807%Hum_TCONS_00009808%Hum_TCONS_00009809%URS00008B545A_9606_1%URS00008B545A_9606_2%URS00008B57EE_9606_1%URS00008B57EE_9606_2%URS00008C1666_9606_1%URS00008C1666_9606_2%URS00008C3732_9606_1%URS00008C3732_9606_2%URS00008C3992_9606_1%URS00008C3992_9606_2%URS0000BD0C35_9606_1%URS0000BD0C35_9606_2%URS0001BD4FB0_9606%URS0001BD6B87_9606%URS0001BDDB5D_9606%URS0001BE5751_9606%URS0001BEB763_…	yes
human_lncrna_fused_1730	URS00008B2BE5_9606_1%URS00008B2BE5_9606_2%URS0001BE4AF6_9606	no
human_lncrna_fused_1731	URS00008B929E_9606_1%URS00008B929E_9606_2%URS0001BD1B5A_9606	no
human_lncrna_fused_1732	URS00008BFD82_9606_1%URS00008BFD82_9606_2%URS0001BD8C75_9606	no
human_lncrna_fused_1733	URS0001BD704F_9606	no
human_lncrna_fused_1734	URS00008BEFBA_9606_1%URS00008BEFBA_9606_2%URS0001BF2361_9606	no
human_lncrna_fused_1735	URS0001BCBC9C_9606%URS0001BF264C_9606	no
human_lncrna_fused_1736	URS00008BBCD5_9606_1%URS00008BBCD5_9606_2	no
human_lncrna_fused_1737	URS00008BBADF_9606_1%URS00008BBADF_9606_2%URS0001BF9525_9606	no
human_lncrna_fused_1738	URS0001BD93E0_9606	no
human_lncrna_fused_1739	URS0001BDCE3F_9606	no
human_lncrna_fused_1740	URS0001BCB8B1_9606	no
human_lncrna_fused_1741	URS00008B2533_9606_1%URS00008B2533_9606_2	no
human_lncrna_fused_1742	URS00008B462B_9606_1%URS00008B462B_9606_2	no
human_lncrna_fused_1743	URS00002BF387_9606_1%URS00002BF387_9606_2%URS00003B3704_9606_1%URS00003B3704_9606_2%URS00009B7EA9_9606%URS0000D589AE_9606_1%URS0000D589AE_9606_2%URS0000D589F9_9606_1%URS0000D589F9_9606_2%URS0001BCF0E5_9606%URS0001BDD3B1_9606%URS0001BF5A86_9606%URS0001BFA61A_9606	no
human_lncrna_fused_1744	URS00008B8A16_9606_1%URS00008B8A16_9606_2%URS0001BD0072_9606	no
human_lncrna_fused_1745	URS00008BFC57_9606_1%URS00008BFC57_9606_2%URS0001BF637E_9606	no
human_lncrna_fused_1746	URS00008B3F2F_9606_1%URS00008B3F2F_9606_2%URS0001BDF580_9606	no
human_lncrna_fused_1747	URS00008B2AB0_9606_1%URS00008B2AB0_9606_2	no
human_lncrna_fused_1748	URS0000D5A26D_9606_1%URS0000D5A26D_9606_2	no
human_lncrna_fused_1749	URS00008BDD6B_9606_1%URS00008BDD6B_9606_2%URS0001BF8C04_9606	no
human_lncrna_fused_1750	URS00008BE683_9606_1%URS00008BE683_9606_2%URS0000EA13FD_9606%URS0001BE0259_9606%URS0001BE0C38_9606%URS0001BF0847_9606	no
human_lncrna_fused_1751	URS00008B8990_9606_1%URS00008B8990_9606_2%URS0001BD7E05_9606	no
human_lncrna_fused_1752	URS00008B5DC5_9606_1%URS00008B5DC5_9606_2%URS0001BCC377_9606	no
human_lncrna_fused_1753	URS00008BF5D9_9606_1%URS00008BF5D9_9606_2	no
human_lncrna_fused_1754	URS0001BE3317_9606	no
human_lncrna_fused_1755	URS00019E69A0_9606	no
human_lncrna_fused_1756	Hum_TCONS_00009830	yes
human_lncrna_fused_1757	Hum_TCONS_00009831	yes
human_lncrna_fused_1758	URS0000D5C2AA_9606_1%URS0000D5C2AA_9606_2%URS0001BE41A2_9606	no
human_lncrna_fused_1759	URS00008BF718_9606_1%URS00008BF718_9606_2	no
human_lncrna_fused_1760	Hum_TCONS_00009833	yes
human_lncrna_fused_1761	URS0000EF563E_9606	no
human_lncrna_fused_1762	URS0001BD3A17_9606	no
human_lncrna_fused_1763	URS0000620E7E_9606_1%URS0000620E7E_9606_2	no
human_lncrna_fused_1764	URS0001BCF1C3_9606	no
human_lncrna_fused_1765	URS0000E9A76B_9606%URS0001BE0558_9606%URS0001BF057B_9606%URS0001BF14E7_9606	no
human_lncrna_fused_1766	URS0001BF766B_9606	no
human_lncrna_fused_1767	Hum_TCONS_00009835%URS00004338FD_9606_1%URS00004338FD_9606_2%URS0001BED6BE_9606	yes
human_lncrna_fused_1768	blastnMouse.ENSMUSG00000087394_ss%URS0000EBA84D_9606	yes
human_lncrna_fused_1769	URS00008B636C_9606_1%URS00008B636C_9606_2	no
human_lncrna_fused_1770	URS00008BD69E_9606_1%URS00008BD69E_9606_2%URS0001BEA908_9606	no
human_lncrna_fused_1771	URS0001A0EC6E_9606	no
human_lncrna_fused_1772	URS00008C3E68_9606_1%URS00008C3E68_9606_2%URS0001BEA0A6_9606	no
human_lncrna_fused_1773	URS0001BCED0A_9606%URS0001BF438C_9606	no
human_lncrna_fused_1774	URS0000E9111B_9606%URS0001BCBE8D_9606%URS0001BE3816_9606	no
human_lncrna_fused_1775	URS0000D5D619_9606_1%URS0000D5D619_9606_2%URS0001BD508F_9606	no
human_lncrna_fused_1776	URS00008B7B1C_9606_1%URS00008B7B1C_9606_2%URS0001BE676A_9606	no
human_lncrna_fused_1777	URS0001BF4C7E_9606	no
human_lncrna_fused_1778	URS0000EF02F3_9606	no
human_lncrna_fused_1779	Hum_TCONS_00001921%URS0000D5734D_9606_1%URS0000D5734D_9606_2%URS0000D57BC6_9606_1%URS0000D57BC6_9606_2%URS0000D586D9_9606_1%URS0000D586D9_9606_2%URS0000D5CBB7_9606_1%URS0000D5CBB7_9606_2%URS0000EA0B86_9606_1%URS0000EA0B86_9606_2%URS0001BD3410_9606%URS0001BEB288_9606%URS0001BF39E1_9606	yes
human_lncrna_fused_1780	URS0000D5768F_9606_1%URS0000D5768F_9606_2%URS0000D5C721_9606_1%URS0000D5C721_9606_2%URS0001BDF2F0_9606	no
human_lncrna_fused_1781	URS0001BCBFC8_9606	no
human_lncrna_fused_1782	URS0000D5D3B3_9606_1%URS0000D5D3B3_9606_2%URS0001BDB95F_9606	no
human_lncrna_fused_1783	URS0001BE840A_9606	no
human_lncrna_fused_1784	URS0001A0B2AA_9606%URS0001BCD369_9606%URS0001BF2776_9606	no
human_lncrna_fused_1785	URS0001BDB3D9_9606	no
human_lncrna_fused_1786	URS0000EA36AB_9606%URS0001BEF0F8_9606	no
human_lncrna_fused_1787	URS0001BD427E_9606%URS0001BD8581_9606%URS0001BF3368_9606	no
human_lncrna_fused_1788	URS00008BB3D9_9606_1%URS00008BB3D9_9606_2%URS0001BD4A26_9606%URS0001BFA035_9606	no
human_lncrna_fused_1789	LongAUGORFlinc|3P|XLOC_000468|TCONS_00003053:0.221088|175AA|118AA|%URS00008B4FCD_9606_1%URS00008B4FCD_9606_2	yes
human_lncrna_fused_1790	URS0000D5BD26_9606_1%URS0000D5BD26_9606_2	no
human_lncrna_fused_1791	URS0000D5DA7F_9606_1%URS0000D5DA7F_9606_2%URS0001BD2E34_9606%URS0001BDB610_9606	no
human_lncrna_fused_1792	URS0000EA7EFE_9606%URS0001BCD28C_9606%URS0001BCEC1F_9606	no
human_lncrna_fused_1793	URS00008B7DFE_9606_1%URS00008B7DFE_9606_2	no
human_lncrna_fused_1794	URS0000EAF11F_9606%URS0001BD2A3D_9606%URS0001BDF95D_9606%URS0001BFA1A1_9606	no
human_lncrna_fused_1795	URS0000BC4D07_9606_1%URS0000BC4D07_9606_2%URS0001BD32DE_9606%URS0001BDBAD9_9606%URS0001BEC11A_9606	no
human_lncrna_fused_1796	URS0001BD4AB0_9606	no
human_lncrna_fused_1797	URS00008BFD5B_9606_1%URS00008BFD5B_9606_2	no
human_lncrna_fused_1798	Locus_119473_nss%URS0001BE622C_9606%URS0001BED6AB_9606%URS0001BF0022_9606	yes
human_lncrna_fused_1799	URS0001BF62E6_9606	no
human_lncrna_fused_1800	blastnGorilla.Locus_61044_nss%URS0001BDCCAA_9606	yes
human_lncrna_fused_1801	URS0001BE158E_9606	no
human_lncrna_fused_1802	URS0001BF3A2C_9606	no
human_lncrna_fused_1803	URS0000EB4895_9606%URS0001BCE895_9606	no
human_lncrna_fused_1804	URS0001A0B0A1_9606	no
human_lncrna_fused_1805	URS0001BD7A54_9606	no
human_lncrna_fused_1806	URS0000BD9558_9606_1%URS0000BD9558_9606_2	no
human_lncrna_fused_1807	ENSG00000234481_nss%ENSG00000234481_ss%Hum_TCONS_00001927%Hum_TCONS_00001928%URS00004532B7_9606_1%URS00004532B7_9606_2%URS00008C2C76_9606_1%URS00008C2C76_9606_2%URS00009AEC95_9606%URS0000EF397B_9606%URS0001BCBA12_9606%URS0001BF55D4_9606	yes
human_lncrna_fused_1808	Hum_TCONS_00001926	yes
human_lncrna_fused_1809	URS00008BE9E3_9606_1%URS00008BE9E3_9606_2%URS0001BD3E0A_9606	no
human_lncrna_fused_1810	blastnMacaque.Locus_191356_nss%URS0001BF0CF5_9606	yes
human_lncrna_fused_1811	Locus_118980_nss%URS0000BDE04C_9606_1%URS0000BDE04C_9606_2%URS0000EA8446_9606%URS0001BD69E8_9606%URS0001BE85E0_9606%URS0001BEF297_9606	yes
human_lncrna_fused_1812	linc|3P|XLOC_002477|TCONS_00016156:0.167505|67AA|66AA|	yes
human_lncrna_fused_1813	ENSG00000223944_nss%Hum_TCONS_00009873%Hum_TCONS_00009874%Hum_TCONS_00009875%URS00005BB09E_9606_1%URS00005BB09E_9606_2%URS00009B90A6_9606%URS0000EECDCC_9606%URS0000EF6598_9606%URS0001BCB352_9606%URS0001BD0CD3_9606%URS0001BD7251_9606%URS0001BDAD46_9606%URS0001BDCBFF_9606%URS0001BE4343_9606%URS0001BE49A7_9606%URS0001BE555E_9606%URS0001BE5E35_9606%URS0001BEB0EB_9606%URS0001BEFAEF_9606%URS0001BF33B9_…	yes
human_lncrna_fused_1814	URS0001BF44FE_9606	no
human_lncrna_fused_1815	URS0001BD1308_9606	no
human_lncrna_fused_1816	URS0001BECF64_9606	no
human_lncrna_fused_1817	URS00008B41EE_9606_1%URS00008B41EE_9606_2%URS0001BDAF33_9606	no
human_lncrna_fused_1818	blastnMacaque.Locus_192578_nss%URS0001BE3C06_9606	yes
human_lncrna_fused_1819	URS00008B46A8_9606_1%URS00008B46A8_9606_2	no
human_lncrna_fused_1820	URS0001BCB2E4_9606%URS0001BCF0AA_9606%URS0001BDA779_9606	no
human_lncrna_fused_1821	blastnMacaque.Locus_188261_nss%URS0001BE05B4_9606	yes
human_lncrna_fused_1822	URS0000D58AA7_9606_1%URS0000D58AA7_9606_2%URS0001BD607D_9606	no
human_lncrna_fused_1823	URS00008B56AF_9606_1%URS00008B56AF_9606_2%URS0001BEA1C3_9606	no
human_lncrna_fused_1824	URS00008BA8FB_9606_1%URS00008BA8FB_9606_2%URS0001BE96F7_9606	no
human_lncrna_fused_1825	URS0000D5B076_9606_1%URS0000D5B076_9606_2~URS0001BF1450_9606~ENSG00000233621_ENST00000424989%ENSG00000233621_ENST00000668045%ENST00000424989.1%linc|3P|XLOC_002480|TCONS_00016162:1.0278|109AA|80AA|%URS00004AFD09_9606_1%URS00004AFD09_9606_2%URS000075ABAD_9606%URS00008B2198_9606_1%URS00008B2198_9606_2%URS00008B2F6B_9606_1%URS00008B2F6B_9606_2%URS00008B5B73_9606_1%URS00008B5B73_9606_2%URS00008BAE34_9…	yes
human_lncrna_fused_1826	URS00020453A1_9606_5	no
human_lncrna_fused_1827	URS0001BDB86D_9606	no
human_lncrna_fused_1828	blastnMouse.Locus_111387_nss	yes
human_lncrna_fused_1829	blastnMouse.Locus_111056_nss%blastnMouse.LocusForward_103007_ss	yes
human_lncrna_fused_1830	URS00008B9301_9606_1%URS00008B9301_9606_2%URS0001BF0D72_9606	no
human_lncrna_fused_1831	URS0000D5A1F5_9606_1%URS0000D5A1F5_9606_2%URS0000D5A803_9606_1%URS0000D5A803_9606_2%URS0000D5BAC5_9606_1%URS0000D5BAC5_9606_2%URS0000D5DCB5_9606_1%URS0000D5DCB5_9606_2%URS0001BCC310_9606%URS0001BD15CE_9606%URS0001BEC1EE_9606	no
human_lncrna_fused_1832	URS0000D5CE94_9606_1%URS0000D5CE94_9606_2%URS0001BD94DB_9606	no
human_lncrna_fused_1833	URS0001BD2B6B_9606	no
human_lncrna_fused_1834	URS00008BE734_9606_1%URS00008BE734_9606_2	no
human_lncrna_fused_1835	URS00008C1B1B_9606_1%URS00008C1B1B_9606_2%URS00009B436A_9606_1%URS00009B436A_9606_2	no
human_lncrna_fused_1836	URS0001BD66BA_9606	no
human_lncrna_fused_1837	Hum_TCONS_00001941%URS00009B69EA_9606%URS0000BD5594_9606_1%URS0000BD5594_9606_2	yes
human_lncrna_fused_1838	URS00008B74F7_9606_1%URS00008B74F7_9606_2%URS0001BF54CE_9606	no
human_lncrna_fused_1839	Hum_TCONS_00001942%URS0001BCCD4F_9606%URS0001BDEBD7_9606%URS0001BE6549_9606%URS0001BF117C_9606	yes
human_lncrna_fused_1840	URS0001BD9207_9606%URS0001BF98E2_9606	no
human_lncrna_fused_1841	Hum_TCONS_00009900	yes
human_lncrna_fused_1842	URS0001BD8353_9606	no
human_lncrna_fused_1843	URS00008BECD3_9606_1%URS00008BECD3_9606_2%URS0001BF811C_9606	no
human_lncrna_fused_1844	URS00008B9D2E_9606_1%URS00008B9D2E_9606_2%URS0001BEF577_9606	no
human_lncrna_fused_1845	URS00002FF057_9606_1%URS00002FF057_9606_2%URS0000D58394_9606_1%URS0000D58394_9606_2%URS0000EB7DDA_9606%URS0001BE1DE4_9606	no
human_lncrna_fused_1846	URS00008BF49E_9606_1%URS00008BF49E_9606_2%URS0001BDFDFE_9606	no
human_lncrna_fused_1847	URS0000E9B34E_9606%URS0001BD55BE_9606%URS0001BDF962_9606	no
human_lncrna_fused_1848	URS0001BD25E4_9606%URS0001BE33E7_9606%URS0001BE9B71_9606%URS0001BEFDEB_9606	no
human_lncrna_fused_1849	URS00008B5142_9606_1%URS00008B5142_9606_2%URS0001BD8A28_9606	no
human_lncrna_fused_1850	URS00019F752D_9606_2	no
human_lncrna_fused_1851	URS0000EBE8BC_9606	no
human_lncrna_fused_1852	URS0001BE4813_9606	no
human_lncrna_fused_1853	URS00008B2ACE_9606_1%URS00008B2ACE_9606_2%URS0001BF73EB_9606	no
human_lncrna_fused_1854	blastnMouse.LocusReverse_101772_ss%URS0000EB152C_9606	yes
human_lncrna_fused_1855	ENSG00000224592_nss%EnsShortNonCoding|3P|XLOC_000477|TCONS_00003113:0.464251|68AA|62AA|%URS000028061D_9606_1%URS000028061D_9606_2%URS00002B306D_9606_1%URS00002B306D_9606_2%URS00009BF839_9606%URS0000D57099_9606_1%URS0000D57099_9606_2%URS0000D57B54_9606_1%URS0000D57B54_9606_2%URS0000D58CE2_9606_1%URS0000D58CE2_9606_2%URS0000D5942D_9606_1%URS0000D5942D_9606_2%URS0000D594F3_9606_1%URS0000D594F3_9606_…	yes
human_lncrna_fused_1856	URS0000D5E36A_9606_1%URS0000D5E36A_9606_2	no
human_lncrna_fused_1857	ENSG00000237290_ss%URS00002C3FB7_9606_1%URS00002C3FB7_9606_2%URS000075E3E5_9606%URS00008B9DD7_9606_1%URS00008B9DD7_9606_2%URS00008BECFA_9606_1%URS00008BECFA_9606_2%URS00009B80F3_9606_1%URS00009B80F3_9606_2%URS00009B9E60_9606%URS0000DB883A_9606	yes
human_lncrna_fused_1858	URS00008B8359_9606_1%URS00008B8359_9606_2%URS0001BCAD94_9606	no
human_lncrna_fused_1859	blastnGorilla.CUFF.25076_nss%URS0001BE9224_9606	yes
human_lncrna_fused_1860	URS00008BC24C_9606_1%URS00008BC24C_9606_2%URS0001BCAEB0_9606	no
human_lncrna_fused_1861	URS00008B822B_9606_1%URS00008B822B_9606_2%URS0001BEA574_9606	no
human_lncrna_fused_1862	Locus_117888_nss%URS00008B25CA_9606_1%URS00008B25CA_9606_2%URS00008B33E2_9606_1%URS00008B33E2_9606_2%URS00008B3B52_9606_1%URS00008B3B52_9606_2%URS00008BAD91_9606_1%URS00008BAD91_9606_2%URS00009B326D_9606%URS00009BAF88_9606%URS0000EEDB83_9606%URS0001BCB2DE_9606%URS0001BCF37A_9606%URS0001BD4998_9606%URS0001BD88B4_9606%URS0001BDBBDD_9606%URS0001BE00C7_9606%URS0001BE1146_9606%URS0001BEDE3D_9606%URS00…	yes
human_lncrna_fused_1863	blastnGorilla.Locus_59967_nss%Locus_119871_nss%LocusReverse_56359_ss%URS0000BDCB75_9606_1%URS0000BDCB75_9606_2%URS0001BD3FD1_9606%URS0001BDB160_9606%URS0001BF589C_9606	yes
human_lncrna_fused_1864	blastnMouse.ENSMUSG00000073759_ss%URS0000E9EE12_9606	yes
human_lncrna_fused_1865	URS00008B66AA_9606_1%URS00008B66AA_9606_2%URS0001BDBE77_9606	no
human_lncrna_fused_1866	URS0000EF1F28_9606	no
human_lncrna_fused_1867	URS00008B5DE7_9606_1%URS00008B5DE7_9606_2~URS00008B273F_9606_1%URS00008B273F_9606_2%URS00008B9B19_9606_1%URS00008B9B19_9606_2%URS0001BD49AE_9606%URS0001BF554F_9606	no
human_lncrna_fused_1868	URS00008BC3EF_9606_1%URS00008BC3EF_9606_2	no
human_lncrna_fused_1869	URS00009B54E8_9606%URS0001BD8B93_9606	no
human_lncrna_fused_1870	linc|3P|XLOC_002497|TCONS_00016307:0.21526|73AA|54AA|	yes
human_lncrna_fused_1871	blastnGorilla.Locus_59225_nss	yes
human_lncrna_fused_1872	Hum_TCONS_00001973	yes
human_lncrna_fused_1873	URS00008BC444_9606_1%URS00008BC444_9606_2%URS0001BFA743_9606	no
human_lncrna_fused_1874	URS0001BD4EE7_9606	no
human_lncrna_fused_1875	URS0000EB1BF0_9606%URS0001BEA840_9606	no
human_lncrna_fused_1876	blastnMouse.Locus_111069_nss%blastnMouse.LocusForward_102944_ss%URS0001BDD6D7_9606	yes
human_lncrna_fused_1877	blastnMouse.ENSMUSG00000084757_nss	yes
human_lncrna_fused_1878	URS00008B8A28_9606_1%URS00008B8A28_9606_2%URS00008BBB47_9606_1%URS00008BBB47_9606_2%URS00009AE1CC_9606%URS0001BCB5B9_9606%URS0001BCF0C8_9606%URS0001BD69C5_9606%URS0001BDA92E_9606%URS0001BDC64B_9606%URS0001BDEE6B_9606%URS0001BE0F76_9606%URS0001BE3674_9606%URS0001BE41B4_9606%URS0001BE4843_9606%URS0001BEDD1B_9606%URS0001BF86B2_9606%URS0001BFA8B5_9606	no
human_lncrna_fused_1879	blastnGorilla.Locus_57064_nss%URS0001BDCDCC_9606	yes
human_lncrna_fused_1880	blastnMouse.ENSMUSG00000086955_nss%blastnMouse.ENSMUSG00000086955_ss	yes
human_lncrna_fused_1881	URS00019C0F3D_9606	no
human_lncrna_fused_1882	ENSG00000238063_nss%ENSG00000238063_ss%ENST00000452971.1%linc|3P|XLOC_000482|TCONS_00003125:0.940555|62AA|35AA|%URS0000028CC4_9606_1%URS0000028CC4_9606_2%URS00009C2C0A_9606_1%URS00009C2C0A_9606_2%URS00009C600E_9606_1%URS00009C600E_9606_2%URS00009C6108_9606_1%URS00009C6108_9606_2%URS00009C6110_9606_1%URS00009C6110_9606_2%URS0000BC4494_9606%URS0000EEC60E_9606%URS0000EEC97B_9606%URS0000EECC4B_9606%U…	yes
human_lncrna_fused_1883	blastnPan.CUFF.81094_nss	yes
human_lncrna_fused_1884	blastnMacaque.Locus_191260_nss	yes
human_lncrna_fused_1885	linc|3P|XLOC_000483|TCONS_00003127:0.112373|125AA|74AA|	yes
human_lncrna_fused_1886	URS00008B5BA0_9606_1%URS00008B5BA0_9606_2%URS0001BCFE0F_9606	no
human_lncrna_fused_1887	URS0001BD1674_9606%URS0001BD1D8B_9606%URS0001BD2A50_9606%URS0001BD3610_9606%URS0001BE0C8D_9606%URS0001BE7460_9606%URS0001BE9A87_9606%URS0001BF5EC5_9606	no
human_lncrna_fused_1888	URS00008BDFBB_9606_1%URS00008BDFBB_9606_2%URS0001BEF6E6_9606~URS00009AF8B2_9606	no
human_lncrna_fused_1889	URS0001BECBA9_9606	no
human_lncrna_fused_1890	URS0000E9CD52_9606%URS0001BCC836_9606%URS0001BDC784_9606	no
human_lncrna_fused_1891	URS0000EA2486_9606%URS0001BE2D49_9606%URS0001BEB24C_9606%URS0001BF6FDD_9606%URS0001BFA046_9606	no
human_lncrna_fused_1892	URS00008BBCD8_9606_1%URS00008BBCD8_9606_2%URS0001BDFB53_9606	no
human_lncrna_fused_1893	blastnPan.Locus_41115_nss	yes
human_lncrna_fused_1894	URS0000D5811B_9606_1%URS0000D5811B_9606_2	no
human_lncrna_fused_1895	URS00008C277E_9606_1%URS00008C277E_9606_2	no
human_lncrna_fused_1896	URS0001BD0D43_9606	no
human_lncrna_fused_1897	URS0001BD51CF_9606	no
human_lncrna_fused_1898	URS0000BCA6B4_9606_1%URS0000BCA6B4_9606_2%URS0000BD5D37_9606_1%URS0000BD5D37_9606_2%URS0000BD8811_9606_1%URS0000BD8811_9606_2%URS00019FF17B_9606%URS0001BCC28C_9606%URS0001BCF535_9606%URS0001BD3FCF_9606%URS0001BDC447_9606%URS0001BE3571_9606%URS0001BF66EC_9606	no
human_lncrna_fused_1899	URS00008B53F1_9606_1%URS00008B53F1_9606_2%URS0001BCF4B5_9606	no
human_lncrna_fused_1900	URS00008BDC64_9606_1%URS00008BDC64_9606_2%URS0001BEF8E1_9606	no
human_lncrna_fused_1901	URS00008B9875_9606_1%URS00008B9875_9606_2%URS0001BDC725_9606	no
human_lncrna_fused_1902	URS00008BBC6A_9606_1%URS00008BBC6A_9606_2%URS0001BF8B52_9606	no
human_lncrna_fused_1903	URS0001BF0049_9606	no
human_lncrna_fused_1904	ENSG00000228436_ss%Hum_TCONS_00001979%Hum_TCONS_00001980%Hum_TCONS_00001981%Hum_TCONS_00001982%Hum_TCONS_00001983%Hum_TCONS_00001984%Hum_TCONS_00001985%Hum_TCONS_00001986%Hum_TCONS_00001987%Hum_TCONS_00001988%Hum_TCONS_00001989%Hum_TCONS_00001990%Hum_TCONS_00001991%URS00001B1F44_9606%URS0000373648_9606%URS0000390F89_9606%URS00008B4F7E_9606_1%URS00008B4F7E_9606_2%URS00008BD218_9606%URS00008BE4B8_9…	yes
human_lncrna_fused_1905	URS00008B3E82_9606_1%URS00008B3E82_9606_2%URS0001BE66C2_9606	no
human_lncrna_fused_1906	URS0001BD903D_9606	no
human_lncrna_fused_1907	URS00008B83DF_9606_1%URS00008B83DF_9606_2%URS0001BD3602_9606	no
human_lncrna_fused_1908	URS00008BACC8_9606_1%URS00008BACC8_9606_2%URS0001BF3609_9606	no
human_lncrna_fused_1909	URS0001BF3035_9606	no
human_lncrna_fused_1910	URS00008B67A6_9606_1%URS00008B67A6_9606_2	no
human_lncrna_fused_1911	URS0001BDA680_9606	no
human_lncrna_fused_1912	URS0000D5A1BE_9606_1%URS0000D5A1BE_9606_2	no
human_lncrna_fused_1913	URS00008B9A40_9606_1%URS00008B9A40_9606_2%URS0001BF0D70_9606	no
human_lncrna_fused_1914	URS00008BB987_9606_1%URS00008BB987_9606_2	no
human_lncrna_fused_1915	URS0001BD0EF8_9606	no
human_lncrna_fused_1916	URS0001BD4990_9606	no
human_lncrna_fused_1917	URS0001BCE666_9606	no
human_lncrna_fused_1918	URS0001BE4474_9606	no
human_lncrna_fused_1919	URS0001BD8F2B_9606	no
human_lncrna_fused_1920	URS0001BE7883_9606	no
human_lncrna_fused_1921	URS0001BEF53A_9606	no
human_lncrna_fused_1922	URS00008B8F80_9606_1%URS00008B8F80_9606_2%URS0001BE0D47_9606%URS0001BF4021_9606	no
human_lncrna_fused_1923	URS00008BA3B3_9606_1%URS00008BA3B3_9606_2%URS0001BEB8F2_9606	no
human_lncrna_fused_1924	URS0001BDFD01_9606	no
human_lncrna_fused_1925	URS0001BF4F2A_9606	no
human_lncrna_fused_1926	URS0000EF631D_9606	no
human_lncrna_fused_1927	ENSG00000226438_nss%ENSG00000226438_ss%URS000052E022_9606_1%URS000052E022_9606_2%URS00009BEC91_9606%URS0001BD348B_9606%URS0001BD6235_9606	yes
human_lncrna_fused_1928	URS0001BDD28E_9606	no
human_lncrna_fused_1929	URS00008B4857_9606_1%URS00008B4857_9606_2	no
human_lncrna_fused_1930	URS00008BEB0B_9606_1%URS00008BEB0B_9606_2%URS0001BF721D_9606	no
human_lncrna_fused_1931	URS0001BCC9E2_9606	no
human_lncrna_fused_1932	LocusReverse_57930_ss%URS00009C5DA8_9606_1%URS00009C5DA8_9606_2	yes
human_lncrna_fused_1933	URS00008B33A8_9606_1%URS00008B33A8_9606_2%URS0001BF60F5_9606	no
human_lncrna_fused_1934	URS00009B8259_9606	no
human_lncrna_fused_1935	ENST00000331856.2%ENST00000417869.1%ENST00000431553.1%ENST00000440190.1%ENST00000441741.1%ENST00000450157.1%ENST00000458207.1%Hum_TCONS_00009962%Hum_TCONS_00009963%Hum_TCONS_00009964%Hum_TCONS_00009965%Hum_TCONS_00009966%Hum_TCONS_00009967%Hum_TCONS_00009968%Hum_TCONS_00009969%Hum_TCONS_00009970%Hum_TCONS_00009971%Hum_TCONS_00009972%Hum_TCONS_00009973%Hum_TCONS_00009974%Hum_TCONS_00009975%Hum_TCO…	yes
human_lncrna_fused_1936	URS00008BFF7B_9606_1%URS00008BFF7B_9606_2%URS00009C24AF_9606_1%URS00009C24AF_9606_2%URS0001BCCAD1_9606%URS0001BE630C_9606	no
human_lncrna_fused_1937	URS00008B68BF_9606_1%URS00008B68BF_9606_2	no
human_lncrna_fused_1938	URS0001BF82EB_9606	no
human_lncrna_fused_1939	URS0001BD9DD3_9606	no
human_lncrna_fused_1940	URS0001BF8D06_9606	no
human_lncrna_fused_1941	URS00008BEAF5_9606_1%URS00008BEAF5_9606_2%URS0001BF539B_9606	no
human_lncrna_fused_1942	URS00008BA542_9606_1%URS00008BA542_9606_2%URS0001BD8C79_9606	no
human_lncrna_fused_1943	ENSG00000225903_nss%URS0000450F3C_9606_1%URS0000450F3C_9606_2%URS00009BAB4F_9606%URS0001BCC7B4_9606%URS0001BD6AFA_9606	yes
human_lncrna_fused_1944	URS0000E9713C_9606%URS0001BD029D_9606%URS0001BF3670_9606	no
human_lncrna_fused_1945	URS0001BF9242_9606	no
human_lncrna_fused_1946	URS00009AD329_9606%URS0001BDF90B_9606~Hum_TCONS_00002073%Hum_TCONS_00002074%URS00008B5441_9606_1%URS00008B5441_9606_2%URS00008BA0C8_9606_1%URS00008BA0C8_9606_2%URS0000DB6D76_9606%URS0001BCCB55_9606%URS0001BEFD9C_9606	yes
human_lncrna_fused_1947	URS0001BEFB1C_9606	no
human_lncrna_fused_1948	Hum_TCONS_00002075%Hum_TCONS_00002076%LongAUGORFlinc|3P|XLOC_000497|TCONS_00003230:0.784369|238AA|207AA|%URS00000DE542_9606_1%URS00000DE542_9606_2%URS00008B6700_9606_1%URS00008B6700_9606_2%URS00008BD47E_9606_1%URS00008BD47E_9606_2%URS00009B427B_9606%URS00009BB4C5_9606%URS00009C52F8_9606%URS0000A76505_9606%URS0000BD0956_9606_1%URS0000BD0956_9606_2%URS0000BDB0C7_9606_1%URS0000BDB0C7_9606_2%URS0000D…	yes
human_lncrna_fused_1949	URS0000BCCD9B_9606_1%URS0000BCCD9B_9606_2%URS0001BD2FB0_9606%URS0001BE6714_9606%URS0001BE6AB1_9606%URS0001BF9039_9606	no
human_lncrna_fused_1950	URS0001BEDE41_9606	no
human_lncrna_fused_1951	URS00008B3D5E_9606_1%URS00008B3D5E_9606_2%URS0001BD0DA5_9606	no
human_lncrna_fused_1952	URS0001BD01E8_9606	no
human_lncrna_fused_1953	blastnPan.Locus_40218_nss	yes
human_lncrna_fused_1954	URS00008B2950_9606_1%URS00008B2950_9606_2%URS0001BF4C98_9606	no
human_lncrna_fused_1955	Hum_TCONS_00002077%Hum_TCONS_00002078%Hum_TCONS_00002079%Hum_TCONS_00002080%URS00008BA900_9606_1%URS00008BA900_9606_2%URS00008BB5F2_9606_1%URS00008BB5F2_9606_2%URS0001BE6E00_9606%URS0001BF48AF_9606	yes
human_lncrna_fused_1956	URS0000EA95FB_9606	no
human_lncrna_fused_1957	URS00009C1B30_9606%URS0001BEBC56_9606	no
human_lncrna_fused_1958	URS0001BCF35F_9606	no
human_lncrna_fused_1959	URS0001BD46DB_9606	no
human_lncrna_fused_1960	URS0000D59372_9606_1%URS0000D59372_9606_2%URS0001BE6066_9606	no
human_lncrna_fused_1961	URS0001BEBB3F_9606	no
human_lncrna_fused_1962	URS0001BEDDA7_9606	no
human_lncrna_fused_1963	URS00008B9C0A_9606_1%URS00008B9C0A_9606_2	no
human_lncrna_fused_1964	URS0000EA30DD_9606%URS0001BF3840_9606%URS0001BF408F_9606	no
human_lncrna_fused_1965	URS0001BF8286_9606	no
human_lncrna_fused_1966	blastnPan.Locus_41742_nss%URS0000EBAD5B_9606%URS0001BD1173_9606%URS0001BE9198_9606	yes
human_lncrna_fused_1967	URS00008B8C45_9606_1%URS00008B8C45_9606_2%URS0001BCC1DC_9606	no
human_lncrna_fused_1968	URS0000EB5EC5_9606%URS0001BDED84_9606%URS0001BE6FAE_9606%URS0001BE8214_9606	no
human_lncrna_fused_1969	URS0001BE5649_9606	no
human_lncrna_fused_1970	URS00008C02F1_9606_1%URS00008C02F1_9606_2%URS0001BE9FFC_9606	no
human_lncrna_fused_1971	URS0001BEC79C_9606	no
human_lncrna_fused_1972	URS0001BDBACA_9606	no
human_lncrna_fused_1973	URS00008B276B_9606_1%URS00008B276B_9606_2	no
human_lncrna_fused_1974	URS0000D573CD_9606_1%URS0000D573CD_9606_2%URS0000D5751B_9606_1%URS0000D5751B_9606_2%URS0000D578BA_9606_1%URS0000D578BA_9606_2%URS0000D57EB7_9606_1%URS0000D57EB7_9606_2%URS0000D5A9CC_9606_1%URS0000D5A9CC_9606_2%URS0000D5C2C3_9606_1%URS0000D5C2C3_9606_2%URS0000D5D1A9_9606_1%URS0000D5D1A9_9606_2%URS0001BD64C3_9606%URS0001BD7C23_9606%URS0001BD7D42_9606%URS0001BEBE49_9606%URS0001BF8EFD_9606	no
human_lncrna_fused_1975	URS00008B366C_9606_1%URS00008B366C_9606_2%URS0001BD5C8A_9606	no
human_lncrna_fused_1976	URS0001BE6D79_9606	no
human_lncrna_fused_1977	URS0000D5C2AB_9606_1%URS0000D5C2AB_9606_2%URS0001BF5E92_9606	no
human_lncrna_fused_1978	URS00008C368D_9606_1%URS00008C368D_9606_2%URS0001BCF0CD_9606	no
human_lncrna_fused_1979	URS00008B4961_9606_1%URS00008B4961_9606_2%URS00008B7236_9606_1%URS00008B7236_9606_2%URS00009BC2B5_9606%URS0000D5A7F9_9606_1%URS0000D5A7F9_9606_2%URS0000D5D3BB_9606_1%URS0000D5D3BB_9606_2%URS0001BCECA4_9606%URS0001BDB571_9606%URS0001BE1EE4_9606	no
human_lncrna_fused_1980	URS00008B4ACE_9606_1%URS00008B4ACE_9606_2%URS0001BE9D41_9606	no
human_lncrna_fused_1981	URS0000D5A969_9606_1%URS0000D5A969_9606_2%URS0001BD4335_9606	no
human_lncrna_fused_1982	URS00008BD580_9606_1%URS00008BD580_9606_2%URS0001BDA45F_9606	no
human_lncrna_fused_1983	URS00008B8A8B_9606_1%URS00008B8A8B_9606_2%URS0001BCCF82_9606	no
human_lncrna_fused_1984	URS0000D57197_9606_1%URS0000D57197_9606_2%URS0001BD2658_9606	no
human_lncrna_fused_1985	URS0001BE67BC_9606	no
human_lncrna_fused_1986	URS00008BD586_9606_1%URS00008BD586_9606_2%URS0001BF4951_9606	no
human_lncrna_fused_1987	ENSG00000259943_ENST00000567508%URS0000003CBA_9606_1%URS0000003CBA_9606_2%URS00008B40BC_9606_1%URS00008B40BC_9606_2%URS0000D56CB6_9606_1%URS0000D56CB6_9606_2%URS0000D59652_9606_1%URS0000D59652_9606_2%URS0000D5A47A_9606_1%URS0000D5A47A_9606_2%URS0000D5B2EB_9606_1%URS0000D5B2EB_9606_2%URS0001BD660A_9606%URS0001BDDF3E_9606%URS0001BE53FC_9606	yes
human_lncrna_fused_1988	URS0001BE2DE6_9606	no
human_lncrna_fused_1989	URS0001BEDD4D_9606	no
human_lncrna_fused_1990	URS0001BD542C_9606	no
human_lncrna_fused_1991	URS0000EA8874_9606_1%URS0000EA8874_9606_2~URS0000E9DC96_9606%URS0001BE3F5F_9606	no
human_lncrna_fused_1992	URS0001BF0CEA_9606	no
human_lncrna_fused_1993	URS0001BE413D_9606	no
human_lncrna_fused_1994	URS00008B5276_9606_1%URS00008B5276_9606_2%URS0001BDE479_9606	no
human_lncrna_fused_1995	URS00008B9310_9606_1%URS00008B9310_9606_2	no
human_lncrna_fused_1996	Hum_TCONS_00010037%URS0000BCFA32_9606_1%URS0000BCFA32_9606_2%URS0001BE77A8_9606	yes
human_lncrna_fused_1997	URS0001BEB779_9606	no
human_lncrna_fused_1998	URS00008B639D_9606_1%URS00008B639D_9606_2%URS0001BCF1FA_9606	no
human_lncrna_fused_1999	URS000017F30A_9606_1%URS000017F30A_9606_2%URS00007882C8_9606_1%URS00007882C8_9606_2%URS0001BF52B2_9606	no
[truncated: 95,818 more rows]
