# Supplementary material for: Genome-scale pan-cancer interrogation of lncRNA dependencies using CasRx
Source: Nat Methods. 2024 Feb 26;21(4):584–96. doi: 10.1038/s41592-024-02190-0 (PMC11009108; doi:10.1038/s41592-024-02190-0)
Supplement: Supplementary file 4 — Supplementary Tables 1–18. [file 41592_2024_2190_MOESM4_ESM.zip › Supplementary_tables/Supplementary_table7.csv]

gene_name	LN-18 Pool Rep1	LN-18 Pool Rep2	LN-229 Pool Rep1	LN-229 Pool Rep2	A549 Pool Rep1	A549 Pool Rep2	NCI-H460 Pool Rep1	NCI-H460 Pool Rep2	KP-4 Pool Rep1	KP-4 Pool Rep2	MIA PaCa-2 Pool Rep1	MIA PaCa-2 Pool Rep2	LN-18 CasRx Rep1	LN-18 CasRx Rep2	LN-229 CasRx Rep1	LN-229 CasRx Rep2	A549 CasRx Rep1	A549 CasRx Rep2	NCI-H460 CasRx Rep1	NCI-H460 CasRx Rep2	KP-4 CasRx Rep1	KP-4 CasRx Rep2	MIA PaCa-2 CasRx Rep1	MIA PaCa-2 CasRx Rep2	LN-18 Cytoplasm	LN-18 Nucleus	LN-229 Cytoplasm	LN-229 Nucleus	A549 Cytoplasm	A549 Nucleus	NCI-H460 Cytoplasm	NCI-H460 Nucleus	KP-4 Cytoplasm	KP-4 Nucleus	MIA PaCa-2 Cytoplasm	MIA PaCa-2 Nucleus	LN-18 Nuc-Cyt LFC	LN-229 Nuc-Cyt LFC	A549 Nuc-Cyt LFC	NCI-H460 Nuc-Cyt LFC	KP-4 Nuc-Cyt LFC	MIA PaCa-2 Nuc-Cyt LFC
ENSG00000000003.15	3565.167	3878	1328	1312.446	3418.114	3237	2330	2146	3287.999	2527.258	2	0	3706	4233	2278	1369.878	4209	4456	3200	2648	2855	3075.88	0	0	3278.207	5759.118	1516.841	2434.89	3560.473	7565.45	2758.48	4102.55	2351.882	5579.313	0	3	-0.797507238752082	-0.855714313717747	-0.949721771583969	-0.7373573755199	-1.20202006380773	-0.0992701313274779
ENSG00000000005.6	0	3	0	0	0	0	0	0	0	0	0	0	1	0	0	0	0	0	0	0	0	0	0	0	0	0	0	0	0	0	0	0	0	0	0	0	0	0	0	0	0	0
ENSG00000000419.14	6445.753	7000.778	5907.671	5890.412	3720.239	3793.885	5241.747	5492.28	6057.552	4659.733	6769.609	6794.224	5992.401	6999.295	7944.787	5298.537	4107.638	4744.856	5830.275	5185.642	4613.377	4996.796	6711.158	7148.874	7686.752	8884.782	8062.537	6604.448	4367.736	4838.178	6900.639	5957.698	6271.481	6235.514	6588.918	7083.632	-0.200463398850677	0.0903225049620389	-0.018583398042205	0.0355503192923692	0.0361977549330792	-0.149589629935146
ENSG00000000457.14	747.028	640.831	829.424	854.407	628.116	532.228	775.94	769.528	966.316	835.025	1027.587	1030.477	536.801	532.648	1172.133	988.83	676.149	608.246	835.054	717.589	725.418	949.869	739.511	760.353	699.832	1144.166	970.266	1436.201	638.804	934.937	824.141	1137.696	1470.655	1681.031	838.48	1245.455	-0.669371965385924	-0.72959390180825	-0.39630670051909	-0.608631044664426	-0.159923577679414	-0.591941362602785
ENSG00000000460.17	1651.912	2077.169	3588.572	3511.594	2005.885	1926.726	3067.06	3072.47	2458.881	2153.92	4328.418	4350.454	1924.199	2105.353	5642.866	3915.171	2299.852	2345.752	3392.947	3132.406	2075.583	2300.93	2915.553	3381.647	1976.642	3064.063	3544.436	4874.976	2203.572	2774.644	3646.158	3732.498	2513.127	3999.313	3463.648	4343.194	-0.61414787877712	-0.648340792257999	-0.199821543888613	-0.207006377794015	-0.632625320580986	-0.368466915063284
ENSG00000000938.13	13	1	0	0	0	0	0	0	0	2	0	0	0	0	0	0	0	0	0	0	0	0	0	0	8	8	5	1	0	0	0	0	4	17	0	0	0.00117180806121331	0.0931880975160098	0	0	-0.322268570668977	0
ENSG00000000971.16	867.96	1006	60	33.309	2444.658	2347.648	401.537	454.155	18.005	2	0	4	727.825	806.947	180.505	155.755	1860.536	1959.784	2600.79	2134.525	9	21	6	13	715.364	3439.384	23.9	61.001	105	636.997	229.09	714.361	10	36	2	12	-2.19204598315613	-0.652204142161615	-2.0624110300165	-1.60214602925837	-0.532929935249106	-0.296809053903356
ENSG00000001036.14	19839.03	21921.142	0	0	7591.827	7381.736	12359	12915.404	2512	2021	13167.654	13265.907	17093.793	18379.748	0	1	9206.999	9877.572	12858	11745.035	6346	7098	11468.999	12935.084	16092.026	20334.886	0	1	4932.461	10419.83	6448.379	13432.413	1539.441	5069.735	6724.919	19979.508	-0.32937079045201	-0.0289176511486086	-0.943796364719649	-1.22783688540613	-1.66175144189858	-1.61075120395223
ENSG00000001084.13	18530.77	16759.138	2267.001	2139.999	15312.99	15336.157	6184.02	6483.543	3967	3382.995	2848.001	2771.267	12477.26	12483	3137	2460.011	16752	17704.925	8316.001	7447.999	3413	4009.066	2072.999	2327	19685.896	21284.658	3854.435	2490.727	30279.631	27945.449	13795.45	9720.685	4839.196	2905.488	4445.035	3147.451	-0.104974290880631	0.425839932007354	0.244139087940329	0.327462318312432	0.754576369903328	0.446799144861685
ENSG00000001167.15	4324.825	5415.416	3702	3623.452	2818	2576.059	3236	3352	7780	6671.314	6182	6794	4487.493	4567.103	4211.968	3130	3088	3419.868	3444	3349	5811.613	6558	5765	6835	3473.795	4342.646	4141.754	4779.058	2727.138	3116.673	4249.288	4011.196	7437.055	6217.079	6310.9	6462.681	-0.311160244526793	-0.398551173808928	-0.062794802404321	-0.0918029090483348	0.284692680654461	-0.0798313912098267
ENSG00000001460.18	35	53	1606.023	1527	567	522.001	579	623.999	707	635	178	190.011	78	63	1817	1322	739	803	590.999	618	671.001	695	134	168	94	102.999	2308.762	1203.072	744.186	703.975	822.001	452.115	1089.087	708.001	206	110.103	-0.0866488052364908	0.720480381707897	0.196089583639469	0.63238181918258	0.616179067311685	0.6667121008248
ENSG00000001461.17	4729.028	5095.001	10966.141	10497.996	1411	1381	2632	2761.001	1386.999	1132.001	594.001	610	4229.001	4199	7492	5968.014	1284	1485	2837.999	2386	1419	1708	437	509	6000.107	5424.967	13224.569	10661.433	1097.734	1031.394	3578.895	2747.745	1864.225	1195	662.075	581.033	0.151689598039251	0.113495022662373	0.209398879421741	0.201805507383988	0.649089597668121	0.133107854131607
ENSG00000001497.18	6438.101	7327	3966.001	3915.001	8867.001	8819.625	11161.999	11735.798	9807.098	7904.836	12597.614	12963	6308.001	6219.999	5461	4181.999	9871.001	10874.618	12571.885	11039	9116.717	10122.913	10689.342	12700.837	6381.542	5515.422	4364.78	4974.093	10850.236	11557.666	13516.361	12700.313	9210.655	11884.204	11072.692	12090.979	0.216324820338538	-0.38100688455884	0.0375206554558716	-0.0859574978866693	-0.337972581569098	-0.17236655297565
ENSG00000001561.7	4	3	384	378	73	71	631	689	2001	1730	0	0	28	36	517	390	86	86	822	892	1742	2252	0	0	7	34	133.148	554.113	12	96	180	745.077	757.036	2935.072	2	0	-0.62166841872893	-1.8660155990547	-1.21540358416259	-1.93296769277869	-1.86374654379389	0.0648756945984454
ENSG00000001617.12	259.014	241	0	2	316.001	337.001	188	137	2261.001	2008	167	172	651	690.999	10	8	289	344	671	784	2433	2716	210	205	239.037	219.001	2	4	249	549	264	211.441	1214.454	2131	94	229	0.112625979308471	-0.0622582923169676	-0.895253690770079	0.118309413662087	-0.760533152785766	-1.02573608688887
ENSG00000001626.16	9	9	0	0	3	10	0	0	0	0	0	0	17	4	0	5	2	9	0	0	1	0	0	0	22	44	6	8	8	0	3	0	0	0	0	0	-0.417928379161589	-0.0712405530427841	0.234455596307561	0.0768598718589896	0	0
ENSG00000001629.10	8530.849	9059.013	8091.998	7386	5606	5445.001	3466.999	3420.001	9376.999	8205.971	5315.999	5189	7199.605	6665.976	9186.999	7338	7417	7353.272	4204.001	3753.854	6019.745	7380.363	4392.283	5414.142	10509.705	8915.412	13111.213	8967.11	7384.102	4964.347	4972.103	3498.586	12383.728	6168.093	5792.697	4487.881	0.243724225616791	0.349558524339638	0.696118268476994	0.326894353186709	1.02806559221072	0.31943485670535
ENSG00000001630.17	8352	9478.16	10431.702	10399.018	6596	6412	10463.173	10994	16173	14024.234	7664	7999	9857.624	9698.547	12126	9264.223	8408.031	9203	12573.925	11619.25	5877	6245	6342	7124.046	5364.921	5902.599	8226.273	16113.856	9406.767	12557.26	11154.57	15112.259	9013.553	12193.142	5941.598	11927.559	-0.129349608020852	-1.16133078073148	-0.286695135007732	-0.611774522984782	-0.405900542833257	-1.04602067958211
ENSG00000001631.16	3481.277	3645.639	2924.028	2840.037	2230.264	2167.382	3237.745	3400.347	4637.41	3905.557	3554.267	3962.47	3317.767	3633.811	3635.514	2956.814	2883.353	3223.811	3620.528	3179.866	3769.426	4171.601	2396.786	3029.304	3849.352	5606.671	4109.855	5130.686	2736.197	3318.9	4491.371	3998.674	6532.81	5011.613	3556.791	3356.651	-0.53014728557778	-0.510968259797211	-0.147410004526337	-0.00840217720532621	0.40723916003808	0.0370158140871792
ENSG00000002016.18	787	750.001	830	837.999	847	695	842.999	851.001	1649	1311.023	1142.004	844.001	716	828	1048	777.998	867.573	823	1003	899.001	1548.999	1661.048	948	992	728.208	1006.999	868.276	1012.901	731.999	1231.03	1127.52	1394.25	2154.693	2131.611	437.249	1257.924	-0.43814325244554	-0.396650889811769	-0.591408511093389	-0.463332926711917	0.0427710753834187	-1.48133045126295
ENSG00000002330.14	2783.417	3151.212	3992.575	3705.05	2997.625	3004.667	3077.718	3000.506	1826.978	1672.654	1528.687	1428.644	2608.615	2604.612	5284.187	3585.385	3040.186	3248.254	3315.724	2967.216	2155.582	2292.052	1233.915	1492.834	5039.611	1903.248	10033.041	3980.664	3740.551	2944.077	5507.552	2753.005	2611.175	2079.528	1880.62	1008.297	1.39225866644993	1.12718604366846	0.467530599946215	0.813348550266817	0.349535959905813	0.827149726906558
ENSG00000002549.13	7544.826	8744.061	5672	5700.582	4085	4286.034	17634.786	18479.999	8073.371	6833.711	5699.999	5923	8282.194	8417.025	7073.041	4931	5320	6009.001	18654.706	16809.031	7112	7766.358	4543	5177	9254.976	9920.237	9636.177	8028.442	5949.796	6298.869	22112.29	19095.429	9006.267	9426.415	6309.226	6217.241	-0.0922748983894701	0.0661245169179239	0.0461928372210574	0.0353935990117549	-0.0374161382210536	-0.0247219352717938
ENSG00000002586.20	13554.092	14179.648	21240.017	20594.408	12686	12582.352	22001.998	21934.079	8374.999	6966.097	12656	12532.849	13257.821	13879.79	19787.773	13703.623	10196.392	11477.999	21589.001	19567	5137	5363.999	11265.041	12575.068	16626.495	16787.609	19792.091	33761.091	10286.134	15373.686	17796.504	26734.553	5553.143	10725.499	6865.992	18658.093	-0.00643902439746125	-0.965244709700936	-0.449258671436274	-0.761428904091777	-0.915814271145433	-1.48248576393979
ENSG00000002587.10	0	0	8	13	328	366	123	143	12	24	0	0	0	0	33	17	353	421	168	197	4	4	0	0	0	1	24	30	101	159	109	90.016	86	168	0	0	-0.0331505828587803	-0.17482733787959	-0.382443591635494	0.0657155458291355	-0.672458912631363	0
ENSG00000002726.21	0	1	0	0	3	0	0	0	5	0	1	1	22	10	0	2	1	0	0	0	0	1	0	2	5	9	0	2	10	0	0	0	0	0	0	0	-0.114649609656365	-0.0572670430935958	0.287564954751907	0	0	0
ENSG00000002745.13	43	45	4	5	0	1	5	3	22	12	0	0	15	28	11	25	0	8	5	0	19	7	2	4	54	44	3	5	0	7	9	17	46	16	2	6	0.161088071690259	-0.0646222882994831	-0.190573312100094	-0.214039018984631	0.571806693498356	-0.127271451574926
ENSG00000002746.15	535	455	101	116	787	797.829	971	862	0	0	213	185	460	512	85	110	1197	984	1003	1003	0	2	112	140	1091.828	1282.319	135.001	117	681	855.005	1548.666	1813.307	3	0	144	239	-0.216686955513628	0.00678716121886303	-0.187799655848623	-0.391644517371486	0.0899629121228567	-0.630485265083543
ENSG00000002822.16	4119.298	4429.61	5063.696	4779.841	1762.584	1663.946	1961.968	2141.041	3289.805	2765.343	4407.23	4509.937	4020.675	3850.141	6970.261	4939.18	1943.2	2272.517	2234.742	2009.709	2349.637	2777.122	3131.48	3667.351	7201.663	5167.116	8002.829	7270.477	2041.973	2143.374	2789.935	2418.711	3803.864	5477.437	5456.516	4207.87	0.483014392852593	-0.0579569052000375	0.0575785480938551	0.0292732057106146	-0.492755301981671	0.325893836252625
ENSG00000002834.18	21482.039	25573.574	25391.001	24410.01	76238.387	75784	22801.532	23752.461	28167	24689.587	24952.585	25827.549	27830.001	26728	24130	17905.041	83041.227	91608.824	29866.999	27010	25607.468	27993.571	19441	22558.799	26212.619	16212.981	35945.328	24188.447	96821.389	80423.823	36809.232	27570.232	25350.511	18771.1	27110.746	18237.619	0.699099813901008	0.373994796136724	0.39629246465239	0.240427852527382	0.460675711873406	0.524852348834062
ENSG00000002919.15	2802.001	2752.85	3215	3457	2365	2268.606	1610.999	1678.999	2496.001	2092.999	1787.999	1688.001	2421.999	2532	3830.999	2902	2530.001	2895	1835.001	1832	1887	2168.999	1371	1527	3306.725	2388.754	6980.25	3146.861	3497.335	2809.732	2727.605	1874.978	4186.688	2420.064	1760.436	1060.019	0.469403502724776	0.941731871005055	0.437977854037872	0.35647152092914	0.806846229548368	0.66475400816636
ENSG00000002933.9	3	0	0	0	0	0	0	0	0	0	0	0	18	15	0	0	0	0	0	0	0	2	0	0	7	7	0	0	0	0	0	0	0	0	0	0	0.00104587558905045	0	0	0	0	0
ENSG00000003056.8	14579.745	15453.793	15914.812	15023.813	13390.793	12541.523	13245.872	13135.343	47789.691	38227.248	22721.677	23441.666	16724.831	18128.254	19900.511	15242.482	15508.271	16941.024	15635.397	14579.166	33907.307	36174.249	18221.341	20669.873	11859.848	17725.683	11995.266	22978.247	11632.168	21567.917	10180.699	17261.404	31131.727	76005.724	11824.7	35482.159	-0.570598838110497	-1.13092738958765	-0.759663745183896	-0.934153441973233	-1.25829295853537	-1.62778550336042
ENSG00000003096.14	13	10	240	260	100.001	93	980	1037	1291	984	244.001	258	119	76	514	359	136	207.291	1200	1030.021	437.999	506	138	195	134.258	151	211.006	207.104	125.004	159	1115.484	1119.788	1636.253	1625.762	193	171	-0.124539899116632	-0.135582730420079	-0.16331017207182	-0.173674677891527	0.036401530305743	0.104017381507195
ENSG00000003137.9	1651	1757.146	743.999	689	2557	2600.113	189	180	341	254	943.033	988	1010.999	1119.001	1035	917	2779.172	2941.001	261	271	492	575	404	414	1539.647	1617.907	2550.076	2703.002	1072.136	1675.833	275	420.337	318.018	414.097	436.135	1165	-0.0623759311955832	-0.275288172311361	-0.497891574379489	-0.683598362447764	-0.312115202921379	-1.37768581693206
ENSG00000003147.19	47	40	810	699	186	233	999	1053.999	236	170	41	46	32	40	1302.001	1079	113	79	1229.001	1022.999	346.999	357	28	30	96.053	68	2333.906	1357.687	249.001	130	1636.592	897.684	255.995	229	33.005	12.001	0.33017364473781	0.567801080102715	0.841730148345495	0.661864770009263	0.158168526966831	0.453068162212295
ENSG00000003249.15	571	706.001	2881.999	2748	4572.999	4650.002	455	472	1957	1763	1892.033	1965	588.001	620	4579	3320.224	6239.742	6842.134	926	871	1048	1214	2227	2556.999	1230.53	537	14933.491	5157.455	8407.5	4579.176	912.883	390.201	2108.21	713	2623.967	1002	1.14188506075257	1.3287096590796	0.997617399798573	0.965116995184278	1.53064526463257	1.30709956192092
ENSG00000003393.16	3121.002	3245.281	6197.043	5810.001	2446	2399.001	3917.999	4157.998	6744.998	5833.998	5911	5649.291	2561.997	2474.001	5576.836	4538.576	2772.519	2997.357	4458.128	4309.872	5068.997	6251.001	3763.998	4408.999	2788.493	3728.018	6132.586	6364.765	2618.459	3572.82	4592.641	4991.774	6961.883	7433.351	4482.237	6044.564	-0.406044240441942	-0.248326087945451	-0.314655639460357	-0.293203377533232	-0.0659310009053753	-0.473587584408917
ENSG00000003400.15	354	314.001	4	0	496	538	881.001	961.999	18	10	1318	1263.001	288	373	15	11	515	534.999	940.999	850.001	13	16	627	689.001	497.103	827.988	19	12	503.01	802.831	933.254	1060.443	29	12	783.999	836.42	-0.682532024776827	0.103737898947009	-0.507642722774329	-0.342656756884757	0.373067888264171	-0.132453009958883
ENSG00000003402.20	2213.183	2164.212	3827.351	3588.188	10602.05	9946.039	12419.757	12583.182	3250.001	2811.999	7509.006	7319.897	1626.155	1668.705	4689	3442.001	12812.903	13707.255	4635.414	4299.398	4816.972	5876.448	8164.563	8816.313	1813.756	2288.807	5253.576	6208.533	12034.956	14341.446	6458.193	9061.733	3697.104	3514.959	5103.193	6087.269	-0.321375972263256	-0.433740365946274	-0.123709950534339	-0.660304215315099	0.0997572066095431	-0.298180763751546
ENSG00000003436.16	5871	5930.999	4492.486	4353.998	4445	4267.711	4924.001	4697.999	47069.911	36975.855	19594.053	19491.619	6314.199	6459.001	2993.999	2229	5321.007	5865	5123	4576	42103.291	45617.355	13192	14521.671	2872.005	13295.196	1155.138	4249.049	2393.679	8445.971	2729.754	7270.034	19395.255	79687.25	7301.338	37002.578	-2.18663766991863	-2.02354130930219	-1.67160425767373	-1.57023894647175	-2.00786906320293	-2.38054704178403
ENSG00000003509.16	1517.742	1537.202	1002.335	987.168	1909.923	1813.908	1952.772	2092.908	1418.288	1211.284	2302.987	2233.916	1384.233	1747.188	1381.739	926.13	1998.049	2228.653	2257.7	2160.258	1231.188	1306.08	2173.022	2492.551	2275.778	2605.125	1375.038	1379.925	2539.687	2702.255	2791.658	2485.69	1499.498	1811.748	1739.598	2145.152	-0.184285736301328	-0.194466394857627	0.0385916803640916	-0.00849648083882748	-0.237925953236307	-0.340837185249518
ENSG00000003756.17	7858.032	7922.556	4994.821	4980.451	3257.296	3008.544	2032	2189	3470	2950.138	5171.777	5189	6472	7540.22	7823.865	5977.815	2993.001	3384.143	2634.001	2351.055	2998	3719.569	4204.001	4629.453	4998.57	12435.943	3698.931	8027.094	1820.657	4846.312	2032.21	4267.329	2439.531	6753.794	2313.257	6196.189	-1.30015345175628	-1.30152529906427	-1.26282227827381	-1.22432968493079	-1.42372915459958	-1.45044082758373
ENSG00000003987.14	313.239	338.827	100.93	106.788	139.383	139.783	207.915	217.953	139.477	73.301	109.448	119.454	264.302	275.727	174.266	165.672	139.175	143.067	216.333	180.865	74.584	108.955	89.177	86.809	252.132	310.264	153.577	212.355	218.425	152.203	307.12	353.16	149.159	98.531	176.197	275.495	-0.252996613680068	-0.513309071996086	0.515304510776196	-0.326429033827615	0.450721271787588	-0.577936859495733
ENSG00000003989.18	7759.197	7970	0	0	842.001	764.001	32853.737	32006.117	65	58	125	167	6511.314	6377.999	0	1	1263.001	1366	20671.001	18845.292	218	286	98	107	4900.281	7831.342	0	0	1102.028	1226.692	17161.034	22745.238	20	72	76	90	-0.664295731702512	0	-0.0247979569119585	-0.581039557041386	-0.815236445461624	-0.191080135259444
ENSG00000004059.11	6288	6283	6280.998	6072	5809.738	5488.05	4099	3938	10603.345	8509.878	8372.552	8034.331	6327	6536	8778	5860.936	6778.964	7497	4968.202	4624.013	9338.961	9844.173	7823	8149	12124.312	6243.725	23417.217	10389.74	6796.465	5831.781	10463.124	4977.599	15633.258	13900.743	11563.577	8039.428	0.960058388522193	0.972232674965695	0.347031798864525	0.889196922453495	0.196999403547304	0.476220326231461
ENSG00000004139.14	4114.88	3667.028	1092.115	829.378	901.959	967.828	1645.501	1569.546	556.79	512.116	3472.763	3598.644	2336.292	2340.358	1360.437	1232.182	948.081	1137.42	1252.592	1315.17	180.219	286.286	2562.442	3003.356	4424.564	3194.173	2378.504	1878.813	626.57	950.08	2992.6	2763.463	539.867	436.645	3614.949	3017.134	0.472136816374301	0.139913056180199	-0.44436051549149	-0.0601378280683171	0.304712311605021	0.211967990860103
ENSG00000004142.12	19251.384	20857.654	10299.064	9638.364	17422.075	17715.632	25722.917	26702.283	19439.466	15860.875	24195.55	24704.03	18426.488	18312.325	11772.886	8701.026	20240.117	22726.021	25142.232	22353.569	17308.44	18502.253	19135.533	22806.369	33117.726	16208.395	18835.56	8915.541	27635.518	19349.235	45051.953	23829.334	28236.783	15722.81	31122.111	16281.042	1.03635854884422	0.878605108834431	0.641723860930624	0.741532158676087	0.870913484312087	0.886954611354196
ENSG00000004399.13	4751.999	5301.772	10522.438	9814.022	6410	6378.358	2644	2566	1683	1532	8459.001	8225.142	7302.169	6868	12894.001	9999.25	4069	4471	2366	2204	2002.999	2334.999	7552	9050.001	3575.285	3150.432	8535.257	15930.295	4290.072	7911.246	2363.367	3429.43	1558.59	1297.475	5517.897	6938.549	0.187565881765631	-1.09201414842491	-0.747945436781178	-0.700448748530138	0.283312091529143	-0.374000957257826
ENSG00000004455.17	24625.781	25237.21	14515.933	14318.919	10588.988	10597.956	19437.24	20480.897	16269.239	13813.218	23900.586	23872.539	21243.8	23066.145	17436.114	12900.002	13239.717	15247.351	20784.275	19030.831	15300.83	17422.974	20571.991	22666.061	18453.946	16284.4	23101.172	14797.014	14593.249	12856.194	26173.198	22527.324	18291.004	13561.439	28755.346	22832.217	0.187431631688172	0.444564698616058	0.310563752762092	0.040190224373081	0.458420415184677	0.286201082499368
ENSG00000004468.13	23	12	8	0	3386	3197.409	2	2	2	3	1	0	36	22	28	16	1938	1967	0	10	24	11	0	0	47	19	0	6	1015.242	2226.773	10	1	12	25	0	0	0.541400350107716	-0.165402004151861	-0.973064355571231	0.212288046099769	-0.279175144621337	0
ENSG00000004478.8	8712.281	9329	17721.121	17287.835	19516	19310.842	22713	22873.132	37389	30628.802	38744.57	40378.111	9560.472	9310.21	22147	16248.195	26351.307	29550.116	23929.882	21592	27296.189	29640.861	34294.438	40717.364	5625.706	3140.772	15968.077	12692.399	24120.452	23135.326	27410.062	20774.267	29757.919	33017.526	37904.783	32646.062	0.839678867075637	0.13390947733272	0.188583957830477	0.223286243388698	-0.121603061504302	0.169185610375846
ENSG00000004487.17	7711.118	8284.55	10353	10015.999	7485.868	7115.22	9879.698	9996.55	13383.793	11136.309	12715.71	12978.042	9235	8987.619	11307.001	8057	9339	10027	12046.001	11326.104	12843.999	14136.659	10116	11982.199	10564.712	10134.688	13060.429	12366.966	11917.624	11848.819	14366.727	11890.861	13939.06	17889.258	14562.765	14295.693	0.0671304878313181	-0.117618575472464	0.136611339969093	0.09635925274097	-0.330799192395647	-0.0193183416020126
ENSG00000004534.15	8670.345	8971.977	3127.434	3282.291	3205.7	2676.213	3308	3314	5085.999	4451.001	4554.213	4835.999	7905.997	8583.234	6243.136	4503.84	3206	3499.999	3693.03	3545.347	4689	5547.533	3736.001	4168.704	4641.62	7306.931	3012.252	4124.657	2241.47	3797.176	3111.666	4886.998	3308.01	4318.627	3085.102	4118.261	-0.642407466280802	-0.640561914282284	-0.621501489420962	-0.81645639584531	-0.352040338813826	-0.457283365969533
ENSG00000004660.15	1417.001	1206	568	592	2577	2439.123	3113.973	3202	356.001	275	855	788	712	750	600	441	3053.001	3489	3540	3264.004	505	537	1250	1154	1054.471	736.22	980.11	1150.645	3289.854	4170.455	5011.183	5771.776	166	153	588.047	834.213	0.50123427956372	-0.407869430950923	-0.210679396001396	-0.376382823195883	0.112561813129175	-0.518700779060484
ENSG00000004700.16	5599.299	6954.128	10718.767	10149.614	8764.213	8564.491	5687.173	5758.024	26711.332	22257.684	13799.968	14406.348	7662.188	7576.608	14586.976	10833.732	9740.733	10316.744	6724.835	6040.407	18768.356	20963.935	10913.9	13376.975	5024.372	10525.283	9267.115	12405.111	5646.662	11781.12	5243.757	7049.009	19175.604	24528.895	12591.82	17074.649	-1.05303420451252	-0.614507655367778	-0.926724052486576	-0.59785000739094	-0.326327661806302	-0.484029190216051
ENSG00000004766.17	2011	2117.996	1671.998	1666	1410.999	1421	905.001	887.001	2625	2088.092	1309.999	1400	1571.001	1798.999	2172.999	1691.001	1753.046	1927.001	1013	855.999	1760.121	2006.001	864.001	1064	2065.624	3780.393	1718.626	1930.414	1131.179	1884.681	1026.072	1111.756	2341.282	3384.714	932.124	1432.391	-0.851239704723074	-0.354165867072036	-0.588452236636166	-0.278382551243804	-0.495238878722082	-0.641940057312062
ENSG00000004776.13	110.003	106	17	14	43	35	3438	3581	0	8	35	12	33	46	46	29	25	22	5147	4962	3	11	19.999	19	360.001	277	65	44	58	26	15897.064	5807.778	16	9	26	26	0.339354624214589	0.184091514987547	0.580269609363029	1.26952681526847	0.175525650723389	-0.0174152860365403
ENSG00000004777.18	1752	1817.001	1541	1873.999	1711.001	1453	526	620	540	482	1505	1428.001	823	981	1952.999	1363.002	1497	1562	920	750	690	959.999	1198.999	1278.894	1635.309	1638.27	2463.419	4389.487	936.351	1739.918	570.343	1253.251	581	1048.782	485.099	1085	0.00472342715902929	-1.01357311577911	-0.737408884563124	-1.23430322790408	-0.776529849125053	-1.13851607327467
ENSG00000004779.10	4155.999	4314	4293	4014.999	4451.309	4619.754	10374.001	10742	6776	5350.656	5426	5116.999	5362.001	6285.058	7786.999	5113.001	5531.001	5809.937	9956.994	9127.128	5267.066	5880.999	5882	5860.137	4761.971	2972.06	6714.811	4153.162	5115.657	4545.021	14244.874	9382.553	5840.318	4779.024	5713.526	3416.562	0.679727742878261	0.491373878648663	0.296515502298365	0.424351701390329	0.314693422177707	0.689019307365849
ENSG00000004799.8	155	96	39	32	13032	12121.239	2189	2418	1	0	29	22	135	124	68	60	10241	10697.005	733	662.09	0	0	7	4	1253.321	2288.721	146.012	206.008	11019.262	16737.496	2564.03	3058.937	2	0	7	10	-0.839751334592337	-0.530776904297502	-0.472595914898222	-0.422938762521002	0.0605942085156307	-0.0920107714444479
ENSG00000004809.14	0	1	0	0	0	0	0	0	0	0	0	0	3	1	4	0	0	0	0	0	0	5	1	0	9	19	0	0	14	0	0	0	0	0	0	0	-0.252368147533997	0	0.38825539838215	0	0	0
ENSG00000004838.14	26	28	33	67	58	38	7	18	28	19	30	24	26	29	123	67	53	53	13	9	33	31	25	45	35.019	32	27	85.001	30	47	11	12	33	54	5	57	0.0602700187239346	-0.881507828265012	-0.229430709108963	-0.0550080406732572	-0.322644221112007	-1.07771733993224
ENSG00000004846.17	0	2	13	5	3	4	0	3	0	0	0	0	6	1	17	11	6	2	4	16	0	2	0	0	84.001	64.999	27	13	0	0	0	0	7	0	0	0	0.23871499750785	0.225524106708787	0	0	0.201801013684248	0
ENSG00000004848.8	0	0	1	0	178	155	2	15	4	4	42	19	0	0	3	11	127	166	44	35	2	4	10	29	0	0	4	1	187.186	178	19	10	16	15	57	7	0	0.0695797524813215	0.159861985452146	0.158945790444186	0.0300297788269431	0.986601592316585
ENSG00000004864.14	4524	4846	4734.001	4484	4531.995	4620	6809	6744.999	6156	4962	6539	6844	4064	4340.175	5657.071	4397.674	6479	7119.922	6627.868	6102	5787.001	6777	5348	6282.49	3098.762	2827.585	9165.128	6910.404	8172.594	6854.244	11746.467	7916.626	6314.529	5308.059	8659.293	6338.499	0.137583475842933	0.209175148490969	0.380184683273146	0.39103274065849	0.276411976867924	0.401700760592568
ENSG00000004866.22	2678.277	2835.394	2874.878	2881.939	1618.758	1652.326	1972.001	2057.522	2606.904	2260.598	2001.784	2036.811	2315.999	2349.8	3742.727	2878.899	1988.844	1961.566	2114.017	1926.965	2109.847	2151.705	1623.59	1928.763	2744.985	2667.168	3048.942	2927.792	1831.012	2310.751	2942.161	3019.894	2603.883	3376.757	2165.508	2588.495	0.0481825542865328	-0.135916740607187	-0.202252416770021	-0.210121322324686	-0.341368168082082	-0.298089808210169
ENSG00000004897.12	10979.002	13244.399	17318.285	16332.692	14511.005	14298.996	10966.998	11002.002	19591.787	16143	18331.27	19622.08	12629.002	12805.002	17608.511	12622.996	17371.84	18869.803	13569	11897	16552	19924.941	12986.001	16034.12	13820.711	15667.11	22472.19	18038.402	20695.318	17658.824	15773.032	12353.784	21852.283	14072.679	20330.36	16091.158	-0.172945480792241	0.119935339684226	0.356831194275568	0.175718660841125	0.661268615649392	0.290599496174862
ENSG00000004939.16	2	0	0	0	0	0	0	0	44	32	1	2	0	0	2	0	0	1	0	0	45	81	0	2	0	1	0	1	0	5	0	0	45	32	0	8	-0.0331505828587803	-0.0289176511486086	-0.138643302427764	0	0.232152308877595	-0.25090138352946
ENSG00000004948.16	0	1	1	1	3	4	16	14	37	27	3	9	0	0	1	0	0	5	23	13	146	155	8	1	9	3	5	10	0	0	16	13	29	47	4	0	0.178093379500029	-0.143888218353906	0	0.0269734001615667	-0.293955744524503	0.126959145223355
ENSG00000004961.15	2685	2894.001	1776.347	1659	4156.091	4122.021	5279	5410.999	8915	7115.001	7663.514	7709.001	2701.137	2953	2402	1554.973	4968.177	5713	5793.001	5423.999	6770.088	7244.42	6051.999	7247.632	2770.224	2396.807	2298.54	1461.616	5325.84	4424.533	8087.398	5587.019	13202.839	8703.034	9693.85	5682.588	0.212799112672748	0.443489967115669	0.392442811450021	0.354729484458561	0.626656303952499	0.720246154174619
ENSG00000004975.12	7302.997	7092	4683.998	4299.01	4021	4026.763	4779	4649.999	3458.031	2808	4277.018	4253.001	6399	6486.28	5952.999	4193.127	4386	5083.491	6107	5593.975	2818.001	3103	2896	3264	10644.605	6042.346	7080.741	5950.538	4814.121	4767.924	6117.014	4380.816	5019.119	6327.14	2995.937	2721.505	0.819952409064341	0.0536246037291646	0.141315490498693	0.30247006758033	-0.303407128748604	0.0911568218062504
ENSG00000005001.10	1	0	0	0	3	0	0	1	82	75	0	1	0	4	5	0	4	0	0	0	281	245	4	1	2	8	0	0	0	0	0	6	143.046	271	0	0	-0.180159618878536	0	0	-0.168194166926407	-0.719822144776011	0
ENSG00000005007.13	14934.282	16116.107	16733.183	16092.043	8375	8413.045	11501	11707.026	16798.432	14405.713	17858.858	17863	17246.774	15652.153	19374.964	14828.845	10576	11112.312	12264.156	10925.464	14760.001	16694.677	14795.344	17124.71	14259.487	20291.963	10271.119	19013.543	5917.998	10265.727	11454.927	13162.491	13927.669	27375.86	10312.352	15001.235	-0.500260931044432	-1.08106580721649	-0.661791182157274	-0.375023230155601	-0.944459661308665	-0.584761474483947
ENSG00000005020.13	1753	1990	3434	3264	3295	3237.385	4377	4301	21435.396	17074.329	1465	1278	2641	2618	3514.337	2909	3818	4338	4307	3779	16568.269	18904.44	1968	2228	3588.445	5251.886	5593.845	5386.573	2819.3	3061.94	4938.388	4041.478	24320.446	21879.188	1351.072	1064.001	-0.536684209626849	-0.140987510941462	0.00954021652153259	0.111728278721006	0.180414619919688	0.288221277116323
ENSG00000005022.6	44745.882	51925.931	38423.131	37236.001	41999.577	41889.412	61387.167	63055.507	58819.369	48082.302	67822.559	67508.459	53267.177	58300.372	46394.397	31182.723	49609.506	53141.491	77404.878	70329.981	57242.068	59442.57	61223	69626.903	51735.409	30130.134	77049.876	40598.771	61845.277	39343.443	104575.045	53549.031	58481.88	55721.946	82022.05	46826.095	0.786536612426016	0.726843337090539	0.780584017946961	0.788917017267604	0.0978359501653543	0.762087310409987
ENSG00000005059.16	1345	1600	3544	3661	1801	1829	1449	1526	2643	2032.664	2301	2265.606	1103	1332	5432	3863	2107	2368	1859	1545	2340.86	2481.068	2083	2265	2012.209	884.281	8204.383	2961.526	2239.265	1178.355	2755.396	1266.454	3262.394	1756.069	3117.731	1460.345	1.15548980605905	1.25929344923847	1.02452363507863	0.919506518845541	0.903685934786443	1.02707159433961
ENSG00000005073.6	83	98	24	24	10	9	703	662	375	355	134	144	158	148	61	39	28	34	951	844	542	510	106	127	162.018	93.102	67	37	19	23	1276.49	821.452	446.15	409	76	55	0.596881877008085	0.320026884111845	-0.0449395378898023	0.437666087922965	0.138346336155596	0.252943099357187
ENSG00000005075.15	4796.618	4869.831	5479.012	5347.11	3037.093	2902.347	3665.927	3789.938	4076.282	3356.643	3842.719	3631.897	4753.46	5405.487	7669.932	5169.845	3907.155	4164.106	4766.24	4117.906	4382.007	4337.467	3487.574	3874.067	7161.062	2374.817	14785.716	4177.158	3430.927	1672.617	7703.689	2533.73	5106.198	2183.788	4542.083	1876.879	1.58250979227232	1.61534628959383	1.14209910903486	1.41101092770231	1.23563008747301	1.21066933216948
ENSG00000005100.13	11089.431	12249.132	5820	5144	7485	7353.469	9940	9913	8494	7443.999	9900	10500.971	9660.1	9351.143	6828.001	5934	9828.377	10614.999	11236.993	10398.999	8126	9354.94	8443.656	10019.393	10571.252	8336.043	5834.647	4894.979	11859.724	9340.221	13745.85	9901.364	8922.051	6110.893	10371.568	8042.941	0.348571536730313	0.0559701078525237	0.471213160874861	0.295847995121835	0.570503270373242	0.319260645382252
ENSG00000005102.14	0	0	0	0	0	1	0	0	0	2	13	4	1	2	0	0	0	0	0	0	3	1	13	11	0	0	0	0	0	0	0	0	3	0	13	4	0	0	0	0	0.0899629121228567	0.246465806383985
ENSG00000005108.16	26	48	13	9	1733	1541	3537	3379	8668.758	7404.265	0	0	12	21	61	72	2855	2844	2347.129	2220.945	3986.002	5629	0	0	73	118	18	34	243	666.028	1322	2254.512	4008.412	9023.284	0	0	-0.46816515333875	-0.3573316892059	-1.18259654334578	-0.918330515336529	-1.1333465789191	0
ENSG00000005156.12	3371.691	3701.469	3767.658	3617.455	4096.754	3941.448	4879.886	5014.45	8956.749	7290.878	6754.216	6817.34	3872.278	3953.222	4328.403	3555.452	5145.968	5355.841	5390.485	4801.242	6340.544	7742.244	5560.805	6567.942	3149.042	4296.864	3929.705	4128.07	4727.564	5495.423	5844.961	5309.764	7033.998	8213.834	5107.385	6301.256	-0.435810758251306	-0.264389235683468	-0.0875163244052368	-0.0372481418114798	-0.194333597213496	-0.346513779213704
ENSG00000005175.10	3226.995	3933.212	5104	4599	4594.314	4595.057	5451	5670.286	7150.001	5881.291	4473	4798	4071	4126.406	6600.385	4638	6091.239	6754.999	6627.004	5847.001	5845.878	6850.681	3645	3979	3517.249	4954.871	5882.539	5439.867	6215.477	6836.345	8421.764	7368.421	7129.966	7344.593	5048.604	5633.457	-0.481965774133462	-0.0831735854388018	-0.00849515814052371	0.0165201200100853	-0.0145202641626261	-0.202588389288161
ENSG00000005187.12	62.343	97.481	17.365	3.099	1024.424	1076.046	148.304	161.24	2.405	5.745	6	0	100.344	127.74	7.203	8.399	959.449	1101.17	123.607	74.462	9.439	13	1	0	250.156	266.655	20.623	7	1175.351	951.499	204.452	132.109	15.176	19	0	5.679	-0.072622283385767	0.256939215166818	0.41495565841438	0.345295412129731	-0.078514813365337	-0.182490188177936
ENSG00000005189.20	770.001	973	634.901	643.001	746	743	1759.998	1974.025	539	431.001	564.001	554	1087.001	1105.262	1053	730.002	710.999	811	1862.999	1568.872	761.001	883.229	443.999	594.001	2096.601	2387.115	1003.114	910.249	753.789	922.124	2565.715	2076.549	755.37	924.489	407.804	497.001	-0.1763735088113	-0.0536948336047347	-0.15327747823911	0.126213150166516	-0.24924000711477	-0.302632753055024
ENSG00000005194.15	6426.414	6975	5438.088	5148	5070.316	5149	11739.714	11863	4850.332	4247.001	7598.18	8090	7399.575	7673.999	6850.989	5251.999	6326.06	6786	14356	12575.997	5439.584	5837	6531.894	7580.001	7765.886	8150.058	8236.48	6486.41	8134.854	9188.54	22097.541	18144.579	7047.527	7504.904	9766.512	9212.716	-0.0618689342451742	0.146726984561973	-0.0466601842853525	0.107930507963558	-0.0621415724596073	0.0379661984011159
ENSG00000005206.17	3171.173	2563.002	1965.999	1982	2379.001	2096.072	1262.001	1277	2270.999	2095.999	7643	6732.999	1374.367	1682.706	3376.001	2266	2241	2321.999	1506.035	1468.999	2221	2645	5570.001	5873	1830.744	3675.186	1033.337	5806.37	940.224	3550.439	1380.008	3591.904	1126.28	5642.982	1476.587	8599.601	-0.981380572077312	-2.62241637074259	-1.74018231423645	-1.51936407015954	-2.2503031031878	-2.55325949511342
ENSG00000005238.20	1437.044	1551	2559.001	2428	602.001	566.999	1639	1747.023	4718.416	4177.999	830.001	820	1553	1593.999	2649.136	2213.403	576	557.001	1148	1017.999	2480.001	2696.025	737	800.001	1878.515	1106.678	7175.781	4597.246	649	504.752	2377.065	1823.833	4778.965	3248.578	665.784	465	0.748294219588965	0.44146700697484	0.453713981359205	0.201083878444198	0.578108088329	0.43793322284991
ENSG00000005243.10	984	1148	466.999	492	603.999	584	190	136.001	2	6	206	276	855	841.096	405.001	298	458.193	472.001	194	141	22.999	33	119	139.001	1255.355	767.056	1098.953	471.985	356	332.476	338	192.015	7	0	192	95	0.687787705097439	0.95138096971511	0.199868622142493	0.531478408815564	0.201801013684248	0.734144797422158
ENSG00000005249.13	2705.272	2746	4726	4764	161	214	300	349	3126	2585.027	4779	4978	3631	3673	6716	4769	323	328	586	529	1990	2401	4224.521	5271	11049.297	5567.577	11285.658	4325.608	399	191.401	757	487.748	3715.886	984	7910.954	3041.929	0.990762671076655	1.17753576056899	1.01159821552363	0.422065649128457	1.89506219054611	1.32085652777724
ENSG00000005302.19	1523.999	1679.003	1469.002	1460	2842.001	2653.515	2186	2154.386	5439.895	4618.001	3673	4025.206	1562.001	1739.526	2209	1560	2802.999	3160.019	2380.998	1921.002	3703.048	3988.031	3573.999	4256.999	1531.346	1365.782	3608.729	2469.927	3878	3152.422	3990.66	2697.898	6254.357	4792.054	5835.849	3754.418	0.167555832907927	0.344094734187149	0.42191453419763	0.382620775866782	0.408861937495132	0.584889874490426
ENSG00000005339.15	7247.975	7141.01	6955.304	5188	5632.007	5059.999	4194.001	4291.999	5988.569	5201	7039	7410.826	6884.004	5611.534	8596.999	7629.262	7346.001	7036	4883.999	4445.999	4714	6621.048	5341.464	6765.011	15455.997	13889.851	7257.954	8026.81	8714.533	7149.027	6737.867	5349.128	11079.543	8766.694	6691.178	6629.173	0.161120623650283	-0.339723612299745	0.411996778043119	0.155512842080014	0.364221569082476	-0.0324396192219893
ENSG00000005379.17	64	50	6	2	0	0	0	0	0	4	0	0	35	17	11	17	0	0	0	0	1	1	1	2	26	35	6	23	0	0	0	0	0	5	0	0	-0.174012647965614	-0.406224078704052	0	0	-0.144260772718371	0
ENSG00000005381.8	0	0	0	0	0	0	0	0	0	0	0	0	8	5	0	0	0	0	0	0	1	0	0	0	1	3	0	0	0	0	0	0	2	0	0	0	-0.063930071723565	0	0	0	0.0605942085156307	0
ENSG00000005421.9	1	0	0	0	43	50	0	0	0	0	0	0	0	4	0	2	55	25	0	0	0	0	0	0	1	3	0	0	24	51.048	4	3	0	0	0	0	-0.063930071723565	0	-0.408408603656643	0.0150492805057469	0	0
ENSG00000005436.14	1341	1486.999	1704.307	1529	2584	2557	3423	3405.999	3991	3315.001	3827.001	3881	1393.999	1514	2273	1615.999	3299	3238.999	3717.001	3350.001	3494.999	3769.999	2785	3061	1746.151	1175.002	3052.036	1446.976	5018.414	2629.095	6068.865	2889.274	5481.376	2735.272	6103.125	2841.265	0.562028850246934	0.858003507712332	1.04749549302968	0.88352749590307	1.0183846779108	1.04594951900434
ENSG00000005448.17	2735.852	3409.055	1098	969	4276	4138.121	2104	2283	1939	1672	2221	2314.019	3507	3646	1980	1365	4694	4621	2324	1933	1633	1781	2173	2521	3081.518	2368.419	2406.807	2046.927	5543.383	5734.849	3287.35	2422.304	2500.964	2943	2290.523	2863.901	0.381103104474257	0.0359847379371043	0.0791488022812601	0.259654112825031	-0.203102973987216	-0.362314287149362
ENSG00000005469.12	3031	3019.001	1792	1911.976	1433	1349	1102	1070.001	2521.001	2111.469	995	1097	2428	2609.001	2271.18	1659	1848	1950.075	1472.016	1214.001	1798	2101.999	483	718.001	1935.698	2742.654	2069.325	2850.126	854.001	1411.352	1460.131	1527.545	1916.461	2324.001	597	925.329	-0.486164714691974	-0.644533484532071	-0.571142370135095	-0.23319341627093	-0.244531488939758	-0.641098776440293
ENSG00000005471.19	151	127	587	561	4	5	1	3	5	0	0	0	76	119	723	626	0	0	18	14	7	2	0	0	106.001	185.001	235.01	661.142	5	4	5	25	17	21	0	1	-0.608338195459426	-1.48162719743329	0.0389754136334919	-0.473605359109535	-0.0792727737366477	-0.0338547064661077
ENSG00000005483.21	5437.999	5754.857	6611	5754.001	4377	4140.018	3443.998	3206.001	5674.999	5241.018	4852	4938	4701.356	4040	5204	5142.001	5602.048	5862.999	4248	4062	4688	5751.496	3621.389	4761.999	5603.959	6157.323	7943.404	7917.8	4827.159	4637.374	4301.018	3841.036	6964.125	5273.362	3714.766	3948.865	-0.12746826062582	-0.190887320639265	0.184816401319865	-0.0127936358094178	0.426069350307064	-0.132762172930058
ENSG00000005486.17	7420	7476.931	4546	4096	4834	4647.236	6780	6843	5430	4310	6277	6474	6510	6736.678	6370	4715	5215	5630	8107	7274.857	6240	6583.068	4904.209	5467	18160.082	10350.339	9997.715	9932.488	5875.164	6665.104	10924.993	9296.754	7426.979	7505.587	5098.686	9545.747	0.815961807190219	-0.186385792450127	-0.0527951382657479	0.0564060039999461	0.0129018423116918	-0.944911646315957
ENSG00000005513.10	12	16	31	47	170	141	137	127	209	142	589	636	13	18	173	130	123	120	150	101	171	196	1515	1646	155	71	178	190	190	143	151	118	116	239	1260.098	844	0.802192233584357	-0.225920302093644	0.418145344995093	0.129550585837653	-0.789036256213641	0.510833116168702
ENSG00000005700.15	6259.683	6568.013	7317.153	6614.999	8626.001	8125.704	8594.005	8236.999	10735	8751.823	6875.743	7292	5647	5735	7998.996	6609.645	10105	10702	8002.001	7496	6130	7306.999	5098	6421.999	6835.943	9329.348	8933.898	6883.362	12734.077	12625.093	10794.893	9728.112	16486.304	11953.141	7415.961	6793.713	-0.438811812187891	0.17815556130606	0.140677369980286	-0.0258911528198018	0.490398131016984	0.079872384866805
ENSG00000005801.18	1916.35	1818.002	711.002	770.998	1483.001	1466.999	1382.001	1545.998	2479	2222.999	1256.001	1326.999	1634.999	1897.001	1042.998	821.001	1690.001	1739.002	1696	1525.025	2407.002	2738	1148.999	1286.999	1929.47	2364.497	1057.318	880.013	2198.418	2547.888	2286.383	2398.547	3403.208	2469	1404.062	1721.607	-0.280232918224851	0.0644599395039203	-0.082382646279175	-0.239941480398784	0.483255026331211	-0.33109523691154
ENSG00000005810.19	3788.547	4259.108	4092.351	2326.994	2692.167	2217.2	4453.555	4182.569	7332.325	6590	2835.474	2686.983	3862.021	2785.011	3810.84	3245.993	3731.764	3076.081	4750.7	4232.581	3249.683	5261.922	1876.99	2792.956	2435.047	6844.463	2757.725	4669.779	2443.257	3395.724	4166.183	5269.534	6229.613	7657.102	2335.766	4294.486	-1.46743314909189	-0.942557514932418	-0.340493620579413	-0.509450618141281	-0.267656069718778	-0.912138150745744
ENSG00000005812.11	3245.562	3490.228	3230.012	3138.984	2779.994	2701	2634.212	2720.981	2859.995	2595.013	3009.052	2878	3581.328	3759.97	3824.986	2785	3015	3329.957	3138.655	2781.615	2463.996	2599.993	2423	2673.575	5156.665	6197.61	5188.709	3772.974	3439.8	2962.147	3361.324	2563.358	6124.497	3703.565	3283.938	2364.312	-0.255871794580945	0.25974628037564	0.339432083220773	0.2111425934452	0.746388037309827	0.421431682699947
ENSG00000005844.19	3	8	4	6	43	25	0	0	2	2	4	0	4	13	1	2	36	41	0	0	0	5	0	0	21	56	1	3	21	22	0	0	6	14	2	1	-0.626736116673316	-0.0598081441382906	0.019245230116118	0	-0.197706483518521	0.0310209881323378
ENSG00000005882.12	1266.469	1174.416	731.622	653.122	1631.876	1484.529	69	102	1335.89	977.863	617.931	711.124	1203.686	1216.712	843.769	567.175	1581.665	1586.046	99.627	90	1811.376	1885.202	453.16	546.663	4075.967	2245.27	1998.706	1111.017	1636.999	1088.838	143.289	120	2318.531	1390.444	683.221	481.004	0.855398738880704	0.627909390699532	0.692251108071015	0.0572391248970927	0.746055784122397	0.428146125583916
ENSG00000005884.18	62207.411	70390.916	139454.872	127722.456	56294.219	56637.725	5121.983	5291	16477.026	14338.951	3726	3899.999	65533.096	65349.381	141399.138	103949.855	68658.785	75375.666	4494	4206	28395.323	33098.838	13697.422	15848.899	32444.856	55379.43	53045.073	220714.064	42937.249	115034.113	5068.304	9822.248	11240.892	37280.578	635.007	2009.213	-0.763121750953303	-2.25249062233199	-1.29205599817469	-1.122276403307	-1.69736215034348	-1.64223865708154
ENSG00000005889.16	1834	1857	3261	3327.44	3214	3054.956	2022	1996.007	5178	4233	6985	7377	2175.001	2120	3732.831	3032.999	3931	3946	2281.999	2208	3903.999	4533	4677.999	5465.828	1700.647	2801.677	4339.39	5193.142	4606.58	5646.753	2979.184	3959.353	5373.079	4114.098	7995.502	10000.586	-0.698876402911654	-0.450891243669216	-0.163402714686102	-0.577751545697545	0.409233636400524	-0.367141608974214
ENSG00000005893.16	15900.944	16370.13	38743.253	37268.386	10606	10517.1	11328.125	11479.711	20862.999	16853	16146.956	16666.897	16508.163	18122.316	40899.407	30733.005	12294.046	13057.088	13572	12065.584	14159.01	16385.314	13486.263	14907	10104.449	34639.816	13549.223	60584.707	5461.525	19771.798	5471.364	17645.938	8118.106	30065.301	5009.751	31105.239	-1.765676200888	-2.35272272595904	-1.7189513831331	-1.85507980538182	-1.85472913500863	-2.66991011169879
ENSG00000005961.19	68	63	119	111	184	193	68	47	9	19	3	11	42	38	346	209	145	147	85	93	6	19	6	2	141	158	194.921	236.049	160	311	90	157	4	30	9	16	-0.121758349405088	-0.379267141598209	-0.6834903712651	-0.681135259327797	-0.586998177006354	-0.193166694061675
ENSG00000005981.13	2	0	0	0	176	155	16	27	0	0	0	0	0	2	0	0	234	221	9	6	0	0	0	0	7	0	0	0	203	186	18	54	0	0	0	0	0.21853701631075	0	0.204942790948903	-0.669595355657973	0	0
ENSG00000006007.12	8141.51	8629.283	4364	4008.999	9036.561	9015.745	8915	8798.999	4623.999	3711	5902	5850.001	8199.529	9133	6463.999	4544	10618.406	11545.034	9978.093	8754.829	4796.73	5075	4599.001	5109	14217.854	10410.342	7441.68	6320.296	10704.393	12876.682	14353.415	12260.702	4437.583	6014.177	5983.867	8102.993	0.455530034161023	0.0385204489123767	-0.137200559911709	0.0510154145521327	-0.406701723613393	-0.480489554390545
ENSG00000006015.18	993.684	1061	1637.001	1432.481	2156	2208.514	1792.649	1702	3101	2597.999	1177.999	926	854.001	1009	2579.14	1613.992	2245	2504.152	1694.178	1754	3218	3409	947	973	2348.676	1108.038	5285.138	2875.918	1870.263	2207.349	3390.582	1995.523	4618.341	5547.007	797.238	719.202	1.06239594731394	0.671904151957969	-0.107755781579262	0.5771075181401	-0.233983271739628	0.0970483146186818
ENSG00000006016.12	49	56	144	123	61	82	9527.578	9780.992	176	167	3382.002	3766	44	29	217	157.999	32	40	12213	11429	142	149	3016	3530	55	94	184.015	443	38	55	5433.563	9197.735	55	129	2034.013	6649.669	-0.479043772228537	-1.22983251387019	-0.198652219973808	-0.928625988656223	-0.768601884821001	-1.73362472092402
ENSG00000006025.12	1379	1264	888	1099.001	1094.999	915	65	50	83	68.001	17	6	566.464	743	1439.001	1124	800	850.014	175	167	119	143	60.001	79	959.003	1404.641	1524.148	3436.887	475	1122.147	97	210.032	111	277	0	23	-0.52366981906637	-1.3378892226274	-1.04230620150308	-0.944206871795886	-1.01374586671308	-0.62864041475892
ENSG00000006042.12	5	5	3674	3528.949	816.999	775.001	75	102	3997.234	3063.203	3	0	90	114	6191.999	4372.001	1658.999	1815	729	739.066	3040	3086.399	0	0	31	99.021	7424.63	4805.48	965.603	1203.491	123.001	112	3894.77	4105.345	0	0	-0.937179942849486	0.4270257277103	-0.180957377900539	-0.0284604714615765	-0.0472365052541859	0
ENSG00000006047.13	36	37	0	0	23	26	1	0	0	5	0	0	44	87	0	0	23	72	4	4	10	6	0	0	141	47.004	0	0	65	43	3	2	0	0	0	2	1.03718707027036	0	0.382096409899504	0.018589044042599	0	-0.0669331496442713
ENSG00000006059.4	0	0	0	0	0	0	0	0	0	0	0	0	0	0	1	0	0	0	0	0	0	0	0	0	0	7	0	0	0	0	0	0	0	0	0	0	-0.217491140721699	0	0	0	0	0
ENSG00000006062.18	4894.072	4613	1931.999	1997	13206.147	13264.544	4044.999	3941	9448.604	8191.754	4589.208	4546.001	5439.06	5777.941	2390.001	1819	17941.999	19902.713	3324	3168.296	13148	15039.805	6250.06	7221.803	2677.63	3122.796	2235.554	2319.226	15986.765	20287.153	3094.194	3756.136	5493.189	6027.969	3137.601	4853.641	-0.211286417602048	-0.24415313587571	-0.214320561040858	-0.449003736878169	-0.104996178933458	-0.668092871085617
ENSG00000006071.16	0	0	0	0	451	402	1	0	17	12	0	0	1	2	13.001	9	261.001	258.999	0	2	10	24	3	9	0	5	0	0	150.002	652.237	0	0	4	15	0	0	-0.158623122909963	0	-1.71630136543135	0	-0.276857559845169	0
ENSG00000006116.4	0	0	0	0	0	0	0	0	0	0	0	0	0	0	0	0	0	0	0	0	0	0	0	0	1	0	0	0	0	3	0	0	0	0	0	0	0.0333204095278935	0	-0.0847740440841506	0	0	0
ENSG00000006118.15	11021.999	10867.347	1495.999	1390.047	9183.976	9237	3927	3820.164	5276	4542.119	3822	3282	9562	9968	5687.858	3731.025	12546.485	13680	4329.103	4203	7624.499	8387	3513	3827.001	10007.418	16598.353	928.427	3332.52	7283.566	24186.527	2007.424	4199.835	2845.518	9899.188	1307.354	4410.638	-0.720090718210272	-1.97640650785572	-1.59668532328835	-1.21882590026426	-1.75391108255542	-1.76692360216293
ENSG00000006125.18	26551.095	29885.437	20017.358	18423	42290.639	42340.309	33475.584	32684.002	55996.599	47634.908	40127.105	44041.694	31178.614	27813.274	20935.038	17262.614	59516.052	63531.934	38579.54	35022.174	39039.247	46526.674	36617	44093.026	52491.738	43290.077	28822.569	23681.861	74367.334	53574.405	52082.249	36025.578	58060.957	48943.885	55085.746	35838.127	0.285253940700148	0.0864227652938192	0.60147328545292	0.355207475535613	0.274369645958917	0.573548373794036
ENSG00000006128.12	1	0	0	0	0	0	0	0	0	0	0	0	0	0	0	0	0	0	0	0	0	0	0	0	5	4	0	1	3	0	0	0	0	0	0	0	0.0311382338991297	-0.0289176511486086	0.0924422526361063	0	0	0
ENSG00000006194.10	3445.049	3152.996	2354.815	2210.928	2677.794	2666.633	3347.399	3530.968	2230.044	1929.596	2700.275	2751.463	2707.858	2923.124	3557.96	2693.954	2995.445	3417.918	3517.855	2956.433	2298.189	2569.85	2544.671	2974.761	3337.766	2541.308	2337.254	2024.514	3224.045	3599.028	4209.033	4126.123	3175.565	2840.235	1781.164	1883.953	0.394931815436377	0.0101728513696484	-0.0295214489540152	-0.145633459504379	0.186253610007748	-0.124121456692317
ENSG00000006210.7	17	20	1347	1276	31	16	0	0	0	0	0	0	69	101	1583	1185	30	27	0	2	1	6	0	0	20	31	1547.031	5128.722	15	4	0	0	0	0	0	8	-0.229730027626991	-1.88789331976505	0.300406950308173	0	0	-0.25090138352946
ENSG00000006282.21	5975.189	6210.716	3411.001	3374.257	8625	8381.657	7541.778	7750.997	5789.428	5153.665	5207.999	5023.016	4358.92	4649.437	4236	3244.067	9077.001	9590.523	7889.948	7259.878	5064.592	5694.895	4021.999	4567	6902.861	5189.393	7812.113	6202.636	8932.379	12798.025	10655.113	9705.587	6964.948	8127.808	2831.589	4621.162	0.416092248552386	0.134986810610106	-0.38827496035915	-0.0412708204512073	-0.193370167437151	-0.743825735818223
ENSG00000006283.18	179	215	13	16	1286.001	1172	11	16	520	473.999	34	37	164	176	11	12	1255	1219.997	19	33	1949	2374.057	19	39	134	185	44	64	997.004	1783.669	15	42.001	283.989	366	16	44	-0.359597144656936	-0.369343912196562	-0.685765930981444	-0.550711540122387	-0.294721707719573	-0.579883746203708
ENSG00000006327.14	24743.026	24420.006	35129.102	32836.623	16769.99	16546.625	12310	11949.446	13682.317	12171	6138	5771.049	23244.777	24589.321	56819.266	41010.92	21442.709	24595.238	13650	12632	11461.001	11666.095	6047	6504.001	11334.28	7369.575	25794.726	37151.192	11204.7	17344.626	8329.544	8760.853	10256.378	35344.653	2055.208	5137.045	0.625536548780985	-0.72190512301654	-0.499873228246264	-0.247476442266348	-1.75219380395597	-1.34930798371531
ENSG00000006377.11	0	2	361	332	0	0	50	81	350	303	29	34	0	4	400	286	1	2	60	39	339	381.426	64	74	10	0	727.091	729.005	0	0	88	90	431.978	241	40	43	0.302929922947466	-0.18701888715143	0	-0.132025225233806	0.758208051407536	-0.0740289659997702
ENSG00000006432.16	1413.999	1545.03	1847.999	1552	2497	2725	268.001	300	2785	2782.074	936	827	1714	1629.001	2023	1724.057	3604.999	3892	479	411	1912	2936.003	667.999	731	1813.006	1704.64	2266.66	1831.793	2892.7	3053.824	371	347.001	2708.098	1843.16	667.108	677.071	0.0940770332329288	0.10769731424309	0.0498084802010261	-0.0696465534605064	0.571155957319312	-0.0634271110915816
ENSG00000006451.8	8915.714	8158	5740.999	5711.408	2754.384	2728	3377	3747.194	7031.139	5587	3751	3892	8557.184	8874.209	8835.071	6195	3753	3765	4163	3738	6458.108	6748.276	4289	5034.022	10276.216	6711.04	9951.979	4954.687	3949.618	2414.371	4435.128	2638.544	8139.371	3965.995	5479.184	2955.922	0.618935287614577	0.803243652500288	0.826014654813945	0.564528949065055	1.05645545484474	0.835267001005806
ENSG00000006453.14	27.098	25.153	3057.027	2802.138	7415.872	7193.677	3277.426	3165.281	12917.977	10415.04	1375.524	1636.117	76.471	71.505	2584.446	2151.948	8174.061	8564.446	2452.309	2357.059	10625.185	11617.797	1706.708	1865.324	63.735	42.411	3891.567	2705.653	10432.425	8643.652	5657.458	4501.65	11277.533	10175.638	2302.324	2467.994	0.325924119083684	0.322292639754313	0.398170788588505	0.152007114820406	0.175732020379208	-0.143745702930312
ENSG00000006459.11	1269	984	564	466	242	251.006	257	327	1681	1500.03	274	293.015	548	505	1274	1221	327	312	228	217	970	1274	298	383	1754.908	2262.018	1017.111	974.231	336.763	435	265	360.069	2355.366	1664	281.001	291.008	-0.351175897986611	-0.127882073233817	-0.213955072859934	-0.52952048022702	0.517104548659009	-0.0839917615017136
ENSG00000006468.14	1351	1476.999	5811.524	5583.077	660	594	9420.272	8991.002	3165.088	2606.224	4	4	1772.121	1639.347	6946.999	5454	727.001	672.001	10506.999	8874.999	2222.999	2413.999	524	750	2065.953	2010.114	17633.502	11673.459	814.014	592.348	13534.033	9687.286	6496.33	3221.189	2	3	0.046018210825526	0.396801081820801	0.549661017454412	0.304912654760491	1.02938317473241	-0.0343944367290324
ENSG00000006530.18	3023.998	3420.999	4716.999	4243.007	3428	3194.975	5222.093	5123.999	5510.999	4698.999	3712.113	3679.527	2800.999	2687.696	5495.203	4134.002	3979.313	4526.998	6025.041	5273.999	4200.999	4592.262	3711.001	4307	1958.003	2595.721	5179.155	5245.83	4118.114	5555.684	5904.855	5971.957	5455.407	6001.282	3816.333	4688.154	-0.391814551440249	-0.213109190575207	-0.300197077646334	-0.190782537325094	-0.108518116860759	-0.339469862388452
ENSG00000006534.16	1344	1482.999	1097.999	1168	24317.133	24357.609	3668.175	3549	49	49	1137	1022.999	1506.001	1559	1996.001	1526.999	27319.204	29093.956	5091	4960.721	50	50	526	619	6443.596	4229.099	3986.699	3041.282	23338.452	19986.891	11092.784	6872.68	6	116	921.003	713	0.609921848687148	0.190796788897028	0.351684125971778	0.511500743853584	-1.60768520453746	0.306982362909044
ENSG00000006555.11	2	0	0	0	0	0	0	0	0	0	0	0	0	0	0	0	0	0	0	0	0	0	0	0	2	0	2	1	0	0	2	0	0	0	3	0	0.0658885932974808	0.0211714790470087	0	0.0516921556445919	0	0.0962513485451173
ENSG00000006576.16	6158	7380.006	6886.532	6622	3567	3465	7761.517	8177	9393	7746.453	13676.001	14250.001	5062	5533.999	8284.999	5747.117	4657.062	4807.999	7692.269	7318.036	6035	7344.946	8860.88	10297.035	3461.294	6174.251	5302.649	6913.333	3622.431	4381.448	8114.461	10736.665	5336.572	8349.178	11608.259	25916.875	-0.819783348431123	-0.574436912257304	-0.143932986859776	-0.57690823367561	-0.613190440625927	-1.20176802455313
ENSG00000006606.9	11	15	0	0	70	43	0	3	0	7	13	5	119	154	1	1	41	49	0	0	3	9	0	0	84	61	0	2	41	36	0	0	4	23	3	5	0.293127074918491	-0.0572670430935958	0.141665479653524	0	-0.450507664365475	-0.065596319528066
ENSG00000006607.14	2447.155	2632.292	9969.702	9503.972	4789.136	4755.745	4637.563	4735.914	4042.747	3417.634	7177.623	7357.18	2386.058	2260.547	9802.153	7900.916	5994.965	6669.008	6227.713	5695.907	3966.341	4736.074	6396.462	7408.138	1880.399	2173.189	10128.05	12435.741	5126.852	4630.784	5330.175	5070.125	3634.714	3210.247	7097.843	6317.695	-0.197129969402429	-0.490631945166539	0.272960328144026	-0.102955378807106	0.204508961732968	0.121128675058736
ENSG00000006611.17	1	0	0	0	94	84	14265.999	14501	0	0	0	0	1	0	0	0	551	556.001	9869.266	8918.025	0	0	0	0	4	3	0	0	64	30	20043.181	14234.856	0	0	0	0	0.0316485110039496	0	0.587283776420375	0.316576303860698	0	0
ENSG00000006625.18	6127.659	7092.814	6726.902	6574.593	4227.95	4199.519	7240.27	7358.256	9027.616	7139.488	6310.758	6307.939	6358.797	7343.693	10751.476	7356.549	5366.838	6048.593	8204.019	7339.068	8032.451	8634.602	5229.702	5905.999	6013.38	2908.921	11125.317	4108.476	5789.967	3192.716	10105.141	5667.925	11019.912	5965.012	7551.776	3550.633	1.04420056428985	1.23043451231676	0.976599629276694	0.653565815198468	0.90832598559446	1.03393155394208
ENSG00000006634.8	4021.321	4612.168	6275.76	6252.585	2605.799	2765.594	3327.415	3308.181	6321.621	4767.684	6231.827	6456.674	5028.258	5871.864	6081.076	3880.251	3626.181	3809.468	3900.426	3754.572	5174.436	5645.723	5876.336	6137.581	5395.342	5459.68	10409.965	6442.321	5251.239	3722.464	5689.422	3475.977	8079.276	4101.667	7211.888	4841.944	-0.00956919119354982	0.492299780598812	0.618520410063292	0.528560181093301	0.997863181312011	0.524889034006829
ENSG00000006638.13	48	70	697	600	11	23	487	398	1527	1260.463	602	579	43	28	843	639	50	17	542	618	1087	1100	329	410	43	32	697.241	759	51	24	881.037	642.198	1077.257	1721	607.02	728.934	0.201125978767839	-0.297591691997301	0.517769460432448	0.262052287089238	-0.625899169497404	-0.291348223824523
ENSG00000006652.15	11486.998	12014.216	10718.739	10104.93	3323.282	3056.094	9085.406	9322.402	10982.506	9087.035	4950.128	5112.611	8420.632	9591.536	13799.342	10201.799	4334.649	4761.433	10791.744	9567.47	8347.82	8968.791	4724.923	5439.532	14866.995	13903.411	11668.924	6589.154	6535.321	5820.153	12878.976	9088.7	19006.471	10117.578	7384.844	4591.289	0.103821401539077	0.62389589609981	0.293742449432809	0.325179846964499	0.934570447970248	0.634885098061831
ENSG00000006659.13	0	0	0	0	0	0	0	0	0	0	0	0	0	0	0	0	0	0	0	0	0	0	0	0	0	0	0	0	0	0	0	0	0	0	0	0	0	0	0	0	0	0
ENSG00000006695.12	2804.81	2849.924	1261.28	1145.368	2140.681	2058.15	3270.775	3273.573	1882.515	1614.34	2306.992	2401.33	2398.871	2515.174	1649.571	1251.116	2885.073	3106.839	3294.879	2939.531	1619.894	1785.083	2176.266	2368.389	2319.307	1175.361	2207.395	1102.2	4230.208	2827.72	5868.594	3162.061	2322.584	1496.324	2924.009	2049.796	0.962564224914523	0.778429978397188	0.70020076668916	0.707455373658918	0.646028187591901	0.458342489275973
ENSG00000006704.11	3414	3169.001	1181	1172	1099.001	1190.001	3579.573	3690.001	4067.419	3543	2916.002	2982.001	2238.001	2316	1690	1390	1564	1616.999	3864	3340.074	3442	3790	2484	2829	5863.884	3722.851	2088.518	1872.029	1721.618	1729.647	5362.21	4739.058	7578.128	6789.226	3085.792	2864.37	0.656821357417842	-0.0379276665085406	0.11882539789969	0.00206757944244718	0.185548225593308	0.0604730481709481
ENSG00000006712.15	8028.592	9459.68	5021.001	4943.394	6518.999	6561.069	3811	3823	6607.999	5255.002	5761	5899	11572.641	11223	6633	4579	7303.999	8067	4782.229	4219	6035	6366.094	4228.999	5151.185	13785.728	12482.402	7600.743	6936.979	7961.517	8664.601	5726.294	4522.939	7849.484	8471.568	6102.258	5396.781	0.150245316919261	-0.0645159717554975	0.00667508983117848	0.162554201229355	-0.0813886108784097	0.130193447988129
ENSG00000006715.16	4074.737	4161	7703	7136.24	4291.999	4237	3841.004	4035.141	16735.767	13766.477	3195.999	3206.582	3117	3223	8964.681	6770.893	5475.629	5670.655	4491.02	4171.001	9416.729	11061.567	2416	3060	3334.577	4487.915	12170.966	10912.844	4525.819	4478.47	5041.635	4608.306	12927.415	11930.038	2858.164	2736.528	-0.416449049918754	-0.0392222538981315	0.142475287707629	-0.0459913549845119	0.143463658217331	0.016411570300396
ENSG00000006740.17	40	40	7	10	399	385.999	260.005	308	1191	1068.001	1185	1190	63	63	97	75	578	707.001	457	411	821	935.999	652	750	112.001	67	68	37	440.092	297.999	519.05	264.206	1788.309	779.999	1152.999	602.154	0.500084185199654	0.331651188141931	0.610763074212765	0.699681219145626	1.17699360462609	0.846981585880899
ENSG00000006744.19	11081.26	12645.002	6684.001	6730.999	11472.023	11268.338	17075.118	17248.858	14686.001	12097.051	16337.001	17108.971	16831.755	16700.001	8468.001	6487.479	14899.995	16219.692	18133.999	16297	13151.43	14476.034	13384.002	15849	9002.461	10333.952	7283.048	8620.058	14885.199	20107.598	24281.272	23025.889	10529.949	16884.459	14730.756	19685.855	-0.190694612946324	-0.43704612584267	-0.304223939274815	-0.0993348013946376	-0.650707681909272	-0.463238150146303
ENSG00000006747.15	151	153.999	155	113.001	35	39	31	13	0	4	0	0	506	422	246.001	166.999	29	43	44.001	19	0	1	0	3	189	260	332	415.215	3	20	27	42	1	2	0	0	-0.37908452085193	-0.454501556492471	-0.396563708131361	-0.321896646699067	-0.0288310221184173	0
ENSG00000006756.16	1377	1366	609	533	2682	2703	1487	1649	2292	1779	5206.001	5104.024	1209.009	1223	977	792	3029	3360	1826	1658	2785.001	3025	2600	3129.003	1331.658	2273.364	472.001	1297.308	1070.394	2238.932	1217.513	2048.703	1619.423	4276.042	1611.706	5066.002	-0.745555785975414	-1.54596586077465	-0.907612690200009	-0.897139801447948	-1.34762582123378	-1.67187520467078
ENSG00000006757.12	4	0	0	0	289	242	1534	1600	619.999	528	0	0	0	0	0	0	283	417.999	987.999	936	708	705	0	0	1	0	0	0	205	172	2894.442	1355.659	1000.335	799.782	0	0	0.0333204095278935	0	0.304908809731994	0.894487042048318	0.333389070419479	0
ENSG00000006788.14	1	2	0	0	0	0	1	5	0	0	0	0	12	8	1	0	0	0	0	0	0	0	0	0	8	4	2	0	0	0	1	5	0	0	0	0	0.118956891641024	0.0500891301956172	0	-0.115410927028186	0	0
ENSG00000006831.10	9207	10124	8737	8131	9292	9121.851	8342	8740	24301.682	19675.919	16628.627	17417	9763	10279	10300.028	8019.703	11284	12556.504	8634.507	8053	16132.034	18909.775	13217.049	15712.125	11133.976	9007.238	15404.135	10133.094	11004.545	14290.76	9301.376	9826.034	18626.311	20258.274	12979.233	17475.024	0.3119301316818	0.405701405569575	-0.247244226266393	-0.253931977123538	-0.0927717794158749	-0.473816268359501
ENSG00000006837.12	55	40.001	65	62	63	51	94.999	71	186.001	116.999	82.999	91	26	23	129.999	121	43.001	55	94.001	78	160.001	152	79.999	81	33	49.001	176.067	98.001	54	61	127.001	125	317.057	276	121.001	105.999	-0.272337822244144	0.461852871025325	-0.025765319841304	-0.108714641981703	0.196886149383732	0.105148962248619
ENSG00000007001.13	0	0	0	0	3	0	0	0	0	0	0	0	0	0	0	0	0	0	0	0	0	0	0	0	0	0	0	0	0	0	0	0	0	0	0	0	0	0	0	0	0	0
ENSG00000007038.11	0	0	0	0	0	0	0	0	0	0	0	0	0	0	0	0	0	0	0	0	0	0	0	0	0	0	0	1	0	0	0	0	2	1	0	0	0	-0.0289176511486086	0	0	0.030564931090997	0
ENSG00000007047.15	2078	1637	2106	1914.462	1032	1004	6848.461	6995.009	3120.999	2688.001	4303	3987.001	1282.999	1216.999	2121.001	1657.293	1089.999	1322.05	6140	5423	2931	3175.999	2564	3001.001	2856.274	1006.342	4753.709	2129.372	1310.418	975	9770.784	5455.165	3949.701	1964.502	4799.507	1983.136	1.47353475219121	0.945804508904308	0.532880670524946	0.660009266592364	1.01818319787047	1.21171706652608
ENSG00000007062.12	7	3	0	2	0	0	2	1	0	0	0	3	9	4	0	3	3	1	0	0	9	7	2	0	3	21	0	2	0	3	4	6	4	0	3	0	-0.47576240281382	-0.0572670430935958	-0.0847740440841506	-0.066598110652619	0.118745670070956	0.0962513485451173
ENSG00000007080.11	4769.999	4789.001	5125.999	4782.072	3602.019	3504	3882.938	3850	6240.787	5060	6175.521	6078.867	4841	4905.39	7644.999	5177.148	4651.411	4855.567	4590	4245	6016.632	6063.19	5361	6213.999	9639.683	2713.029	10732.118	4970.444	5321.549	3755.788	6866.234	3268.325	7739.614	5983.999	6063.605	3839.869	1.8202318826	0.906994157730921	0.624856127642018	0.885040901528956	0.396572000971814	0.607610646146471
ENSG00000007129.18	0	0	0	0	0	0	0	0	0	1	4	0	1	7	1	0	0	6	5	0	1	0	0	0	11	4	0	0	0	0	0	0	0	0	0	0	0.201735259503807	0	0	0	0	0
ENSG00000007168.14	16467.32	18906.525	12951.384	12158.859	19900.134	19838.935	12987.001	13119.999	21249.075	17590.319	15909.217	16900.957	17919.302	17087.001	16514.421	12491.62	23186.506	24797.711	12508.018	11303.999	17005.999	19463.35	13248.002	15630.577	19607.729	21808.521	18816.231	14067.808	21056.899	18908.806	17262.067	14449.69	23729.579	15708.045	18449.598	14990.756	-0.14570985968049	0.222038999914548	0.283363602343184	0.0801661760547701	0.621827274833231	0.252785545720085
ENSG00000007171.18	7	10	20	19	14	12	13	21	41	24	0	0	32	21	44	8	33	39	19	32	24	46	10	7	39.017	28	128	73	84	57	65	25	5	26	0	0	0.211597039326326	0.396166282775931	0.408131284043551	0.528506880227065	-0.482371621370859	0
ENSG00000007174.18	1	1	371.002	334	1	0	1	0	17	4	0	0	10	6	362	282	0	1	0	0	17	15	0	0	2	6	2676.296	2532.358	0	0	0	3	20	0	0	0	-0.122468775491246	-0.114731447032318	0	-0.0865467757680412	0.514957594664431	0
ENSG00000007202.15	30792.128	34169.139	10679.949	9279	19982	19609.107	43642.041	42669.761	38291.231	33425.661	26592.329	27596.092	29671.425	28145.742	12143	9828.355	23437.016	24732.626	37195.848	35008.326	25548.085	32861.738	21075.768	25219.308	40325.644	37288.87	12891.792	13980.207	21993.662	22609.72	43831.433	48216.085	32999.007	34123.585	14144.774	25930.97	0.120276496772478	-0.312518320550274	0.0887591483096362	-0.313335095909357	-0.0201457335426589	-0.918399452276011
ENSG00000007216.15	0	0	0	0	4	0	31	36	0	1	0	0	1	1	0	0	0	0	34	12	0	0	0	0	1	2	0	0	0	0	60	48	4	0	0	0	-0.0322360933785724	0	0	0.0743403409683051	0.118745670070956	0
ENSG00000007237.19	8	12	25199.674	23266.923	42	41	621.001	631	1	6	0	0	34.999	27	32393.444	26363.071	58	78	581	520	0	0	111	139	88	33.002	111635.939	56039.674	45	41	893.03	635.488	3	0	0	0	0.790300122735194	0.796922742395859	0.125075690627351	0.294506408565603	0.0899629121228567	0
ENSG00000007255.10	185	148.999	75	65.999	1132	1239	104	89	416	350	401.079	434.999	142.001	130.041	151	109	1472.999	1482.999	146.001	148	869	962.057	475.999	487	396.911	209.845	556.086	360	1246.118	1071.863	156	80.999	1034.24	910.001	500.594	337.001	0.805636192751911	0.384873840282251	0.332456477472789	0.526701117211792	0.202946061621736	0.47508772858834
ENSG00000007264.15	3	5	0	0	0	0	0	0	1187	1023.001	612.001	612	1	0	0	0	5	0	0	0	531	575.03	547	739.999	22	1	1	1	0	0	0	0	1304.791	858	580.091	413.682	0.565237434936559	-0.00365571553153987	0	0	0.605786980880872	0.406086333661825
ENSG00000007306.15	0	0	0	0	142	124	0	0	0	0	0	0	0	0	0	0	174	192	0	0	0	0	0	0	1	0	0	0	0	41	0	0	0	0	0	0	0.0333204095278935	0	-0.869578436915158	0	0	0
ENSG00000007312.13	0	0	2	0	9	3	0	0	0	1	0	0	0	0	4	1	4	0	0	0	1	0	6	0	7	0	9	2	0	7	0	1	2	0	0	0	0.21853701631075	0.155588604841908	-0.190573312100094	-0.029429590648488	0.0605942085156307	0
ENSG00000007314.12	5	4	0	0	4	9	0	0	0	2	0	0	6	1	4	0	6	14	0	0	9	2	0	0	9	14	8	6	16	15	0	1	2	2	0	0	-0.131105439095372	0.0252957043336345	0.0546791682373767	-0.029429590648488	0.00114798058662813	0
ENSG00000007341.19	615.785	700.627	980.441	935.295	372.711	323.373	518.97	506.851	1456.105	1197.305	1073.948	1116.716	604.379	642.122	1207.189	849.072	418.439	427.878	708.098	508.998	1285.414	1391.78	760.043	724.046	626.787	697.888	676.26	964.198	229.323	456.844	369.415	585	711.444	1917.91	545.194	1217.352	-0.138569351355599	-0.664661181848433	-0.753873259479628	-0.754657465041852	-1.34628894170723	-1.1433455843757
ENSG00000007350.17	0	1	2	9	0	0	0	0	0	0	0	0	1	3	5	5	0	6	0	0	0	2	0	0	11	0	27	11	0	0	0	3	0	0	0	3	0.329998388100013	0.272528138135332	0	-0.0865467757680412	0	-0.0992701313274779
ENSG00000007372.24	296.485	323.302	1	13.996	74.285	46.139	358.932	444.493	550.36	459.847	785.492	680.712	53.361	68.337	7	2	89.044	75.476	558.163	395.526	690.532	686.308	772.794	962.41	476.314	275.963	28.485	15.161	109.388	87.911	717.53	534.966	936.605	532.865	861.982	706.225	0.710021618525202	0.201799178036217	0.299271806988819	0.228417878844317	0.788630322137295	0.228883420612447
ENSG00000007376.8	8242.29	8459.38	5391.636	4893.16	2469	2362.589	8112	8108	2840	2558	4330.604	4024	7551.572	7535	7757.001	5444.458	3165.972	3289	8708.196	8152.001	3137.998	3510.999	3370.149	3780.999	10897.584	5961.426	9440.014	5129.315	4082.863	4441.436	15231.857	10748.214	3770.507	2283.001	5453.473	3404.597	0.873017080269485	0.678004323795348	0.00727710013280536	0.325541155385893	0.739993989551304	0.627332305299091
ENSG00000007384.15	4450.999	4196	1370.001	1486	2267.999	2076.215	1524	1634.001	1736	1442.044	1491	1372	4276	4996.113	2108	1580.029	1850	2239	1995	1734	1631	1779.708	1346.001	1265	3038.745	5575.841	1359.176	5374.494	1097.808	3063.673	1457.11	3253.036	716.138	2455.778	381.001	2252.587	-0.85916727097891	-2.13454134136799	-1.31660826082646	-1.30289054160296	-1.68636441961782	-2.48060434733235
ENSG00000007392.17	4141	4067.999	717.001	756.999	3496.345	3374.744	2917.001	3130.014	2738.001	2270	2242.955	2194.999	3756.11	4319.001	1122	768.547	3876.001	4112.002	3226	3052.001	2740.001	3012	2431	2498.002	1799.783	2558.62	957.598	1015.001	3768.843	4942.983	4446.049	4370.837	1380.851	2091.47	2197.988	2919.247	-0.490235698336461	-0.266494097671172	-0.259602008886162	-0.149771248877983	-0.555307033611751	-0.447894918538657
ENSG00000007402.12	9	19	13	9	295	232	52	42	116	103	136	142	16	3	18	11	223	238	81	96	149.999	170	141.661	126	6	35	17	24	93	197.868	24	76.003	38	136	39	168	-0.669543820895748	-0.192511199964005	-0.710088484296285	-0.835873280420535	-1.08879864498046	-1.39509563460374
ENSG00000007516.14	101.323	55.792	7.165	10.036	309.833	281.192	21.626	6.044	277.988	254.679	1059.917	1047.162	39.279	47.238	28.404	26.185	107.51	119.903	12.108	8.077	125.436	211.775	717.09	704.784	115.137	170.943	28.47	30.73	82.915	327.134	26.835	22.823	180.852	424.285	271.577	964.514	-0.430568185700763	-0.110171859735753	-1.42566174741103	0.0186404066485213	-1.0243713131074	-1.72191400059029
ENSG00000007520.4	3422.678	3331.412	4091.544	3961.963	3866.166	3861.886	6824.374	7396.986	3463.011	2947.3	3150.301	3086.837	3569.721	3523.747	6448.567	4442.815	4567.49	5143.096	6199.892	6019.923	3645.923	3650.226	2982.91	3187.217	7774.13	2221.133	12654.319	5146.657	5783.707	4441.316	13436.171	6584.937	5634.06	2824.412	4395.763	1944.05	1.79508685408133	1.09376402593054	0.505062241815677	0.848024547215287	1.01220359098782	1.11424892739658
ENSG00000007541.17	3877	3716.998	3040.001	2870.772	3763.375	3607	1466	1654.002	2105	1927.001	2991	2998.001	2536.999	2432	6351.665	4442.997	4240.001	4594	1839	1579.001	1970.001	2062.001	2763.116	3125	6029.421	4536.882	6005.73	6320.478	3808.187	5745.469	1883.958	2508.869	2793.663	4129.001	1724.104	3508.026	0.414364173479894	-0.26820758852163	-0.459837220831984	-0.575661224025414	-0.528100257076076	-1.05217486278505
ENSG00000007545.16	2772.152	2574.169	2493.122	2465.527	2473.211	2364.381	2356.381	2227.346	1837.378	1740.502	1783.388	1903.031	2562.33	2584.751	4623.513	3599.313	2816.692	2811.023	2632.191	2429.568	1832.541	2353.088	1987.454	2175.982	3216.539	3463.564	2436.393	3508.695	2553.637	3324.602	2820.272	3386.407	2106.094	2732.938	1250.001	1791.463	-0.0980304935201417	-0.710035186805097	-0.247788671281414	-0.432809150897858	-0.341002561238877	-0.549479627201425
ENSG00000007866.22	2324	2385	1168	1069	512	431.998	519	582	1206	972	1310	1300	2299.261	2205.001	1253.086	1105	640	699	686	568	961	1085	1330	1538.784	2021.049	1737.866	1411.133	1257.72	461.997	592.191	505	545.542	1066.999	1246.077	1208.1	1245.549	0.220197979476097	-0.0296006534325382	-0.210299668194915	-0.26178584160887	-0.187980624503432	-0.0870828342762979
ENSG00000007908.16	0	0	0	0	0	0	0	0	0	0	0	0	0	0	0	0	0	0	0	0	0	1	0	0	8	6	0	3	0	0	0	0	0	7	0	0	0.0588626514485036	-0.0850700797553593	0	0	-0.198154557006767	0
ENSG00000007923.16	8693.478	9339.561	5974.226	5810.469	4598.249	4234.038	8049.762	8394.57	10336.351	8723.811	10471.72	10957.452	7182.596	7381.435	6688.337	4923.491	5252.429	5836.647	8951.245	8203.518	8387.292	9753.36	8328.167	9111.189	6493.516	6494.361	8638.131	7251.049	6603.924	7076.729	11216.588	10929.889	10075.797	10440.463	10120.583	10439.948	0.0072216909163787	0.0553409305219761	0.0288439801116018	-0.138139791300225	-0.0230134746365156	-0.0905245712397633
ENSG00000007933.13	33	35	0	0	0	0	0	0	0	0	0	0	285	292	0	0	0	0	2	0	2	0	0	0	445.455	554.131	2	0	0	0	0	0	0	0	0	0	-0.283008416399842	0.0500891301956172	0	0	0	0
ENSG00000007944.15	1022.05	858	857	900	770	688	1398	1509	14	6	1314	1174	1213	1234	791	600	498	763	1253	1152	45	67	583.003	710	1644.862	1796.545	1855.573	2279.18	574.53	614.131	2115.089	2845.408	12	30	900.928	984	-0.11688296607251	-0.481042633639124	0.0302266336219676	-0.591531839657887	-0.375333128477909	-0.165786589965284
ENSG00000007952.18	9	2	1	0	22	24	23	6	3	8	11	3	11	8	4	0	2	3	38	26	1	2	1	2	8	9	1	6	13	8	27	26	20	0	1	7	-0.0268309519144702	-0.140140068534792	0.147880150944226	-0.0413001233575913	0.514957594664431	-0.189020856286821
ENSG00000007968.7	1049	1172	3522.65	3372	1625	1842	3164	3267	1655	1500	3040.542	2964	1999	1872	5670	4666.001	1975	2144	3755	3504	2288.258	2831	2046	2374	3238.605	3075.891	6988.141	6882.939	2103.818	2321.073	4285.561	4422.852	3245.579	2879	3500.032	3552.91	0.0807275944260155	-0.173610291874034	-0.0127062601492343	-0.21903416515648	0.198028148407012	-0.0669004722581033
ENSG00000008018.9	10210.775	10940.079	6337.411	6008	8913	8582.416	11129	11401	21916.409	17332.722	17816.861	18037.756	12111	12543.608	8746	5980	9909.031	10823.975	13074.427	11551	20949.081	21856	17294.351	19258	11646.02	9362.552	10567.073	7069.884	9627.657	9508.202	15394.367	11378.617	20079.98	26959.657	17928.58	15554.37	0.320998579072838	0.380663035174546	0.146091202499007	0.258928241977737	-0.396067699573621	0.158455612819227
ENSG00000008056.14	85	81	13	2	1	0	72	57	1099	787	243	249.999	74	76	43	34	3	4	31	29	595.966	720.328	113	128	630.856	340	45	36	0	0	132	73.999	1673.267	1489.731	501.599	323.168	0.82204341495016	0.0540730078494702	0	0.432498367364937	0.19011488377526	0.531374713814784
ENSG00000008083.14	4093	3860	2362	2088	1336	1360	967	904	1043	852	1238.01	1185	2180	2111	2758.008	2520	1632	1588	969.528	815	1496	1777	482	555	2388.953	3109.05	2249.398	2863.168	1303	1400.749	1088.033	1145.206	1040.002	1062.617	619	636	-0.366846623532967	-0.533708178749643	0.0236132012231662	-0.238968997887735	-0.00274006407559524	-0.0797282435502709
ENSG00000008086.13	409	539	738	524	2479	2293	455	454	738.001	561	90	72	435.999	395	723	619.001	2402.999	2440.053	708	647	516	688	52	70	629.047	928.017	895.722	824.127	2910.871	2486.007	571	505.056	546	359.147	80	79	-0.523939370264175	-0.0721909543930992	0.350236583846548	0.000829086044348504	0.571357215181263	-0.0181576628479083
ENSG00000008118.10	0	4	0	0	13	4	0	0	3	0	32	19	4	3	0	0	5	8	0	0	23	17	22	25	5	17	10	0	10	3	0	1	17	11	30	10	-0.321021494524657	0.234678411331064	0.202790910667757	-0.029429590648488	0.148233833567266	0.449600624224021
ENSG00000008128.23	5291.757	4905.593	1708.616	1849.949	2170.782	2058.436	1790.181	1994.087	5417.811	4437.672	4596.455	4302.255	3921.823	4514.865	2540.077	1968.177	2272.852	2373.438	2051.859	1966.221	4860.557	5422.12	3529.628	3835.869	3406.651	4856.317	1371.757	2722.915	1223.132	2365.695	1437.562	2910.107	2895.047	5499.507	2073.206	4144.451	-0.498763211965906	-1.15353788546859	-0.80029137823684	-1.16344685604081	-0.886912040956119	-1.03003776337936
ENSG00000008130.15	8800.429	8932.88	3707.115	3568.826	4263.514	4265.259	5457.503	5829.898	6578.92	5822.263	10751.742	10716.065	7518.915	8170.424	5474.858	4042.575	4954.731	5300.54	5934.244	5381.185	6593.897	7149.314	7447.57	8328.174	14466.619	8973.718	8105.187	4770.388	4526.75	4766.062	9322.123	7076.221	10196.084	6002.142	9186.432	7104.82	0.693769118069787	0.563101092461086	0.053930625353396	0.22014141349212	0.787837645883304	0.322913080765257
ENSG00000008196.13	0	0	0	0	0	0	0	0	0	0	0	0	0	0	0	2	0	0	0	0	0	0	0	0	0	0	1	14	0	0	0	0	1	0	0	0	0	-0.3347650549589	0	0	0.0306152058105853	0
ENSG00000008197.5	0	0	0	0	0	0	0	0	0	0	0	0	0	0	0	0	0	0	0	0	0	4	0	0	0	0	0	1	0	0	0	0	0	0	0	0	0	-0.0289176511486086	0	0	0	0
ENSG00000008226.20	19.659	8.708	9.659	15.722	7.488	9.164	10.068	7.715	7.333	14.344	6.147	5.233	9.76	13.416	20.791	9.307	1.017	9.406	7.28	13.35	16.441	17.444	6.155	4.974	5.181	27.85	0	9.278	0	14.499	3.134	17.53	0	15.256	4.156	25.359	-0.55529555485825	-0.248348176936121	-0.370165431988701	-0.364751213359952	-0.401496235028766	-0.548290029348718
ENSG00000008256.16	5307.454	5533.154	13201	12352.999	5329	5086.053	1050	1073	2570	2289.492	3388	3477	5302	4960.128	10171	8752	5902	6542.342	1751	1567	1900	2123	2560	2977	7361.878	6097.191	13766.842	10438.947	4598.278	5508.803	1239.992	1406.13	3329.211	2485.18	2029.625	2197.501	0.277605497442994	0.201513114215152	-0.130611399130315	-0.344066458890711	0.442727277119612	-0.157536200430268
ENSG00000008277.15	1469	1677.001	280	245.999	554.27	494	1123.027	1149	318.001	226	1478	1340	1148.001	1156.118	723.001	536.004	438	453	1442.001	1183.001	626	749.001	676	937	903.301	1265.068	285.005	597	327.044	491.124	837.001	1321.324	171	235	445	1644.405	-0.459938522467475	-1.11685173712222	-0.409233577778881	-0.795320417164192	-0.348460486326692	-1.83374914520171
ENSG00000008282.9	10468.931	11581.256	12236.517	12077.001	8714.135	8721.391	6544.439	6527.677	10935.402	8846.913	8745	9504.999	11920	12979.803	16312.621	11842.079	10133.197	11130.085	7967.999	6975	9880	10084.716	8827	9768	8778.372	16772.214	8621.993	17451.691	7628.255	12254.407	7793.714	9060.043	5854.258	13764.188	5651.217	18420.69	-0.923269655091202	-1.20872803694041	-0.552347791235974	-0.390938643032673	-1.19871888642095	-1.74300944785062
ENSG00000008283.16	7397	7610	2395.001	2118.206	3045.841	2925	4697.998	4762.001	685	592	4454.001	4222.001	7347.269	7925.001	3419.999	2749	2912	3143	3932	3601.999	784	778	3576.026	4287.999	7621.886	5631.679	3092.592	3571.078	2838.472	3536.897	4973.401	5633.777	550.118	662.528	2178.409	4244.451	0.441139526688065	-0.39800882821096	-0.185785029586327	-0.352564420205029	-0.222683757086332	-0.99411336641671
ENSG00000008294.21	12120.001	12674	15051.006	13723.744	14986.278	14315.73	13781.532	13688.001	38129.156	31975.223	16318.239	17162.035	12997	13189.364	17960.307	14478.595	19812.701	20727.988	16239.268	14231.001	21288	27502.888	16434.006	19667.979	16433.078	14950.191	10532.891	15209.486	21715.476	18277.251	17132.761	14353.746	37249.977	30998.042	17765.275	16360.795	0.143502925585374	-0.723832865953697	0.376579021446449	0.0789320574476742	0.292828621889512	0.0725556405821557
ENSG00000008300.17	7351	6663.021	107	106	3401	3790.991	188	188	2660	2367	854	761.409	6261	6226	310	288	3088.019	2902.271	223	180	2146	3332	699	756	3698.174	9390.723	84	304.016	1008.013	4219.663	120	323.026	1272.081	5516.14	252.005	1000.364	-1.32695960081212	-1.52644274581954	-1.89019079537314	-1.26378458316356	-2.04874481800018	-1.86492720234823
ENSG00000008311.16	4241.914	4759.999	1676.998	1588	22	16	466	526	651	501	1079.999	1006	3721.001	3836.001	1607	1143	18	1	670	606	589.001	661	390.041	390.999	1877.023	5293.262	855.33	2322.308	2	7	335.035	618.468	330.019	820.153	257	774	-1.46740516365909	-1.57572772242785	-0.128291754213708	-0.95085229650228	-1.17581736725321	-1.48756991530254
ENSG00000008323.16	12	12	9	22	61	37	1	10	35	51	39	38	15	5	13	17	70	71	15	17	22	47	52	40	11	8	6	29	53	88	3	18	11	37.012	35	42	0.0839501759239959	-0.521101086728331	-0.35557070474564	-0.378319622130557	-0.525045113878603	-0.146080986450936
ENSG00000008324.12	1576	1509.252	744	693.023	604	638	741	780	2080	1548.012	1309	1177	1654	2014.213	1399.185	927	693	706	1037	1033	1714	1774	1415	1466.399	1705.022	1161.001	1718.228	766.022	696	553.023	1329.554	714.969	2208.076	977.304	1646.49	873.176	0.5451528543302	0.925265667010497	0.427747819315728	0.682413857664374	1.16569798328518	0.838616556710623
ENSG00000008382.16	300.999	335	350.001	326.999	596	592	535.001	628.999	737.002	527.001	174	189	421	370	337.999	222.999	634	591.001	736	618.001	621	680	176.999	200.001	909.158	485.001	1096.122	607.094	491	420.171	747.002	494.946	835.276	628.863	251.001	106.001	0.857755367176131	0.615404573602633	0.320075894847037	0.384952388293139	0.410896681694604	0.945370835966021
ENSG00000008394.13	10209.817	10190.948	0	0	22221.142	20333.493	33003.873	33058.001	83	40	14198.001	14663	10816.487	12937.002	186.034	175	32354.858	35157.176	32842.982	28860.597	340	340	10250.662	11570.882	8518.973	13626.548	0	1	21043.253	34733.972	36012.127	49340.463	103	138	12916.799	36128.47	-0.667529241296497	-0.0289176511486086	-0.593139130380029	-0.629650541278997	-0.282240408751801	-1.5267992374594
ENSG00000008405.12	4103.019	4524	2970.064	2749	2502	2469	2304	2263	4407.29	3617	3057	3202	2775.973	2926	3882	3269.006	3042	3388	4157	3947	3898	4272	2735	3341.96	3681.479	3833.819	4366.38	3708.266	3963.537	4382.209	2196.124	2098.772	6819.109	5607.642	2777.407	2193.418	-0.0504632090057759	0.0383699549809631	-0.0158859966778975	-0.108126316800865	0.308011977644986	0.289451449724521
ENSG00000008438.5	2	0	3	2	0	0	2	2	0	0	2	0	1	0	0	0	0	0	0	0	2	0	1	0	0	0	0	3	0	6	0	0	0	0	0	0	0	-0.0850700797553593	-0.164841948145823	0	0	0
ENSG00000008441.18	6594.285	7047	13304.355	12374.513	1280	1091	1830.664	1881	5670.146	5039.631	6206.087	6125	6010.003	5686.001	12428.91	9927.693	1562	1334	3285.001	2946.001	5750.999	6398	8055	9563.026	11131.913	6002.551	26959.004	16985.653	1262.015	864.017	2172.335	1548.204	8023.872	4557.001	7637.893	4154.267	0.893744020647954	0.468469042042246	0.645836437974856	0.303948109153291	0.837771359580243	0.826138968518916
ENSG00000008513.16	1062.046	967	8558.068	8590.029	1817	1844	25758.09	25721.567	1712.001	1439.999	45	44	1155.001	983.998	6925.008	6032.999	2410	2646.999	33920.153	30112	999.001	1237	39	31	805.228	878.146	6259.036	8297.066	1658.598	2247.058	22745.742	32200.706	1437.591	1424.532	23.001	41	-0.111895003610083	-0.599052244046193	-0.301844535465141	-0.676333683824799	0.0400210912961163	-0.36819947500942
ENSG00000008516.18	92	83	57	48	53	60	41	67	266	199	83	123	45	53	72	50	78	76	49	28	224	213	84	99	83	47	41	107.009	71	88.006	81	78	95	326	23	112	0.490244747463037	-0.8769491864183	-0.113126136399255	-0.0737996116724441	-1.37102973019415	-1.25903754851576
ENSG00000008517.19	26.999	30	17	10	735.998	700.02	0	1	44	28.001	17	6	138.999	148.999	320.002	226.001	1029.001	1120.999	3	8	393	422.999	40	41	317.337	178.209	184.554	44	1150.001	955.75	30	10	40	37	20	7	0.710451815331876	1.17183891348083	0.378566350841811	0.359326639743609	0.0632461623283795	0.32409375049907
ENSG00000008710.20	28959.148	24146.606	15891.782	14166.781	12755.321	12598.861	8849.767	9421.304	10842.093	11000.177	19118.574	16650.126	12008.392	13396.975	19657.924	17406.095	13321.581	14592.288	10023.149	9455.084	8581.395	13739.372	17933.998	18380.288	21936.313	48564.974	8374.209	21947.225	7736.495	21671.672	8376.458	19162.192	8624.509	25278.048	5670.75	24054.174	-1.13760336513083	-1.58035554327001	-1.35212194593297	-1.36422589301656	-1.51813079468212	-2.12225862705426
ENSG00000008735.14	245	216	527	439	291	351	60	83	6247	5656	1058	945	141	138	605	468	540	559	71	77	4163.007	4549.406	1350	1597.929	590.021	475.239	1255.165	2041.223	507.125	784.001	131	189.007	5582.302	11696.088	1347.301	1560.405	0.295576558520341	-0.869224510458934	-0.464629356280134	-0.53030993980166	-1.03277423087232	-0.250524340374856
ENSG00000008838.20	6405.022	6943.518	4388	4315.999	6450.593	6386	6900	7525.453	8184.033	7088.327	7755.001	7966	5114.352	5000.999	6390.001	5008.001	7329.001	8291.616	7427.999	7242	8566.132	9854.131	5993.999	6853.1	7667.353	8192.929	6091.278	6962.409	8063.631	9967.461	11454.815	10411.318	9919.648	12507.943	6713.51	7869.146	-0.0877185919477315	-0.386512609238713	-0.176061742232691	-0.0381570044231783	-0.305019421321712	-0.273605887642256
ENSG00000008853.17	3916	4567	3698.011	3611.007	2699	2700	2481	2452.002	1809	1592	3153	3470	4459	4151	4894	3619	3586.155	4119.995	3371	2980.89	1734	2095	2372	2709	4837.367	3536.123	6911.725	4488.212	2033.888	2386.039	4227.085	3646.139	1912.72	1551.149	2949.53	1939.273	0.454772789244577	0.422064870685852	-0.0994340909716094	0.0366730708794902	0.321650704229369	0.549006898278128
ENSG00000008869.12	3012	3222	2730	2283.188	2040	1966	1923	1867.008	4717	3988.297	2254	2204	2349	2296.165	2646	2201.084	2334.09	2464	2005	1951.003	2991	3738	1423	1669.023	2588.087	6130.218	1768.085	3394.505	1576.062	3067.466	2274.498	2913.779	3449.652	6668.968	1456.984	2995.025	-1.22302155162994	-1.11320447980014	-0.814133530692632	-0.522947180256956	-0.91372015409189	-1.06338164916496
ENSG00000008952.17	7409	8555.001	11512.551	11107.001	13053.386	12517.221	8779	9164.999	12115.001	9888.375	18377.367	19006.985	7878	8648.999	11324.001	8497.999	15073	16888.12	10655.397	9416.001	9493.194	10945.999	13533.012	16390.333	4980.913	8359.733	6886.992	12492.393	7955.255	19417.958	6367.159	11487.004	6586.705	12180.204	10185.468	29108.276	-0.734651253628062	-1.04980504655755	-1.1540881133817	-1.02113175406097	-0.854180935458736	-1.55693645654027
ENSG00000008988.11	30416.8	30457.262	39079.839	38470.488	31964.232	31679.419	33292.817	35635.821	32307.937	26114.794	51888.083	45479.249	36709.965	46841.793	52760.017	35084.562	38459.009	42226.033	38433.968	35942.001	32163.436	33941.908	58976.675	57343.977	43140.348	26112.346	121875.984	42207.754	60697.898	35199.495	81014.507	38234.934	49018.599	17076.975	78516.112	27042.879	0.730818505492895	1.33199785257406	0.913941907646443	0.906296446923431	1.54680994202062	1.49021427260091
ENSG00000009307.16	31948.276	35458.206	49149.078	47171.548	26863.972	26430.471	34066	34585.672	76971.592	63881.148	74952.282	80623.911	40543.257	39538.981	55142.221	41818.449	32673.536	35637.074	38091.555	34503.24	63445.957	70876.076	53023.37	62712.001	56469.505	36128.819	95772.395	42590.005	44707.009	26304.725	55385.633	35597.229	87227.884	45725.555	111958.888	56167.143	0.651155157031035	0.971456619570843	0.892728366234325	0.461070317099784	0.959232958492112	0.948570183479864
ENSG00000009335.18	19207.001	21299.727	22176.368	20691.688	12720.415	13250.707	19974.017	19953.456	22716.163	19226.375	18098.144	19144.363	21810.439	21653.71	25560.008	20985.898	18197.832	20129.519	21365.773	19064	16134.62	18315.543	16236.068	19870	21624.144	15676.178	34069.252	19199.932	18520.182	13374.701	30038.955	20383.055	23834.937	12920.199	20775.666	11491.399	0.470425052624259	0.629239019932609	0.596585028497063	0.382525971537198	0.90914234679646	0.805999431165096
ENSG00000009413.16	4508.001	5000.03	2628	2242.01	2154	1944.019	2026.999	1818	2676.001	2245	2942	2935	4117.001	3052.999	2710	2420	2772.001	2707.345	2112	2003	2229.35	3078.202	2055.197	2686.002	4428.086	6443.881	2790.021	3054.145	1748.085	1916.821	2534.261	2654.15	3973.306	2383.197	2878.899	3187.831	-0.529511969616746	-0.321475903122843	-0.00403269294702024	-0.238083251820783	0.753946853745227	-0.190445140825301
ENSG00000009694.13	449	494	455	365	0	0	116	77	0	0	0	0	622	495	832	680	0	3	80	40	0	5	0	0	819.005	1908.499	659.807	1170.066	0	1	49	131	1	0	0	0	-1.1717087381548	-0.964184886340292	-0.0288150629888052	-0.966162722704015	0.0306152058105853	0
ENSG00000009709.12	0	0	0	0	1045	877	186	188	0	0	0	0	0	0	0	0	809	828.288	464	459	4	3	0	0	8	2	0	0	589.063	492.003	790.434	648.013	0	0	0	0	0.181663517330765	0	0.357038886582301	0.103055077811876	0	0
ENSG00000009724.17	96	75	29	37	14	13	10	6	112	85	169	147	34	56	45	29	5	17	16	16	54	111	127	83	21	131	27	77	11	37	8	51	48	120	30	261	-1.44018883313464	-0.792954604752844	-0.491007620642509	-0.839845893548614	-0.796076207707463	-2.09046497551626
ENSG00000009765.15	1	2	0	1	0	0	0	0	0	0	0	0	8	8	0	0	0	2	0	0	0	0	0	0	16	2	2	0	0	0	0	0	0	0	0	0	0.392652864002717	0.0500891301956172	0	0	0	0
ENSG00000009780.16	731	686	829	919.999	524	571.975	379	305.999	726	609	648	747.001	504	570.999	1170.001	947	613	655	428	452	715.039	804.999	550.001	550.999	646.842	705.314	1619.175	1131.108	748.001	756.757	498.054	421.105	1596.781	1284	853.435	664	-0.11038109005523	0.308621714618133	0.105372476357788	0.0593039760447618	0.331760925869424	0.298991222164864
ENSG00000009790.15	0	0	12.339	4.009	0	0	0	0	0	0	0	0	2.014	3.097	20.626	12.142	0	0	0	0	0	0	0	0	5.025	2	8.206	12.695	0	0	0	0	0	0	0	0	0.0945992168492844	-0.134727002506637	0	0	0	0
ENSG00000009830.13	3392	3491.001	1690	1608.001	3360	2884.007	1576.001	1615.394	3579.998	3178.558	2826.999	2908.999	2392	2787.038	2083	1627.002	3335.001	3732.999	2735	2517.325	2896	3643.002	2514	2740.062	1520.974	2188.132	1675.346	3757.237	2431.719	4534.556	1706.002	2674.299	2166.555	4536.962	1731.274	3755.662	-0.505300924414646	-1.33292949480645	-0.759217720529877	-0.804988747151082	-1.02247293573535	-1.14361342144524
ENSG00000009844.16	6900.001	7764	3655.617	3458	4466	4276	3816	3914.391	15226.324	12034.623	8892.665	9000.851	7736.736	8480.023	4520.999	3252	5318	5897.12	4600	4241.531	11837.312	12992.916	6169	7347.745	7335.89	8097.317	5218.174	3514.195	7375.869	6220.477	6537.295	4644.982	17903.674	12796.892	12064.744	8788.753	-0.134267007461259	0.368963576974219	0.371980448326758	0.313937882597867	0.511036887177328	0.409280901661022
ENSG00000009950.16	10	2	0	0	159	99.999	109	110	23	28	1181	978	0	7	3	0	115	131	133	161	13	28	662	734	13	22	0	2	74	153.002	118.002	285.039	39	47	424.154	1452.828	-0.21320281910321	-0.0572670430935958	-0.634603352314364	-1.12477022798622	-0.114787452400642	-1.72270958575582
ENSG00000009954.11	18633.954	21808.223	24576.912	22800.658	14985.998	14594.449	19364.006	19075	26940	22722.813	22429.27	23956.043	20188.971	17984.628	28639.758	22962.887	21003.64	22329.27	22764.209	21045.081	21405.139	25886.793	18755.706	23562.919	19476.726	22904.875	23158.149	23311.816	16617.315	16602.528	22533.076	20152.798	22447.86	22838.934	20946.933	22411.109	-0.225986784549611	-0.205891249219511	0.129717175042239	-0.0150381555374617	0.00324845812605634	-0.143271307472109
ENSG00000010017.13	9356.218	9433.716	5865.736	5661.677	2639.058	2591.969	3289.151	3545.233	5798.542	4705.52	4354.524	4483.74	8492.175	8444.367	8371.691	6284.555	3021.696	2991.172	4071.904	3613.839	4928.345	5637.761	3511.219	4440.269	10159.013	7874.022	10018.654	5621.297	3906.059	2645.723	6308.102	3491.506	6725.146	3662.093	7571.719	4411.731	0.3732489768535	0.632403205260143	0.680723382125827	0.669790400479089	0.896427563819801	0.72775086776945
ENSG00000010030.14	146	121.999	41.996	40	3	5	1	0	2	0	0	0	128.001	138.001	111	86.382	9	6	1	6	28	30	0	0	402.043	279.782	211.997	135.004	2	0	7	1	11	10	0	0	0.470096364065807	0.345879972922733	0.0622815578863864	0.14392774907208	0.030191033416196	0
ENSG00000010072.16	1164.803	1301.756	2800.348	2509.35	1834.73	1821.923	1890.181	1844.552	1846.219	1577.671	2495.284	2581.636	1365.807	1396.39	3439.027	2609.673	2057.194	2191.999	2415.625	2118.922	1810.778	2020.623	2087.648	2476.228	1381.684	1764.701	2621.34	2616.472	2225.509	2456.96	2533.246	2132.694	2033.356	1783.142	2486.345	2434.86	-0.336277009214804	-0.190292137626109	-0.0136589771674567	0.0706046421507427	0.21235823425898	-0.0156200341530512
ENSG00000010165.20	3892.04	4283.135	7603	6962	5377.118	5477.406	7340.39	7451	8292.452	6573.013	5553	5710.181	4719.001	4421	10571	7726.08	6259	6745	8657	7765	6764.985	7277	4450.442	5226	3970.288	4222.901	8504.698	7852.215	5870.326	6792.109	10853.007	9281.735	8307.218	8129.716	4855.735	5152.125	-0.0806879388458386	-0.0811333767714855	-0.0810075967397532	0.0492367004524814	0.0589950515583393	-0.130440873930115
ENSG00000010219.13	575	584.001	820.03	853.847	1004	993.075	682	751.988	2317.004	1682.029	1360.182	1462	408	518.001	1061.601	824	989	1157.009	811.481	674	1846.698	1880.992	1297.001	1284.999	477.2	285.229	1872.274	1063.568	857.366	645.229	969.307	588.888	2366.923	2419.145	1201.687	849.092	0.671170943911934	0.596547271570344	0.506458211640897	0.507965351239605	-0.00324795300733172	0.436429009699276
ENSG00000010244.19	19110.998	21049	19649	19185.146	19645.33	19161.059	23772.999	24360.646	28808.984	24040.629	25524.21	25496.007	23197.885	24344.807	23130.001	17363.368	22972.796	24362.798	26269.19	24153.67	25282.106	28529.155	22090.4	25542.554	19516.842	34920.566	22597.193	25576.128	24875.841	33459.629	35043.041	32783.667	29791.111	44031.336	25497.691	32102.208	-0.830516148819622	-0.374646695255581	-0.298381836951293	-0.0798663780610269	-0.534776893626077	-0.377818557378211
ENSG00000010256.11	18104.744	19620.716	10114.066	9583	10919	10852.906	10927.36	10767	11754	9240	10981.338	11352	17700.999	18224	20775	14185.361	13051.849	14146	12761.575	11898.2	10889.475	11225.223	10436.162	12098.915	29819.842	19205.697	20052.565	15501.116	15428.459	14930.907	19934.42	13597.763	13016.975	14428.826	13347.816	13078.47	0.641036533258022	0.1740735342845	0.1755466885809	0.374576868016112	-0.119974794066445	-0.0166156377450521
ENSG00000010270.14	4493.026	4701.011	6889.521	6632.999	3502.033	3537.001	3583.001	3747.999	8622.698	6813.271	3298	3123	4686.001	5549.999	7791.001	5319.539	4674	5136.999	4375.238	4243.985	7180	7881	2351	2522	5448.393	4559.191	14068.106	7398.182	4445.766	4121.983	6513.871	4488.239	9365.867	7585.434	3511.773	2601.932	0.262249083484712	0.726560835509577	0.23528818674195	0.357805088623045	0.33050322074048	0.381125615955137
ENSG00000010278.15	2126	2511	3817.999	3392.112	10799.964	10675.629	417	372.001	47139.666	38122.649	40584.169	39822.482	2888	3236.974	5337	3569	9182.724	10277.001	2187.001	2015	33519.822	35199.9	31002.974	33342	1725.992	3316.919	2984.219	9269.378	8286.517	20474.68	532.01	963.167	18944.098	73219.667	20980.604	99737.421	-0.918214441590851	-1.81249310695567	-1.17181710410522	-0.961880771399331	-1.91970025037598	-2.29278020039749
ENSG00000010282.15	0	0	0	0	0	0	0	0	0	0	0	0	0	0	0	0	0	0	0	0	0	0	0	0	0	0	0	0	0	0	0	2	0	0	0	0	0	0	0	-0.0582708278163906	0	0
ENSG00000010292.13	9397.001	12426	33916.137	32165.337	19537.853	19600.109	13049.044	12715.001	43362.001	36280.243	41592.86	42965.09	16997	15674.362	31279.334	21935.299	22226.322	23319.028	17862.001	15899	46014.101	54796.695	32998.923	40212.094	17500.89	24322.351	32274.117	43751.702	25122.325	31078.567	17400.811	17849.746	31044.397	41570.351	34382.816	45234.999	-0.466422946330629	-0.634879662585194	-0.177844931018399	-0.212265887565454	-0.392533356699769	-0.441350327516133
ENSG00000010295.20	20	16	2835.155	3162	25	19	2	0	37	36	19	20	15	21	3633.173	2388.999	25	16	1	4	50	72	18	10	21	5	3752.741	5851.477	13	16	4	6.001	16	18	3	28	0.417327353260785	-0.828200493017489	-0.0398414181137156	-0.0666245704109998	-0.0375617297998675	-0.639120258650411
ENSG00000010310.9	26	31	39	29	176	147	13	27	29	63	115	107	15	18	71	64	74	104	21	17	34	28	168	150	50.999	44	27	82.999	56	152	10	40	3	75	41	185	0.115653357917838	-0.859854792465845	-0.863333399130797	-0.625657628259986	-1.2759890528176	-1.47277462616206
ENSG00000010318.21	404	337	297	318	164	138.047	144	240	441	349.001	486	554	339	371	445	348	182	148	295.001	264	379.095	439	484	525	672.478	458.006	727.905	572.444	247	195.001	314	207	780.412	339	535.019	332.005	0.521070929018376	0.138451073809699	0.386179702412774	0.353339926508367	1.12548972381557	0.582736994789912
ENSG00000010319.7	14	48	34	31	66	53	4	6	5	0	425	280	38	37	66	62	54	45	26	14	3	5	180	221	16	44	4	61	27	77	0	11.004	0	0	96	288.286	-0.558107030047745	-1.06179791905964	-0.678348685815725	-0.294872030909457	0	-1.29021195790364
ENSG00000010322.16	4999.098	4585	3712.01	3844	2434	2115.999	1733	1776	4134	3594	6107.999	5331	3405.001	4269.013	6308.047	5062	2185	2105.001	2238	2088	3441.001	4295.046	4952.001	5418	4597.626	6178.45	3326.735	7021.927	1602.066	3884.725	1983.662	3757.311	3115.273	4934.079	2385.867	7750.774	-0.41554156115053	-1.26034731526069	-1.12710955570395	-1.0768530004368	-0.627652489986069	-1.72766743094114
ENSG00000010327.10	3	0	0	2	1	8	0	0	13	7	8	2	0	2	6	7	7	0	0	0	10	25	5	0	4	18	0	5	0	11	0	1	0	67	0	7	-0.375362189219786	-0.139118582441528	-0.289141142490528	-0.029429590648488	-1.26855456812874	-0.221823342426413
ENSG00000010361.14	945.556	1035.18	570.982	480.236	1031.199	957.497	9	5.002	173.428	110.884	1843.14	1823.209	954.422	883.677	949.677	648.145	828.785	1010.684	8.126	3.029	228.674	238.606	1150.444	1297.822	2711.505	1519.603	1848.555	1073.57	1115.507	1181.898	23.042	25	270.092	192.057	1505.1	958.104	0.825174221043945	0.565789472828461	0.0435971862668936	-0.0933400962129824	0.430730005679336	0.584551736036138
ENSG00000010379.16	38	21	2	6	0	4	0	0	35	27	26.001	19	12	5	0	0	3	2	0	0	27	20	27	13	8	26	5	3	0	0	1	1	13	30	7	44.02	-0.434769722578081	0.037035668909259	0	-0.00335200721024431	-0.35093188753421	-0.816897811627461
ENSG00000010404.18	16796.282	17473.521	5263.444	4901.406	16718.281	16136.808	4305.228	4514.798	11476.579	9893.88	7750.406	8308.115	15967.163	15242.588	7659.667	6226.396	18804.932	19979.195	7097.093	6563	7996.157	9044.674	4807.388	5686.618	27656.155	13170.906	17472.213	5261.732	26512.893	14957.769	7974.458	4598.198	19041.872	5020.403	12331.258	4126.026	1.07522934216484	1.52582146886101	0.952293964518657	0.612919222795719	1.94140260503122	1.5238425398626
ENSG00000010438.17	0	0	12	9	231	267	3	15	0	0	0	0	0	0	596	417	40	36	0	2	0	0	0	0	3	1	197	26	159.013	214.387	11	2	0	0	0	4	0.0645871837599881	1.55332530188542	-0.240463972297483	0.205532227616908	0	-0.130898164154203
ENSG00000010539.12	1258.001	1468	979	1011	843	815.001	1607.999	1547.999	1085	792.099	1183	1127.016	1679	1725.999	1501.043	1187.016	1159.036	1143	1700	1543	1039.001	1221	1101	1184.088	1238.033	1573.136	825	922.345	1159.701	1188.707	2147.662	2071.298	982.155	749.559	1131.136	1074.116	-0.328028650299212	-0.337241778612898	0.0895468489186007	-0.120948234427492	0.396268160732458	0.0274764419726274
ENSG00000010610.10	7	5	0	0	0	5	1	10	33	20	53	56	7	13	0	0	8	3	5	5	13	19	40	29	13	9	0	0	7	9	11	16	5	6	28	49	0.108606785263472	0	-0.0335495616904936	-0.147337141982089	-0.0244939028786595	-0.396184508538941
ENSG00000010626.15	387	348.018	418.084	304	1053	877.998	415	440.999	1130.001	961.037	290.999	241.001	263	270	562.001	413.999	895	1071.999	602	476	873.001	1017	180	225	593.122	382.058	1405.536	635.239	1284.857	961	693.001	471.046	1455.525	932	233.155	155.001	0.588573747754682	0.897872148930734	0.525270129976286	0.349246295068983	0.645018523211826	0.442866659874215
ENSG00000010671.16	12	5	0	0	0	4	4	10	25	22	1	0	9	4	0	0	13	2	0	1	77	91	0	0	33	29	0	0	0	4	4	11	43	26	1	2	0.0812217824015354	0	-0.111960088866052	-0.193179028477587	0.313456771989202	-0.0341306635046798
ENSG00000010704.19	877	986	645.999	555.999	2585.982	2582.892	2110	2120	2134	1877.001	2808.897	2864	1064.999	1282	665.001	450.999	2603.999	2738.001	2328.999	2251.999	1918	2157.001	1990.007	2060	572.004	1486.181	487.089	1601	1102	4857.825	1361.466	3767.8	856.65	3756.926	921.027	4637.488	-1.30712476717282	-1.79874454189966	-1.96786682784162	-1.60620477481953	-2.04628555219675	-2.32459756732668
ENSG00000010803.16	3622.134	3752.055	4859.001	4874.455	1185.128	1275.001	2513.003	2625.001	2811.001	2358	2262.999	2239.999	2743.975	2704.999	4945.001	3861	1602	1761	3303	2799.001	2392	2737.001	1692	2139.001	6102.496	2613.341	11867.918	4200.149	1820.416	1063	4857.001	2435.436	5040.673	2126.642	2933.2	1502.436	1.217487573063	1.29173476733413	0.87466500336548	0.807478975233238	1.2545964670248	0.900437594567175
ENSG00000010810.17	342	233.001	1790.002	1678.999	126	80.999	3	5	1407	1049	118	132.001	1085	874	2483.49	2095	106	135	36	27	2169	2343.002	173	210	3103.646	2356.926	4799.938	3256.055	237	160	9	5	1765.472	1412	158.006	105	0.398177354790439	0.358267582826955	0.558787250004327	0.0778003511003687	0.340314613775305	0.407666096227638
ENSG00000010818.10	3304.107	4044.984	1254	849.017	896	1037.979	875	839	6567.043	5803.041	62	63	3398	2708	1734	1709	1335	1394	925.607	815	3586	4870	71	85	2680.701	3227.2	1319.087	1456.284	968.273	942.868	795.037	856.001	8383.353	6438.886	23	56	-0.256468994486279	-0.327065894982281	0.159255968159601	-0.266070363417492	0.406276701579017	-0.60758265754128
ENSG00000010932.17	0	0	0	0	0	0	0	0	0	0	0	0	0	0	0	0	3	2	0	0	0	0	0	0	2	3	0	0	0	0	0	0	0	0	0	0	-0.0313618879539778	0	0	0	0	0
ENSG00000011007.12	16806.103	18905.272	9211.119	8862.405	3410	3573.001	7382.259	7644	13576.191	11173	11088.177	11924.74	22013.432	21981.648	10539.458	8259.852	4659.887	5085	8527.173	7472	11538.006	12893.045	9354.142	11177.473	23219.137	15496.224	12510.237	8267.119	4322.547	4828.826	11155.912	8146.021	15143.688	8027.873	16291.833	9089.443	0.589511898770358	0.39875384841726	-0.0306694400663945	0.276006732378971	0.93971544510112	0.792981859137727
ENSG00000011009.11	7234.339	7703.999	4387.353	4006.2	3238.259	3203.125	5301.43	5003	7472.999	6214.001	5136	4913.511	7276.234	7586.046	6884	4965.601	3755.109	4329.001	5256	4753	8309.023	8904.998	3768.146	4693.633	7923.146	4929.294	10455.603	5710.297	4450.144	3293.763	8318.858	4748.665	8816.985	6232.005	4873.154	3281.49	0.687384956094076	0.671185091080707	0.555991464447674	0.627534416355872	0.525405950998713	0.518843025502725
ENSG00000011021.23	3025.613	2649.999	982	1031.999	1236	1192	703	652	1564	1487.001	2510	2338	1917	2115.456	1098	850.001	1307	1286	957.013	874	1405.729	1808.304	1565.999	1646.886	1886.873	3230.865	747.601	3155.307	475	1910.502	421	1492.66	792.161	3340.475	626.182	2906.692	-0.755191046476799	-2.19135978322316	-1.78458915572806	-1.87167537606728	-1.9858945305694	-2.18469957462228
ENSG00000011028.14	6590.042	7103	9082	8479	8167	8120.719	1047	1201	12000.368	10917.019	6889	6580.089	6642	6338	6405	4657.008	10086	11121.005	2919	2504	10732.999	13007.065	4938	5588.068	2579.778	5299.732	2078.834	15488.342	2501.898	9441.514	260	1054.251	2908.247	14561.805	1200.131	4284.895	-1.01914084266814	-3.05998625401582	-1.76883843971619	-1.9846560271983	-2.27755168534308	-1.84491130590202
ENSG00000011052.21	190.644	257.692	203.785	195.754	155.707	172.612	76.563	117.145	413.525	475.279	128.475	169.258	404.591	381.83	332.139	282.286	243.393	210.497	78.116	127.939	690.975	606.024	186.05	261.241	421.405	227.382	877.545	545.225	404.717	405.234	231.516	190.825	904.709	643.447	269.631	234.415	0.787104750047942	0.454885216041683	0.113654051539682	0.0824805599633571	0.489456581261273	0.13316677849866
ENSG00000011083.9	1	0	0	0	0	0	57	77	0	0	1	0	3	0	0	0	0	2	78	56	10	5	0	0	9	5	1	0	0	0	33	470.175	0	2	0	0	0.116720737841525	0.0252619356170687	0	-2.73833665170223	-0.0594462279290026	0
ENSG00000011105.14	1998.15	2157	2715	2508.001	2043	2060.001	865.072	774.999	4292	3562	2806	2659	1739	1784	2618	1762.999	2391	2477.001	787	878	4205.002	4676.98	2075	2569	1613.455	2277.623	1370.109	3591.648	1112.001	2451.281	699.088	1235.321	2068.225	5711.392	774.901	2757.133	-0.479143882404271	-1.54846700826057	-0.982807190784	-0.944139907943625	-1.41707433861468	-1.82026920842545
ENSG00000011114.15	2847.999	3120	3088.999	2797	4130	3981.312	3928.134	3723	3851	3381.001	3950.001	4352	4034.001	3731.001	3131.001	2664.001	5382	5413	5553	5272.001	3048	3890.001	2918	3971	2368.353	2732.098	3350.138	2778.461	5238.044	4620.117	4700.984	4790.58	3348.141	1853	4173.128	3467.729	-0.195369751027319	0.071870007017055	0.306938595032285	-0.201187817897805	0.865071905832449	0.218597175563066
ENSG00000011132.12	809	638	667	584	625	665	451	453	2061	1968.214	1801	1653	560	625	1140	906	734	845	492	430	2124	2414	1573	1906	1088.208	649.033	1387.72	1100.361	954.072	987.951	722.006	545.138	2872.401	3117.834	1619.64	1441.585	0.71610843849881	0.132259277028405	0.0748086714044112	0.211820690234769	-0.0887183084780414	0.118614985014879
ENSG00000011143.19	1050.999	1141.001	984	1053.001	1071	1184.999	1332	1447.999	1258.45	1082.001	1406	1440	1070	1081	1682	1142.999	1188.999	1458.001	1475	1330.442	1298	1287.001	1178	1298	1333.672	1565.01	1534.185	1695.02	1268	1594.7	1512.507	1407.753	1850.025	2328.869	1184.999	1597.392	-0.216863603630951	-0.329810375614193	-0.195407885122081	-0.0701125610948976	-0.297159726057856	-0.462465646945031
ENSG00000011198.10	7032.465	7757.001	2514.001	2237.008	1516.999	1442.001	1569	1461.999	2185.999	1745.003	1538	1652	5075.658	5269	5206	4059.998	1721	2045.999	1705.025	1556.001	1876	2175	1258.001	1360.999	6108.015	5792.87	3966.079	2080.165	2199.479	1570.018	2421.025	1593.128	2399.689	1262	2363.617	1296.493	0.083281590166437	0.720788794017786	0.599773276541042	0.41663706343751	0.929717065539561	0.800481885619366
ENSG00000011201.12	97	77	0	0	10	2	0	0	3	1	0	0	54	50	0	0	3	1	5	14	11	28	0	0	23.002	72	0	0	0	20	4	0	3	0	0	0	-0.798250933727737	0	-0.489005960767467	0.101596056273788	0.0899629121228567	0
ENSG00000011243.19	2971.405	2897.19	2318	2382.001	1744.76	1658	2110.001	2244.999	3939.999	3423	3557.412	3503.999	3238.965	3267.001	2833.999	2123.001	1837.327	2043	2557.001	2262.931	3656.406	3767.001	3563.011	4013.999	3826.098	3931.182	2232.082	3075.518	2009.217	2825.725	2388.576	2962.141	3496.466	6376.471	2678.938	3654.659	-0.0312860314552363	-0.646109254842394	-0.35608225872746	-0.477330202267993	-0.83029418264463	-0.487456453632166
ENSG00000011258.16	1213.981	1094.001	861.001	836	1331	1443	773	803	1449.887	1144	1894.575	1793.997	969.999	998	1165.999	876	1513	1671	835	745	1642.999	1935	1761	2133.348	836.89	1084.668	812.672	1000.009	1180.982	1537.754	912.03	1196.762	967.261	888	1139.236	1754.755	-0.350846175753893	-0.46848639842133	-0.243460245420879	-0.541244354647828	0.144189945517036	-0.649458888717298
ENSG00000011260.14	7095.996	7869.002	7364.001	7255.999	7736.001	8067	6566	6845	11077.056	8997.639	8148	8555	7614.179	7396.001	9172.001	6545.781	9866	10626	7407.987	6663.394	9418	10147	7022.999	8385.001	6753.128	7610.773	11444.7	8496.172	12762.556	13020.923	11256.265	8935.388	13176.385	13951.893	10943.487	9342.472	-0.164047529398765	0.231732017741726	0.0995226746884139	0.156183614311963	-0.0541456210287414	0.18134885503351
ENSG00000011275.19	11676.651	11247.921	11959.548	11118.038	4857.012	4854.003	6202.495	6481.005	8793.096	7631.004	6959.344	7086.183	7107.727	7261.891	13780.862	10677.873	6673.006	7241.005	6698.222	6250.282	6387.985	7518.006	5540.001	6374.83	9645.858	12139.266	11043.67	13221.475	5429.262	7599.841	6703	7511.509	11213.077	12417.697	5051.099	6519.656	-0.322959217203717	-0.454485146623749	-0.353792471825864	-0.337972202216324	-0.118569566221312	-0.411201080463876
ENSG00000011295.16	9646.22	9164.999	4511.332	4291.768	6469.845	6409.692	5249.753	5402.999	7811.562	6342.999	3484.999	3588.999	5736.703	5773.12	5687.747	4094.001	7281.537	7912.001	5850.876	5053.41	6147	6439.999	3286.001	3646.991	8328.38	7018.012	6211.013	5588.122	6068.306	5943.674	7339.156	5809.307	9359.236	10779.604	3514.863	4158.835	0.25300872608694	-0.0439591235297749	0.157498192255399	0.159846129918915	-0.174848794163265	-0.285588567243735
ENSG00000011304.22	39850.758	45657.492	45269.752	42931.384	32648.001	31239.983	46176.615	47065.31	57726.924	50292.617	74410.83	75661.929	46157.659	42864.842	58645.182	43208.585	39194.286	43308.513	51670.465	47841.594	57609.494	63460.919	58119.102	67073.86	39135.177	36898.874	59067.657	52406.681	55251.444	50202.568	82260.532	58687.128	61228.784	71078.435	81045.309	71399.944	0.0922421357647796	-0.0241781438955577	0.266813659301478	0.310786472854664	-0.186895793068768	0.136649453773391
ENSG00000011332.21	1594	1782.997	917.001	817	434.001	436	118	147	573	498	392.999	421	1421	1399.001	1410.999	1054	462.999	467	278	254	733.393	830.555	503	638.001	1871.095	952.995	1789.241	1036.001	538.001	687.005	271	182.031	1057.531	754.364	566	409.998	0.949727141559443	0.569251270053455	-0.207699435938999	0.322848704096244	0.489607087151099	0.384819542621353
ENSG00000011347.10	70	82	1	3	203	217	161.999	127	271	267	700.999	683.998	66	44	22	18	243	251	130	78	174	210	782.999	826	126.999	65	21	11	268.001	201	173	112	188.001	158	855.366	673.78	0.659964740198274	0.165096391540315	0.451307069413113	0.328999864515402	0.219084977042427	0.282249097697086
ENSG00000011376.12	5114.294	6072	3108	2833.001	2175	2191.001	4291	4337.988	3789.011	3233.999	4056	4247	5498.443	5536.988	4958.998	4000.001	2561	2925	4638.001	4221.001	2991.999	3276.001	3296.076	4046	2454.209	5867.048	1934.695	3444.494	2099.886	3469.014	2838.947	4847.656	2426.785	5607.349	2141.548	4139.497	-1.23551715812207	-1.0079362098601	-0.585064893325593	-0.934844049962369	-1.16482573922789	-0.98248516818696
ENSG00000011405.13	8017.037	8766	3433.725	3023	5137	4564.105	4277.975	4017	8100.946	6836	4579.999	4946	6821	6039	3608.115	3300.548	7029	6780	5122	4624	5403	7240.999	3939	5109.988	6166.89	10259.164	3108.643	3923.255	6316.841	6360.864	4273.912	4735.055	8341.411	6478.861	4622.231	6617.292	-0.722900215952392	-0.524597938339332	0.117901695752638	-0.320282930600969	0.390217038782748	-0.559375447194022
ENSG00000011422.12	3414.002	4337.993	7832.376	7729.999	1998.033	2028	5578	5641.999	8408.201	6809.025	1200	1223.001	5541.249	5885.353	13107.404	9247.74	2643.389	2656	4244.999	3871	6481	7021.998	2063.153	2383	892.693	1241.368	2847.306	9435.075	1821.832	4862.509	2495.547	6173.121	4054.827	16248.2	670.401	2708.855	-0.44982739618044	-1.90438521245224	-1.26667908862291	-1.46272713680164	-1.96211593354271	-1.99225854724006
ENSG00000011426.11	20515.446	31217.095	74080.318	71788.481	19920.198	19830.55	28935.834	28817.066	31362.996	25687.275	31057.217	33192.254	37395.206	36656.351	74260.259	51054.787	26631.625	28871.216	32638.165	29000.346	28392.167	33085.072	25000.994	30318.289	13962.688	53050.485	20634.596	61943.018	14849.38	37288.71	20660.097	37203.08	11115.548	33087.588	19331.022	49025.232	-1.91508607870514	-1.77989254516437	-1.19705172727379	-1.02277083443232	-1.54157114123425	-1.38668322643716
ENSG00000011451.21	6363.999	6294.243	5065.043	4956.915	3496	3482.001	3991	4203	9802.399	8568.001	7640	7813	5563	5272.001	6617.001	5254	4454.001	4636.999	4727	4380	8979.086	9758.207	7898.003	9304.223	10194.379	5438.009	9277.917	6301.361	5424.996	5206.07	8202.299	5503.413	15834.337	11366.332	9462.384	5294.471	0.908756257324915	0.358830759238137	0.186565179896093	0.396509550330436	0.504682060123812	0.78682142038855
ENSG00000011454.18	3240.999	3396.999	4276.001	4081	3695	3705	2734.049	2750	4601.001	3937	5060.993	5300.18	2887.999	3019.973	4201.125	3242	4749	4799	3454.001	3068	4825.001	6012.75	3802.73	4796.004	4147.365	5134.404	5116.225	5093.174	4114.581	4416.415	3380.049	3209.436	4322.479	5103.669	4008.455	4660.588	-0.297770810233761	-0.188351589006063	0.0263795734819023	-0.0998503417102601	-0.209402246564847	-0.260957835957955
ENSG00000011465.18	0	0	125	126.001	0	0	0	0	0	0	0	0	3	6	266	229	0	0	20	14	0	0	0	1	2	9	211	290.88	0	0	0	0	0	0	0	2	-0.20816237885422	-0.54336796102874	0	0	0	-0.0669331496442713
ENSG00000011478.13	1930	1794.001	1383.122	1295.001	1158	1179.543	1459.999	1438	1441	1183	1864.001	1757	1321.001	1532.999	1228	912.006	1155.001	1204	1592	1398.001	1364.999	1234	1643.001	1936	1605.178	2201.239	1330.091	3889.922	857.749	2217.459	1179.726	2133.208	854.097	3585.098	603.034	2810.15	-0.438086320143763	-1.70310529475736	-1.19906643152102	-0.997626233234876	-1.98369265138999	-2.18742747063349
ENSG00000011485.15	6114.248	7142	6390.148	6237	8832.418	8333.381	8313	8585	6584	5281.776	8364.613	8613	7471	7262.001	10025.103	6881.548	9686.001	10901	8848.999	8254.694	5808.994	6363.505	7251.044	8561.001	8284.774	6073.79	9429.19	7969.069	9605.785	11151.996	12077.246	8850.52	7317.94	8353.771	7572.747	6653.271	0.452573543634587	0.0456255581249501	-0.0861288291706179	0.270964938035713	-0.161842305326762	0.139830189498963
ENSG00000011523.14	1471	1495	874	754.029	2469	2263	1170.999	1236	2007	1773	2037	2147	1212	1247	1026	785	3083	2974	1728	1624	2125	2563	1628.001	1958.006	1917.018	1856.557	1137.947	935.376	3042.075	2574.962	1475.009	1341.205	2802.49	2316.026	1785.893	1657.906	0.052497269605511	0.0818030463712898	0.363140733114054	-0.0375670279003133	0.297718582478113	0.0597187325084976
ENSG00000011566.15	5262	5660.482	2919.524	2710.038	4088.999	4001.001	1974.999	1997	15761.324	14026.946	3094	3236.247	4786.017	5135	3434.548	2779.001	4694.084	5275	2475	2415	4523	5220.977	2413.619	2666.999	5950.328	6679.642	3496.427	3078.789	5364.688	5250.919	2766.431	2343.941	22611.585	16772.646	3573.407	3006.881	-0.158266690970653	-0.0130894219234055	0.158312770652874	0.0617011663730107	0.458012458969818	0.200335546921482
ENSG00000011590.14	16	5	1	1	6	16	9	5	4	10	10	13	14	13	0	0	19	13	9	8	7	16	18	14	39	25	0	13	12	24	4	14	3	41	3	12	0.273562376300164	-0.33708705837774	-0.230870857746619	-0.264118070236436	-0.807158747922295	-0.265433399956684
ENSG00000011600.12	0	0	0	0	0	1	0	0	0	0	0	0	0	0	0	0	0	0	0	0	1	0	0	0	1	0	0	0	0	0	0	0	0	1	0	0	0.0333204095278935	0	0	0	-0.0300292774246337	0
ENSG00000011638.11	439.001	323	611	655	1220.001	1049.133	1684.106	1766.001	1670	1353	580	480	250.001	272.999	859.999	662.001	1123	1285.002	1642	1484	1993.999	2436.999	334.999	443.999	874.006	740.752	1635.992	964.008	1346.605	1290.353	2647.293	1585.962	1999.185	1335.002	495	435.919	0.233636392407865	0.543221837314846	0.183751467194212	0.549115161234035	0.593516755147986	0.125704800434933
ENSG00000011677.13	1613	1668.248	562	553	0	0	0	0	526	440	0	0	1201	1127	745	574	0	1	0	0	546	605	0	0	1915.629	1560.136	1498.71	684.536	0	0	0	0	832.38	437	0	0	0.29623759609435	0.886684159922615	0	0	0.887414677644105	0
ENSG00000012048.23	6365.009	7829.001	4665.999	4382.061	8311.548	8090.171	7222	7007	12288.432	10365	6834	7130.998	8083	7556.937	6399.243	5350.897	9913.209	10457.512	7884.998	6884.108	10224.069	12641.309	4356.001	5637	9425.641	14802.906	4416.606	5942.184	8200.006	10141.598	6841.382	7374.507	13184.454	13715.919	4675.109	6784.133	-0.641411338860637	-0.618441450990935	-0.176864992047542	-0.282343972838349	-0.0287402239506323	-0.578815997931925
ENSG00000012061.16	4749.286	5019.039	8227.168	7972.561	7663.826	7515.88	2988.113	3033.686	21497.267	18242.044	22311.742	22056.539	3193.983	3329.38	9786.147	7002.469	8499.205	9443.515	3713.607	3301.6	14026.854	15354.575	15951.311	18636.346	3244.564	1527.163	15040.061	7909.461	8420.433	7235.193	4440.178	2504.589	20028.145	18997.009	21966.697	11996.835	1.07345419224577	0.726779438681136	0.34556231740669	0.63992613412869	0.104177609720947	0.824381848626756
ENSG00000012124.17	78	61	356.095	321	307	300.001	5	2	0	1	0	1	141.999	176.001	1180.057	963.503	210	189	0	5	7	9	16	7	363.012	258.001	869.214	1059.715	276	408.999	0	1	0	5	0	0	0.438396444107472	-0.457405325397722	-0.38425297690062	-0.029429590648488	-0.144260772718371	0
ENSG00000012171.20	965.019	924.011	4330	4616.999	2530	2369.56	410.001	428	54	30	244.999	274.999	1529	1550.999	10152.134	6718.176	1244	1316	386	262	52	84	235	221	498.62	1183.165	4037.402	20869.839	280.004	1181.024	200.999	597.788	42	307.001	76	355.387	-1.17190220617762	-2.55006099248043	-1.79053334140695	-1.51321870847958	-1.972009248187	-1.78023873423641
ENSG00000012174.12	3041	3393.117	3311	3120	6756	7152.13	12568.292	12447.562	10392.12	8668	8591.942	9081.129	3187	3098	3752	2793	8220	9027	13655.453	13022	7281.212	8638.091	6483.079	7393.446	2701.63	4385.528	1919.733	4245.645	5436.553	8805.041	10636.152	14506.134	7164.605	14179.737	5349.155	12536.497	-0.682870751826775	-1.31665512844998	-0.562952673789571	-0.621225911693421	-0.952170118326114	-1.26798912397117
ENSG00000012211.13	827.774	807.163	378.775	427.432	1500.851	1535.759	2697.154	2657.727	1787.047	1462.594	2010.421	1978.752	893.316	854.651	482.579	312.116	1630.553	1744.688	2985.629	2719.155	1797.911	2020.577	1564.725	1670.496	1546.062	1136.799	862.5	749.326	2421.567	2354.05	5360.366	3712.481	2142.851	2206.376	2113.222	2147.459	0.436883350698677	0.00573496245752958	0.166295501797601	0.349755395548719	-0.0136783364164463	-0.0679014627214709
ENSG00000012223.13	15	29	17	19	0	0	0	0	0	0	0	0	15	13	15	15	0	0	0	0	0	0	0	0	39.166	47	41.233	26	0	0	0	0	0	0	0	0	-0.12779235483494	0.179262372768614	0	0	0	0
ENSG00000012232.9	5004.999	5652.57	4637.001	4142.001	4796	5040.066	2483	2600	5995	5040.802	6550	6842.31	6841	7074.001	6045.041	4599	5505.224	6231	3062.012	2977	5020	5988.237	4622	5562.999	4675.146	8123.843	3473.916	5917.425	4028.323	7093.972	2362.275	3269.668	3805.473	6222.873	2555.953	7092.802	-0.784166359204424	-0.953896652617489	-0.681511250740394	-0.633258891821209	-0.674744435408598	-1.50277755964177
ENSG00000012504.15	0	0	1	0	25	59	0	0	0	0	0	0	12	9	0	0	21	38	0	0	0	0	0	0	23	11	0	0	21	6	0	0	0	0	0	0	0.292005122296099	0	0.384299448768336	0	0	0
ENSG00000012660.14	18828.751	21741.837	11744.999	11819.001	10840.284	10744.551	13012.619	13150	13029	10438.512	22281.967	22221.02	21118.804	22726.378	14702.991	10981.005	13086.393	14444.49	14765.994	12875	10716	11561	18342	20412	14741.425	22639	11929.027	14723.408	11172.025	14001.285	12777.167	15168.574	7290.727	13545.295	14989.374	30810.306	-0.610033504032455	-0.498455314262001	-0.196121446831836	-0.422086773186783	-0.861342817741949	-1.08334390972197
ENSG00000012779.11	0	0	0	0	15	13	0	0	0	0	0	0	0	0	0	0	9	7	0	0	4	0	0	0	0	0	0	0	5	7	0	0	0	0	0	0	0	0	-0.0396378096005505	0	0	0
ENSG00000012817.16	2103.115	2275	0	0	1007.999	1030.001	2854.368	2894	0	0	1	0	1813	1984	0	0	506.999	620	2864.167	2449.004	0	0	0	0	1306.217	2283.714	0	0	673.001	1398.669	2921.586	4246.885	0	0	0	0	-0.778941933948346	0	-0.882764172771856	-0.705360441803048	0	0
ENSG00000012822.16	1763.001	1354.999	1222	1396	1390	1218	231.001	226.001	2205.001	2106.54	1114	1128	563.999	590	1775	1615.035	1163	1252	319.999	307.999	2239.214	2493	1090.999	1167	1497.235	2628.656	1941.924	3703.739	720.001	1306.055	324.001	501.027	1890.647	3377.267	474.005	1064.999	-0.787325929953957	-1.10597043203815	-0.695988149427185	-0.712856859731482	-0.793825338085199	-1.14328704455292
ENSG00000012963.15	7589.953	9441.065	7320.929	6720.836	6285.067	6466.74	10473.821	10344.29	4841.284	4021.766	6787.627	6948.88	12888.54	13289.352	10907.745	7794.661	6823.276	7579.138	13274.368	12151.813	5949.821	6666.27	4793	5677.788	7177.573	6727.9	10709.905	7594.274	6702.794	5854.973	13444.973	11167.46	5623.652	4352.027	8560.412	7215.743	0.100178252169431	0.297396156672672	0.321465611441673	0.0912429713173184	0.394228810692911	0.199366479757227
ENSG00000012983.12	5439.999	5909.832	8310.998	7850	4577.306	4600.036	2643	2564.999	7351	6149.995	5175	5158.051	6441.992	6240	9365.132	7285.26	5660.998	6262.999	4664	4272	5678.04	6469	5228.009	6077.735	5151.58	4577.63	13119.577	8699.955	5723.826	4253.821	4435.872	3382.238	10572.018	4529.934	6284.467	4057.75	0.176312334577852	0.393867108071908	0.551691157138241	0.212271729359935	1.24214698239449	0.580082002735699
ENSG00000013016.16	644	685	3579	3263	1189	1180	585	543	2700	2203	0	0	1351	1250	3960.002	3180	1348	1505	469	569	2025	2255	17	28	2007.72	1311.901	8774.235	5690.658	1992.811	1685.781	1264.085	895.223	3380.676	2410.805	0	0	0.605236456702716	0.424669709338588	0.360834093327586	0.306735640221965	0.507555473141047	0
ENSG00000013275.8	27809.989	30991.433	9743.895	9609.383	23885.479	23118.982	11349	12006	15395.303	13196	15844.666	16076.806	36457.982	36566.771	15512.057	11024	25008.476	28276.517	13195.715	12151	17468.162	18026.106	13685.634	16326.775	37103.646	36173.159	16089.958	12760.651	33133.672	35660.919	19747.766	16031.544	21648.53	25222.979	20779.358	19346.641	0.0440469089626454	0.137133607174197	0.0227260269641683	0.124277042761443	-0.191910040316217	0.0568672101773728
ENSG00000013288.9	6376.999	6322	3458	3095.001	2898	2536	6886.108	6956.434	5456.147	4733.093	4031	3863	4972	5236	2748.001	2124	3257.001	3398	4736	4131.016	4849.999	5485.082	2659	3154	7260.766	12237.887	1300.999	6579.291	1282.508	3860.406	3077.186	8084.047	2498.333	9431.011	1228.092	4940.453	-0.742287281283971	-2.48447191464026	-1.42927128570769	-1.55276097511557	-1.86885264228611	-2.01635249958809
ENSG00000013293.6	0	0	0	0	0	0	0	0	0	0	2	0	0	0	0	0	0	0	2	0	0	0	0	0	1	0	0	1	0	0	0	0	0	0	8	0	0.0333204095278935	-0.0289176511486086	0	0	0	0.243643789565398
ENSG00000013297.12	1	2	64	27	8	6	29	15	6	3	10689.125	10887.661	0	5	16	25	11	15	126	100	60	48	18592.852	20561.717	2	0	19	51	15	17	37	40	0	0	8870.748	25064.631	0.0658885932974808	-0.605788920029447	-0.0130448868863292	-0.123318935287585	0	-1.53997223572954
ENSG00000013306.16	7817.897	8385.001	5695.003	5602.232	10356.432	9707.14	18096.119	18393.719	43644.672	37222.18	22175	21346.508	6849.999	7372.001	7272	4852.313	11875	12783.001	18226.676	16360.729	32434.046	34118.231	18328.328	20924.999	10507.078	3748.776	16116.622	5336.986	18871.006	10539.687	33571.029	15738.292	58266.836	29591.085	24288.934	11573.107	1.48372961913254	1.38940209147764	0.96583499822167	0.914712034172643	1.00452282175804	1.02078337402742
ENSG00000013364.19	2788.314	2824	2479	2291.001	12814.315	12377.948	3211	3123.547	5490.001	4683.964	1930	1945.016	3284.032	2903	3287.014	2439	12154.063	13162.747	2272	2065.001	5060	5610.997	1665	2085	6867.176	7315.22	8394.83	12457.705	9204.012	16368.302	4892.336	5096.94	6184.713	12932.415	762.167	1137.04	-0.0832232557230963	-0.762296433745972	-0.699040431585207	-0.232838980267674	-1.03049935456954	-0.595608883777749
ENSG00000013374.17	6750.001	7088.608	4183.79	4263.004	4236	4206	4134	4120.003	5931	4862	5017.999	5289	6375.001	6844	5811.001	4584.191	5388	5771	4605	4087	5233.882	5925.987	4695	5288.001	14803.064	15370.236	6830.449	4631.445	5313.513	4942.963	5473.519	4325.122	7139.249	7125.288	5549.805	4930.314	-0.0466536353407436	0.360303103471424	0.230954454343998	0.161872312472974	0.0307933218090204	0.123666136783646
ENSG00000013375.16	3445.126	3783.903	4958.446	5244.642	2801.603	2749.482	3973.239	4022.145	6107.259	5292.989	4001.239	3962.592	3066.904	3440.156	7622.402	5892.914	3398.538	3281.141	4528.442	4216.719	4841.708	5456.461	2935.853	3328.025	2750.753	4025.023	5763.315	6967.862	3415.082	4236.461	4985.173	5626.812	5344.881	6689.643	3723.105	4808.173	-0.534777310336346	-0.466724450516913	-0.179892763345485	-0.3474213059501	-0.293285497586211	-0.410891875589051
ENSG00000013392.8	575	563.007	267	309	311	255	221	200	846	691	454	360	330	432	570	383	310	215	237	214	849	750	248	287	620.224	857	692	568.091	331.001	397.341	238	243.059	1398.963	1231	314	388.062	-0.433441966058428	0.0809991734028275	-0.119158683932813	-0.170006176651338	0.205326712998107	-0.313138721041004
ENSG00000013441.16	2053	2231.177	2610.001	2547	2243.991	2011.789	1989.999	2095	1704	1340	2933	2769	2202	2557	2691	1978	2274.001	2329	2200.603	2025	2341.001	2502	2820	3144	1765.82	3709.591	2419.636	3892.539	2468.038	4520.13	2789.914	4136.627	2424.398	3968.523	2351.628	4315.486	-1.04554916083296	-0.867565916173856	-0.733671007419707	-0.733122075104365	-0.672502387835151	-0.909521288635653
ENSG00000013503.10	2341	2858	1332	1110	836.252	931	2796.001	2948	3351	2587.869	1958.019	1794	3247	2905	1638.049	1270	1366	1339	3446	3140.045	2412	2925	1170	1384.995	1736.39	3127.099	877.197	1175.058	1080	1506.496	2748.717	3162.442	1858.297	2918.932	1233.459	1761.071	-0.82586025154019	-0.58775427254841	-0.338744227026016	-0.371895361154277	-0.610845718131965	-0.543935432449305
ENSG00000013523.11	2722.133	2703.999	826	774	2236	2180.424	2014	2054.999	3093	2842.007	5227	5189.799	2674	2965.133	1120	832.001	2808.97	2896.999	3147.131	2844	2465.012	3118.296	3965.669	4373.998	2051.796	3016.468	400.076	944.261	1290.006	3465.989	1163.211	2308.678	1376.78	4571.986	1924.395	5516.295	-0.539162040733613	-1.31835467442089	-1.26774197702697	-1.12865742007613	-1.67022721786125	-1.54411106336661
ENSG00000013561.18	5263.999	5388	8309.998	7992	3691.999	3729.999	3995.999	3891	10137.62	8724.001	5570.998	5785.999	4542.571	4933.079	10312.605	7190.004	4503.001	4732.166	4318.998	4039	6687.853	7490.955	5423.999	6142.999	6781.196	6510.164	14831.284	7610.337	5875.227	4377.79	6052.73	4386.785	15182.543	8671.25	7235.56	4344.756	0.0658775040317652	0.761955859015727	0.548090988668123	0.285421715106298	0.832809150882228	0.68447673586584
ENSG00000013563.14	1484.639	1574.39	3254.868	3302.315	1729.632	1734.615	3914.774	3725.261	611.008	510.152	2015.938	1993.55	1224.445	1231.113	3567.112	2685.568	1505.347	1703.219	4282.346	4036.125	719.386	888.455	1389.31	1532.556	4041.149	3585.603	6878.425	5609.616	2157.422	1996.373	6485.5	4745.178	1307.432	995.109	1316.445	1696.498	0.177999115542892	0.0965355500283271	0.235348451783396	0.272083478998814	0.405201300134025	-0.400486825539368
ENSG00000013573.17	6204.394	6089.332	6539.415	6833.439	6010.731	5569.525	4699.704	5141.476	10973.226	9834.207	10729.77	9726.793	4954.64	5550.787	9859.918	7833.174	5674.477	5922.681	5297.714	4830.387	12098.908	14630.171	8951.516	9139.783	3382.159	6861.99	3667.798	12694.568	2998.797	8134.601	4461.132	8366.39	7852.455	14921.525	4900.804	12272.498	-1.00410011923609	-1.97154896731747	-1.29800188147737	-1.07405547942806	-0.894055366413579	-1.36261637961777
ENSG00000013583.10	2324	2334	1892.999	1785.999	2482	2469.143	1879	1786	1877	1622.814	6535.779	6697.001	1554.001	1529	2215	1636	2731	2787.999	2561	2085.001	2058.001	2221.001	4142.999	5019	2246.01	1040.553	3204.94	1628.078	2883.47	2074.661	2387.073	1489.577	2333.845	1447.012	7019.077	3615.167	1.08625640196346	0.762452891502275	0.592175451285491	0.490714204560167	0.699701594784087	0.90333949674875
ENSG00000013588.9	4173	5326.16	5401	5179	38608.001	36791.625	20968	20280.249	6512	5267.043	79146.484	82337.077	10379.217	10115.093	9161.001	7620.227	33293.796	36745.493	15440.383	14276	3615	4385.029	71572.284	81618.175	2391.707	5464.222	2432.005	10119.689	22586.821	107873.88	7487.368	32875.341	11510.66	35290.27	26694.342	143514.23	-1.17024383643753	-2.22759250940882	-2.12475925258834	-2.30221644336697	-1.58423765851473	-2.47074246609121
ENSG00000013619.15	694.999	894	2711.001	2290.998	1294.087	1236.187	201.999	196	392.001	299.014	89	79	897	655	2814	2335.058	1608.999	1742	299	344.003	618	786	72	93	534.067	285	3767.038	2265.807	1521.355	1214.513	406	313.005	1118.8	602.999	84	70	0.821905006214559	0.5269954339309	0.438433107939838	0.173969498031456	0.869311241896818	0.13923174203292
ENSG00000013725.14	0	0	0	0	0	2	0	0	0	0	0	0	0	0	0	0	2	2	0	4	4	9	0	0	1	0	0	0	5	3	0	1	0	0	0	0	0.0333204095278935	0	0.0661614584153932	-0.029429590648488	0	0
ENSG00000013810.21	10076	12464.444	15718.286	15460.333	9310.074	8566.692	20086.073	20534.967	11712	9714.486	20355.101	20600.961	16720.687	16640	17286.705	11097.792	10292.947	11361.407	21784.075	19835.536	12933	14160.389	15632.028	17860.951	15278.284	17059.06	16159.576	20704.096	10856.173	13290.381	29602.236	25535.645	8583.252	11306.29	15455.935	16613.92	-0.151196446010733	-0.552737933363217	-0.162422348200852	0.0369855985905616	-0.367595085495857	-0.149910439921126
ENSG00000014123.10	2925.044	3507	2087.006	2083	2533	2508	5421	5421.023	4309	3392.965	4526	4503	3039	3219	2718	2097	2877	3056	5401	4941	3620	4040	3562	3970	1755.312	5793.47	630	2761.244	924.043	4409.323	2013.897	6473.223	2902.442	6800.511	1721.801	8051.589	-1.6911616753922	-2.23015043790144	-2.07275034395825	-1.83265748798197	-1.18726310035922	-2.24297925856878
ENSG00000014138.9	5628.239	6952.115	9685.593	9350.872	3961.562	3653.39	4730.849	4583.4	4978.163	4020.735	4125.163	3933.75	6695.178	6961.291	14363.984	10497.048	4452.321	4802.869	5457.886	5141.121	6776.959	7067.434	3026.254	3404.449	7204.922	8961.092	11264.867	13918.376	3591.808	5828.75	5248.967	5644.562	6361.891	8730.754	3748.471	4754.757	-0.305599552797013	-0.499857910887416	-0.56379472204036	-0.278325350771625	-0.42577837655494	-0.385232182029651
ENSG00000014164.7	2521.027	2586.045	2509	2515.999	2863	2742	1777	1733	1674.036	1465	3523	3595.185	1970	1941	3036.559	2349	3341	3637	1993	1743.135	1648	1843	2913.365	3558.477	3572.911	2737.128	3569.239	3904.731	3759.699	4307.106	3111.025	2530.14	1773.647	2045.349	3772.178	3224.792	0.38657393733099	-0.321857109035929	-0.0665148794726846	0.119830503662524	-0.173172172028449	0.17792773495974
ENSG00000014216.16	8138.942	8540.001	10838	10041.612	15389.579	15622.949	6755.001	6567.001	17142	14509.212	8341.435	8087.545	9364.702	8876.988	14551.008	10712.766	16560.047	18386.481	7520.025	6883.924	13883.915	15587	7826	9578.23	22001.852	18628.198	22174.528	20793.86	17022.595	19284.333	11980.02	9154.331	21738.41	22580.831	10473.946	9773.149	0.247069660670445	-0.103817254970076	-0.0510415555599577	0.210925512651904	-0.0266229694165805	0.0536035542014153
ENSG00000014257.16	0	1	26	9	3	2	12	12	0	0	1	0	10	11	11	9	1	0	12	20	2	0	1	0	7	14	12	100	0	0	14	20	0	0	0	4	-0.18791228353611	-1.31940656415276	0	-0.169813748873966	0	-0.130898164154203
ENSG00000014641.21	11326.134	12770.528	11759.86	11531.613	15973.931	15376.874	10878.499	11013	20323	15646.189	17979.53	18135.669	12096.895	14491.819	15075.823	9945.862	18211.824	20054.421	13145.001	11793.978	13951.668	15239.001	15484.164	16487.191	14516.753	24751.85	22726.095	22199.574	19163.068	27843.614	15967.924	18313.844	21273.789	30092.709	18928.735	22112.903	-0.760618585013292	-0.162617913653979	-0.409371820410177	-0.372769096013974	-0.471283478962903	-0.269824601812735
ENSG00000014824.14	8686	9174.161	5108.961	5078	4401.916	4341.003	8915.48	8839.375	8077	6574.773	6785	7324	7020.958	7856	6419	4707.771	5301.749	5643.026	8452	7667.156	5829	6386.832	5662	6749.083	9724.055	6904.688	12391.552	5507.5	5844.803	3661.788	12903.628	7701.953	9591.605	5478.654	9584.896	5027.043	0.49881374517995	0.966764117260763	0.795157872297947	0.565397857126434	0.830653445245279	0.879467079819002
ENSG00000014914.21	266	277	309	315	1003	921	286	288	818	743	1305	1101.101	247	258	689.171	464	796	835	301	291	767.002	840	753	764	289	358	453.714	528.158	548.001	838.094	379	368.131	842.282	982	506.159	838.046	-0.265909968211992	-0.375347185724583	-0.452358814474124	-0.117878470255015	-0.183729038164437	-0.725356224195797
ENSG00000014919.13	6524.355	7456.182	3778.007	3391.773	5959.571	5678.135	10392.389	10699.362	5958.752	4907.108	4842.877	4823.953	7485.162	7659.051	4087.339	3126.197	6491.415	6806.431	9569.303	8694.398	5712.571	6441.575	4284.561	4826.669	8113.057	8784.815	5860.421	4634.143	9892.825	8441.638	15727.307	13250.44	5305.559	5671.85	6453.308	6128.207	-0.106766348811584	0.140457232268745	0.355812321591356	0.0708395931169461	-0.0675620734563633	0.0283018726158719
ENSG00000015133.19	784	799	0	0	1227	1130.057	1071.001	1183.999	1096	946	1232	1124	1268	1216.008	1	6	1573.001	1521	2014	1758	949.999	1123.038	974.001	1130	492.998	456	3	0	1596.013	1887.507	1252.026	1539.906	890.703	1057.064	771.001	1195.452	0.110043579137257	0.0744962941420447	-0.110195980226542	-0.457645512825054	-0.208736495050623	-0.649628937242536
ENSG00000015153.15	877.315	872	1010	839.999	1942	1924.18	1076	1089	1917.999	1385.001	820.001	824.002	845	887	1207.002	863.001	2407.999	2578	1401.999	1275.002	1921.999	1977.002	973	1011	1054.31	812.546	2004.436	1097	3254.526	2049.163	2155.306	1182.709	2899.705	1429.013	1225.047	685.976	0.36621139022718	0.649458822935629	0.781690574444259	0.667889656208243	1.02485404159929	0.754885250015402
ENSG00000015171.20	3296.392	3485	4149.18	3941.999	8526.026	8658.066	5675.305	5631.169	8539	7094	5601.912	6078.001	2367.245	2097	7183.001	5984.266	10756.999	11453.819	6619.999	6190.001	6288.001	7354	4889.999	6216.999	3446.229	2174.645	6703.945	3252.717	11259.392	7876.997	7716.022	5320.652	11068.093	4766.954	8655.449	4514.118	0.661240208898467	0.836935614038369	0.640961449233846	0.357232536741952	1.23518650044351	0.886917002522645
ENSG00000015285.11	21	12	17	15	20	24	21	19	72	50	134	133	39	26	21	26	17	28	20	20	89	129	54	76	27	32	33	39	26	15.001	18	23	41.002	78	79	103	-0.0966263169641503	-0.177051234385636	0.272555184188013	-0.150130693045028	-0.490576860045001	-0.290705163342065
ENSG00000015413.9	2	0	1	1	32	26	0	0	24	27	0	3	0	7	0	0	32	25	0	0	53	64	0	0	3	6	0	0	42	61	0	4	8	47	0	2	-0.0906196021699586	0	-0.211506801400054	-0.114279168572507	-0.763255784992762	-0.0669331496442713
ENSG00000015475.19	3638.999	3954.768	1241	1319.001	3156	3239.001	2730.859	2747.001	3597	2824.999	5057	4849.666	4746	4969	2428.03	1746	4176	4543.999	2518	2401	4193.999	4396	5452	6656	3965.177	2511.045	2322.943	1628.362	4130.488	4136.204	4205.8	2931.032	2868.586	3602.878	5872.091	5973.557	0.657535196841633	0.307341650548493	0.125369745030491	0.339829126920757	-0.296290481358196	-0.0702873917674003
ENSG00000015479.20	22847.438	27812.748	26513.486	25102.685	23045.295	21195.489	28167.001	29143.644	42369.13	33835.958	30605.932	32213.086	29563.022	28211.785	38535.258	28904.968	26770.008	29680.008	32312.154	28419.808	32088.04	34086.887	22150.972	27958.527	24606.371	47953.322	29865.505	35251.105	26406.612	37040.388	32336.949	34631.938	35903.939	47745.374	39745.964	50508.688	-0.953928260517978	-0.435295041834443	-0.358851508224729	-0.274634301752794	-0.382609849234537	-0.391427575141563
ENSG00000015520.15	12	8	2	1	10	3	0	2	11	2	1	0	10	21	1	1	5	5	3	0	7	7	5	0	30	42	4	0	0	14	0	2	0	9	0	2	-0.21643844592825	0.0984974036299301	-0.358884880706015	-0.0582708278163906	-0.250107358019678	-0.0669331496442713
ENSG00000015532.10	4362.924	4193	3153.992	3210	3496.041	3343	2858	2781.999	3072	2735	3323	3265	4637.999	4697	4309	3276	4430	4310.001	2996.999	3001	3275	3492	2147	2470	1667.469	3576.086	888.304	4692.52	1265.986	5330.62	1183.168	3251.488	726.85	3782	631.007	3803.299	-1.07395388198995	-2.52403117513255	-1.90783243501105	-1.59060697264851	-2.27957322998139	-2.55734947358157
ENSG00000015568.13	4011.009	1352.06	3260.847	2890.214	1962.325	43.92	58.653	378.209	1826.465	2645.027	2770.854	3433.753	3663.972	67.222	1245.989	2884.612	112.947	1374.926	748.018	58.802	511.927	2146.195	2625.538	3009.855	1536.338	5695.153	97.979	3415.988	2325.609	5320.703	1952.585	2903.895	2464.959	2759.958	2557.245	3518.554	-1.85399781769837	-4.6833141165482	-1.05073021802228	-0.732700874943236	-0.132517120657159	-0.499312613086406
ENSG00000015592.16	1	0	0	2	0	0	0	3	3	0	0	0	0	4	0	0	0	0	3	0	0	0	0	0	1	4	0	0	0	4	0	0	5	28	0	0	-0.0949427190683126	0	-0.111960088866052	0	-0.521080796166077	0
ENSG00000015676.18	6993.071	7330.527	10183	9529.536	5840.605	6099	6372.95	6563	10759.045	9067.027	8037	8122	6312	6532	12346.042	8940.103	6945	7782.006	6671	6453	8753.006	9350.775	6616	8094	8665.5	8653.693	14156.069	13298.092	5622.355	6407.406	7778.154	7308.442	12660.993	15082.217	6381.578	7055.642	0.00937772166398787	-0.10620791494426	-0.0592943585836157	-0.0856884838737457	-0.223522996121395	-0.189732635739641
ENSG00000016082.15	35	33	1	0	4	2	0	0	144	142	0	0	79	105	1	3	0	0	0	0	121	142	0	0	64	94	3	1	0	0	0	0	258.67	211	0	0	-0.352037952229614	0.0455786429934362	0	0	0.267964108929889	0
ENSG00000016391.11	2	4	0	0	1155.337	1191.093	1594.902	1760.744	75	82	90.709	114.358	13	13	3.276	0	1348.066	1358.877	1332.736	1077.271	266	279	118.289	192.002	1	9	0	1	801.934	1127.492	1473.344	1483.112	174	141	112	183.781	-0.240730562623807	-0.0289176511486086	-0.345493406791114	-0.179407975167719	0.254864044323435	-0.58498781710575
ENSG00000016402.14	17	15.001	0	0	0	0	11	27	4	13	5	1	43	38	0	4	0	0	34	17	15	25	4	3	153.001	104	0	2	0	0	38	24	3	5	0	4	0.420816256207458	-0.0572670430935958	0	0.179919045530687	-0.0542978605955145	-0.130898164154203
ENSG00000016490.16	1	0	0	0	0	0	0	0	0	0	0	0	5	9	3	0	0	0	0	0	0	0	0	0	1	16	1	2	0	0	0	0	0	0	0	0	-0.422863604031907	-0.0320051074765271	0	0	0	0
ENSG00000016602.9	0	0	0	0	0	0	0	0	0	0	0	0	0	0	0	0	0	0	0	0	0	0	0	0	1	0	0	2	0	0	0	0	0	0	0	0	0.0333204095278935	-0.0572670430935958	0	0	0	0
ENSG00000016864.19	4046.358	4581.246	2543.018	2348.999	2060	2000.999	3131.208	3048	2353.059	1948.999	3121	3288	4368.001	4849.001	4675.999	3305	2202.999	2494.999	3557.294	3218	2150	2361.561	2661	2844	2723.089	4260.034	2005.849	3171.174	1523.001	3254.878	2952.572	4182.975	1543.406	2479.182	1861.658	4873.143	-0.630161234452508	-0.839766704102204	-0.946370724093248	-0.668792184001126	-0.640041886007142	-1.41344899942487
ENSG00000017260.20	10254.018	11417.232	8641.695	8325.485	6415.001	6240.999	10306.645	10000.789	12218.316	10014.243	9555.578	10359.068	11035.613	11692.802	9502.03	7052.684	7288.386	8108.461	11919.103	10695.817	8892.69	10356.68	9393.868	10499.886	12577.892	14693.465	8496.618	9441.635	6399.896	7280.768	9604.319	11144.446	9509.363	12455.556	7860.595	12885.483	-0.216144480080202	-0.346913737670003	-0.0568442365254018	-0.388764317299875	-0.359636321613649	-0.755864647401409
ENSG00000017427.17	2	4	0	0	1	6	0	3	0	0	1	1	1	24	5	2	0	6	5	1	0	0	3	1	10	5	3	4	0	0	4	11	0	0	4	0	0.144306800037504	-0.0378511283705401	0	-0.193179028477587	0	0.126959145223355
ENSG00000017483.15	8	5	14	13	8	7	7413.463	7731.002	23	15	35	10	10	6	377.999	265	3	8	7276.999	6593	27	46	6	13	10	9	54	17	0	39	7700.472	11199.545	39	38	19	27	0.0288789507957659	0.539605593888063	-0.837362958636807	-0.712562088900445	0.0295306858173119	-0.191637147866811
ENSG00000017797.13	12460.617	13209.128	7617.592	7372.908	5600.137	5693.505	4939.092	4909.845	11749.131	9994.849	11154.094	11220.066	12257.406	11395.093	8275.681	6451.737	6795.082	7418	6185	5219.91	10061.899	11360.893	8467.549	10258.867	18743.996	11236.851	16457.993	7952.445	9063.455	4881.424	8122.031	4769.947	15414.345	6090.699	13693.363	6623.817	0.743425401864685	0.848520555726687	1.01418440999602	0.586832202694737	1.36090564347911	0.997092650950347
ENSG00000018189.13	1193.001	1170	818	770.002	765.495	735	806	826	1780	1576	905	754	883.999	1001.999	1067.001	777.001	898.001	925	917.003	905	1650.013	2132.999	578.001	665.216	1190.081	1458.067	1287.69	1952.307	895.012	1089.626	837.05	1211.937	1677.634	2200.003	604.999	931.068	-0.276518725239966	-0.771187314586425	-0.14794595661256	-0.675176779437247	-0.354202407519713	-0.631725483168427
ENSG00000018236.15	8	9	0	0	17754.409	17040.288	7315	7244.059	0	2	0	0	1	1	79.001	57	18268.518	19361.077	8360.974	7780	39	34	0	0	1	12	0	3	3821.001	16018.941	2223.696	6135.967	0	0	0	0	-0.321618243375949	-0.0850700797553593	-1.92639395129755	-1.61669596896694	0	0
ENSG00000018280.17	45	21	27	9	15	17	28	30	83	62	38	38	69	55	27	18	21	30	54	19	151	152	19	27	143.01	66	57	78	14	52	55	56	86	47	27	17	0.776671039956126	-0.361985871721462	-0.646693851028432	-0.104765186028967	0.516459827108399	0.207644150033244
ENSG00000018408.15	7061.429	7636	16066.999	14695.089	20906.515	20134.677	12814.29	12884	41162.115	34233.288	21675.76	22557.315	8942.181	8407.884	16440.289	12531.244	21644.998	23890.584	13213	11567.974	33938.214	40253.411	19289.999	23546.455	9595.521	9379.746	45477.618	31084.309	26860.179	22174.686	19703.23	13997.379	77043.823	42949.632	26171.809	17257.013	0.0400880947204749	0.351655626223044	0.404569979402419	0.316152904712362	0.870482796637855	0.553629817510323
ENSG00000018510.18	6673.149	7757.999	7022	6370.002	10360.001	10339.002	9331.167	9170.212	8594.001	7213.001	7979.999	8418.066	10983.098	10408.682	7711.489	5801.348	13901.1	14562.62	12395.939	11021.082	8392.952	10076	6828.15	8558	10052.604	10639.411	8685.171	6335.999	14039.994	11779.916	12635.357	9654.853	8152.285	6209.447	10157.531	7610.632	-0.0740844633837225	0.256333780541698	0.380609178550543	0.211015282199444	0.418135592764059	0.368583356524877
ENSG00000018610.15	3264	3618.485	4044	3779	2428	2418.006	2325	2325	4306	3337.999	4071.999	4339.001	3639.995	3862	5690.203	4089	2810	3082	2684	2495.993	4027	4326.001	3265.347	3759	3734.305	3872.658	7275.465	4935.332	3695.842	3049.278	3729.016	2739.199	5522.409	3841.321	6357.76	4740.428	-0.0445247752593554	0.359889489701742	0.400563962225362	0.264625662126812	0.546250369601656	0.374494407486769
ENSG00000018625.15	1	5	4	0	21	25	0	0	0	0	0	0	11	8	1	0	22	31	0	0	0	1	0	0	17	18	4	3	2	23	0	2	0	0	0	0	-0.0217223058957034	0.0134273238745708	-0.487633161528428	-0.0582708278163906	0	0
ENSG00000018699.13	2627.999	2620.005	2243	2256	3969	3903.066	3982	3923	4576	3695.999	3428	3471	2926	2916.583	2814	2010	5119.96	5519	4706	4048.999	4261.675	5011.152	2644.999	3160.167	2798.203	4337.575	2362.942	2325.839	5903.408	7411.052	5050.38	5124.471	4657.6	6038.716	3561.579	4428.783	-0.617270019088778	-0.170145772908294	-0.197907640054424	-0.195169552356028	-0.343426375331371	-0.356620287649373
ENSG00000018869.17	369	333.008	247	255	7	1	57	35.002	8	5	8	15	261.999	244	338	228.956	11	10	37	45	14	30	1	11	214.977	337	316.074	225.237	4	12	90	55	16	23	7	13	-0.552502283238174	0.243656552819259	-0.190780360659626	0.308208975985588	-0.143620325693363	-0.172755198391568
ENSG00000019102.12	30	52	9	19	0	2	0	0	5	2	7	16	49	64	17	11	9	0	2	0	11	10	2	5	56	40	3	1	9	2	4	0	14	13	7	10	0.258479194810068	0.0455786429934362	0.204188796120644	0.101596056273788	0.030091086708663	-0.0920107714444479
ENSG00000019144.19	8628.174	9491.556	4426	4167.988	2082.001	2109.966	1734	1696	4130.158	3486.715	4155	3940.002	8568.965	8832.54	5570.057	4354.437	3498.166	3603.001	1884.999	1672.999	3838	4722.758	2760	3192.067	8281.198	9611.018	5927.475	8308.523	1540.046	2654.08	1999.567	2403.851	1841.23	2551.985	2254.064	2886.131	-0.206399030837925	-0.678830871353972	-0.641274826667732	-0.431606773094532	-0.433329867606898	-0.396022288412105
ENSG00000019169.11	0	0	1	0	0	0	0	4	2	0	0	0	0	0	0	0	6	1	6	7	47	49	0	0	1	0	0	0	0	0	0	2	2	4	0	0	0.0333204095278935	0	0	-0.0582708278163906	-0.0559453959069816	0
ENSG00000019186.10	37	40	0	0	70786.588	65352.899	5	0	0	0	0	0	135	179	2	0	81852.432	84662.879	33	17	9	16	0	1	71	91	0	2	45672.375	99347.255	17	5	0	0	2	0	-0.228510821504278	-0.0572670430935958	-0.991643449555696	0.24816557688926	0	0.0648756945984454
ENSG00000019485.14	2062.015	2030.001	592	674	1352	1301	281	287	635	560	970	819	1498	1597	1009	754	1339	1482	414	419	648	830	633	596.999	2707.325	1574.344	1377.557	771.266	1160	1458.31	381.001	325.07	925.129	852	574.003	522	0.773308480706015	0.60854312089511	-0.19428296518369	0.0461427660255636	0.139569174537397	0.0843348894295906
ENSG00000019505.8	62	81	0	0	2669	2744	1	0	0	3	0	0	365	327	4	1	730	938	10	0	0	2	0	0	261	180	1	0	907	881.001	1	3	6	0	0	0	0.453395025022316	0.0252619356170687	0.162158084478496	-0.0604691923297974	0.174643726271125	0
ENSG00000019549.13	2058	2054	2045	1929	6	2	71	81	0	0	16	28	1001	1345.818	897	657	3	1	248	156	0	0	106	76	2600.327	2090.204	3824.163	2441.567	5	13	357.098	299.222	0	0	52	23	0.316666258353512	0.442824663058334	-0.185074051394173	0.0682025981651833	0	0.506149002562852
ENSG00000019582.16	57.503	55.404	88220.914	83244.248	9.133	13.89	12.323	5.148	115.725	59.55	10.619	26.375	70.881	64.244	118341.507	88925.653	8.08	15.972	0	5.111	79.508	114.206	15.659	14.259	57.975	102.251	124907.701	253963.586	11.441	13.869	0	10.848	116.829	474.378	18.15	20.847	-0.52017159522324	-1.22020483207983	-0.0312551372357661	-0.291086295095677	-1.6467766175931	-0.0768829055540098
ENSG00000019991.18	9339.559	10794	0	0	13	12	3	0	75388.887	63927.066	6	8	8030.999	7886.001	1	1	27	21	0	0	45964.192	54704.315	3	8	4327.01	15581.338	0	1	2	0	0	0	36279.92	133006.318	5	9	-1.83069758804088	-0.0289176511486086	0.0622815578863864	0	-1.84474170917479	-0.12237798186321
ENSG00000019995.6	4511.144	4695.987	3043.041	2780.291	1984.773	1837.483	2125.54	2214.858	2128.212	1668.246	2002.245	2190.092	4086.619	3919.222	2926.485	2340.42	2301.568	2368.511	2540.734	2197.254	1874.731	2433.481	1718.667	2120.011	6058.321	5614.981	4554.96	2624.196	2661.64	2197.692	3816.544	2827.433	3179.758	1723.499	2401.192	1684.243	0.116238596245482	0.589662650122638	0.397317180681751	0.252663127406549	0.893490634598621	0.455830666139121
ENSG00000020129.16	12300.162	12049	5589	5110	2144.001	2264	3324.136	3233.048	12124.412	10423.789	6227.999	6148.999	10999.699	10407	6672.576	5626	2371.383	2705	3325	2715	7497.119	8360	4360.818	5128	14788.856	11888.775	9351.509	10063.06	2320.302	3224.895	4974.203	4536.941	14898.498	15371.081	4341.456	4621.09	0.321325520357992	-0.300973189664603	-0.340226710072644	-0.0429270920859288	-0.0168267724903508	-0.134844802023358
ENSG00000020181.18	1047.682	907.319	2702.719	2445.999	389.007	499.476	196.075	130.147	244.104	211.83	601.604	579.065	761.847	764.524	4013.874	3179.219	445.307	520.423	52.186	69.041	226.078	232.713	320.276	318.636	850.733	739.591	3727.08	5123.066	256.848	410.22	189.059	301.274	189.173	195.478	277.771	444.206	0.198679542765993	-0.647874400108669	-0.476744770689267	-0.696465839277294	-0.0153653663169566	-0.644276872708089
ENSG00000020256.20	1877.468	1885	1691.001	1593.001	1861.001	1846	2747	3030	2336	1951	2004	1918	1791	1833.999	2207	1705.001	2139	2150	3149	2954.999	2331.002	2465	1499.999	1698	3928.86	2894.789	4351.32	2110.745	3721.64	2899.008	5880.776	3623.952	4197.09	2543.087	2622.948	1389.016	0.44245782899821	0.832160400464294	0.48219085194343	0.516502458755364	0.740196548107363	0.85167368659007
ENSG00000020426.11	2658.685	2910	1729	1901.996	1946.001	1929.999	1285	1323	2892.075	2321	3315.999	3068	2713.999	3290	2567.281	1908	2252	2596.999	2327.001	2012.001	2510.999	2646	3167	3489	2426.784	2140.044	2823.524	1893.015	2832.227	2528.959	1949.148	1413.87	3184.905	2890.009	3666.631	2575.634	0.18536959536066	0.371472508558934	0.287102602440902	0.278392500507167	0.165774890303103	0.457056726195108
ENSG00000020577.14	1750	1965.348	2751.001	2542.291	1784	1741	1428.063	1575.639	2220	1799.294	1011	859	1704.999	1797	3408.087	2837	2132.999	2374.292	3019.002	2886	1665	2200.031	1373	1564	1946.085	2320.133	3681.811	3463.874	1829.367	2405.233	1719.269	2327.592	4190.434	3507.049	767	1369.475	-0.241297191201153	-0.107201954720696	-0.260141983779713	-0.597661503225892	0.28155125554226	-0.846547668762116
ENSG00000020633.19	202	228	6	1	1037.028	986	0	0	0	0	0	0	60	53	8	3	1319	1331	3	13	0	0	0	0	758.075	602.045	10	10	1843.406	1102.44	16	7	2	11	0	0	0.319585846326123	-0.0313155556874603	0.842076248995161	0.175012161925248	-0.239659929579217	0
ENSG00000020922.13	3878.999	4436.571	1129.098	986	3098	2638.394	1987	2020	4989	3916.873	3452	3348	3269	3585	1321.086	999	3130.001	3328	2138	1955	4053.091	4931.993	2783.992	3288.999	2371.083	5456.394	885.018	1575.001	2198.669	3697.401	1671.379	2327.067	3289.203	4627.283	2240.023	3872.661	-1.18046562994644	-0.983488480672397	-0.610845817872359	-0.636822195707843	-0.458695565334007	-0.823758925919974
ENSG00000021300.14	44	61	118	95	81	67	11	39	399	271	0	0	36	42	129	162	65	77	15	4	279	312	1	0	225	99	1415.357	698.155	113	73.618	66	13	367	138	0	0	0.922502793751686	0.780692327117052	0.490935929878051	0.797564373494504	1.18473020155158	0
ENSG00000021355.13	3557	3665	444	369	4940.26	4892	5077.997	5239	0	0	3192	3302.994	2808.404	2960	496	382	5947.545	6638.027	6828	5907	58	98	2862	3326	7093.515	5357.497	1299.532	619	5318.535	3663.362	9665.462	5437.986	0	9	3740.11	2577.778	0.409538455784474	0.823925272955821	0.659518995198853	0.648971562701736	-0.250107358019678	0.484168996638349
ENSG00000021461.17	0	0	0	0	0	0	1	0	0	0	0	0	0	0	0	0	0	0	0	0	0	0	0	0	0	2	0	0	0	0	0	0	0	0	0	0	-0.0655565029064659	0	0	0	0	0
ENSG00000021488.13	2	3	0	0	6	13	0	0	9	7	24.999	28	0	0	0	3	13	8	0	0	24	23	26	29	6	8	5	4	9	21	0	0	8	22	10	26	-0.0567760498069367	0.00975832615203354	-0.248341279028728	0	-0.320199679761895	-0.394993908022743
ENSG00000021574.13	2845	2923.059	1925.001	1990.002	4437.999	4344.945	2850.999	2818.168	4077	3175.162	3367	3698	2967.001	3143.004	2496.999	1761.001	5482	5802.812	3678.033	3257.003	3383	3901.001	2753	3135	2536.642	2964.618	1910.24	2418.086	4727.674	6010.017	3521.18	3282.229	3602.898	2891.082	2506.702	4607.549	-0.214115689462871	-0.523968065246894	-0.215516925092484	-0.0736382452074604	0.340738528907415	-0.912604240041407
ENSG00000021645.20	3	2	3220.121	2775.998	26.001	2	127	121	6	13	0	0	23	34	2651	2092.008	351.999	435.001	419.999	402	4	4	0	0	46.999	57	1337.249	4106.995	24	124	47	118.022	23	35	0	0	-0.148086757605367	-1.77306300122753	-1.19504348719437	-0.885968604049407	-0.217392114600928	0
ENSG00000021762.20	849	760.001	868	889	1270.001	1488.001	3338.001	3668.001	905	907	1283	1189.001	410.999	411	1731.999	1303	1425	1350	3474	3328	1073.002	1162	893.999	1038	378.011	355	1408.378	2098.955	826.097	1598.613	4335.302	4737.628	658.234	1061.059	709.232	1148.202	0.0877821912353269	-0.749155693066332	-0.790611868795655	-0.300742194304335	-0.625163991539602	-0.707250812736952
ENSG00000021776.11	3859.186	4003	5059	4650	8482	7959.012	6941	6643.06	4692.427	4135	8488	9026	3521	3323	5551	4668	10227.194	10794	8141	7103	4170.431	5025.999	6225	8253	2969.353	5643.989	3488.115	5782.86	8525.004	14106.235	8067.314	9328.645	3024.065	4922.67	6930.791	10549.453	-0.909418454311844	-0.915197611186492	-0.595166307145802	-0.383431380936066	-0.666572567669402	-0.648880757354955
ENSG00000021826.17	26	22	2085	1776	27721.882	27234.82	103290.634	102104.185	60	54	375.999	354.999	37	28	1551	1164	34061.47	36559.405	126859.278	115018.843	36	35	910.999	1131	43	77	2498.23	3488.82	10069.427	37122.22	29129.029	112648.275	49	68	83	139	-0.476791867368512	-0.666605579739644	-1.74894254762893	-2.12534289484543	-0.244814770944259	-0.564050134677498
ENSG00000021852.13	0	0	3	0	0	0	0	0	0	0	0	0	4	1	0	0	0	0	0	0	0	1	0	0	2	5	0	0	0	0	0	0	0	0	0	0	-0.0927345296124821	0	0	0	0	0
ENSG00000022267.19	23138.49	25339.799	471	362	1174.999	1236	3718.001	3468.998	7233.999	6222.782	2161	2277.001	29330.944	30841.1	1116	888.999	1070	1188	4740	4193	5822	6625	1314.999	1554.999	45307.184	30507.669	1056.342	501.007	2697.181	1413.136	4497.11	2570.181	10956.633	6543.712	3487.927	1892.041	0.577354181984846	0.819025480558562	1.03566448902825	0.621487852737754	0.767477944910124	0.822459906701476
ENSG00000022277.13	10347.43	11732.349	11733.611	11336.109	6415.075	6300.001	7396.002	7439	7271.21	5905.71	8227.046	8599	9624	9829.741	14363.018	10041.516	7726.001	8410.073	8531	7661	6700.021	7298	6412.044	7720.004	13566.859	9720.479	22528.184	12484.569	8775.645	7480.941	11569.795	8260.076	8326.675	6298.332	10745.214	7625.735	0.486617635133793	0.652690701092705	0.356994573622898	0.308367607499608	0.428149483095089	0.446547014215783
ENSG00000022355.18	0	0	0	0	0	0	0	0	0	0	0	0	0	0	0	0	0	0	2	0	0	0	0	0	0	0	0	0	0	0	0	0	0	0	0	0	0	0	0	0	0	0
ENSG00000022556.16	0	1	0	0	6382.065	6037.225	0	0	0	0	3	0	2	5	0	0	6520	7679	0	0	0	0	0	0	35	54	3	0	6186.793	8840.27	0	0	0	0	0	2	-0.311083246456944	0.0744962941420447	-0.383629199285585	0	0	-0.0669331496442713
ENSG00000022567.10	1361	1302	750	690	4213.001	4419.001	869	826	2037	1822.054	2608	2586	1040	955.11	838	622	5150	5513	1529	1376	1408.999	1856	2178.999	2413	855.063	1276.775	527.01	921.999	3279.953	5420.924	761.128	914.401	1561.366	2843	1056.615	2775.374	-0.548291678925565	-0.931838507825489	-0.589388264260251	-0.415076021310642	-0.81790920837928	-1.40285774422628
ENSG00000022840.17	14183.574	14119.999	6513.999	6122.998	10096.003	10297.431	12926.871	12667.18	16472.001	13410.614	10057.386	9952.378	11997	11385.002	6713.026	5285.008	11754.962	12959.002	15339.87	13815.769	10976.001	11782.76	8691.014	9819.747	23166.38	13797.901	13848.466	6733.703	18062.186	10285.66	26417.986	14625.285	22247.777	9839.904	14648.678	7006.298	0.753212572599895	0.838777472205269	0.937821867520586	0.675129335097918	1.20118392339049	1.01359661739628
ENSG00000022976.16	795.423	708.506	797.126	944.161	1038.945	864.738	723.974	804.5	1386.616	1225.792	2184.16	2212.12	788.317	859.191	1521.891	1038.613	1124.602	1013.068	1538.462	1374.491	1268.894	1646.385	1617.412	1904.898	774.724	944.792	1401.634	1266.72	814.743	1327.135	1066.655	1245.893	1438.172	2039.95	1486.489	1958.644	-0.265521035407398	-0.0488673924207617	-0.549875303211766	-0.383037206950237	-0.463333969787446	-0.433122290101076
ENSG00000023041.12	4882.614	5196.311	5723.283	5640.593	3460.044	3170.855	3679.635	3959.039	2913.822	2426.535	2527.838	2407.99	3921.59	4967.141	6043.474	4831.733	3570.43	3999.864	4459.965	4097.087	2799.554	3221.405	2898.308	3067.99	2693.598	3343.409	8287.035	5671.135	3143.394	3571.775	6195.462	4700.937	1857.179	2394.212	2036.666	2859.682	-0.300030342952563	0.347711245966876	-0.0547404429105276	0.220020016788043	-0.330861687625325	-0.52633962435211
ENSG00000023171.19	3679.998	4303.001	6	0	10397	10093.18	48976.571	48281.94	38	30	15988.24	16016.999	5244.001	5430.66	0	2	9981	10701.03	46130.991	42500.066	101	101	9617	11192.504	4082.853	3780.647	3	4	5346.958	6977.351	43234.943	48043.302	11.999	3	11284.843	14271.661	0.117122067385764	-0.0378511283705401	-0.253190346179925	-0.327904303521667	0.242110784408915	-0.383549110130359
ENSG00000023191.17	12228.747	12163.035	10330.044	9910.446	12407.375	12221.062	10228.998	10222.001	16899.927	14470.999	9217.91	9243.049	12109.447	11724.057	14668.241	10804	13575.56	14772.999	10529.019	9521.998	14855.072	15543.792	8445.794	9797.511	22465.865	18056.437	21092.47	17509.268	18435.584	20221.943	17496.386	12203.78	26064.582	27878.755	12307.941	11338.006	0.321991075497398	0.0715934986743756	-0.00461402279221623	0.342378860029969	-0.0687826515374184	0.0720819577591678
ENSG00000023228.14	9729.863	11017.62	14847	13806.215	10743.948	10350	18889.773	18852.007	15345.999	13071.756	13925.748	14346.352	8883.001	8717.821	14961.702	10555.041	12860.977	13856.892	21396.554	19482.387	12114.82	13558.409	10120.347	12474.999	9734.351	14985.118	18216.972	18830.38	11976.113	16966.511	24704.652	24177.602	13028.959	16088.854	14258.172	17013.809	-0.612723289517923	-0.243900534865412	-0.372484848289645	-0.144721545126839	-0.27527061191075	-0.30017028239873
ENSG00000023287.13	5411.737	4998.003	4071.999	3769.652	4442.002	4311.999	2399	2499.999	5921	4645.293	5332.001	5557.999	4807.936	4167.001	4026.135	3180	5757	5820	2828	2659	3941	4988	5064	6375	7383.504	8313.709	5883.593	4810.339	7214.338	5849.053	3508.302	2937.744	10378.411	5995.034	6214.332	5424.359	-0.162837162111676	0.0928173937420915	0.428329816492904	0.0786616525486066	0.814988752134122	0.148968766670767
ENSG00000023318.8	1779	1860	5816	5362.077	3479	3297.517	5569	5983.363	3546	2817	4886	4896.825	2072	2163	7313	5447.266	3819.485	3979	6472.14	5914.999	3811	3979	4421	4691	1350.591	3331.034	4173.403	9870.251	2887.981	5162.056	5458.757	9153.386	1699.716	4966.804	2971.012	10270.956	-1.2684268127951	-1.42644448075931	-0.700397467665395	-0.915082138433842	-1.4935542089591	-1.82056523891977
ENSG00000023330.15	14518.967	14884.039	3965.041	3909	4125	4018.013	6509.637	6542.897	12062	10028	4572	4572.269	13146.417	13124.001	6534.005	5329.181	5379	5905.002	6398.001	5522.001	10341.082	11057.799	3796.999	4300.001	15211.559	18192.261	5347.858	3725.309	5405.916	7054.523	9151.003	8546.086	9065.248	9362.971	4768.321	5606.893	-0.250053886884323	0.32097192675888	-0.25325967846246	-0.0770233405994167	-0.018353492996666	-0.277499323481836
ENSG00000023445.16	539	637	497	450	8130	7700.815	540.001	544	5728.999	4595.271	575	609	975.999	1101	2551	1990	11197.061	12673.774	355	268	12700.308	15864.126	1617	1929	1186.319	1064	577.021	286	13526.936	11614.777	495.004	479.018	8186.975	3076	980.002	956.243	0.158398160988174	0.72098032423561	0.34735990655147	-0.116441388484176	1.42651184879083	-0.0102201712660972
ENSG00000023516.9	7422	8120.236	4522.252	3577	4632	3987.179	4822	4772	8466	7476.172	3729	3586	7575	6161.192	5259.729	4339.562	5972.18	5447	5048.051	4715.836	4989	7279.972	3626	4793	7763.343	16629.968	3995.783	5263.85	4140	5540.88	4189.025	5469.47	8240.994	8491.764	3646.608	5976.673	-1.08737394218979	-0.58763662512515	-0.288817793714721	-0.554908896529159	-0.0149889430035755	-0.751896229874323
ENSG00000023572.10	2594.08	2883.113	2247.799	2021.795	2957.012	2835.354	5382.727	5615.094	5804.318	4527.886	3144.467	3163.979	2407.203	2496.902	4270.267	3333.899	3301.526	3591.49	5486.66	4724.565	3467.776	3506.154	2780.086	3076.096	2759.938	2135.375	3504.141	2301.809	3702.357	3159.399	6769.487	5638.117	8780.689	4662.642	5000.545	3502.278	0.371027319890292	0.40196561593649	0.352696254270075	0.0869682404872547	0.934362928623049	0.462957853954724
ENSG00000023608.5	7436	8525	19828.921	19280.071	1870	1740	1612	1527	2437.231	1873.087	3919	3971.635	8752	9675.719	9302	6608.322	2496	2571	2775	2721	1963	2181	3202	3484	5074.299	7197.915	8405.356	8239.961	2138.433	3132.686	1770.699	1798.939	2012.293	3103.009	3218.24	4956.907	-0.493393113964279	-0.167085127539179	-0.414426487481751	-0.19337344898126	-0.5855462337076	-0.662091285278781
ENSG00000023697.13	2179.998	2426	3083	2970.001	3707	3749	3810.993	3830	6075.001	4730	4614.999	4351.999	2167.001	2403	3544	2339.987	4261.001	4701	3989.001	3389.001	5645.169	5887.001	3182.999	3734	4006.004	2486.652	8413.906	3632.108	4978.827	3245.139	6198.724	3548.621	7490.494	4778.446	5927.228	3856.742	0.686001672110012	1.00533776128769	0.737535605876149	0.62168427513168	0.671360699402868	0.568771685437133
ENSG00000023734.11	14574.999	15972	15638	15031.002	16713.997	16609.758	18182.36	18563.369	44341.612	34870.138	37903.984	39146.037	15234.622	16527	19328.415	14075.597	20428	23029.169	18849.727	16483.844	32048.357	34734.92	31504.197	35551.467	18785.846	11750.776	34543.636	12783.91	30627.22	17517.316	31104.235	17251.061	60728.416	29270.298	58208.847	31672.037	0.682358047571598	1.23407120657187	0.932893120812898	0.672775630642068	1.07987263034541	0.831109552360221
ENSG00000023839.12	9106.088	8408.178	115	129	37825.54	34268.095	24987.996	25901.079	49	26	8421	7973.759	8079.082	9484.001	227.999	232	36774.337	39024.401	26375	24514.864	128.999	190	5546.487	5988	2739.446	11043.052	76.17	263	14244.518	64889.932	17712.01	57866.45	31	51	2979.852	15362.773	-1.98696966038395	-1.43112605587346	-2.05530203495138	-1.88088839002092	-0.316079446519416	-2.39525486630846
ENSG00000023892.11	499	535	6	11	6	2	208	192	25	6	2471.434	2363	305	353	17	7	5	0	271	316	20	32	2506	2876	819.284	486.057	24	9.009	13	1	276.004	236.072	24	18	3157.608	3289.968	0.711803437648374	0.268176868133239	0.334918859537515	0.0410322426750354	0.135877885948086	-0.103940505618073
ENSG00000023902.14	2186	2193	1159	1087	338	437	340	409	1031	808	599	615	1623	1784	1962	1266.988	560	717	507	530	1005	1050	860	1201	2385.502	1383.333	1564.384	826.067	598.001	572.043	466.521	347.001	1245.645	718	702.007	436	0.775072283869807	0.69195018429223	0.178361890262555	0.222334143356854	0.783521926539275	0.594748443236767
ENSG00000023909.10	15258.829	15924	12652.388	11783.208	18238.087	17684.885	24871.876	25099	20384	16694.843	14744	15416.932	13355	13293.349	17104	12914	24092.752	25931.729	28549.413	25959.73	12217.926	14167.41	24750.637	29147.892	16988.331	17907.121	9432.032	7092.197	29587.671	26056.124	43235.351	30560.988	20724.142	12597.237	24613.725	15823.867	-0.0683639431709509	0.213138000219211	0.311643693160086	0.323920960596894	0.744184991494179	0.589993142113135
ENSG00000024048.11	4021.459	3875.106	1817.999	1735	2248	1897.125	1806	1894	3264	2896.191	4461	4788	4248	3889	2183	1862.4	2545.113	2702	2184	2019	2599.046	3360	3421.704	4529.306	3667.829	7200.696	1589.113	2658.891	1811.749	3012.873	1912.469	2861.825	3121.081	5114.436	3341.468	5477.435	-0.957609527004864	-0.915474650837161	-0.592840043666479	-0.74111829603936	-0.676313575465886	-0.75149534595659
ENSG00000024422.12	5568.135	5413.177	17148.066	15883.693	18153.206	17966.978	30	25	2469	2141	3845.999	4112	9224.993	7985.907	14478.537	11217	20088.425	21584	129	124	2038	2253.012	4442	5112.003	8697.491	6656.748	24181.888	22818.334	26727.818	24565.504	76	49	2739.748	2391.184	3761.775	3261.986	0.39102694511493	-0.112831285187459	0.250048202696825	0.247672631144318	0.220431875899275	0.157656610728402
ENSG00000024526.17	4696.033	6296.999	11733	11737.702	5168	5025.549	24194.883	24308.738	8560.999	6827	15419	15295	9353.001	10871.397	6620.829	4166	5928	6538.999	30750.347	27762.44	8827.001	10479.341	11239	12465.332	10806.333	14057.899	15024.786	12785.265	7226.487	7954.09	24815.572	23734.522	9437.264	6165.435	13764.729	13251.477	-0.370752497067474	0.0359066185562043	-0.00953960183117797	-0.111642625405634	0.638366090079018	0.0087160344437045
ENSG00000024862.18	1219.767	1025	277	239	543	568	233	265	1547	1113	1071	1072	971	1089	398	277	526	510	279	236	1135	1215	1056	1207	3198.191	2102.162	812.22	364	772.245	443.816	426.19	266.074	3202.244	1272.002	1633.893	712.078	0.602790986335273	0.874748123127855	0.857449668843145	0.436434540681633	1.32806790281488	1.10711878719035
ENSG00000025039.15	2903	2828	199	178	364	300	551	663	3896	3275.052	2195.263	2124	1849	1837	1522	1109	389	434	554	417	1616	1865	1810	2196	2881.785	1247	1753.157	571.024	394.102	319	702.002	409.014	8258.158	2349.368	3113.041	1078.7	1.18829388394359	1.34767941782325	0.382525720562428	0.549933935448709	1.82093777195819	1.44770761152307
ENSG00000025156.13	2235	2469	998.001	966	791	855	1833	1751	2100	1568.166	2011.017	2247	2639	2697	1238	886	993	1108	1987	1718	2041.095	2159	1813	1998	2906.518	4343.11	1224.099	1398.362	1500.097	1699.119	2479.933	2488.275	3196.441	3996.889	2657.378	3212.794	-0.565110714408403	-0.373690972185618	-0.0494592909065013	-0.17729982460136	-0.290406598833195	-0.315277673227093
ENSG00000025293.17	6544.056	7361.642	8373.026	7879.013	3687	3600	16194.56	16633.009	4419.001	3804.313	5250.007	5818	6944.957	6447	8862.116	7182.528	4811	5101.779	17052.63	15754	3780	4599	4015	4800.772	7896.352	11475.771	6920.011	8163.932	3868.984	5163.471	17596.803	18113.188	4988.49	6255.707	4126.412	4944.352	-0.529475592527431	-0.432256230332515	-0.284560326118329	-0.217237618381704	-0.295898857685937	-0.304086639450403
ENSG00000025423.11	42	40	14	12	24	22	68	58	106	101.999	81	70.999	83.999	96.999	16	19.999	40	57	60	82	129	136	64	62.999	43.999	48	25	17.001	19.004	48	51	54	77	123	82	190	-0.0610768816897314	0.100924064663504	-0.471919009330459	-0.130418677503985	-0.436003749241096	-0.933433187650644
ENSG00000025434.19	800.998	758.999	287.999	289.001	632.001	597	378	387.999	543.001	447	104	103.999	554.001	587.001	297.001	296.999	705.001	730	555.998	508.001	556	522	143.001	166	1552.994	1138.065	566.303	408.847	659.009	644.536	1041.988	615.546	935.231	775	91	128.262	0.441616707743326	0.246115506206835	0.149930056050055	0.547772100264608	0.283590376291301	-0.387395119393888
ENSG00000025708.14	408.314	274.779	337.267	406.137	922.863	904.36	672.687	684.804	140.593	128.346	107.119	130.029	235.32	289.605	703.969	459.234	1003.647	1112.966	887.961	722.655	194.205	235.385	82.275	104.555	536.359	175.386	823.713	619.106	980.98	1542.267	1226.086	965.767	147	258.109	61.001	75	1.41439403392782	0.200293629673915	-0.504414509128607	0.160560144488115	-0.630458251506908	-0.210736544515961
ENSG00000025770.19	8872.83	10057.007	13030.055	12783.857	3569.44	3287.657	4945.066	4867.746	5817.955	4712.782	4044.94	3637.671	8785.359	9588.634	20564.476	14187.144	3742.463	4142.951	5632.702	5329.692	6385.921	6740.789	3611.402	4060.749	13287.712	9320.221	21429.955	17226.511	3574.975	4439.624	6340.445	5472.841	7395.496	7636.845	4045.819	4118.067	0.517109174025564	0.117855080999022	-0.18153960661365	0.0358416544858908	-0.0180441747144346	-0.0708717982568601
ENSG00000025772.8	8830	10188	10100.447	10220	2577	2605	7040.271	6753.128	7527.897	5775	11717.772	13028	12645.073	12722.893	15457	11259	3965	4506	7515	6541	7372	7689.584	9470.747	11661.004	23446.484	16798.583	22406.36	11867.653	4047.136	3551.261	12462.96	7807.39	10500.365	8324.682	12831.03	9322.662	0.487430267757839	0.717703505743533	0.31344596092381	0.495989627021879	0.361320693937053	0.413121754804136
ENSG00000025796.14	12423.663	13126.9	5576	5318	5853.798	5854.468	8654	8586.007	16704.192	13323.118	10567.672	10967.293	10146.823	10484	7131.94	5598	7230	7449	10344.829	9534	13017.966	15062.26	9256.107	10446.003	12105.075	17765.336	3746.816	5798.315	5357.454	7534.18	7983.607	10339.49	10908.819	20406.034	6720.881	15485.614	-0.544393396622323	-0.817389777595049	-0.360403637571173	-0.546072516531494	-0.872532689131527	-1.24490011033716
ENSG00000025800.14	9717.001	10690.297	11537.337	11016	6958	6954.125	7337	7459.073	17102.556	14820.502	14544.066	15043.792	11349	10431	11052.058	9055	8898	9825.104	7906.186	7294.266	13893.132	16101.539	10688.881	12998.023	12274.696	15884.267	13148.748	14546.482	8404.948	9489.409	8958.536	9327.51	15898.442	15107.474	16742.495	16065.014	-0.363334579920236	-0.341255800722402	-0.0460318409100777	-0.233051286284816	0.101487162873858	0.0134777468454477
ENSG00000026025.16	63952.017	73841.884	305776.344	295992.75	102427.16	100437.27	97061.728	97755.561	377843.983	315540.054	245032.175	256105.558	93072.861	88003.559	384992.099	267437.37	117925.759	124421.383	115622.749	104125.442	297144.071	310290.941	240535.832	283488.272	112336.868	81332.977	714282.451	429731.749	247066.896	186651.314	248148.443	143319.344	474733.934	402424.822	475272.683	293579.439	0.473162929991972	0.536188071533125	0.533240824246912	0.615661725004175	0.266543741075553	0.648850203925299
ENSG00000026036.22	297.277	257.152	283.645	371.006	155.136	119.611	92.027	154.108	104.492	141.14	249.238	200.881	200.28	239.399	513.399	466.158	203.44	140.931	160.37	54.968	163.966	240.711	310.744	332.229	266.648	322.943	292.466	1158.773	180.467	336.477	92.823	211.789	105.14	938.517	201.387	706.205	-0.23455106865931	-1.98801879961534	-0.64490927783981	-0.994225100786339	-2.67166380923517	-1.65772014991414
ENSG00000026103.22	764	1012	1700.67	1610	923.001	982	1672	1861	2551	1923.999	438.001	447	974	1119.006	2896.999	2280.001	1198	1302.999	1188.007	1017	2856.728	3217	1005	1098.999	809.467	1769.18	914.661	1964.391	858.217	2032.669	1993.864	3063.093	1654.1	4465.38	205	578.35	-1.08090949614447	-1.24877946777078	-1.07565175748787	-0.779102208477295	-1.37973999712757	-1.3662840466614
ENSG00000026297.17	758.001	728.66	241.001	170.999	739.869	824.704	2199.471	1960.192	902	729.999	1252.997	1097	773.999	798	228.07	148.492	918.122	979.341	1906.757	1812	943.343	969.361	909	1071.999	943.982	742.064	232.141	486.061	592.955	945.547	1596.743	1837.278	713.498	1662.934	515.001	1747.422	0.337338369842599	-1.08774676733621	-0.51184878565106	-0.367480482346872	-1.14192224831976	-1.72607849544541
ENSG00000026508.20	215738.637	232749.792	75664.884	72466.645	45368.167	44071.125	9880.755	10111	23073.826	19263.001	51213.341	54140.325	207163.072	207869.837	99297.163	79249.496	48722.391	52990.704	9304.001	8060.001	14734.701	16847.313	65184.223	75066.143	107861.756	190535.958	60637.524	80688.683	58837.017	66074.856	15192.033	13388.742	26040.833	58722.357	39983.661	91992.958	-0.813176090485003	-0.608510835616858	-0.0385448111323861	0.00613368138174941	-1.1435484869995	-1.24728446935342
ENSG00000026559.14	1155.999	799	3358.197	2850.999	329	339	3947	4115	2389	1933	0	0	903.999	761	6833.58	6085	300	437	6139.999	5781.001	2122.001	2418.999	0	0	1879.623	1127.23	7046.502	4016.885	950	738.002	8332.154	5562.137	5447.35	3581.119	0	0	0.723564177530026	0.607924351296338	0.466575754131211	0.403841873411325	0.626584672913872	0
ENSG00000026652.15	270	336.001	172	148	460.001	453	215	188	1341	1124	676.001	653.001	272	269	204	182	383	473	189.999	141	590.999	773	414	497	198.032	431.02	118	254.014	198	650.021	172	328	701.071	1957.075	234	857.73	-0.969531328488493	-0.993922104199061	-1.39476067086044	-0.907301327287761	-1.39463174355635	-1.74335768220626
ENSG00000026751.17	9	1	5	6	16	7	0	1	0	0	0	1	162	154	1	0	6	11	0	1	6	15	0	0	45	82.003	24	16	31	28	0	5	7	0	0	0	-0.502466444163374	0.105054321109342	0.105673339450758	-0.14148851046643	0.201801013684248	0
ENSG00000026950.17	1233.242	1333.817	360.866	285.898	463.451	457.66	696.323	614.774	1036.871	877.708	302.616	275.994	1157.566	1200.566	546.865	463.194	560.652	636.846	697.88	500.291	880.948	1081.671	137.47	154.405	986.985	1842.286	472.516	741.681	443.012	670.605	618.183	823.259	621.858	1222.873	71	168.688	-0.865000061392291	-0.777014815997455	-0.431634786971426	-0.549484112748315	-0.898166974424176	-0.926847985383331
ENSG00000027001.10	997.384	1101	878.024	851	1943	2014.557	3182	3232	2203	1756	2242.002	2202	930.227	861	1249	960	2419.324	2774	3298	3006.042	1658	1791	1865	2211	595.071	886.393	1495.957	1351.365	2909.262	3455.18	4362.355	4161.068	2358.423	2945.175	2072.01	2437.329	-0.535601101912426	-0.0483685290302192	-0.117546457886941	-0.106693426825297	-0.287218705398354	-0.275102737901669
ENSG00000027075.16	287.779	351.925	243.944	235.597	661	719	86	69	825	689	985	826.413	903.015	891.49	309.958	216	582	767	241	244	598.753	649	253.754	311.814	1249.971	1334.471	411.002	184	950	875.212	116	83.018	1363.863	1006.568	642	558.001	-0.0841209311230942	0.805744299479748	0.234874001138369	0.2008585301684	0.448338159824425	0.145797409989492
ENSG00000027644.5	0	0	7	0	0	0	48	38	2	8	0	1	0	0	1	0	0	0	47	31	7	10	0	0	0	0	0	1	0	0	16	60	0	13	0	5	0	-0.0289176511486086	0	-0.791823379212239	-0.348716254739948	-0.161847668073183
ENSG00000027697.15	4138.001	4269.199	1298	1302	2790.461	2595	1463	1453	2597	2185.383	2869	2695	4927	5811.305	2029	1404.39	2996.999	3324.999	1961.001	1736.999	2285	2639.079	1963.001	1917.001	3934.707	10593.223	428.57	1851.932	987.034	4844.164	1023.998	2790.019	1389.356	5875.038	811.142	4744.336	-1.41159547617977	-2.1672280772635	-2.11617302943663	-1.57183129678791	-2.01601691317407	-2.53167240067907
ENSG00000027847.14	2247	2268.001	1751	1775	1600	1579	1613.004	1467.999	2668.999	2226.001	2275.999	2290.345	2081	2130.591	2452.102	1580.109	1845.001	1941	2147	1953	2522	2726.547	1875	2121	3504.898	2110.66	3405.678	2548.327	1872.005	1937.137	2578.972	1938.429	3344.949	3088.408	1589.887	2030.183	0.727535343934127	0.217662274340095	0.0775311795767486	0.230447846750796	0.141223896450605	-0.389459964738467
ENSG00000027869.12	10	24	0	0	63	73	29634.136	29497	14	4	229	201	99	97	0	3	146	138	27533.998	24645.375	33.999	19	145	115	77.001	32	13	5	128.484	110	43825.064	23327.379	16	17	204.016	121	0.682718462094056	0.159114780972737	0.252210995460165	0.732399124381723	-0.0153812319968657	0.555443606957292
ENSG00000028116.18	11.732	0	1457.761	1372.803	3730.223	3488.601	2705.25	2714.062	2448.378	2027.494	2445.337	2640.83	3.295	0	1500.464	1173	4210.313	5042.404	2968.647	2881.658	2186.171	2586.602	1774.451	2021.968	2.213	8.006	2620.681	1464.814	5792.465	4075.84	4270.892	2594.477	3057.151	1949.842	3391.589	2098.277	-0.173486212536039	0.625394716988015	0.629690850279766	0.534623749350489	0.664083510731848	0.636385128057089
ENSG00000028137.19	110	96	83	34	43	38	81	63	32	21	502	416	194	180	82	63	18	47	160	155	320	340	435	527	281.163	340.212	56	111.016	41	91	92	115	16	17	130	502.041	-0.234938918293472	-0.707213361397849	-0.574452484154823	-0.331543077766627	-0.0153812319968657	-1.69530737470596
ENSG00000028203.18	4404.998	4702.272	1864.002	1800.004	8999.234	8662.331	6441	6348.001	7212.054	6136.172	2840.69	2909.001	5734	6107.001	2446.999	1870	9927	11175.083	7033	6363	6251.999	6839.996	2639	2813.001	5960.184	6865.5	2499.547	2277.269	9766.039	13018.471	8969.904	8780.246	7816.066	7554.42	2173.653	3096.275	-0.195240108971968	-0.0611024843793651	-0.284712482938582	-0.144467504428649	0.0768234923996483	-0.54740723389122
ENSG00000028277.21	113.001	103	63	45	43.001	43	10	8	29	37	15	11	253.004	230	272.999	266	25	44	0	1	98	94	28	34	58	94	93	70	34	37	19	13	32	32	4	8	-0.435454311813923	0.128697091114278	0.0029156855260343	0.0868244082974284	0.0113997744693345	-0.123942238306105
ENSG00000028310.18	5175	5598.438	3230.777	3095.999	2784.872	2646.001	3865	3863	4051.999	3751	3366.001	3306	5083.002	5142.039	5025.999	3646.001	3109.001	3257.999	4410	4035	3509	4386.986	3010.001	3425.264	5214.451	5321.971	3628.293	3460.507	2832.919	3965.585	4064.809	4449.784	3306.587	4246.635	2917.375	3583.296	-0.021810485504262	-0.126621058029357	-0.351458098070681	-0.303004930014603	-0.328666144077961	-0.33820906327917
ENSG00000028528.15	9769.423	10667.535	6385.007	6022.002	8948.001	8535.339	3737.999	3782	14030	11659.119	5743.006	5732.52	9896.2	10285.001	7874	5682.001	9754.036	10278	7162.001	6395	11138.798	12787.045	4429.005	5011.001	12211.834	11328.318	13918.326	14242.345	8752.123	8972.067	4530.31	4816.834	13903.274	13905.881	3996.011	5288.874	0.115382290353727	-0.22915821123452	0.0925008464702168	-0.261720404999187	0.0278079544798722	-0.446308285221354
ENSG00000028839.10	1959.817	1997.887	855.985	868.748	1304.324	1200.523	1386.747	1358.994	5118.004	4422.267	1972.521	2046.451	2148.501	2437.365	1081.212	806	1629.139	1574.676	1532.745	1358.877	3432.064	3718.964	1961.578	2079.104	2340.631	1713.278	1362.724	587.566	2191.275	1514.236	2666.04	1499.703	7940.8	2719.442	2996.905	1392.45	0.447957957286727	0.959127386333924	0.645056420366248	0.637309886046371	1.55758743507144	1.0375615271745
ENSG00000029153.14	3762	4670	6861.999	6549.999	5690	5672.116	1988	2220	16824	13533	261	240	3608.079	3614	9723.999	6893.206	8028.051	9207.999	2300	2198.001	15126.999	17953.001	304	373	3352.698	1572.199	7570.235	2262.168	9885.817	5543.463	1975.141	1335.839	17596.144	4116.986	385.031	127	1.07934912934586	1.52540132184805	0.957133684582402	0.376094785666137	2.11102381154739	1.29524806917251
ENSG00000029363.17	16962.987	19551.531	11214.311	10410.969	14790.997	14015.555	18533.599	18812.247	30802.217	25029.12	32240	34375.008	25997.545	23414.712	14124.999	10822	17786.48	18275.536	23005.63	20627.866	26001.298	31459.759	25948.941	32366.008	16308.372	37731.796	10587.124	13949.504	15083.337	23668.992	20453.284	24973.312	27475.874	30928.07	36362.223	42464.634	-1.20057363593223	-0.592127281245062	-0.519927947387281	-0.463131849888301	-0.142348816772333	-0.269606756259657
ENSG00000029364.12	7068.001	7803	4696.089	4746.439	8269.776	8137.058	9116.222	9287.01	5455.999	4653.275	5336.999	5557.001	6850.222	7076.293	6512.614	4928.002	9661.001	10593.001	12355.573	11704.829	4884.001	5663.001	3966.001	4691.999	7484.555	12950.84	5282.382	6591.009	7549.026	14307.413	9023.677	14464.332	4646.837	7836.324	3534.197	8668.378	-0.780158248213769	-0.511521379921722	-0.789948809807903	-0.852943966142885	-0.720078580003098	-1.32980954870192
ENSG00000029534.21	29	39	97	94	286	222	18	17	97	76	29004.652	29661.684	37	38	172	133	195	212	23	12	91	133	7240.229	8978.3	39.002	16	283	192	339	411	52	29	141	142	16280.721	16859.55	0.478348329853106	0.295689466391597	-0.132248629429094	0.286398669899483	0.0134886028985889	-0.0962322073506652
ENSG00000029559.7	0	4	13	5	0	0	0	0	0	0	0	0	0	0	12	10	0	0	0	0	0	0	0	0	12	10	0	0	0	0	0	4	0	0	0	0	0.0550477917192032	0	0	-0.114279168572507	0	0
ENSG00000029639.11	366.85	394.938	656.327	602.937	653.151	570.999	1279.761	1207.905	1815.042	1597.647	750.764	741.406	328.045	385.963	798.66	571.821	601.016	776.838	1218.341	1065.877	1523.655	1783.693	710.551	829.544	376.963	473.908	1079.014	918.292	826.54	848.784	1869.967	1531.359	2629.339	2511.72	785.789	713.467	-0.292936511571607	0.0340605396878781	0.0856425147076947	0.108746278421321	0.0925020917148078	0.0881755318137061
ENSG00000029725.17	8848.119	9049.006	5397.183	5065.585	6896.219	6936.559	9922.123	10143.958	10787.001	9238.104	9724.384	10218.621	6823.897	6653.603	5868.86	4579.502	9064.335	9649.7	10459.873	9753.139	6882.943	8517.193	7500.123	9214.441	8503.146	6207.153	7936.524	4617.707	10067.271	7432.407	13872.748	9569.404	13025.357	5458.411	11881.509	8010.942	0.458800825283	0.579416773509112	0.563466775533956	0.358007203163444	1.27558563777072	0.520300257478168
ENSG00000029993.15	3714.001	4499	7290.998	7307.998	11111.018	11148.087	6443	6645.999	7648	6235.303	11124.146	11529	6785.001	6973.189	7619.999	4966.453	12812	14442	13347	12274	7387	7882.756	8601.849	9767.292	7191.93	5901.026	11680.445	6324.136	12504.26	10018.378	10178.748	7526.622	6346.131	4304.56	11435.244	7520.953	0.290950613480236	0.684087843647617	0.446674466059134	0.257825703503113	0.58289743838789	0.555839554583746
ENSG00000030066.13	10992.484	12033.347	6578.002	6312.026	7865.018	7569.39	8327.401	8327.366	9071.157	7390.999	9563	9916.597	12472	12301.856	9823	7631.369	8915.522	9562	9965	8671.999	8173.999	9834.092	7541.227	9588.112	13521.022	25426.849	5621.412	8436.069	8738.697	13765.023	10775.583	12599.556	8142.401	12246.483	8550.2	12505.497	-0.901570770592894	-0.776423044501807	-0.524434532656429	-0.39996947122041	-0.55802121012468	-0.592143859677949
ENSG00000030110.13	3079.164	3182.203	2919.896	2759.227	1868.135	1778.917	1984.37	2170.78	3426.461	2771.99	3961.827	3920.868	2802.622	3040.365	3549.158	2713.46	1958.463	2146.43	2605.088	2412.083	2825.933	2942.753	3229.517	3858.474	2261.605	1173.206	4192.18	2169.884	2364.408	1756.883	3392.045	2194.273	3449.482	1954.514	3367.665	1466.924	0.92943820313114	0.740144841646817	0.544523692318886	0.44384929055549	0.832437791380857	1.13054673314433
ENSG00000030304.14	551	531.001	0	4	1	0	0	0	81	89	0	0	272	248	0	0	0	0	2	0	5	7	0	0	377.123	814.149	5	10	0	0	0	0	100.272	70.045	0	0	-1.02200152391203	-0.143888218353906	0	0	0.349218491284563	0
ENSG00000030419.17	83	106.001	316	300.001	44	17	114	77	6	10	0	1	44	78	306	279	26	19	108	83	15	22	97	121.001	129	174.999	395.01	377	36	7	92	70.002	9	11	0	3	-0.336279379972811	-0.113884996439418	0.652672686988626	0.132757021894849	-0.0456256763954306	-0.0992701313274779
ENSG00000030582.18	17063	17083.249	9917.844	8647.001	11195.673	11588.817	14549.824	14202.78	35135.384	30183.006	17460.876	16771.82	15311.828	15460.999	10296.715	7646	11726.321	12391.434	13920.999	12876	28704.114	30080.331	15794.773	18482.757	23180.968	36615.299	5101.033	22726.191	6593.059	19749.091	6635.352	15546.053	21596.887	75169.683	6722.621	26678.507	-0.651081511603692	-2.3395226410968	-1.44769339947529	-1.39706683439394	-1.76895588720248	-2.02763575028945
ENSG00000031003.10	7833.987	8456.542	5345.664	5262.227	2473	2240	2005	2050	6018.85	5145.001	3792.999	3937.978	5569	5877	5524.999	4229.878	2845.965	2950.294	2164.242	2099.441	4537.988	5238.388	3765	4594.001	7670.865	7687.931	4287.906	3581.166	2194.007	2234.845	2274.095	2313.941	7566.251	3704.163	2445.922	2296.957	0.00422739759648749	0.0621859164234309	0.100054095125915	-0.196770499205226	1.04906681420031	0.0437846204251295
ENSG00000031081.11	2161	2880	3933	3415	176	200	544	438	5988	5102	596	673	2610	2402	5058.43	4337	224	243	414	379	4387	5690	437	574	1343.125	1150.391	7733.897	6581.369	207	243.001	792.021	593.263	4177.019	3325.003	326	327	0.223213241687895	0.0357242874896633	-0.0846365993267524	0.223866734940029	0.352822093913616	-0.044646071183061
ENSG00000031691.7	1781	2161	1605	1721	1068	1058	1219	1235	1599	1325	2066	1857	2567	2916	2340	1741.003	1269	1289	1583	1504	1550	1796	1852.002	1969	2537.335	4013.576	2540.563	1992.749	1203.461	1159.05	1633	1404.427	2587.76	3201.217	2376.457	2120.242	-0.64536667014348	0.150041763503264	0.175981793011538	0.0400407252362043	-0.274250967102294	0.116286418657285
ENSG00000031698.13	9235	8867.18	15131	14334.366	4459.949	4522	9066	9023	22743.629	18388.032	9695.897	9640.714	5477	5750	16489.606	13776.889	5675	6196.865	9264.83	8472	15094.843	15873.496	7969.996	9371.028	13207.254	12933.902	21139.554	16399.862	7908.963	7798.844	13776.408	10789.109	27089.622	33057.241	11785.898	11531.884	0.0375069451802856	0.168962382196323	0.148136859197177	0.175741424515096	-0.258645959120242	-0.014592362924585
ENSG00000031823.14	5097.877	5497.001	4842.998	4560	4172.219	4067.001	3754.999	4028.202	6594.001	5477	7870	8280.896	5666.999	5199.999	6309.216	4562.028	4749	5322	4310	4002.999	6246	6730	6394.663	7247.998	6596.055	5182.783	8172.107	6685.763	4768.211	5979.977	5208.554	4251.858	6296.003	6799.915	7397.303	7555.954	0.35273836704383	0.0921378704894424	-0.196146052720942	0.115385838570662	-0.08231546924147	-0.0762573788958312
ENSG00000032219.19	1182	1203	965	886	1375	1270	665	680.999	2380	2016.001	2363	2496	1101	1141.002	1191.001	851	1423	1524	1378	1148	1973	2211	2176	2652.001	1272.696	2060.139	1043.775	1350.383	1090	1704.063	863	940.908	1831.642	2409.166	1701.283	2720.779	-0.669495339097603	-0.544003578942328	-0.498424416889263	-0.284520051354647	-0.359153005284429	-0.709226560283366
ENSG00000032389.13	2918.582	3342.001	2351.999	2490	3591.001	3959	3452	3518.001	3729.999	3134.001	2663	2691.001	2615.001	2761.001	2705.803	2091.999	4325.566	4966.999	3794.229	3146.009	3550	3545.999	2109.326	2573	4976.324	2515.043	6435.467	2663.64	5637.831	4167.415	7098.458	3690.267	6195.549	3247.09	3643.07	1803.339	0.979840035406979	1.06195577736259	0.559286533070473	0.759895109069573	0.950102736819967	0.952216410764867
ENSG00000032444.17	8845	9347.19	5401.218	4870.006	4617.002	4358.903	2983	3027	15747.999	13870.434	22771.213	21950.593	8762.001	9211.978	7978	5991.002	4456.605	4729.999	3390.527	3158	14255.001	16333	15478.01	16628.712	10485.083	15188.241	7992.924	11726.444	3051.283	8125.414	3791.052	5446.297	10979.949	27322.694	6028.714	21477.244	-0.525363080147204	-0.745670849958644	-1.27171899801949	-0.690898545431923	-1.2834507624207	-1.87142403225048
ENSG00000032742.18	494.999	546.999	654	636	1621	1435	1086.999	1088	1899.006	1552	1567.043	1563	477.999	406	757	546	1691.999	1966.001	1358	1223	1946.999	2287.622	1148.001	1332.037	710.616	836.306	1050.242	1000.801	1897.426	2314.817	1274.278	1332.466	2226.004	2480.159	1256.138	1409.003	-0.215497391596036	-0.121008982598563	-0.154553768598084	-0.231388564795743	-0.125292393014818	-0.205154338596401
ENSG00000033011.14	2640.201	2922.007	2680.162	2669.905	3466.459	3538.417	5492.884	5696	2490.822	2023.61	3207.217	3251.654	2656.462	2866.504	5242.587	3924.597	3979.591	4335.068	5414.719	4865.829	2234.442	2472.259	2573.994	3012.349	2509.614	4926.259	1163.316	4602.534	2098.614	7895.24	3697.813	9067.038	1432.91	5832.235	1249.754	6302.254	-0.953717698826975	-2.12785203796276	-1.76093856538767	-1.45656520463299	-1.96244541887177	-2.34056948099638
ENSG00000033030.15	3598.86	3460.998	2331.998	2238.041	2691	2585.048	2745	2682.999	4540	3725.119	2435.001	2335.999	2616	3082	2856	2165.312	2932.999	3077.001	3487	3137	3028.999	3258	1914.001	2288	4333.403	8593.236	2108.261	2841.52	3395.83	4955.046	3509.196	4471.672	8233.316	11030.886	1899.627	2790.736	-0.973269582810573	-0.614061520818415	-0.411558731873233	-0.51901816425109	-0.391888483283963	-0.589967053727319
ENSG00000033050.9	9872.18	10270.719	9549.923	9455.212	6793.984	6885.3	11257.458	11888.933	16545.874	13887.21	11389.49	12292.435	10440.125	10218.232	11963.581	8680.877	9103.126	10877.094	12645.355	10942.165	13502.408	14714.046	11581.947	12672.613	12888.355	13571.815	13347.234	12159.652	12441.754	13571.141	23657.009	18670.862	21599.588	27147.39	16900.915	16325.308	-0.0668714146296896	-0.0621220402472629	0.00343847495360095	0.164935479998839	-0.301050684932031	0.00390170844099025
ENSG00000033100.16	8311	7767.171	7341.445	7135	3870.999	3802	11469.019	11466.825	4638	3904.075	5869.999	5984	8186	8596.999	10537	7716.999	4940	5059.999	9642.037	8844.999	4128.999	4661.999	5340.917	6319	4459.84	8196.371	4392.166	13612.504	2628.439	6368.398	8573.672	15533.608	1597.403	4465.914	1568.332	7545.757	-0.864309815750577	-1.81549576564303	-1.13443551089613	-1.02885014288188	-1.42882570121552	-2.28108865389245
ENSG00000033122.21	6	6	182.001	124.001	10	7	58	43	11	6	2	1	19	11	42	38	10	3	90.001	66.999	21	12	2	5	15	13	185	131	0	27	72	22.999	7	11	14	10	0.052538659918185	0.224735876500753	-0.627321687119749	0.650225518934029	-0.0984531244105997	0.0953263615856426
ENSG00000033170.17	5295.002	6280.999	1936	1823.001	1440.999	1425	1212.481	1176	4533	3338.239	2666	2824.001	7607.001	7825	2962.001	2085.001	1639	1799.999	1773.999	1572.999	5226	6009.198	1871.044	1914.001	4597.525	7436.153	2591.08	2887.985	1670.068	2596.018	1727.255	1638.536	3903.586	5736.003	1813.986	4284.65	-0.681196165214975	-0.346612226300811	-0.496236889596425	-0.0970877722865975	-0.521852308333306	-1.26603031004911
ENSG00000033178.13	4940.231	5772	7524.096	7335	3586.001	3663.001	4425	4763	8869	7631.006	4529	4714.353	5013	5088	9863.939	6645.99	4955	5069.001	5615.1	4771.999	6145	7625.319	4133.014	5063	3889.65	8107.918	5042.344	7396.991	3800.832	5413.162	5146.22	5878.149	6351.782	6696.928	4670.697	6327.442	-1.0440809360891	-0.743156902653038	-0.377397704192693	-0.364559600650511	-0.0478202184541825	-0.48026581175278
ENSG00000033327.13	682	557	3417	3012.826	578	569	238	224.006	442	444	72	37	511	538	3187	2913	782	789	284	280	384.189	475	99	94	2345.574	1815.999	7377.787	6038.445	989.001	814.003	190	229.037	900.999	444.02	9	55	0.368943067823729	0.0914675399040528	0.389120101028071	-0.357192482173233	0.975106458371066	-0.933937614848958
ENSG00000033627.17	6391.103	6710	2410.999	2225	4318	4203.245	5107	5408.001	8323.618	6837.863	3442	3492.558	4608.821	4824	4142.999	3275	4947.049	5338	5094	4239	5710	6916	3157.999	3640.999	4493.181	8830.591	1619.199	4106.38	2052.359	7999.517	3276.883	9922.397	3954.463	13024.084	1300.065	4528.45	-0.960649937602249	-1.50707657476165	-1.81121734005178	-1.7576035521219	-1.67980194175962	-1.81240425946988
ENSG00000033800.14	2863.614	3285.626	3741.588	3336.524	4509.164	4413.298	2839.273	2928.413	2570.204	2085.409	2914.43	3078.084	3510.152	3274.809	4018.726	2937.854	5041.626	5562.216	3080.956	2759.531	2416.584	2629.831	2428.539	2764.232	3647.347	5138.716	4745.238	4216.364	5110.128	5598.843	3648.817	3647.259	2839.925	2754.52	3039.023	3321.222	-0.482300640921194	-0.0260300167926211	-0.00294008621952901	-0.173074037931027	0.0710286914711098	-0.171869488652955
ENSG00000033867.16	6674.315	7658.504	7050.62	6410.999	10097.396	9314.474	6489.004	6491	47152.15	39741.799	16942.035	16108.001	9814.421	9448	11199	8544	12425.064	13124.001	6225.999	5755.001	21538.075	29277.001	15137.496	18351.426	1409.186	5524.458	1706.478	6050.887	4873.037	19090.509	2112.593	6402.914	17496.671	39259.026	5137.692	22087.173	-1.93154006086556	-1.98758863900051	-1.83154069297221	-1.74978214178302	-1.13567804498684	-2.14068523589817
ENSG00000034053.15	1226.999	1348	13	7	2239	2142	2713.001	2918	0	4	819.001	842.001	1551	1486	107	78	2432	2750.12	2878	2658	2	4	899	966	1718.286	874.294	28	35	2502.705	2560.961	3506.651	2823.195	3	4	870.4	636.002	0.948432434729732	-0.193071941117963	0.093848512203536	0.13442207945953	-0.0265766922997556	0.384393443890145
ENSG00000034152.19	10079.282	11408.332	7738	6801.355	6813.194	6770.697	8527.034	8469	13039.021	11502.985	8561.562	8724	11732.999	11529.409	11333.183	8565	8455	9163	10466	9642	13121.028	13601.638	7626.191	8708.528	9791.778	5881.215	16731.606	8929.25	12875.131	10090.312	14073.764	8285.772	19283.574	14223.345	9983.654	5592.243	0.738691017782673	0.706061169141221	0.478420568730786	0.585346514464264	0.465953840904236	0.78550691563927
ENSG00000034239.11	0	0	0	0	0	5	0	0	0	0	0	0	0	0	0	0	0	0	0	0	0	0	0	0	0	0	0	0	0	0	0	0	0	0	0	0	0	0	0	0	0	0
ENSG00000034510.6	33236.687	37485.697	49787.084	48177.796	75817.267	75028.299	62447.723	64998.301	70176.156	56544.316	38471.148	35763.815	46183.732	53971.841	69831.352	47322.991	82684.963	87979.415	65387.671	61220.688	58808.507	61242.932	58462.732	61164.839	40328.785	13669.259	96082.183	34473.436	78008.253	56346.993	77034.315	38656.343	40746.436	22068.091	28398.217	12204.179	1.5653288361539	1.28074931126065	0.597660894070996	0.817873981829502	0.911429676169302	1.16958295088153
ENSG00000034533.12	781.983	824.999	552.144	591.606	423	495	308.074	321.211	570.361	492.8	438	412.27	863.506	1015.197	587	446.578	530.615	514.541	445.735	428.183	683.654	760.323	331.132	424.141	472.805	715.522	433.988	595.042	493	665.59	343	336.068	532.033	606	267	433.246	-0.549509487562995	-0.590306129043902	-0.280955807517234	-0.127333165806103	-0.147401712312321	-0.660591727925973
ENSG00000034677.13	1871.001	2084	3951.45	3557.001	8095.088	7608.589	9465	9428.999	1267	1095	1271.999	1265	1743.276	2054	5033.999	3750	12284.996	12870	10004	9857.013	1085	1294	1081	1198	1763.736	2824.76	3985.994	4721.995	5901.179	8362.061	8542.32	11625.66	1608.669	1765.679	1003.752	1340.024	-0.659252246949543	-0.435942093094597	-0.371537990291425	-0.617530840984839	-0.103296602616245	-0.446397971755343
ENSG00000034693.15	2244	2667.844	942	939	766	826	1560	1668	2845	2288.004	2761.755	2586	2333.483	2656	1105	784	955	1129	1720.774	1545	2268	2555	2309	2565	2348.636	3859.806	1190.968	1419.287	971	1508.004	2243.352	2314.311	2742.672	4191.33	2807.346	3703.7	-0.699185593846062	-0.432206269252863	-0.487120157372655	-0.21616760103474	-0.575607017332692	-0.439977931701428
ENSG00000034713.8	10720.997	10599.926	5019.999	4574.003	3580	3517.705	2196	2170	5669.006	4188	3588	3474	9134.418	11032	5933.091	3975.999	4092	4380.879	2496.017	2188.999	4460	4900	3529.999	3490.294	13512.305	10336.853	9590.186	5452.164	4524.941	3403.599	3851.203	2372.981	6158.068	3375.784	4054.846	2451.417	0.392504396131531	0.613391660449493	0.533164011037172	0.513659754001191	0.886132682432732	0.670765027151906
ENSG00000034971.17	0	0	0	0	0	0	0	0	0	0	0	0	0	0	0	2	0	0	0	0	2	0	0	0	0	0	0	0	0	0	0	0	0	0	0	0	0	0	0	0	0	0
ENSG00000035115.22	227.001	157	449	457.002	259	275	800.999	787.998	675.001	493.01	467.999	490	79	85	724	576.273	334.001	338.999	560	498.001	540	656	432.999	375.001	125	237.001	820.672	732.088	227.003	413.999	1221.321	1131.313	570.316	522.001	367.551	534	-0.731345948736692	-0.0299845399703771	-0.638577813586505	-0.062932715314834	0.143494153322631	-0.533181061489522
ENSG00000035141.8	8836	9465	6509	6065	10227	10029.971	8500	8716.851	10004	8519.241	12294.999	12966.432	7965	8430.481	7683.594	5606.334	12680.001	14340	11736	10537	9469.984	9696.935	11656.851	13161	7376.336	3330.393	9171.906	3138.67	18822.055	8414.712	14829.658	7106.571	12106.238	4868.466	16712.432	6768.854	1.14449869937318	1.33660061295569	1.28523860609055	0.880627662816767	1.33390891217015	1.25265886177577
ENSG00000035403.18	16131.793	21231.104	12175.328	11014.931	30277.256	30312.656	16604.368	16452.713	25794.796	23085.921	40652.177	42309.626	21984.001	20117.328	11273.124	9425.807	42318.555	45799.911	26408.462	23901.742	24219.934	28840.298	36896.335	42145.72	9799.281	26702.07	2923.273	9431.101	14696.093	43411.775	16303.09	23944.87	7016.797	34239.021	16935.652	57778.586	-1.43478176557349	-1.86652464169335	-1.43105331755061	-0.728787049764796	-2.25103154454041	-1.81390253820431
ENSG00000035499.13	1696.999	2306	4400.999	4496.999	3142.243	2994	2763	2876	5671	4422.001	7093	7126.999	3170	3683	4870.917	2916	3793	4544.999	3918.001	3545	5565	6076	6078.597	6845.023	2757.127	3020.47	8204.002	5848.066	4654.196	4959.551	4816.169	3806.282	5620.458	3069.716	8534.895	5899.399	-0.122330659550395	0.289336958337513	0.0367628604419066	0.161419333327592	0.890500200393788	0.483794623510327
ENSG00000035664.11	95.001	92	33.001	15	480.001	387	45.999	41	293	271.001	66	79	64.999	89	110	56	478.001	504.001	78	88	247	327.999	66.001	53.999	145.999	153	30	33	327	500.646	65	53	335.011	299.001	27.011	49	-0.0467059658622806	-0.124764660025953	-0.434589844913308	0.062971169040135	0.16732527044772	-0.416284174514484
ENSG00000035681.9	4152.111	4512.999	4389.999	4086	4396.999	4470	4565	4853	4588.999	3824.986	8822.474	9505.001	3973.999	3924	5064	4010	5283	5731	5276	5047	3970.001	4437.328	7964.999	9196.081	3859.339	2841.733	8408.226	4254.286	7653.213	5970.113	8496.906	5815.869	6552.881	3826.855	14503.922	7890.338	0.443273665679903	0.779093551530689	0.483702300032246	0.368096057830857	0.796557912429913	0.828843253549343
ENSG00000035687.10	5712	6363	5482	5310	8353.958	8256.002	11230	11152.403	6706.842	5303.103	8677.634	8923.028	6097	5969	9932.999	7192	9555.33	10948.249	12539.387	10887	5626.886	6240.203	7471	8831.007	5343.76	5475.103	8569.959	6193.737	10527.205	8614.472	17511.047	11485.155	6638.167	4056.602	10011.306	7407.7	-0.0273567288831948	0.269699115155623	0.416013236489397	0.430783774373105	0.731973041777891	0.386526696495897
ENSG00000035720.8	1	0	0	0	0	0	1	2	0	0	0	0	0	0	0	1	0	0	3	0	1	0	0	0	0	0	0	0	0	0	0	1	5	0	0	3	0	0	0	-0.029429590648488	0.146965406565061	-0.0992701313274779
ENSG00000035862.12	20316.004	21634.505	89289.911	83294.854	22199.425	22435.757	9242	9141.065	5308	4472.364	38876.473	39987.594	19592.97	19559.275	82646.587	60045.875	24623.333	27060.557	8617	8192.435	11719.424	12773.031	38412.743	44328.395	15143.868	29859.383	63107.469	143834.132	14167.611	30235.772	7330.694	15218.41	3207.902	8618.58	18168.903	62094.278	-0.969999024859419	-1.3845438940296	-0.962610847008494	-1.22377784107221	-1.38476638885044	-1.81659795414649
ENSG00000035928.16	9144.791	10810.999	6460	6112.982	4839	4778	11000	11081	10229.312	8032.013	9475.501	10350.073	11676	11051.416	8387.025	6840.125	5959.392	6667.999	11818.999	10163.839	9208.001	10738	7318.072	9264.82	13636.575	14512.449	7647.595	6183.057	5970.47	5053.464	14739.157	12403.629	12763.663	9692.583	11267.133	9431.836	-0.0821020555717986	0.109028451479012	0.366206055465117	0.0724765626992063	0.423462960146622	0.209559832635257
ENSG00000036054.13	2936.421	3162	4779	4842	2442.59	2404	1237	1356	3333	2677	3697.118	3950	3569.402	3744	5195	3923.031	2765	3103.105	1534	1430	2771	3222.999	3389	4022	3792.422	5116.835	5535.382	5305.428	2608.497	3098.997	1626.835	1661.69	3759.388	3814.462	3345.298	3958.875	-0.42056384408431	-0.13429416702133	-0.117814543221174	-0.200429422926492	0.0071025339751376	-0.285670387549042
ENSG00000036257.13	6411.002	7185.371	11780	11182.333	11866.549	11343.424	11310.999	11370.381	12781.791	10044	13880.937	15478.524	8106.34	7535	11511.386	8793	13567	14473.472	12994.999	11570.455	10478	11463.292	10278	12497.804	7254.27	8063.452	15922.322	11867.488	13760.111	12024.148	17753.89	12819.502	11832.718	9385.304	18734.422	14650.217	-0.144300078721606	0.226345799103572	0.32217078996242	0.292654014701355	0.360862260021393	0.307893216957119
ENSG00000036448.10	31	21	17	9	104	109	70	80	0	3	0	0	25	48	16	8	53	143	80	53	0	0	0	0	55.004	50	31	26	97	105	143	101.02	1	0	0	0	0.0797820944943591	0.019890836487877	0.00984570240780058	0.227517494527286	0.0306152058105853	0
ENSG00000036473.8	0	0	0	0	0	0	0	0	0	0	0	0	0	0	0	0	0	0	0	0	0	0	0	0	0	0	0	0	0	0	0	0	0	0	0	0	0	0	0	0	0	0
ENSG00000036530.9	2	3	9	4	42	54	7	4	34	42	101	75	6	5	7	4	39	40	11	2	47	51	36	42	11	6	8	6	18	20	0	5	41	33	72.268	85	0.141641019311286	0.0252957043336345	-0.00663149183958434	-0.14148851046643	0.14972987787381	-0.181201332103878
ENSG00000036549.13	8248.551	8672.053	7415.186	6892.494	2591	2627	2897.001	2907	4252	3508.001	6801.28	7323	7124.525	6804.902	7396.178	5755.844	3421.002	3580	3507.001	3145	4152	4597.221	4664.093	5453	8300.897	9831.869	7825.068	5951.677	4280.002	3507.47	4177.654	3344.589	7824.827	4626.433	7324.431	5658.3	-0.235620902938761	0.196464825203329	0.410938999306989	0.142754822123134	0.780151596816649	0.324109596062585
ENSG00000036565.15	0	0	0	0	0	0	0	0	0	0	0	0	0	1	3	2	0	0	0	0	0	0	0	0	1	0	8	16	0	0	0	0	0	0	0	0	0.0333204095278935	-0.21414303294952	0	0	0	0
ENSG00000036672.16	27	25	10	16	44	45	28	12	387.012	284	175.001	202	104	44	45	36	69.001	85	78	48	559.001	595	114	148	106	47	172.001	131	56	73	42	25	547	534	216	119.313	0.732488126371174	0.144950837669218	-0.145654018968158	0.221028566182268	0.057835019745009	0.63865939195329
ENSG00000036828.17	2	0	0	3	0	0	0	0	0	0	0	0	5	0	0	3	0	0	0	0	0	0	0	0	21	20	0	0	0	0	0	0	0	0	0	0	0.0251627422261383	0	0	0	0	0
ENSG00000037042.9	804.09	795.109	825.372	975.606	1347.425	1132.083	691.055	745.182	1489.952	1360.69	2005.639	2090.549	895.8	1057.94	1101.98	863.722	1011.523	995.713	813.172	733.587	1287.101	1496.325	1295.923	1409.491	2205.247	1488.725	2831.147	2306.794	948.595	1319.977	1497.159	1289.573	1281.085	1401.97	1250.672	1849.936	0.560951628528843	0.096677940346126	-0.333677956487251	0.0377924387173754	-0.0984570005344665	-0.594020724277811
ENSG00000037241.7	1763.996	1960.998	2834.106	2812	2427.998	2385.997	4779	5045.596	4575	3573.631	4138.998	3902	2100.991	2748.984	4623.001	3257.999	3072.127	3445	5371.814	5182.997	4281.829	4407	4522.999	4498.427	2581.027	2093.265	5776.529	3343.67	3921.238	3548.254	7937.958	5757.791	5295.454	4417.79	5350.704	3791.855	0.304024446887458	0.584866354593721	0.26957214832137	0.284936449797814	0.286805678038655	0.446486671454648
ENSG00000037280.16	6	3	0	0	854	772	816	767.999	13	11	0	0	1	9	0	0	848.999	960.999	1451	1187	21	19	2	2	5	11	0	2	795.349	1325.85	1202.109	997.899	0	0	3	2	-0.169075451723936	-0.0572670430935958	-0.581431952489589	0.0883042454670817	0	0.029318198900846
ENSG00000037474.15	10832.999	12560.578	8586.001	8663.001	10790.083	10481.298	18773.776	18685.521	29244.236	24960.37	17595.473	19220.394	14038	13766	12141.325	8921	13688.001	14868.381	21794.124	18876.259	24633.112	27133.907	17178.816	19465	8805.712	10244.423	7791.611	7737.203	15786.818	17545.319	22951.331	21656.52	20717.41	24668.032	17824.329	19735.834	-0.209920792307746	-0.185445420029963	-0.0234956894582137	-0.0921490597293113	-0.22316111564952	-0.192609307118148
ENSG00000037637.11	2643	2940.001	2503	2432	1476.999	1383	1493	1558.001	3307.994	3006.001	3815	3898	2305.999	2313.001	2744	1918	1637	1799	1457	1306	2786.025	3050.144	2603	3111	3149.53	3009.334	3226.021	2596.398	1716.875	1606.019	1930.937	1645.309	5996.798	4318.078	3760.04	3523.159	0.0721437989211573	0.114335962051887	0.218845558365298	0.053262512156036	0.497351150505835	0.0472435395827136
ENSG00000037749.13	7825.372	8145.999	3916	3542	4006	4061.753	5779.999	5860.179	4320	3536	4165	4459	7678.001	7524	4625	3973.171	4867	5114.999	6866	6113	3549	4132	3675	4247.622	3075.123	9645.902	1259.031	3618.348	1107.001	6472.75	2279.556	8845.601	2476.16	6604.264	1371.903	6332.802	-1.62829412848363	-1.67594305790616	-2.3720199744422	-2.10595143086009	-1.37055666118239	-2.21729050573841
ENSG00000037757.14	2524	2534	3132	3126	2149	1992	2528	3059	2443	2085	3834	3857	2044	2417	3327	2386	2205	2689	2927	2761	2105	2212	2933.501	3294	2210.211	2062.183	4487.278	4170.23	3082.554	2842.965	5862.251	4490.478	2427.166	2510	4179.764	5185.578	0.105350923748844	-0.0900047805324009	0.241658689137804	0.20637067906475	-0.0198630712018097	-0.353901470573289
ENSG00000037897.17	864	1027.994	1098	1049.998	1534.001	1558	1859	1738	2139	1642	799.999	784	1289.999	1403.969	1484	1005	1891	2084	2061	1808.001	2082	2394.686	787.987	763.999	648.024	690.878	1394.893	1063.617	2283.07	2487.676	2744.512	2035.351	2263.212	2009.943	679.866	766.097	-0.0798078157174413	0.186265146539853	0.00488252868853234	0.249677872898068	0.195080019679487	-0.206123204604597
ENSG00000037965.6	34	24	314	310	262	240	266	284	2130	1750	758	835	62	69	596	495	343	333	365	340	2860	3357	627	731	30	39	283.091	200.047	606.888	438.071	342	237	3232.491	1518.29	1647.689	688.29	-0.164612775975664	0.248766697656769	0.54835262209049	0.298753039311265	1.0945477543814	1.16517310273013
ENSG00000038002.9	3365	3233	3607	3587	1083	1174.993	2714	2758	1823	1496	792	784	1939	2178	5821	4221.919	1320	1553	3231	2802	1463	1547	395.999	465	3650.203	9153.9	2554.988	6401.244	761.592	2271.681	1398.843	3796.074	917.02	3843.247	266	1236.046	-1.3088996054591	-1.50132671204235	-1.39558808517962	-1.57927377135447	-1.98531708499026	-2.09221754503187
ENSG00000038210.14	3703	4823	2855	2882	2168	2326	12453	12403	4050.623	3288	3952	4039	4377	4361.999	4705	3216.03	2701.437	2944	8074	7027	3897	4320	2733.11	3178.846	5683.341	3839.767	7305.263	3838.008	2273.27	1547	13739.262	8566.436	6563.702	2338.213	4982.43	2580.52	0.567927148117997	0.724448915488274	0.66708548264768	0.502995331105126	1.4984467875643	0.892288626923646
ENSG00000038219.13	7124.676	8112	5461.002	4215.144	4976	4483.858	8176.253	7852.001	6581	5987.757	2705	2790.001	7732.748	6028.574	5485.054	4990.965	6976	6634.191	6529.001	5966	4075.176	5944.071	2077	2971	6153.653	14400.311	3584.455	6911.836	3671.01	5718.733	5877.929	7484.23	4397.108	7262.918	2115.491	3856.689	-1.21343208186257	-1.13179962587477	-0.505458983029077	-0.520614122594637	-0.690017890460458	-0.898765502296517
ENSG00000038274.17	5024	5230	2657	2629.001	4876.222	5303.559	5997	6290	9987	8449.909	8583.999	7978	5549.999	6280.17	4167.094	3013.087	5287	6015.001	6567.001	6165	7982	9029.705	6897.23	7424.999	5253.82	6271.976	5587.415	4232.737	6837.531	6230.476	9067.428	7665.005	12469.264	8779.715	9846.231	7283.797	-0.246253107060167	0.201577772325634	0.261037741641621	0.0658604816293424	0.531895863748245	0.386840819811434
ENSG00000038295.8	99	116	0	0	25	27	14	24	3	8	0	0	156	176	0	0	79	74	18	28	28	28	0	0	86	87	0	0	30	67	34	40	8	5	0	0	-0.00616383857320935	0	-0.500982696171933	-0.171240305117877	0.0841957505975125	0
ENSG00000038358.15	8823	9386.202	6848	6678	6305	6116.279	13783.532	14149.068	8478	7902.999	14337	14426.26	9860.103	9575	9432.809	6960.16	7463	7586	15686.006	14177.693	8788	10156.621	11977.996	12927	9826.835	14030.647	6037.588	11066.043	6324.76	11857.413	18766.922	21970.319	8865.318	14327.559	10205.813	15719.727	-0.504472713755133	-1.06387461057911	-0.773617766261819	-0.402476787722856	-0.661587799740966	-0.666990803192962
ENSG00000038382.20	15802.677	17616.484	12965.37	10227.047	12473	12455.001	18276.005	17483.004	15675.001	14991.012	6543	6567.499	15767.128	13416.001	15553.125	14073.93	18681.585	17871.696	17566.884	15470.355	11003.001	15728.001	7576.001	9140	19219.693	24133.802	6564.483	9090.18	16316.04	19005.766	20784.743	24650.27	17540.832	19377.516	4950.419	7893.304	-0.320373163404252	-0.661875693681043	-0.0910977939990429	-0.42125389559811	-0.115199577617179	-0.714218457353857
ENSG00000038427.16	1228	1543	31895.201	24409.37	6324.475	5150.001	0	1	25	33	91	89	1823	1431	23714.186	18783.186	10880.148	9278.001	14	8	79	95	305	325	1044.222	6436.19	5575.206	47860.341	1068.015	6572.572	7	18	21	141	8	117	-2.56798052700772	-3.28546518709336	-2.44358692672351	-0.281822154268979	-1.45109996412233	-1.6739880469531
ENSG00000038532.16	2908	2788	2238	2066	1975	1876.999	2014.001	1846	1763	1579	1964.999	1916	2321	2265	3501.037	2764	2178.002	2521.002	2192	2228	1408.999	1898.001	1440	1786	4520.229	3411.206	3804.738	2636.009	2455.101	2080.011	2938.018	2340.822	2544.315	2030.657	1865.353	1486.328	0.409085773904149	0.327148915241158	0.360414073131515	0.148762227688449	0.346312685866859	0.274549950909669
ENSG00000038945.15	336	264	0	0	0	0	0	0	281.001	213	0	0	138	155	0	0	0	0	0	0	293	301	0	0	1287.042	1388.401	0	0	0	0	0	0	476.002	397.008	0	0	-0.0987379139850426	0	0	0	0.261600555100301	0
ENSG00000039068.20	2005.107	1902	0	0	2660	2841	3	0	113	70	0	0	1914	2172.002	0	2	3784	4187	0	0	38	27	0	0	722.195	1808.473	2	1	1020.29	3443.56	0	0	107	153	0	1	-1.2677116215507	0.0211714790470087	-1.58401647456788	0	-0.356335764707686	-0.0338547064661077
ENSG00000039123.16	9051.567	10950.479	7617.086	7824.351	7793.157	7657.38	12801.051	12827.023	16855.103	14282.018	14404.469	15430.967	11113.799	10908.81	9086.549	7185.498	9219.495	9739.282	14155.882	12207.757	13212.911	14894.775	12756.409	15508.564	8187.599	15977.02	6275.655	8242.994	9939.69	13990.273	15031.089	17295.514	14981.512	22370.411	15218.51	19698.504	-0.953386536131549	-0.585884105224203	-0.362885555690558	-0.377376382201488	-0.548815914938628	-0.417303319391936
ENSG00000039139.11	334	301	41	37	488	487	149	158	377	239	58	102	575	492	98	48	483	531	184	145	354	434	95	164	914.17	1067.74	53.125	47	390	413.056	198	195	311.002	342	90	91	-0.207546818610536	-0.00976015821801689	0.0410869444401714	-0.122062997084534	-0.0951595503618554	-0.0421084658754158
ENSG00000039319.17	5061	5679.752	3074	2784.001	5139.605	4865	3616.079	3598	12987.001	10650.039	6391.001	6800	5432	5515.392	4205.289	3285	6600.999	7056.708	4936.999	4637.405	8493	10407	5107.003	6390.971	5041.462	10874.227	2373.246	4222.936	3440.978	6630.211	2594.886	4600.496	10429.01	13424.89	5044.659	7770.404	-1.09504198478103	-1.01096963630779	-0.809295198912261	-0.987230333947822	-0.334800248499971	-0.664728430232784
ENSG00000039523.20	10388.999	10222.213	8274	7788	3777	3459	10512.855	10788.138	5907.998	5242.081	6340	6265	10029.001	9880.599	8293.369	6980	5093.255	5673.36	12552.26	11268.458	6084.853	6990.058	6365	7612.726	13362.343	8151.073	11124.303	9514.758	5448.523	5061.903	17309.965	11912.399	7746.701	6327.772	8162.256	6250.211	0.717587285993155	0.028510771399807	0.232884035190309	0.361697591860506	0.317914816619568	0.336960204321397
ENSG00000039537.14	7	1	0	0	2	0	0	0	0	0	0	0	0	0	0	0	0	0	0	0	0	0	0	0	2	5	0	0	0	0	0	0	0	0	0	0	-0.0927345296124821	0	0	0	0	0
ENSG00000039560.14	18233.835	20020.303	7191	6757.39	11322.278	11367.896	4620	4607	14005	11587.09	5136.999	5588	20387.631	19423.612	7535.163	6059	15745.483	16745.001	6153	5665.999	11248.835	13468.001	4383.479	5295.162	19619.638	18806.343	7932.904	5578.684	18103.659	14696.427	6781.872	4832.585	18513.383	9057.723	6636.306	4521.065	0.0683834461788608	0.308647475984273	0.428369487590679	0.30995189726305	1.05559662666925	0.503683219266773
ENSG00000039600.11	7	10	0	4	2	0	9	7	5	3	4	5	4	4	0	3	2	0	1	6	19	18	9	7	58.029	50	5	12	0	0	20	8	38	16	16	1	0.123727553097314	-0.191670713634232	0	0.228521938803068	0.441489350611156	0.418169744209154
ENSG00000039650.12	2138.999	2124	1355.999	1420.001	2885.001	2727	1772.999	1881.999	2259	1981.999	3482	3373	1278	1498.001	1874	1481.011	2872	3090	2229.002	1927	1958	2400.755	2621.007	2926.999	2791.061	2565.484	2064.423	3087.825	2099.934	3443.161	2290.092	2339.554	2085.014	4496.141	1662.567	2967.999	0.127002510296093	-0.7615361532292	-0.574393189664688	-0.202451727928013	-1.06372712436705	-0.865238048389165
ENSG00000039987.7	5	1	4	0	5	2	5	0	0	0	9	1	7	0	4	1	0	0	0	3	2	5	10	4	6	2	2	3	0	0	0	5	0	19	0	13	0.123715659462615	-0.0349809495597421	0	-0.14148851046643	-0.485039382637337	-0.388100602233988
ENSG00000040199.18	3219.372	3652.505	2236.999	2032	2155.752	2148.534	3272.987	3057	3623.196	3140.85	4428.755	4536	3784.556	3517.177	2650	2011.259	3261.608	3166.396	4223.969	3664.001	2172.558	2779.484	3201.508	3823.936	2711.889	4454.399	1986.826	2398.985	2316.279	3046.074	3379.613	4461.501	2805.438	2850.559	4114.559	5027.14	-0.69975137857162	-0.457646463314242	-0.261662580157614	-0.56920006570514	0.00506937718407308	-0.331949094284608
ENSG00000040275.17	1795.008	2341.999	6284.004	6328.207	7175.999	7221.993	3645.001	3618	4820	3808.66	7470	8168.81	2929.001	2928.999	6246.998	4235.994	7908.174	8436	5357	4736.999	4634	5152	5971.987	6952.001	2871.597	2543.161	6859.347	5405.583	9534.703	8434.911	6842.099	4376.865	8463.467	4614.538	8104.493	6318.967	0.179830325369388	0.145537883477022	0.304008334381869	0.464010184140429	0.896372790725939	0.311089904567092
ENSG00000040341.18	1679.569	1880.744	2284.849	2143.124	3906.092	4085.611	2293.091	2224.4	6344.982	5048.641	1404.335	1498.588	1534.235	1547.815	2749.091	2013.125	4556.44	4726.86	2619.189	2485.539	3056.969	3326.038	1305.925	1596.248	2368.015	2565.216	3284.59	2386.58	4440.055	4339.835	3247.696	2471.324	10721.009	4407.972	1623.178	1321.259	-0.10609734736907	0.259050745529603	0.160011619699834	0.214092439162007	1.30120927377827	0.243698731357227
ENSG00000040487.13	3117.999	2929.001	1628.002	1718	798	776.999	989	1064	3062	2426.999	2452.922	2426.999	2987.001	2901	2183	1814.713	1016	1091	1154.001	1061.999	2370.013	2521	2114	2337.999	2710.31	2724.918	1637.327	2732.88	1052.08	1536.035	1125.567	1362.25	3455.622	6819.966	1557.388	3801.668	-0.000293177638293507	-0.912700957498716	-0.402119735174163	-0.43335949873064	-0.943333700793193	-1.30974954295424
ENSG00000040531.16	2650.436	2570.275	1289.355	1130.735	1378.995	1209.052	1179.269	1197.574	3327.301	2980.271	2174.734	2071.9	2330.31	2429.729	1634.596	1277.093	1457.423	1729.839	1725.705	1239.718	2417.616	2880.494	1489.294	1648.16	3050.727	3572.834	1234.247	2410.113	1442.113	2737.455	1553.066	1744.281	3092.683	6136.745	1031.683	2760.365	-0.217627412209227	-1.1268562313868	-0.777082721694098	-0.333187606380284	-0.949988593917693	-1.42822446948501
ENSG00000040608.14	544	374	61	28	374	374	142	124	769	692	490	421	389	362	174	123	447	501	233	174	369	381	662	810	1169.111	1086.547	243.007	155	632	818.45	249.001	161.388	1022.017	1495	1025.397	1600.081	0.108968783698644	0.354970257553908	-0.229053255842555	0.357323180589259	-0.501360709715148	-0.665606705165868
ENSG00000040633.13	4556	5002	3047	2930	4145.001	4131.447	3845.002	4014.001	6801.248	5564.37	5487	5509.021	6006	6213.241	3825	2633.999	5220.998	5773.001	4999.002	4554.172	5964.765	6485.083	4623.999	5109	4043.29	3581.572	3540.196	3306.935	5714.871	5723.173	4817.157	4029.907	4913.511	4835.243	4474.49	4092.434	0.180358812040608	-0.0969850994067167	0.125666887437268	0.0803559339101279	0.0508473143714729	0.0818659081487425
ENSG00000040731.10	28	35	0	0	0	0	714	715	26	7	3	9	100	89	0	0	0	2	1915	1792	51	76	61	87	64.012	151.005	0	0	0	2	658	1601.854	16	60	2	11	-0.853727711192035	0	-0.0570658523207683	-1.38731561017785	-0.751947267196568	-0.269900488307419
ENSG00000040933.16	2439	2382	2430.175	2321	3197.001	3001.001	2537	2773.999	4916	4308.039	3671	3605.519	1859.001	1723.298	3318.999	2527	3446.001	3881.948	3193.14	2848	4073	5130	2683.001	3309	2599.091	2203.824	3289.404	2394.448	2957.068	2806.031	3320.272	2701.357	5322.396	3682.405	3270.783	3198.601	0.241127006280002	0.256475598999844	0.201127026530063	0.119421177711947	0.553675557090423	-0.0137030751093477
ENSG00000041353.10	687.026	721	790	716	5086	4714	7415	7358.617	1770	1488	4061	4229.999	812	663	1284.084	955	5238	5135	5584.008	4828.532	458	544	23597.345	27809.587	826.438	791	1632.457	1067.201	5080.024	4058.468	9151.685	7601.12	4449.628	1941	5397.135	3861.409	0.0671233192335126	0.400305862710467	0.448007118826823	0.0911231097834531	1.20518292760264	0.432913588328594
ENSG00000041357.16	14881.842	16945.652	14117.379	13592.719	19234.853	18557.419	18655.985	19039.001	15749	12306.577	16476.544	15618.205	20384.701	23976.984	17839.056	11941.043	22914.946	25794.758	20899.533	19315.001	14046.226	15233.001	14824.977	15045.889	14255.231	19711.716	20451.181	16213.009	24901.846	29559.816	26067.65	24206.94	12801.345	12065.531	17378.701	15286.339	-0.458925089177691	0.137813172431317	-0.118374551759134	-0.0691568480595528	0.113147836095585	0.138633801660498
ENSG00000041515.16	34	17	14	18	82	60	31	16	0	0	22	20	30	29	116	123.01	46	45	34	16	4	1	16	11	76	99.018	49	44	56	64	18	39	0	0	8	19	-0.250304121332931	-0.0194222852783279	-0.0356290185679116	-0.441383345695072	0	-0.293535057638866
ENSG00000041802.11	5415.999	5621	6015	6040	4020.995	4171.671	3985	3828	8274	7184	11669.923	11805	6259.038	6237.05	5973.056	4467	4894	5550.001	4510	3905.666	8274.571	9444.009	8400	9354	4399.134	6218.738	6010.966	7288.878	3643.52	6855.648	4382.014	5279.307	5584.998	10393.232	6171.589	18473.999	-0.48792311662598	-0.471138155498613	-0.77571038990749	-0.44015478282557	-0.86243369870539	-1.62101778448948
ENSG00000041880.15	2662	2629	1179	1114.001	782	662.999	834.001	810	256	295.999	817	685	1728	1840	2047	1680.999	796	876.999	879	850	229.001	305.999	952	1090	4999.774	3475.746	3140.842	1810.526	825.096	976.757	1695.626	1158.795	615.984	462.307	827.035	713	0.526547225429623	0.584865756838935	-0.108883548870071	0.359781292579383	0.406253325422252	0.159096222015494
ENSG00000041982.16	3948.999	4073	144005.157	123266.735	636.999	563.329	2	0	273	230	0	0	2458	2285.1	164136.48	137130.146	275	282.001	2	2	773	934	108	210	1156.052	5709.966	13686.689	166945.422	61	591	3	3	66	949	0	0	-2.25520112439682	-3.79982170591295	-2.46192958128445	-0.00968690390905158	-3.11723159446238	0
ENSG00000041988.15	1511.455	1390.81	1044.768	1072.532	697.752	646.989	772.239	818.431	921.065	704.188	1838.279	1708.834	1220.565	1541.275	1250.73	791.743	734.57	753.352	795.049	773.482	1078.709	1226.583	1184.836	1450.5	2098.632	1215.348	1505.459	1192.817	803.2	770.728	1089.831	657.016	1311.455	1608.007	1480.52	1097.094	0.774477256545255	0.133732969317849	0.17763147781755	0.521976034722494	-0.257570708050189	0.373752461238261
ENSG00000042062.13	487	406	8	4	4	8	0	0	5600	5261	2	1	545	600	9	8	4	2	0	0	3574.391	4308.225	5	2	522.087	1371.926	2	16	1	1	0	0	3437.473	9162.056	0	1	-1.31725815970379	-0.354751611239398	0.00266177894453701	0	-1.37418068562868	-0.0338547064661077
ENSG00000042088.14	1436	1653	2616	2611	1782.999	1678	1941.001	1982.002	2338	2042.344	2716.001	2922	2102.999	2143	3371	2347	2000.999	2253	3595.1	3359	2939	3078.001	2025	2317	1367.59	1278.463	3866.365	2513.653	2493.326	2450.619	3015.056	2484.649	2807.547	2015.321	2674.597	2087.873	0.101391486463554	0.417271211738079	0.150834500154636	0.101098528924793	0.496595127013442	0.305662461788388
ENSG00000042286.15	2409.453	2572	4907	4535.927	5711	5668.005	7504.684	7547	239	213	1366.001	1221	2250	2066.574	5784.99	4470.428	7139	7806	9817	8899.089	170	167	1308.999	1598.017	3019.979	1969.468	6378.94	4512.009	5671.774	6059.581	10675.418	9175.004	165.005	221	1389.966	1358.389	0.613317043032687	0.299768057118751	0.0331173629823933	0.042153505576719	-0.315443700801555	-0.0125360503386824
ENSG00000042317.17	211	173.999	128	175.001	402.001	445.001	571	610.477	441.098	283	507.999	421	217	258	167	155	451	526	1860.999	1653	377.001	374.042	345.001	350.001	262	297	207.042	177	437.999	383.097	1012.003	796.985	815.248	663.111	399.01	393	-0.150307417605039	0.0230016755610574	0.288570760968781	0.15929714484994	0.306497590605909	-0.0218251668614649
ENSG00000042429.12	5471.407	5692.468	1343.669	1490.001	2086	1965.947	2826.131	3013.361	6556	5425.276	3302.894	3462.819	5733.201	5873.257	2005.173	1607.001	2437.566	2883.999	3226.001	3021.001	4716.26	5575.07	3477	3954.466	3382.088	7226.226	957.313	1495.27	2056.293	3796.925	3098.885	3663.131	4994.579	9193.456	2981.971	4701.452	-1.0782922376478	-0.804160054365908	-0.743233353758352	-0.411151275500967	-0.846108066830985	-0.694900365171781
ENSG00000042445.14	4587.996	4534.456	1809	1733.557	4999.549	4878.082	3311.472	3450.115	2105.947	1837.1	4037.47	4106.781	3392.004	3310.358	2587.676	2170.901	5797.111	6291.412	3189.132	3131.72	1677.104	1818.02	3567.809	3830.126	4503.092	6818.465	1432.029	3306.789	2992.019	6239.112	1832.991	3957.804	1112.874	4096.518	1150.317	5241.36	-0.586500726262057	-1.36964423853122	-0.921139082315161	-1.26170114955983	-1.80937132922662	-2.19200548881143
ENSG00000042493.16	39	40	173	209	3245.695	3316.14	4810	5190	62	37	950	912.001	207.993	153	2568.001	1795	1383.151	1509	2020.437	1970.004	1788	1852	2015.055	2418.133	417.025	225.104	712.692	572.835	1662.449	1728.872	5416.44	3728.482	33	60.139	1035.106	847.528	0.785632979034507	0.10929327559285	0.070315810729177	0.358492754440672	-0.407329179355836	0.2317655815751
ENSG00000042753.12	9420.402	10882.51	8023	7567.132	9057.999	9070.944	7384.001	7500.999	5369	4346.097	14599.687	14396.03	11136.41	12045.8	12729	8336.44	9577.706	10603	8520	7910.869	6072	6058	10571	12155.232	12626.594	5991.373	26465.59	9418.652	14453.86	10530.066	15919.383	8050.464	8088.417	4436.24	20154.305	11356.8	1.07752371692554	1.28924350315297	0.583486130144011	0.803792221693625	0.887605449885622	0.779221260922856
ENSG00000042781.14	5	13	6	2	1	0	10	22	0	0	4	0	21	11	5	8	8	0	5	13	0	7	4	2	33	35	5	18	0	1	3	16	5	0	0	0	-0.0342225182062951	-0.326198550489947	-0.0288150629888052	-0.334280325556398	0.146965406565061	0
ENSG00000042813.8	0	0	0	0	0	0	0	0	0	0	0	0	0	0	0	0	0	0	0	0	0	0	0	0	0	0	0	0	0	0	0	0	0	0	0	0	0	0	0	0	0	0
ENSG00000042832.12	22	17	5	0	2	0	0	5	0	0	5	0	23	34	0	0	8	5	0	0	0	0	0	0	52.404	62	0	4	1	6	0	1	1	10	3	0	-0.134138203800459	-0.112347422512585	-0.133365106212481	-0.029429590648488	-0.244783413392103	0.0962513485451173
ENSG00000042980.13	44	37	11	19	6	1	0	5	6	3	0	0	71	38	4	2	5	5	0	0	10	14	0	0	132	291	23	17	0	1	2	4	6	8	0	0	-0.926781658546323	0.0651499150036525	-0.0288150629888052	-0.062587012927915	-0.0497210772412153	0
ENSG00000043039.7	0	1	3	0	1	0	1	0	48	31	56	61	1	0	0	2	0	0	1	4	52	43	692	824	7	4	0	1	0	0	2	0	256	93	136	104	0.0902738877145435	-0.0289176511486086	0	0.0516921556445919	1.13467608990067	0.250652342911042
ENSG00000043093.15	3113.001	3189	3826.657	3395.622	3106.771	2971	2568.189	2713.999	6250.274	5202.22	6345.985	6409.769	3411.001	3404.584	4455.607	3335.703	3890	4198.698	3078.805	2981.283	5377.179	5995.404	5341.946	6285.684	3614.972	3407.762	5767.383	3513.39	4392.167	3702.047	3566.085	2783.25	8294.103	3731.875	9220.614	5971.766	0.0914982083249951	0.512186093824272	0.371038850753525	0.178507590737743	1.17018123492404	0.577274376257593
ENSG00000043143.22	7384.213	7981.538	6713	5992	6640.002	6226.352	3577.386	3509.002	10216.001	8906.122	16935.001	16751.286	9426.117	8394.402	7826.184	5982.001	7113.002	7934	3813	3449.002	11041	13142.46	13259.999	15629.001	8874.693	5377.191	19201.562	13293.021	7168.022	5596.493	5790.211	3976.246	13779.395	9141.834	13629.672	8668.683	0.725745866039365	0.33263252544686	0.482229066202808	0.362166961389191	0.617519329259475	0.604389802529749
ENSG00000043355.12	1933	1891	2	4	1281	1313.019	998	1192	1155	1042	1876	1904	1447	1410	0	2	1791	1874	1352	1163	1266	1412	954	1048	1835.128	1478.679	6	3	2462.55	2734.913	1501.837	1206.518	1797.31	1484.686	1974.406	1780.301	0.310914244919069	0.0602638975226716	-0.0221344423786185	0.134581563985646	0.295327089336227	0.100914229519811
ENSG00000043462.13	104	72	0	0	0	0	0	0	0	0	0	0	564	577	2	0	0	0	0	0	2	2	0	0	80	141	2	0	0	0	0	0	3	0	0	0	-0.576110688776463	0.0500891301956172	0	0	0.0899629121228567	0
ENSG00000043514.17	2479.001	2475.999	1070	1012	1197	1276.999	1270.999	1421	4002	3209	1700.999	1663.001	2203.876	2510.001	1271.999	867.999	1440.001	1484.001	1761	1438.841	3013.999	3465.999	1255.001	1413.999	2055.364	2728.951	1458.409	1359.784	1474.002	2140.248	1690.976	1753.412	3330.546	4408.999	1410.001	2283.349	-0.394328589618666	-0.0923332603781275	-0.398564949882797	-0.221797269905267	-0.371937299096299	-0.724083421367496
ENSG00000043591.6	204	129	36	24	204	143	583	563	56	81	159	108	204	239	46	47	147	182	541	510	110	133	77	49	235	280	40.003	60	268	377	610.057	896.006	53.006	64	72	109	-0.210128111142255	-0.37601596931497	-0.316268588901473	-0.682637051417756	-0.134778933743531	-0.434055797084811
ENSG00000044012.4	0	0	0	0	16	2	0	0	0	1	0	0	0	0	0	0	4	4	0	0	2	0	0	0	1	0	0	0	3	3	0	0	0	0	0	0	0.0333204095278935	0	0.00766820855195571	0	0	0
ENSG00000044090.12	4200.079	4451.905	1348	1595.987	1976.441	1865.994	1210.074	1424.12	3569.999	3244.987	4078.107	4256.999	2811	2975	1873.995	1402.254	2160	2362.987	1265.23	1218	3325.946	3773	2933	3426.978	5650.921	7626.023	1621.592	3876.293	1736.685	3300.031	1402.002	2371.343	3430.573	5963.69	2544.192	4145.376	-0.422217989427454	-1.42284582237545	-0.781671876344739	-0.908236936088977	-0.761563410724564	-0.740509384967504
ENSG00000044115.21	32556.927	33261.275	63727.722	59649.422	32905.139	32772.85	48703.584	48514.944	55833.976	47183.372	23801.717	25747.999	31626.162	29557.942	87562.78	69397.68	41651.021	44649.85	51697.207	47366.763	42764.149	47474.989	22986.013	27556.046	36668.468	62707.579	71366.459	89881.527	27254.052	37972.724	60262.597	63768.524	39866.662	70991.634	21720.495	29474.551	-0.765949197979298	-0.529245823705457	-0.349173812194241	-0.257505774037693	-0.803573186973706	-0.485666933278869
ENSG00000044446.12	1184	1165	870	945	2183	2266.02	1701.152	1646	4952	4421.661	4497	4269	955	967.935	1126.987	792.975	2539	2719	2073	1832	3386	3936.163	3309	3710	1058.003	1649.55	675.235	1389.542	1677.713	2639.64	1907.19	2695.581	4002.419	6182.844	2170.692	5102.41	-0.613203792203303	-1.17220682009218	-0.513415568638462	-0.660138308187301	-0.59356814828332	-1.26234825701844
ENSG00000044459.15	1210	1470	1522	1534	1876	1827	1045	1029	2678	2111	2084	2240	1213	1074	2044.556	1643.001	2133	2257	1103	1010	2008	2496	1381	1802	2102.997	1483.73	2474.089	1931.357	2174.666	1723.86	1304.004	994.051	3903.113	2370.846	2586.016	2036.814	0.498505307925844	0.156672003628866	0.452822093789156	0.206074274860993	0.735882333303583	0.292867287654595
ENSG00000044524.11	0	2	1149	1068	0	0	737	716	329	298	1	0	4	7	1503	1068	0	0	1183	1011	150	227	0	3	5	3	1432.087	5601.949	0	1	571.253	1298.245	175.019	667	0	0	0.0621508812438774	-2.12136084759047	-0.0288150629888052	-1.28122707368475	-1.66060569456012	0
ENSG00000044574.9	38303.584	37142.334	45938.883	43744.399	48466.974	48874.284	138017.407	136996.155	65446.648	52873.081	54980.463	57132.282	40705.356	42347.752	84245.667	65163.952	59898.451	66221.109	156234.289	139038.333	49085.207	53359.247	53970.41	61959.459	19790.102	95542.986	17716.683	119178.289	19775.671	148140.767	56260.182	275674.371	25816.252	148427.11	12068.666	107741.575	-2.26144654502903	-2.94275499943874	-2.77354609612589	-2.46776641019214	-2.493089376664	-3.19969150143919
ENSG00000046604.14	2752.987	3002	16609.373	15383.283	13621.999	13991	11360	11088.648	6787	5822	6592	6664	2518	2583	19507.787	14987.222	18275	19683.329	14733.433	13575.999	4480	5209.119	2780.391	3498	1918.094	5052.361	5243.441	22264.256	5082.682	17618.28	6590.586	15828.972	2645.185	8020.685	3040.828	11732.6	-1.37022204769602	-2.27066673288654	-1.65585020818745	-1.43269177309147	-1.55550282842246	-1.97875145339264
ENSG00000046647.14	268	236	462	497.001	602	627	718	663	1630	1391.269	1101.001	1192	172	250	624.798	420.954	734.645	761.771	858	655	1430.749	1652.215	657	897.001	209.15	214	941.824	668	994.626	960.003	1165.269	924.172	1927.271	2146.506	1046.361	1158.43	-0.0212961830514826	0.280089062365871	0.171589191046476	0.150792944927901	-0.124378080416887	-0.185648526151808
ENSG00000046651.16	1932	1790.352	672	744.001	1742.001	1693	1719	1798.002	5780	4353.453	2806.001	2875	1141.039	1296.001	960.999	769	1868	1762.032	1995	1726.001	3205	3908.051	2135.999	2463.001	1017.11	2869.425	492.811	1170.172	1513.452	2611.389	2058.918	3259.02	4937.589	8580.342	1607.052	3625.574	-1.45083317291159	-1.34719725161227	-0.642718481182918	-0.822099083500744	-0.763468532693705	-1.19801731736065
ENSG00000046653.15	25	32	2371.152	2354	34	27	225	190	224	178	138	103	15	19	1969	1364	52	28	405	376	137	189	130	155	7	40	1316.86	2551.093	23	44	192	310.034	79	172	52	203	-0.729892383685193	-1.11777282827549	-0.324596126856371	-0.714856908324309	-0.77721553715269	-1.40622731215225
ENSG00000046774.10	9520.68	10586.896	0	0	0	0	0	0	0	0	0	0	11457	12128	0	0	3	0	0	0	0	0	0	0	11390.089	18289.944	0	0	0	0	0	0	0	0	0	0	-0.673793073532285	0	0	0	0	0
ENSG00000046889.19	0	1	0	0	0	0	0	0	0	0	0	0	20	7	0	2	0	3	0	0	1	0	0	0	1	0	0	0	0	0	0	0	0	0	0	0	0.0333204095278935	0	0	0	0	0
ENSG00000047056.16	1296.999	1239	1112	1068.002	1153	1177.714	1161.001	1068	2315.999	2039.001	2323	2211.001	948	974	2212.999	1856	1205.029	1302	1199	1005	1768.036	2020	2208	2363	745.075	748	1249.642	1205.008	933.462	1137.002	1372.565	1432.303	1850.167	1650.124	1906.544	1562.564	0.00170643673804127	-0.138381348866304	-0.148913232816417	-0.229162142616905	0.188179353151424	0.23512896912578
ENSG00000047188.16	3336	3433	3522	3681	3784.491	3735.731	3464	3643	5815.999	5025.011	5476.588	5588	2265	2243	4943	4079	4825	5025	3951	3346	4296	5555	4195	5289.002	2910.528	5641.045	3502.363	5085.511	3721.106	5737.144	3701.551	4654.592	5520.708	6843.379	4640.449	7183.509	-0.937124883527303	-0.725694280253934	-0.490738886938839	-0.500414106635908	-0.279538325989246	-0.671481637661626
ENSG00000047230.15	574	676	612	487	2415.68	2432	2182	2317.053	3211	2650	3576.054	3517.997	494	436.001	651.001	438.134	2850.001	3247.999	2664.999	2414	2520	2919.002	2499	3231	552	596	594.179	586	2603.614	2710.938	2346.083	2072.715	3792.414	3361.26	3716.286	3623.987	-0.0960034373978171	-0.162272563803285	0.0692901270333204	0.002534349705134	0.199651982283713	-0.00968271934909648
ENSG00000047249.18	2813	2919.223	5035.283	5028	2588.992	2341	3141.03	3258	4412	3556.429	4424.999	4585	2326.001	2399	5658.5	4480.999	3086.794	3417	3518	3236	3154	3337.999	3428.126	3973.01	2936.523	4782.631	7497.794	7527.329	3468.222	4759.282	4905.943	4302.12	5244.165	7302.725	5367.94	5662.666	-0.688282524021675	-0.201074172671749	-0.32395663895978	0.013195886435053	-0.446141348666154	-0.122243146105369
ENSG00000047315.17	16527.453	18266.132	11709.834	11013.448	11367.079	11334.366	13552.23	14127.319	19896.255	16791.592	14455.784	15354.98	19054.865	19312.051	13574.471	10234.81	14200.669	15182.165	15993.69	14318.724	17805.911	20612.079	12592.42	15209.814	12883.596	28066.965	9365.417	13478.994	11306.004	19018.018	14717.966	19059.875	13014.205	21468.997	12193.209	17038.02	-1.11330557268992	-0.718698926676645	-0.619456600235592	-0.54740315879018	-0.692026994472248	-0.527185248789628
ENSG00000047346.13	848.999	722.999	471.001	449.001	796.096	659.001	464	445.999	604.999	515	605	644.001	788.999	785	627	485	842.999	767	428	360.001	590.001	642	415	490	1290.64	1778.088	799.057	760.198	707.13	809.172	771.998	724.25	855.018	765.753	544	533.003	-0.442207989320376	-0.116958272413567	-0.061794852500741	-0.0786065274821297	0.176945824656758	-0.0153930437850138
ENSG00000047365.12	349.749	357	850	788	203	220	1170	1196	1412	1130	0	0	919	714	1083.001	820.001	481	410	1409	1361.059	972	1376.027	0	0	461.001	562.086	1086.565	902.223	268	218.74	1377.337	1198.391	1544.59	979.65	0	0	-0.256881267616251	0.067779569303807	0.352614975829847	0.0236930335015155	0.659591977463699	0
ENSG00000047410.14	9269.561	10681.999	10251.044	8952.232	15022.51	13468.422	13267.908	13438.001	15364.15	13388.998	24150.97	25766.992	9164.14	7736	17998.9	14429.842	19001.711	17981.275	17011.995	15497.294	13188.326	17008.734	16505.317	21034.995	6771.6	15351.89	5828.028	11703.505	12690.899	24443.526	13363.368	20747.24	10645.702	20930.646	16253.333	28349.735	-1.1683379778276	-1.19480931672549	-0.814633149108049	-0.808237963270725	-0.94414174466309	-0.846966166421963
ENSG00000047457.14	3.001	12.001	3.112	1	1632.098	1541.493	3.147	10.002	0	3.181	0	0	4	17.498	14.892	11.004	2143.793	2085.816	20.013	17.994	0	3.008	1.036	0	9.205	36.018	0	7.39	35.519	283.351	7	4.011	0	0	0	2.005	-0.596475953451105	-0.20115839466805	-1.91297521688999	0.0587760597570831	0	-0.0670966509281544
ENSG00000047578.13	5194.31	4404	800	758	2348.399	1997	1140	1058	1466	1375	1476	1505	2704.001	2867.999	1375.001	1094	2646	2570.03	1162.076	1118	1180.001	1348	1061	1153	2831.807	5383.884	1010.508	1306.035	1573.999	2929.055	1099.559	1721.287	1154.05	1950.03	714	1038.002	-0.909308101618326	-0.541844654773605	-0.750441992264705	-0.792610833911378	-0.706230838703856	-0.557982941182603
ENSG00000047579.20	1415.001	1546.292	1340.001	1346.999	766	698.001	802.001	857.001	1046	834.999	799.999	799	1289	1260.001	1696	1254	752.999	833.999	876.999	691.001	1153.999	1278.001	586.999	561.003	2463.75	1731.008	2664.59	1668.662	1055.45	932	1410.922	951.086	1631.776	1284.006	1095.47	829.055	0.50613000892384	0.466649791124877	0.294174663371297	0.37606044332678	0.362152923980864	0.340600761915399
ENSG00000047597.7	3	2	38	34	205	208	289	246	7	11	0	0	14	0	72	47	236	221	298	274	14	19	0	0	2	9	21	33	461	412	304	353.147	27	10	0	1	-0.20816237885422	-0.283053973284023	0.262349874735896	-0.338872430289474	0.38369056500715	-0.0338547064661077
ENSG00000047617.16	7	1	0	0	0	0	0	0	7	2	0	0	43	31	0	3	0	0	0	0	12	9	0	0	81.003	115	0	1	0	0	0	0	3	0	0	0	-0.344621284448041	-0.0289176511486086	0	0	0.0899629121228567	0
ENSG00000047621.12	1385	1651	3005	2839.006	1392.006	1443.06	1078	1058.001	6418	5246.739	2864	3011	1419	1560.999	2894.012	2406.202	1747.999	1803	1058	1077	4249.999	4611.382	2730.961	3183.999	1919.047	1992.323	4806.824	3200.279	2356.669	2389.388	1843.637	1597.1	8949.255	6515.818	5058.885	3494.557	-0.0456035586707566	0.384863422451502	0.106777565314552	0.0300578143508661	0.483001910869768	0.482694674588895
ENSG00000047634.15	1773.001	1804	1497.002	1340.999	573	507.999	2768	2740	299	253	0	0	1639	1806	1451	1295	1021	947.001	3171.937	2813.999	416	519.999	0	0	1306.637	1851.049	1255.546	1123	596.902	730.087	3256.817	3000.894	321	202	0	1	-0.481675633089868	-0.0343328690690137	-0.150928084416554	-0.0571258230216456	0.587110298027828	-0.0338547064661077
ENSG00000047644.19	1651	1747	2881.104	2598	4978	4861.139	2863	2779	3869	3386.075	5042	5023	1037	979	3865	3129	6579.82	6586	4555	4081.676	2947.571	3725.035	3145	3629.882	557.676	636	2918.804	2552.155	1728.358	1779.814	3736.609	3254.999	3289.951	2612.908	4087.935	3771.194	-0.169894291898586	-0.00309737247028163	0.0842025719974666	0.0225996009278813	0.354869339337558	0.0695137877587104
ENSG00000047648.23	125	147	187	205	0	0	0	0	54	38	0	0	103	114	171	141	0	0	1	0	17	12	0	0	458.184	372	680.002	545.246	0	0	8	6	61	22	0	5	0.279034808581132	0.112077589193931	0	0.0283117179807768	0.658177046639949	-0.161847668073183
ENSG00000047662.5	16.152	24.702	34.932	35.583	1.1	3.409	14.405	21.987	12.632	5.728	2.205	6.809	14.136	21.711	84.743	72.299	6.731	1.061	49.459	49.606	11.491	12.797	9.192	10.115	21.955	22.255	52.211	84.996	0	12.662	34.45	69.6	7.84	11.769	4.407	0	-0.00412166352308418	-0.501248171272858	-0.328194943655683	-0.580112956081484	-0.0948563440031238	0.139272449873018
ENSG00000047849.22	19543.721	20344.335	25865.429	23765.974	24861.783	23550.161	17782.997	17960.625	24513	21795.279	23081.705	24815.148	17884.512	16310.892	33550.224	27557.519	33299.623	35068.507	21526.052	19402.364	17329.198	20657.653	20544.881	25711.936	37398.095	42154.248	32270.171	35865.798	32415.266	32590.085	25897.245	23803.755	23827.207	30371.743	20724.721	21267.019	-0.165077602677725	-0.348682995711121	0.120867114405527	-0.0544161637423866	-0.321383591350713	-0.0831749618333761
ENSG00000047932.14	6248	6904	2996	2970.999	3648	3845.513	3806	3647	7681.185	6576.208	5682.012	5874	7055	6940.878	3200	2482.273	5350	5587.001	4600.99	4314	5981	6768	3845	4910.076	5332.423	7046.387	2221.769	2874.499	3968.069	4529.077	4706.842	4439.122	8005.345	7373.336	5384.138	6508.305	-0.391883607387168	-0.556699696649759	-0.0612913735281149	-0.0906307837027169	0.145924042132318	-0.317347047586053
ENSG00000047936.11	22	42	3	0	4	4	0	0	1	0	0	0	285	255	0	2	51	41	0	0	0	1	1	0	219.381	349	0	1	6	11	0	0	5	13	0	0	-0.572914402526995	-0.0289176511486086	-0.109824968232194	0	-0.201750848174887	0
ENSG00000048028.11	2613.001	2824.201	634.999	541	2119.999	1971.002	2277.999	2127.999	4738.348	4073.999	2769	2707	2783	2997.001	576	537	2236.999	2407.002	2524.007	2355.59	3016.098	3619.547	2466	2923.999	2697.799	2506.397	863.379	719	2608.315	2249.292	3122.191	2382.574	3834.553	3042.054	3095.882	2869.054	0.11178001580336	0.0629578053567577	0.335862176586074	0.209925722649015	0.35724784917076	0.0627942448629231
ENSG00000048052.23	709	643.001	7497.999	6819	63	40	16	19	2614.999	2152.001	90.004	100	631.001	681	8770.467	7414	18	31.999	44	48	1988	2632.001	1482	1964	1457.541	1371.234	13489.546	9217.546	81.001	45	79	79	10359.313	5411.425	235.999	185	0.0927045105277999	0.350900307332618	0.546632924519837	-0.106558804400287	0.958879072358702	0.253245794644436
ENSG00000048140.18	5203.657	4905.127	2929.999	2884.168	6062.966	5848.449	4255	4509.999	10748.001	9165.936	7419.089	6923.999	4447	4614	3668.001	2636.001	6717.999	7376	4804.999	4244.001	10303.999	11197.031	6866.056	7810.251	8139.781	4682.722	7076.818	3777.262	7934.219	6580.039	6458.623	4750.869	12979.388	8190.561	7122.823	6808.058	0.799471753231522	0.701693702134875	0.396187750155141	0.264430884147652	0.689183671311771	0.0190096066871339
ENSG00000048162.21	7186.522	7787.603	2636.971	2646.015	3662.613	3705.662	7150.217	7378.246	7260.995	6237.747	6248.82	6785.326	7983.953	8197.225	4193.009	3040.985	5275.909	5890.689	8571.35	7712.364	5856.86	6006.841	6877.762	8093.197	6168.089	4378.894	3064.273	1635.576	6186.373	4546.055	12569.084	7963.152	6743.727	4863.848	7900.317	5736.878	0.497585406974743	0.692415207051951	0.568170087214518	0.47984409220639	0.495526851608792	0.41293150817028
ENSG00000048342.18	1337.998	1490	1524.003	1543.999	1206	1142.001	1720	1676.001	1439.999	1231	1166	1230.999	1889.001	2058	2037	1543	1508.999	1557.999	1721.001	1463	1500	1793	576.999	697.001	2336.711	2005.738	2299.081	1515.577	2092.049	2133.219	2976.132	2454.339	1113.125	1433.013	997.516	930.119	0.223371452437497	0.393198530460958	0.0984774640495631	0.10005546568485	-0.324153933238625	0.0525121547935581
ENSG00000048392.12	3143	3353.082	11384.631	10022.244	6144.844	5684.018	2837	2793	4477.53	3811.037	3894	4009.999	2625.999	2540.999	15283.397	12077	6695.081	6966.005	3109	2662	3229	3656	2573.003	3043.144	4905.587	4504.142	14879.903	9978.422	7320.915	6692.856	5140.418	3685.641	6568.132	2678.755	4815.699	3675.373	0.129448506624459	0.378017642648619	0.256466004039573	0.300266947195712	1.30691666771882	0.34030555751393
ENSG00000048405.10	3413.295	3519.001	3220.001	3076	1441	1383.934	1939	1871.001	3859	3576.888	2003	1914	3259	3148.518	4075.05	3351	1901	1899	2131.999	2032	2627.009	3221	1865	2247	3328.082	4593.646	3020.486	3205.753	1635.999	1886.229	2401.55	2354.27	5324.603	3751.139	2015.133	1831.223	-0.452505156253875	-0.277970452361356	-0.0745186507428839	-0.144320761520905	0.527925057290932	0.0899832770878657
ENSG00000048462.11	4	20	3	3	0	0	0	0	0	0	0	0	9	10	7	9	0	0	0	0	0	5	0	0	8	3	3	1	0	0	0	0	0	0	0	0	0.149969538985772	0.0455786429934362	0	0	0	0
ENSG00000048471.14	3534.015	4066.804	1025.001	877	1162.999	1061	1215	1170	838	775	1054	1065	3375.999	3002	1698.188	1506	1117	1326.001	1087	955	708	851	706	767	4341.68	3545.524	1163.311	934.09	848	745.337	1449.199	1199.02	879.152	809.036	591.053	569.002	0.296463583039493	0.114000287642264	0.297220646801117	0.0935983665281421	0.140248575643473	0.00817140258324534
ENSG00000048540.15	0	0	0	0	8	0	0	0	0	0	9	10	2	0	0	0	3	3	1	1	22	23	4	8	8	5	0	0	0	0	0	4	0	0	8	6	0.0885968973272676	0	0	-0.114279168572507	0	0.0514966433920256
ENSG00000048544.6	8349.999	9172.029	4260.057	4037	3934.711	3957	4216	4281	6175	4916	7046.945	7268	8287.062	9229	4897.946	3514	4824	5370	4761	4211	6103	6524.428	5785.479	6362	14202.945	11295.977	7999.623	3755.708	8467.4	6123.408	7437.677	4561.632	10800.322	4377.386	11410.276	5924.82	0.336694958037876	0.885352646590834	0.592459505321846	0.52449338537814	1.32173492020993	0.894679517200209
ENSG00000048545.17	0	0	0	3	0	1	0	3	0	3	0	0	0	0	0	0	0	2	0	0	0	1	0	1	0	2	0	0	0	0	0	0	0	0	0	1	-0.0655565029064659	0	0	0	0	-0.0338547064661077
ENSG00000048649.14	4353.207	5049.001	7836	6665.427	3219.272	3046	2474	2344.999	8455.967	7187	4929.999	4779.999	4546	3869.999	7790.675	6276	3871.104	3994.341	2507.999	2393	6197	8060.188	3450	4789.223	4443.401	5952.485	8052.262	9093.77	4053.042	4444.919	3000.945	3148.268	6736.745	6309.949	4216.97	4744.02	-0.410930348946796	-0.370010460338428	-0.00430081536110105	-0.241227559986849	0.121716727721355	-0.213933964966246
ENSG00000048707.15	3818	3947.999	2879.999	1934.999	2278	1861	1658	1403	4034.002	3326	3372.999	2956.001	2985.999	2240.005	3204	2837.249	3252	2750	2167	1926	2351.001	3924.001	2120.999	2926	3869.976	7575.806	2812.212	3388.022	1718.513	2142.73	1550.221	2004.303	3449.464	4817.977	2492.024	4778.526	-0.95391946996986	-0.457683241812145	-0.184914925706883	-0.53113608246372	-0.448679873766978	-0.973030405632812
ENSG00000048740.18	297	326	1096	1081	10	3	0	0	4492.999	3994.999	0	0	294.999	285.999	995	768	14	6	0	7	3210.018	3928.001	0	0	675.322	530.423	7086.657	3331.754	12	8	4	5	4806.109	2379.048	0	0	0.332031701583106	0.882253386676188	0.122934666508397	-0.0398924541926419	1.02803850224868	0
ENSG00000048828.17	19591.593	20519.182	23068.579	20889.039	20078.923	19862.647	26982.248	27234.201	17712.113	15377.471	29826.757	30663.605	19713.173	18159.798	22008.002	17568.762	24492.768	25717.886	33781.494	30038.932	15425.093	17955.096	25838.184	31274.019	20735.486	14327.807	39425.542	21995.638	26820.954	19860.996	45986.585	27273.017	20394.52	10851.445	45420.565	21924.959	0.539390532561739	0.643928489988611	0.561066065779599	0.576754500661602	0.935454233291931	1.00330396534094
ENSG00000048991.17	3628.388	4211	4640	4288	4365.159	4518	6321.999	6333	7153.999	6159	8982.001	9676.373	3304.005	3097	4556.002	3684.001	5604.008	5945.506	7856	7128.998	6793.295	7743.672	6985.349	8628.945	5267.314	2354.58	9916.625	3408.24	8760.626	4236.613	13192.911	5743.981	11134.472	2909.485	15684.196	4672.75	1.15460804204163	1.33145881218826	1.1675905370592	1.017347931536	1.94701375351003	1.6919376571485
ENSG00000049089.15	2697	2609	630.999	627.999	6	2	34	26	4	1	1	1	1030	1117	725	578.999	14	7	26	30	35	20	4	1	871.131	1486.113	2348.017	3325.285	0	2	54	40.002	2	7	0	0	-0.735101579562593	-0.685754287784329	-0.0570658523207683	0.121700345835064	-0.137560348491137	0
ENSG00000049130.16	3423	4019	9677.001	8508.001	1583	1683	2649	2639	15693	13041.996	188	227	3140	3224.002	8474	6269	1444.011	1569	4124.005	3756.397	5117	5850	231.046	330	4237.281	4787.372	12395.099	9663.172	1257.001	1488.89	4164.941	3858.097	19777.544	13640.618	270.001	407	-0.167045591498044	0.161601081987626	-0.11158079128597	-0.0648969335106591	0.56250420959289	-0.564775789856997
ENSG00000049167.16	1040.998	1125.001	1290.999	1212.001	1500.001	1531	1497.001	1476.999	1954	1619	1137	1144.001	1044.999	1187	1535.999	1055.999	1865.001	2144	1953	1610.999	1894	2178.001	1145.001	1325	981.818	634.382	2175.96	923.514	2256.402	1320.303	2329.363	1475.016	2609.878	962.086	1797.019	1000.7	0.604455609606603	1.0015157255297	0.877485221618585	0.469932128976599	1.42387342768469	0.77353506944635
ENSG00000049192.15	1026	1330	828.008	827	1	8	1055	1179	377	328	14	14	792	734	512	394	10	0	480	458	762	870	6	6	1030.29	1652.131	296	446.088	0	6	699.78	1751.159	587.002	1272.02	0	2	-0.65218732222762	-0.68756689237385	-0.164841948145823	-1.43008819414511	-1.0301831767241	-0.0669331496442713
ENSG00000049239.13	8110.323	7757.302	2525	2524	5119.144	5010	3766	3846	7797	6968	9743.022	9885	5083	4883	2766	2145.191	5213	5728	3952	3815	7171.002	9019	6129	6978	9465.765	11028.16	2181.644	5065.459	2133.091	3705.181	1923.048	3184.72	6824.594	13000.866	2803.457	7328.443	-0.212052569383188	-1.38913647737296	-0.656627378159323	-0.885171315221565	-0.897063460877021	-1.41844130467131
ENSG00000049245.13	12651.256	14157.96	10814	10823.932	6684	6278	5784	6066.562	9274.53	7439.795	11358.015	11660.001	12858.486	13464.919	11752.133	8669	7361.041	8209.787	5894	5171	9104.303	9870.544	9045	10272.17	19532.615	12767.481	25401.339	8800.933	10005.38	6054.019	12500.788	6885.46	13410.498	4912.805	21127.362	8079.261	0.619172944491469	1.32749523041171	0.848371842098773	0.680437429373224	1.46802891385709	1.33620316737522
ENSG00000049246.15	2861	2802	2169.229	2080	390	458	275	201.001	1066.001	864.001	3830	3724	946	868.361	3262.001	2650	674	763	195	162	1159	1514	1833	2181.154	2939.129	3193.693	4900.311	3759.322	656.031	625.071	256.004	259	1735.356	1109	2844.232	2748.872	-0.110827222858162	0.183322014818347	0.184853402782173	-0.160716201355183	0.65183376106016	0.00307300309255609
ENSG00000049247.14	0	2	0	0	0	0	0	0	1	3	0	0	0	4.639	0	0	0	0	0	0	0	0	0	0	4.024	0	0	0	0	0	0	0	0	0	0	0	0.129638653132678	0	0	0	0	0
ENSG00000049249.9	32	17	2	1	381	367	0	1	42	25	153	142	231	256.001	5	19	501	563	0	0	468	544.001	439	523.999	612.002	1221.374	82	33	426	858.12	4	4	76	285	194	373.003	-0.941860842312694	0.553655540849753	-0.816641102246114	-0.0126831122987188	-1.4111195350373	-0.851780029311284
ENSG00000049283.18	3	1	5	1	26	10	7	5	70	54	8	7	0	0	4	6	2	12	7	8	79.408	57.105	1	5	4.074	7.004	12	24	13	22	16	16	37	105	4	18	-0.0864281060348338	-0.293992818009384	-0.166162244271722	-0.0417135880259572	-0.839048790672781	-0.386418702516095
ENSG00000049323.16	23917.783	25579.999	3556.999	3424	1449	1317.001	217	191.001	1394	1243	398	343.999	12780.014	12333.628	2460	1952.001	1891	2099.073	628	552	971.999	1236	208.999	259.001	7332.71	25343.401	1146.071	6304.149	804.003	1887.823	112	349.093	566.521	2542.474	158.001	384.839	-1.77578532722875	-2.59812439606075	-1.06090146821884	-1.42918387329089	-2.05048676000138	-1.12949784446205
ENSG00000049449.10	37623.88	37931.152	17084.361	16172.398	19444.631	19116.132	27278.83	28436.788	9542.048	7318.484	17145.651	18022.281	29323.098	31579.655	18359.608	14674.775	22487.366	24887.664	28789.792	26058.846	11544.534	12866.69	17615.916	19882.839	29628.861	43056.425	12202.308	21410.383	22080.325	27643.715	22943.545	28751.915	8708.245	13030.452	10813.901	27303.53	-0.531126532705882	-1.00462192341966	-0.195012480496445	-0.500697856935958	-0.550811248660097	-1.37871398074309
ENSG00000049540.18	0	1	0	2	99.999	89	0	0	0	1	0	0	6	0	6	1	71	53	3	1	1	1	0	0	3	11	9	3	14	39	7	3	0	0	0	0	-0.230739047600504	0.127785568180144	-0.449107560254657	0.0868105639525266	0	0
ENSG00000049541.11	5097.081	5940.017	7786.076	7187.145	4196.999	4292.202	6718.999	6602.296	6939	5964.98	6848.622	7171	6880.594	7073	11924.998	8205.629	5160	5710.771	8393	7714.815	7714.83	8182.722	5873.996	6956	7890.89	5071.597	19027.238	10129.645	6336.607	5379.935	10048.847	7232.005	9059.566	6578.216	9661.36	6806.278	0.640822488661042	0.709932401619256	0.361978306767901	0.296625888250175	0.486934275090418	0.456859753477603
ENSG00000049618.24	2652	2735.999	3378.999	2897	3766	3842	2422.999	2395.001	13031.455	11565.999	0	0	2536.295	2306.087	3958.053	3574.001	4879.999	5106.999	3049.001	2748.002	9316.021	11686	0	0	3375.606	3334.485	4191.344	4095.071	5135.203	4635.533	3320.634	2895.953	15074.117	12905.911	0	0	0.0248222183360065	-0.161235305720944	0.273824708305469	0.0209336778038978	0.251364544805869	0
ENSG00000049656.14	13342.312	14451.6	9740	9182.999	11758.763	11561.712	19731	19637.03	21238.991	18069.317	13329	13835.152	14571.827	15011.077	16373	11535.072	14062.048	15581	21805.26	20331	20644	22113.029	13608.554	15904.941	16778.171	11655.782	18186.992	12530.018	18278.405	16591.161	32671.336	24413.401	23080.212	20993.551	15032.659	17478.934	0.531357118298521	0.339507712582329	0.26779845089339	0.243767775396363	0.164530759790265	-0.262901336509604
ENSG00000049759.20	6179.054	7169.999	10015.002	9789.192	3722.999	3621.897	3360.998	3337	3303	2961.064	790.999	924	7048.121	6812.997	13940.967	11481.465	4527.891	5054	2651	2340.001	2759.001	3104	1177.002	1457.998	6347.806	7046.753	10009.169	9413.623	3866.778	4680.49	4203.579	3568.671	3361.078	2421.329	917.325	679	-0.142329932728495	-0.107731541226896	-0.145106868277623	0.059302831232265	0.493119294004632	0.367937140075123
ENSG00000049768.17	8	18.001	1	7	20	26	26	19.001	43	50	12	30.307	5	10	7.019	0	26.999	15	13.033	44.57	35	25	12	19.035	31	27	16	17	16	13	52.335	46	53.006	55	50	27	0.0832742833197107	-0.0676299206354639	0.10007276551582	0.00487690998262171	-0.0134098771720262	0.389601890823957
ENSG00000049769.14	673	822.001	2388.001	2285	305.999	315	348.999	345	2879	2584	2098.999	2170.693	451.135	473.999	3486.981	2688.66	334.999	350	413.968	477.43	2515	2657	1302	1370.965	468.034	339.999	4262.615	3065.311	170	392	797.81	688.434	3850.733	3463.006	1818.967	1574.384	0.422889361703835	0.274859662415207	-0.907250702665231	0.0342074344574601	0.178971805735245	0.158248693107422
ENSG00000049860.14	14545.291	14696.304	30291.911	28659.247	6695.422	6773.249	15894.133	16110.523	21566.269	17794.941	9488.369	9276.388	11343.67	12445.274	29973.589	21694.274	7007.102	7725.181	16668.889	15182.151	14626.907	15990.363	12156.144	13464.345	13273.836	20803.17	17706.864	57919.206	6590.613	14889.312	9045.889	20093.051	12335.431	41756.249	6104.878	16871.774	-0.639097056438442	-1.90317651584165	-1.04189437465262	-1.32226354922579	-1.72721034284933	-1.5060140886481
ENSG00000049883.15	1850	1917	1658.998	1747	2041.001	1991	2677.001	2633	1828.999	1770	2467	2478	1799.188	1902.001	1784.999	1497.013	2242	2434	2491	2473.001	1953	2554.329	2082.999	2381.999	2116.693	2576.322	2013.469	1889.089	2583.301	3382.091	3210.12	4215.267	2205.569	2831.39	2508.64	3236.066	-0.27105570715221	-0.102058492189179	-0.25578891678972	-0.561216709003305	-0.326031183243103	-0.40727749924542
ENSG00000050030.16	0	0	0	0	6	11	7	14	6	5	0	0	2	0	2	0	15	20	66	19	26	20	0	0	0	0	0	0	5	6	6	12	0	0	0	0	0	0	-0.0139064456462796	-0.168979793271865	0	0
ENSG00000050130.18	4120.206	4467.263	4175.864	4076.002	6712.999	6609.153	6033	6190	6064.999	5011.192	4026.001	3918	3881.001	4547.001	5219.998	3869	7713.255	8349	8772.001	8052	4714.001	5160.999	3500.999	3598.779	2443.231	6150.602	3415.995	6752.128	5257.962	12935.898	5221.975	11611.139	3410.186	8820.671	2404.024	7779.06	-1.30948248619233	-1.16665715158843	-1.16313320356713	-1.31992958706614	-1.33102941637014	-1.7221518983192
ENSG00000050165.19	19948.448	21864.547	65671.522	63703.17	851.233	852.792	42	30	525.162	438.587	1	5	11456.567	11148.599	47885.964	36276.32	989.289	1037.018	83.304	74.087	603.447	721.575	0	3	14186.76	13306.539	36438.217	91292.639	957.374	1030.863	26	34	569.703	520.055	0	12	0.099555912635231	-1.52040560816868	0.0210982935481319	-0.206149638081202	0.146997742936104	-0.361684748501801
ENSG00000050327.15	1344.465	1277.499	2	8.38	62	49	263.405	263.755	1536.792	1549.031	0	0	1861.923	1837.845	6.635	14.144	85	55.894	206.336	169.806	3066.029	3738.354	0	0	2413.875	2538.44	0	15.775	37	28	343.496	293.915	1725.923	1239.16	0	0	-0.0640241134986566	-0.399868131726754	0.214833996486254	0.04194634814529	0.49031653626297	0
ENSG00000050344.9	901.392	1144.191	3128.87	3081.5	1769.612	1797.042	2004.552	2006.529	3292.759	2749.677	513.735	487.492	1418.036	1385.279	10153.154	6970.332	2797.099	3019.053	2378.679	2034.243	3952.68	4455.31	1837.013	1976.828	514.411	1330.858	910.249	4057.907	1703.768	5957.348	1111.888	2667.251	1392.523	5274.705	625.031	3016.086	-1.29450368135378	-2.28362978391671	-1.65120604718063	-1.39505308769135	-1.85864836834704	-2.23973317596659
ENSG00000050393.11	5277	5604.738	4279.001	4022	3575.006	3452	3555	3752	6826.923	5890.198	3228.002	3464.999	5295.714	5402.193	5630.107	4569.667	3950	4117	3958	3443	5488	6442.024	3622	4180	7839.698	3402.168	12691.877	4078.223	6463.303	3204.168	7829.234	3731.005	9552.284	4808.293	6780.348	2803.579	1.20152667270376	1.43012725175191	1.12906124150808	0.884593534376674	1.01132289168744	1.21572138961656
ENSG00000050405.13	11337	14624.001	14358.543	14189.338	410	374	2686.345	3036.999	2330	1998.001	29155.066	31574.597	12684.804	12781	16139	11624.453	583	616.999	3607	3222	1871	2246	20740.998	24062.847	16719.581	25068.809	16961.428	19189.572	318.001	583.069	3718.932	3107.674	2200.97	2631.43	26308.455	29444.9	-0.575683000190971	-0.373785042269479	-0.671271456002556	0.0816752021348215	-0.225126080762787	-0.208250155232733
ENSG00000050426.16	3414.863	3330	2312.001	2347.001	1367	1282.002	2216.999	2360	2261.001	2025.999	1624	1580	2627.001	2793.796	2576	1893	1520.001	1608	2496	2282.001	2689	2845.001	1356.999	1422.118	5257.681	5175.344	4212.634	3156.356	2244.246	1970	4446.202	3569.47	4410.129	4653.065	1170.25	1774.659	0.0299823441864335	0.216501386872814	0.30983950586589	0.13892558836797	-0.0486818685208279	-0.628008069343743
ENSG00000050438.17	244	403.001	415	376.999	247	237	10	12	973	786.001	905	824.001	873	758.001	359	229	299	306	58	39	871.999	1239.999	469	582	1026.647	1559.238	389.029	700.252	184.001	342.003	27	54	545.019	1098.013	352.999	874.008	-0.575786166903527	-0.947144915860279	-0.643009576638846	-0.501486787767102	-0.925075635327933	-1.25436671620625
ENSG00000050555.19	40	34	10	8	673	612	2303	2427.061	1412	1167	58	69	712	854	9	8	786	895	2512	2117	1310	1583	128	125	38	69	44	40	504.201	1584.663	2031.186	4313.011	493.44	1761	26	89	-0.463897344508565	-0.0262407806877187	-1.44352286667458	-1.24022795595624	-1.71545100808891	-0.962190683330579
ENSG00000050628.20	6	2	0	3	0	0	9	4	0	0	2	0	12	15	14	24	0	0	22	10	2	4	0	0	5	9	5	2	0	4	34	26	0	0	0	4	-0.114649609656365	0.0648387055710226	-0.111960088866052	0.0771243882506817	0	-0.130898164154203
ENSG00000050730.16	25	30	93	87	19	19	146	145	2	0	0	0	85	97	98	95	34	41	145	160	8	15	0	0	48.008	19.003	42	16	32	34	274	152	0	7	0	0	0.557434602596645	0.395826512916525	0.0169624572198926	0.537407793247462	-0.198154557006767	0
ENSG00000050748.18	4425.003	5126.706	3923	3962.609	5287.999	5139.004	7879.288	8436.022	8888.999	7543	7951.002	8375.905	4631.54	4887.633	5772.015	3818	6795.435	7301.066	9951.201	9058.999	7652.169	8786.658	6441.001	7492.143	7114.626	3769.671	8251.459	2662.865	8607.49	4710.726	17097.732	8757.185	12960.437	4167.59	12107.242	5139.469	0.91608776902416	1.41820099715416	0.990923439724048	0.785773954871309	1.65381713124874	1.1834975813851
ENSG00000050767.18	2	0	0	0	0	1	0	0	0	4	0	0	3	3	0	0	0	0	1	1	2	2	0	0	5	1	5	2	0	0	0	2	3	4	0	1	0.126250779636556	0.0648387055710226	0	-0.0582708278163906	-0.0265766922997556	-0.0338547064661077
ENSG00000050820.17	30412.533	32741.362	12485.927	11758.739	7362.001	7530.021	1380	1464	6123.999	5047.465	7539.999	7382.001	28708.982	28522.419	16373.821	11895.17	9782.034	9940.033	1869	1717.001	7700	8359.001	7587	8643.001	32741.275	24425.747	20485.146	18782.839	11223.259	11738.944	2935.529	2081.257	6986.169	7023.947	8571.247	7791.614	0.429510821146826	-0.071463067265868	0.0637289633278382	0.313472633464458	0.0202560478967548	0.0910267705991306
ENSG00000051009.11	3060.004	2968.999	1595.002	1654.999	1694	1572.53	1134	1200	2138.001	1915	1694	1518.824	2406	2351	2069	1516	1615	1759	1286	1148	1834	2201	1406	1467	3509.034	3762.543	2633.152	2818.509	2599.438	2803.613	2098.68	2011.425	3943.124	4521.609	1271.648	1779.349	-0.0920893052155174	-0.289334702200581	0.0193754443808087	-0.112060554022515	-0.16745627956404	-0.515972174205207
ENSG00000051108.15	4959	4351.999	1458.999	1418.999	3505	3274	2617	2452.999	5967.001	4753	2123	2217	2322.999	2747.001	2883	2767	3997.506	4209.001	3811.999	3563.12	3462.966	3693.999	2251	2267	12331.694	14344.731	3421.796	4041.901	5321.848	7844.383	5186.164	6353.848	10986.467	21043.428	1800.125	3435.821	-0.210014615191823	-0.430948722228384	-0.427779428268952	-0.464906091104335	-0.90661582793035	-0.961779231605665
ENSG00000051128.19	2651.454	2456.545	5452.585	5161.38	1288.771	1352.95	1690.982	1609	4831.994	4040.264	5660.889	5361.716	1762	1924.983	8713.588	5844.645	1490.845	1791	1759.989	1598	3632.809	3837.924	4979.231	5658.845	3692.468	1068.89	11634.474	4768.485	1821.753	1704.482	2217.598	1194.79	6180.861	4271.448	6700.499	3361.023	1.75562693899569	1.08212074769744	0.21890261418202	0.693902291984217	0.556127669549465	0.940655144882606
ENSG00000051180.17	1587.987	1838	2348.092	2330.002	1441.001	1500	2614.999	2711	1512.999	1223.955	1239.999	1213.999	2384.001	2423.999	3734.048	2674.226	1597	1906.001	2655	2330.124	1587	1699.396	1166.001	1385.999	2307.064	2759.646	3376.124	2692.305	1777.712	1883.787	3105.405	2523.101	2148.62	1715.87	1644.446	1361.739	-0.246766397098145	0.12747083415333	0.0440478362875822	0.121210684699776	0.344182957424387	0.219780771673796
ENSG00000051341.15	1936	2606	4435	3971	3223	2702.051	1971.029	2003	2584	2249	4640	4692	2380	2120	3894	2970.422	3591	3356	2017	1712	2512	3593	3669	4486	1505.41	2756.809	3542.358	4687.233	2927.422	3188.283	1878.012	2189.293	2570.673	2446.676	3198.152	5324.622	-0.847281517946426	-0.593094418439239	0.00556779809138952	-0.387510737858203	0.0976618268278227	-0.773403184406321
ENSG00000051382.9	3240.999	3878.001	3418.455	3398.001	3221	3127	3532	3422.001	6169	5004.447	3908.608	4186	3110	3150	3454	2643.999	4007.001	4431.001	3698.001	3357	5071	6071.199	3216.403	4098.064	3637.293	3210.4	8328.264	4690.213	5028.583	3238.079	4549.402	3375.546	7673.428	3310.88	5180.075	2942.537	0.185241506426206	0.62620383343791	0.754847592951472	0.251108163572128	1.22899873463317	0.761390147052084
ENSG00000051523.11	3	1	0	0	17275.755	17038	5423.673	5865	5378.635	4525.001	12474.048	10747.001	0	2	0	0	18932.862	20634.998	6917	6388.33	5592	5806	11402	12756	5	3	0	7	11455.741	20321.878	3949.383	5490.529	1461.746	7838.241	5126.119	19776.657	0.0621508812438774	-0.191215142121378	-0.695976424315711	-0.644261105334518	-2.35809033442955	-1.9848218846174
ENSG00000051596.10	6317.397	7542.172	4988.025	4697.653	5602.304	5482.396	4938.82	5031.061	11550.046	9429.111	14115.65	14570.427	9385.061	9635.091	7093.805	4922.341	5918.902	6617.15	6565.591	5732.206	10208.549	11095.825	13331.489	15337.191	8180.858	5381.65	9030.114	5421.695	6753.555	5849.099	7822.558	5196.301	12525.604	10036.003	17519.017	11376.595	0.607701588062949	0.535114285643105	0.333713233104991	0.410683165141275	0.346409785777709	0.575019019890123
ENSG00000051620.11	1902	2041	964.761	933	1955	2064.999	3276.001	3290	3894	3047.999	2780	2710	2168	2540	1354	899.999	2482	2531	3512	3047	2760	3049.001	2435	2863.999	4314.166	1867.526	2359.067	832.88	2252.035	1920.073	4312.216	2331.543	4521.932	2781.187	3080.457	1989.729	1.1967948236552	1.25631484266865	0.35085313261309	0.699515349945891	0.719755907339947	0.57449689734308
ENSG00000051825.15	4717.003	5533.378	4390.002	4020.002	3682	3539.001	3732.005	3972.002	4003.999	3296.001	2489.999	2699.998	5366.073	5143.882	4441.001	3425	4211.123	4411	4460.999	4234	3405.002	4393	1785	2300	7280.211	8206.155	6663.349	4978.031	4073.604	3959.972	4717.186	4513.318	5134.322	2806.713	2311.591	2405.195	-0.164356068503031	0.221814937610044	0.167638928199019	-0.111157751906229	0.888272918045102	-0.101504496121518
ENSG00000052126.15	1001	1189	1512.001	1420.012	1490.999	1352	6604.001	6497.915	2777	2452.285	573.999	669	654.904	598	1733	1174.146	1411.999	1556.001	5444.857	5163.581	2441	2797.999	395.001	478	1664.49	1687.387	1571.844	1543.763	1489.999	1348.001	6848.31	8091.332	3937.92	2612.774	584.999	415.023	-0.0119476407899048	-0.165201131196334	0.26443542272191	-0.413890239191536	0.610988613279018	0.413158672091554
ENSG00000052344.16	0	2	0	1	0	1	0	0	6	2	1	0	1	4	0	1	1	3	0	3	0	3	0	6	3	14	0	4	0	1	0	4	0	0	0	4	-0.308711533228091	-0.112347422512585	-0.0288150629888052	-0.114279168572507	0	-0.130898164154203
ENSG00000052723.12	3724.439	3771	4062.737	3804.986	1665	1736	3050	3289	4998	4329.05	5930.094	6229.241	3198.212	3569	4994	3948.143	1880	2273	3603	3653	4559	5301.406	4204	4941	3896.849	3017.924	5480.058	3049.049	2275.235	1927.149	4389.423	3997.88	6559.02	3235.177	6627.571	5010.677	0.371546782119321	0.640657245912586	0.360175481720649	-0.0408396757949694	1.03697966402711	0.354754217425295
ENSG00000052749.14	15157.8	15562.057	4505	4284	6953	7064.379	9444.811	9800.689	18977.339	16576.334	6022	6244.999	14835.001	14033.001	7403	5860	8873.852	9351.03	10595.006	9527.001	11090.407	12264.443	6446	7580	13281.517	18570.937	3003.654	4628.027	10439.258	18668.632	12299.569	14489.225	17571.173	36316.856	5954.633	8716.094	-0.474866214161302	-0.808874724381322	-0.707367727458394	-0.410918322507407	-1.01732055084371	-0.592206007114846
ENSG00000052795.13	3632	4221.611	2319	1810	637	602	1075	1018	2080	1820	911	877	3193	3016	2590.012	2033.999	704	893.017	1160	1143	1491	1972	770	798	2993.668	3015.225	3390.648	2754.351	549.053	526.006	1057.045	880.114	2248.223	1070.514	1167.002	941	-0.00285353683572254	0.10127706124708	0.175204938320134	0.0836614199187045	1.06557545425461	0.254072064245736
ENSG00000052802.13	5154.189	5969.054	3182.999	2859.001	2491	2354.999	3790.001	3742.001	9579.405	7587.063	1755.001	1604	7226	8293.016	3323.119	2476.549	2935.001	3588	4405	3807	3072.537	3348	1503	1609	3042.272	7267.737	4087.919	9316.725	1948.231	6208.321	3596.924	7276.846	3580.921	7974.934	1145.511	3340.443	-1.23725997726765	-1.37306126903969	-1.52152153187946	-1.18045273942494	-1.11688143204482	-1.55445296035784
ENSG00000052841.15	13265.235	14050.917	4370.988	3972.373	4670	4423.037	4032.999	4200.053	4960.001	4236	2870	2832	9839.083	10661	6871	5643.923	5510.999	5619.001	5089.001	4749	4525	5116.001	1951.001	2382.001	7345.126	13892.8	1495.688	3751.228	2721.799	6528.481	4038.37	7174.777	2829.264	7449.25	1359.416	3361.787	-0.908099664668723	-1.48864696050725	-1.12046413794686	-0.995569591821326	-1.35409316170499	-1.3248581046311
ENSG00000052850.8	946	984	0	0	118	114	23	34	2	0	305	380	1091	981	0	0	141	165	66	84	0	0	136	185	1321.501	1305.482	0	3	200.002	310.086	40	24	2	0	400.001	301.145	0.0242595301375568	-0.0850700797553593	-0.423043807953089	0.210673202312216	0.0605942085156307	0.323496132615684
ENSG00000053108.17	16	14	4	0	639	697	14658.447	14873.692	45	42	0	0	3	4	0	1	452	507	13103.476	11814.941	80	62	0	0	57	50	16	8	487.437	924.823	3727.101	7385.679	32	124	0	0	0.108928569083183	0.142531739532188	-0.742179989121099	-1.1511956601673	-1.09734722672758	0
ENSG00000053254.16	1953.001	2105	5209.904	4408	1305	1295.001	638	643	2884	2470.999	1637	1667	2808.998	2376.06	6459.999	5420.999	1138.999	1156.999	921.006	785.001	3393.001	4333	1740	2116.06	3515.001	2330.09	8115.36	3673.571	1759.035	1095.15	827.999	605.045	4768.217	1365.581	2629.673	1099	0.591662973384491	0.937414238345545	0.785305076821373	0.257647965177451	1.79677135764305	1.18201894369922
ENSG00000053328.9	6	4	0	0	0	0	0	3	4	3	0	0	10	2	0	1	0	0	0	0	5	7	0	0	13	5	0	0	0	0	0	4	0	0	0	0	0.22403463450521	0	0	-0.114279168572507	0	0
ENSG00000053371.13	4279.757	4824.029	2849.309	2612	2606.953	2522.191	2127.915	2124	5881.717	4851.965	5515.001	5772	5177.999	5187	3730	2592.998	2472.609	2899.001	2576	2481	4144.997	4410.652	4325.994	4857.292	10249.457	4783.991	7929.243	4256.823	3586.677	3196.275	3715.019	2109.195	8105.507	6887.392	6265.321	4222.48	1.09981403464358	0.694207747072833	0.290978576155275	0.628859298192083	0.261467356621002	0.518878017264022
ENSG00000053372.5	9945.363	11553.783	10022.998	9773.021	6638.701	6547.311	9298.741	9472	10129	7883	10227.628	10412	13672	14641	11174	7867	8942	9863	10541	9361	9537	10173.008	8933.923	10210.182	10650.289	9732.705	11465.931	7564.739	11085.484	11911.965	15469.246	11620.799	11985.898	12364.412	13726.186	11793.601	0.136859945386097	0.400889056815353	0.0249605235313473	0.235647421449208	-0.0166187449297874	0.172267374570155
ENSG00000053438.11	86	70	15	20	30	27	19	11	16	6	61	58	56	74	17	27	67	24.999	39	38	7	9	44	55	4	45.001	3	34	0	47	5	86.167	2	17	3	93.058	-0.903917893202099	-0.681141940485491	-0.962121191204025	-1.34697503679107	-0.380420032224302	-1.586119687972
ENSG00000053501.13	913.001	850.999	636	661.998	415	391	1317	1506.002	872	633.733	1193	1161.999	934	999.999	923.001	656	523	504	1306.999	1135.001	842	846	936.012	941.001	2612.29	1226.297	2379.068	1117.954	594.248	418.002	2730.783	1264.004	1284.354	1146.028	1400.994	826.369	1.07216370135138	0.864273637973005	0.580749925078174	0.909505642040944	0.185374266482521	0.687894732418267
ENSG00000053524.13	24.817	25	12.208	23.529	9	3.841	4	8.202	664.241	550.124	147.855	174.215	22	51.294	52	29	1	2.925	12.683	12	364.142	453.188	78.437	114.392	94.082	71.428	52.51	54.339	2	0	7.282	16.813	1273.905	965.179	81.963	94.486	0.265675852691528	-0.123730665846923	0.0622815578863864	-0.249281720058573	0.411049364328959	-0.168992442337142
ENSG00000053702.15	27	41	61	46	36	51	22	36	149	98	70	43	44	35	51	42	35	41	31	32	86	131	80	58	24	33	52	132.194	13	83	25	52	86	150	24	88	-0.179109074013718	-0.938298408621021	-1.05549845285785	-0.508766178580166	-0.546650954056101	-0.993281167796973
ENSG00000053747.17	34	17	19	41	2326.001	2091	1147	1121.001	1559	1515	240	262.411	42	62	134	82	3793.999	3693.193	700	714	955	1286	83.001	108	90.994	158	47	109	1824.179	5633.44	358.011	1328.317	1190.03	4199.555	30	183	-0.579882978435291	-0.809137365170449	-1.4751883105695	-1.91386061741849	-1.75186199351053	-1.66126400981466
ENSG00000053770.12	1844	2088.999	2015.005	2047	2871	2944	2750	2833	2866	2332.05	2797	2735	2280	2202	2675.001	1883	3454	3665.389	4017.999	3639.001	2569.999	2891.01	2238.033	2504	2424.342	2419.475	3752.86	2310.742	3590.619	3237.687	5092.702	3638.278	4470.336	1943.037	4022.491	2733.571	0.0101760412078109	0.493903436503406	0.274253405265248	0.305370948042735	1.21033507459735	0.504676633884995
ENSG00000053900.11	2331.999	2431.001	1398	1395	1560	1417.001	2752	2715	3603	3012	2097	2133.999	1875.001	2012	1950	1451.999	1837.001	1921	2886.001	2468	2815.609	3060.001	1640.02	2017.999	1545.938	2034.992	1808.739	1726.006	2033.287	2143.367	3496.907	3743.794	2779.649	2624.581	2231.28	2304.995	-0.379866964078574	-0.125514515086061	0.0515670823582273	-0.270695867412089	0.109086209681041	-0.0912492713989899
ENSG00000053918.18	3	0	0	0	179.999	189	1	0	41.999	48	279	242	0	3	0	0	120	102	3	6	60	49	211	264	5	0	0	0	66	79	0	0	30	14	222.962	284	0.159401362495336	0	-0.0788284840212433	0	0.344358223665254	-0.337627135098476
ENSG00000054116.12	4198.995	4102.001	5190.721	4801.329	2911	2689.868	2684	2944.001	7349.981	5986.917	5702.001	5770.999	3404.999	3760	5242.256	3865.396	3542.322	3911.006	3309.407	2974.999	6057	6255.417	4569.999	5148.047	3503.371	2474.754	8593.961	4820.282	4299.95	3514.418	5048.046	3081.624	8401.105	6536.98	6313.38	4602.977	0.501569493477937	0.632151718926823	0.414761979031473	0.528939718620936	0.387657078402066	0.406528085858493
ENSG00000054118.15	11504.478	13386.001	15505.177	14942.072	11247.393	11399.442	10886.337	10648.373	20678	17254.701	24385.971	25115.796	14122.901	12996.996	17480.006	13479.673	13844.01	14936	13771.585	12429.672	18940.188	21895.811	18184.001	21528.162	10760.606	21824.059	11635.151	19689.542	9832.07	17791.439	9703.704	13190.475	11697.491	24193.514	17177.972	25370.959	-1.0098173071291	-0.952370450091402	-0.724189956533329	-0.616197119045816	-1.01734194202632	-0.607443300409166
ENSG00000054148.18	2403.056	2283	9936.606	9641.891	7230.353	7115.245	6322.112	6594.785	2866	2351	3286.221	3116.974	2894.719	3018.471	13129.896	8543.793	8074.149	9267.855	7143.307	6840.675	3609	3644.591	3169.491	3414.744	4231.84	2173.832	24226.251	12926.157	7058.078	7016.326	11611.284	7027.488	2646.484	2544.341	3632.134	2891.155	0.954746569211646	0.707324178103107	0.136443271500082	0.545176430156689	0.0834432779209173	0.279396629455234
ENSG00000054179.12	0	4	0	0	17	6	5	0	41	37	0	0	3	0	3	0	53	45	6	1	62	74	3	0	16	0	4	7	5	32	5	3	42	66	0	0	0.458209366909183	-0.092717738491448	-0.56764666971696	0.0393684823064133	-0.329297872224637	0
ENSG00000054219.11	0	0	0	0	4	0	55	44	0	0	0	0	7	17	3	4	0	0	28	29	0	2.321	1	0	7	0	0	0	0	16	44	155	0	0	0	0	0.21853701631075	0	-0.403575340640036	-1.21839141862251	0	0
ENSG00000054267.22	2972.506	3155.214	2912.894	2471.561	3804.165	3584.983	3428.48	3553.982	4437.139	3738.188	5955.382	5975.23	3103.43	2916.222	4419.363	3774.412	4457.473	4902.837	4406.391	3965.672	3526.321	4196.855	4567.256	5271.952	2901.692	4598.41	2334.674	3160.749	3176.726	3920.998	3872.157	3860.124	3724.114	3995.945	3922.608	5265.709	-0.649094108703792	-0.621669157485177	-0.172557939655179	-0.169387321681713	-0.0725809294840403	-0.466482421960492
ENSG00000054277.14	2296.285	2174.623	1800.89	1521.004	3639.966	3666.613	4699.911	4978.274	713.98	648.736	287.474	286.556	1360.401	1299.599	3672.525	2597.216	4926.684	5306.532	12921.508	11954.164	790.456	852.684	129.449	135.873	1353.179	1068.423	2206.333	1429.301	3265.755	3302.002	10905.345	8357.689	782.817	691.621	100.955	84.167	0.33629819271439	0.417060040309208	0.111272014306364	0.206603614402281	0.19441636595585	0.147709122175492
ENSG00000054282.16	947.026	941.84	1123.823	1008.353	1302.273	1362.334	1290.547	1306.712	947.898	880.017	3103.292	3466.807	642.984	605.498	2162.961	1526.148	1587.402	1754.354	1546.621	1375.142	894.333	973.621	3245.987	3579.738	891.498	961.258	1921.857	1324.856	1388.427	1099.648	1658.622	1245.938	1555.767	1360.99	4158.819	2888.827	-0.0967494965392905	0.328923097843234	0.447957763762019	0.228410450262172	0.214204869919274	0.473735475565594
ENSG00000054356.14	58	68	6	2	12	0	15383.723	15179.003	0	0	0	0	269	253	4	3	3	2	1297	1240	3	2	0	0	947.08	956.989	18	20	0	17	11313.209	16859.642	10	0	0	0	-0.00723290304856139	-0.0921901042612898	-0.425411926060554	-0.748876081971851	0.280334062088953	0
ENSG00000054392.13	459.998	486.999	973.001	866.999	395	338	202	197	642.999	571.999	195	195	533	600	1600.001	1074.001	356	422	163	179	532	616	84	118	710.108	880.31	940.61	802.112	225	455.006	261	255.001	516.089	692.006	105	116	-0.286918603634151	0.031081991457099	-0.771515522997744	-0.118828234114238	-0.366073916909866	-0.136765815407788
ENSG00000054523.19	7612.001	8953.563	5835	5140.058	5479	5293.305	5820.303	5409.685	11066.322	9319	8291	8900.158	10092	8828.05	6206	5158	7262	7291.134	6426	5784.999	7081.773	9923	5594.047	7206	8111.342	9324.095	5145.091	4938.516	6405.709	5887.861	5987.491	5517.8	10878.988	9503.21	6804.941	8125.942	-0.192614848012578	-0.136269736747126	0.248497277154614	-0.0577618936225637	0.222200229122001	-0.300300482041821
ENSG00000054598.9	2155	2219	3927	3350.002	1193	1201	13913	14194.221	3093	2801	10921.52	10694	2918	3081.387	5264	3989	1381	1371	16788.095	15624.371	1844.025	1902	4313	5169	1965.774	1854.261	7074.891	7577.899	1734.975	1757.33	20175.917	16965.183	5342.489	4594.011	11835.444	12414.852	0.0896940327670039	-0.29378346233424	0.107416006790935	0.0737130620285784	0.243612357205354	-0.114627830581179
ENSG00000054611.14	3896.362	3826.329	2821	2463.001	1963	1827	1248	1345.999	1533	1358.001	1146	1301.999	3252	3168	3411	2320.076	2041.001	2408.001	1433.999	1270.998	1151	1306.999	951.001	1159.001	6072.418	3325.054	7078.765	3679.868	2825.472	2065.441	2981.902	1375.457	2078.907	1063.239	1268.617	811.083	0.867936542727879	0.739281500397842	0.569595153715928	0.916448891165047	0.964418868683659	0.574843842939377
ENSG00000054654.19	2403	2960.001	5341.015	2919.039	3123.999	2503.999	791	724.999	2654	2189	2346	2192	1806.001	1377	6068	4542	3559.001	2440.999	1689	1598	1711.999	2931.997	1554	2337	2414.503	8267.841	2180.498	8993.21	1727.381	3399.991	458.188	1101.163	1681.408	5251.941	1691.051	5543.38	-1.75046554304777	-2.21192115618752	-0.831647507705833	-1.3403129062906	-1.5885487649739	-1.73321659440864
ENSG00000054690.14	554.592	429.673	315.797	339.497	723.253	623.831	473.217	529.026	790.302	768.215	839.19	739.054	261.343	254.327	580.258	454.326	611.907	665.033	879.15	860.231	584.016	736.795	719.494	743.408	163.698	322.201	548.076	966.696	542.305	852.051	497.04	671.14	872.971	1177.848	394.549	714.075	-0.815193211202982	-0.945583097743329	-0.488782976909717	-0.559146807889106	-0.385999045400945	-0.833793758888767
ENSG00000054793.14	3723	3378	5531	4835	5814.062	5496.06	3702	3449	9069.545	8271	969	997	2172	1990	5826.008	5475	5507	5550	6497	5620	3379.009	4053.154	868	1055	3216.392	3196.682	5396.867	6783.091	4621.322	4646.975	3684.401	4139.168	8193.649	9122.747	551.03	811	0.0161095650156433	-0.522052025922021	0.119593154344114	-0.339554322562229	-0.126102658352552	-0.567112998217125
ENSG00000054796.13	0	0	0	0	0	0	0	0	0	0	0	0	0	0	0	0	0	0	0	0	1	0	0	0	0	0	0	0	0	0	0	0	0	0	0	5	0	0	0	0	0	-0.161847668073183
ENSG00000054803.4	0	0	0	0	0	0	0	0	0	0	0	0	0	0	0	0	0	0	1	0	0	0	0	0	2	0	0	0	0	0	0	0	0	0	0	0	0.0658885932974808	0	0	0	0	0
ENSG00000054938.16	2	0	0	0	6	15	0	0	13	6	1	0	0	6	0	2	19	22	0	0	13	15	3	6	6	0	0	0	6	0	0	0	18	28	0	0	0.18927216236908	0	0.179316174258334	0	-0.197059694007123	0
ENSG00000054965.11	5866.634	6748	1715	1611	5062.001	4429.554	1717	1486.999	7277	6076.536	5114.001	4862	4771	4401	2393.033	1839	5477	5753	2190	2116	5618	6917	3239	3961	8086.758	6714.547	1351.171	3137.805	4134.134	4308.094	1673.828	2089.726	7274.692	5736.214	3284.546	3505.461	0.274129772109801	-1.37568286516472	0.0685682884121954	-0.482920908011693	0.368268492594782	-0.13824541410992
ENSG00000054967.13	4335	4377.101	3201.605	3026.753	1257	1290.001	1367	1311.999	1798	1638.442	1493	1409.001	4175.492	4631.393	6048	4439.286	1429.753	1357	1386	1313	1948	2207	1461	1471	1873.624	1837.056	2420.543	5179.99	895	2022.515	1096.551	1564.363	1098.962	3173.654	624.226	2001.962	0.035081564928948	-1.27477557025824	-1.01103210553488	-0.662425032764567	-1.46333769829762	-1.66023807200584
ENSG00000054983.17	2999	3208.998	0	0	2637	2480.246	47913.512	47416.002	5251.001	4529	1866	1755	3624.901	4123	0	1	3081	3569.068	105169.06	96292.629	3371	3969.36	968.997	1142	1559.639	3925.034	0	0	1464	4527.438	32735.103	58917.704	2441.194	7297.195	660.368	2412.002	-1.30070597334184	0	-1.4716879710289	-1.02277484847836	-1.53365707661594	-1.84794186157139
ENSG00000055044.11	9297.001	10682.122	12921.544	12765.999	11432.921	11106.989	20678.632	21166.469	16852.122	13269.694	18491.284	18880.713	13436.976	14121	13271	9992.721	13675.071	15179.763	23329.049	20336.224	16112	17603.312	16019.098	17641.381	12619.39	18130.054	12441.432	12857.681	16949.4	21713.37	27988.459	28510.483	21043.29	25013.003	24125.13	25447.386	-0.513818547527843	-0.243278377130512	-0.227982353796921	-0.20242917708776	-0.220692035293092	-0.122847894709844
ENSG00000055070.17	12577	14339.821	11935	11038.999	10041.996	9862.114	6675.001	6720.095	17388.22	14096.413	27185.987	27930.695	31622.349	31858.824	18605.046	14094.275	13854.594	16119	11029	9609.999	19676.418	21602.559	23454.471	26635.001	24393.554	11100.477	29600.597	11168.803	14995.99	9745.682	9642.986	6446.148	17077.649	7417.305	26713.061	10562.925	1.14028393528811	1.2057235202097	0.747580473560334	0.402263840551528	1.22603034244685	1.28906217301751
ENSG00000055118.17	3	1	0	0	156	129	40	31	215	212	380	419	9	11	0	2	228	157	56	64	202	282	648	628.859	41	27	1	0	304	218	84	44	174.014	185	653.277	535	0.266604730437906	0.0252619356170687	0.513504540385994	0.409231928576677	-0.0476458973492919	0.225720764233912
ENSG00000055130.17	7954	8856.908	11852.159	11579.601	7437.989	7160.129	12837.136	12648.023	12846.741	10448	14815.405	16032.001	8790.999	8770.449	14712.065	10613.294	9401.622	10190	13855.012	12422.486	10026.999	11173.999	13333.999	16193.807	6800.327	7050.303	14846.942	12043.62	10946.241	10346.141	20247.882	15745.877	12891.539	10943.587	20183.404	17125.037	-0.0443491547234949	0.104663979656855	0.209213157238452	0.186120217851247	0.263465605614154	0.190544103184171
ENSG00000055147.19	1448.001	1609	872.999	971	1265	1342	1383.001	1427.001	2814.001	2485.998	1269.999	1343	1520	1660	1022.019	803.001	1586.476	2041	1766	1688.998	2103.988	2356.001	1052.999	1141	1938.121	2409.371	1317.038	1321.005	1748.805	1962.48	1868.416	1777.95	3375.188	2745.856	1401	1133.706	-0.300561653218344	-0.193398773642733	-0.0365695689271313	-0.101660257868682	0.320911108099532	0.25080400165023
ENSG00000055163.20	29	21	301.002	270	4482.005	4434.219	8372.999	7983.001	904	597	1229	1241.206	68	59	282	272.999	6342.813	6678.996	4035.999	3759.001	1014	1117.999	431	548	94.004	60	1217.289	690.781	6947.802	5176.277	10114.7	6261.994	1355.634	845.001	937.154	663.287	0.416619421226523	0.586499824084608	0.549078369957057	0.512283330934251	0.679927791542632	0.429191797238965
ENSG00000055208.19	2285.815	2335.338	4354	3965.474	3870.02	3662.098	2241.036	2388.999	7382.918	6067.396	5399	5751.001	2417.999	2354	4531	3658.999	4832.001	5317	2703	2339.389	7028	8644.001	4503.195	5236	5269.312	3871.34	10149.636	4744.029	6924.929	4890.7	5140.004	3542.162	18599.992	8033.128	8120.353	4117.709	0.447965634078697	0.893506288596452	0.625426911238912	0.356678162278891	1.23453923935774	0.926644916730806
ENSG00000055211.14	1273.024	1320	2278	2338	3412	3180	2557	2608	3303	2677	4152	3944	1520	1531	2870	2051	3701	4231	3126	2933.251	2899	3368	3508	4009.001	1413.331	1947.506	2331.94	3222.431	2495.188	4287.709	3062.492	3546.353	2839.55	4826.681	3164.877	6161.802	-0.4435538479051	-0.650777602018889	-0.642861053607668	-0.381776196809907	-0.727841537116762	-0.997422958077808
ENSG00000055332.19	10713.999	11817.13	10498	9568.001	11874	11686.199	11310.856	11364.002	9563.999	8116.001	15246.354	15933.105	9502.79	8701.018	11661.097	9629.293	15305.039	15433.89	12803.981	11833.612	8706.001	11209.998	10768	12892	12955.892	10989.311	12699.355	9243.475	12361.506	7987.013	14019.186	10925.483	9689.155	5813.573	17031.339	13639.707	0.244085720125891	0.260157801317275	0.755285060529183	0.182804494554465	0.760293410949311	0.273530669588354
ENSG00000055483.19	12644.229	11949.782	13031.177	12613.006	7495.001	7068.001	11037	11229.002	8931.999	7795.368	8967	9144.115	7567.626	7681	19612.56	16150.298	8676.956	9479.453	11337.409	10521.002	8696.086	10516.002	8048.001	9254.144	8802.137	7935.657	12177.157	14943.846	8752.574	9582.742	13668.7	14313.7	13087.572	12183.277	7528.671	7922.525	0.156159142015376	-0.490261889018312	-0.00191809058973025	-0.241766734155566	0.130979308850033	-0.118984983182667
ENSG00000055609.21	3643.221	4111.469	5878	3873.001	2486.999	2079.999	3562.999	3216.083	4913	4421	2527.007	2151.001	3503.21	2740.012	5533.651	5030.356	3554.999	3193.001	3725.001	3671.001	2866	4747.002	2180.999	2923	3690.27	8034.505	4696.684	7417.776	1902.282	2706.296	3850.382	4275.576	5186.157	5389.292	2422.147	4854.847	-1.10609402596978	-0.84845193713916	-0.371991830298727	-0.323139520265634	-0.0270166550277819	-1.03601034040949
ENSG00000055732.13	893	759.001	489.999	501.084	284.999	263	34	69	1116	854	625.001	583	201	236.001	350	339	216.001	250	80	63	719	850.477	425	455	412.079	1076.327	386.004	1077.961	174.999	484.127	23	123.588	1180.181	2608.01	318.319	1089.014	-1.29164861266002	-1.54563345389944	-1.1475207257187	-1.32118326935876	-1.08593320667702	-1.69057152241288
ENSG00000055813.6	5	5	20	4	3	2	3	3	69	78	7	0	12	11	33	16	27	11	22	49	68	45	2	1	56	58	63	47	5	14	23	8	52.002	67	0	0	-0.0246266976253383	0.114553128049718	-0.207949378206472	0.28523546428202	-0.187679696060596	0
ENSG00000055917.16	10919.242	12208.987	10332.091	9658.999	12845	12846.549	11686.416	11544.001	10612	9047.428	13196.021	13641.559	10710.132	10751.163	12076.498	9374.075	16244.612	17628.21	13448	12515.954	9563.002	11530	10607	12778.787	12282.88	13055.57	14509.118	10656.187	17579.581	16281.485	15105.677	12684.435	12616.914	7697.073	16066.688	12629.019	-0.0802873452491451	0.247396383393374	0.238801654730094	0.0756111459958868	0.737587355184499	0.300346650282778
ENSG00000055950.16	5530.892	5718	3864.05	3657.999	3743.763	3803.407	4616.001	4708.998	4474.067	3584.207	2780.985	2612.993	6135.142	6988.999	3835	2598.999	4381.144	4763.083	5695.999	5266.891	4540.121	4956.677	2860.989	2959.008	9956.379	7189.872	10979.432	5361.397	5478.673	6492.758	9199.656	6823.634	6891.151	5578.217	3641.758	2720.202	0.474693835729214	0.831493464540063	-0.115285226898791	0.253250241837304	0.330597485141422	0.369800096856879
ENSG00000055955.17	35.648	27.534	0	1.106	32.323	18.865	0	0	34.334	16.759	84.342	45.252	38.414	49.519	0	1.912	23.378	18.045	0	1.962	4.608	5.772	42.419	58.074	55.622	97.573	0	0	4	27.73	0	12.463	13.157	77.176	12.581	136.67	-0.507035274394875	0	-0.519025707732366	-0.329805577506316	-1.03273906335774	-1.71916445928786
ENSG00000055957.11	0	0	0	0	0	0	0	0	0	0	0	0	8	0	0	0	0	0	0	0	0	0	0	0	1	0	0	2	0	1	0	0	0	0	0	0	0.0333204095278935	-0.0572670430935958	-0.0288150629888052	0	0	0
ENSG00000056050.7	2134.587	2395.273	1962	1973	1690	1679.997	1414	1420	2767	2415	1848	1870	2406.363	2588.208	2406	1656	2108	2092	1952	1740	3118	3415	1354	1715	2708.113	2549.25	3362.433	2344.528	2417.636	2093.264	1677.317	1281.44	3085.013	2672.747	2143.778	1834.888	0.0931506710528804	0.317399575755115	0.329683546828234	0.205031500114611	0.231328827741359	0.17461417864684
ENSG00000056097.16	13444.742	14174.071	9560.992	9255	10765	10791.592	11819.001	11890	21956.063	18316.124	18851.038	19713.45	17840.593	16704.522	11749.522	9570.819	14323.928	16057	13836	12266.823	19396.558	22602.869	14506.276	17944.764	17177.57	19636.1	11668.209	9856.427	18422.464	16082.383	17303.328	13668.686	16926.048	18064.502	24215.327	21110.803	-0.185092568363476	0.046398912156727	0.323894093946263	0.163487715822486	-0.0655631587013597	0.151572627538235
ENSG00000056277.16	1256.164	1326	690.107	668	1467	1242	2313	2223	2378	2210	2880	2895	1214	1256	758	642	1749	1937	3248.046	2938	2579.811	3134.013	2326	2673	1405.495	2460.111	487	530.152	1962.734	2569.029	3284	3031.973	4642.422	5047.89	3432.072	3765.196	-0.781922388802345	-0.289161190259057	-0.254182375976176	-0.059961275046641	-0.0917377980379017	-0.177608841087167
ENSG00000056291.19	504	694	0	0	0	0	2	0	0	0	0	0	622.999	555	14	7	0	0	3	0	0	0	0	0	670.322	1272.924	0	1	0	0	0	0	0	0	0	0	-0.876422521026757	-0.0289176511486086	0	0	0	0
ENSG00000056487.16	308	314	84	53	185	135	11	26	0	0	244.999	269	220	228	87	76	222	196	54	87	0	2	226	246	578	349.001	249.355	119	328	249.008	26	30.002	0	0	205	198	0.670648725381894	0.664733283528164	0.451171991962015	-0.134505958609896	0	0.00333558266828282
ENSG00000056558.11	28	48	114	111	747	686	730.441	670	1328	1138	1000	972	73	88	633	577	1163.999	1434	258	208	4922	5655.382	2073	2175.065	168	132	511.014	310	1109.886	1203.585	562.005	851.211	2416.374	2200.322	894.532	901.012	0.275797992096449	0.462563054768065	0.0114086896239787	-0.720765986983791	0.160032324336258	-0.0539221298229333
ENSG00000056586.16	8624.108	9406	6191.667	5133.998	5336	5050.21	6126.642	6140.79	9201.001	8164.001	6136.001	6526.357	7946	7429	7136.999	6022.531	7246.477	7470	7019	6339.001	6975.105	9099.111	5140.001	6513.2	10596.934	8748.655	9220.87	5032.674	7670.409	5555.964	7817.715	5926.376	12785.139	4330.576	7806.532	5130.46	0.282708975171197	0.671499406392923	0.589756925426618	0.221775982372252	1.57950852439168	0.555733045119554
ENSG00000056736.10	106.038	170	41	32	211	182	680	556	55	38	110.062	136.081	116.085	91.183	81	75	219.797	237	257	296.979	70	73	125	104	124.078	149.157	63.039	28.114	97	228	440.208	818.384	40	36.229	90.207	181.923	-0.196198777788946	0.429630901222016	-0.834749512514171	-0.984493123166835	0.0764630878089852	-0.790937656296542
ENSG00000056972.20	1038	1133	1735.998	1566.999	705.999	666	1726	1735	807	771	740	692.001	1293	1201.999	1684	1194.999	770	845	1703	1670.435	847	937.999	289	382	2945.552	2128.465	3023.234	1771.841	1098.46	798.001	3644.597	2285.25	1409.944	1101.999	818.074	551.43	0.468124126664155	0.561123868936979	0.561227583067986	0.488496468876394	0.369685612862897	0.491506646497356
ENSG00000056998.20	481.001	483	0	0	1085	1038	3275	3358.001	201	130	0	0	320	300	0	0	1294.999	1357	4433	3945	427.001	470	0	0	620.024	326.005	0	0	1042.128	652.087	4006.831	2859.593	156	98	0	0	0.852358144479583	0	0.760934026226962	0.305844154424875	0.505524425476946	0
ENSG00000057019.16	28818.006	30609.398	39296.248	36351.148	84953.593	81833.607	17787.113	17003.454	18990.589	16279.863	4952	5260	22934.302	22515.411	41891.345	33545	106096.225	115040.214	11550	10289.779	16478.421	20012.013	4571	5341.088	9249.017	12579.322	27215.225	38830.66	95390.591	113430.292	12752.306	17270.666	17824.512	23789.169	3012.256	7651.453	-0.434490060587233	-0.708437070210168	-0.121028766973526	-0.611562804374285	-0.387381292134538	-1.37821104299398
ENSG00000057149.16	0	0	0	0	0	0	11.506	2.093	0	0	0	0	4	28	0	0	2	0	10.403	11	0	0	0	0	7	2	0	0	0	0	2.564	15	0	0	0	0	0.152980513404284	0	0	-0.322665256923894	0	0
ENSG00000057252.13	5661	6531.997	8873	8218	4689	4568.993	6907.25	6876	7792.001	6492.929	12111.13	12361.001	5430.001	5895	11902.306	9108.734	5608	5650	7644.377	6860	5276	6402	8170.678	9496.001	3807.917	9487.006	2597.07	7646.289	2727	8181.896	4921.703	10792.529	3834.992	11526.563	5497.324	22062.016	-1.29989628522329	-1.73287275931912	-1.44124428999892	-1.29943213447832	-1.54799858896294	-2.04222742036142
ENSG00000057294.16	0	0	0	0	1178	1335.148	477	449	560.001	411	2530	2677.001	5	0	0	0	1129	1136	1725	1431	696	790	509	584	0	0	2	0	1468.345	1499.122	734.304	667.027	283.365	378.589	2881.655	3120.132	0	0.0500891301956172	0.0958143639995566	-0.0349319000525727	-0.340710089441221	-0.158525251317243
ENSG00000057468.7	3	2	0	3	0	0	1	0	11	9	1	7	2	11	8	2	1	0	1	0	0	10	2	4	10	12	0	2	0	3	0	0	9	8	1	19	-0.0520087299563764	-0.0572670430935958	-0.0847740440841506	0	0.0302636581870775	-0.504376361064672
ENSG00000057593.14	0	0	0	0	9	16	0	0	0	0	0	0	0	0	0	0	34	14	3	0	2	0	3	2	4	0	0	0	10	7	0	1	0	0	0	0	0.128898992255408	0	0.0969916426518129	-0.029429590648488	0	0
ENSG00000057608.17	9081.424	10735.255	11775.129	11723	27301.404	28201.882	21946.802	22747	34313.852	27802.168	27259.475	28888.075	11262	11834.058	19696.001	14594.21	33035.362	36045.235	27060.685	24235.493	31172.619	33578.103	28497.108	32859.777	10592.355	10332.483	19503.223	12444.436	45670.982	29162.737	31705.489	21879.801	34572.078	32519.119	33648.306	26129.524	0.0431166671634138	0.449859843566895	0.774936095921756	0.358290902725082	0.116328367158218	0.318313313496393
ENSG00000057657.17	648	781	165.001	113	372	314	299	299	110	68	0	0	670	634	216	190	367	370	204	192.999	59	69	1	0	545.701	524.003	349.063	313.773	1607.527	1650.332	781.057	631.711	114	108	0	0	0.0610902093937455	-0.0371212333214452	0.0883189660539792	0.121127664347239	0.0745422132424961	0
ENSG00000057663.16	2623.998	2913	2357	2238.18	2345.446	2171.945	2524.001	2757.001	6170	5168.668	3752.983	3934.538	2577.098	3141	2831.001	1863	2532.056	2852.001	3305.999	2885	5024.603	5344.999	3470	3642.906	4068.555	3785.86	4957.282	2286.093	4118.907	3181.24	5190.541	3197.537	11256.391	6744.759	5489.543	3112.999	0.110147971759481	0.90539057862604	0.494961700402814	0.516214746483858	0.762907555269261	0.764296649432432
ENSG00000057704.13	408	402	26	41	10	14	0	0	1575	1254	87	74	232	200	138	127	43	23	0	0	1330.017	1523	17	24	236	188.017	202.001	136	18	32	0	0	3861.147	2708	61	31	0.278553015905492	0.283395245612748	-0.236207703288621	0	0.532181476605208	0.468926795115507
ENSG00000057757.10	4104.102	4452	4732	4702.219	2099	1917	4489.466	4694	4277	3769	4022	4184	5474	5691.18	6246	4490.349	2169	2531	5321.37	4666	4143	4484	3224	3519	7176.988	4271.737	7299.622	3834.391	3017.426	2570.096	8391.518	5205.602	7029.704	3936.902	4807.738	2576.388	0.750133756082489	0.724686002741787	0.354253749405705	0.508737420268511	0.856794394559802	0.843525613046468
ENSG00000057935.14	1249	1449	1636	1609.001	3534.453	3427.001	1929	1990.992	5537.999	4582.999	3891.156	4008.001	1385.001	1572	2292	1680	3880.001	4316	2356.999	2163	4985.024	5355.518	2868.001	3347	1930.542	1382.948	3426.037	1681.405	4697.621	3818.707	3206.277	2098.976	8046.181	4098.342	3907.45	2809.445	0.476154842482039	0.81192979540955	0.422898991776922	0.426562886019718	0.993131982586189	0.424362027616299
ENSG00000058056.10	3616.457	4110.31	5481.257	5065.961	2996.678	2951.38	2970.887	3060.976	4833.284	4146.974	11601.24	12140.483	3755.019	3491.295	5119.505	4061.001	3572.151	3730	3491.13	3035.442	4576.909	5343.454	7268.312	8692.046	3953.957	3216.791	7532.159	6378.944	3871.074	3217.193	3234.458	2722.816	5986.721	4076.379	12898.163	9611.906	0.301497914418346	0.0426020717461473	0.390473346205068	0.0710508158920256	0.577113356436608	0.376739695110819
ENSG00000058063.16	4059.076	4339	7206.256	6544.032	2421.999	2232	2808	2920.001	6032.999	5186.466	6960.001	7217.001	4277.999	4005.006	7268.001	5766.371	2911.001	3048	3750	3404	4018	5307	5769.201	6787.457	3889.356	4623.218	7550.794	8659.495	2035.25	2515.81	3029.586	2993.715	4788.201	5479.218	5373.293	8105.924	-0.239482780655574	-0.391902633360894	-0.173379381499139	-0.156277109756399	-0.164798010054051	-0.635098017526978
ENSG00000058085.15	242	248	267	224	3202	3231.971	524	525.002	124	94	19	24	259	301	484	380	4354	5650.4	473	388	2324.174	2695.12	85	136	170.714	238.014	399.044	318	1878	7958.644	527.012	678.02	75	133	2	32	-0.3889668206665	0.113804794262237	-1.92906686769953	-0.49657380130288	-0.541740573844468	-0.750536941874448
ENSG00000058091.17	2301.058	2722.231	4347	4152	10	3	184	149	25.315	42	1	0	1984.001	2150.999	5130.999	4356	5	1	483	419	118	129	3	1	3500.639	2064.49	6844.859	3085.255	19	2	326	165	68	53	1	0	0.757066761884899	0.94178216861247	0.447909329204244	0.658592692439941	0.217260674849032	0.0328024861395916
ENSG00000058262.10	59676.333	62905.561	50145.627	46870.349	17309.909	16924.604	24600.995	24824.974	29504.758	25256.086	45021.72	45898.374	59821.452	61171.243	56955.958	43820.406	19511.311	21229.988	31779.971	28940.513	32469.553	36001.562	39690.121	44974.703	48107.341	78236.888	24946.335	68481.005	12909.772	25843.381	18799.947	33586.273	17008.882	47955.621	16837.406	52217.943	-0.693644940321798	-1.65146471265518	-0.870235220251378	-1.01116352172081	-1.46471927670521	-1.67639724759097
ENSG00000058272.19	7440	8595.997	8897.998	8435.036	6235.001	6064.001	5884.999	5951	6957.01	5986	4932.002	5575.06	8779.378	8265.987	9543	7359.139	7627.02	7676.017	7281	6282.125	5237.003	6749	3949.006	4637.001	5908.091	11467.573	5156.618	8751.677	6028.003	8117.076	6588.477	7013.782	4933.309	5827.845	4583.839	6723.426	-0.944327703050028	-0.952320235789155	-0.298450625468465	-0.264377490009345	-0.210385235670741	-0.594107410222736
ENSG00000058335.16	495	550	33	30	15	22	0	0	0	0	0	0	316	264	20	12	23	43	0	0	5	7	262	323	686.072	479	89	17	52	16	2	4	5	0	0	2	0.489012904416427	0.936230385401366	0.698751980726787	-0.062587012927915	0.146965406565061	-0.0669331496442713
ENSG00000058404.20	0	2	9	0	15	21	19	21	7	3	444	521	8	2	8	13	11	6	16	29	27	45	305	409.001	18	11	6	4	4	13	50	18	8	30	299	245	0.177988074015936	0.0329865547654461	-0.214024249685167	0.479901366274071	-0.477287323761426	0.208318617543417
ENSG00000058453.17	976.046	861.226	535.684	601.924	875.825	787.991	216	308.909	1508.639	1400.66	2777.493	2453.67	630.076	631.066	896.087	681.011	721.333	962.094	312.002	258.431	1226.296	1510.23	2105.419	2376.992	816.067	915.551	469.322	1461.652	462	1115.236	219.002	427.903	1216.559	2384.156	1236.156	2170.306	-0.150996202903793	-1.71941324927073	-1.07027375782051	-0.975129599490168	-0.916727961419376	-0.835969096862067
ENSG00000058600.16	3172.858	3256	1897.001	1842	3192.001	3120.139	6555.243	6848.999	4110.387	3508.999	2571.999	2662	3067	3382.104	3123.999	2388	3874	4180.001	6173.001	5745	3558.286	3892.947	1977.339	2264	4021.209	2319.009	2681.974	1800.898	4318.65	3767.892	8903.357	6163.545	3984.056	3523.66	2341.237	1920.154	0.790333067850184	0.368860870154914	0.321835975003389	0.351993493152363	0.202785484593244	0.235216838945029
ENSG00000058668.15	1891.999	2101	10843.95	9287.578	2499	2255	1642	1489.001	4983	4229	6246.001	6095	1505.09	1264	14326.943	12365.001	2586	2555	1040.026	1035	3207.001	4280.659	7859	10165.067	1844.451	4273.774	4927.842	14362.92	1211	2033.166	1116.11	1850.066	3650.409	8172.937	2123.792	6477.356	-1.1862175911539	-1.72861343261505	-0.600454555038157	-0.873406154128214	-1.12468191207967	-1.63495223565457
ENSG00000058673.17	7764.353	8629.957	10081.835	8945.143	8166.266	7088.469	10575.794	12052.598	12900.011	11059.213	16203.674	16761.328	7158.768	7012.277	17721.365	13218.61	8437.82	9344.144	11328.967	10663.088	11645.917	14281.171	12026.49	14018.252	8507.565	14949.121	11233.718	15411.875	8353.234	12242.066	12084.457	16921.992	13595.452	14803.162	15543.713	19839.231	-0.802691583384052	-0.650389748164312	-0.420658184818489	-0.659486011018886	-0.0942956361001226	-0.397133470323093
ENSG00000058729.11	2812	3340.018	2428.998	2281.001	1818	1820.941	3217	3570.126	4417.999	3569.999	4223	4514.01	3586	3676.221	3039	2057.136	2402.467	2657	3813.999	3336	3599.637	4000.126	4395	5473	2242.354	3698.48	1885.04	2119.608	2682.048	4028.252	4907.077	4270.613	4258.087	4928.752	5127.571	6228.882	-0.703869046740569	-0.356564613834198	-0.451477816968843	0.0240115323957619	-0.180983086261309	-0.324316088021429
ENSG00000058799.15	1529	1481	1080.239	1015	870	860.999	683	595	1942	1656	984	1052	1483.001	1449	1094	769	889	942	594	516	1523	1732.999	887.002	949	2715.771	2457.928	2180.335	1457.869	956.796	1104.002	1269.283	890.286	2501.51	2197.796	1178.868	1444.283	0.14890217307306	0.372782875055015	-0.0742320928062701	0.319977266976277	0.210680105220141	-0.32824226747206
ENSG00000058804.12	8979.722	11276	9684.715	9278.059	7846.679	7798.515	9129	8904	10543	8642.96	17963.513	18417.94	10588	10770.15	10796	7588	9652	10337.541	10488	9300	9892.928	11614.38	13390	15001.801	4692.026	9199.939	6768.708	10837.029	9234.492	14551.878	9916.188	13874.417	5878.314	10426.872	10937.453	29069.387	-0.957586584737098	-0.870380066383678	-0.52513832818163	-0.657790676202038	-0.793825025100841	-1.4526676687329
ENSG00000058866.15	1216	1501	1561.022	1325	1241	1318	2614	2580	2	0	3	1	1501	1435	2145	1709	1669	1851	2844	2847	2	8	0	0	1011.597	747.608	2538.334	1199.12	2454.675	1567.218	4868.88	3507.066	0	0	6	0	0.422801268765801	0.858676095693662	0.757607548470062	0.293516747782734	0	0.18648082238856
ENSG00000059122.17	2756.999	2480.999	2349	2062	2803	2882.253	3267.999	3169.001	4102	3420	2473.686	2332.001	1792.098	1832	3655.999	2841.001	3345.002	3373.274	2973.001	3017.998	3839.643	4025.001	2416.178	2598	3954.118	3150.657	3120.401	3093.093	2725.874	5122.373	4041.084	4643.128	5472.025	7555.893	2128.334	2353.526	0.331125927700247	-0.18105387429093	-0.771387252057095	-0.372051003051427	-0.434163773420587	-0.187589220694396
ENSG00000059145.19	3329.99	3151.798	3838.17	3654.584	4382.759	4200.365	5177.645	5547.527	2285.681	1906.931	1684.758	1525.044	2628.933	2898.623	7979.138	5938.61	5468.853	5984.503	6713.998	6605.919	2241.736	2468.417	1621.697	1526.831	3201.312	2997.185	2691.891	3011.149	3863.142	5918.012	5520.241	7235.158	1693.745	1427.239	1003.907	1778.266	0.101111315565721	-0.351959721418542	-0.481736423810425	-0.561817724861961	0.267063510707172	-0.843521857865306
ENSG00000059377.18	7011.7	6772.001	379.001	332.001	902.999	905	144	163.999	40.999	41	2	15	4701	5164.001	637	449	713	708.999	375.999	318.999	26	60	2	4	4070.607	8499.886	573.282	683.007	439	496	225.001	162.001	52	76	0	0	-1.04693632988931	-0.414340938401468	-0.0429523414563993	0.234400809407286	-0.29683138173949	0
ENSG00000059378.13	3433.71	3423	1123.001	1083	1311.315	1322	1811	1959.599	1340	1180.001	434	399	2356.04	2478	1984	1461.999	1502	1604.999	1756.001	1538.999	1888	2067	277	225	4520.495	4353.419	1792.772	1562.031	2047.002	1902.712	3256.426	2418.965	2133.425	2286.555	285	281	0.0611970203482679	0.00189043501341857	0.228757873581801	0.248194141341081	-0.0703321764040163	-0.0223133342968189
ENSG00000059573.9	9366.771	10756.998	5564	5283.006	7599	7288.005	11783.078	12056.461	9526.159	7787.03	9976	10632.726	11500.196	11837.04	6527	4318	8873.987	9615.03	15463.504	13399.523	9052.607	9712	10011.419	11860	6315.059	11192.529	4769.479	8296.189	6759.655	12669.824	10224.508	15104.605	3919.539	12653.618	6488.123	15986.696	-0.814000831966508	-0.986976369480133	-0.773561653659184	-0.736007750074074	-1.6509716286944	-1.34123720087681
ENSG00000059588.10	2178	2187	1464	1493	2432	2278	9647.025	9537.975	4343	3868.029	2822.022	2796	1631	1742	2735	2091	2976	3184	9134.625	8288.023	2034	2822	3400	3882	1361.996	1739.674	1363.002	1812.039	2651.868	3318.918	9419.512	12673.169	2298.936	3324	2683.139	3828.937	-0.336242858647239	-0.587732883088644	-0.191833303682541	-0.601332454730159	-0.49530393288913	-0.551690747228202
ENSG00000059691.12	1619.998	1739.001	1972.034	2024.001	1046.001	1049.135	1888	1924.001	2008	1570.001	1358.001	1457.001	2037	2078.999	2283.978	1877	1258	1433.501	1935.999	1864.001	1980.999	1947	1289	1467	2781.497	2960.87	3199.121	2900.321	1389.184	1630.72	2860.69	2216.926	2263.783	2803.205	1622.152	1521.735	-0.0814839165658921	-0.0544111809931254	-0.0993388488504383	0.187814517293182	-0.275020956362058	0.044889739510344
ENSG00000059728.11	1314.999	1115	481.999	471	417	320	168.003	153	679.305	527	569	567	916	1125	663	748.007	441	371	203	233	712	827	558	668	1539.903	1842.911	748	793.011	374.942	507.179	316.058	495.104	3432.313	2479.416	401.865	848.968	-0.245430644434954	-0.263037102428634	-0.276879732035469	-0.727794474803443	0.489416464779946	-1.04670760188189
ENSG00000059758.8	5309.983	5905	2816.999	2818	2056.999	2001	2758	2606	4484.001	3615	1120	1132	5454.999	5149.394	3102	2408	2379.906	2454	2862.005	2538	4222.001	5082	967	1141	4208.535	5409.17	2601.19	2339.533	3203.089	2959.468	3990.777	3256.728	6650.639	4482.107	1181.357	1225.07	-0.351463265751045	-0.04294695633142	0.239241390968791	0.115455514630762	0.592344388170091	-0.0951144917103037
ENSG00000059769.20	1514.272	1514.436	1204.873	1117.509	1204.884	1118.204	2292.895	2193.644	1035.201	879.037	1304.307	1191.901	1551.728	1592.868	1367.494	985.558	1469.218	1360.17	2366.192	2239.269	1057.801	1130.788	1276.208	1374.914	1428.648	1429.65	946.198	1059.75	1107.772	1674.266	2085.553	2589.06	575.542	1119.511	864.533	2263.979	0.00625774852743088	-0.342215415916392	-0.45129174708834	-0.477490102263006	-0.879326429250061	-1.3907416096912
ENSG00000059804.16	2873	2717	925	920	3010.998	3101.232	12330	12403.246	24536.183	21118.501	2229	2360	2720	3119	1320	1304	1500	1591	12004.774	10114.999	9501.684	11110.227	529	642	1247.715	3694.371	1042.978	4189.155	1530.18	6549.677	5513.419	25730.446	16599.664	59049.694	733	2704.218	-1.52662847257555	-2.14342411157065	-1.93767424028713	-2.38703901204394	-1.79971749973597	-1.86856006381284
ENSG00000059915.17	61	61	7	5	36	14	13	14	48	69	43	31	43	37	7	8	28	29	5	8	165	177.999	43	37	66	71	10.292	26	60	51	17	22	37	72	20	31.095	-0.0601742433536135	-0.369150782942689	0.195606449845956	-0.149765259646278	-0.487366861303373	-0.251771016688
ENSG00000060069.18	2529.658	2570.999	2810.044	2687.001	2355.113	2427	1993	2055.001	2947	2590	4511.001	4548	2701	2695.013	3704	2659.001	2718.329	3125.999	2421.001	2302.492	2616.018	2989	4087	4399	2712.746	2273.983	4112.005	4793.767	3237.933	3382.626	3055.553	2644.345	2422.82	3274.144	3793.143	3911.475	0.257534357595937	-0.413198519904691	0.0648042811441618	0.0318072640555407	-0.399557273207328	-0.0894049150601637
ENSG00000060138.13	10315.101	10315.433	7855.562	7032.001	13899.352	13238.176	13029	13293.936	39128.121	33349.767	26447.586	26649.7	11406.554	11409.992	14387.038	10966.32	17484.023	18721.001	14587	13221.8	32478.108	34766.38	25593.165	29435.314	21143.442	8927.958	25699.087	7660.867	37379.45	19061.717	34487.612	15493.922	79851.602	53887.596	55072.217	19429.463	1.24724741405826	1.54322174285178	1.09837233081506	0.976017657366688	0.59511055792561	1.45501405674836
ENSG00000060140.9	498	561	88	76	18	9	25	59	1481	1309	3	26	581.999	715.001	127	136	25	33	45	43	1549.999	1787	2	1	277.055	572	22	5	11	10	89	114.005	1017.313	2470.011	5	12	-0.935763321546622	0.334530918057991	0.0482807106431944	-0.352521056407901	-1.21443665831303	-0.204657823631477
ENSG00000060237.19	12972.542	13773	18874.218	14537	16345.817	15000.438	10933.473	10628.249	47748.792	41872.774	29930.054	31893.056	14364	11249.001	18862.054	17270.886	22245.84	21515.022	13423.405	12260.099	29909.243	42372.195	19671.227	27373.376	20683.234	19461.084	24172.718	21601.352	21327.127	17024.108	15795.271	12961.968	51753.16	37778.038	30179.515	27955.285	0.095123358544865	-0.0344808852742462	0.452782490101149	0.108677404624394	0.481756421620851	0.0642744795224566
ENSG00000060339.14	7638.001	8436.276	7619.354	7464.998	10257.547	9719.159	13660.478	14254.561	13702.254	11458.437	13399.001	14759.081	7590.069	7832.001	9459.079	6860.545	12392.714	13257.056	16431.608	14737.001	13494.029	15703.313	11284.999	13185.021	6404.29	10518.305	6978.726	8854.785	10655.028	15048.861	18386.33	17738.704	11280.368	13281.555	12244.862	15019.896	-0.704613963204919	-0.536681435741912	-0.367935603691769	-0.124051340133633	-0.206641776777796	-0.339703263691165
ENSG00000060491.17	9763.784	10285.928	9143	9020	4216.001	4187.001	5183	5203	5099.003	4393.47	7715	7792	9917.321	10359	11475.706	7839	4392	4955	5820	5568	4994.001	5445	6198.97	6787.634	9610.439	7810.65	11113.339	13420.35	3658.556	4899.256	6584.461	6112.031	3416.026	5535.515	4814.369	5606.306	0.305102939056679	-0.466918208944219	-0.289241107518503	-0.068170874170546	-0.661006277951169	-0.263608743682608
ENSG00000060558.4	0	3	31	19	0	1	0	0	7	4	1	3	4	2	54	51	7	2	4	2	18	14	0	4	8	4	62.011	22	0	12	14	3	25	0	2	0	0.118956891641024	0.535728563194907	-0.312765664868176	0.241553660647117	0.61935682508409	0.0648756945984454
ENSG00000060566.14	0	1	0	1	2	1	0	0	2	0	1	0	2	5	0	0	2	0	0	0	0	4	14	22	19	11	0	4	4	3	0	2	0	0	0	9	0.201523756274961	-0.112347422512585	0.0372112601243995	-0.0582708278163906	0	-0.279404906733533
ENSG00000060642.11	2073.11	1938.018	1353.999	1254.999	908	759	780	871	911	703.001	612.999	741.999	1463.999	1633	1637.004	1169.042	786	876	831.999	780	915	1081.999	598	700	2306.929	3425.421	2004.442	2487.319	713.222	1209.416	660.003	1078.094	932.212	1756.392	423	1079.088	-0.554336666318754	-0.496396081137559	-0.60212782917292	-0.832469175233302	-0.853835183204292	-1.31123160060724
ENSG00000060656.20	1006	1050.48	412	305	2136	2053.095	512	485	336	321	2527	2484	1777	1768	1068	874.999	2145.001	2526.999	908	888	313	400	1040	1246	1854.309	1631.606	635.002	1282.978	1282.767	2275.409	737	719.675	336	679.865	1485.457	2109.744	0.187419272663717	-1.14277625279447	-0.679047606780035	-0.132436980694507	-0.898663443434422	-0.539131833766961
ENSG00000060688.13	5027	5352	5606.193	5254	3549	3583	3224.607	3160	6570	5321	9325	9551	6225.202	6522.72	7291	5141	4346.028	4623	4356	3875	7333.256	8168.105	6645.403	7807	4147.837	3831.536	8058.637	5962.663	5141.988	5351.898	4549.71	3738.608	4597.32	4402.222	10841.198	8695.152	0.120595040126545	0.235958326318675	0.0704421567688076	0.105811142897402	0.0897938819044377	0.270965572333769
ENSG00000060709.15	1	0	0	0	2	0	0	0	0	1	0	0	17	15	0	0	2	2	0	0	0	3	4	1	40	24	1	0	0	0	0	0	0	0	0	0	0.312459282408717	0.0252619356170687	0	0	0	0
ENSG00000060718.22	80.999	109	34064.999	33485.291	35	41	4	2	0	1	0	0	213	207	31600.26	22900.357	165	194	7	8	209	300	2	0	52	100	9568.262	72155.103	19	66	14	14	10	20	0	0	-0.585821198852339	-3.10406801328276	-0.716268293121336	-0.0376136900950654	-0.22622413030209	0
ENSG00000060749.16	7864	9643	7799.999	6553.803	7446.148	6610.998	6326	6349	18374.136	15256.376	7631.72	8164	9360.999	7466	8556.139	6853	10545	10216.385	8248	7713.08	11682.345	16416.096	6326.999	8507.35	10795.211	12615.012	8842.646	8785.658	10399.977	9903.295	8300.511	7088.231	30416.048	15892.44	11645.593	11225.211	-0.216496181456955	-0.186372100274804	0.198475145789955	0.0512909545512796	0.962564919263921	0.00693619545159052
ENSG00000060762.19	1883.002	2025	942	971.999	327	244	1144.031	1192.001	847	721.001	1249	1146	1995.001	2281	1296	963	248	292.999	1413.001	1204	715	769.001	1234	1462	2879.624	1496.997	2651.953	1115.62	138	113	1817.775	961.383	1436.947	681.607	1716.138	915	0.931674873897804	1.02036523606229	0.302235516997308	0.714681956911022	1.05295692688816	0.83241938110781
ENSG00000060971.19	2766.341	2821.292	2017.34	1992.815	2729.512	2547.026	3902.975	4028.284	2992.666	2664.648	1863.853	1890.768	2873.241	2951.584	2869.735	2040.693	2726.982	3109.595	3950.72	3639.651	2803.559	2903.834	1555.845	1816.026	4678.722	2891.183	4542.557	3789.805	2411.264	2731.336	3789.834	3326.36	2826	3843.558	1581.754	1417.724	0.693739638968028	0.0637497192717156	-0.0500887464852884	0.0118791084549299	-0.409636644361894	0.108760356129683
ENSG00000060982.15	6993.997	6857	1886	1625	136	149	2963.018	2961	24588.001	19941.001	0	2	4457.999	3974	3052	2641	919	943	3428	3318	11873.435	14072.562	90	150	12143.071	14006.977	3065.244	2172.043	973.057	700.437	3841.907	2917.212	30294.237	20484.583	21	10	-0.197903505352866	0.294093152090361	0.570122500126553	0.217735936122446	0.591551559717546	0.261109417495058
ENSG00000061273.18	6634.999	6726.222	5500.399	5135.999	5798.001	5627.999	3653.001	3798.015	3223.001	2894.189	3863.297	4093.001	6191.001	6922.951	7423	5796.016	6346.001	6857	4502.001	4385.001	4225.001	4718.851	3162	3362	5569.376	4203.462	7361.032	6171.052	6059.852	8045.341	6279.978	5230.653	3307.28	2952.854	3648.888	3211.9	0.409748678884659	0.0571246185439271	-0.278176327417908	0.0868480832058012	0.188860328952912	0.136246736044593
ENSG00000061337.15	186	219	3521.037	3417	13	1	0	0	278	311	583	649	385	380	4990.021	3724.413	6	17	3	12	485	573	193	179	232.011	206	7277.325	8707.758	0	3	6	0	228	139	365	411	0.149625086279313	-0.452692440961031	-0.0847740440841506	0.149831302834692	0.586115637580635	-0.19568404728787
ENSG00000061455.11	16	11	26	20	14	4	20	9	52	55	112.975	97	3	11	45	42	20	3	24	26	126	190	35	56.175	11	19	66	62	3	24	13	37	82.91	0	75	118	-0.197713620185472	-0.05836992589636	-0.477217043201004	-0.510650956981098	1.47416141155851	-0.480517182140886
ENSG00000061492.12	0	0	0	0	0	0	0	0	0	0	0	0	0	0	0	0	0	0	0	0	0	2	0	0	0	0	0	0	0	0	0	0	0	0	0	0	0	0	0	0	0	0
ENSG00000061656.11	559	479	65	65	119	88	191	223	220	222	96	138	387	469	137	112	89.999	85.001	178.001	159	286	297	90	85	1014.11	1062.53	70	114.005	134	161	403	421.338	377.93	516	76	128	-0.0574569820665301	-0.564793720222156	-0.102830340153267	-0.213579316242871	-0.380405087202977	-0.555793123633315
ENSG00000061676.15	16684.134	18363.341	26768	24575	23512.505	22942.936	23422.534	23134.584	30362.007	25513.578	26336.716	28417.103	19827.448	19017.725	24740	19176.756	28961.015	30494.379	28357.816	24795	23805	28189.872	21362.993	27042.758	20534.794	20516.32	35960.305	27095.719	34054.563	22097.253	35215.49	23658.02	36099.08	21403.855	36103.465	27960.228	0.00873736513810286	0.211163529995012	0.751470897614968	0.397030444190794	0.780925065699249	0.322246853771308
ENSG00000061794.13	4403.001	4926	4727.832	4244	9612	9382.242	10661.817	10799	18273.898	14617.877	13879	13637.989	4731	5165.185	5762	4197.283	11099.203	12292.31	10909.003	9742.646	14626.802	15622.901	12276.005	13724.801	5004.916	5044.557	6397.365	4306.677	14443.991	11684.704	18751.617	11937.483	21741.196	14705.026	19779.596	13575.186	-0.00389135808398233	0.37034280273997	0.433065206861803	0.473737162610131	0.590728176904158	0.495660774905206
ENSG00000061918.14	205.001	159	6	3	39	60	194	176	486	369	0	0	529	651	2	0	30	29	452	476.001	483	471	0	0	152	157.405	17	24	56	30	289	223.347	280	183	0	0	-0.0336247021547367	-0.192511199964005	0.477661392796842	0.162614242740617	0.530762532002633	0
ENSG00000061936.10	5929	5861	4161.001	4213.999	3516.017	3534.302	4847	4809.53	4798.001	4366	3955	4216	6143.999	5987.001	5216	4132.001	3989	4219.458	5367	4730.999	5003.109	5680.001	3260.001	3808	6180.019	4934.504	6259.323	5260.613	4714.246	5300.761	7533.944	6322.528	4490.921	4609.23	3539.974	3194.901	0.329596651133535	0.0534642385806876	-0.0399900563459656	0.0761956267989898	-0.00924612040710659	0.100607664213315
ENSG00000061938.21	2301.999	2253.497	3925.061	3795.001	1915.572	1797.003	1513.992	1546.002	4961.001	4338.001	6970	6358	1627.361	1834	5520.001	3992.001	1970.001	2066.999	1531.999	1642	4025	4599	5482.999	6205	1865.538	2047.144	5384.313	7753.977	1549.295	3570.155	1401.966	2451.572	4048.111	6675.003	4439.45	6543.384	-0.123843559091883	-0.717064135434401	-1.05385452755779	-0.955328331193055	-0.687064944360734	-0.60092943181782
ENSG00000061987.16	2871.999	3107	4915.896	4349.608	5047	4833.408	2676.999	2644.999	4752.999	4073.291	4291	4277.001	2845.999	2680	5211	4087	5614.743	6234.999	3429	3047	3607.001	4435.51	2797	3654.903	2931.608	5761.138	3125.952	5982.98	4682.23	6909.527	2753.048	3328.339	3587.458	5303.981	2926.894	4428.118	-0.957027652141401	-1.1193550031293	-0.428999364334107	-0.442344629529555	-0.530186172497618	-0.635783693363292
ENSG00000062038.15	14	23	0	0	14	11	3	0	5975.414	5183.493	15	14	34	51	1	0	16	27	4	0	2102.999	2248	26	34	35	19	0	1	6	21	0	1	3287.87	11922.904	5	23	0.334453977413903	-0.0289176511486086	-0.330279753211806	-0.029429590648488	-1.81576431943248	-0.471613489888596
ENSG00000062096.15	0	0	0	0	0	0	0	0	0	0	0	0	0	0	0	0	0	0	0	0	0	0	0	0	0	0	0	0	0	0	0	0	0	0	0	0	0	0	0	0	0	0
ENSG00000062194.16	6443.001	7089	5877	5818	5551	5513	6434.999	6492.014	8118	6465.055	7076.001	7514.999	7323.999	7279.603	7902.181	5659	6428.814	6797.001	7108.112	6313	6943	7854.785	6320.999	7771.942	7975.007	11200.537	9342.661	7223.61	7392.662	7159.79	8555.615	7792.72	11817.038	8457.25	9016.067	7769.723	-0.48036203986742	0.173179376506958	0.173846385749873	-0.041134241230389	0.508373850882464	0.167697768630385
ENSG00000062282.15	39	35	1008	868.001	419	363	580.001	502	1504	1329	2310	2494.903	181	139	2073	1605	540	464	362.093	303	2086	2172	1835	2104	110.077	112	1361.051	2142.728	327	484.009	232.001	217.992	1242.741	2528	1541.348	3510.118	-0.0126426494159332	-0.825631670918512	-0.390293562310372	-0.0701844910237208	-0.970042834482619	-1.21047695714333
ENSG00000062370.17	542	706.999	614	594	430	361	97	124	273	302	695	634	475	486	695.001	628	455	438	168	177	380	415	403	437	264	396	492.175	439.012	253	329	47	101.199	320	331	361	570.043	-0.509537577313048	-0.028648719468146	-0.214818371720953	-0.732343390442062	-0.0179848510195779	-0.643906776486813
ENSG00000062485.19	13791.587	16080.062	21870.499	21365.489	18777.382	17992.634	34976.617	36298.95	24588.897	20122.549	21757.762	22475.073	17030.939	16688.126	24266.408	17778.899	24111.342	25334.643	39050.825	36220.11	21173.4	23490.302	18356.333	21913.708	23762.18	21459.72	38900.246	25364.214	31807.242	22226.006	59831.836	40795.12	27485.678	22416.394	29424.237	22237.023	0.154199926597078	0.419457451275129	0.644750590645963	0.375984447377208	0.321687013954839	0.357362567055345
ENSG00000062524.16	16	19	182	235	16	6	0	0	47	32	21	10	12	4	76	44	5	5	0	0	17	31	20	9	3	12	90.024	366.006	0	5	0	1	4	48	0	33	-0.257200886285075	-1.69908257781775	-0.138643302427764	-0.029429590648488	-0.888145902321887	-0.834747785143602
ENSG00000062582.14	6333.97	6600.072	8591.316	8229.972	5063.764	4947.636	6260.975	6279.048	10856.186	9073.22	5599.214	5019.222	7291.451	8008.062	14561.263	9948.643	5760.295	6619.112	6770.044	6187.255	11114.033	11602.39	5179.964	5839.538	9443.753	3839.823	16577.349	6583.991	6918.964	4845.048	11479.636	5252.501	12292.704	8863.294	6647.885	3865.449	1.29622715883838	1.12949628222672	0.637585380503232	0.945468736107677	0.497803455853505	0.729951870444393
ENSG00000062598.18	4833	5416.696	4204	4150	2805.999	2846.093	2262.001	2244.001	3838	3443.001	2269.999	2380.999	4913.999	4467	4829	3850	3311	3402.003	2685.001	2286.999	3445.176	3833	1918.466	2299	6351.203	6757.006	6664.816	6422.61	3576.767	3444.118	3308.153	3122.62	4833.157	4244.173	2421.833	2704.63	-0.0813640935943889	-0.142263158290554	0.180880083632733	-0.0914026769163847	0.213434206684459	-0.202030352950324
ENSG00000062650.20	9699.168	10649	7430	6986	4669	4349.178	9157.617	9037	11314.955	9419.009	8431.419	8903.31	12455.863	11040.422	8720.996	6804.181	5697	6134	10387	9877.146	9802.205	11721.944	7803	9436.108	14782.177	16601.552	9247.182	7207.724	6401.701	5076.13	13395.598	10191.658	16855.989	10717.737	10042.031	8237.38	-0.159564931921426	0.161603997232476	0.459690496470447	0.217271539938916	0.679032940640633	0.238590350896412
ENSG00000062716.13	12390.041	12680.001	16274.539	18037.03	23957.808	22989.424	8456.813	8661.001	19781.998	16560.525	14480	13134.047	12152.134	15224.956	22360.39	16231.878	21904.053	23037.649	9869	8882	16614.605	19069.076	15025.999	14434	8283.85	36134.205	7296.235	54757.962	10139.924	57820.197	6271.997	24810.349	10354.003	48075.299	4867.025	35555.215	-2.11181665525126	-3.09481358236663	-2.37752394075273	-2.15034669578735	-2.18187860883103	-2.9039042349233
ENSG00000062725.10	3633.567	3790.999	4260	3784	3758	3858.999	2526.938	2660.674	5601.999	4616.199	3722	4103	3248.002	3440	4427.999	3403	4530.168	4989.04	3384	3149	4702	5530	2845.001	3451.001	4008.841	5586.284	5321.624	5097.065	3893.072	4067.073	3478.19	3245.996	6768.676	6372.339	3863.484	3775.787	-0.466993581264396	-0.133265414468921	0.064947482114647	-0.0753070376511209	0.114402880945266	-0.0128108030688505
ENSG00000062822.15	5652.001	6183	5420	5296.998	9993.037	9797.731	7859	8014.888	4771	4409.05	9470.428	9290.836	4780.798	5151.906	8695.999	6040.666	10617.08	11445.959	8590.001	7771	5914.514	6551.729	8545.999	9234.755	8680.557	8111.347	9538.662	11706.631	10979.287	17376.184	11568.482	11127.284	6143.89	8296.504	7444.975	11294.146	0.104767365848797	-0.489823040316809	-0.531688612207684	-0.119497203243969	-0.402515471187804	-0.644283813686329
ENSG00000063015.20	2	4	4	0	3	1	0	0	4	4	0	2	0	0	5	0	0	1	0	0	4	8	0	0	1	13	0	1	0	8	0	0	0	7	2	3	-0.34760344961438	-0.0289176511486086	-0.215853771582094	0	-0.198154557006767	-0.0343944367290324
ENSG00000063046.18	26941.33	29477.887	28304.72	27297.223	37593.756	37489.748	47799.909	49278.822	36388.006	29718.889	27768.585	29497.104	35050.465	33109.876	35307.979	26584.109	46354.534	50746.028	59609.88	54110.344	31943.937	36218.012	23400.773	27782.925	27622.568	21132.861	49494.919	24926.462	56727.393	36029.138	74150.461	49142.557	29146.203	20381.013	32784.329	19376.924	0.393116141715796	0.7915768583488	0.782853591336666	0.416986537857408	0.543199250511724	0.711367318489984
ENSG00000063127.16	6	3	0	0	73	73	18	13	128.658	89	120	86.001	11	9	0	0	75	47	9	9	180	181.651	83	88	3	8	0	0	104.457	159	19	53	88	73	44	209	-0.148310445557249	0	-0.348757968021479	-0.635778710845628	0.187553595637786	-1.56735754007335
ENSG00000063169.11	1513	1394.999	1857	1649	1872.999	1789	777	778	1406.205	1157	2068	2009.999	1309	1472	2292	1619	1951	1920	983.999	797	1342	1699.001	1474	1771	3153.755	2051.75	3106.727	3459.158	2695.207	3144.168	1499.009	1290.486	2159.033	2023.018	1869.132	1948.563	0.61718206864414	-0.346245789646011	-0.0919809527358018	0.0385271068501072	0.11935900501243	-0.103793560396373
ENSG00000063176.16	2222.124	2216.129	1563.424	1424.257	1402.894	1464.476	1385.868	1328.745	1613.352	1252.935	1530.377	1508.339	2059.457	2125.7	2189.811	1652.392	1436.981	1494.898	1237.542	1161.414	1259.671	1383.629	1233.558	1408.269	5273.293	2799.746	4524.543	3227.274	1962.286	2192.388	2458.059	1787.161	2544.938	1891.742	1350.132	926.548	0.910527319467095	0.28666388693615	-0.0304682920303678	0.276887012966816	0.446469123434268	0.478684215659481
ENSG00000063177.13	29810.997	30347.185	28020.61	26962.653	47594.233	46382.585	38319.202	37987.78	31513.5	26681.722	66917.046	63369.404	30961.995	34059.67	35889.768	24548.575	55960.577	59637.313	46141.875	42180.95	31246.354	31520.965	66319.953	73336.743	39801.884	23594.676	69624.332	29438.136	96596.084	75029.254	87473.908	43335.474	41455.01	31668.781	105850.34	58713.747	0.760754871229148	1.04384052394892	0.49303876265806	0.836455017322024	0.416115148685806	0.803734323920214
ENSG00000063180.9	149	130	24	9	671	576.023	200	181	954.016	819	3486.323	3184	112	110	72	44	570	691	115	120	665	653	1566	1787.02	220	174.001	149	95	710.018	638	352.805	180.01	1225.669	635	1982.109	2053.647	0.283576305978098	0.3131127415657	0.264450235178805	0.658714061927445	0.926609576666583	-0.0952114165423152
ENSG00000063241.8	1735	1565.999	1745	1507	4118.017	4083.999	2276	2339.013	2770	2405	4619	4373	1572.001	1814	2118.999	1359	5250.999	5583.127	3097	2706.999	3177	3496	3887.001	4389.983	2815.432	1293.936	5049.482	2261.22	6081.251	3952.063	6170.691	2747.432	3808.744	2669.722	5420.516	2698.269	1.10362648225221	0.947126346751775	0.7432980833996	0.978713218877393	0.532885488068484	0.949499145126295
ENSG00000063244.13	20587.283	22522.941	21898.291	21544.999	26761.199	26940.409	21053.108	21066.006	32850.223	27843.99	35678.288	35958.231	22221.118	22199.863	24069.252	17692	31964.068	36145.252	24162.041	21836.142	27345.659	29519.323	30571.213	35922.993	25333.687	21298.368	23965.257	25875.681	29053.946	33252.593	22995.877	19809.546	25301.004	37532.825	30988.825	33119.771	0.257295372625208	-0.306818449491271	-0.0658291654368153	0.0389466133421976	-0.539955828455174	-0.141834490117212
ENSG00000063245.15	13996.976	14623.02	13712.999	12359.001	17263	16477.369	9065.239	8718.209	8116	7021.369	13081.014	13476.292	15227.5	15278.993	17422.705	12018.998	18923.363	20440.009	10700.77	9844.015	9818.14	10234.999	10953.749	13006	38995.536	13710.608	34864.278	15583.521	22159.801	19439.412	14671.091	8193.353	13105.367	8820.448	14948.575	8160.326	1.51253630608408	0.962684936358984	0.317037920273774	0.661173906726479	0.596774480216551	0.823993632024537
ENSG00000063322.15	12380.487	12224.632	4341.264	3938	11232	10871.608	3429.066	3635	5255	4327.017	7105	7338.001	11443	11811.999	4962	3860	12467.003	13563.024	3999	3616	5001.752	5539.561	4420.001	5163.531	26544.123	15127.166	8962.34	5012.058	13197.845	10500.484	5117.414	3985.718	8555.852	5524.285	7155.785	4058.684	0.81693502642432	0.636590273071714	0.456802527185144	0.182352694267157	0.65477362365495	0.76586539653275
ENSG00000063438.20	8873.178	7182.686	4697.539	4261.848	610	516.49	109.999	1	4.269	29.457	504	178.658	1999.735	2251.262	6049.132	4990.717	413.272	423	92	127	284.273	77.745	391.064	445.999	6050.705	5364.362	4692.231	5130.107	616.339	604.651	124.9	173.307	292.699	21	369.028	459.631	0.179798699476778	-0.322055440706124	0.145148534221993	-0.479808541070844	2.33572046632749	-0.328607068759175
ENSG00000063515.3	0	0	0	0	0	1	4	5	0	2	3	0	0	0	4	0	0	0	1	2	0	0	0	1	0	0	1	0	0	5	5	5	0	0	2	2	0	0.0252619356170687	-0.138643302427764	-0.0155732523919755	0	-0.00205745504582588
ENSG00000063587.15	2788.286	2905.001	1013	839	1229	1240.009	2307	2209	1821	1631	1791.099	1768	2217	1874	1147	1058	1545	1482	2687	2350	1957	2469	1376.006	1630	2166.615	1640.18	1340.681	939.025	1298.212	1105.006	3021.66	2579.941	2455.498	1220.425	1954.003	1426	0.399913502167393	0.30262375583206	0.347488365080856	0.0509238304213913	1.00880521454091	0.398139900227616
ENSG00000063601.17	6957	7813.266	5733.999	5536.74	3995.001	4036	4576	4616	4006	3401.001	5218.726	5603	6156.001	6329.356	6833	5228.102	5240	5711.001	5843.88	5344.562	3773	4441	3927	4450	7217.542	6027.078	7069.788	4548.917	4641.444	3943.49	5839.264	4427.284	4912.051	3284.503	5171.155	4228.358	0.265774424664818	0.435251232988791	0.359905622054909	0.220982074193242	0.601718599778548	0.242091465713274
ENSG00000063660.9	11880.998	12033	54378.518	47206.701	18047.996	18615.266	37842	37507.001	4370	3818	6924	6906.389	11106	10845.502	45897.911	35274.054	21756.465	23754.252	42461.631	39150.942	4973.003	5227	6676	7315.001	5318.36	9990.439	21041.014	83634.965	13132.31	43198.453	32796.361	60790.108	2213.188	6356.901	2897.998	9708.5	-0.896745136667065	-2.18469612913986	-1.58573839317482	-1.06518093044887	-1.47469754377603	-1.77502998932637
ENSG00000063761.16	417.999	440	127.999	149	545	478	762.001	734	866	697.001	1228.999	1233	261.999	276	264	171	501	733	1027.999	847.999	909	1002.999	864	1069.001	703.315	710	384.999	434	537.664	823.03	1096.179	919.431	979.763	1802.762	1021.844	1621.816	-0.00583648931439029	-0.327238182882773	-0.453021468216293	0.0737424776979325	-0.822015244424032	-0.68937953657896
ENSG00000063854.13	2780.06	2682.959	1877.002	1596.031	2398.322	2372.006	2036.001	1984	2264.073	1912.001	1186.002	1149.001	1788.485	1819.004	2952.007	2047	2585.043	2970.327	1905.21	1931	1579.504	1779.013	1330.001	1576	3785.118	1939.562	3619.572	2417.333	1602.782	1672.319	2153.962	1517.386	2511.693	2748.798	771.833	690.363	0.956635367696092	0.37879321903232	0.0656307762511466	0.320114486830993	-0.100172815038661	0.108492310810608
ENSG00000063978.16	11192.001	12076	8720.999	8465	7082.999	7101.152	17036.92	17813.171	9007.908	7760.329	7447.001	8073.001	12900.999	12050.709	9278.541	6782.073	8510.693	9591.207	16075.366	14461.763	8853.001	9624.908	5706.999	6666.035	13891.128	12519.375	13414.063	8169.991	10518.501	8210.995	30219.121	21092.691	11939.744	7458.057	8494.884	5256.143	0.156947409610934	0.515901353295709	0.483624810192827	0.341879783778498	0.703527699689614	0.642362375651734
ENSG00000064012.22	2700.09	2927	2203.964	2078	3001.999	3148.033	4219.001	4515.998	3010.999	2393.001	4566	4509.999	3157.001	3215.999	2392.001	1712	3443.093	3774.001	4473	3979	3428.894	3838.034	3851.999	4342	2254.697	4201.381	1659.555	3294.157	2572.63	4983.489	4494.884	6600.68	2471.006	4169.185	3448.409	5465.153	-0.878041588973096	-1.1590097618162	-0.814186079364124	-0.723546050650362	-0.715884937780194	-0.703407524569472
ENSG00000064042.18	7673.665	8862	23544.933	21689	9057.999	8942.001	38069.649	37181.243	14	14	365	301.999	7182.002	7168	23637.611	19887.022	13653.999	13929.961	53241.988	47561.83	39	35	62	64	6800.49	8896.016	15655.677	19912.858	4979.473	6573.886	34739.231	43748.366	17	36	281	407.011	-0.377972347541149	-0.542199795855555	-0.269712252709546	-0.508126230912973	-0.364776025675945	-0.515060065450757
ENSG00000064102.15	2870.028	2919.743	2593	2700.999	3338.001	3384.886	3841	4048.001	15168.527	12573.597	12007.102	12628.858	2614.102	2864.078	3614	2519.971	4247.261	4780	4015	3791	8878.001	9677	10375.001	11542.026	2749.811	3099.793	4383.194	2974.252	5893.822	5151.93	5973.807	4484.814	15188.521	9758.129	23890.947	13274.992	-0.162985522907434	0.357389492596682	0.320133947257856	0.235118315362185	0.663887303480833	0.799727231145599
ENSG00000064115.11	4540.999	5277.001	7055	6468.597	8261	8131.953	9945.797	10026.998	13145.152	11218.704	6738.037	6946.002	4345.999	5008.063	9685.018	7357.001	9711.999	10628.174	9299.004	8076	10040.618	11384.027	4305.001	5064.999	4168.173	5147.624	7400.796	11262.095	7003.964	12699.199	8817.539	13224.806	8090.458	14288.248	3854.813	8693.598	-0.294303311523282	-0.797861325475179	-0.726002911528109	-0.757278574846119	-0.788865412036197	-1.21016135156082
ENSG00000064195.7	2	2	0	2	1	2	0	1	4	1	0	0	33	24	2	1	2	1	0	1	0	4	0	0	53.007	32	1.025	6	0	2	1	1	0	17	0	0	0.360280166818018	-0.139514153090726	-0.0570658523207683	-0.00335200721024431	-0.441014240739933	0
ENSG00000064199.7	372	445	350	354	1062	963	370	410	624	516	1160	1078	553	608	298	231	1404.131	1437.164	625.97	616	897	1029	839	930.324	1005.138	730.157	1013.446	553.198	1138.518	853.137	826.707	522.127	759.102	472	1513.749	814.109	0.446136729557716	0.631621445718812	0.51996534849822	0.451266043493448	0.661216324015489	0.816842349875754
ENSG00000064201.16	2	0	0	0	0	0	0	0	0	0	0	0	3	1	0	0	0	0	0	0	0	0	0	0	5	11	0	1	0	4	0	0	0	0	0	0	-0.169075451723936	-0.0289176511486086	-0.111960088866052	0	0	0
ENSG00000064205.11	9	4	17	11	888.001	857	161	169.001	0	0	0	0	6	26	9	14	927	971	314	393	0	0	0	0	32.464	53	56	42	938.678	2081.289	343.147	713.997	0	14	0	2	-0.34394667683752	0.104396727166472	-0.985881536359337	-1.11424919843192	-0.372350209789646	-0.0669331496442713
ENSG00000064218.5	0	0	0	0	0	1	0	0	0	0	0	0	0	3	0	0	0	0	0	0	0	0	0	0	0	0	0	0	0	6	0	0	0	0	0	0	0	0	-0.164841948145823	0	0	0
ENSG00000064225.12	180.001	206	908.002	864.001	54	59	15	17	66.999	63.999	55	57	266.231	354.999	828	616.999	48	66	12	14	92	68	23	57	160.003	198	1542.627	1946.501	67	111	21	32	83	108	72	89	-0.241627999683174	-0.516468174622299	-0.386578663449874	-0.262882930826674	-0.234809718331085	-0.229243515212654
ENSG00000064270.13	2	3	0	1	25	26	0	0	6	0	2	0	1	11	13	4	21	9	0	4	0	1	3	1	21	19	3	5	4	30	0	1	0	0	1	12	0.0482384678852624	-0.0646222882994831	-0.56078239523334	-0.029429590648488	0	-0.328882262362209
ENSG00000064300.9	101	83	61522.604	55728.104	13	32	9	12	1292	1183.153	94	62	175	192	55127.233	42202.37	6	37	8	14	811	942	74	118	1425.209	985.529	48205.662	174329.421	12	70	12	17	1209.411	4164.959	34	73	0.52070508316908	-2.05007575934691	-0.931543947493502	-0.14777240852626	-1.71762723624376	-0.617216301235806
ENSG00000064309.16	814.001	800.845	315	307.636	769.81	768.001	236	337	1663.147	1415.856	314	315.941	805.877	773.001	408	303	762	678	411	281	1133	1583.46	300	326.999	462.002	643.615	318	578.778	452	902.161	274.177	400	756.094	1732.116	212.645	491.249	-0.43637274705904	-0.942579649814031	-0.807530280281375	-0.623227618564097	-1.12046218892962	-1.10433735304658
ENSG00000064313.12	3747.144	4334.712	5240.335	4898	3957	3748.999	2785.863	2743.999	29384.999	24493.003	5705.594	6222.221	4095	3940.004	5648.636	4523	4560.376	5382	3992.862	3479	16978.319	20700.474	4239.991	5296	3680.99	5037.854	6054.6	5729.054	5052.519	5136.355	3738.384	3439.781	27342.062	20139.364	6164.144	5808.916	-0.440848392289134	-0.116041917291513	0.104092231344558	-0.0552459514084198	0.468332729223428	0.039271352611995
ENSG00000064393.16	28650.018	31711.816	17490	12209.033	14337	13837.152	10554.996	9784.586	7391	6458	1500	1258	19721.169	15605.014	16003.118	14749.941	20448.001	19915.251	13516.102	12833	6421.001	10167.816	670	965.999	27199.392	17227.982	17911.139	10145.823	14012.528	10251.086	10119.236	7551.262	10441.914	3923.011	866.001	590.007	0.664948005635242	0.620698864675137	0.577444404181876	0.244726309543697	1.42957354412464	0.478763216716312
ENSG00000064419.14	9468.686	10583.179	15235.473	14283.281	7883.88	8186.037	9411.48	9548	20444	17045	13913.284	14904.312	11059.716	10064.395	15065	12739.048	10946.999	11484.259	10680.276	10046.194	14445	16739.167	10228.408	12432	16057.863	16629.523	19689.886	15862.955	9988.049	10536.905	12394.963	10563.772	21494.313	20271.43	13311.344	12125.656	-0.0428970939655713	0.114631378719347	0.0513893130376868	0.0542457021938052	0.11242609738084	0.0882168644284898
ENSG00000064489.23	195.125	220.945	167.996	114.577	245.148	293.082	84.86	105.901	220.735	141.931	177.19	250.158	111.773	132.844	82.3	25.62	262.262	337.807	75.491	99.19	181.926	164.096	222.084	320.356	475.697	228.506	394.615	108.669	283.999	402.614	151.044	151.213	186.512	71.449	128.362	201.59	0.940693974206515	1.31655476004868	-0.328550756092986	-0.132513072856824	0.998467141562087	-0.550113471532923
ENSG00000064490.14	2015.205	2018.315	1511.628	1450.722	1586.417	1349.484	1982.993	2091.347	3426.59	2921.118	3446.303	3341.057	1475.256	1714.7	2342.92	1523.924	1706.562	1952.933	2299.097	1995.873	3093.943	3341.28	2720.838	3096.34	3147.85	2602.923	3850.717	2286.113	1906.506	1592.672	3409.816	2302.798	5027.229	4501.018	3611.512	2697.434	0.277524572549281	0.545629375065148	0.377973042413054	0.383095186426409	0.185843953570311	0.36985103840297
ENSG00000064545.15	2033.001	1912	1000.013	901	1573	1540	3259	3138	3148.147	2824.071	4502.001	4198.001	1255.001	1430.001	1670.001	1173.999	1744.999	1861.001	3165.999	2932	2155.001	2269.998	3292	3405	1647.044	2457.564	706.206	1871.294	1474.534	3561.651	2989.28	5289.888	2058.812	7581.84	1688.623	7247.766	-0.557919024003234	-1.52903131607809	-1.11973586321943	-0.986531240451684	-1.82927421841183	-2.1194475390551
ENSG00000064547.14	409.999	364	20	39	90	121	58	57	509	420	1049	857.999	214	309.004	83	59	157	149	58	60	435	452	743.999	849	181.024	347.544	32	66	58	219	62	213	134	486.008	145	1279.353	-0.795744947811995	-0.577798913191507	-1.2491559751122	-1.33873466351396	-1.53445854749178	-2.85571467513048
ENSG00000064601.21	13267.016	12940.017	25672.32	23989.232	5221.148	4906.79	12071.411	12080.135	14837.056	12444.369	14718.821	14815.539	10716.192	11160.87	27197.506	19358.173	5579.809	5971.781	12667.895	11728.427	11988.698	12912.96	13475.511	15074.944	13253.783	21931.455	15921.509	58662.121	4974.938	9621.943	6655.747	15475.717	10620.025	31027.723	6614.309	21773.495	-0.717316154372458	-2.07436452741918	-0.817172384513144	-1.38615378388679	-1.51448702357111	-1.75832454186373
ENSG00000064607.17	9331.012	9014.056	7498.201	7693.027	6023.043	5418.229	6353.001	6565.693	14337.087	12665.246	17818.028	17130	6259	7246.122	9014.066	6858.115	6111.934	6297.245	6688.001	6217.001	10069.074	12757.92	16361.689	17398.044	4620.293	9319.761	6662.31	12442.474	3653.513	8291.159	4724.201	10508.551	6998.133	13645.129	5919.859	18307.489	-0.998193119760884	-1.0915062493235	-1.04429401244087	-1.31956035663819	-0.930609464577977	-1.66763538879149
ENSG00000064651.14	4241.01	4667.022	5526.997	5196	14446.034	13268	4407	4439.999	6345.001	5524	3246	3521	5110.516	4609	7064.999	5553.513	10836	11013.176	9968.426	9236	3785	4767.001	3264.075	3940	2812.517	5443.36	3156.556	10159.119	6105.417	9297.688	4108.031	5734.781	3828.259	6030.557	2661.072	5777.681	-0.934747069825335	-1.86452331381752	-0.474977024978629	-0.650459214687407	-0.621294984716905	-1.15165695662097
ENSG00000064652.11	998	1160.999	8182.508	8175.998	1292.999	1379.001	922.999	869	3640	3038	1091.001	1165.999	738	883.999	9093.902	7072.868	1588	1694	1120.001	882	2711.943	2825	1107	1251	1669.393	889.221	16156.981	5478.95	2179.901	1250.08	1609	859.273	7032.617	2208.41	1608.029	781	0.884525123091609	1.35546634192454	0.904639630622207	0.69792374397669	1.67802946819575	0.958540077787602
ENSG00000064655.19	329	409	0	0	450	492	42	60	126	72	498	456	189	181	12	6	539.999	643	58	45	217	226	113	143	411.107	216	0	1	789.477	553.009	136	30	87.421	37	375.027	247	0.816781398689496	-0.0289176511486086	0.599106973073162	1.10491061986918	0.693117515301189	0.487533495041347
ENSG00000064666.15	12641.91	15197.013	9652.001	8872.07	10091.548	9231.765	6357.025	6123.001	8435.999	7086	20936.561	21241.967	15648.001	15817.552	9775.011	6834.001	12404.976	13264.06	8225.413	7297.001	9861	10192.999	15669.485	18776.007	16054.686	7765.668	11926.624	6601.365	13103.831	7908.579	8580.658	4810.527	7043.09	4201.166	27343.044	14652.913	1.05114016482662	0.652608309207478	0.853269846002409	0.653463691096784	0.766875189108763	0.852058715992301
ENSG00000064687.13	1412	1258	175	194	1537	1525.001	2660	2760.001	1370.999	1252.001	2879.001	2577.999	922.569	1063.001	398	322	1512	1411.999	2127.999	1823.999	1075	1329.999	1972	2096	826.25	1972.078	242.007	1155.056	569	1838.029	1221	4459.621	703	2640	455.097	3663.758	-1.20588347930865	-2.20881765095696	-1.49065011566036	-1.99724235844736	-1.81387467894322	-2.93999592134488
ENSG00000064692.20	26	36	9	12	0	0	0	0	5	5	0	0	33	49	17	15	0	2	0	2	10	10	0	0	65	87	34	14.001	0	0	0	0	11	6	0	0	-0.262940207527403	0.318554991397727	0	0	0.134130343175164	0
ENSG00000064703.13	2025.001	2411.837	4389	4097.755	1542	1694.336	2054	1877.019	3008.078	2535	4927.001	4789.288	2227.998	2365.104	4826.432	3721.065	1875	2145.801	2388.145	2097.883	2811	3192	3540.001	4308.66	1551.009	2253.51	3236.809	3981.585	2120.282	2947.405	2618.451	2754.785	2612.116	2849.198	4640.676	5649.911	-0.51952099661559	-0.488361655341436	-0.339925085861995	-0.24466062006351	-0.0955155454411436	-0.327231858090845
ENSG00000064726.10	17723.814	18867.685	6925	6653	9779.204	9286.277	8738.499	9328.7	10529.999	8322.927	8417	8406.573	18602.996	19163.449	8841.077	6590.803	11855.89	12882	9600	8919.998	9190.146	9886.033	6547.136	8214	26364.219	17167.467	13300.943	6195.041	14666.655	9015.668	14404.209	8039.116	16405.26	6645.494	12689.89	6081.33	0.625090525672426	0.900194716478485	0.827378940857294	0.662041852524911	1.32569226790357	1.01011953320728
ENSG00000064763.11	177.116	174.068	1185.024	1223.007	93	66	68	85	214	164	795.001	969.016	300.001	343.222	1628.12	1333.488	66	115	75	77.749	416.005	427.181	886.188	1042.001	524.018	471.065	1898.09	1521.393	25	125	84.768	115	238.004	214	933.006	822.763	0.148330856674998	0.118643889220667	-1.18267269945176	-0.404414273134287	0.150199088100951	0.129025898727082
ENSG00000064787.13	15	22	5	5	606	579	0	0	14	21	84	69	52	60	8	5	612	680	0	5	23	17	154	126	62	73.001	4	4	49	95	0	1	19	4	4	71	-0.139313059699272	-0.0138500188826547	-0.487085139169094	-0.029429590648488	0.376599962019442	-1.29839777517319
ENSG00000064835.12	0	0	0	0	5	5	0	2	0	0	0	0	0	0	0	0	7	8	0	2	0	0	0	0	0	0	0	0	7	0	1	1	2	0	0	0	0	0	0.207149296013041	-0.00335200721024431	0.0605942085156307	0
ENSG00000064886.14	1	1	415.998	337	2	0	23	27.999	111	60	0	0	1	5	512	341.001	3	0	21	28	134	160	11	11	8	3	2091.055	1013.862	0	0	35	14	206	115	0	0	0.149969538985772	0.817465286938089	0	0.3465721353999	0.664335078144485	0
ENSG00000064932.16	10725.904	9751.99	8204	7738	7250.44	7058.034	9155.308	9473.675	3982	3771	8362.267	8179	8793.153	8957	11794.001	8942	8307	9439	9711.203	8930	4696	5324.999	8283.145	8845	11928.639	8509.981	13931.401	13353.937	10383.422	16172.508	14967.222	15726.936	7441.681	5895.396	6768.046	9341.329	0.492550817937913	-0.135219146538642	-0.50858813558203	-0.246739319801981	0.361635067808486	-0.508218395310099
ENSG00000064933.18	692.843	743.999	1988.444	1959.076	1974.047	1953.946	2754.197	2987.999	2957.999	2222.247	2622.038	2728.001	984.302	1140	2116.938	1546.001	2579.885	2593.575	3231.999	2895.999	2280.06	2565.998	2231	2419.02	490.186	634.299	1772.421	2353.2	2483.027	3076.188	2901.551	3110.45	2579.259	2913.101	2256.675	3011.921	-0.338284777028094	-0.590329869337957	-0.177199257426027	-0.271764940333818	-0.144935912063517	-0.455063982306705
ENSG00000064961.19	4636.999	4675.28	26095.768	25360.533	3391.001	3247.999	10183.027	10163	7267.008	6248.959	11830.639	11042.367	3560.001	3605.002	34052.443	24247.203	3470.004	3613	8711.001	8141.978	8721	9476.455	8326.064	9512.999	7126.493	3604.749	71842.432	42760.686	4500.871	4798.516	25606.09	16213.314	9907.551	7401.618	8476.997	8647.237	0.982272991665758	0.551203354607118	0.0360513145912558	0.48194363420548	0.446396273148592	-0.0743934529382884
ENSG00000064989.13	71	51	2	0	33	14	27	35	2444	2015.004	4	5	7	8	1	10	37	42	136	75	2567	3113	0	3	134.999	345.839	6	8	14	13	32	39	2196.622	4972.898	0	17	-1.12155138368805	-0.0712405530427841	0.0522458444884327	-0.187705658667551	-1.13405332812968	-0.48917759305034
ENSG00000064995.18	2956	3296.001	2262	2259.999	1474.999	1298	1970	2122	2451	2021	3679.197	3721.22	3171.999	3378.192	3546	2345.681	1525	1788	2379.009	2214	2308	2419	2928	3137.999	2850.12	2771.796	4402.215	2242.962	1660.537	1484.855	3226.508	2283.67	3069.784	2049.992	3939.133	2422.171	0.0469420286696769	0.763015602321728	0.281615609864427	0.316455640527656	0.599361270770745	0.646466615133495
ENSG00000064999.15	3744.037	3624.257	2012	1845	1624	1570.057	1700	1606.999	3338	2912	2679	2781	3383	3253.098	2374	1949	1967.469	2044	2186	1804	2191.147	2855	2153	2382	4992.042	4797.549	2468.12	2912.526	1653.003	1491	2128.705	1879.709	2864.277	3288.014	1824.923	1910.578	0.0642264659766418	-0.427220569227829	0.269463713843623	0.00324437464077043	-0.168289419008623	-0.109737357598782
ENSG00000065000.19	21002.394	21099.626	16532.917	15676.046	11029.132	11563.933	17797.607	17693.326	37965.559	32036.925	30450.491	30598.382	19282.999	18003.289	15614.035	12694.355	13911.373	14633	20400.878	18088.664	27431.399	31374.215	23648.426	27372.962	31689.239	18342.543	28001.852	22630.148	16120.718	13662.042	27872.559	19835.07	52259.353	32530.914	31046.81	21862.578	0.794823880781011	0.110225867752818	0.366372576542458	0.31396323320056	0.711230108119578	0.459144758266321
ENSG00000065029.15	2512	2346	1287.001	1224.999	1154	990.005	1664.001	1793.999	2058	1742.996	1936.001	1752	1611.631	1707.999	1695	1416.01	1056.001	1100	1738	1690	2878.999	3182.65	1255	1446	5312.532	3078.102	4404.464	2386.375	973.455	978.11	2926.968	2086.759	3876.099	3008.738	1238.105	1253	0.78636765363453	0.676196799955887	0.116270581064145	0.305614257103441	0.388250546674501	-0.0612282730285925
ENSG00000065054.14	11164.636	12118.172	1922.998	1941	3278.325	3277	1412	1410	281.999	211	1244.999	1338.572	16119	16643.924	4265.999	2737.999	3079.35	3119	1560.001	1450	309	310	1426.001	1673.999	10607.722	4662.753	5069.401	2301.327	3258.664	2422.816	2559.763	1248.323	275.999	189	1829.017	836.566	1.18587716609348	0.927916311303666	0.547113109498449	0.835436930810212	0.475914751666122	1.04547297731575
ENSG00000065057.9	1284	1412	769.999	708	1744.001	1708.999	1767.999	1613.001	1145	958.001	1219	1161	1127	1203	1671	993.482	2006.257	2430.999	1699	1577	933.999	1014.001	1103	1290	1067.088	721.103	1397.774	960.293	2374.245	1899.295	2780.377	1443.644	1180.395	1239	1091.27	893.324	0.545991304812538	0.329685883491517	0.44092654880061	0.749903095107788	-0.0401698965486368	0.232581690565104
ENSG00000065060.17	6351.422	6211	1753	1342	2844	2861.123	3304	3414	6597	5880.419	5307	5362	3488	3246	2406	2444	3264	3483	3895	3592	3967	5512.003	4131.285	5358	16866.373	16740.555	2072.013	1780.24	3845.666	2958.708	3520.467	3345.022	11367.615	8812.322	6210.885	5346.324	0.0182130317353275	0.0215492371232848	0.500007194680741	-0.100871125736068	0.393650550411691	0.168917030317679
ENSG00000065135.12	7831.479	9282.015	12058.066	12093	7980.3	7861.049	6661	6679.007	16272.351	13131	14759	15359	10092.739	10336	13997.089	9688.393	9891	10699.331	8331	7565	12074	13192	11733.982	13599.607	9268.682	9349.498	16883.526	11869.456	11955.522	9941.133	11525.252	8027.677	17241.59	13202.458	19647.946	16515.138	-0.00504431408861361	0.310382034305822	0.393282664975198	0.343757485591826	0.411968899370119	0.20402499241214
ENSG00000065150.21	20913.806	23997.193	17154.576	16600.692	17511.35	17823.962	27097.769	27347.281	24745.094	20175.999	28856.04	31308.849	25883.987	25872.999	31951.757	25049.597	23980.284	25963.33	31197.049	28224.653	23539.557	27053.657	25387.613	30622.001	21383.35	25638.354	21583.656	14781.474	33095.779	26649.611	46770.563	34513.049	24727.762	24642.13	40804.479	34061.008	-0.253892721955464	0.348296739174679	0.440629830354501	0.261983406365459	0.0331141593526247	0.214280808792747
ENSG00000065154.12	8654.039	9410	10323	9960	5171.435	5125.033	6523.995	6736.158	14425.269	11262.102	15088.84	15787.842	10189.568	10372.121	7705.28	5212	5880	6683.013	7740	6904.93	10825.412	11465	13692.2	16300.809	6635.804	11769.923	13446.109	14153.956	6389.077	9909.515	8264.036	9020.52	10628.232	14807.714	16176.389	21224.67	-0.81529307948411	-0.269799706318215	-0.501401513320278	-0.300703129099977	-0.448584339232469	-0.436918971347394
ENSG00000065183.16	7757.998	9097	7307.424	7020.009	5068.987	5051.212	7095	7282	13307.35	10807.01	10941.992	11724.028	9611	9338	8052	6144.088	6782.467	7418	8580	7862	10240.571	11992.228	8408.059	10275	8286.806	13311.654	5068.155	6720.578	6776.843	10008.715	8418.131	8937.577	11173.139	17795.518	11342.32	14901.379	-0.673567685029333	-0.598481984256478	-0.431276670698378	-0.260968559736572	-0.641148295268193	-0.43836095205094
ENSG00000065243.20	8780	9782.179	8081.994	7844.999	5157	5179.01	5088	5067.001	10366.684	8468.017	11274.921	11700.999	10073	10251	8321.01	6439.001	6196	6776.43	5503	5040.001	8413.124	10718	8251.169	10104	7616.6	12195.429	6308.646	8706.902	4904.155	6890.67	5548.726	5753.178	9330.603	9241.63	7896.906	11653.867	-0.66866055372057	-0.656920327072922	-0.358902223320599	-0.22627348691175	0.0417837376932377	-0.604810914260893
ENSG00000065268.11	3781.015	4207	3532.184	3314.999	3569.001	3578	4305	4250.994	7415.127	5896.157	6989.999	6773	4254.001	4265.999	5254.696	3908.35	4023.068	4614	4946	4331	7326.001	7906	6121.999	7206	7099.062	3744.375	7716.201	5400.68	4817.829	5232.892	7855.794	4759.12	10360.201	11963.381	7240.2	5605.428	0.922550893310901	0.315342696133726	0.00948827755032333	0.542321908314543	-0.178644573063849	0.320965109711358
ENSG00000065308.5	21370.773	25278.396	32808.621	29718.031	6298.517	6212.995	2136.999	2188	4791	4575.027	5681	5658.004	23043.996	22548.015	25308.918	21383.842	7306	7962	3884.484	3644	5407	6741.998	4109.858	4677	14386.073	13152.611	17764.043	24673.974	5571.365	6450.879	2056.095	2899.603	4335.169	4392.554	3376.952	6262.245	0.136355221800955	-0.669143632835453	-0.0820131692993451	-0.658065462060103	0.00910261256786971	-0.928249709685989
ENSG00000065320.9	22	13	5754.024	5563	70	98	455	557	2697	2572.074	1250	1279	107	141	11766.844	8031	159	169	441	395	3623	4418	1153	1207	25	56	1300.05	6111.134	53	171	209.005	436.068	1369.983	4146	344.104	996.254	-0.53900668427459	-2.37981201005752	-1.03664511704866	-1.05330117682331	-1.53755676930155	-1.46780765838587
ENSG00000065325.13	712.001	678	0	2	1495	1518	21156.756	21220.907	0	0	0	1	2196.044	2215	2	0	2613.428	2940	26004	23709	1	2	0	0	3745.691	3964.182	0	0	378	499	18487.578	20734.536	0	0	0	0	-0.0735154374410527	0	-0.245069104362075	-0.340718529584059	0	0
ENSG00000065328.17	2297	2798.685	3411	3304	6733	6711.994	5721	5797.039	5968	4837	4334	4659.999	4518.013	4305.906	7039	5539.713	7865	8586.117	7555	6864.014	6560	7470	4586.001	5447	1307.568	2168.066	2630.719	3639.423	6991.057	11247.864	5503.955	6619.478	2923.834	3979.515	4851.695	6840.932	-0.703946738185747	-0.653802545825451	-0.554284018164026	-0.438624917204597	-0.41086824621625	-0.537765641390811
ENSG00000065357.20	566	524	1273.999	1270.001	1013.999	1037	1012	1120.999	207	173	339	318	439.999	495.002	2186.001	1677.998	607.001	608	605	537	230.999	203.001	94	146.999	445.04	754.179	1570.966	2162.689	823.998	1120.262	1803.484	1983.682	131.001	230	117	193.999	-0.701078466820668	-0.639496906150683	-0.299515633505087	-0.305194875306287	-0.615702656578443	-0.603148745261443
ENSG00000065361.17	52	43	5339.001	4795	425	390.022	52	58	126	84	321.999	283.001	32.019	47	6029.001	5078.542	527	472	92	61	79	104	144.007	185	78	117	7992.089	29471.965	164	455.015	45	71.001	51	99	73	318.291	-0.398192139645574	-2.0717501077936	-1.1404754649214	-0.435977839344718	-0.557841797377509	-1.67558601542311
ENSG00000065371.17	2	3	448.668	438.445	1	0	0	0	0	0	0	0	5.306	1	356.615	237.099	0	1	0	0	1	0	0	0	10	0	1604.071	1051.941	0	0	0	0	4	0	0	0	0.302929922947466	0.395706969692118	0	0	0.118745670070956	0
ENSG00000065413.20	583	625	1642.256	1480.001	742.999	663	1704	1733	571	546	481	446	424	436	1641.001	1198.631	691	739	2126.001	1796	423.001	567.999	328.001	332.999	307.008	494	1518.409	2517.35	486	617.002	1899.027	2100.276	489.164	609	393	477.001	-0.610960861243559	-0.901386683807978	-0.198332803160581	-0.313348658865786	-0.265054959425648	-0.296213848422153
ENSG00000065427.15	47400.244	53931.396	20682.045	19620	14025.001	14458.387	18884	19320.196	21112.966	17306.777	25889.95	26634.205	50840.431	51309.63	24455.149	18236.005	17784	20314.728	20639.28	18363.497	20191.898	21436.999	20778.789	24448.3	69022.083	46373.837	31403.714	17977.526	25948.208	18537.64	29153.647	19887.597	24070.508	22133.421	35593.226	27125.694	0.580760585191033	0.606562083237319	0.612646304423043	0.374863501627429	0.148908861909218	0.345386446385547
ENSG00000065457.11	13616.944	15484.188	6489.673	6175.921	3757	3535	3089.018	3025.001	4711.001	4110.001	3756	3938	12272.77	11882	7858.998	6312.324	3814	4169	3381.001	3085.991	4403	5278	2465.026	3120.371	24549.809	20208.106	12013.621	8162.075	4034.642	3082.414	3278.662	2640.707	6129.802	4447.4	3764.98	2954.727	0.287679682918838	0.358922834728808	0.510287891439123	0.133699818309497	0.486641803034503	0.299685924496439
ENSG00000065485.20	382	432.775	429	398	1481	1454	1454	1286.556	2119	1842	4380	4439.999	544.049	644	628	461	1651.302	1799	1734	1723	2468	2593	3605.999	4093.792	274.988	491.027	278.065	827.665	1086.11	2624.975	852.394	2023.312	917.008	3670.142	1270.925	4624.068	-0.741450595001902	-1.58672378599937	-1.11232290384385	-1.36752593883289	-1.91967650036367	-1.87390931597708
ENSG00000065491.8	1476.38	1499.113	1039.823	1029.95	944.16	871	621.892	744	1865.887	1433.969	1592.959	1578.939	1060.394	1259.919	1078.805	930.976	1031.956	1155.968	806.604	694.013	1880.625	2043.8	1126.891	1336.843	2001.173	1071.228	1949.64	891.208	1307.198	950.567	1041	698.469	2982.192	1560.191	1795.057	774	0.882760831114516	0.896030891072282	0.564271054374898	0.376712456107622	0.941896900781767	1.12563470566801
ENSG00000065518.8	3309	3866.999	4911.999	4866.857	6405.615	6065.045	7042	7513.95	7758.001	5805.054	5709.017	5841.034	3753	4129.653	5364	3702	6996.999	7528.107	7173	6588	8838.959	9184.146	5032.917	5547	4832.469	2979.324	11715.705	5468.225	5683.424	4989.208	9636.489	5755.446	5905.188	5357.484	6133.178	4124.585	0.697270303983918	0.896462319052296	0.313952265875935	0.563513605197679	0.167199596668085	0.521842137316116
ENSG00000065526.12	7862.191	8965.946	8127.999	5914.001	7139.969	6462.001	5741.023	5465	6849.382	6367.953	9246	8531	8059	6590.002	8056.001	7361.999	10015.07	9033	6743	6218	5240	8779.589	6195	7943.148	5341.398	10300.061	4135.393	7673.114	5124.325	8299.304	4469.491	7282.47	2972.773	6564.597	4164.358	10877.359	-0.934405801563905	-1.07824768938559	-0.562708820291205	-0.872447818557252	-1.10268397127681	-1.42183076032108
ENSG00000065534.19	48695.908	52102.1	4606.128	3810	6818	7333.999	32	47	1467.999	1390	49	62	46521.344	40895.839	2827	2146	9892.001	10306.994	50	35.999	1042.001	1396	163	131	47808.281	62806.689	9128.411	6357.247	8198.581	7546.613	46	63.001	1133.009	2088.736	38	151	-0.385897456893087	0.322896820569119	0.246858538307985	-0.321651875097492	-0.828588988053276	-1.29097514330192
ENSG00000065548.18	7080.001	7673	9789.126	9686	8292	8210.392	13772.001	13998.615	13884	11076.94	12474.013	12659.157	9856.495	11515.001	9508.485	6656	10576	11948.639	14123.773	12779.016	12259.92	13351	12067.446	13226.924	10221.64	9377.553	16706.465	9594.273	15124.518	10474.88	22749.25	14823.258	19535.047	13032.78	18522.435	12154.509	0.131225066988361	0.60081477365059	0.656265581489658	0.440575472796711	0.610278233562942	0.56009526267725
ENSG00000065559.15	4154	4464.301	2516.933	2294	5291	5169.975	3789	3868	4580	3710	4479	5062.999	3894	3985	2661	2151.001	6356.469	6906.001	4322.066	3887	3514	3787.999	3477	4163.25	3406.701	2545.134	4725.623	1938.463	8879.717	6009.313	7618.974	4416.92	6092.427	2238.219	8158.105	3816.36	0.421920409291506	1.0696538064185	0.687612164176301	0.604998743611449	1.45351230341202	1.04179268597071
ENSG00000065600.13	1184	1242	1883	1755	1244	1240	1957	2078.294	1703	1354	1466	1601	880	1110	2665	2045	1569	1689	2086	1878	1462	1483	1274	1309	588	1170.011	732.847	1694.57	1271.298	3074.235	1681.182	2737.026	1145.074	2681.504	839.232	3053.264	-0.935907338866483	-1.34025267088192	-1.11764715442813	-0.858328173325441	-1.16720533376541	-1.85617614937849
ENSG00000065609.14	0	0	1	0	4	4	1	14	0	0	0	0	1	0	0	0	35	56	4	5	0	0	0	0	0	0	0	0	6	1	29	7	2	0	0	0	0	0	0.150501111269529	0.418135010335928	0.0605942085156307	0
ENSG00000065613.15	9065	9653	7077.027	6346	9238.332	8435.849	11076.428	10908.228	12381.915	10367.338	8873.996	9213.001	8979.113	7798	7368	5954	10550	10699.033	12312.526	10751.044	10246.121	12659	9972	12679.139	9522.561	9866.233	8266.572	8012.903	12222.501	9885.152	14396.383	11554.602	14443.508	9962.116	10480.171	9417.802	-0.0435000165647752	-0.150873898355868	0.43313261550732	0.140537908701573	0.561850403883828	0.107656735861403
ENSG00000065615.14	1747	1963	3448	3139	2253	2168	2357	2532	4077	3472	2537	2372	2110	2354	4050	3016	2502	2694.043	2007	2049	4191	4740	2111	2229	3384.056	1965.587	7956.819	3602.082	3525.454	1993.304	5242.1	2549.929	7128.196	2842	3465.623	1567.272	0.778146225952488	0.937122371798042	0.934446626648068	0.851363576253015	1.34027332104022	1.07851179150765
ENSG00000065618.21	28	60	77	23	119	119	8	14	101	118	2225	2194	154	189	67	62	86	143	6	0	791	829	11753.01	13324.551	87	113	2	18	96	168	3	12	79	133	1229.007	1938.234	-0.258000911317232	-0.398215168958948	-0.493547812577555	-0.241951224247567	-0.495056876400549	-0.684180501704068
ENSG00000065621.15	119	71	15	19	34	19	3132.999	3244	1313	1011.002	20	13	50	82	10	13	32	72	2060	1749.111	1364.971	1451	14	18	123	113.005	7	5	87	107	4468.434	3704.721	2034.145	1654.069	10	4	0.0951075337061584	0.0290755537801279	-0.11379739248226	0.0930855184659647	0.318386747989807	0.167729719425876
ENSG00000065665.21	252	279	510	495.07	903.999	796.001	407.37	471	1455	1343.999	1346.886	1160	244.999	267.793	795.999	595	911.104	1020.198	508.601	506.903	1236	1224.275	1195.463	1278	281.872	455.133	464.035	1030.499	867.77	1789.158	441.002	1041.71	746.004	1821.018	976.239	2378.55	-0.610154692188374	-1.24932930896436	-0.881050948763612	-1.31286813442478	-1.20903824062159	-1.29330744729885
ENSG00000065675.15	183	144	0	1	579	619	0	3	270	278	0	4	173	144	0	0	723	802	22	11	272	377	7	6	192.016	135	0	0	774.001	805	26	13	244	183	5	0	0.406934794454683	0	0.0680619089771186	0.217517077361274	0.362286259507288	0.157026924870324
ENSG00000065717.15	84	88	71	42	453.999	456.022	53	48	1946	1679.186	3719.999	3425	71	62	507.999	313.999	474	597.999	151	158	1685	1789.001	2628.001	3126.117	105	53	209.088	105	390.06	328.004	54	29	3341.307	1157.837	2987.11	1981.706	0.629671833461377	0.586380699518668	0.334373358884696	0.313159448980962	1.51908758809484	0.536438212342064
ENSG00000065802.12	5654	5348.016	10669.275	10305.508	4881.999	4793.089	2177	2440.001	5096	4484	3388	3240	3093.001	3217.001	9768.927	7754	5445	5894.518	3115	2829	4296	5144.101	2790.377	2993	3987.686	3718.82	9656.111	8562.839	4007.392	5244.999	2003.349	2699.791	4341.304	3466.001	1555.026	2956.451	0.106971778647009	-0.0233300349148031	-0.256816713988806	-0.593321098551661	0.348785218390128	-0.953625704820912
ENSG00000065809.14	4505	5060	1767.244	1641.096	23935.177	23051.376	4281.001	4592	999.011	899	3903.011	3969.872	2796	3002.001	2600.001	2158	22187.417	23672.695	5323	4876	1196	1262	2118	2355	5653.264	3109.458	3424.061	1152.082	31259.366	18585.811	6327.893	3493.387	1793.287	570.489	4645.982	1705.593	0.860935455219185	1.33774230151679	0.877138249686278	0.67350436439401	1.60205219870102	1.37787879677524
ENSG00000065833.9	4	4	2465.212	2215	9808.688	9236.671	20163.682	20801.197	3230	2361	4698.12	4760	3	15	3057.963	2333	12902	13820	22027	19586	3557	3868.855	3765.093	4528	40	76	3418.527	2353.622	17698.836	11032.586	39340.843	23038.706	4213.202	2987.8	8224.455	5447.92	-0.516068339115969	0.335406742883559	0.807909898821558	0.594803252400777	0.517107183151455	0.544632535491703
ENSG00000065882.16	5106.001	6032.489	7635.999	7433.002	3046	2981	4876.988	5035.001	8357	6774.278	1973.001	2008.001	4936.001	4767.229	9265.191	6722.763	3146	3447.999	4320.999	4210.001	7219.624	7933.26	1817	2167.001	8644.065	4174.609	19853.461	7042.702	5456.462	2738.612	9604.043	5119.978	10128.997	4148.012	3035.033	1298.086	1.0498600189031	1.2923962150318	1.10938190820359	0.725969308609711	1.30635547959394	1.15370500700053
ENSG00000065883.16	6357.002	6305.001	7835.003	7279.014	3635	3498.496	3895.001	3503.001	8461.998	6925.998	5377.999	5979.157	5277.106	4901.05	9833.184	7950.217	4634.001	4641.405	4491.021	4153.999	5741.086	7151.326	3943.624	5149.244	5142.225	6475.43	7621.887	9693.812	3676.711	4511.039	5398.156	5006.415	6293.169	7471.227	4547.781	6280.13	-0.322721294126291	-0.540390843750545	-0.164327011240088	-0.0667871951056522	-0.217888361560587	-0.507625174594389
ENSG00000065911.13	48072.084	45171.46	14713.797	13192.375	15458.861	15492.037	21936.307	22614.642	28687.214	23874.042	17348.603	18253.714	22584.587	24423.606	21219.196	19284.14	19907.276	21418.694	26743.318	23610.807	19648.897	21375.667	17612.78	21053.524	93625.333	80163.607	18507.759	9457.372	50774.042	31259.437	37972.914	21469.454	54084.001	36758.95	29270.068	17391.647	0.231293970843872	0.768691415584461	0.827604144163265	0.645370991891785	0.584657331149002	0.703604344366513
ENSG00000065923.10	40	42	1766	1495	3397	3479	1268	1439	11768	9665.897	4654	4737.004	47	41	1912	1490	3843	4116	1450	1380	8739.004	10810	2978	3907	42	75	1337.821	2951.004	2836.04	3391.325	1197.165	1529.938	9968.825	14751.224	2583.275	5395.049	-0.469462142887831	-1.30229394212543	-0.127222706439237	-0.510435164400573	-0.535077251941577	-1.09565068071568
ENSG00000065970.9	2436.149	2431	3631.004	3203	2373	2458	2128	2218	4223	3836	4719	4721	1907	1812	4502	3757	2572	2825.342	2488.082	2137	4195	5118.007	3071	3558	3207.796	3525.843	4415.094	4400.501	2870.88	3025.148	2404.396	2498.317	8143.375	7022.303	4998.597	4238.857	-0.127303867978817	-0.189764247394206	0.052446761625907	-0.226646137659663	0.240356973853952	0.190000845705659
ENSG00000065978.19	93105.714	106971.651	107430.696	103017.362	52330.153	52926.281	79622.582	79149.021	116627.714	96728.727	149636.442	152700.651	107031.278	106520.658	124327.589	88308.586	63265.202	70396.55	94172.213	85395.992	103793.239	109010.552	128812.858	149784.133	162926.972	28751.654	334082.031	58227.037	99286.194	36910.554	173884.539	47966.383	131325.416	65320.149	262742.874	55199.52	2.50818756463235	2.32264370105862	1.55508531766787	1.68089151605293	1.03518118196359	2.2039830364988
ENSG00000065989.16	28	17	218.001	178	627	789	948.001	934.008	1774	1564	92	109	35	68	336	295	911	894	1271	1173	1349.999	1484	614.201	770.999	26.001	20	682.319	375.005	1597.019	1077	1676.293	951.554	1298.471	761	395	164	0.134036570740075	0.603206178053116	0.67263284215159	0.615453166682518	0.762482609850911	1.04298369672591
ENSG00000066027.12	3107.194	3234	4197	4007	3934	3988.01	4060.211	4148	5250	4158.08	5954	6011	3299	3247.653	5945.755	4513.249	4722	4968	5157	4765.684	3840	4493	5087.664	5744.316	5788.059	3619.128	9552.944	4498.054	6176.216	3699.144	7470.99	4288.928	7958.183	3372.145	10345.078	4321.288	0.678474830602759	0.882594513602048	0.859682118649817	0.618861432251552	1.25517404041973	1.20539041821844
ENSG00000066032.19	3	4	0	0	5	2	0	0	0	0	0	0	6	1	0	1	9	14	0	1	1	0	0	0	21.007	14	0	0	0	3	2	0	4	0	0	0	0.16965945814963	0	-0.0847740440841506	0.0516921556445919	0.118745670070956	0
ENSG00000066044.15	8237	9269.999	10611.999	10197.001	9687.562	9321.761	10094.958	10109.82	15557.001	12524.709	18876.895	20586.825	9446.852	9645.27	13083.837	9188.002	10959.046	12411	12974.01	11786.49	14711.025	15685.404	15374.03	17894.858	10887.05	7937.334	16583.76	11094.038	13711.418	10876.731	16528.805	10697.077	16400.981	11434.191	24414.974	18569.928	0.461205783961252	0.381675527079373	0.461138234973531	0.449875014786544	0.546709494319924	0.348017494445489
ENSG00000066056.14	82	76	4	13	0	0	0	0	16	9	2	0	243	255	29	23	7	0	0	0	30	37	0	3	142	211	7	28	0	7	0	0	3	37	0	0	-0.451531345718817	-0.479718805170857	-0.190573312100094	0	-0.740467097419234	0
ENSG00000066084.13	3647	4128	5793	4785.37	4194.198	3975	4335	4199	20916.9	19171.035	3223	3315	4931	4143.999	5893.226	5137	5292.007	4993.474	5407	4914	10469.937	15050.353	2734.055	3451	3616.144	4132.408	7307.379	7977.157	6539.301	5406.059	6537.589	5397.273	21873.154	20924.91	3670.758	3895.722	-0.183040259814904	-0.321110854778282	0.400161631799182	0.0995250061161093	0.0919101515824927	-0.130415750328094
ENSG00000066117.15	5593.999	5933.676	12783.323	12390.001	6858.999	6799	8243.957	8340.999	9388.999	7883.999	10278.999	10877.983	6638.999	6290.096	16585.046	13090	8579	9068	10350.577	9584.612	10026.717	10931	8042	9525.857	8506.397	6246.786	29337.714	16990.505	12094.763	8226.102	14888.042	9910.395	13194.933	8775.54	14983.823	7466.423	0.450230147820835	0.589802309965753	0.681635057019743	0.40925727577992	0.613890480888863	0.95490285309354
ENSG00000066135.13	6765	6802.197	4174.009	4117.904	2377	2256	1238	1271.001	7887.977	6706.785	6677.86	6800	4795	4706.999	4194.003	3389.019	2952	3245	1471	1192	5152.956	6044.504	4338	5393.87	11279.354	14066.769	5051.05	5833.803	3294.354	3826.892	1627.168	1815.524	11342.253	14163.139	5201.916	5800.147	-0.310091021311645	-0.400755737750102	-0.0862231018893729	-0.324405945967528	-0.291177698371746	-0.201554191504775
ENSG00000066136.20	4961.346	5189	3906.577	3571.999	3233.999	3309.002	2249	2255.005	4888.879	4256	2674.002	2788	5215.999	5201.648	4767	3731.771	3742.981	3952.999	2814	2385.845	5114	5449.591	1887	2513	8573.334	5773.147	7601.673	4565.17	5293.925	4263.693	4434.493	2719.747	7548.115	6822.753	3308.714	2575.048	0.574428717589083	0.534008833311392	0.43666368314797	0.52137254143733	0.172800623634724	0.311023143726231
ENSG00000066185.13	6	6	4	4	10	13	4	1	5	5	13	18	10	7	9	1	20	9	5	5	15	16	19	18	27	25	43.656	20	17	5	5	5	21	0	19	24	0.0446872444597252	0.334196998595006	0.320770757380608	-0.0155732523919755	0.536450576173397	-0.127617120526029
ENSG00000066230.12	1613.61	1367.754	1117.253	1046.218	1566.19	1488.773	5647.194	5818.416	2159.204	1722.615	3242.892	3363.172	1158.218	1340.766	1977.975	1636.854	1718.481	1961.106	6296.718	6100.549	2471.382	2678.692	3241.18	3524.964	2992.455	1877.979	2507.932	1514.307	2589.979	2164.374	6284.021	5935.755	3888.77	2061.607	4054.697	2702.75	0.667416863171567	0.516920621764152	0.380160103817703	-0.0930958663106622	0.928018297523244	0.532168164597927
ENSG00000066248.15	70	59	822	844.001	1350	1296.299	326	393	358	251	2022	2063	194	213	1600	1268.999	1417	1574	132	157	331	369	2945	3586	287.015	262.003	1726.639	911.087	1827.579	1660.972	479.65	389.026	912.217	455	2477.662	1703.131	0.120187763790972	0.695864987883081	0.259635352391491	0.112536338839414	0.96021421141997	0.484568353193168
ENSG00000066279.19	2412	3493.074	13837.897	11393.335	10493	9106.223	7194.001	7319	9673	7983.012	23758.324	24105.999	4250.022	3526	11488.999	7888	12881.004	11828.451	10517	9495.999	7427	10365.999	16129.377	22811.372	1666.483	8317.835	5909.119	16409.211	4800.823	15306.675	3510.354	11423.398	3538.03	9105.182	7182.473	28700.505	-2.28280267274232	-1.66089003672097	-1.53510878725013	-1.86219944641625	-1.32419461298014	-2.03801061417374
ENSG00000066294.15	2	0	0	0	0	0	0	0	0	0	0	0	41	79	0	0	0	0	0	0	0	0	0	0	30	22	0	0	0	0	0	0	0	0	0	0	0.170473147800305	0	0	0	0	0
ENSG00000066322.15	11941.673	13857.336	11995.999	11601.999	8216.426	7647.909	7829.305	7932.001	7232.764	6055	10470	10376	13127.903	14953	13321	10058.858	9722	11350	9921.864	8734	6870.305	7256	8719.633	9715.816	11794.609	14793.884	9482.528	13236.758	8680.894	12941.507	10626.775	11419.743	6899.457	10602.353	6209.905	16021.417	-0.318379792986946	-0.674810868197039	-0.445287482516006	-0.278658295558797	-0.588395559874734	-1.40715866335066
ENSG00000066336.12	0	0	3	5	1	2	2	0	0	5	1	1	0	2	0	0	1	4	0	0	1	0	1	0	8	5	4	5	0	0	0	0	0	0	0	0	0.0885968973272676	-0.0406211788115978	0	0	0	0
ENSG00000066379.15	1204	1221	609	539.999	689	618.001	894.001	855	1246	974.457	1645.018	1513	1247	1587	968	757	830	1040	1121	1018	1118	1314	1633	1739	1350.133	961.348	954.486	609.294	1016.303	893.124	1239.418	775.079	1828.913	1538	1614.237	1074.034	0.479292623463767	0.421440930123218	0.300235548260932	0.475949181030161	0.270498760342244	0.52458983604501
ENSG00000066382.17	0	0	0	0	0	0	0	1	0	0	0	0	5	0	0	0	0	0	0	0	0	0	0	0	2	7	0	0	5	0	0	0	0	0	0	0	-0.151602547424218	0	0.150935502499544	0	0	0
ENSG00000066405.13	3	1	0	2	1	3	0	2	5	0	5	1	0	6	4	10	0	3	1	5	1	3	0	0	10	14	1	7	0	0	0	2	2	0	2	4	-0.103519376899393	-0.165953206504309	0	-0.0582708278163906	0.0605942085156307	-0.066022469555758
ENSG00000066422.5	2942.005	3492	4035	3948	3150.724	3066.002	2769	3052	4724.46	4200.057	3900	4029	3798	3814	4336	3331	3572	3927	3585	3375	4802	5947	3459.003	4379.998	2996.841	6120.661	2918.156	4534.821	3639.772	6105.431	3266.128	3820.895	5279.55	7128.63	3515.439	6377.107	-1.01243464541662	-0.82071604450271	-0.611249066830543	-0.396658314166113	-0.401942498885916	-0.897037742972262
ENSG00000066427.24	620.002	556	514	448.998	1410.999	1447	431	320.998	1356.999	1096	837.999	933.999	1163.999	1070.999	697.001	538.999	1514.001	1577.999	671.001	764.007	1336.002	1511.002	1047	1185	984.211	987.284	965.037	652	1521.26	1404.023	537.533	446.18	1574.524	1068.29	768.004	622	0.00283616865700154	0.345787572962738	0.236813300722159	0.083765482216561	0.56706622730461	0.243053055473202
ENSG00000066455.13	2166	2169	2191	2088	3782	3733	2657	2526	4198	3101.33	4813	4959	3071	3162.086	2801.631	1983	4235	4579	4227	3961	3702	4059	3713	4071.12	3097.507	2374.453	4655.853	2447.539	4599.255	3585.121	4142.624	2718.504	4830.54	2726	4864.917	3226.499	0.384861950637662	0.719507168152329	0.482522167917423	0.425036977654737	0.84248449777771	0.540493913411386
ENSG00000066468.24	69	53	14	17	1118	1035	17	8	729	616	473	423	38	32	20	12	348.001	413	32	29	647	710	272	332.999	21	16	5	23.002	503.016	703.288	10	22.002	219	446	132	582.01	0.119766462610947	-0.429492164931928	-0.328472217214602	-0.297742623484896	-0.86561580909044	-1.87658467624694
ENSG00000066557.6	2194	2533	3459	3369	2516	2319	2277	2216	3679	3092.973	3254	3203	2580	2768.186	3922	2636	2704	3041	2544	2287	3097	3320	2769	3127	1917.058	3055.55	4013.908	3706.432	2852.321	3350.123	2943.994	2699.846	3322.911	2586.12	3549.116	3529.591	-0.653397252290364	-0.0807352933539152	-0.101714408646026	-0.0503204088083571	0.383650983133361	-0.0376652481644415
ENSG00000066583.12	2131.854	2302	3112.425	3083	1784.835	1846	2593.85	2663	4216	3445	2360	2215.018	2084.991	2256	4577	3093	2224	2457	3301.833	2879	3022	3096.025	1773	2172	2362.709	1909.266	6498.996	3049.624	3298.234	2506.932	4364.689	2429.044	4558.11	2451.047	3904.582	2296.743	0.308633648137026	0.884100637309868	0.516021575595539	0.658824527959408	0.910175664266317	0.709261363433429
ENSG00000066629.18	1392	1712.008	2919.42	2815.999	7505.999	7800	1054	1216	3414.612	2613	2198.001	2283	2033	2016.01	2621.999	2152	7358.283	8243.191	1744	1415.999	2818.999	3161.542	1861.001	2263.999	1670.63	1118.876	5653.135	2877.218	6893.715	5564.836	1538.173	1014.096	4241.9	2589.094	2774.707	1935.95	0.567861389395011	0.767377546664853	0.434408237994737	0.407980253986503	0.729954343483618	0.46459882215995
ENSG00000066651.20	2238	2424.062	757.001	716.001	1459	1258	1833.001	1963	3262.072	2463.3	2109.001	2166	2087.014	2242.122	1099	847	1478	1753.017	1788	1587.829	2391.001	2596	1868	2213	2682.388	4463.877	1218.552	1030.397	1729.094	2327.753	1730.269	2015.126	3052.007	3845.786	2432.389	2918.342	-0.718322251950414	0.0431141150416501	-0.293179065768458	-0.385336911141766	-0.301200731746683	-0.303963073435808
ENSG00000066654.14	4275.014	4721.196	3065.417	3090	4702	4797	5410.095	5349.999	5594	4687.268	4713	5059.781	5228.001	5281	5308	3879.496	6061	5691.999	5797	5502.228	4467	5004.093	4211.001	4872	4541.18	6384.353	3222.009	3676.586	5848.588	6290.108	6745.155	6335.772	6261.138	5940.905	5412.63	5562.588	-0.480171756945186	-0.381349050357399	0.0236221026036576	-0.0851356863847066	0.103118563329327	-0.0848440672905424
ENSG00000066697.15	5089	5115.407	9393.387	8983.174	4095.938	3949.24	5208.252	5135.058	4827.202	4230.069	3688.145	3757.761	3922.037	4260	12556.366	8612.277	5267.839	5912.285	5833.787	5602.995	6161.488	6700.783	3606.976	4046.969	3479.559	1830.441	20586.604	6007.655	9274.422	5478.526	10385.914	5360.15	8411.099	2869.327	6337.262	2204.617	0.91829191898732	1.57216252381981	0.882313124779643	0.772738371729437	1.56402021379388	1.4598166750104
ENSG00000066735.15	28	14	0	0	1256	1266.995	7963.38	8412	596	612	3711	3574	55	60	3	1	1531	1824.003	17335	15769	827	1055	4043	4392	29	44	0	3	1163	1691.06	7951.577	8330.452	341.019	384	3100.928	3304.316	-0.269937399634948	-0.0850700797553593	-0.397784720512595	-0.241758545307408	-0.126604077180608	-0.135913320154296
ENSG00000066739.12	2106	2193	2372.002	1778	2888	2681.995	1155	1083	4154.002	3524.056	2224	2204	2512	2197	2435	2098.018	3746	3298	2188	1809	2551.271	3636	1896	2684	1859.928	3467.18	2733.143	3544.102	2980.661	3097.097	1405.295	1436.328	3831.731	4266.783	2341.001	3510.038	-0.876027649409627	-0.562067959827608	0.0723893252953598	-0.200370800000102	-0.125517816331127	-0.621096419622321
ENSG00000066777.9	5717.022	6429	6689.001	6015.167	5434.999	5098	3473	3757.012	5393.134	4657	3593.001	3851	3395.31	3138	8064	6442	6752.808	7107.569	4003.136	3488	3672.999	4653.375	2583.999	3531	6690.245	7826.95	6770.205	6795.313	5741.705	4953.277	4191.647	3844.49	5999.754	4637.571	3899.038	3063.989	-0.217642237020952	-0.200594165603381	0.338879799208547	-0.0507614273429144	0.396159412794061	0.297932392083654
ENSG00000066813.14	0	2	0	0	0	0	0	0	0	0	0	0	0	0	0	0	1	1	0	0	0	0	0	0	0	0	0	0	0	0	0	0	0	0	0	0	0	0	0	0	0	0
ENSG00000066827.16	721	822.999	960	889	545.999	587.001	433	380	517	458	679.999	656	793	778	882.001	728	684	645	359	386.001	533	618	453	544.999	959.074	971.933	1278.663	1320.168	611.576	746	496	520.372	619.395	951.292	493.203	546.442	-0.0112572707553689	-0.233394942567503	-0.147485302594986	-0.222709404066209	-0.556510156480195	-0.179185934114523
ENSG00000066855.16	2187	2373	3494.121	3425.999	3831.246	3723.005	3554	3494.001	4557.992	3660	3646.001	3745	2411.001	2480	4386.087	3300.999	4735.999	5381.133	4123	3436.209	2821	3268.001	3354.001	3958	2516.827	1952.119	7623.203	3092.027	7332.415	5406.323	6572.978	3773.257	5934.529	3033.345	6741.285	2694.388	0.366900232468274	1.09283646001019	0.564169025466896	0.618147020084872	0.985249510137819	1.26388602945966
ENSG00000066923.18	263.158	278.182	1911.165	1841.716	535.887	448.767	120.246	103.039	422.698	419.569	276.491	242.268	211.175	229.165	1919.074	1568.028	368.084	361.849	143.906	119.852	270.021	387.268	214.917	239.247	200.213	466.955	1262.954	2372.299	251.742	319.63	90.806	197.354	222.235	493.389	72.083	303.367	-1.06194234415017	-1.07277091843591	-0.184757064520849	-0.931764636384608	-0.980422658634909	-1.62597613986978
ENSG00000066926.13	3717.001	3922.957	2055	1923.001	5472	5437.359	4893.999	4677	4010.444	3530.001	6364	6244.33	2517.001	2615.999	2948	2019.999	6463.001	7224.292	5942.998	5355.01	2820.001	3216	5189	6372.999	4304.402	3646.744	3880.641	2338.97	8710.046	6018.745	9640.669	6279.013	5688.912	3493.474	7953.76	5006.997	0.244015048913503	0.524349067804279	0.657677421027723	0.439531741758351	0.723936785560818	0.617393329583267
ENSG00000066933.16	2148	2340.179	3633.001	2734	3570	3433.012	2744.024	2431.999	1700.001	1615.999	1626.23	1644	1754	1310.924	3273.001	3025.06	4953	4457.001	2645	2464	1173.999	1894.999	1182	1678	2131.501	3761.961	3104.538	3838.883	4325.83	5130.279	2596.158	2629.392	2076.199	2206	1177.026	2250.213	-0.799881246509864	-0.495499824502558	-0.116088670496584	-0.190721919164807	-0.0580385113164015	-0.955410540374961
ENSG00000067048.17	11060.578	11826	0	0	3629	3414	12411.474	12616	0	0	0	0	10887.087	10824.502	0	0	1832.888	1909.001	10677.329	9703.646	0	0	0	0	5742.558	11340.37	0	0	2571.556	4432.768	14142.261	19809.526	0	0	6	0	-0.968995263973882	0	-0.647593954459266	-0.660267791557428	0	0.18648082238856
ENSG00000067057.18	12690.877	14616.083	26969.074	25392.115	46053.623	45310.108	28850.762	28663	14911.895	12776.63	9362.424	8839	10729.001	10696.699	38436.777	28587.546	61351.965	69090.748	30923.137	27494.907	9841.002	10366.582	11053.001	13074.011	8881.452	7121.123	23117.859	27855.918	74281.66	76796.566	41185.044	35101.809	12576.65	18735.213	9611.031	11063.905	0.324393908512876	-0.464822072033206	0.0807167404519902	0.0543627293909186	-0.545150001462691	-0.248145880724668
ENSG00000067064.12	2505	2955.084	2669	2403	3816	4061.001	8120.549	8116	15803.962	12558.545	3200	3287.04	3456.063	3856	4520	3023.999	4608.992	5359	8617	7533.227	4734	5334.122	3346	3695	2696.962	3671.871	7389.787	5867.019	6691.283	7746.649	18369.099	18187.687	15397.36	10096.671	4643.273	4368.135	-0.431812930952071	0.135001802156823	-0.0819467188887515	-0.161364304386369	0.6345603676943	0.0416495013638043
ENSG00000067066.17	3374.001	3326.001	4629.003	4233.999	2237.999	2049.001	2104	2115.339	771.001	727	1889.758	1795	2986.996	3121.999	4328.339	3521.996	2266.999	2517.999	2216.998	1699.191	1605.001	1820.001	1564.001	1706.001	4154.004	3490.779	8524.267	5775.163	2877.016	2333.954	3692.218	2675.815	1036.375	752.653	1543.426	1278.091	0.255527534225035	0.362158796738886	0.422837217836714	0.283707713911503	0.464777828092529	0.219375721946498
ENSG00000067082.15	4488.29	5108	6798.025	6165.006	7354.175	7243.871	2150.999	2187	20358	17856.461	5128	5330	4662.46	4839	9876	7620	7182.505	8361	2978	2776	8835	10939.829	9741.999	10947.003	4288.254	5293.508	12639.234	16016.389	16542.178	19114.114	5102.005	9747.553	36791.741	30563.19	7565.909	9325.692	-0.293726632999819	-0.536453423119957	-0.0794740773698379	-1.10185832573113	0.295344020721984	-0.346009715488534
ENSG00000067113.17	1007.435	916.755	1364.914	1337.669	1914.843	1849.62	720.031	715.986	1583.795	1384.344	2221.33	2222.317	1117.247	1204.323	1527.979	1083.502	1823.945	1943.593	808.453	632.595	1132.089	1211.222	1039.116	1139.436	2026.091	2878.37	1872.563	3001.657	1120.313	2042.922	1293.033	1170.854	1148.871	2971.556	1192.822	3648.919	-0.490341171456827	-0.858140654886234	-0.715285669074936	-0.0316154556399795	-1.30833665563707	-1.62407000860043
ENSG00000067141.17	9952.014	10414.597	17	23	8603.221	8410	3926.999	3923	3375	3138.016	2189.704	2157	8621	8254	133	93	11040.547	11806.837	3174	2908	4291	5281.411	935.001	1181.999	9791.152	21035.538	34	72	4781.712	8567.514	2892.661	4718.848	1506.112	4017.98	786.046	2341.654	-1.09247597790435	-0.618728964778732	-0.707255455052578	-0.869847946588908	-1.36045522246935	-1.5689599770114
ENSG00000067167.8	13468.713	15215.235	12002.967	11716.363	80652.413	81036.015	7124.442	7021.528	8131	6628	7603	7854.001	13355.68	14333.054	18675	14399.666	98114.289	107490.188	10724.469	9558.002	6446.295	7151.425	6698.763	7458.107	9353.166	13605.086	14353.664	12927.698	46535.568	59191.826	10574.705	9434.43	6332.504	6825.46	7398.666	11085.327	-0.531130434311824	-0.0456877542267939	-0.218063842451478	-0.0114692877159595	-0.079408821586263	-0.626410316815201
ENSG00000067177.15	4233.15	4429	1306.999	1322	4532.001	4400.001	4995.001	4993.999	5792.081	4983.963	4421.001	4318.001	3316	3122.001	2030	1585.999	5907	6742	6037.365	5372.001	3868	4777	3761	4390	4950.642	5296.742	1865.629	1603.97	6704.999	5684.035	7543.943	5768.072	7596.267	6412	4591.794	4498.201	-0.0892841852868385	0.0205674855584785	0.364319836795344	0.209451795514662	0.270858825727633	-0.0162168901442419
ENSG00000067182.8	6189.003	6706.348	11983.577	11451.592	24399.82	24249.432	11979.236	12277.999	12659.918	10797.894	25127.566	25683.973	8830.189	8649.139	16017	11691.331	28097.297	30880.249	14928.157	13182.343	11255.094	12096.526	18457.906	20787.373	6252.746	8908.058	12584.731	19084.77	28487.417	52383.313	16528.773	19104.921	13038.729	22756.033	14992.066	35649.959	-0.500273118867328	-0.794819825903645	-0.74904977392108	-0.38398551993989	-0.773134595329945	-1.29330560860876
ENSG00000067191.16	1110.992	1011	498.001	516	675	568	311	360	1308	1342	818	770	656	777	801	547	658	612	422	381	979.999	1137	799	862	1045.398	805.004	575.002	888.235	952.003	1013.095	634.008	682.179	1627.613	1212	387	707	0.367218320609704	-0.766791384250544	0.0372725101918854	-0.261269430171303	0.438775149311269	-0.84531221382858
ENSG00000067208.15	3028	3412.599	3340.001	2999	1490.001	1439.317	1492.001	1530.001	3090	2674	2208	2488	2527.006	2522.036	3583	2554.058	1793.999	1973	1835.001	1605	2199	2774.999	1543.001	2084.001	2362.788	2641.12	4091.217	2952.624	1723.166	1549.439	2159.056	1708.384	3008.883	1408.666	3409.936	2208.776	-0.150614204273298	0.269605871415693	0.274153272061783	0.157400473814004	1.09736588838934	0.571449062839303
ENSG00000067221.14	1240	1223.001	1341	1206.001	672	663	638.999	586.001	193	144	343.001	332	1037	1156.001	1538.521	1051.001	676.001	811	545	595.014	233.999	230	282	282	1304.175	1515.239	1071.088	1984.01	352	924.45	553.617	777.374	251.764	585.068	174.002	564.22	-0.202756564445063	-1.04733191737599	-1.16478966824462	-0.616982603628001	-1.0559543163333	-1.52528050121657
ENSG00000067225.19	126073.461	153804.378	267812.373	254235.234	282320.355	277216.559	203039.373	207255.545	105284.504	86678.846	174573.379	179590.635	176529.082	172945.22	342844.332	246618.045	318265.533	348537.653	222154.759	202039.215	95468.201	102310.07	150346.196	177924.242	219489.641	191051.327	399035.873	413576.198	366374.715	396786.207	324462.688	248446.672	104586.623	134543.84	202305.766	205870.998	0.207606168668789	-0.248421099701016	0.0137595076847745	0.208939708127605	-0.335072098244584	-0.0712676038030704
ENSG00000067248.10	4679.556	5442.767	6519.546	6068	5760	5877.606	6685	6661	9285.428	7769.022	9310	9914	5509.181	5247	7183	5614.081	6754.478	7698.004	9310	8203.454	7770	8671.419	7629	9086.222	4960.392	6685.198	6704.701	6727.995	8801.574	8207.375	10139.519	9052.808	9510.688	9514.585	10722.498	10513.077	-0.419918915928026	-0.20024460104141	0.228368764944651	-0.0125193173533171	0.027445744302212	-0.0175525721871361
ENSG00000067334.14	10099.001	11404	6337	6206.026	5355	5075.488	9010.07	9114.005	10120.372	8111.976	17918.002	18558	15122.489	15524.001	9421.016	7116	6322	6988	9511.626	8695	8604	8959	21222	24278	7747.936	13392.601	6127.477	6180.067	6432.671	9644.498	10687.748	12361.79	6997.106	9287.074	20169.887	24586.957	-0.778774563596203	-0.207364688369156	-0.452749024494057	-0.384338703003664	-0.378078613960692	-0.331131845906413
ENSG00000067365.15	1328.998	1271	870.001	901.001	1006.999	999.999	1019.999	1132.998	936	912.999	1470.001	1405	1224.118	1418.001	1402	1060	1048.031	954	950.999	919	841	1024.998	1136.001	1355.999	3097.831	1771.983	2337.431	1059	1545.001	1302.916	2132.443	1268.475	1455.379	817	1358.369	1138	0.798538366630828	0.914162158662405	0.362522428471304	0.55573729637307	0.825049069269536	0.20232582790806
ENSG00000067369.14	4425.432	4778.537	3851.161	3437.822	4321.669	3898.62	4606.894	4665.86	9455.562	8178.04	8982.593	9460.113	4336.391	4020.421	4404.108	3811.273	4954.892	5424.823	5589.079	4893.497	6677.142	8285.586	5013.558	6576.242	5117.576	8777.052	3647.186	5448.403	3938.857	5809.683	5401.96	7088.469	7608.039	10821.95	5570.601	8029.972	-0.765857453863909	-0.766666742973523	-0.427626057789182	-0.563403828220604	-0.477701256224912	-0.569970641351592
ENSG00000067445.21	1399	1296	1263	1234.249	45	71	3	1	3	3	0	6	827	900.001	1668.999	1311	157	121	19	24	12	6	13	1	1148.478	2374.416	823.446	2932.85	8	92	5	3	5	35	7	10	-1.01351177853947	-1.95754711863624	-1.27953867258379	0.0393684823064133	-0.648925865461166	-0.0920107714444479
ENSG00000067533.6	1437	1637	3208	3099	3356	3461.234	6617.384	6727	5444.393	4271.905	4032	4304	1685.093	1776	5100	3788	4571	5091	7758	6866	4048.014	4181	3372	3912	918.009	1148.696	3390.659	2535.007	5172.733	5235.578	8855.2	7912.336	4826.346	3702.006	5633.36	4993.436	-0.303264064992924	0.218806980592856	0.110375382973131	-0.013633460966668	0.406256596975781	0.126859488342555
ENSG00000067560.14	38270.885	43135.405	35150.234	33670.096	36273.728	34971.576	46397.848	47462.811	36520.648	29688.62	33855.609	34053.109	50026.24	53049.332	61588.366	44279.322	42799	45890.783	57472.832	50755.47	38974.443	42029.252	31104.274	35840.434	54746.553	44245.145	77599.138	36493.977	74296.873	43267.1	96141.024	54916.14	50673.558	23684.59	58469.171	32352.087	0.3144314237845	0.890664343239298	0.908062390663895	0.631331549088619	1.12389069379875	0.8069336019622
ENSG00000067596.12	6523	7462	4143.999	3846	6551.999	6572.169	5529	5487.011	7467.999	6616.001	7635.999	7959	8074.998	7100.999	4870	4081	7578	8052.999	5916	5444.001	6783.859	8193.518	5834.984	7212.104	8185.017	12451.589	3902.982	5242.675	6842.896	9037.27	6010.325	6302.445	6238.458	9837.397	5074.015	6932.074	-0.595267242095952	-0.615297831551979	-0.270841773026262	-0.242572057395532	-0.62512798949899	-0.492666427463738
ENSG00000067606.17	314.939	306.804	587.15	519.784	1089.077	1096.562	120.041	83.228	955.216	857.163	3182.647	3278.408	194.989	202.855	940.204	686.615	1418.926	1472.378	438.255	368.76	774.059	903.297	2255.057	2653.606	532.718	394.479	2953.121	1427.991	1077.897	810.177	242.221	136.271	1145.866	703.038	2962.324	1714.622	0.40303288019489	0.829772877049968	0.514477056593218	0.508623450654412	0.696068378342845	0.728773810152275
ENSG00000067646.12	1826.001	2165	0	0	503.002	572	1307	1305	0	0	0	0	1849.999	1900	0	0	310	279.999	1350	1467.001	0	0	0	0	1575.316	2407.605	0	0	733.024	776.175	2546.083	2219.911	0	0	0	0	-0.591378756879731	0	0.0435448532883358	0.0211794509899876	0	0
ENSG00000067704.10	9951.611	11527.44	10410	10417	18681	18685.502	42411	42784.951	25760.61	21452.302	28275.23	28645	12754.231	13267.47	19118.998	13008.223	22857.38	25966.999	46547.441	41557.758	19964.122	22500.746	22554.622	26536.672	10623.919	17149.215	10123.536	13661.133	25720.913	25421.74	54479.109	50707.56	15393.978	35733.938	19344.861	38942.527	-0.681183663456729	-0.626344143118231	0.145412538999155	-0.0725651974655488	-1.18431144011269	-1.05379571952009
ENSG00000067715.14	49	50	1737	1712.998	527	459	1209	1244	112	75	5	8	36	18	2430.242	2192	777	892	1286.001	1157	71	74.999	118	88	201.021	282.002	1513.542	2504.865	224	377.318	1102.16	1652.298	418.999	350	14	9	-0.407266481514759	-0.898817087419969	-0.535647634936377	-0.73200073075839	0.256221776939027	0.123277630138977
ENSG00000067798.16	3428.332	4036.999	4098.999	3455	1105	987	176.999	181	2781	2278	4	0	4041.999	3568	4248.002	3693.968	1291.001	1164.139	174	166	1773.999	2562	164	172	861.14	1547.036	2076.174	3757.014	1845	3103.028	469.644	658.085	2575.558	2791.425	3	9	-0.80732345383692	-1.03250953394287	-0.609095432741972	-0.606193358136694	-0.0864263213348089	-0.183153558188416
ENSG00000067829.19	4986.787	4900.437	3037.001	2977.001	3334.002	3399.001	6693.638	7215.326	4078.001	3335.942	5857.74	5977.028	4249	4180.279	4172.582	2807	3683	4308.713	7788.517	6544.365	4347.947	4645.932	4230.328	4827.111	8725.518	5439.905	8945.066	5991.184	4826.611	3733.217	15438.702	8210.743	5641.993	5768.834	6695.758	5565.989	0.684811087195133	0.378689025139656	0.49385221816523	0.731441315915379	-0.00387032161965273	0.21899334027461
ENSG00000067836.13	555.001	497.001	763.999	659	1272	1174.969	394.001	404	572	366	1166	1056	574.999	660	1013.001	648	1286.999	1221	658	644	513	642.001	829	1053	2298.176	1025.107	2249.512	1100.003	1335.99	1035.553	1298.014	718.437	1012.119	596	1013.223	851.311	1.13948197705401	0.807776655709979	0.476998996762055	0.64262675206996	0.746414515508079	0.196072691848782
ENSG00000067840.13	1345	1484	17	10	454.999	469	427	477	1393.999	1225	3211	3142.001	840.001	821.001	96	59	594	677	344	336	1319.248	1245.213	2094	2318	2271.905	1406.735	31	13	588	747.68	547	654.123	1389.038	929	3059.707	2817.581	0.682474733198809	0.292943445423676	-0.203257709107529	-0.399594665726573	0.584132035637713	0.071810296134303
ENSG00000067842.18	3	0	0	0	29	17	0	1	1	0	0	0	1	0	0	0	5	32	0	0	7	0	0	0	4	1	0	0	5	47.001	0	0	1	5	0	0	0.0957484093966279	0	-0.811200628144004	0	-0.113645566907786	0
ENSG00000067900.8	6690.289	7585.956	6796.947	5939.684	5954.952	5364.128	3741.235	3638.398	16501.861	14130.72	9893.055	10187.747	4868.162	4622.283	7848.505	6447.349	7353.525	7570.625	4947.349	4357.795	11457.469	15127.233	7659.294	9616.834	6770.439	8238.88	7694.159	6966.954	7178.105	6232.38	4543.675	3959.845	16949.853	10491.492	10282.502	9718.34	-0.274164161643258	-0.0531989217560733	0.330277033201787	0.0220093871978495	0.717665451400202	0.0351795513302671
ENSG00000067955.15	13129.663	14945.788	15771.614	15150.284	5415.999	5744.001	11147.127	11579	11715.914	9833.014	11344.999	11791	15362.011	15539.905	23638.989	16212.996	5789	6216.782	13802	12221.999	11299.001	12511.612	10245.296	12044.28	9421.982	6376.539	32600.375	15688.134	7194.388	5114.608	15775.346	9760.162	11952.88	4568.213	15879.607	8676.161	0.567551846936042	0.856364166054327	0.616199259078646	0.514406412315914	1.40650814176318	0.822925968857582
ENSG00000067992.16	817	1020	981	738.999	1765.079	1737.007	1388	1308.999	1471	1074	2797.999	2795	1149.003	1120	1071	790	2439.238	2378.999	1641.045	1368.999	829.357	1125.071	1349	1766	2066.047	1849.566	1929.483	1234.046	2449.657	1732.027	1821.973	1288.297	1942.087	579.253	4154.387	2580.188	0.163551369065519	0.43310208976088	0.614668280078123	0.313328585462199	1.69393540272675	0.632743070758259
ENSG00000068001.14	3381.999	3859.064	2930	2773.002	2004	1827.005	4361.001	4312.265	3860	3165	4675	4536.001	5561.129	6068.999	5920.001	3993	2146	2343.001	3925.001	3587.999	3839.999	3905	4108	4431	3214.522	3608.033	3481.518	6799.415	2352.139	3740.733	4250.285	5016.153	1958.023	5709.585	2360.268	8075.297	-0.157169864600167	-1.14968474515417	-0.531994286035176	-0.410558826477765	-1.4938279868207	-1.80181189128371
ENSG00000068024.17	662	581	4565	4046	2655	2566	4574.607	4659.999	2013	1759.001	2821	2816.001	272	260	4321.001	3344.071	3336.999	3351	5578	5030.154	1764	1988	2278	3056	379.03	440.007	6167.209	5998.848	2534	2662.19	6676.942	6120.399	2721.095	2189.966	2390.543	2229.653	-0.187990560266146	-0.155533707877801	0.0565735149260078	-0.0501720411194322	0.334976168314181	0.0534489783045542
ENSG00000068028.18	3443.29	3592.941	4003.068	4113	1153	1264.076	1172	1212	968	887	1091	1083	3277.543	3621	6454.165	4432	1395	1502	1435	1402	1182.034	1336	934	1183	9165.802	6645.886	3921.357	2925.308	1147.091	1443.021	1705.532	1843.625	2632.148	2149.225	842.021	864.021	0.468668653032165	0.222468959636211	-0.195114656901707	-0.280296293177596	0.314361456377451	-0.079309905785947
ENSG00000068078.20	162	187.999	295	255.001	755.001	700	391.015	420.001	258.999	251.999	1697	1414	211.001	218	367.001	208	1016.999	989	336	302	310.007	333	1520	1779.107	153	187.017	510.063	1211.719	120	542	464	731.176	77	157	618.11	2365.661	-0.225039790026878	-1.35092272921516	-1.7103481618898	-0.763809952449388	-0.698270007091479	-1.9097650880388
ENSG00000068079.8	2546	2510	646	662	1815	1706	1813	1723.067	4698.358	3932	834	761.263	1811	1752	881	528	1797	1941.21	2020	1818	3449.997	3636.762	306	343	6971.293	6178.103	1986.134	1085.39	1787	1622.803	2697.413	1856.292	6305.479	4724.093	480.008	328.018	0.180538258632361	0.651275821117507	0.260590882924625	0.35481504733178	0.440922699559374	0.454037097482299
ENSG00000068097.15	3292	3246.995	2586.001	2632	3343	3318.001	1485	1376.882	3014.999	2674	1703.999	1684.999	3419.999	3240	3724.853	2738	3920.999	4109	1626	1478	2842	3349.999	1179.83	1442.995	5277.862	8598.689	2504.75	3522.254	4104.885	6212.024	1921.354	2091.936	3710.428	4690	1232.013	1933.306	-0.692254103074832	-0.676497091498255	-0.464538657771042	-0.291345880738731	-0.306365375774992	-0.677181899470499
ENSG00000068120.15	9259.001	9933.013	5336.001	5233.393	10545	10452.41	13127.615	13293.519	7132	6400.999	9440.891	9096.208	15035.638	15234	7255.334	5132.059	11355.137	12762	13283.999	12050	6954.648	7077	6955	8078	15695.359	11207.313	8742.791	7889.343	12646.964	14272.6	21115.33	17150.704	9227.387	7026.09	7871.793	6920.522	0.491756005017789	-0.0483223374012631	-0.0454933942078721	0.123549364758204	0.418914530280762	0.138926230840512
ENSG00000068137.15	1648.001	1367.001	1238	1134	1737.001	1656.999	2485	2561	2692	2608	2082.184	1973.001	1383	1506.465	2349	1702	1995.006	1995	3067.442	2848.999	2639.999	2998.155	1500	1843	2462.195	2141.802	2403.048	2689.4	2205.14	3316.05	4062.777	3881.459	3331.867	4231.864	1673.001	1994.195	0.204747961741095	-0.351899915850692	-0.451838971213986	-0.108857319716494	-0.312859306452166	-0.292580941680965
ENSG00000068305.17	5628.281	5779.802	7017.414	6571.168	2816.771	2767.463	2055.745	2000.658	3612.298	2866.809	2084.653	2111.224	3790.617	3839.884	7927.891	6745.924	3198.467	3747.041	2166.68	1997.973	2573.96	3125.877	1730.246	2067.731	5044.93	4250.354	11832.891	7558.603	3659.637	2827.904	2944.984	2128.578	5290.061	3364.996	2358.698	1601.455	0.252366811545378	0.447281412419265	0.493463512725723	0.286323081044623	0.673270561502674	0.501431560039671
ENSG00000068308.14	4474.027	4506.999	3885	3535.709	6105.726	5790.6	4371.001	4221.001	12821.046	10645.936	10530.786	10139.801	3925.001	3734	4697.999	3554.999	6898.627	7254.026	5297.001	5133.554	10220.239	11047.958	8709.744	9566.385	7408.369	6137.061	7912.639	5658.823	7307.342	7363.584	6818.126	5632.331	16831.865	14395.213	12465.677	8798.479	0.277297770880194	0.284585637851649	0.11698553463834	0.0986829579111417	0.253012239611499	0.454690130309617
ENSG00000068323.17	6782.653	6830	6158	5992.81	8297	7917.651	6570	6749.744	14522	12217.96	9375	9644	6564.344	6338	7962	6297	9473.998	10684	9644	9234	12283	13467	7737	8809	11834.305	5454.158	10302.188	4726.091	11114.561	8119.752	12497.746	7278.371	24173.887	13300.87	9434.247	4347.528	1.11887685235053	0.920319572803048	0.578838694898632	0.600570410279717	0.887733577575546	1.0643581736995
ENSG00000068354.16	1157.479	1203.829	1791.536	1596.725	1251.751	1127.975	1419.307	1411.701	3992.816	3458.17	2434.285	2495.488	839.695	914.93	1927.788	1473.605	1358.474	1520.44	1590.931	1456.407	2951.274	3264.07	1703.037	2051.522	1734.045	1174.602	3143.341	1893.757	1806.301	1345.244	2805.218	1957.146	6487.765	4462.565	2403.851	1640.781	0.552706671890518	0.522835336811225	0.537532175303436	0.335814034337505	0.563062710262091	0.494184610320377
ENSG00000068366.21	22176.899	26220.908	8997	8515.999	2977.063	3154.001	12875.001	12889.001	12461	10674.081	4689.001	4992.001	23496.61	23163.282	9040.746	7052.001	3557.056	3771.001	12464.082	11394	7573.002	8970.738	4307.147	5225.001	22904.421	40323.132	9745.899	9733.446	4369.236	5170.265	17833.933	16327.878	10792.126	10860.838	4718.268	5652.031	-0.807369557571594	-0.193920541558257	-0.112927426311433	-0.0487038563855666	0.0189339439477374	-0.304066957947178
ENSG00000068383.19	2515.981	2895.98	3452.947	3244.857	1916	1953.801	1604	1681	1724.759	1608	2664.746	3048.795	2343.388	2354.001	3379	2382.978	2243.979	2611	1650	1436	1918.849	2026.766	2502.563	2842.267	2149.248	1273.593	6072.088	2613.058	3144.151	1715.17	3260.669	1541.547	2233.954	730.313	4348.039	1776.659	0.742903397363086	1.00600793137132	0.98267238647049	0.883994200892287	1.57999478554445	1.22567441056749
ENSG00000068394.11	1392	1468	2325	1997.941	2249.03	2092	2407.588	2390	4201	3513	4535	4529.008	1412.341	1476	2845	2042	2403	2710	2618.193	2152	3636	3663	2990	3778	2220.259	1994.585	2935.25	2812.155	1961.715	2568.339	2635.318	2357.511	4248.629	6861.823	3738.031	3738.607	0.158855685089253	-0.132570685845604	-0.254534461217001	-0.0151133698654391	-0.65763754464837	-0.0457776147546793
ENSG00000068400.13	2951.064	2820	1945.367	1823.22	3787.212	3518.453	3818.999	3739.001	8623	6787.098	6653.09	6085	2212.042	2106.22	2548	1927	3701.999	4103.001	4740.015	4416	7204.272	8417.003	4047.999	4769.082	4158.852	4309	2794.363	3543.156	2447.264	3299.486	3560.831	4154.209	6681.034	11752.31	3046.226	4657.334	-0.043271976304962	-0.530371142771838	-0.297299926906299	-0.393209041426627	-0.782419940344636	-0.651100343193652
ENSG00000068438.15	3828	4006.022	12553.362	11725	3658.999	3735.999	6089.406	5936	9495	8094	6744	6931	3158	3462.001	15358	11160.001	4205	4581	6587	6327	7800.818	8246.989	5371.044	5952.611	4557.709	3392.759	19664.418	8868.392	6643.433	4875.186	13377.234	7276.831	14092.492	10249.921	8225.893	6103.081	0.428612675386558	0.948158985824314	0.57049176625076	0.698571263841102	0.485575343771868	0.382239790594952
ENSG00000068489.13	6855.563	10186	30475.248	29549.194	16951.208	16830.158	9115	9110.378	15809	12914.902	12120.895	12838.112	12906.078	12518	28282.067	18951.236	20249.934	21893.95	12683.117	11496.999	16387.302	19090.888	11372.712	13583.789	18110.498	11279.988	46451.546	26905.087	26620.968	16096.624	15850.774	9906.672	19684.388	9062.118	17704.433	7797.569	0.688431334362747	0.590140007154005	0.852626950535547	0.499874437672978	1.14316811682183	1.13270261758915
ENSG00000068615.19	221	336	3	4	172	172	318	351	40	31	273	367	289	318	25	19	228	231	271	235	64	87	189	211	308.033	374.033	24	6	172	163	356	418.012	24	12	260	413	-0.241995652702426	0.344493058392496	0.160794450837604	-0.359603001661948	0.27438394897105	-0.630698046409153
ENSG00000068650.19	6498.983	6748.35	0	0	4789.29	4431.473	4437.834	4256.217	9400.244	8708.658	4473.297	4520.767	4837.67	4159.895	0	2	6033.856	6088	5558.79	5270.955	7477.361	9935.59	2538.482	3202.501	2804.053	3646.311	0	0	3070	4648.888	3518.281	4707.367	5517.485	11739.495	1984.046	4920.978	-0.366534849318327	0	-0.46399643539189	-0.588675613653813	-1.0548059082188	-1.33759657320965
ENSG00000068654.17	9935	10565.016	9823	8160	12142.116	11980.492	11007.001	10407.099	9325.202	7841	14259.386	14370	9494.341	8375	10014.486	8411.16	16448.019	16009.335	12395.001	11280.001	6708.27	8922.628	10514	12761.372	8607.647	13023.097	6593.035	10333.174	13361.688	17828.332	11551.262	13915.803	6988.156	11416.215	10913.272	14705.035	-0.587526962151672	-0.83963230833626	-0.286385250120961	-0.443003064488516	-0.676330192549267	-0.474695068763318
ENSG00000068697.7	11543	12269.583	10211	10096	17000.001	16933.631	14482.837	14303.034	11851.648	9468.818	11333.123	10654.324	13377.968	15561.873	14904.611	10833.381	17995.162	19301.84	15544.402	13503.252	12570.391	13411.635	10353.239	11245.573	12834.01	30869.11	8353.665	20361.48	8040.196	27517.543	9665.199	23338.44	5815.721	17446.58	4870.525	23894.001	-1.25594080777979	-1.47593151140549	-1.64073049266913	-1.44281149848408	-1.54914778417086	-2.33029637196953
ENSG00000068724.17	2350.967	2351.921	4192.249	3880	5928.558	5876.894	2166.379	2078.003	1118.999	997.176	1309.005	1296.982	2529.003	2472	4223.143	3370.999	8424.335	9006.58	3239.005	2998.007	1476	1733.001	867.381	918	3152.143	2362.2	5423.34	4814.196	5902.202	7182.175	3015.231	2603.284	1544.5	1008	1975.112	1388.124	0.417077453843802	-0.0246766554631463	-0.15324803720113	0.0351500427874232	0.620232363711507	0.451014692326238
ENSG00000068745.15	5164.001	4883.996	1555.998	1547.001	3195.125	3026.002	2081.001	2076	3427.001	2995	4496.998	4241.999	4214.001	4670.001	2964.773	2272.219	2956.021	3267	2443.142	2179.001	3308.001	3781.998	3859.12	3922.012	4559.878	5689.32	2465.535	2765.564	2940.235	4147.215	3212.729	3053.766	4222.46	4621.011	3611.591	4929.953	-0.309194010207378	-0.355279117607678	-0.362474511099832	-0.101261103470325	-0.100876707555385	-0.490025098584672
ENSG00000068781.21	3	6.637	0	6.867	0	0	0	2	0	0	0	0	0	0	0	2.663	0	0	1.103	1.595	0	0	0	0	0	0	0	18.184	0	0	0	5.865	0	0	0	0	0	-0.452237946287756	0	-0.164617637230677	0	0
ENSG00000068784.13	1705	1906	2225	2174	2168	2242	1816	1821	1814	1510	2089.047	2137	1675	1684.127	2118	1839	2686	2796	1992	2047.437	1835	2073	1656	2037	2171.152	3525.384	3073.852	3145.295	3396.197	3654.324	2450.358	2168.692	2080.765	2505.77	2571.57	2866.374	-0.681198716599322	-0.226117100381439	0.0228117839454525	0.0000280728446799827	-0.235114036803552	-0.199509582787721
ENSG00000068796.19	7617.042	9064.394	10894.639	10324.327	7130.766	6835.419	9925.664	9732.55	12975.466	10236.393	8874.224	9381.259	7857.466	7414.995	12226.56	9292.119	8549.938	9163.244	10300.271	9532.501	10463.134	11868.618	8279.192	10193.894	7137.526	6745.73	17212.076	11558.362	11314.297	7969.245	15455.994	10662.063	15038.4	9085.367	12552.326	9489.95	0.0883601466400332	0.376250838444044	0.631258507972769	0.358098669505407	0.752142935188144	0.356003534802499
ENSG00000068831.19	1	0	0	0	7	9	0	0	86	57	8	3	3	7	0	0	12	30	0	0	111.001	107.999	17	4	7	8	0	2	29	28	0	0	18	26	20	5	-0.0275111958652675	-0.0572670430935958	0.0673704800525835	0	-0.158350519211905	0.3840694248523
ENSG00000068878.15	12994.584	14783.158	8521.708	7423.064	11216.999	10176.516	10046.418	10413.437	12685.751	10436.632	10900.999	11231.889	16110	13721	10234.004	8164.421	13203	12769	11655.489	10717	9442.269	12000.225	8848.013	11536.98	14272.334	19422.515	8139.857	8860.775	13084.576	12583.544	12934.998	11801.729	14590.765	14910.846	11388.55	12030.681	-0.43592383136081	-0.317268803880664	0.184450137629355	-0.0436747442541838	-0.00312400468006313	-0.124757364154735
ENSG00000068885.15	987.002	894.002	2304.369	2536.999	3105.181	2827.854	962.998	936.03	3169.192	2362.314	3646.873	3769.277	508	648.273	2354	1666.001	3086.029	3382.222	1382.09	1251.812	2724.924	3168.843	2247.999	2781.136	734.152	1530.003	3612.729	3653.23	2992.978	2782.626	1240.722	1044.636	3429.33	2290.629	2980.944	3079.98	-1.01018731352199	-0.209845270062893	0.230153194980041	0.068918270756726	0.600200019901553	-0.0919324882208343
ENSG00000068903.20	3122	3180	2523	2274.001	2240.999	2363.308	2395	2272	3240.001	2880	2523.402	2417	1881	1884	3296	2245	2814.999	2740.001	2122.001	1988.999	2262	2586	2675.001	3113.999	4739.64	2512.535	6176.804	3042.282	2631.237	1966.33	3887.203	2333.815	4621.718	3063.002	3221.133	2007.45	0.9115664625475	0.814816033651804	0.537766408451761	0.550420754159528	0.613915094582715	0.625515357549514
ENSG00000068912.14	9219.001	9791	5174.001	4919.999	6779.788	6802.998	7869	8004	4701.001	3814.304	3332.001	3378	9389	10401.999	6835.152	4957.901	7339.454	8027	9601	8723	3915	4387.268	2972	3314.001	8892.849	11386.503	7923.175	8710.093	7727.067	8660.978	11071.707	10868.34	4734.888	5435.635	2998.765	4518.327	-0.347663880572426	-0.331314686502585	-0.0355995874494459	-0.148693149514278	-0.169372866898363	-0.630115599580815
ENSG00000068971.14	2353	2251	1627	1565	617	541	154	162	994	868	412	341	1259	1365	2669	2068.097	569	591	137	167	780	968	272	325	2451.577	1573.755	3536.478	2577.805	431.001	521.457	227.047	203	1761.821	1326	256.113	353	0.63301627906142	0.254881786216391	-0.132772756711593	-0.0117939481069802	0.425019485343781	-0.44533746963196
ENSG00000068976.14	15	5	6	11	14	4	2	5	37	24	10	7	16	18	22	4	9	17	6	5	52	93	22	20	32	29	30	11	12	12	10	16.008	7	14	15	23.157	0.0620620929172411	0.323385704798385	0.0260227732223154	-0.169601422995281	-0.170549196105398	-0.204550241856968
ENSG00000068985.5	65	31	14	3	5	1	12	6	0	0	0	0	139	135	46	33	2	5	6	2	0	0	0	0	196	128	6	2	0	8	4	4	0	0	0	0	0.489080790385911	0.0880669341844351	-0.215853771582094	-0.0126831122987188	0	0
ENSG00000069011.16	15986.319	16713.739	4	0	1672	1750.999	5931	6136	1827	1651	6034.999	6397	11714.8	11668.551	70	64	2230	2179	6493.464	6121	1085	1069.999	5524	5874	16088.435	7853.775	3	1	3436.399	2289.912	16630.902	8144.252	3716.515	1455	12729.56	5833.997	1.03797459863692	0.0455786429934362	0.702420742117193	0.850051642726091	1.35270177442276	1.07408879230174
ENSG00000069018.19	3	2	0	0	4	0	0	0	1	1	0	0	0	4	1	1	0	0	0	0	0	2	0	4	0	0	0	1	0	0	0	0	0	0	0	7	0	-0.0289176511486086	0	0	0	-0.221823342426413
ENSG00000069020.18	90	123	80	77	477	479.001	1217.001	1347	83	62	0	0	304	277	174	132	601.001	600	311	396.001	190	247	6	2	460.072	599.001	105.075	139	317.022	406	1141.002	1298.125	214	265	0	0	-0.344976440340337	-0.417358322257499	-0.201453419307974	-0.347503806141962	-0.233912996394334	0
ENSG00000069122.19	92	106.007	3	1	3	0	3	1	0	0	0	2	126	116	4	6	0	0	2	6	3	0	67	80	106	289	9	3	0	0	4	1	1	0	0	5	-1.15044864187373	0.127785568180144	0	0.0721664656253001	0.0306152058105853	-0.161847668073183
ENSG00000069188.17	11	12	6	0	283	235	0	0	114	119	31	20	36	31	17	18	332	350	0	0	205	268	15	19	75	53	18	11	210	402	0	4	78	121	9	13	0.302364016771779	0.108223518470441	-0.693750151578103	-0.114279168572507	-0.407362127575102	-0.116702836809929
ENSG00000069206.15	1	0	0	2	0	0	0	1	0	0	0	0	0	0	0	0	0	0	0	0	0	0	0	0	0	1	0	0	0	0	0	2	0	0	0	0	-0.0331505828587803	0	0	-0.0582708278163906	0	0
ENSG00000069248.12	3354.981	3739	3756	3739	5690	5691.739	8033.343	7903	8350.088	7061.034	15871.113	17162.173	3720.067	3548.06	6899	5260.002	6766.932	7258	9648	8863	7306.369	8331.454	11137	13577.858	3424.425	5764.954	3855.116	4967.433	6592.225	8289.941	10979.824	10168.106	7094.252	10252.101	15323.193	18159.141	-0.736796918682837	-0.555787568533966	-0.200506399836583	-0.0650173106007568	-0.50024887326486	-0.290312351337282
ENSG00000069275.13	12991.317	16622	45290.883	43229.936	48906.567	49193.036	57021.486	58501.628	51222.585	42910.129	119508.362	126177.245	20128.139	18069.741	62248.404	43415.867	58191.12	62740.759	82215.743	74572.14	53261.344	62900.432	76905.131	95467.982	20239.632	19490.982	74212.276	45911.601	59496.799	42393.577	76705.582	59615.59	57194.323	35795.933	127800.908	81884.768	0.0617001058427187	0.495529239439138	0.61718249273431	0.187360237120807	0.703509562756107	0.595900629378022
ENSG00000069329.18	32725.575	36323.481	11006.001	10506.001	15270.517	14972.019	15067.755	15106.01	19827	15936.035	17461	17761.024	35970.154	37819.268	12039	8842.777	19113.447	20657.42	16363.12	14803.008	15968.987	18320.285	16008.999	18680.937	44645.599	69773.95	12879.128	13389.906	19594.882	25276.892	20026.443	18405.185	20476.006	24972.486	19824.754	22175.607	-0.636220293319196	-0.251914022988404	-0.23803144930464	-0.0541991038279015	-0.257695233678436	-0.20732649647041
ENSG00000069345.12	24095.369	26829.863	7362	7019	7537.049	7522.605	9109.438	9394	12728	9972.813	12231.301	12472.002	26852.993	29013.912	8778.994	6124.263	8996.018	10270.838	11385.999	10291	12260	13111.026	11701.101	13230.03	32540.956	29694.993	10239.783	8028.715	13869.956	9398.826	17901.166	11107.136	16299.344	14315.189	18240.661	14078.339	0.139301711816328	0.153231324396997	0.687333076630509	0.510550764260799	0.214777171012102	0.326727111237908
ENSG00000069399.15	1189	1285	1449	1082	4032	3688.491	788	675.002	2245.979	2010	2484.514	2502	2152.325	2123	3038	2104	4466.989	4371	1213	984	3037	3217.013	1424	1666	4231.453	2185.761	5945.159	2769.738	6890.049	4882.936	2241.911	1222.284	7212.454	4700.2	4792.518	2462.512	0.946873547975758	0.89331952096587	0.620458462361341	0.67770052791552	0.640716823675601	0.903138711272843
ENSG00000069424.15	2535.001	2236.188	591	534	2497.006	2511.013	6178	6270.999	1389.999	1249.002	1835.999	1904	1422.004	1386.001	919.36	686.001	2021	2237	6878.29	6341.291	1878.999	2050.009	941.999	1062.001	2977.796	1905.021	1889.574	1574.077	3315.695	3599.234	9924.92	9464.718	1087.567	1159.999	959.358	888.014	0.640265114987209	0.0647506747341513	0.010283443093388	-0.107072780776484	-0.062237567286068	0.0625090504224275
ENSG00000069431.13	3.363	16.005	12.027	2.364	16.12	13.193	4174.888	3956.893	9	15.329	68.836	73.293	25.227	15.644	24.225	5.291	12	7.593	5605.754	4917.785	32.953	36.534	33.446	18.761	54.279	46.391	10.754	19.897	3.13	16.449	2745.85	4369.484	42.483	52.554	33.429	101.75	0.126135577863193	-0.237436401528651	-0.317103639281568	-0.833760155429976	-0.139619499164717	-0.949524022848846
ENSG00000069482.7	0	0	0	0	286	272	9990	10003.936	0	0	7168	7219.003	0	0	0	2	244	307	9432	8266.041	1907	2190	8845.082	9829	0	0	0	0	738	445.633	14399.974	10624.721	9	16	9351.638	14609.96	0	0	0.790415926504521	0.261411032700206	-0.163858938793535	-0.687200826727543
ENSG00000069493.15	204.999	219.002	174.954	134.001	121	96	43	41	608.003	470.704	184	191.001	109	151	253.002	205.003	104	95.001	28	46.001	594.003	659.978	172.001	132.001	196.002	357.001	277.005	505.015	31	130	13	47	801.326	775.259	47.747	365	-0.736811237076396	-0.929574737027842	-1.10531227249202	-0.670185547553697	0.0716056808402672	-2.20393740812812
ENSG00000069509.6	670	743	1355	1326	1127	1004	1455.112	1559	2396	1978	1	0	855	874	1319	947	1284	1359.709	1850	1569	1804	2024	0	0	1082.357	924.683	3297.185	1587.598	1847.137	1549.332	2805.817	1713.186	2936.988	1656.015	0	0	0.224944628426134	0.837931110806945	0.371994716539979	0.523223990896154	0.836680656952639	0
ENSG00000069535.14	0	0	11	6	0	3	0	0	0	0	0	0	12	2	15	12	0	0	0	0	0	0	0	0	0	2	66.018	45	0	0	0	0	0	0	0	0	-0.0655565029064659	0.180752281034108	0	0	0	0
ENSG00000069667.16	562	500	3	3	43	26	2291.999	2263	166	154	5	1	717.001	627	9	9	47	29	1697.003	1513	140	173	9	11	819.457	765.063	3	5	7	53	2637.011	3407.108	297.817	161	6	24	0.101068425454912	-0.0646222882994831	-0.841934566161294	-0.536497746499476	0.752078189278328	-0.464146867923381
ENSG00000069696.7	34	24	3	7	25	10	0	1	12	24	66	47	10	26	12	4	23	19	3	7	32	38	61	66	40	139	10	46	8	44	15	12	33	52	116	339	-1.12895558149985	-0.714920326991202	-0.682136118608562	0.0301003958863312	-0.293945685009824	-1.30290642444963
ENSG00000069702.11	857	914.001	992	856.022	1744	1566	865	936	940	789	7410.999	7874.999	1430	1489	947	688.001	1131	1211	1315.079	1199	1111.058	1470.999	3159.001	3761.639	766.687	1380.076	767.217	1554.181	1298.001	2952.001	714.016	1490.074	396	844	2826.486	9714.843	-0.806498194656284	-1.1576934039898	-1.03109360202875	-1.17699804684611	-0.982048746435595	-1.81147575219116
ENSG00000069764.10	1	0	0	0	2	2	0	0	6	0	0	2	0	0	0	0	5	4	1	0	0	2	0	0	0	0	0	1	8	0	2	1	0	0	0	0	0	-0.0289176511486086	0.234455596307561	0.0222625649961038	0	0
ENSG00000069812.11	0	4	0	0	65	63	2	6	281	274.999	153	144	11	9	4	0	79	69	4	3	146	146	106	137	19	28	0	4	78	71	1	8	87	50	147	106.712	-0.193199257165724	-0.112347422512585	0.16152990226562	-0.194089097593051	0.482230094083176	0.309935547169478
ENSG00000069849.11	13850.795	15721.104	23038.774	22455.92	10592.749	10539.452	51046.835	51701.937	14103.999	11460.971	24377.992	24824.632	15795	17600.97	32439.077	22942.997	11342.006	12888.445	49214.947	43252.445	14460	15219.91	21751	24475.495	9799.84	14797.269	20210.526	39086.123	11047.986	16930.786	41249.987	61730.386	10208.428	21916.747	15262.745	43736.622	-0.584945014970067	-1.14615487909199	-0.485372096808476	-0.756943222256261	-1.07065238105177	-1.56219094868728
ENSG00000069869.17	16877.852	19680.956	15515.217	14855	14643.383	14650.057	5279	5439.012	5037	4256	2287	2265.001	11257.519	11206	15847.401	12876.913	22415.208	24250.128	6728.001	6150.354	4187.402	5044.341	2011	2702	8000.194	12339.08	16712.293	15340.04	22947.147	23931.719	6889.883	6663.233	3715.32	4086.001	2625.825	2699.727	-0.614994568560778	-0.0729703086403131	0.0680562378167471	-0.126915098898304	-0.107728368012016	-0.0847596173081788
ENSG00000069943.10	707.398	808.206	726.335	605.729	1114.769	1202.628	1701.668	1695.498	1031.498	706.279	918.022	965.049	621.078	641.172	883.213	586.847	1281.152	1326.975	1640.395	1469.059	983.452	907.029	609.42	620.593	742.071	1366.071	840.329	1055.874	1053.136	2089.045	1865.974	2399.718	826.249	1382.416	677.871	1360.859	-0.836782387339602	-0.498128431770434	-0.832375746130154	-0.526178287299337	-0.683957138894046	-1.00578929682906
ENSG00000069956.13	7260	7536	13153.647	12651.611	8678.327	8907.637	11421.001	11916.241	7737.448	6343.513	3954.999	4083	7019.187	7523.892	15730.357	11970.453	11166.095	12552.215	13303	11819.613	5664	6529	3755	4493	5437.919	4979.535	21215.828	13011.184	15893.123	11386.382	19487.903	14892.81	11325.554	4977.273	6513.138	3720.482	0.133400340483464	0.506948219980119	0.607738894872258	0.211184253622091	1.20653819875412	0.75514389489179
ENSG00000069966.19	2972.001	3001	4557.999	4167.001	6029.118	5970	6580	6879.806	2720	2217.057	1789	1847	2231	2218.999	5793.583	4090.001	6604.091	6927.176	8254	7481.406	2673.215	2775.22	1257.001	1480.935	4927.515	3124.168	8138.873	4348.546	6476.412	4087.37	11519.584	7532.477	3703.471	1935.221	2310.81	1444.309	0.657591169197525	0.701183286234455	0.78549800344834	0.434339635203629	0.947586040302951	0.617367666238248
ENSG00000069974.16	2774.418	2976.014	3856.146	3738.748	1232.031	1256.999	901.001	1047.485	1293.28	1116	1111	1255	2449.013	2486.378	4142.438	3104.535	1299.205	1364.196	1355.943	1234.199	1529.999	1881.45	699	941.001	3911.143	2809.914	6218.854	3041.113	736	654.019	1170.5	845.024	1862.764	994.243	1111.009	711.999	0.478301988732736	0.825061236018706	0.280014061320783	0.279408903090129	0.902222566198982	0.568322035435766
ENSG00000069998.12	3643.835	3857.001	3958	3940.935	2796	2739	4192.99	4524.001	3281.985	2723.001	7375.983	7355	3558	3466	5498	3903	3285.055	3836.994	4930	4412	3799	3936.973	5142	5888	3257.993	2255.894	7440.715	5100.238	3868.501	4229.152	5905.692	4449.283	3454.251	3937.718	7725.954	5649.979	0.52931625921527	0.34508872728203	0.000206961697450048	0.230077094339658	-0.158786144103861	0.40277089851405
ENSG00000070010.19	8505.818	9009.641	9108.005	8816.653	4231.999	4495.903	4557	4736.999	9550	7802.473	6698	6713.865	8721.659	9905.293	13217.048	9363.999	4807.999	5371.005	5412	5103	9334.001	9823.334	6458.49	7106.001	12069.937	7476.46	18987.753	11058.469	6381.597	4316.384	9060.254	5339.177	10970.858	8923.425	8695.694	6278.218	0.695276913341163	0.580964378648073	0.68663682367117	0.582446756730073	0.324631473056903	0.421417204637811
ENSG00000070018.9	2941	3384	4136.999	3529.001	7812.001	6750.538	2960.001	2820	6935.376	5908	5175	5081	3013	2857	4326.69	3789	9830.264	9431	2725	2650	4307	5754	3806	4965.566	1965.343	4369.78	2516.731	7027.629	3576.786	9252.432	1041.004	2941.063	2993.57	7180.66	1903.449	7494.891	-1.12837597836405	-1.6563177027803	-1.23190306640131	-1.62406239484853	-1.221300768749	-1.9988685483904
ENSG00000070019.5	10	6	0	2	0	0	0	4	11.029	4	3	6	20	14	2	0	0	0	0	2	8	6	1	3	84.001	148	0	0	0	0	4	1	5	15	9	21	-0.583715698475872	0	0	0.0721664656253001	-0.248637823351064	-0.312236535153266
ENSG00000070031.4	0	0	0	0	0	0	0	0	0	0	0	2	0	0	0	0	0	0	0	0	0	5	0	0	2	4	0	1	0	1	0	0	2	3	0	0	-0.0623745352987254	-0.0289176511486086	-0.0288150629888052	0	-0.0276811166986316	0
ENSG00000070047.13	5827.614	6676.003	7434.586	6949.611	6829	6826.709	5511	5695	7604.483	6616	4411.102	4390	8178.999	7909	10001.825	7259.102	8756.942	9669.774	6329.001	5957.001	7142.363	8240.999	3568	4227	5378.917	5344.833	5510.431	10247.505	6139.24	8815.474	6023.793	6302.778	3649.435	6114.032	3181.423	3628.28	0.0164959751610914	-1.08404548362845	-0.390649943649645	-0.239447667727376	-0.709138683508932	-0.232758029830916
ENSG00000070061.16	5248.019	5877.998	5264.12	5157.001	7420	6817.999	12137.999	11859.102	10097.999	8446.589	9561.971	9925	5555.001	5360.999	7013	5479.297	8357.997	8644.034	12040.996	10871	8132.128	9209.016	7307.001	8407.002	4465.53	7139.505	5642.932	6861.163	6487.785	9111.77	11709.611	12492.998	7940.493	8666.396	7436.43	10342.611	-0.664441265707348	-0.474774009833595	-0.358983111733834	-0.268418944292018	-0.0974776085403928	-0.519449284142286
ENSG00000070081.17	2019.001	2462.999	4111	4174.001	3223.115	2988	3630	3720	2871	2277	2958.999	3035	2349.991	2644.002	5661	4157.757	3003.002	3230.002	4765.048	3894.999	2726.999	2845.999	3221	3487.001	2035.621	3660.035	2597.573	5819.621	2018.001	4343.868	1701.222	4866.525	1875.819	3902.778	1400.001	5037.689	-0.825771763225074	-1.34166819843418	-0.961567848601281	-1.6610131492868	-1.01085613358924	-1.86129729450656
ENSG00000070087.14	18990.688	20420.725	19185.3	18795.033	17342.524	17550.906	17399.196	18320.002	16799.273	13409.266	28794	28657.416	19632.587	21713.988	17436.465	13338.001	20807.089	22134.651	20870.306	19122.745	19934.69	21504.648	19301.082	21994	27286.13	16857.698	43200.942	18596.601	28655.255	16697.216	25950.571	14828.244	20301.516	9998.237	40578.288	18651.952	0.700801433400369	1.01726770023893	0.905999403924675	0.629611225360664	1.04647979776683	1.07359319316854
ENSG00000070159.14	0	0	2538.001	2413	4174.001	3855.754	2172	2082	3997	3487	1829	2001	2	1	4024	3195	4576	4877.001	2574.999	2304.001	4198.996	4813.27	3814.006	4510.001	1	0	3429.695	2758.602	3894.556	3872.526	2416.34	2031.452	2140.521	1771.884	1443.049	1381.179	0.0333204095278935	0.115340829377178	0.135334500124027	0.0724858773311077	0.293736801418617	0.0166363117329578
ENSG00000070182.21	113	144	25.838	8	424	386.089	42.316	15.088	33.506	7	52	42	393.562	365	41	33.427	410.301	514.123	34.478	17.529	67	81	20.145	36.349	329.088	352	38	57.92	198.729	381	29.187	14.971	25.847	49	24	26.68	-0.0796070375033051	-0.378544366067854	-0.690179869038109	0.227817132321605	-0.385595548377158	-0.0738820292973367
ENSG00000070190.13	22	13	5	3	1	2	0	0	1	4	0	2	51	51	6	3	0	0	0	2	29	46	0	0	123.04	133.009	0	6	0	0	2	2	2	0	6	0	-0.0785789338262735	-0.165402004151861	0	-0.00657867217179875	0.0605942085156307	0.18648082238856
ENSG00000070193.5	8	11	0	0	0	0	0	0	0	0	0	0	4	3	3	6	0	0	0	0	7	8	0	0	20	17	7	1	0	0	0	0	0	0	0	0	0.0727355969158171	0.139276485073047	0	0	0	0
ENSG00000070214.16	2675	2953.026	6264	5913	4931.459	4809.052	27892.975	27844.999	2122	1954.001	3367	3350	3825	3954.001	7585	5721.016	6182.001	6636	39387.719	35473.83	2761.999	3275.349	2512	2841	5026.204	5498.28	8933.338	10055.268	6332.448	5525.548	36754.293	33435.238	2099.876	2242.434	2164.972	2566.462	-0.121065516222862	-0.365454644956755	0.322856149616193	-0.0395371111873946	-0.0651745455812849	-0.286305560147919
ENSG00000070269.14	555.999	506	782.001	695.999	965	903	788.157	845.304	1324	1131	1756.001	1940	517.999	551	841	602	1058	1210	938	808	901.001	1070	1416	1511	580.145	770.258	462.092	1180.492	524.999	943.167	640.079	1189.43	815	1600	805.26	2588.909	-0.377190087931588	-1.44236001941314	-0.670799095870029	-1.00921097852642	-0.907012550698155	-1.67830452976642
ENSG00000070366.14	4768.682	5626.194	3275.986	2865.403	4368.969	4216.675	1993.439	1988.174	3558.895	2998.223	3349.204	3534.81	5871.188	5543.514	3372.603	2562.335	5262.89	5503.107	2493.918	2254.658	3083.738	3822.889	2903.939	3488.298	10148.791	8834.72	3957.593	3729.327	4231.993	4545.505	2329.132	2410.975	4263.6	4545.978	2503.161	2956.83	0.206571776626808	-0.1096018916273	0.0254250034279941	-0.221144885582526	-0.0636650763081255	-0.281937666760543
ENSG00000070367.16	10172.389	11251.002	7218.524	6937	8259.203	8007.221	5963	6106	14874	12514.777	9628.294	9968.004	10319.999	10533.001	8543.999	6710	10032	10931.232	9641.027	8782.001	10216.127	12018.447	7578.941	9145.941	11440.514	9025.274	12041.523	6409.192	11446.141	7391.778	8722.713	5389.636	20874.48	5902.286	13938.064	6969.556	0.348092847134577	0.708676088064959	0.755731601214157	0.51455912026602	1.84221116283992	0.949614161175304
ENSG00000070371.16	1040.001	1105	750	685	784	721	232	247	1246	971	1617	1635	893	874	902	775	921.999	877.001	405	267	704	999.999	1016.099	1349.001	1508.663	2438.535	642.07	1048.744	613.999	940.003	242	318.004	838.118	1224	957.079	1649.809	-0.670159201694927	-0.849169163454225	-0.456991348590218	-0.480449466632372	-0.495078796876542	-0.803934423921371
ENSG00000070388.11	13	3	3	9	8	14	5	4	22	16	42	50	13	1	23	9	14	21	5	2	20	36	42	34	11	12	18	21	14	11	1	9	8	24	2	69	-0.0249402648038298	-0.112832397397964	0.0991142558916218	-0.219389701372716	-0.361104014853738	-1.33474484827079
ENSG00000070404.10	1282	1185	3533.001	3220.379	13094.245	12519.531	12508	12841.089	4939	4355.14	1243.001	1130.936	1271.001	1363.745	6781.001	4376.215	18008.071	19811.638	13882	12694.001	2559	2986.001	1223.999	1334	955.216	908.438	1734.483	3357.849	7136.174	17848.718	11889.292	19388.916	3932.226	8793.81	684.051	1482.001	0.076377409910668	-1.12458155069035	-1.18865937218784	-0.878676696491597	-1.12374286260042	-1.1129663885201
ENSG00000070413.20	10691.973	10874.001	12696.114	11928.971	5632.838	5747	4196	4146.001	3956.999	3548	17381.129	17179.025	8723	9148	14012	10526	6414.999	6956.001	5186	4599	4745	5467	11550.411	12999.999	6076.6	11673.343	4858.823	17843.531	2076.001	7129.062	2110.073	5145.937	2088.294	7374.005	3859.598	18094.78	-0.929605821881278	-2.06081712889349	-1.62993220786519	-1.43881377013333	-1.76936635189911	-2.26232160561181
ENSG00000070423.18	4474	4644	5670.999	5125	3405	3665.001	7757	7888.614	6364.484	5484.035	4868	4772.999	4539.485	4569	6554.486	4699.001	4395	4709	7633.999	6893.66	6256.078	6594	4998.628	5516	7538.813	3373.655	11988.554	5386.362	6440.49	5199.354	17204.854	8298.405	11842.045	8163.552	6424.334	4176.167	1.15736827123253	0.95108345405229	0.434071881433594	0.87194960035099	0.562113141629802	0.57054353421455
ENSG00000070444.15	1815	1548	825	860	2202	2243.081	2148.097	2097	4610.039	3838.838	1468	1391	1862	2113	1268	1038.16	2503	2582.242	1661	1583	2744.907	2998	1381	1534	3371.031	2714.813	2353.477	2347.269	2606.667	3189.901	3065.664	3329.515	9233.064	8458.768	1217.031	1553.008	0.315312781131655	-0.188758524105725	-0.159872611218804	-0.290552506098017	0.153715217684608	-0.38573587352059
ENSG00000070476.15	3242.362	3201.113	2097	1956	940	989	1022.061	881	1791.001	1694.969	1865	2105	2337	2258	2305.844	2031.001	1110	1320.194	1221	1052	1713	1974	1861	2155	3981.161	4169.317	2915.908	3069.36	1338	1544.317	1775.898	1547.272	2366.322	2507.107	2150.408	2269.969	-0.0585480260249485	-0.26610136058024	-0.075594397927885	0.0219987173564418	-0.0541576115770743	-0.121782029499984
ENSG00000070495.15	4000.304	4294.48	5492.144	5414.887	3508.659	3383.108	4176	4324.016	4129	3290.563	3725	3602.001	4403.66	4290.484	8393.041	6002.998	4705.001	5127.924	4548	4240	3174.001	3430	3421.999	4096	3255.972	3020.997	6875.917	5723.535	3803.597	4277.029	5329.529	4664.797	3625.349	3753.718	3334.221	3310.008	0.113961068438333	0.0672599084712919	-0.0399716293170469	0.0158906910755636	-0.021750172443884	-0.0351120404159575
[truncated: 116,595 more rows]
