# Supplementary material for: Genome-scale pan-cancer interrogation of lncRNA dependencies using CasRx
Source: Nat Methods. 2024 Feb 26;21(4):584–96. doi: 10.1038/s41592-024-02190-0 (PMC11009108; doi:10.1038/s41592-024-02190-0)
Supplement: Supplementary file 4 — Supplementary Tables 1–18. [file 41592_2024_2190_MOESM4_ESM.zip › Supplementary_tables/Supplementary_table9.csv]

Gene_ID	Array_ID	Type	gRNA1	gRNA2	Array_sequence	Oligo_sequence	library
human_lncrna_fused_10006	human_lncrna_fused_10006_1	lncRNA_gRNA	AGCACCTTGTTCTTCCATCGCCATCATTCT	AATGTATTGTAGAAACAGGGCCTCCCTCTG	AGCACCTTGTTCTTCCATCGCCATCATTCTCAAGTATACCCCTACCAACTGGTCGGGGTTTGAAACAATGTATTGTAGAAACAGGGCCTCCCTCTG	GTGTAACCCGTAGGGCACCTCGTCTCCAAACAGCACCTTGTTCTTCCATCGCCATCATTCTCAAGTATACCCCTACCAACTGGTCGGGGTTTGAAACAATGTATTGTAGAAACAGGGCCTCCCTCTGTTTTTGAGACGGTCGAAGGACTGCTCTCGAC	ALBAROSSA_library
human_lncrna_fused_10006	human_lncrna_fused_10006_2	lncRNA_gRNA	ACATTACAGGGAAAGAGGCCGAAGTAAAGT	CAAAGAGCTGTAAGGATGCACTGAATATTT	ACATTACAGGGAAAGAGGCCGAAGTAAAGTCAAGTATACCCCTACCAACTGGTCGGGGTTTGAAACCAAAGAGCTGTAAGGATGCACTGAATATTT	GTGTAACCCGTAGGGCACCTCGTCTCCAAACACATTACAGGGAAAGAGGCCGAAGTAAAGTCAAGTATACCCCTACCAACTGGTCGGGGTTTGAAACCAAAGAGCTGTAAGGATGCACTGAATATTTTTTTTGAGACGGTCGAAGGACTGCTCTCGAC	ALBAROSSA_library
human_lncrna_fused_10006	human_lncrna_fused_10006_3	lncRNA_gRNA	CATCATGCCAAAGTGTAGCTCAGGGAGTCA	ACCCTGAATATAACCTTGGCGTAGAGTTGA	CATCATGCCAAAGTGTAGCTCAGGGAGTCACAAGTATACCCCTACCAACTGGTCGGGGTTTGAAACACCCTGAATATAACCTTGGCGTAGAGTTGA	GTGTAACCCGTAGGGCACCTCGTCTCCAAACCATCATGCCAAAGTGTAGCTCAGGGAGTCACAAGTATACCCCTACCAACTGGTCGGGGTTTGAAACACCCTGAATATAACCTTGGCGTAGAGTTGATTTTTGAGACGGTCGAAGGACTGCTCTCGAC	ALBAROSSA_library
human_lncrna_fused_10008	human_lncrna_fused_10008_1	lncRNA_gRNA	CTAAAAATACAAAAGCCAGGCGTGGGGGCA	CTGTATATTGTTTTCCAACGCAGTTGTACC	CTAAAAATACAAAAGCCAGGCGTGGGGGCACAAGTATACCCCTACCAACTGGTCGGGGTTTGAAACCTGTATATTGTTTTCCAACGCAGTTGTACC	GTGTAACCCGTAGGGCACCTCGTCTCCAAACCTAAAAATACAAAAGCCAGGCGTGGGGGCACAAGTATACCCCTACCAACTGGTCGGGGTTTGAAACCTGTATATTGTTTTCCAACGCAGTTGTACCTTTTTGAGACGGTCGAAGGACTGCTCTCGAC	ALBAROSSA_library
human_lncrna_fused_10008	human_lncrna_fused_10008_2	lncRNA_gRNA	TCAGGAATAGAAAGCCAAACAGCATGTGTT	CAACTTTAAAAATATGGGCCACAGCTCCAT	TCAGGAATAGAAAGCCAAACAGCATGTGTTCAAGTATACCCCTACCAACTGGTCGGGGTTTGAAACCAACTTTAAAAATATGGGCCACAGCTCCAT	GTGTAACCCGTAGGGCACCTCGTCTCCAAACTCAGGAATAGAAAGCCAAACAGCATGTGTTCAAGTATACCCCTACCAACTGGTCGGGGTTTGAAACCAACTTTAAAAATATGGGCCACAGCTCCATTTTTTGAGACGGTCGAAGGACTGCTCTCGAC	ALBAROSSA_library
human_lncrna_fused_10008	human_lncrna_fused_10008_3	lncRNA_gRNA	AATTCTATAATCAACAACCCCCAAAGCACT	ACATTTGATGAAATCAACCACTGTTCATCT	AATTCTATAATCAACAACCCCCAAAGCACTCAAGTATACCCCTACCAACTGGTCGGGGTTTGAAACACATTTGATGAAATCAACCACTGTTCATCT	GTGTAACCCGTAGGGCACCTCGTCTCCAAACAATTCTATAATCAACAACCCCCAAAGCACTCAAGTATACCCCTACCAACTGGTCGGGGTTTGAAACACATTTGATGAAATCAACCACTGTTCATCTTTTTTGAGACGGTCGAAGGACTGCTCTCGAC	ALBAROSSA_library
human_lncrna_fused_10009	human_lncrna_fused_10009_1	lncRNA_gRNA	CCTGAAACATACATGAAGCACGCTACCTAG	CAATAGCAAAATAAAGCAGACTGGCCATAT	CCTGAAACATACATGAAGCACGCTACCTAGCAAGTATACCCCTACCAACTGGTCGGGGTTTGAAACCAATAGCAAAATAAAGCAGACTGGCCATAT	GTGTAACCCGTAGGGCACCTCGTCTCCAAACCCTGAAACATACATGAAGCACGCTACCTAGCAAGTATACCCCTACCAACTGGTCGGGGTTTGAAACCAATAGCAAAATAAAGCAGACTGGCCATATTTTTTGAGACGGTCGAAGGACTGCTCTCGAC	ALBAROSSA_library
human_lncrna_fused_10009	human_lncrna_fused_10009_2	lncRNA_gRNA	TAAACAGAGAAACAACGACCAGAATAGTTC	AAGGTCAACAAGTTGCAGTCAGCTCTCAGC	TAAACAGAGAAACAACGACCAGAATAGTTCCAAGTATACCCCTACCAACTGGTCGGGGTTTGAAACAAGGTCAACAAGTTGCAGTCAGCTCTCAGC	GTGTAACCCGTAGGGCACCTCGTCTCCAAACTAAACAGAGAAACAACGACCAGAATAGTTCCAAGTATACCCCTACCAACTGGTCGGGGTTTGAAACAAGGTCAACAAGTTGCAGTCAGCTCTCAGCTTTTTGAGACGGTCGAAGGACTGCTCTCGAC	ALBAROSSA_library
human_lncrna_fused_10009	human_lncrna_fused_10009_3	lncRNA_gRNA	GCAAGATAAAGGCAGCTTGTCACATGTAAG	GACCCAATTACTAAAGACCACCTAAAGCAA	GCAAGATAAAGGCAGCTTGTCACATGTAAGCAAGTATACCCCTACCAACTGGTCGGGGTTTGAAACGACCCAATTACTAAAGACCACCTAAAGCAA	GTGTAACCCGTAGGGCACCTCGTCTCCAAACGCAAGATAAAGGCAGCTTGTCACATGTAAGCAAGTATACCCCTACCAACTGGTCGGGGTTTGAAACGACCCAATTACTAAAGACCACCTAAAGCAATTTTTGAGACGGTCGAAGGACTGCTCTCGAC	ALBAROSSA_library
human_lncrna_fused_10009	human_lncrna_fused_10009_4	lncRNA_gRNA	CCATATAAGATATTACCACACACACAGCCA	AACACACTCAAGTTGCATGACCGAAAAAAA	CCATATAAGATATTACCACACACACAGCCACAAGTATACCCCTACCAACTGGTCGGGGTTTGAAACAACACACTCAAGTTGCATGACCGAAAAAAA	GTGTAACCCGTAGGGCACCTCGTCTCCAAACCCATATAAGATATTACCACACACACAGCCACAAGTATACCCCTACCAACTGGTCGGGGTTTGAAACAACACACTCAAGTTGCATGACCGAAAAAAATTTTTGAGACGGTCGAAGGACTGCTCTCGAC	ALBAROSSA_library
human_lncrna_fused_10009	human_lncrna_fused_10009_5	lncRNA_gRNA	GCCATAAAGTATGTTCACCAAGGTTAACAA	AGTACATTAGAAAACCCACAAACTATATAA	GCCATAAAGTATGTTCACCAAGGTTAACAACAAGTATACCCCTACCAACTGGTCGGGGTTTGAAACAGTACATTAGAAAACCCACAAACTATATAA	GTGTAACCCGTAGGGCACCTCGTCTCCAAACGCCATAAAGTATGTTCACCAAGGTTAACAACAAGTATACCCCTACCAACTGGTCGGGGTTTGAAACAGTACATTAGAAAACCCACAAACTATATAATTTTTGAGACGGTCGAAGGACTGCTCTCGAC	ALBAROSSA_library
human_lncrna_fused_1000	human_lncrna_fused_1000_1	lncRNA_gRNA	AGACAAATGAATAAGTGCCAAGTCTTGCTG	AATCCTGTTTAATATCAGCTCCGCTTACTT	AGACAAATGAATAAGTGCCAAGTCTTGCTGCAAGTATACCCCTACCAACTGGTCGGGGTTTGAAACAATCCTGTTTAATATCAGCTCCGCTTACTT	GTGTAACCCGTAGGGCACCTCGTCTCCAAACAGACAAATGAATAAGTGCCAAGTCTTGCTGCAAGTATACCCCTACCAACTGGTCGGGGTTTGAAACAATCCTGTTTAATATCAGCTCCGCTTACTTTTTTTGAGACGGTCGAAGGACTGCTCTCGAC	ALBAROSSA_library
human_lncrna_fused_1000	human_lncrna_fused_1000_2	lncRNA_gRNA	AACTTCTGTACATCATCCCCCACGTCTTCC	TCATAAGTTTTGTTTGCAACCTGGCCATTT	AACTTCTGTACATCATCCCCCACGTCTTCCCAAGTATACCCCTACCAACTGGTCGGGGTTTGAAACTCATAAGTTTTGTTTGCAACCTGGCCATTT	GTGTAACCCGTAGGGCACCTCGTCTCCAAACAACTTCTGTACATCATCCCCCACGTCTTCCCAAGTATACCCCTACCAACTGGTCGGGGTTTGAAACTCATAAGTTTTGTTTGCAACCTGGCCATTTTTTTTGAGACGGTCGAAGGACTGCTCTCGAC	ALBAROSSA_library
human_lncrna_fused_10017	human_lncrna_fused_10017_1	lncRNA_gRNA	TCCAAAAAGCATGTGAGGCCAAGAAGAAAA	AAATTATTACCAGTGCAGCATAGTTTCTGC	TCCAAAAAGCATGTGAGGCCAAGAAGAAAACAAGTATACCCCTACCAACTGGTCGGGGTTTGAAACAAATTATTACCAGTGCAGCATAGTTTCTGC	GTGTAACCCGTAGGGCACCTCGTCTCCAAACTCCAAAAAGCATGTGAGGCCAAGAAGAAAACAAGTATACCCCTACCAACTGGTCGGGGTTTGAAACAAATTATTACCAGTGCAGCATAGTTTCTGCTTTTTGAGACGGTCGAAGGACTGCTCTCGAC	ALBAROSSA_library
human_lncrna_fused_10017	human_lncrna_fused_10017_2	lncRNA_gRNA	GTGATATTAACGTATGCACGCACTGTTTTG	AGAAACCACATTTTGGAAGCAGACATAACC	GTGATATTAACGTATGCACGCACTGTTTTGCAAGTATACCCCTACCAACTGGTCGGGGTTTGAAACAGAAACCACATTTTGGAAGCAGACATAACC	GTGTAACCCGTAGGGCACCTCGTCTCCAAACGTGATATTAACGTATGCACGCACTGTTTTGCAAGTATACCCCTACCAACTGGTCGGGGTTTGAAACAGAAACCACATTTTGGAAGCAGACATAACCTTTTTGAGACGGTCGAAGGACTGCTCTCGAC	ALBAROSSA_library
human_lncrna_fused_10017	human_lncrna_fused_10017_3	lncRNA_gRNA	TAAACAATAAACATAAGCCACGATATCTTT	AGTTATTTTCAAATACACCACACATTTTTG	TAAACAATAAACATAAGCCACGATATCTTTCAAGTATACCCCTACCAACTGGTCGGGGTTTGAAACAGTTATTTTCAAATACACCACACATTTTTG	GTGTAACCCGTAGGGCACCTCGTCTCCAAACTAAACAATAAACATAAGCCACGATATCTTTCAAGTATACCCCTACCAACTGGTCGGGGTTTGAAACAGTTATTTTCAAATACACCACACATTTTTGTTTTTGAGACGGTCGAAGGACTGCTCTCGAC	ALBAROSSA_library
human_lncrna_fused_10017	human_lncrna_fused_10017_4	lncRNA_gRNA	TGCAATGACCAATGTCAGCCACACTAAGCA	TAATATGAAAATAAAGTGGCCAGGTGTGGT	TGCAATGACCAATGTCAGCCACACTAAGCACAAGTATACCCCTACCAACTGGTCGGGGTTTGAAACTAATATGAAAATAAAGTGGCCAGGTGTGGT	GTGTAACCCGTAGGGCACCTCGTCTCCAAACTGCAATGACCAATGTCAGCCACACTAAGCACAAGTATACCCCTACCAACTGGTCGGGGTTTGAAACTAATATGAAAATAAAGTGGCCAGGTGTGGTTTTTTGAGACGGTCGAAGGACTGCTCTCGAC	ALBAROSSA_library
human_lncrna_fused_10018	human_lncrna_fused_10018_1	lncRNA_gRNA	ATTCATAATAACTATGCACAGAGATATATA	CCAAAGAAATGGAAACAGGGCCTTGAAGAG	ATTCATAATAACTATGCACAGAGATATATACAAGTATACCCCTACCAACTGGTCGGGGTTTGAAACCCAAAGAAATGGAAACAGGGCCTTGAAGAG	GTGTAACCCGTAGGGCACCTCGTCTCCAAACATTCATAATAACTATGCACAGAGATATATACAAGTATACCCCTACCAACTGGTCGGGGTTTGAAACCCAAAGAAATGGAAACAGGGCCTTGAAGAGTTTTTGAGACGGTCGAAGGACTGCTCTCGAC	ALBAROSSA_library
human_lncrna_fused_10018	human_lncrna_fused_10018_2	lncRNA_gRNA	AAGAGTTTACAATTTGGGAACGCAGGAAGA	TATTTCTCATATCAATGCCACTGTCCACAT	AAGAGTTTACAATTTGGGAACGCAGGAAGACAAGTATACCCCTACCAACTGGTCGGGGTTTGAAACTATTTCTCATATCAATGCCACTGTCCACAT	GTGTAACCCGTAGGGCACCTCGTCTCCAAACAAGAGTTTACAATTTGGGAACGCAGGAAGACAAGTATACCCCTACCAACTGGTCGGGGTTTGAAACTATTTCTCATATCAATGCCACTGTCCACATTTTTTGAGACGGTCGAAGGACTGCTCTCGAC	ALBAROSSA_library
human_lncrna_fused_10018	human_lncrna_fused_10018_3	lncRNA_gRNA	TTGAGTTTAGCAAAGATTGCCAGTAATTTT	AACAGCTGAAATGTGGATGCAACCCACGTA	TTGAGTTTAGCAAAGATTGCCAGTAATTTTCAAGTATACCCCTACCAACTGGTCGGGGTTTGAAACAACAGCTGAAATGTGGATGCAACCCACGTA	GTGTAACCCGTAGGGCACCTCGTCTCCAAACTTGAGTTTAGCAAAGATTGCCAGTAATTTTCAAGTATACCCCTACCAACTGGTCGGGGTTTGAAACAACAGCTGAAATGTGGATGCAACCCACGTATTTTTGAGACGGTCGAAGGACTGCTCTCGAC	ALBAROSSA_library
human_lncrna_fused_10022	human_lncrna_fused_10022_1	lncRNA_gRNA	CAGAAGTAATGATTCAGCACCAGTCTAGAT	TTGTAATACAATTTGAAGCCAGGTAATGTG	CAGAAGTAATGATTCAGCACCAGTCTAGATCAAGTATACCCCTACCAACTGGTCGGGGTTTGAAACTTGTAATACAATTTGAAGCCAGGTAATGTG	GTGTAACCCGTAGGGCACCTCGTCTCCAAACCAGAAGTAATGATTCAGCACCAGTCTAGATCAAGTATACCCCTACCAACTGGTCGGGGTTTGAAACTTGTAATACAATTTGAAGCCAGGTAATGTGTTTTTGAGACGGTCGAAGGACTGCTCTCGAC	ALBAROSSA_library
human_lncrna_fused_10022	human_lncrna_fused_10022_2	lncRNA_gRNA	CAAAGCTTTAAGTTAGGACACCAGTAACAG	AGCAACAGAATGGTGCAGCCAAGGAGAGAA	CAAAGCTTTAAGTTAGGACACCAGTAACAGCAAGTATACCCCTACCAACTGGTCGGGGTTTGAAACAGCAACAGAATGGTGCAGCCAAGGAGAGAA	GTGTAACCCGTAGGGCACCTCGTCTCCAAACCAAAGCTTTAAGTTAGGACACCAGTAACAGCAAGTATACCCCTACCAACTGGTCGGGGTTTGAAACAGCAACAGAATGGTGCAGCCAAGGAGAGAATTTTTGAGACGGTCGAAGGACTGCTCTCGAC	ALBAROSSA_library
human_lncrna_fused_10022	human_lncrna_fused_10022_3	lncRNA_gRNA	AAGTATTTAAAATTTCAGGCCAGGCACGGT	ATTATAATAGAACACCAGTGCAGTGCATCT	AAGTATTTAAAATTTCAGGCCAGGCACGGTCAAGTATACCCCTACCAACTGGTCGGGGTTTGAAACATTATAATAGAACACCAGTGCAGTGCATCT	GTGTAACCCGTAGGGCACCTCGTCTCCAAACAAGTATTTAAAATTTCAGGCCAGGCACGGTCAAGTATACCCCTACCAACTGGTCGGGGTTTGAAACATTATAATAGAACACCAGTGCAGTGCATCTTTTTTGAGACGGTCGAAGGACTGCTCTCGAC	ALBAROSSA_library
human_lncrna_fused_10022	human_lncrna_fused_10022_4	lncRNA_gRNA	AAAAATAGATCAGTAGACCCAGGAGCGGTG	TCAAAATGAACAACAAGCCAGGCATGGTGG	AAAAATAGATCAGTAGACCCAGGAGCGGTGCAAGTATACCCCTACCAACTGGTCGGGGTTTGAAACTCAAAATGAACAACAAGCCAGGCATGGTGG	GTGTAACCCGTAGGGCACCTCGTCTCCAAACAAAAATAGATCAGTAGACCCAGGAGCGGTGCAAGTATACCCCTACCAACTGGTCGGGGTTTGAAACTCAAAATGAACAACAAGCCAGGCATGGTGGTTTTTGAGACGGTCGAAGGACTGCTCTCGAC	ALBAROSSA_library
human_lncrna_fused_1002	human_lncrna_fused_1002_1	lncRNA_gRNA	CAAATGTGAATCTCAGGCCCACGCTGTTTC	TCTTTCTCTATACTGCAGCCAAGTGTGAAC	CAAATGTGAATCTCAGGCCCACGCTGTTTCCAAGTATACCCCTACCAACTGGTCGGGGTTTGAAACTCTTTCTCTATACTGCAGCCAAGTGTGAAC	GTGTAACCCGTAGGGCACCTCGTCTCCAAACCAAATGTGAATCTCAGGCCCACGCTGTTTCCAAGTATACCCCTACCAACTGGTCGGGGTTTGAAACTCTTTCTCTATACTGCAGCCAAGTGTGAACTTTTTGAGACGGTCGAAGGACTGCTCTCGAC	ALBAROSSA_library
human_lncrna_fused_1002	human_lncrna_fused_1002_2	lncRNA_gRNA	TAACCACTAGAATTTGACCTGTGCAGCTGG	ATGAAAAGTGCAGAATCCATCCCCCAACCA	TAACCACTAGAATTTGACCTGTGCAGCTGGCAAGTATACCCCTACCAACTGGTCGGGGTTTGAAACATGAAAAGTGCAGAATCCATCCCCCAACCA	GTGTAACCCGTAGGGCACCTCGTCTCCAAACTAACCACTAGAATTTGACCTGTGCAGCTGGCAAGTATACCCCTACCAACTGGTCGGGGTTTGAAACATGAAAAGTGCAGAATCCATCCCCCAACCATTTTTGAGACGGTCGAAGGACTGCTCTCGAC	ALBAROSSA_library
human_lncrna_fused_1002	human_lncrna_fused_1002_3	lncRNA_gRNA	GTTTACAGACTTGAGCCACTACATCTGGAC	AGCAAATGCTGGATGGAGCTCAGCCTTAAA	GTTTACAGACTTGAGCCACTACATCTGGACCAAGTATACCCCTACCAACTGGTCGGGGTTTGAAACAGCAAATGCTGGATGGAGCTCAGCCTTAAA	GTGTAACCCGTAGGGCACCTCGTCTCCAAACGTTTACAGACTTGAGCCACTACATCTGGACCAAGTATACCCCTACCAACTGGTCGGGGTTTGAAACAGCAAATGCTGGATGGAGCTCAGCCTTAAATTTTTGAGACGGTCGAAGGACTGCTCTCGAC	ALBAROSSA_library
human_lncrna_fused_10035	human_lncrna_fused_10035_1	lncRNA_gRNA	AGCAAAGTTAACATGGCACAGACTTCCTGG	AAGCATGACAATAGGAGGCAGAAGGAGCAG	AGCAAAGTTAACATGGCACAGACTTCCTGGCAAGTATACCCCTACCAACTGGTCGGGGTTTGAAACAAGCATGACAATAGGAGGCAGAAGGAGCAG	GTGTAACCCGTAGGGCACCTCGTCTCCAAACAGCAAAGTTAACATGGCACAGACTTCCTGGCAAGTATACCCCTACCAACTGGTCGGGGTTTGAAACAAGCATGACAATAGGAGGCAGAAGGAGCAGTTTTTGAGACGGTCGAAGGACTGCTCTCGAC	ALBAROSSA_library
human_lncrna_fused_10035	human_lncrna_fused_10035_2	lncRNA_gRNA	GACCCTGTATAAAGCCAGCTTCAAAGCCCA	AATCATTTTCAAATCCAGCAATGCATTGAT	GACCCTGTATAAAGCCAGCTTCAAAGCCCACAAGTATACCCCTACCAACTGGTCGGGGTTTGAAACAATCATTTTCAAATCCAGCAATGCATTGAT	GTGTAACCCGTAGGGCACCTCGTCTCCAAACGACCCTGTATAAAGCCAGCTTCAAAGCCCACAAGTATACCCCTACCAACTGGTCGGGGTTTGAAACAATCATTTTCAAATCCAGCAATGCATTGATTTTTTGAGACGGTCGAAGGACTGCTCTCGAC	ALBAROSSA_library
human_lncrna_fused_10035	human_lncrna_fused_10035_3	lncRNA_gRNA	CCTGTTAGACAATTGACCCCGAAACACAGA	AACTTGTATATTTTGTGGAACAGTAAGACT	CCTGTTAGACAATTGACCCCGAAACACAGACAAGTATACCCCTACCAACTGGTCGGGGTTTGAAACAACTTGTATATTTTGTGGAACAGTAAGACT	GTGTAACCCGTAGGGCACCTCGTCTCCAAACCCTGTTAGACAATTGACCCCGAAACACAGACAAGTATACCCCTACCAACTGGTCGGGGTTTGAAACAACTTGTATATTTTGTGGAACAGTAAGACTTTTTTGAGACGGTCGAAGGACTGCTCTCGAC	ALBAROSSA_library
human_lncrna_fused_10035	human_lncrna_fused_10035_4	lncRNA_gRNA	AATGTTGAATAGACTCAGTCCAGTTTTCTT	CTAGAAAGACAGAAAGGCAAACAAAACCAA	AATGTTGAATAGACTCAGTCCAGTTTTCTTCAAGTATACCCCTACCAACTGGTCGGGGTTTGAAACCTAGAAAGACAGAAAGGCAAACAAAACCAA	GTGTAACCCGTAGGGCACCTCGTCTCCAAACAATGTTGAATAGACTCAGTCCAGTTTTCTTCAAGTATACCCCTACCAACTGGTCGGGGTTTGAAACCTAGAAAGACAGAAAGGCAAACAAAACCAATTTTTGAGACGGTCGAAGGACTGCTCTCGAC	ALBAROSSA_library
human_lncrna_fused_10037	human_lncrna_fused_10037_1	lncRNA_gRNA	TAATCATCCTCTTTCCAGCACACTCGGTTC	CAATCCTAGAAGATCCATCACCTCTAGACC	TAATCATCCTCTTTCCAGCACACTCGGTTCCAAGTATACCCCTACCAACTGGTCGGGGTTTGAAACCAATCCTAGAAGATCCATCACCTCTAGACC	GTGTAACCCGTAGGGCACCTCGTCTCCAAACTAATCATCCTCTTTCCAGCACACTCGGTTCCAAGTATACCCCTACCAACTGGTCGGGGTTTGAAACCAATCCTAGAAGATCCATCACCTCTAGACCTTTTTGAGACGGTCGAAGGACTGCTCTCGAC	ALBAROSSA_library
human_lncrna_fused_10037	human_lncrna_fused_10037_2	lncRNA_gRNA	AACACTCACTGAAGTGACCAGACTTTCTTG	TCACACACATGCTTGCCTCTCCATTCTGAC	AACACTCACTGAAGTGACCAGACTTTCTTGCAAGTATACCCCTACCAACTGGTCGGGGTTTGAAACTCACACACATGCTTGCCTCTCCATTCTGAC	GTGTAACCCGTAGGGCACCTCGTCTCCAAACAACACTCACTGAAGTGACCAGACTTTCTTGCAAGTATACCCCTACCAACTGGTCGGGGTTTGAAACTCACACACATGCTTGCCTCTCCATTCTGACTTTTTGAGACGGTCGAAGGACTGCTCTCGAC	ALBAROSSA_library
human_lncrna_fused_10037	human_lncrna_fused_10037_3	lncRNA_gRNA	ATCAGCCTAAATGTAAGACAGCTTAAGTCA	GTCCTAATTGTCAGCCTCCCATCTCAGAGT	ATCAGCCTAAATGTAAGACAGCTTAAGTCACAAGTATACCCCTACCAACTGGTCGGGGTTTGAAACGTCCTAATTGTCAGCCTCCCATCTCAGAGT	GTGTAACCCGTAGGGCACCTCGTCTCCAAACATCAGCCTAAATGTAAGACAGCTTAAGTCACAAGTATACCCCTACCAACTGGTCGGGGTTTGAAACGTCCTAATTGTCAGCCTCCCATCTCAGAGTTTTTTGAGACGGTCGAAGGACTGCTCTCGAC	ALBAROSSA_library
human_lncrna_fused_10037	human_lncrna_fused_10037_4	lncRNA_gRNA	AGATGATGCAGAATTCGCACATGTCTTCTG	CTGTGCACACTCATGAAGCCAGCTCTGATT	AGATGATGCAGAATTCGCACATGTCTTCTGCAAGTATACCCCTACCAACTGGTCGGGGTTTGAAACCTGTGCACACTCATGAAGCCAGCTCTGATT	GTGTAACCCGTAGGGCACCTCGTCTCCAAACAGATGATGCAGAATTCGCACATGTCTTCTGCAAGTATACCCCTACCAACTGGTCGGGGTTTGAAACCTGTGCACACTCATGAAGCCAGCTCTGATTTTTTTGAGACGGTCGAAGGACTGCTCTCGAC	ALBAROSSA_library
human_lncrna_fused_10038	human_lncrna_fused_10038_1	lncRNA_gRNA	TAAGAAATATAGCAGGAGCCCACCCCACCT	ACTACTAAATAAATGCAACAGCATTGCCTC	TAAGAAATATAGCAGGAGCCCACCCCACCTCAAGTATACCCCTACCAACTGGTCGGGGTTTGAAACACTACTAAATAAATGCAACAGCATTGCCTC	GTGTAACCCGTAGGGCACCTCGTCTCCAAACTAAGAAATATAGCAGGAGCCCACCCCACCTCAAGTATACCCCTACCAACTGGTCGGGGTTTGAAACACTACTAAATAAATGCAACAGCATTGCCTCTTTTTGAGACGGTCGAAGGACTGCTCTCGAC	ALBAROSSA_library
human_lncrna_fused_10038	human_lncrna_fused_10038_2	lncRNA_gRNA	AGACACAGACAAAGACAGAGCCCCAGACAC	GTTTACTAAGAATAGCAGCCCAGCTACCCA	AGACACAGACAAAGACAGAGCCCCAGACACCAAGTATACCCCTACCAACTGGTCGGGGTTTGAAACGTTTACTAAGAATAGCAGCCCAGCTACCCA	GTGTAACCCGTAGGGCACCTCGTCTCCAAACAGACACAGACAAAGACAGAGCCCCAGACACCAAGTATACCCCTACCAACTGGTCGGGGTTTGAAACGTTTACTAAGAATAGCAGCCCAGCTACCCATTTTTGAGACGGTCGAAGGACTGCTCTCGAC	ALBAROSSA_library
human_lncrna_fused_10038	human_lncrna_fused_10038_3	lncRNA_gRNA	AATAGCAGAAATGAGGCATCAGTGCAGAGC	TAACATAGATGAATGACACCAGGATCTTAT	AATAGCAGAAATGAGGCATCAGTGCAGAGCCAAGTATACCCCTACCAACTGGTCGGGGTTTGAAACTAACATAGATGAATGACACCAGGATCTTAT	GTGTAACCCGTAGGGCACCTCGTCTCCAAACAATAGCAGAAATGAGGCATCAGTGCAGAGCCAAGTATACCCCTACCAACTGGTCGGGGTTTGAAACTAACATAGATGAATGACACCAGGATCTTATTTTTTGAGACGGTCGAAGGACTGCTCTCGAC	ALBAROSSA_library
human_lncrna_fused_10038	human_lncrna_fused_10038_4	lncRNA_gRNA	CGTCACAAACAAATGAAGCACGTACTCTAA	ACACAATTTTCCATTACCTGCTAAAAGGAC	CGTCACAAACAAATGAAGCACGTACTCTAACAAGTATACCCCTACCAACTGGTCGGGGTTTGAAACACACAATTTTCCATTACCTGCTAAAAGGAC	GTGTAACCCGTAGGGCACCTCGTCTCCAAACCGTCACAAACAAATGAAGCACGTACTCTAACAAGTATACCCCTACCAACTGGTCGGGGTTTGAAACACACAATTTTCCATTACCTGCTAAAAGGACTTTTTGAGACGGTCGAAGGACTGCTCTCGAC	ALBAROSSA_library
human_lncrna_fused_10041	human_lncrna_fused_10041_1	lncRNA_gRNA	ACTCAGGAATACAGCAGCAGCCTCTGCTGC	ATTTGACAACAACTGGGCACCATTGCCAAG	ACTCAGGAATACAGCAGCAGCCTCTGCTGCCAAGTATACCCCTACCAACTGGTCGGGGTTTGAAACATTTGACAACAACTGGGCACCATTGCCAAG	GTGTAACCCGTAGGGCACCTCGTCTCCAAACACTCAGGAATACAGCAGCAGCCTCTGCTGCCAAGTATACCCCTACCAACTGGTCGGGGTTTGAAACATTTGACAACAACTGGGCACCATTGCCAAGTTTTTGAGACGGTCGAAGGACTGCTCTCGAC	ALBAROSSA_library
human_lncrna_fused_10041	human_lncrna_fused_10041_2	lncRNA_gRNA	CTATGCAGAAAAGTGCATCGACTTTGCTTC	ATGTGCAAGAAGCAAGGTACCAACATCTGC	CTATGCAGAAAAGTGCATCGACTTTGCTTCCAAGTATACCCCTACCAACTGGTCGGGGTTTGAAACATGTGCAAGAAGCAAGGTACCAACATCTGC	GTGTAACCCGTAGGGCACCTCGTCTCCAAACCTATGCAGAAAAGTGCATCGACTTTGCTTCCAAGTATACCCCTACCAACTGGTCGGGGTTTGAAACATGTGCAAGAAGCAAGGTACCAACATCTGCTTTTTGAGACGGTCGAAGGACTGCTCTCGAC	ALBAROSSA_library
human_lncrna_fused_10041	human_lncrna_fused_10041_3	lncRNA_gRNA	GTTAATGTTGCAACTCAAGCCCAAAGGAAA	AATCAATTGAAGAGGAAGGACTGATGAGAT	GTTAATGTTGCAACTCAAGCCCAAAGGAAACAAGTATACCCCTACCAACTGGTCGGGGTTTGAAACAATCAATTGAAGAGGAAGGACTGATGAGAT	GTGTAACCCGTAGGGCACCTCGTCTCCAAACGTTAATGTTGCAACTCAAGCCCAAAGGAAACAAGTATACCCCTACCAACTGGTCGGGGTTTGAAACAATCAATTGAAGAGGAAGGACTGATGAGATTTTTTGAGACGGTCGAAGGACTGCTCTCGAC	ALBAROSSA_library
human_lncrna_fused_10042	human_lncrna_fused_10042_1	lncRNA_gRNA	TCAAAGACAGCTTAGACCACTGCACTAGGC	TGCCATTATCACAAGCCACTTCACAGCTGA	TCAAAGACAGCTTAGACCACTGCACTAGGCCAAGTATACCCCTACCAACTGGTCGGGGTTTGAAACTGCCATTATCACAAGCCACTTCACAGCTGA	GTGTAACCCGTAGGGCACCTCGTCTCCAAACTCAAAGACAGCTTAGACCACTGCACTAGGCCAAGTATACCCCTACCAACTGGTCGGGGTTTGAAACTGCCATTATCACAAGCCACTTCACAGCTGATTTTTGAGACGGTCGAAGGACTGCTCTCGAC	ALBAROSSA_library
human_lncrna_fused_10042	human_lncrna_fused_10042_2	lncRNA_gRNA	ATTACAAGTGTAAGCCACAGCACCTGGCCT	TTGTTGAATGAATGCAGGCATGAATGAATT	ATTACAAGTGTAAGCCACAGCACCTGGCCTCAAGTATACCCCTACCAACTGGTCGGGGTTTGAAACTTGTTGAATGAATGCAGGCATGAATGAATT	GTGTAACCCGTAGGGCACCTCGTCTCCAAACATTACAAGTGTAAGCCACAGCACCTGGCCTCAAGTATACCCCTACCAACTGGTCGGGGTTTGAAACTTGTTGAATGAATGCAGGCATGAATGAATTTTTTTGAGACGGTCGAAGGACTGCTCTCGAC	ALBAROSSA_library
human_lncrna_fused_10042	human_lncrna_fused_10042_3	lncRNA_gRNA	GAAAGCAACTAGAAGTGCTCATCCTCTTAA	ATGAATCACTGATGGAGTCCACACTGAATG	GAAAGCAACTAGAAGTGCTCATCCTCTTAACAAGTATACCCCTACCAACTGGTCGGGGTTTGAAACATGAATCACTGATGGAGTCCACACTGAATG	GTGTAACCCGTAGGGCACCTCGTCTCCAAACGAAAGCAACTAGAAGTGCTCATCCTCTTAACAAGTATACCCCTACCAACTGGTCGGGGTTTGAAACATGAATCACTGATGGAGTCCACACTGAATGTTTTTGAGACGGTCGAAGGACTGCTCTCGAC	ALBAROSSA_library
human_lncrna_fused_1004	human_lncrna_fused_1004_1	lncRNA_gRNA	TTCACCAAACATTCAGCGCCTACTGAGTAC	ACCAGCTTTTCTGTCCCATCCCATCCCCGG	TTCACCAAACATTCAGCGCCTACTGAGTACCAAGTATACCCCTACCAACTGGTCGGGGTTTGAAACACCAGCTTTTCTGTCCCATCCCATCCCCGG	GTGTAACCCGTAGGGCACCTCGTCTCCAAACTTCACCAAACATTCAGCGCCTACTGAGTACCAAGTATACCCCTACCAACTGGTCGGGGTTTGAAACACCAGCTTTTCTGTCCCATCCCATCCCCGGTTTTTGAGACGGTCGAAGGACTGCTCTCGAC	ALBAROSSA_library
human_lncrna_fused_1004	human_lncrna_fused_1004_2	lncRNA_gRNA	CCAGCATCAGAATGTCACCAGCTCCTTCAA	GCCAATGCTAAGCAGATCCAGGTTTTCCTG	CCAGCATCAGAATGTCACCAGCTCCTTCAACAAGTATACCCCTACCAACTGGTCGGGGTTTGAAACGCCAATGCTAAGCAGATCCAGGTTTTCCTG	GTGTAACCCGTAGGGCACCTCGTCTCCAAACCCAGCATCAGAATGTCACCAGCTCCTTCAACAAGTATACCCCTACCAACTGGTCGGGGTTTGAAACGCCAATGCTAAGCAGATCCAGGTTTTCCTGTTTTTGAGACGGTCGAAGGACTGCTCTCGAC	ALBAROSSA_library
human_lncrna_fused_1004	human_lncrna_fused_1004_3	lncRNA_gRNA	CCGATGAAAGCCAAGTCACACAGACAGAAA	CACACTTTTCCCTTCAGGCCACACCTGGAG	CCGATGAAAGCCAAGTCACACAGACAGAAACAAGTATACCCCTACCAACTGGTCGGGGTTTGAAACCACACTTTTCCCTTCAGGCCACACCTGGAG	GTGTAACCCGTAGGGCACCTCGTCTCCAAACCCGATGAAAGCCAAGTCACACAGACAGAAACAAGTATACCCCTACCAACTGGTCGGGGTTTGAAACCACACTTTTCCCTTCAGGCCACACCTGGAGTTTTTGAGACGGTCGAAGGACTGCTCTCGAC	ALBAROSSA_library
human_lncrna_fused_10051	human_lncrna_fused_10051_1	lncRNA_gRNA	TAGACACATAAGTAGCAACCAGCTTATTGA	ACAATCACAATTGTAGGTGCCAGCCTGTTA	TAGACACATAAGTAGCAACCAGCTTATTGACAAGTATACCCCTACCAACTGGTCGGGGTTTGAAACACAATCACAATTGTAGGTGCCAGCCTGTTA	GTGTAACCCGTAGGGCACCTCGTCTCCAAACTAGACACATAAGTAGCAACCAGCTTATTGACAAGTATACCCCTACCAACTGGTCGGGGTTTGAAACACAATCACAATTGTAGGTGCCAGCCTGTTATTTTTGAGACGGTCGAAGGACTGCTCTCGAC	ALBAROSSA_library
human_lncrna_fused_10051	human_lncrna_fused_10051_2	lncRNA_gRNA	CCTTTTATTAGACAGCAGCAGAGCAAGCTT	CATCATTATAAACAGACACACCAATTGTCT	CCTTTTATTAGACAGCAGCAGAGCAAGCTTCAAGTATACCCCTACCAACTGGTCGGGGTTTGAAACCATCATTATAAACAGACACACCAATTGTCT	GTGTAACCCGTAGGGCACCTCGTCTCCAAACCCTTTTATTAGACAGCAGCAGAGCAAGCTTCAAGTATACCCCTACCAACTGGTCGGGGTTTGAAACCATCATTATAAACAGACACACCAATTGTCTTTTTTGAGACGGTCGAAGGACTGCTCTCGAC	ALBAROSSA_library
human_lncrna_fused_10051	human_lncrna_fused_10051_3	lncRNA_gRNA	AACCATGAAAATGCTGGAGACCATGGGTGT	TTCTATAGAAATTCTAGCACAGGGAAATCC	AACCATGAAAATGCTGGAGACCATGGGTGTCAAGTATACCCCTACCAACTGGTCGGGGTTTGAAACTTCTATAGAAATTCTAGCACAGGGAAATCC	GTGTAACCCGTAGGGCACCTCGTCTCCAAACAACCATGAAAATGCTGGAGACCATGGGTGTCAAGTATACCCCTACCAACTGGTCGGGGTTTGAAACTTCTATAGAAATTCTAGCACAGGGAAATCCTTTTTGAGACGGTCGAAGGACTGCTCTCGAC	ALBAROSSA_library
human_lncrna_fused_10051	human_lncrna_fused_10051_4	lncRNA_gRNA	TAAACATTTAGCTCAGAGCAAGGCACATAG	CCCTGAAAAGATACAACCACAGGATTGATA	TAAACATTTAGCTCAGAGCAAGGCACATAGCAAGTATACCCCTACCAACTGGTCGGGGTTTGAAACCCCTGAAAAGATACAACCACAGGATTGATA	GTGTAACCCGTAGGGCACCTCGTCTCCAAACTAAACATTTAGCTCAGAGCAAGGCACATAGCAAGTATACCCCTACCAACTGGTCGGGGTTTGAAACCCCTGAAAAGATACAACCACAGGATTGATATTTTTGAGACGGTCGAAGGACTGCTCTCGAC	ALBAROSSA_library
human_lncrna_fused_10053	human_lncrna_fused_10053_1	lncRNA_gRNA	CAACAAGGTTAACATGCAGCCCTGATCCTC	TTTTAGTAAAGATTAGTAGGCAGGTAGGCA	CAACAAGGTTAACATGCAGCCCTGATCCTCCAAGTATACCCCTACCAACTGGTCGGGGTTTGAAACTTTTAGTAAAGATTAGTAGGCAGGTAGGCA	GTGTAACCCGTAGGGCACCTCGTCTCCAAACCAACAAGGTTAACATGCAGCCCTGATCCTCCAAGTATACCCCTACCAACTGGTCGGGGTTTGAAACTTTTAGTAAAGATTAGTAGGCAGGTAGGCATTTTTGAGACGGTCGAAGGACTGCTCTCGAC	ALBAROSSA_library
human_lncrna_fused_10053	human_lncrna_fused_10053_2	lncRNA_gRNA	GAGAGAAATTATCACCCAGACACTCACCCT	GCTCAAAGAAGCAGGAGTTGCCTCTATTGC	GAGAGAAATTATCACCCAGACACTCACCCTCAAGTATACCCCTACCAACTGGTCGGGGTTTGAAACGCTCAAAGAAGCAGGAGTTGCCTCTATTGC	GTGTAACCCGTAGGGCACCTCGTCTCCAAACGAGAGAAATTATCACCCAGACACTCACCCTCAAGTATACCCCTACCAACTGGTCGGGGTTTGAAACGCTCAAAGAAGCAGGAGTTGCCTCTATTGCTTTTTGAGACGGTCGAAGGACTGCTCTCGAC	ALBAROSSA_library
human_lncrna_fused_10062	human_lncrna_fused_10062_1	lncRNA_gRNA	TTTATTTTGTTCATGGTTCACAGGGCTAGG	CAGGACCTATAGGAGACCTCCCAGGTACTC	TTTATTTTGTTCATGGTTCACAGGGCTAGGCAAGTATACCCCTACCAACTGGTCGGGGTTTGAAACCAGGACCTATAGGAGACCTCCCAGGTACTC	GTGTAACCCGTAGGGCACCTCGTCTCCAAACTTTATTTTGTTCATGGTTCACAGGGCTAGGCAAGTATACCCCTACCAACTGGTCGGGGTTTGAAACCAGGACCTATAGGAGACCTCCCAGGTACTCTTTTTGAGACGGTCGAAGGACTGCTCTCGAC	ALBAROSSA_library
human_lncrna_fused_10062	human_lncrna_fused_10062_2	lncRNA_gRNA	CACAGCAAAGGGTTGGCATCATCTGGAAGT	ATCAATAGCACCATAGGTGAGTGACCTTTA	CACAGCAAAGGGTTGGCATCATCTGGAAGTCAAGTATACCCCTACCAACTGGTCGGGGTTTGAAACATCAATAGCACCATAGGTGAGTGACCTTTA	GTGTAACCCGTAGGGCACCTCGTCTCCAAACCACAGCAAAGGGTTGGCATCATCTGGAAGTCAAGTATACCCCTACCAACTGGTCGGGGTTTGAAACATCAATAGCACCATAGGTGAGTGACCTTTATTTTTGAGACGGTCGAAGGACTGCTCTCGAC	ALBAROSSA_library
human_lncrna_fused_10063	human_lncrna_fused_10063_1	lncRNA_gRNA	CCAATAAGCAGCAATAAGCCAGCTTTTCTG	AGTTAAGTAGGTTAGAGACCCAGTAGGCTC	CCAATAAGCAGCAATAAGCCAGCTTTTCTGCAAGTATACCCCTACCAACTGGTCGGGGTTTGAAACAGTTAAGTAGGTTAGAGACCCAGTAGGCTC	GTGTAACCCGTAGGGCACCTCGTCTCCAAACCCAATAAGCAGCAATAAGCCAGCTTTTCTGCAAGTATACCCCTACCAACTGGTCGGGGTTTGAAACAGTTAAGTAGGTTAGAGACCCAGTAGGCTCTTTTTGAGACGGTCGAAGGACTGCTCTCGAC	ALBAROSSA_library
human_lncrna_fused_10063	human_lncrna_fused_10063_2	lncRNA_gRNA	GAGACTTCAATCTATAGCCCAGTTTTTCTG	GAAATCAACCAAACCCAGCCTCTGTGGCTA	GAGACTTCAATCTATAGCCCAGTTTTTCTGCAAGTATACCCCTACCAACTGGTCGGGGTTTGAAACGAAATCAACCAAACCCAGCCTCTGTGGCTA	GTGTAACCCGTAGGGCACCTCGTCTCCAAACGAGACTTCAATCTATAGCCCAGTTTTTCTGCAAGTATACCCCTACCAACTGGTCGGGGTTTGAAACGAAATCAACCAAACCCAGCCTCTGTGGCTATTTTTGAGACGGTCGAAGGACTGCTCTCGAC	ALBAROSSA_library
human_lncrna_fused_10063	human_lncrna_fused_10063_3	lncRNA_gRNA	GTCAAAAGTCATAATGAGACTGGGAGCTCA	CCATTCTGTTGCGGCCAGCACACTGGAATG	GTCAAAAGTCATAATGAGACTGGGAGCTCACAAGTATACCCCTACCAACTGGTCGGGGTTTGAAACCCATTCTGTTGCGGCCAGCACACTGGAATG	GTGTAACCCGTAGGGCACCTCGTCTCCAAACGTCAAAAGTCATAATGAGACTGGGAGCTCACAAGTATACCCCTACCAACTGGTCGGGGTTTGAAACCCATTCTGTTGCGGCCAGCACACTGGAATGTTTTTGAGACGGTCGAAGGACTGCTCTCGAC	ALBAROSSA_library
human_lncrna_fused_10067	human_lncrna_fused_10067_1	lncRNA_gRNA	ACTTAGAAAGATTAGGCAACACAAAAGACA	ATAAAATACTATTTTCAGCGTGGTAGAGAG	ACTTAGAAAGATTAGGCAACACAAAAGACACAAGTATACCCCTACCAACTGGTCGGGGTTTGAAACATAAAATACTATTTTCAGCGTGGTAGAGAG	GTGTAACCCGTAGGGCACCTCGTCTCCAAACACTTAGAAAGATTAGGCAACACAAAAGACACAAGTATACCCCTACCAACTGGTCGGGGTTTGAAACATAAAATACTATTTTCAGCGTGGTAGAGAGTTTTTGAGACGGTCGAAGGACTGCTCTCGAC	ALBAROSSA_library
human_lncrna_fused_10067	human_lncrna_fused_10067_2	lncRNA_gRNA	AATTAATTGCAAACACAGCGGCAACCTGGG	GTCAAGAGTTAGTTGGCACTTAGTTAATGG	AATTAATTGCAAACACAGCGGCAACCTGGGCAAGTATACCCCTACCAACTGGTCGGGGTTTGAAACGTCAAGAGTTAGTTGGCACTTAGTTAATGG	GTGTAACCCGTAGGGCACCTCGTCTCCAAACAATTAATTGCAAACACAGCGGCAACCTGGGCAAGTATACCCCTACCAACTGGTCGGGGTTTGAAACGTCAAGAGTTAGTTGGCACTTAGTTAATGGTTTTTGAGACGGTCGAAGGACTGCTCTCGAC	ALBAROSSA_library
human_lncrna_fused_10069	human_lncrna_fused_10069_1	lncRNA_gRNA	AAATTAATAAATTAGCCACAGCAAGCTCAG	TCTGATCAATAATTCCTTCCAGCTCTGTCC	AAATTAATAAATTAGCCACAGCAAGCTCAGCAAGTATACCCCTACCAACTGGTCGGGGTTTGAAACTCTGATCAATAATTCCTTCCAGCTCTGTCC	GTGTAACCCGTAGGGCACCTCGTCTCCAAACAAATTAATAAATTAGCCACAGCAAGCTCAGCAAGTATACCCCTACCAACTGGTCGGGGTTTGAAACTCTGATCAATAATTCCTTCCAGCTCTGTCCTTTTTGAGACGGTCGAAGGACTGCTCTCGAC	ALBAROSSA_library
human_lncrna_fused_10069	human_lncrna_fused_10069_2	lncRNA_gRNA	GCAAGTAAAAACATCAGGACAAGATTGTGT	ATATGTTTTGAGACAGGGTCTCGCTGTCAC	GCAAGTAAAAACATCAGGACAAGATTGTGTCAAGTATACCCCTACCAACTGGTCGGGGTTTGAAACATATGTTTTGAGACAGGGTCTCGCTGTCAC	GTGTAACCCGTAGGGCACCTCGTCTCCAAACGCAAGTAAAAACATCAGGACAAGATTGTGTCAAGTATACCCCTACCAACTGGTCGGGGTTTGAAACATATGTTTTGAGACAGGGTCTCGCTGTCACTTTTTGAGACGGTCGAAGGACTGCTCTCGAC	ALBAROSSA_library
human_lncrna_fused_10069	human_lncrna_fused_10069_3	lncRNA_gRNA	TGACTAGATTCAAGGAGGCCTAAGAAAGAC	TCATTGTCAGCTCTGGCTTTACATATATAT	TGACTAGATTCAAGGAGGCCTAAGAAAGACCAAGTATACCCCTACCAACTGGTCGGGGTTTGAAACTCATTGTCAGCTCTGGCTTTACATATATAT	GTGTAACCCGTAGGGCACCTCGTCTCCAAACTGACTAGATTCAAGGAGGCCTAAGAAAGACCAAGTATACCCCTACCAACTGGTCGGGGTTTGAAACTCATTGTCAGCTCTGGCTTTACATATATATTTTTTGAGACGGTCGAAGGACTGCTCTCGAC	ALBAROSSA_library
human_lncrna_fused_10069	human_lncrna_fused_10069_4	lncRNA_gRNA	CAAACAGAATCTGTGGAGTCATCGTGGACT	AAACCTGCAACTAAACCACCAAACAAGATT	CAAACAGAATCTGTGGAGTCATCGTGGACTCAAGTATACCCCTACCAACTGGTCGGGGTTTGAAACAAACCTGCAACTAAACCACCAAACAAGATT	GTGTAACCCGTAGGGCACCTCGTCTCCAAACCAAACAGAATCTGTGGAGTCATCGTGGACTCAAGTATACCCCTACCAACTGGTCGGGGTTTGAAACAAACCTGCAACTAAACCACCAAACAAGATTTTTTTGAGACGGTCGAAGGACTGCTCTCGAC	ALBAROSSA_library
human_lncrna_fused_10073	human_lncrna_fused_10073_1	lncRNA_gRNA	CAGCTCCTTCTCACAGTGGCCTGTTGATGC	AGACCCACAACTTCCCGAAGCCAAGCTCCC	CAGCTCCTTCTCACAGTGGCCTGTTGATGCCAAGTATACCCCTACCAACTGGTCGGGGTTTGAAACAGACCCACAACTTCCCGAAGCCAAGCTCCC	GTGTAACCCGTAGGGCACCTCGTCTCCAAACCAGCTCCTTCTCACAGTGGCCTGTTGATGCCAAGTATACCCCTACCAACTGGTCGGGGTTTGAAACAGACCCACAACTTCCCGAAGCCAAGCTCCCTTTTTGAGACGGTCGAAGGACTGCTCTCGAC	ALBAROSSA_library
human_lncrna_fused_10073	human_lncrna_fused_10073_2	lncRNA_gRNA	GCCCAAAACTTAAAGTCAGACTCTCTAGTC	GCCCAGTTCCTGCCCAGCTCCCAGCGGCCC	GCCCAAAACTTAAAGTCAGACTCTCTAGTCCAAGTATACCCCTACCAACTGGTCGGGGTTTGAAACGCCCAGTTCCTGCCCAGCTCCCAGCGGCCC	GTGTAACCCGTAGGGCACCTCGTCTCCAAACGCCCAAAACTTAAAGTCAGACTCTCTAGTCCAAGTATACCCCTACCAACTGGTCGGGGTTTGAAACGCCCAGTTCCTGCCCAGCTCCCAGCGGCCCTTTTTGAGACGGTCGAAGGACTGCTCTCGAC	ALBAROSSA_library
human_lncrna_fused_10073	human_lncrna_fused_10073_3	lncRNA_gRNA	TCAACTACTGCCGAGCTCCCAACCGCCTTT	AGCCTCAGCTCCTAGCCTCACACCGGCCCC	TCAACTACTGCCGAGCTCCCAACCGCCTTTCAAGTATACCCCTACCAACTGGTCGGGGTTTGAAACAGCCTCAGCTCCTAGCCTCACACCGGCCCC	GTGTAACCCGTAGGGCACCTCGTCTCCAAACTCAACTACTGCCGAGCTCCCAACCGCCTTTCAAGTATACCCCTACCAACTGGTCGGGGTTTGAAACAGCCTCAGCTCCTAGCCTCACACCGGCCCCTTTTTGAGACGGTCGAAGGACTGCTCTCGAC	ALBAROSSA_library
human_lncrna_fused_1008	human_lncrna_fused_1008_1	lncRNA_gRNA	GAGCATTTCATAGACACCGCCAGGCCCTGA	AAATAAATAGTTGAACGATGCCTGTAATCC	GAGCATTTCATAGACACCGCCAGGCCCTGACAAGTATACCCCTACCAACTGGTCGGGGTTTGAAACAAATAAATAGTTGAACGATGCCTGTAATCC	GTGTAACCCGTAGGGCACCTCGTCTCCAAACGAGCATTTCATAGACACCGCCAGGCCCTGACAAGTATACCCCTACCAACTGGTCGGGGTTTGAAACAAATAAATAGTTGAACGATGCCTGTAATCCTTTTTGAGACGGTCGAAGGACTGCTCTCGAC	ALBAROSSA_library
human_lncrna_fused_1008	human_lncrna_fused_1008_2	lncRNA_gRNA	ACAAATATTTCATAGAAGACCCTACTATCC	GAAACCAACAGACAACAGCAGATGGGGAGA	ACAAATATTTCATAGAAGACCCTACTATCCCAAGTATACCCCTACCAACTGGTCGGGGTTTGAAACGAAACCAACAGACAACAGCAGATGGGGAGA	GTGTAACCCGTAGGGCACCTCGTCTCCAAACACAAATATTTCATAGAAGACCCTACTATCCCAAGTATACCCCTACCAACTGGTCGGGGTTTGAAACGAAACCAACAGACAACAGCAGATGGGGAGATTTTTGAGACGGTCGAAGGACTGCTCTCGAC	ALBAROSSA_library
human_lncrna_fused_1008	human_lncrna_fused_1008_3	lncRNA_gRNA	GTTACCAAAATGCAGGATGCTCAAGTCCCA	CAGAAGAATTGCTCAAACCCAGTAGGCAGA	GTTACCAAAATGCAGGATGCTCAAGTCCCACAAGTATACCCCTACCAACTGGTCGGGGTTTGAAACCAGAAGAATTGCTCAAACCCAGTAGGCAGA	GTGTAACCCGTAGGGCACCTCGTCTCCAAACGTTACCAAAATGCAGGATGCTCAAGTCCCACAAGTATACCCCTACCAACTGGTCGGGGTTTGAAACCAGAAGAATTGCTCAAACCCAGTAGGCAGATTTTTGAGACGGTCGAAGGACTGCTCTCGAC	ALBAROSSA_library
human_lncrna_fused_1009	human_lncrna_fused_1009_1	lncRNA_gRNA	AGAATTAAAGTTAACCAGCAGATTTTGTGT	TGGGCGACAGAACAAGAAGGCTCTGTCTCC	AGAATTAAAGTTAACCAGCAGATTTTGTGTCAAGTATACCCCTACCAACTGGTCGGGGTTTGAAACTGGGCGACAGAACAAGAAGGCTCTGTCTCC	GTGTAACCCGTAGGGCACCTCGTCTCCAAACAGAATTAAAGTTAACCAGCAGATTTTGTGTCAAGTATACCCCTACCAACTGGTCGGGGTTTGAAACTGGGCGACAGAACAAGAAGGCTCTGTCTCCTTTTTGAGACGGTCGAAGGACTGCTCTCGAC	ALBAROSSA_library
human_lncrna_fused_1009	human_lncrna_fused_1009_2	lncRNA_gRNA	AAAAATACTAAAAGAGGCCATTGAATAGTC	ACAGTAAAAGACTTAGAAGCTGACTTGCCT	AAAAATACTAAAAGAGGCCATTGAATAGTCCAAGTATACCCCTACCAACTGGTCGGGGTTTGAAACACAGTAAAAGACTTAGAAGCTGACTTGCCT	GTGTAACCCGTAGGGCACCTCGTCTCCAAACAAAAATACTAAAAGAGGCCATTGAATAGTCCAAGTATACCCCTACCAACTGGTCGGGGTTTGAAACACAGTAAAAGACTTAGAAGCTGACTTGCCTTTTTTGAGACGGTCGAAGGACTGCTCTCGAC	ALBAROSSA_library
human_lncrna_fused_100	human_lncrna_fused_100_1	lncRNA_gRNA	AAGATGTTAGGAAAGACGTGCTGCTGACTT	AGAACGGAACCAACAGTCCTGGCAGGCCCA	AAGATGTTAGGAAAGACGTGCTGCTGACTTCAAGTATACCCCTACCAACTGGTCGGGGTTTGAAACAGAACGGAACCAACAGTCCTGGCAGGCCCA	GTGTAACCCGTAGGGCACCTCGTCTCCAAACAAGATGTTAGGAAAGACGTGCTGCTGACTTCAAGTATACCCCTACCAACTGGTCGGGGTTTGAAACAGAACGGAACCAACAGTCCTGGCAGGCCCATTTTTGAGACGGTCGAAGGACTGCTCTCGAC	ALBAROSSA_library
human_lncrna_fused_100	human_lncrna_fused_100_2	lncRNA_gRNA	CAGACACAGAAGAGCCAGGGCCTGGGGCTC	AGAAGCGTCTACGGCCCCGACAGGTGGGCG	CAGACACAGAAGAGCCAGGGCCTGGGGCTCCAAGTATACCCCTACCAACTGGTCGGGGTTTGAAACAGAAGCGTCTACGGCCCCGACAGGTGGGCG	GTGTAACCCGTAGGGCACCTCGTCTCCAAACCAGACACAGAAGAGCCAGGGCCTGGGGCTCCAAGTATACCCCTACCAACTGGTCGGGGTTTGAAACAGAAGCGTCTACGGCCCCGACAGGTGGGCGTTTTTGAGACGGTCGAAGGACTGCTCTCGAC	ALBAROSSA_library
human_lncrna_fused_100	human_lncrna_fused_100_3	lncRNA_gRNA	ACTTCTAACTTCGTGATCCACGCTGCTGGG	CCACTGGAAGAAGGCGGCACTGACGGCCTC	ACTTCTAACTTCGTGATCCACGCTGCTGGGCAAGTATACCCCTACCAACTGGTCGGGGTTTGAAACCCACTGGAAGAAGGCGGCACTGACGGCCTC	GTGTAACCCGTAGGGCACCTCGTCTCCAAACACTTCTAACTTCGTGATCCACGCTGCTGGGCAAGTATACCCCTACCAACTGGTCGGGGTTTGAAACCCACTGGAAGAAGGCGGCACTGACGGCCTCTTTTTGAGACGGTCGAAGGACTGCTCTCGAC	ALBAROSSA_library
human_lncrna_fused_10110	human_lncrna_fused_10110_1	lncRNA_gRNA	GAATGGAATGAAATCAACCCGATTGGAATG	TGTAATGGACTGTAATGGCATGGAATGGAA	GAATGGAATGAAATCAACCCGATTGGAATGCAAGTATACCCCTACCAACTGGTCGGGGTTTGAAACTGTAATGGACTGTAATGGCATGGAATGGAA	GTGTAACCCGTAGGGCACCTCGTCTCCAAACGAATGGAATGAAATCAACCCGATTGGAATGCAAGTATACCCCTACCAACTGGTCGGGGTTTGAAACTGTAATGGACTGTAATGGCATGGAATGGAATTTTTGAGACGGTCGAAGGACTGCTCTCGAC	ALBAROSSA_library
human_lncrna_fused_10110	human_lncrna_fused_10110_2	lncRNA_gRNA	CATGGAATGCAATCAACCCCAGTGGAATGG	GAATCAAGCAGAGTGGAATGGAATGGAAAG	CATGGAATGCAATCAACCCCAGTGGAATGGCAAGTATACCCCTACCAACTGGTCGGGGTTTGAAACGAATCAAGCAGAGTGGAATGGAATGGAAAG	GTGTAACCCGTAGGGCACCTCGTCTCCAAACCATGGAATGCAATCAACCCCAGTGGAATGGCAAGTATACCCCTACCAACTGGTCGGGGTTTGAAACGAATCAAGCAGAGTGGAATGGAATGGAAAGTTTTTGAGACGGTCGAAGGACTGCTCTCGAC	ALBAROSSA_library
human_lncrna_fused_10110	human_lncrna_fused_10110_3	lncRNA_gRNA	CAAACACAGTGGAATAGAACGGAAACGGAT	CGAATGGAATGAAATCAACCAGAGTGGAAT	CAAACACAGTGGAATAGAACGGAAACGGATCAAGTATACCCCTACCAACTGGTCGGGGTTTGAAACCGAATGGAATGAAATCAACCAGAGTGGAAT	GTGTAACCCGTAGGGCACCTCGTCTCCAAACCAAACACAGTGGAATAGAACGGAAACGGATCAAGTATACCCCTACCAACTGGTCGGGGTTTGAAACCGAATGGAATGAAATCAACCAGAGTGGAATTTTTTGAGACGGTCGAAGGACTGCTCTCGAC	ALBAROSSA_library
human_lncrna_fused_10131	human_lncrna_fused_10131_1	lncRNA_gRNA	TGCAGTTGAATTTAACGGACCCAAAAGGAA	CGAATCAAAAGGAATGGAATGGAATGGAAT	TGCAGTTGAATTTAACGGACCCAAAAGGAACAAGTATACCCCTACCAACTGGTCGGGGTTTGAAACCGAATCAAAAGGAATGGAATGGAATGGAAT	GTGTAACCCGTAGGGCACCTCGTCTCCAAACTGCAGTTGAATTTAACGGACCCAAAAGGAACAAGTATACCCCTACCAACTGGTCGGGGTTTGAAACCGAATCAAAAGGAATGGAATGGAATGGAATTTTTTGAGACGGTCGAAGGACTGCTCTCGAC	ALBAROSSA_library
human_lncrna_fused_10131	human_lncrna_fused_10131_2	lncRNA_gRNA	GAATGGAAATGAATGGAATGCACTCGAATG	GAATGGAACAGAATGGACTTGAATGAAATG	GAATGGAAATGAATGGAATGCACTCGAATGCAAGTATACCCCTACCAACTGGTCGGGGTTTGAAACGAATGGAACAGAATGGACTTGAATGAAATG	GTGTAACCCGTAGGGCACCTCGTCTCCAAACGAATGGAAATGAATGGAATGCACTCGAATGCAAGTATACCCCTACCAACTGGTCGGGGTTTGAAACGAATGGAACAGAATGGACTTGAATGAAATGTTTTTGAGACGGTCGAAGGACTGCTCTCGAC	ALBAROSSA_library
human_lncrna_fused_10133	human_lncrna_fused_10133_1	lncRNA_gRNA	GCACACTCAAAACTAAGGCCGAGAGCTTTC	CTATCTACAATAATTGCAGCAGTAACTATA	GCACACTCAAAACTAAGGCCGAGAGCTTTCCAAGTATACCCCTACCAACTGGTCGGGGTTTGAAACCTATCTACAATAATTGCAGCAGTAACTATA	GTGTAACCCGTAGGGCACCTCGTCTCCAAACGCACACTCAAAACTAAGGCCGAGAGCTTTCCAAGTATACCCCTACCAACTGGTCGGGGTTTGAAACCTATCTACAATAATTGCAGCAGTAACTATATTTTTGAGACGGTCGAAGGACTGCTCTCGAC	ALBAROSSA_library
human_lncrna_fused_10133	human_lncrna_fused_10133_2	lncRNA_gRNA	AATTCTTTACAGAGACCAACGCCAAGGAGA	CAATTCTGTTTGTTGCAGCACACTTTACAG	AATTCTTTACAGAGACCAACGCCAAGGAGACAAGTATACCCCTACCAACTGGTCGGGGTTTGAAACCAATTCTGTTTGTTGCAGCACACTTTACAG	GTGTAACCCGTAGGGCACCTCGTCTCCAAACAATTCTTTACAGAGACCAACGCCAAGGAGACAAGTATACCCCTACCAACTGGTCGGGGTTTGAAACCAATTCTGTTTGTTGCAGCACACTTTACAGTTTTTGAGACGGTCGAAGGACTGCTCTCGAC	ALBAROSSA_library
human_lncrna_fused_10133	human_lncrna_fused_10133_3	lncRNA_gRNA	GAGTAAATAAGTTTGCATCCCAGATCACTG	CACAGATATTTATAGTAGTCTGCAAGCATC	GAGTAAATAAGTTTGCATCCCAGATCACTGCAAGTATACCCCTACCAACTGGTCGGGGTTTGAAACCACAGATATTTATAGTAGTCTGCAAGCATC	GTGTAACCCGTAGGGCACCTCGTCTCCAAACGAGTAAATAAGTTTGCATCCCAGATCACTGCAAGTATACCCCTACCAACTGGTCGGGGTTTGAAACCACAGATATTTATAGTAGTCTGCAAGCATCTTTTTGAGACGGTCGAAGGACTGCTCTCGAC	ALBAROSSA_library
human_lncrna_fused_10133	human_lncrna_fused_10133_4	lncRNA_gRNA	CTAAAATGTATATTGCCCCACAAAAGACCT	AAAAGTAACTATGTGAGGCAAAGCACTTGA	CTAAAATGTATATTGCCCCACAAAAGACCTCAAGTATACCCCTACCAACTGGTCGGGGTTTGAAACAAAAGTAACTATGTGAGGCAAAGCACTTGA	GTGTAACCCGTAGGGCACCTCGTCTCCAAACCTAAAATGTATATTGCCCCACAAAAGACCTCAAGTATACCCCTACCAACTGGTCGGGGTTTGAAACAAAAGTAACTATGTGAGGCAAAGCACTTGATTTTTGAGACGGTCGAAGGACTGCTCTCGAC	ALBAROSSA_library
human_lncrna_fused_10137	human_lncrna_fused_10137_1	lncRNA_gRNA	AAAAGAGTTCAATAGACGCAAGGCGCAGTG	GAAGATTCTAGCTAACCAGCACACTGCAGC	AAAAGAGTTCAATAGACGCAAGGCGCAGTGCAAGTATACCCCTACCAACTGGTCGGGGTTTGAAACGAAGATTCTAGCTAACCAGCACACTGCAGC	GTGTAACCCGTAGGGCACCTCGTCTCCAAACAAAAGAGTTCAATAGACGCAAGGCGCAGTGCAAGTATACCCCTACCAACTGGTCGGGGTTTGAAACGAAGATTCTAGCTAACCAGCACACTGCAGCTTTTTGAGACGGTCGAAGGACTGCTCTCGAC	ALBAROSSA_library
human_lncrna_fused_10137	human_lncrna_fused_10137_2	lncRNA_gRNA	GATGACAAATATCAAGCACTGCCACATTGG	CCTAGAAATCCTAAACCACAAGCTGATATT	GATGACAAATATCAAGCACTGCCACATTGGCAAGTATACCCCTACCAACTGGTCGGGGTTTGAAACCCTAGAAATCCTAAACCACAAGCTGATATT	GTGTAACCCGTAGGGCACCTCGTCTCCAAACGATGACAAATATCAAGCACTGCCACATTGGCAAGTATACCCCTACCAACTGGTCGGGGTTTGAAACCCTAGAAATCCTAAACCACAAGCTGATATTTTTTTGAGACGGTCGAAGGACTGCTCTCGAC	ALBAROSSA_library
human_lncrna_fused_10137	human_lncrna_fused_10137_3	lncRNA_gRNA	CAGAATCAGCAAGTGCAGCAAACTGGGAAC	AAGCAGCCTATTTTGGGAATCCATGGAGGT	CAGAATCAGCAAGTGCAGCAAACTGGGAACCAAGTATACCCCTACCAACTGGTCGGGGTTTGAAACAAGCAGCCTATTTTGGGAATCCATGGAGGT	GTGTAACCCGTAGGGCACCTCGTCTCCAAACCAGAATCAGCAAGTGCAGCAAACTGGGAACCAAGTATACCCCTACCAACTGGTCGGGGTTTGAAACAAGCAGCCTATTTTGGGAATCCATGGAGGTTTTTTGAGACGGTCGAAGGACTGCTCTCGAC	ALBAROSSA_library
human_lncrna_fused_10138	human_lncrna_fused_10138_1	lncRNA_gRNA	CTGCAAAATAAAGCCAGAGGCAGTGGTACA	CGCCAGACTTAGTAGCCCCCATGGCCTGGT	CTGCAAAATAAAGCCAGAGGCAGTGGTACACAAGTATACCCCTACCAACTGGTCGGGGTTTGAAACCGCCAGACTTAGTAGCCCCCATGGCCTGGT	GTGTAACCCGTAGGGCACCTCGTCTCCAAACCTGCAAAATAAAGCCAGAGGCAGTGGTACACAAGTATACCCCTACCAACTGGTCGGGGTTTGAAACCGCCAGACTTAGTAGCCCCCATGGCCTGGTTTTTTGAGACGGTCGAAGGACTGCTCTCGAC	ALBAROSSA_library
human_lncrna_fused_10138	human_lncrna_fused_10138_2	lncRNA_gRNA	CAATGCAGATAAAAGCCTTGCAAAGAGCTA	TAAAAGTAGGAAGAAAGAGCCCTTCCATAC	CAATGCAGATAAAAGCCTTGCAAAGAGCTACAAGTATACCCCTACCAACTGGTCGGGGTTTGAAACTAAAAGTAGGAAGAAAGAGCCCTTCCATAC	GTGTAACCCGTAGGGCACCTCGTCTCCAAACCAATGCAGATAAAAGCCTTGCAAAGAGCTACAAGTATACCCCTACCAACTGGTCGGGGTTTGAAACTAAAAGTAGGAAGAAAGAGCCCTTCCATACTTTTTGAGACGGTCGAAGGACTGCTCTCGAC	ALBAROSSA_library
human_lncrna_fused_10138	human_lncrna_fused_10138_3	lncRNA_gRNA	GATATGATAATATAGTGCCAAGGTCACAAG	CATGAGAAATGAAAACCACATCAATTGTAG	GATATGATAATATAGTGCCAAGGTCACAAGCAAGTATACCCCTACCAACTGGTCGGGGTTTGAAACCATGAGAAATGAAAACCACATCAATTGTAG	GTGTAACCCGTAGGGCACCTCGTCTCCAAACGATATGATAATATAGTGCCAAGGTCACAAGCAAGTATACCCCTACCAACTGGTCGGGGTTTGAAACCATGAGAAATGAAAACCACATCAATTGTAGTTTTTGAGACGGTCGAAGGACTGCTCTCGAC	ALBAROSSA_library
human_lncrna_fused_10138	human_lncrna_fused_10138_4	lncRNA_gRNA	TTTATATAACCACTGGACCACCATGCTGCT	ATAAACTGGTGAATACAGGCCGTTGTTGTG	TTTATATAACCACTGGACCACCATGCTGCTCAAGTATACCCCTACCAACTGGTCGGGGTTTGAAACATAAACTGGTGAATACAGGCCGTTGTTGTG	GTGTAACCCGTAGGGCACCTCGTCTCCAAACTTTATATAACCACTGGACCACCATGCTGCTCAAGTATACCCCTACCAACTGGTCGGGGTTTGAAACATAAACTGGTGAATACAGGCCGTTGTTGTGTTTTTGAGACGGTCGAAGGACTGCTCTCGAC	ALBAROSSA_library
human_lncrna_fused_10138	human_lncrna_fused_10138_5	lncRNA_gRNA	AGCTCATTCACTTGATACACCGCTTCCTTT	ATTAAGCAAATATCTGTACGTGGGCAGGAG	AGCTCATTCACTTGATACACCGCTTCCTTTCAAGTATACCCCTACCAACTGGTCGGGGTTTGAAACATTAAGCAAATATCTGTACGTGGGCAGGAG	GTGTAACCCGTAGGGCACCTCGTCTCCAAACAGCTCATTCACTTGATACACCGCTTCCTTTCAAGTATACCCCTACCAACTGGTCGGGGTTTGAAACATTAAGCAAATATCTGTACGTGGGCAGGAGTTTTTGAGACGGTCGAAGGACTGCTCTCGAC	ALBAROSSA_library
human_lncrna_fused_10139	human_lncrna_fused_10139_1	lncRNA_gRNA	AACACTATATTCTGAGCAGCCGAATCTGCA	CAATCTACATTCTTGACAGTCACATGATGA	AACACTATATTCTGAGCAGCCGAATCTGCACAAGTATACCCCTACCAACTGGTCGGGGTTTGAAACCAATCTACATTCTTGACAGTCACATGATGA	GTGTAACCCGTAGGGCACCTCGTCTCCAAACAACACTATATTCTGAGCAGCCGAATCTGCACAAGTATACCCCTACCAACTGGTCGGGGTTTGAAACCAATCTACATTCTTGACAGTCACATGATGATTTTTGAGACGGTCGAAGGACTGCTCTCGAC	ALBAROSSA_library
human_lncrna_fused_10139	human_lncrna_fused_10139_2	lncRNA_gRNA	AGCATATGTAATTGTGCCACAGAGATGTTA	GTGAAACAAACCAGACCCCAAACGTGTCCC	AGCATATGTAATTGTGCCACAGAGATGTTACAAGTATACCCCTACCAACTGGTCGGGGTTTGAAACGTGAAACAAACCAGACCCCAAACGTGTCCC	GTGTAACCCGTAGGGCACCTCGTCTCCAAACAGCATATGTAATTGTGCCACAGAGATGTTACAAGTATACCCCTACCAACTGGTCGGGGTTTGAAACGTGAAACAAACCAGACCCCAAACGTGTCCCTTTTTGAGACGGTCGAAGGACTGCTCTCGAC	ALBAROSSA_library
human_lncrna_fused_10139	human_lncrna_fused_10139_3	lncRNA_gRNA	CAAAGTTTTCAATTGAGGCCTACGTATGGT	AACAATACAGATTAAAGGCACAATCATCAT	CAAAGTTTTCAATTGAGGCCTACGTATGGTCAAGTATACCCCTACCAACTGGTCGGGGTTTGAAACAACAATACAGATTAAAGGCACAATCATCAT	GTGTAACCCGTAGGGCACCTCGTCTCCAAACCAAAGTTTTCAATTGAGGCCTACGTATGGTCAAGTATACCCCTACCAACTGGTCGGGGTTTGAAACAACAATACAGATTAAAGGCACAATCATCATTTTTTGAGACGGTCGAAGGACTGCTCTCGAC	ALBAROSSA_library
human_lncrna_fused_10139	human_lncrna_fused_10139_4	lncRNA_gRNA	AAAACAAATGCAGTAGGTCCGTATGGGCAG	CATTGACAGAAAAATGTAGCCATAGTTTGA	AAAACAAATGCAGTAGGTCCGTATGGGCAGCAAGTATACCCCTACCAACTGGTCGGGGTTTGAAACCATTGACAGAAAAATGTAGCCATAGTTTGA	GTGTAACCCGTAGGGCACCTCGTCTCCAAACAAAACAAATGCAGTAGGTCCGTATGGGCAGCAAGTATACCCCTACCAACTGGTCGGGGTTTGAAACCATTGACAGAAAAATGTAGCCATAGTTTGATTTTTGAGACGGTCGAAGGACTGCTCTCGAC	ALBAROSSA_library
human_lncrna_fused_1013	human_lncrna_fused_1013_1	lncRNA_gRNA	ATAAAAACTTTGTAGCCAACCACCAAGCCC	AAGAAGTTTGAATTTGTCCTCAGAGCAAGT	ATAAAAACTTTGTAGCCAACCACCAAGCCCCAAGTATACCCCTACCAACTGGTCGGGGTTTGAAACAAGAAGTTTGAATTTGTCCTCAGAGCAAGT	GTGTAACCCGTAGGGCACCTCGTCTCCAAACATAAAAACTTTGTAGCCAACCACCAAGCCCCAAGTATACCCCTACCAACTGGTCGGGGTTTGAAACAAGAAGTTTGAATTTGTCCTCAGAGCAAGTTTTTTGAGACGGTCGAAGGACTGCTCTCGAC	ALBAROSSA_library
human_lncrna_fused_1013	human_lncrna_fused_1013_2	lncRNA_gRNA	CCAAGATAGAAGACAGACCGAGTAACTAAA	AGATGCACAATTCAAACCCAGGTCTCCTGA	CCAAGATAGAAGACAGACCGAGTAACTAAACAAGTATACCCCTACCAACTGGTCGGGGTTTGAAACAGATGCACAATTCAAACCCAGGTCTCCTGA	GTGTAACCCGTAGGGCACCTCGTCTCCAAACCCAAGATAGAAGACAGACCGAGTAACTAAACAAGTATACCCCTACCAACTGGTCGGGGTTTGAAACAGATGCACAATTCAAACCCAGGTCTCCTGATTTTTGAGACGGTCGAAGGACTGCTCTCGAC	ALBAROSSA_library
human_lncrna_fused_1013	human_lncrna_fused_1013_3	lncRNA_gRNA	CAAACCACACAGAAGAAAGCCAGTGAGAAA	TACCTATCTATCCATGCACCCACCCATCCA	CAAACCACACAGAAGAAAGCCAGTGAGAAACAAGTATACCCCTACCAACTGGTCGGGGTTTGAAACTACCTATCTATCCATGCACCCACCCATCCA	GTGTAACCCGTAGGGCACCTCGTCTCCAAACCAAACCACACAGAAGAAAGCCAGTGAGAAACAAGTATACCCCTACCAACTGGTCGGGGTTTGAAACTACCTATCTATCCATGCACCCACCCATCCATTTTTGAGACGGTCGAAGGACTGCTCTCGAC	ALBAROSSA_library
human_lncrna_fused_10140	human_lncrna_fused_10140_1	lncRNA_gRNA	CATGGACATAAGATTAGCCACAGACAGAAT	GCACAAAATTGCAAGTTCCACAGGGACATA	CATGGACATAAGATTAGCCACAGACAGAATCAAGTATACCCCTACCAACTGGTCGGGGTTTGAAACGCACAAAATTGCAAGTTCCACAGGGACATA	GTGTAACCCGTAGGGCACCTCGTCTCCAAACCATGGACATAAGATTAGCCACAGACAGAATCAAGTATACCCCTACCAACTGGTCGGGGTTTGAAACGCACAAAATTGCAAGTTCCACAGGGACATATTTTTGAGACGGTCGAAGGACTGCTCTCGAC	ALBAROSSA_library
human_lncrna_fused_10140	human_lncrna_fused_10140_2	lncRNA_gRNA	GCATTTTATTAGATGCACCACAAAGGGCAT	GAAAGAAATAGCTTAAGGCTCCAAATACAT	GCATTTTATTAGATGCACCACAAAGGGCATCAAGTATACCCCTACCAACTGGTCGGGGTTTGAAACGAAAGAAATAGCTTAAGGCTCCAAATACAT	GTGTAACCCGTAGGGCACCTCGTCTCCAAACGCATTTTATTAGATGCACCACAAAGGGCATCAAGTATACCCCTACCAACTGGTCGGGGTTTGAAACGAAAGAAATAGCTTAAGGCTCCAAATACATTTTTTGAGACGGTCGAAGGACTGCTCTCGAC	ALBAROSSA_library
human_lncrna_fused_10140	human_lncrna_fused_10140_3	lncRNA_gRNA	CACGTATTATTATCAAGGCCAAGGAAGTCT	ACTTTCATGAAACAAGGACAGCATTTGGGG	CACGTATTATTATCAAGGCCAAGGAAGTCTCAAGTATACCCCTACCAACTGGTCGGGGTTTGAAACACTTTCATGAAACAAGGACAGCATTTGGGG	GTGTAACCCGTAGGGCACCTCGTCTCCAAACCACGTATTATTATCAAGGCCAAGGAAGTCTCAAGTATACCCCTACCAACTGGTCGGGGTTTGAAACACTTTCATGAAACAAGGACAGCATTTGGGGTTTTTGAGACGGTCGAAGGACTGCTCTCGAC	ALBAROSSA_library
human_lncrna_fused_10141	human_lncrna_fused_10141_1	lncRNA_gRNA	AAAAACAGACAGTAGGCTGCATTTGACCCA	GATATAGTTATAGTTACAGCTCCTGATATA	AAAAACAGACAGTAGGCTGCATTTGACCCACAAGTATACCCCTACCAACTGGTCGGGGTTTGAAACGATATAGTTATAGTTACAGCTCCTGATATA	GTGTAACCCGTAGGGCACCTCGTCTCCAAACAAAAACAGACAGTAGGCTGCATTTGACCCACAAGTATACCCCTACCAACTGGTCGGGGTTTGAAACGATATAGTTATAGTTACAGCTCCTGATATATTTTTGAGACGGTCGAAGGACTGCTCTCGAC	ALBAROSSA_library
human_lncrna_fused_10141	human_lncrna_fused_10141_2	lncRNA_gRNA	AGAAATTATGTGTTTGAAGCCCCTAATGTA	CTCAACATCGAGAACGAGCGAGTAACGAAT	AGAAATTATGTGTTTGAAGCCCCTAATGTACAAGTATACCCCTACCAACTGGTCGGGGTTTGAAACCTCAACATCGAGAACGAGCGAGTAACGAAT	GTGTAACCCGTAGGGCACCTCGTCTCCAAACAGAAATTATGTGTTTGAAGCCCCTAATGTACAAGTATACCCCTACCAACTGGTCGGGGTTTGAAACCTCAACATCGAGAACGAGCGAGTAACGAATTTTTTGAGACGGTCGAAGGACTGCTCTCGAC	ALBAROSSA_library
human_lncrna_fused_10141	human_lncrna_fused_10141_3	lncRNA_gRNA	ACCCAAAATTAGTCTGCCCCAGGATTATTC	AAAGAATAAGGAGAGAAGCAGCATCTTTTG	ACCCAAAATTAGTCTGCCCCAGGATTATTCCAAGTATACCCCTACCAACTGGTCGGGGTTTGAAACAAAGAATAAGGAGAGAAGCAGCATCTTTTG	GTGTAACCCGTAGGGCACCTCGTCTCCAAACACCCAAAATTAGTCTGCCCCAGGATTATTCCAAGTATACCCCTACCAACTGGTCGGGGTTTGAAACAAAGAATAAGGAGAGAAGCAGCATCTTTTGTTTTTGAGACGGTCGAAGGACTGCTCTCGAC	ALBAROSSA_library
human_lncrna_fused_10141	human_lncrna_fused_10141_4	lncRNA_gRNA	AAAATATATGTATATGGGCACACCCAACAA	ACATTCATGATTTCTCCCCACGTGTGTTCT	AAAATATATGTATATGGGCACACCCAACAACAAGTATACCCCTACCAACTGGTCGGGGTTTGAAACACATTCATGATTTCTCCCCACGTGTGTTCT	GTGTAACCCGTAGGGCACCTCGTCTCCAAACAAAATATATGTATATGGGCACACCCAACAACAAGTATACCCCTACCAACTGGTCGGGGTTTGAAACACATTCATGATTTCTCCCCACGTGTGTTCTTTTTTGAGACGGTCGAAGGACTGCTCTCGAC	ALBAROSSA_library
human_lncrna_fused_10141	human_lncrna_fused_10141_5	lncRNA_gRNA	TTAAACATAATCTATGGCCCAAATCCCAGA	CATTTGCTGAAAATGTCCCAAGCACCTCAT	TTAAACATAATCTATGGCCCAAATCCCAGACAAGTATACCCCTACCAACTGGTCGGGGTTTGAAACCATTTGCTGAAAATGTCCCAAGCACCTCAT	GTGTAACCCGTAGGGCACCTCGTCTCCAAACTTAAACATAATCTATGGCCCAAATCCCAGACAAGTATACCCCTACCAACTGGTCGGGGTTTGAAACCATTTGCTGAAAATGTCCCAAGCACCTCATTTTTTGAGACGGTCGAAGGACTGCTCTCGAC	ALBAROSSA_library
human_lncrna_fused_10143	human_lncrna_fused_10143_1	lncRNA_gRNA	CAACTATGATAATGTGCACCCCAACTACCA	AAAAAGAGTATGTATTCCCGTGTGCCAGAG	CAACTATGATAATGTGCACCCCAACTACCACAAGTATACCCCTACCAACTGGTCGGGGTTTGAAACAAAAAGAGTATGTATTCCCGTGTGCCAGAG	GTGTAACCCGTAGGGCACCTCGTCTCCAAACCAACTATGATAATGTGCACCCCAACTACCACAAGTATACCCCTACCAACTGGTCGGGGTTTGAAACAAAAAGAGTATGTATTCCCGTGTGCCAGAGTTTTTGAGACGGTCGAAGGACTGCTCTCGAC	ALBAROSSA_library
human_lncrna_fused_10143	human_lncrna_fused_10143_2	lncRNA_gRNA	TTTCTGATGAAGTACAGCAGCAGGCCCAGC	GTCAAATATGGGTTGTAGCCCCTGCTCTGC	TTTCTGATGAAGTACAGCAGCAGGCCCAGCCAAGTATACCCCTACCAACTGGTCGGGGTTTGAAACGTCAAATATGGGTTGTAGCCCCTGCTCTGC	GTGTAACCCGTAGGGCACCTCGTCTCCAAACTTTCTGATGAAGTACAGCAGCAGGCCCAGCCAAGTATACCCCTACCAACTGGTCGGGGTTTGAAACGTCAAATATGGGTTGTAGCCCCTGCTCTGCTTTTTGAGACGGTCGAAGGACTGCTCTCGAC	ALBAROSSA_library
human_lncrna_fused_10143	human_lncrna_fused_10143_3	lncRNA_gRNA	ATTAACAAGCAGAATGAGCAGATGCATGCA	CAAACACAAGATGAAGAACCTGGTGTGGAC	ATTAACAAGCAGAATGAGCAGATGCATGCACAAGTATACCCCTACCAACTGGTCGGGGTTTGAAACCAAACACAAGATGAAGAACCTGGTGTGGAC	GTGTAACCCGTAGGGCACCTCGTCTCCAAACATTAACAAGCAGAATGAGCAGATGCATGCACAAGTATACCCCTACCAACTGGTCGGGGTTTGAAACCAAACACAAGATGAAGAACCTGGTGTGGACTTTTTGAGACGGTCGAAGGACTGCTCTCGAC	ALBAROSSA_library
human_lncrna_fused_10145	human_lncrna_fused_10145_1	lncRNA_gRNA	ACAAATACAGAATTTAGCCAGGCATGCTGG	GTAAGATTATTATTTACCCACCTATTCTAG	ACAAATACAGAATTTAGCCAGGCATGCTGGCAAGTATACCCCTACCAACTGGTCGGGGTTTGAAACGTAAGATTATTATTTACCCACCTATTCTAG	GTGTAACCCGTAGGGCACCTCGTCTCCAAACACAAATACAGAATTTAGCCAGGCATGCTGGCAAGTATACCCCTACCAACTGGTCGGGGTTTGAAACGTAAGATTATTATTTACCCACCTATTCTAGTTTTTGAGACGGTCGAAGGACTGCTCTCGAC	ALBAROSSA_library
human_lncrna_fused_10145	human_lncrna_fused_10145_2	lncRNA_gRNA	CATACCAGAATTACACCACCAGCATTCTTG	AGAACATGTTGATCACCCTCCAGCTTCTTT	CATACCAGAATTACACCACCAGCATTCTTGCAAGTATACCCCTACCAACTGGTCGGGGTTTGAAACAGAACATGTTGATCACCCTCCAGCTTCTTT	GTGTAACCCGTAGGGCACCTCGTCTCCAAACCATACCAGAATTACACCACCAGCATTCTTGCAAGTATACCCCTACCAACTGGTCGGGGTTTGAAACAGAACATGTTGATCACCCTCCAGCTTCTTTTTTTTGAGACGGTCGAAGGACTGCTCTCGAC	ALBAROSSA_library
human_lncrna_fused_10145	human_lncrna_fused_10145_3	lncRNA_gRNA	CCTTTGCAATTTCAGACCCTCCATCACCCT	TAGATAGAAGAAATGAGCTCTGGTGTTCCA	CCTTTGCAATTTCAGACCCTCCATCACCCTCAAGTATACCCCTACCAACTGGTCGGGGTTTGAAACTAGATAGAAGAAATGAGCTCTGGTGTTCCA	GTGTAACCCGTAGGGCACCTCGTCTCCAAACCCTTTGCAATTTCAGACCCTCCATCACCCTCAAGTATACCCCTACCAACTGGTCGGGGTTTGAAACTAGATAGAAGAAATGAGCTCTGGTGTTCCATTTTTGAGACGGTCGAAGGACTGCTCTCGAC	ALBAROSSA_library
human_lncrna_fused_10145	human_lncrna_fused_10145_4	lncRNA_gRNA	CCAAAGACTAGATAGTGGCTGCAAGAGGCT	TTCAGTAGTCTGCCAGCGCACTGCTCCTGT	CCAAAGACTAGATAGTGGCTGCAAGAGGCTCAAGTATACCCCTACCAACTGGTCGGGGTTTGAAACTTCAGTAGTCTGCCAGCGCACTGCTCCTGT	GTGTAACCCGTAGGGCACCTCGTCTCCAAACCCAAAGACTAGATAGTGGCTGCAAGAGGCTCAAGTATACCCCTACCAACTGGTCGGGGTTTGAAACTTCAGTAGTCTGCCAGCGCACTGCTCCTGTTTTTTGAGACGGTCGAAGGACTGCTCTCGAC	ALBAROSSA_library
human_lncrna_fused_10146	human_lncrna_fused_10146_1	lncRNA_gRNA	TAGCACAGAAGTATACAGCGCCTTTGGTAA	TTTCTACCACTCCAGCAGCCGTGCAGTCCC	TAGCACAGAAGTATACAGCGCCTTTGGTAACAAGTATACCCCTACCAACTGGTCGGGGTTTGAAACTTTCTACCACTCCAGCAGCCGTGCAGTCCC	GTGTAACCCGTAGGGCACCTCGTCTCCAAACTAGCACAGAAGTATACAGCGCCTTTGGTAACAAGTATACCCCTACCAACTGGTCGGGGTTTGAAACTTTCTACCACTCCAGCAGCCGTGCAGTCCCTTTTTGAGACGGTCGAAGGACTGCTCTCGAC	ALBAROSSA_library
human_lncrna_fused_10146	human_lncrna_fused_10146_2	lncRNA_gRNA	CTAGAATTAGACAAGACAGCGGAGGCAGGG	CTATCATTTCTAAATAGTCCCCATTTGAGC	CTAGAATTAGACAAGACAGCGGAGGCAGGGCAAGTATACCCCTACCAACTGGTCGGGGTTTGAAACCTATCATTTCTAAATAGTCCCCATTTGAGC	GTGTAACCCGTAGGGCACCTCGTCTCCAAACCTAGAATTAGACAAGACAGCGGAGGCAGGGCAAGTATACCCCTACCAACTGGTCGGGGTTTGAAACCTATCATTTCTAAATAGTCCCCATTTGAGCTTTTTGAGACGGTCGAAGGACTGCTCTCGAC	ALBAROSSA_library
human_lncrna_fused_10146	human_lncrna_fused_10146_3	lncRNA_gRNA	ATATGTTAATGATCTAGGCCAGAAGCGGTG	GCTTTATTAAAAGTGGCTGCCAAACGGAGA	ATATGTTAATGATCTAGGCCAGAAGCGGTGCAAGTATACCCCTACCAACTGGTCGGGGTTTGAAACGCTTTATTAAAAGTGGCTGCCAAACGGAGA	GTGTAACCCGTAGGGCACCTCGTCTCCAAACATATGTTAATGATCTAGGCCAGAAGCGGTGCAAGTATACCCCTACCAACTGGTCGGGGTTTGAAACGCTTTATTAAAAGTGGCTGCCAAACGGAGATTTTTGAGACGGTCGAAGGACTGCTCTCGAC	ALBAROSSA_library
human_lncrna_fused_10146	human_lncrna_fused_10146_4	lncRNA_gRNA	CCAGATGTTGCAATGAGCCAAGATGGTGCC	TCATATTCCTTGAAGCTCAGCGAGTTCCTG	CCAGATGTTGCAATGAGCCAAGATGGTGCCCAAGTATACCCCTACCAACTGGTCGGGGTTTGAAACTCATATTCCTTGAAGCTCAGCGAGTTCCTG	GTGTAACCCGTAGGGCACCTCGTCTCCAAACCCAGATGTTGCAATGAGCCAAGATGGTGCCCAAGTATACCCCTACCAACTGGTCGGGGTTTGAAACTCATATTCCTTGAAGCTCAGCGAGTTCCTGTTTTTGAGACGGTCGAAGGACTGCTCTCGAC	ALBAROSSA_library
human_lncrna_fused_10147	human_lncrna_fused_10147_1	lncRNA_gRNA	GTTACAGATACATAGGCCATCCTCACTCTG	AGCATGATATGATGAGGTCCACCCAGCACC	GTTACAGATACATAGGCCATCCTCACTCTGCAAGTATACCCCTACCAACTGGTCGGGGTTTGAAACAGCATGATATGATGAGGTCCACCCAGCACC	GTGTAACCCGTAGGGCACCTCGTCTCCAAACGTTACAGATACATAGGCCATCCTCACTCTGCAAGTATACCCCTACCAACTGGTCGGGGTTTGAAACAGCATGATATGATGAGGTCCACCCAGCACCTTTTTGAGACGGTCGAAGGACTGCTCTCGAC	ALBAROSSA_library
human_lncrna_fused_10147	human_lncrna_fused_10147_2	lncRNA_gRNA	AGGAATATTAATGAAGGCCAAGTGATAGCT	TTTTATCAGCTGATTCGTACCAGTGGAACA	AGGAATATTAATGAAGGCCAAGTGATAGCTCAAGTATACCCCTACCAACTGGTCGGGGTTTGAAACTTTTATCAGCTGATTCGTACCAGTGGAACA	GTGTAACCCGTAGGGCACCTCGTCTCCAAACAGGAATATTAATGAAGGCCAAGTGATAGCTCAAGTATACCCCTACCAACTGGTCGGGGTTTGAAACTTTTATCAGCTGATTCGTACCAGTGGAACATTTTTGAGACGGTCGAAGGACTGCTCTCGAC	ALBAROSSA_library
human_lncrna_fused_1014	human_lncrna_fused_1014_1	lncRNA_gRNA	TGCAAAACTGAAAATACGGCCATCTCAGGT	AAATGCAAATATTGTCACCTGGCTGCTGGG	TGCAAAACTGAAAATACGGCCATCTCAGGTCAAGTATACCCCTACCAACTGGTCGGGGTTTGAAACAAATGCAAATATTGTCACCTGGCTGCTGGG	GTGTAACCCGTAGGGCACCTCGTCTCCAAACTGCAAAACTGAAAATACGGCCATCTCAGGTCAAGTATACCCCTACCAACTGGTCGGGGTTTGAAACAAATGCAAATATTGTCACCTGGCTGCTGGGTTTTTGAGACGGTCGAAGGACTGCTCTCGAC	ALBAROSSA_library
human_lncrna_fused_1014	human_lncrna_fused_1014_2	lncRNA_gRNA	CAAAACTCCATTTAAGGCCAAGTGAATCTC	ATTTATTACTGGATTGCAAACCCTGCCTCC	CAAAACTCCATTTAAGGCCAAGTGAATCTCCAAGTATACCCCTACCAACTGGTCGGGGTTTGAAACATTTATTACTGGATTGCAAACCCTGCCTCC	GTGTAACCCGTAGGGCACCTCGTCTCCAAACCAAAACTCCATTTAAGGCCAAGTGAATCTCCAAGTATACCCCTACCAACTGGTCGGGGTTTGAAACATTTATTACTGGATTGCAAACCCTGCCTCCTTTTTGAGACGGTCGAAGGACTGCTCTCGAC	ALBAROSSA_library
human_lncrna_fused_10151	human_lncrna_fused_10151_1	lncRNA_gRNA	ATTAAAACATTTCAAGGACGCAGTGTTTGG	TAAATTAAAATTCAGTAGGCAGAATGATAA	ATTAAAACATTTCAAGGACGCAGTGTTTGGCAAGTATACCCCTACCAACTGGTCGGGGTTTGAAACTAAATTAAAATTCAGTAGGCAGAATGATAA	GTGTAACCCGTAGGGCACCTCGTCTCCAAACATTAAAACATTTCAAGGACGCAGTGTTTGGCAAGTATACCCCTACCAACTGGTCGGGGTTTGAAACTAAATTAAAATTCAGTAGGCAGAATGATAATTTTTGAGACGGTCGAAGGACTGCTCTCGAC	ALBAROSSA_library
human_lncrna_fused_10151	human_lncrna_fused_10151_2	lncRNA_gRNA	ATATTCCTAAAATAGCCAAGCCACAGCTTA	CACATGACTAGTTACTGCCCAGAGCCTGGC	ATATTCCTAAAATAGCCAAGCCACAGCTTACAAGTATACCCCTACCAACTGGTCGGGGTTTGAAACCACATGACTAGTTACTGCCCAGAGCCTGGC	GTGTAACCCGTAGGGCACCTCGTCTCCAAACATATTCCTAAAATAGCCAAGCCACAGCTTACAAGTATACCCCTACCAACTGGTCGGGGTTTGAAACCACATGACTAGTTACTGCCCAGAGCCTGGCTTTTTGAGACGGTCGAAGGACTGCTCTCGAC	ALBAROSSA_library
human_lncrna_fused_10151	human_lncrna_fused_10151_3	lncRNA_gRNA	ATGAACATTTACTAAGTGCCCACTGCTCAG	AATAAAGAAATCATCACGGACAGAAGGAAA	ATGAACATTTACTAAGTGCCCACTGCTCAGCAAGTATACCCCTACCAACTGGTCGGGGTTTGAAACAATAAAGAAATCATCACGGACAGAAGGAAA	GTGTAACCCGTAGGGCACCTCGTCTCCAAACATGAACATTTACTAAGTGCCCACTGCTCAGCAAGTATACCCCTACCAACTGGTCGGGGTTTGAAACAATAAAGAAATCATCACGGACAGAAGGAAATTTTTGAGACGGTCGAAGGACTGCTCTCGAC	ALBAROSSA_library
human_lncrna_fused_10151	human_lncrna_fused_10151_4	lncRNA_gRNA	ATTGCCAAAAATTGAGGCTCAAGTTAGTAG	CAACAATTACAGGTGTGAGCTGCCACACCC	ATTGCCAAAAATTGAGGCTCAAGTTAGTAGCAAGTATACCCCTACCAACTGGTCGGGGTTTGAAACCAACAATTACAGGTGTGAGCTGCCACACCC	GTGTAACCCGTAGGGCACCTCGTCTCCAAACATTGCCAAAAATTGAGGCTCAAGTTAGTAGCAAGTATACCCCTACCAACTGGTCGGGGTTTGAAACCAACAATTACAGGTGTGAGCTGCCACACCCTTTTTGAGACGGTCGAAGGACTGCTCTCGAC	ALBAROSSA_library
human_lncrna_fused_10155	human_lncrna_fused_10155_1	lncRNA_gRNA	AATTAGGAAAGAGAAGCTACACAGTCATTT	CCTGAGTTCTGTTTGGCACATCACTTTGGA	AATTAGGAAAGAGAAGCTACACAGTCATTTCAAGTATACCCCTACCAACTGGTCGGGGTTTGAAACCCTGAGTTCTGTTTGGCACATCACTTTGGA	GTGTAACCCGTAGGGCACCTCGTCTCCAAACAATTAGGAAAGAGAAGCTACACAGTCATTTCAAGTATACCCCTACCAACTGGTCGGGGTTTGAAACCCTGAGTTCTGTTTGGCACATCACTTTGGATTTTTGAGACGGTCGAAGGACTGCTCTCGAC	ALBAROSSA_library
human_lncrna_fused_10155	human_lncrna_fused_10155_2	lncRNA_gRNA	TAGAAAAAGCGAATAGACAAAGGTGTGTGG	TTATGGATGGAATTGCCATCAACTGAGATT	TAGAAAAAGCGAATAGACAAAGGTGTGTGGCAAGTATACCCCTACCAACTGGTCGGGGTTTGAAACTTATGGATGGAATTGCCATCAACTGAGATT	GTGTAACCCGTAGGGCACCTCGTCTCCAAACTAGAAAAAGCGAATAGACAAAGGTGTGTGGCAAGTATACCCCTACCAACTGGTCGGGGTTTGAAACTTATGGATGGAATTGCCATCAACTGAGATTTTTTTGAGACGGTCGAAGGACTGCTCTCGAC	ALBAROSSA_library
human_lncrna_fused_10159	human_lncrna_fused_10159_1	lncRNA_gRNA	CAAAATGTACAGAAACCAAGCGGGCTCATG	GAATACATCCAAGGACTCACCAGCAGGAGG	CAAAATGTACAGAAACCAAGCGGGCTCATGCAAGTATACCCCTACCAACTGGTCGGGGTTTGAAACGAATACATCCAAGGACTCACCAGCAGGAGG	GTGTAACCCGTAGGGCACCTCGTCTCCAAACCAAAATGTACAGAAACCAAGCGGGCTCATGCAAGTATACCCCTACCAACTGGTCGGGGTTTGAAACGAATACATCCAAGGACTCACCAGCAGGAGGTTTTTGAGACGGTCGAAGGACTGCTCTCGAC	ALBAROSSA_library
human_lncrna_fused_10159	human_lncrna_fused_10159_2	lncRNA_gRNA	TCAACCAGGACAAAAAGCCACGCTTATTTC	AATTGGATGACTCACGAAGCTCCTGGCAAG	TCAACCAGGACAAAAAGCCACGCTTATTTCCAAGTATACCCCTACCAACTGGTCGGGGTTTGAAACAATTGGATGACTCACGAAGCTCCTGGCAAG	GTGTAACCCGTAGGGCACCTCGTCTCCAAACTCAACCAGGACAAAAAGCCACGCTTATTTCCAAGTATACCCCTACCAACTGGTCGGGGTTTGAAACAATTGGATGACTCACGAAGCTCCTGGCAAGTTTTTGAGACGGTCGAAGGACTGCTCTCGAC	ALBAROSSA_library
human_lncrna_fused_10159	human_lncrna_fused_10159_3	lncRNA_gRNA	AGAAATCAGTGATGGCATAGCCGTGCCACC	TCCTCCTCCTTCCCAGCCCACACCTCGTAG	AGAAATCAGTGATGGCATAGCCGTGCCACCCAAGTATACCCCTACCAACTGGTCGGGGTTTGAAACTCCTCCTCCTTCCCAGCCCACACCTCGTAG	GTGTAACCCGTAGGGCACCTCGTCTCCAAACAGAAATCAGTGATGGCATAGCCGTGCCACCCAAGTATACCCCTACCAACTGGTCGGGGTTTGAAACTCCTCCTCCTTCCCAGCCCACACCTCGTAGTTTTTGAGACGGTCGAAGGACTGCTCTCGAC	ALBAROSSA_library
human_lncrna_fused_1015	human_lncrna_fused_1015_1	lncRNA_gRNA	TCTTCAAGAAGCATTGGCCGAATCAGTCAC	CACAAATAGAACATGGAGAAGAATGTGAAA	TCTTCAAGAAGCATTGGCCGAATCAGTCACCAAGTATACCCCTACCAACTGGTCGGGGTTTGAAACCACAAATAGAACATGGAGAAGAATGTGAAA	GTGTAACCCGTAGGGCACCTCGTCTCCAAACTCTTCAAGAAGCATTGGCCGAATCAGTCACCAAGTATACCCCTACCAACTGGTCGGGGTTTGAAACCACAAATAGAACATGGAGAAGAATGTGAAATTTTTGAGACGGTCGAAGGACTGCTCTCGAC	ALBAROSSA_library
human_lncrna_fused_1015	human_lncrna_fused_1015_2	lncRNA_gRNA	AATGAGTTCATATTTGTACAGCAATTAAAA	ACATTTTAAGTCTCCGGAGACACTTTTGAA	AATGAGTTCATATTTGTACAGCAATTAAAACAAGTATACCCCTACCAACTGGTCGGGGTTTGAAACACATTTTAAGTCTCCGGAGACACTTTTGAA	GTGTAACCCGTAGGGCACCTCGTCTCCAAACAATGAGTTCATATTTGTACAGCAATTAAAACAAGTATACCCCTACCAACTGGTCGGGGTTTGAAACACATTTTAAGTCTCCGGAGACACTTTTGAATTTTTGAGACGGTCGAAGGACTGCTCTCGAC	ALBAROSSA_library
human_lncrna_fused_10172	human_lncrna_fused_10172_1	lncRNA_gRNA	ATTGTCCAGAAACAGCCACAGCAATATTTC	TCAGAATCCAGAGAGAGGCCTCAGGTCCTG	ATTGTCCAGAAACAGCCACAGCAATATTTCCAAGTATACCCCTACCAACTGGTCGGGGTTTGAAACTCAGAATCCAGAGAGAGGCCTCAGGTCCTG	GTGTAACCCGTAGGGCACCTCGTCTCCAAACATTGTCCAGAAACAGCCACAGCAATATTTCCAAGTATACCCCTACCAACTGGTCGGGGTTTGAAACTCAGAATCCAGAGAGAGGCCTCAGGTCCTGTTTTTGAGACGGTCGAAGGACTGCTCTCGAC	ALBAROSSA_library
human_lncrna_fused_10172	human_lncrna_fused_10172_2	lncRNA_gRNA	CTGATGACATCACCTCACACCGCCAAGCCA	CCTTCATGTACATTGCTGCAAGGTGGGCGC	CTGATGACATCACCTCACACCGCCAAGCCACAAGTATACCCCTACCAACTGGTCGGGGTTTGAAACCCTTCATGTACATTGCTGCAAGGTGGGCGC	GTGTAACCCGTAGGGCACCTCGTCTCCAAACCTGATGACATCACCTCACACCGCCAAGCCACAAGTATACCCCTACCAACTGGTCGGGGTTTGAAACCCTTCATGTACATTGCTGCAAGGTGGGCGCTTTTTGAGACGGTCGAAGGACTGCTCTCGAC	ALBAROSSA_library
human_lncrna_fused_10172	human_lncrna_fused_10172_3	lncRNA_gRNA	ACCCTGTGTGCTGAGCAGCCATCCTTCACC	ATCCATGTAGTGAAGAGGCATTCTGGACTT	ACCCTGTGTGCTGAGCAGCCATCCTTCACCCAAGTATACCCCTACCAACTGGTCGGGGTTTGAAACATCCATGTAGTGAAGAGGCATTCTGGACTT	GTGTAACCCGTAGGGCACCTCGTCTCCAAACACCCTGTGTGCTGAGCAGCCATCCTTCACCCAAGTATACCCCTACCAACTGGTCGGGGTTTGAAACATCCATGTAGTGAAGAGGCATTCTGGACTTTTTTTGAGACGGTCGAAGGACTGCTCTCGAC	ALBAROSSA_library
human_lncrna_fused_10175	human_lncrna_fused_10175_1	lncRNA_gRNA	AATATTAACAATTAGCCGGGCATGGTGGCA	ACCAGGAAAACTGTGGAAACCAGCAAAGGC	AATATTAACAATTAGCCGGGCATGGTGGCACAAGTATACCCCTACCAACTGGTCGGGGTTTGAAACACCAGGAAAACTGTGGAAACCAGCAAAGGC	GTGTAACCCGTAGGGCACCTCGTCTCCAAACAATATTAACAATTAGCCGGGCATGGTGGCACAAGTATACCCCTACCAACTGGTCGGGGTTTGAAACACCAGGAAAACTGTGGAAACCAGCAAAGGCTTTTTGAGACGGTCGAAGGACTGCTCTCGAC	ALBAROSSA_library
human_lncrna_fused_10175	human_lncrna_fused_10175_2	lncRNA_gRNA	TTTCTGATATTAAACCCAACACAGTTGTAC	CCACGAATGAGAAAGGAAACCCAGCGTTTG	TTTCTGATATTAAACCCAACACAGTTGTACCAAGTATACCCCTACCAACTGGTCGGGGTTTGAAACCCACGAATGAGAAAGGAAACCCAGCGTTTG	GTGTAACCCGTAGGGCACCTCGTCTCCAAACTTTCTGATATTAAACCCAACACAGTTGTACCAAGTATACCCCTACCAACTGGTCGGGGTTTGAAACCCACGAATGAGAAAGGAAACCCAGCGTTTGTTTTTGAGACGGTCGAAGGACTGCTCTCGAC	ALBAROSSA_library
human_lncrna_fused_10175	human_lncrna_fused_10175_3	lncRNA_gRNA	CAAAACAACAATTCTTGCCAGGCGGGGTGA	AAAATCAGTGTGTGAGCTCGAAGCCATTTC	CAAAACAACAATTCTTGCCAGGCGGGGTGACAAGTATACCCCTACCAACTGGTCGGGGTTTGAAACAAAATCAGTGTGTGAGCTCGAAGCCATTTC	GTGTAACCCGTAGGGCACCTCGTCTCCAAACCAAAACAACAATTCTTGCCAGGCGGGGTGACAAGTATACCCCTACCAACTGGTCGGGGTTTGAAACAAAATCAGTGTGTGAGCTCGAAGCCATTTCTTTTTGAGACGGTCGAAGGACTGCTCTCGAC	ALBAROSSA_library
human_lncrna_fused_10187	human_lncrna_fused_10187_1	lncRNA_gRNA	AGCAAAAGCAGAAGGCTATGCACTAAAGGG	TCCAAAGTGCTGAAACTGCAGGTGTGGGAC	AGCAAAAGCAGAAGGCTATGCACTAAAGGGCAAGTATACCCCTACCAACTGGTCGGGGTTTGAAACTCCAAAGTGCTGAAACTGCAGGTGTGGGAC	GTGTAACCCGTAGGGCACCTCGTCTCCAAACAGCAAAAGCAGAAGGCTATGCACTAAAGGGCAAGTATACCCCTACCAACTGGTCGGGGTTTGAAACTCCAAAGTGCTGAAACTGCAGGTGTGGGACTTTTTGAGACGGTCGAAGGACTGCTCTCGAC	ALBAROSSA_library
human_lncrna_fused_10187	human_lncrna_fused_10187_2	lncRNA_gRNA	AACAGTCTTTTGTAGAGCCAAAGTTTTAAT	AGGACCAGAAACCAAGGACTCTCTGTCTGT	AACAGTCTTTTGTAGAGCCAAAGTTTTAATCAAGTATACCCCTACCAACTGGTCGGGGTTTGAAACAGGACCAGAAACCAAGGACTCTCTGTCTGT	GTGTAACCCGTAGGGCACCTCGTCTCCAAACAACAGTCTTTTGTAGAGCCAAAGTTTTAATCAAGTATACCCCTACCAACTGGTCGGGGTTTGAAACAGGACCAGAAACCAAGGACTCTCTGTCTGTTTTTTGAGACGGTCGAAGGACTGCTCTCGAC	ALBAROSSA_library
human_lncrna_fused_10187	human_lncrna_fused_10187_3	lncRNA_gRNA	TATTATTGAACAATGCTGACAGGCTGGTAG	CCTAACAGTAATGTGTGGTCTAGTTTTTCT	TATTATTGAACAATGCTGACAGGCTGGTAGCAAGTATACCCCTACCAACTGGTCGGGGTTTGAAACCCTAACAGTAATGTGTGGTCTAGTTTTTCT	GTGTAACCCGTAGGGCACCTCGTCTCCAAACTATTATTGAACAATGCTGACAGGCTGGTAGCAAGTATACCCCTACCAACTGGTCGGGGTTTGAAACCCTAACAGTAATGTGTGGTCTAGTTTTTCTTTTTTGAGACGGTCGAAGGACTGCTCTCGAC	ALBAROSSA_library
human_lncrna_fused_10187	human_lncrna_fused_10187_4	lncRNA_gRNA	TTCTTTACGACAAAACCACCATCATCATCA	TCAGCAACAGAGGGAGACCAGAGGGAGAGG	TTCTTTACGACAAAACCACCATCATCATCACAAGTATACCCCTACCAACTGGTCGGGGTTTGAAACTCAGCAACAGAGGGAGACCAGAGGGAGAGG	GTGTAACCCGTAGGGCACCTCGTCTCCAAACTTCTTTACGACAAAACCACCATCATCATCACAAGTATACCCCTACCAACTGGTCGGGGTTTGAAACTCAGCAACAGAGGGAGACCAGAGGGAGAGGTTTTTGAGACGGTCGAAGGACTGCTCTCGAC	ALBAROSSA_library
human_lncrna_fused_10189	human_lncrna_fused_10189_1	lncRNA_gRNA	ACCAGTAATAAGAACCAACACAGGACAGCA	ATAAATGTGCAGCTGCTCCAACCCGGCACC	ACCAGTAATAAGAACCAACACAGGACAGCACAAGTATACCCCTACCAACTGGTCGGGGTTTGAAACATAAATGTGCAGCTGCTCCAACCCGGCACC	GTGTAACCCGTAGGGCACCTCGTCTCCAAACACCAGTAATAAGAACCAACACAGGACAGCACAAGTATACCCCTACCAACTGGTCGGGGTTTGAAACATAAATGTGCAGCTGCTCCAACCCGGCACCTTTTTGAGACGGTCGAAGGACTGCTCTCGAC	ALBAROSSA_library
human_lncrna_fused_10189	human_lncrna_fused_10189_2	lncRNA_gRNA	GTATAGAAAACAATGTGCCTCATATTTCAC	CAATCCGCAAGAACGGCCCCTTATCCAGCC	GTATAGAAAACAATGTGCCTCATATTTCACCAAGTATACCCCTACCAACTGGTCGGGGTTTGAAACCAATCCGCAAGAACGGCCCCTTATCCAGCC	GTGTAACCCGTAGGGCACCTCGTCTCCAAACGTATAGAAAACAATGTGCCTCATATTTCACCAAGTATACCCCTACCAACTGGTCGGGGTTTGAAACCAATCCGCAAGAACGGCCCCTTATCCAGCCTTTTTGAGACGGTCGAAGGACTGCTCTCGAC	ALBAROSSA_library
human_lncrna_fused_10189	human_lncrna_fused_10189_3	lncRNA_gRNA	CCCCAATAAAGAATCGAGCCTGCCCAGCCT	TCCCTAATAGAAGCCCCTGCAAGCTGCACC	CCCCAATAAAGAATCGAGCCTGCCCAGCCTCAAGTATACCCCTACCAACTGGTCGGGGTTTGAAACTCCCTAATAGAAGCCCCTGCAAGCTGCACC	GTGTAACCCGTAGGGCACCTCGTCTCCAAACCCCCAATAAAGAATCGAGCCTGCCCAGCCTCAAGTATACCCCTACCAACTGGTCGGGGTTTGAAACTCCCTAATAGAAGCCCCTGCAAGCTGCACCTTTTTGAGACGGTCGAAGGACTGCTCTCGAC	ALBAROSSA_library
human_lncrna_fused_10189	human_lncrna_fused_10189_4	lncRNA_gRNA	GAATGATTTAGAATCCTACCACAGTGTGAC	AACATCAACGTCACTGAGCAGGCTGGGTGC	GAATGATTTAGAATCCTACCACAGTGTGACCAAGTATACCCCTACCAACTGGTCGGGGTTTGAAACAACATCAACGTCACTGAGCAGGCTGGGTGC	GTGTAACCCGTAGGGCACCTCGTCTCCAAACGAATGATTTAGAATCCTACCACAGTGTGACCAAGTATACCCCTACCAACTGGTCGGGGTTTGAAACAACATCAACGTCACTGAGCAGGCTGGGTGCTTTTTGAGACGGTCGAAGGACTGCTCTCGAC	ALBAROSSA_library
human_lncrna_fused_10194	human_lncrna_fused_10194_1	lncRNA_gRNA	ACAATGAAAAACAAGCACACGGTTCACGCT	CCAAAGTGTGACAGGGAAAGCTGTGAGGGA	ACAATGAAAAACAAGCACACGGTTCACGCTCAAGTATACCCCTACCAACTGGTCGGGGTTTGAAACCCAAAGTGTGACAGGGAAAGCTGTGAGGGA	GTGTAACCCGTAGGGCACCTCGTCTCCAAACACAATGAAAAACAAGCACACGGTTCACGCTCAAGTATACCCCTACCAACTGGTCGGGGTTTGAAACCCAAAGTGTGACAGGGAAAGCTGTGAGGGATTTTTGAGACGGTCGAAGGACTGCTCTCGAC	ALBAROSSA_library
human_lncrna_fused_10194	human_lncrna_fused_10194_2	lncRNA_gRNA	AGTGCAGAAATGTTCCCACCAAGCACTGTC	TGTTTCCAGGATTAGCAGCCATGGAGAGGG	AGTGCAGAAATGTTCCCACCAAGCACTGTCCAAGTATACCCCTACCAACTGGTCGGGGTTTGAAACTGTTTCCAGGATTAGCAGCCATGGAGAGGG	GTGTAACCCGTAGGGCACCTCGTCTCCAAACAGTGCAGAAATGTTCCCACCAAGCACTGTCCAAGTATACCCCTACCAACTGGTCGGGGTTTGAAACTGTTTCCAGGATTAGCAGCCATGGAGAGGGTTTTTGAGACGGTCGAAGGACTGCTCTCGAC	ALBAROSSA_library
human_lncrna_fused_10194	human_lncrna_fused_10194_3	lncRNA_gRNA	TATCTATGGAAAACGGAAGCACAACAGGTG	AGAAGCAGACGTGCGGCTCATTCGGGGAGG	TATCTATGGAAAACGGAAGCACAACAGGTGCAAGTATACCCCTACCAACTGGTCGGGGTTTGAAACAGAAGCAGACGTGCGGCTCATTCGGGGAGG	GTGTAACCCGTAGGGCACCTCGTCTCCAAACTATCTATGGAAAACGGAAGCACAACAGGTGCAAGTATACCCCTACCAACTGGTCGGGGTTTGAAACAGAAGCAGACGTGCGGCTCATTCGGGGAGGTTTTTGAGACGGTCGAAGGACTGCTCTCGAC	ALBAROSSA_library
human_lncrna_fused_10198	human_lncrna_fused_10198_1	lncRNA_gRNA	TGTTAAAAACGTAAAACAGGCCGGGCGCGG	ACAAACAGTTGTATTAGCCGGGTGTGGTTG	TGTTAAAAACGTAAAACAGGCCGGGCGCGGCAAGTATACCCCTACCAACTGGTCGGGGTTTGAAACACAAACAGTTGTATTAGCCGGGTGTGGTTG	GTGTAACCCGTAGGGCACCTCGTCTCCAAACTGTTAAAAACGTAAAACAGGCCGGGCGCGGCAAGTATACCCCTACCAACTGGTCGGGGTTTGAAACACAAACAGTTGTATTAGCCGGGTGTGGTTGTTTTTGAGACGGTCGAAGGACTGCTCTCGAC	ALBAROSSA_library
human_lncrna_fused_10198	human_lncrna_fused_10198_2	lncRNA_gRNA	AACTTCAAACAAATCCAAGCCATCACAAAT	CTGCATTGCCATGATCGTGCCACTGCATTC	AACTTCAAACAAATCCAAGCCATCACAAATCAAGTATACCCCTACCAACTGGTCGGGGTTTGAAACCTGCATTGCCATGATCGTGCCACTGCATTC	GTGTAACCCGTAGGGCACCTCGTCTCCAAACAACTTCAAACAAATCCAAGCCATCACAAATCAAGTATACCCCTACCAACTGGTCGGGGTTTGAAACCTGCATTGCCATGATCGTGCCACTGCATTCTTTTTGAGACGGTCGAAGGACTGCTCTCGAC	ALBAROSSA_library
human_lncrna_fused_101	human_lncrna_fused_101_1	lncRNA_gRNA	AGTGCCACAAAAGTAAGGAGCAGTTGTGAT	AAGGAACTATTTAGAGAGGCCCTTGGGGAG	AGTGCCACAAAAGTAAGGAGCAGTTGTGATCAAGTATACCCCTACCAACTGGTCGGGGTTTGAAACAAGGAACTATTTAGAGAGGCCCTTGGGGAG	GTGTAACCCGTAGGGCACCTCGTCTCCAAACAGTGCCACAAAAGTAAGGAGCAGTTGTGATCAAGTATACCCCTACCAACTGGTCGGGGTTTGAAACAAGGAACTATTTAGAGAGGCCCTTGGGGAGTTTTTGAGACGGTCGAAGGACTGCTCTCGAC	ALBAROSSA_library
human_lncrna_fused_101	human_lncrna_fused_101_2	lncRNA_gRNA	GCATCTGCAGAGAAGGAGACCTGGTCTGGG	AACAGTGACCATAAGCTGGGCGGGCAGGCG	GCATCTGCAGAGAAGGAGACCTGGTCTGGGCAAGTATACCCCTACCAACTGGTCGGGGTTTGAAACAACAGTGACCATAAGCTGGGCGGGCAGGCG	GTGTAACCCGTAGGGCACCTCGTCTCCAAACGCATCTGCAGAGAAGGAGACCTGGTCTGGGCAAGTATACCCCTACCAACTGGTCGGGGTTTGAAACAACAGTGACCATAAGCTGGGCGGGCAGGCGTTTTTGAGACGGTCGAAGGACTGCTCTCGAC	ALBAROSSA_library
human_lncrna_fused_101	human_lncrna_fused_101_3	lncRNA_gRNA	CTCGGCCCCTCCCTGTGCACCACCCCCTCC	CCAGCATCCGCGTGTCAGCACACGTGTGTA	CTCGGCCCCTCCCTGTGCACCACCCCCTCCCAAGTATACCCCTACCAACTGGTCGGGGTTTGAAACCCAGCATCCGCGTGTCAGCACACGTGTGTA	GTGTAACCCGTAGGGCACCTCGTCTCCAAACCTCGGCCCCTCCCTGTGCACCACCCCCTCCCAAGTATACCCCTACCAACTGGTCGGGGTTTGAAACCCAGCATCCGCGTGTCAGCACACGTGTGTATTTTTGAGACGGTCGAAGGACTGCTCTCGAC	ALBAROSSA_library
human_lncrna_fused_10200	human_lncrna_fused_10200_1	lncRNA_gRNA	AATTAATATTGGTAAGAAGCAGTTGAGACC	TGTTTCTTATAGGAGATGCTGGGTAATCCA	AATTAATATTGGTAAGAAGCAGTTGAGACCCAAGTATACCCCTACCAACTGGTCGGGGTTTGAAACTGTTTCTTATAGGAGATGCTGGGTAATCCA	GTGTAACCCGTAGGGCACCTCGTCTCCAAACAATTAATATTGGTAAGAAGCAGTTGAGACCCAAGTATACCCCTACCAACTGGTCGGGGTTTGAAACTGTTTCTTATAGGAGATGCTGGGTAATCCATTTTTGAGACGGTCGAAGGACTGCTCTCGAC	ALBAROSSA_library
human_lncrna_fused_10200	human_lncrna_fused_10200_2	lncRNA_gRNA	TAAGGATAACAAAGTCCACCACTTTTTTTT	AGCACCCAGTTATTGAAGCATGGAGTACAT	TAAGGATAACAAAGTCCACCACTTTTTTTTCAAGTATACCCCTACCAACTGGTCGGGGTTTGAAACAGCACCCAGTTATTGAAGCATGGAGTACAT	GTGTAACCCGTAGGGCACCTCGTCTCCAAACTAAGGATAACAAAGTCCACCACTTTTTTTTCAAGTATACCCCTACCAACTGGTCGGGGTTTGAAACAGCACCCAGTTATTGAAGCATGGAGTACATTTTTTGAGACGGTCGAAGGACTGCTCTCGAC	ALBAROSSA_library
human_lncrna_fused_10200	human_lncrna_fused_10200_3	lncRNA_gRNA	CAATCTTGATTCACTGCCACCTCCACCTCC	GGACCCTTCACAGAGCTGCACACGCCTGGC	CAATCTTGATTCACTGCCACCTCCACCTCCCAAGTATACCCCTACCAACTGGTCGGGGTTTGAAACGGACCCTTCACAGAGCTGCACACGCCTGGC	GTGTAACCCGTAGGGCACCTCGTCTCCAAACCAATCTTGATTCACTGCCACCTCCACCTCCCAAGTATACCCCTACCAACTGGTCGGGGTTTGAAACGGACCCTTCACAGAGCTGCACACGCCTGGCTTTTTGAGACGGTCGAAGGACTGCTCTCGAC	ALBAROSSA_library
human_lncrna_fused_10227	human_lncrna_fused_10227_1	lncRNA_gRNA	GGAAATATAATCACAGACCCAGTGGAGACT	TCCCAATAAGCATGCACCACCCAGCACCCA	GGAAATATAATCACAGACCCAGTGGAGACTCAAGTATACCCCTACCAACTGGTCGGGGTTTGAAACTCCCAATAAGCATGCACCACCCAGCACCCA	GTGTAACCCGTAGGGCACCTCGTCTCCAAACGGAAATATAATCACAGACCCAGTGGAGACTCAAGTATACCCCTACCAACTGGTCGGGGTTTGAAACTCCCAATAAGCATGCACCACCCAGCACCCATTTTTGAGACGGTCGAAGGACTGCTCTCGAC	ALBAROSSA_library
human_lncrna_fused_10227	human_lncrna_fused_10227_2	lncRNA_gRNA	ATATCAAACTTGTAAGGCCCCAGCGTCTAC	CCAGAACAAGATAGAGGAACAGCACCACAG	ATATCAAACTTGTAAGGCCCCAGCGTCTACCAAGTATACCCCTACCAACTGGTCGGGGTTTGAAACCCAGAACAAGATAGAGGAACAGCACCACAG	GTGTAACCCGTAGGGCACCTCGTCTCCAAACATATCAAACTTGTAAGGCCCCAGCGTCTACCAAGTATACCCCTACCAACTGGTCGGGGTTTGAAACCCAGAACAAGATAGAGGAACAGCACCACAGTTTTTGAGACGGTCGAAGGACTGCTCTCGAC	ALBAROSSA_library
human_lncrna_fused_10227	human_lncrna_fused_10227_3	lncRNA_gRNA	ATTCAGATTTATTGCCCACCACATGGAGTG	GGTAAATAACAAAAGCACCCATGGTGTAAG	ATTCAGATTTATTGCCCACCACATGGAGTGCAAGTATACCCCTACCAACTGGTCGGGGTTTGAAACGGTAAATAACAAAAGCACCCATGGTGTAAG	GTGTAACCCGTAGGGCACCTCGTCTCCAAACATTCAGATTTATTGCCCACCACATGGAGTGCAAGTATACCCCTACCAACTGGTCGGGGTTTGAAACGGTAAATAACAAAAGCACCCATGGTGTAAGTTTTTGAGACGGTCGAAGGACTGCTCTCGAC	ALBAROSSA_library
human_lncrna_fused_10227	human_lncrna_fused_10227_4	lncRNA_gRNA	AATATTGAGTAAAGGAAGCACCTGACCAGG	ATGTGAATAGAGTATCCCACCAATAGCCGT	AATATTGAGTAAAGGAAGCACCTGACCAGGCAAGTATACCCCTACCAACTGGTCGGGGTTTGAAACATGTGAATAGAGTATCCCACCAATAGCCGT	GTGTAACCCGTAGGGCACCTCGTCTCCAAACAATATTGAGTAAAGGAAGCACCTGACCAGGCAAGTATACCCCTACCAACTGGTCGGGGTTTGAAACATGTGAATAGAGTATCCCACCAATAGCCGTTTTTTGAGACGGTCGAAGGACTGCTCTCGAC	ALBAROSSA_library
human_lncrna_fused_10227	human_lncrna_fused_10227_5	lncRNA_gRNA	AGCTACATGAACCAGTACCAGTCCATGGCC	TAAAATAGATACTATGGACCAGGAATTTAA	AGCTACATGAACCAGTACCAGTCCATGGCCCAAGTATACCCCTACCAACTGGTCGGGGTTTGAAACTAAAATAGATACTATGGACCAGGAATTTAA	GTGTAACCCGTAGGGCACCTCGTCTCCAAACAGCTACATGAACCAGTACCAGTCCATGGCCCAAGTATACCCCTACCAACTGGTCGGGGTTTGAAACTAAAATAGATACTATGGACCAGGAATTTAATTTTTGAGACGGTCGAAGGACTGCTCTCGAC	ALBAROSSA_library
human_lncrna_fused_10227	human_lncrna_fused_10227_6	lncRNA_gRNA	GAAAACACAGTATTCCCAGCAAGCGAAGGC	ACTGTAGCCAAATTAGGACACTCTAAGGAT	GAAAACACAGTATTCCCAGCAAGCGAAGGCCAAGTATACCCCTACCAACTGGTCGGGGTTTGAAACACTGTAGCCAAATTAGGACACTCTAAGGAT	GTGTAACCCGTAGGGCACCTCGTCTCCAAACGAAAACACAGTATTCCCAGCAAGCGAAGGCCAAGTATACCCCTACCAACTGGTCGGGGTTTGAAACACTGTAGCCAAATTAGGACACTCTAAGGATTTTTTGAGACGGTCGAAGGACTGCTCTCGAC	ALBAROSSA_library
human_lncrna_fused_10234	human_lncrna_fused_10234_1	lncRNA_gRNA	GCAGAATATGACATGGTGACAAGGGTTGCC	TGTCTCAGCATTCACTGCCCCCGGGACAGT	GCAGAATATGACATGGTGACAAGGGTTGCCCAAGTATACCCCTACCAACTGGTCGGGGTTTGAAACTGTCTCAGCATTCACTGCCCCCGGGACAGT	GTGTAACCCGTAGGGCACCTCGTCTCCAAACGCAGAATATGACATGGTGACAAGGGTTGCCCAAGTATACCCCTACCAACTGGTCGGGGTTTGAAACTGTCTCAGCATTCACTGCCCCCGGGACAGTTTTTTGAGACGGTCGAAGGACTGCTCTCGAC	ALBAROSSA_library
human_lncrna_fused_10234	human_lncrna_fused_10234_2	lncRNA_gRNA	GCCTCCACATTTGTAGCCTCAGAGCAGAGA	GGAAATCCAAGCCATACCAGCTTTCCACCT	GCCTCCACATTTGTAGCCTCAGAGCAGAGACAAGTATACCCCTACCAACTGGTCGGGGTTTGAAACGGAAATCCAAGCCATACCAGCTTTCCACCT	GTGTAACCCGTAGGGCACCTCGTCTCCAAACGCCTCCACATTTGTAGCCTCAGAGCAGAGACAAGTATACCCCTACCAACTGGTCGGGGTTTGAAACGGAAATCCAAGCCATACCAGCTTTCCACCTTTTTTGAGACGGTCGAAGGACTGCTCTCGAC	ALBAROSSA_library
human_lncrna_fused_10235	human_lncrna_fused_10235_1	lncRNA_gRNA	ATTTTAAAAGATCAAGAGCAGCTGACAACA	ACATAAAAATATCATCCATCGCCTGGTGCA	ATTTTAAAAGATCAAGAGCAGCTGACAACACAAGTATACCCCTACCAACTGGTCGGGGTTTGAAACACATAAAAATATCATCCATCGCCTGGTGCA	GTGTAACCCGTAGGGCACCTCGTCTCCAAACATTTTAAAAGATCAAGAGCAGCTGACAACACAAGTATACCCCTACCAACTGGTCGGGGTTTGAAACACATAAAAATATCATCCATCGCCTGGTGCATTTTTGAGACGGTCGAAGGACTGCTCTCGAC	ALBAROSSA_library
human_lncrna_fused_10235	human_lncrna_fused_10235_2	lncRNA_gRNA	CCTGTTGATGACAAAGCCACAGCTCACAGG	AGGACCAAAATGGAGCAGGACTGGCGGCCA	CCTGTTGATGACAAAGCCACAGCTCACAGGCAAGTATACCCCTACCAACTGGTCGGGGTTTGAAACAGGACCAAAATGGAGCAGGACTGGCGGCCA	GTGTAACCCGTAGGGCACCTCGTCTCCAAACCCTGTTGATGACAAAGCCACAGCTCACAGGCAAGTATACCCCTACCAACTGGTCGGGGTTTGAAACAGGACCAAAATGGAGCAGGACTGGCGGCCATTTTTGAGACGGTCGAAGGACTGCTCTCGAC	ALBAROSSA_library
human_lncrna_fused_10250	human_lncrna_fused_10250_1	lncRNA_gRNA	AGACTGAAACCTTAGCGGAGCATGAGTCCC	TCAGATCAGATCCAAAGCCACTGGCATCCA	AGACTGAAACCTTAGCGGAGCATGAGTCCCCAAGTATACCCCTACCAACTGGTCGGGGTTTGAAACTCAGATCAGATCCAAAGCCACTGGCATCCA	GTGTAACCCGTAGGGCACCTCGTCTCCAAACAGACTGAAACCTTAGCGGAGCATGAGTCCCCAAGTATACCCCTACCAACTGGTCGGGGTTTGAAACTCAGATCAGATCCAAAGCCACTGGCATCCATTTTTGAGACGGTCGAAGGACTGCTCTCGAC	ALBAROSSA_library
human_lncrna_fused_10250	human_lncrna_fused_10250_2	lncRNA_gRNA	CACAAGAATGTGTAGGTTTGCCATGAGGAG	CATGAATGAAAGGGTCTGCAGCATCTAGGA	CACAAGAATGTGTAGGTTTGCCATGAGGAGCAAGTATACCCCTACCAACTGGTCGGGGTTTGAAACCATGAATGAAAGGGTCTGCAGCATCTAGGA	GTGTAACCCGTAGGGCACCTCGTCTCCAAACCACAAGAATGTGTAGGTTTGCCATGAGGAGCAAGTATACCCCTACCAACTGGTCGGGGTTTGAAACCATGAATGAAAGGGTCTGCAGCATCTAGGATTTTTGAGACGGTCGAAGGACTGCTCTCGAC	ALBAROSSA_library
human_lncrna_fused_10256	human_lncrna_fused_10256_1	lncRNA_gRNA	TGCAGAAAAGAAAACCAACACGTGACCACA	GCTCAAATGCAGGTGACACAGACTGGCTTT	TGCAGAAAAGAAAACCAACACGTGACCACACAAGTATACCCCTACCAACTGGTCGGGGTTTGAAACGCTCAAATGCAGGTGACACAGACTGGCTTT	GTGTAACCCGTAGGGCACCTCGTCTCCAAACTGCAGAAAAGAAAACCAACACGTGACCACACAAGTATACCCCTACCAACTGGTCGGGGTTTGAAACGCTCAAATGCAGGTGACACAGACTGGCTTTTTTTTGAGACGGTCGAAGGACTGCTCTCGAC	ALBAROSSA_library
human_lncrna_fused_10256	human_lncrna_fused_10256_2	lncRNA_gRNA	CATATCTGTTATCAGTGCCACACCTCCCGC	AATAATAATTTATTGCCCCTCAACAGAATC	CATATCTGTTATCAGTGCCACACCTCCCGCCAAGTATACCCCTACCAACTGGTCGGGGTTTGAAACAATAATAATTTATTGCCCCTCAACAGAATC	GTGTAACCCGTAGGGCACCTCGTCTCCAAACCATATCTGTTATCAGTGCCACACCTCCCGCCAAGTATACCCCTACCAACTGGTCGGGGTTTGAAACAATAATAATTTATTGCCCCTCAACAGAATCTTTTTGAGACGGTCGAAGGACTGCTCTCGAC	ALBAROSSA_library
human_lncrna_fused_10256	human_lncrna_fused_10256_3	lncRNA_gRNA	TTTCTTTTACTTTGCCAGCACCAGCTTGTG	GTATTTTCAATTAAAGTCCCTCAAGATCAA	TTTCTTTTACTTTGCCAGCACCAGCTTGTGCAAGTATACCCCTACCAACTGGTCGGGGTTTGAAACGTATTTTCAATTAAAGTCCCTCAAGATCAA	GTGTAACCCGTAGGGCACCTCGTCTCCAAACTTTCTTTTACTTTGCCAGCACCAGCTTGTGCAAGTATACCCCTACCAACTGGTCGGGGTTTGAAACGTATTTTCAATTAAAGTCCCTCAAGATCAATTTTTGAGACGGTCGAAGGACTGCTCTCGAC	ALBAROSSA_library
human_lncrna_fused_10259	human_lncrna_fused_10259_1	lncRNA_gRNA	AGATTCTGAATAAATGAAGCCGTACAGAAT	CTCCCCGCAACCCTGAGACTCCAGGCTCCC	AGATTCTGAATAAATGAAGCCGTACAGAATCAAGTATACCCCTACCAACTGGTCGGGGTTTGAAACCTCCCCGCAACCCTGAGACTCCAGGCTCCC	GTGTAACCCGTAGGGCACCTCGTCTCCAAACAGATTCTGAATAAATGAAGCCGTACAGAATCAAGTATACCCCTACCAACTGGTCGGGGTTTGAAACCTCCCCGCAACCCTGAGACTCCAGGCTCCCTTTTTGAGACGGTCGAAGGACTGCTCTCGAC	ALBAROSSA_library
human_lncrna_fused_10259	human_lncrna_fused_10259_2	lncRNA_gRNA	GGCAAAAATGGAAACTGCCTGGAGGCCAGG	CGGGACCTTTCTCTGCAGCCACAGCAGCGC	GGCAAAAATGGAAACTGCCTGGAGGCCAGGCAAGTATACCCCTACCAACTGGTCGGGGTTTGAAACCGGGACCTTTCTCTGCAGCCACAGCAGCGC	GTGTAACCCGTAGGGCACCTCGTCTCCAAACGGCAAAAATGGAAACTGCCTGGAGGCCAGGCAAGTATACCCCTACCAACTGGTCGGGGTTTGAAACCGGGACCTTTCTCTGCAGCCACAGCAGCGCTTTTTGAGACGGTCGAAGGACTGCTCTCGAC	ALBAROSSA_library
human_lncrna_fused_10260	human_lncrna_fused_10260_1	lncRNA_gRNA	TTCTACACAAACATGAGCAGCCTTCAATTA	CCAAAGAAGGGGAAGGAGGCCTTTCGTGAG	TTCTACACAAACATGAGCAGCCTTCAATTACAAGTATACCCCTACCAACTGGTCGGGGTTTGAAACCCAAAGAAGGGGAAGGAGGCCTTTCGTGAG	GTGTAACCCGTAGGGCACCTCGTCTCCAAACTTCTACACAAACATGAGCAGCCTTCAATTACAAGTATACCCCTACCAACTGGTCGGGGTTTGAAACCCAAAGAAGGGGAAGGAGGCCTTTCGTGAGTTTTTGAGACGGTCGAAGGACTGCTCTCGAC	ALBAROSSA_library
human_lncrna_fused_10260	human_lncrna_fused_10260_2	lncRNA_gRNA	AATAATTCGCTAGAGCAGCTCACAGAGCTC	AGAGAACACAGTCCAGCTACCAACAGTTAT	AATAATTCGCTAGAGCAGCTCACAGAGCTCCAAGTATACCCCTACCAACTGGTCGGGGTTTGAAACAGAGAACACAGTCCAGCTACCAACAGTTAT	GTGTAACCCGTAGGGCACCTCGTCTCCAAACAATAATTCGCTAGAGCAGCTCACAGAGCTCCAAGTATACCCCTACCAACTGGTCGGGGTTTGAAACAGAGAACACAGTCCAGCTACCAACAGTTATTTTTTGAGACGGTCGAAGGACTGCTCTCGAC	ALBAROSSA_library
human_lncrna_fused_10260	human_lncrna_fused_10260_3	lncRNA_gRNA	ACACTTAGGAAGAGCAGAGACCCACGCGAT	ATGTTACAGAGGAGAGAGACACAGAGATGC	ACACTTAGGAAGAGCAGAGACCCACGCGATCAAGTATACCCCTACCAACTGGTCGGGGTTTGAAACATGTTACAGAGGAGAGAGACACAGAGATGC	GTGTAACCCGTAGGGCACCTCGTCTCCAAACACACTTAGGAAGAGCAGAGACCCACGCGATCAAGTATACCCCTACCAACTGGTCGGGGTTTGAAACATGTTACAGAGGAGAGAGACACAGAGATGCTTTTTGAGACGGTCGAAGGACTGCTCTCGAC	ALBAROSSA_library
human_lncrna_fused_10261	human_lncrna_fused_10261_1	lncRNA_gRNA	CCACACATTCATATGCACACAGCACACATG	TTCGTTTTAGTTCGACAGCCCCAGGAGGGC	CCACACATTCATATGCACACAGCACACATGCAAGTATACCCCTACCAACTGGTCGGGGTTTGAAACTTCGTTTTAGTTCGACAGCCCCAGGAGGGC	GTGTAACCCGTAGGGCACCTCGTCTCCAAACCCACACATTCATATGCACACAGCACACATGCAAGTATACCCCTACCAACTGGTCGGGGTTTGAAACTTCGTTTTAGTTCGACAGCCCCAGGAGGGCTTTTTGAGACGGTCGAAGGACTGCTCTCGAC	ALBAROSSA_library
human_lncrna_fused_10261	human_lncrna_fused_10261_2	lncRNA_gRNA	TTATAGTAAATGTAAGTAGGCCTTTCCCTG	GCAATGCGTCATAATACCTCCGCCTCAGTA	TTATAGTAAATGTAAGTAGGCCTTTCCCTGCAAGTATACCCCTACCAACTGGTCGGGGTTTGAAACGCAATGCGTCATAATACCTCCGCCTCAGTA	GTGTAACCCGTAGGGCACCTCGTCTCCAAACTTATAGTAAATGTAAGTAGGCCTTTCCCTGCAAGTATACCCCTACCAACTGGTCGGGGTTTGAAACGCAATGCGTCATAATACCTCCGCCTCAGTATTTTTGAGACGGTCGAAGGACTGCTCTCGAC	ALBAROSSA_library
human_lncrna_fused_10261	human_lncrna_fused_10261_3	lncRNA_gRNA	AGAAGCACAGGTAAGACCACCTTGCCATTG	TTGTGTAGAAAAGCCAAGCACAGGCCCATA	AGAAGCACAGGTAAGACCACCTTGCCATTGCAAGTATACCCCTACCAACTGGTCGGGGTTTGAAACTTGTGTAGAAAAGCCAAGCACAGGCCCATA	GTGTAACCCGTAGGGCACCTCGTCTCCAAACAGAAGCACAGGTAAGACCACCTTGCCATTGCAAGTATACCCCTACCAACTGGTCGGGGTTTGAAACTTGTGTAGAAAAGCCAAGCACAGGCCCATATTTTTGAGACGGTCGAAGGACTGCTCTCGAC	ALBAROSSA_library
human_lncrna_fused_1026	human_lncrna_fused_1026_1	lncRNA_gRNA	CACTACAGAATGTTCAGCACCAGTATTGAC	GATGTAGAAGAACTGGCCCAACAACTTTTC	CACTACAGAATGTTCAGCACCAGTATTGACCAAGTATACCCCTACCAACTGGTCGGGGTTTGAAACGATGTAGAAGAACTGGCCCAACAACTTTTC	GTGTAACCCGTAGGGCACCTCGTCTCCAAACCACTACAGAATGTTCAGCACCAGTATTGACCAAGTATACCCCTACCAACTGGTCGGGGTTTGAAACGATGTAGAAGAACTGGCCCAACAACTTTTCTTTTTGAGACGGTCGAAGGACTGCTCTCGAC	ALBAROSSA_library
human_lncrna_fused_1026	human_lncrna_fused_1026_2	lncRNA_gRNA	CAAAATCAATGCTGAGACCCAAGTGCCGAT	CATACAGTGTAAATGGCTTCATCAGGTCAG	CAAAATCAATGCTGAGACCCAAGTGCCGATCAAGTATACCCCTACCAACTGGTCGGGGTTTGAAACCATACAGTGTAAATGGCTTCATCAGGTCAG	GTGTAACCCGTAGGGCACCTCGTCTCCAAACCAAAATCAATGCTGAGACCCAAGTGCCGATCAAGTATACCCCTACCAACTGGTCGGGGTTTGAAACCATACAGTGTAAATGGCTTCATCAGGTCAGTTTTTGAGACGGTCGAAGGACTGCTCTCGAC	ALBAROSSA_library
human_lncrna_fused_1026	human_lncrna_fused_1026_3	lncRNA_gRNA	AGAATAAGCTGACAGAGCACCTCTCATTTA	GTTAAAGAGGTACATGAGCACCTGGTGGCA	AGAATAAGCTGACAGAGCACCTCTCATTTACAAGTATACCCCTACCAACTGGTCGGGGTTTGAAACGTTAAAGAGGTACATGAGCACCTGGTGGCA	GTGTAACCCGTAGGGCACCTCGTCTCCAAACAGAATAAGCTGACAGAGCACCTCTCATTTACAAGTATACCCCTACCAACTGGTCGGGGTTTGAAACGTTAAAGAGGTACATGAGCACCTGGTGGCATTTTTGAGACGGTCGAAGGACTGCTCTCGAC	ALBAROSSA_library
human_lncrna_fused_1027	human_lncrna_fused_1027_1	lncRNA_gRNA	CAGACCAGACATAAGCATACCAGGTCCTGA	TTTTCTTCTTAATGGAGTTCCCAGCAGGCT	CAGACCAGACATAAGCATACCAGGTCCTGACAAGTATACCCCTACCAACTGGTCGGGGTTTGAAACTTTTCTTCTTAATGGAGTTCCCAGCAGGCT	GTGTAACCCGTAGGGCACCTCGTCTCCAAACCAGACCAGACATAAGCATACCAGGTCCTGACAAGTATACCCCTACCAACTGGTCGGGGTTTGAAACTTTTCTTCTTAATGGAGTTCCCAGCAGGCTTTTTTGAGACGGTCGAAGGACTGCTCTCGAC	ALBAROSSA_library
human_lncrna_fused_1027	human_lncrna_fused_1027_2	lncRNA_gRNA	CCCACCACCTGCATACAACCCTGGCTGATC	TAGGATTACAGGCTCGAGCCATTGCGCCCA	CCCACCACCTGCATACAACCCTGGCTGATCCAAGTATACCCCTACCAACTGGTCGGGGTTTGAAACTAGGATTACAGGCTCGAGCCATTGCGCCCA	GTGTAACCCGTAGGGCACCTCGTCTCCAAACCCCACCACCTGCATACAACCCTGGCTGATCCAAGTATACCCCTACCAACTGGTCGGGGTTTGAAACTAGGATTACAGGCTCGAGCCATTGCGCCCATTTTTGAGACGGTCGAAGGACTGCTCTCGAC	ALBAROSSA_library
human_lncrna_fused_10286	human_lncrna_fused_10286_1	lncRNA_gRNA	AACATGCAAAATGGTGCCGACCACTGCTCA	CTGATTATTATTAATGGGCGTTGTAACTGC	AACATGCAAAATGGTGCCGACCACTGCTCACAAGTATACCCCTACCAACTGGTCGGGGTTTGAAACCTGATTATTATTAATGGGCGTTGTAACTGC	GTGTAACCCGTAGGGCACCTCGTCTCCAAACAACATGCAAAATGGTGCCGACCACTGCTCACAAGTATACCCCTACCAACTGGTCGGGGTTTGAAACCTGATTATTATTAATGGGCGTTGTAACTGCTTTTTGAGACGGTCGAAGGACTGCTCTCGAC	ALBAROSSA_library
human_lncrna_fused_10286	human_lncrna_fused_10286_2	lncRNA_gRNA	CATCAGAAAAGCTGAGTCCTGCATCCTCAG	TGATGCTCCCCATTTCCTCCAGATCCCTGT	CATCAGAAAAGCTGAGTCCTGCATCCTCAGCAAGTATACCCCTACCAACTGGTCGGGGTTTGAAACTGATGCTCCCCATTTCCTCCAGATCCCTGT	GTGTAACCCGTAGGGCACCTCGTCTCCAAACCATCAGAAAAGCTGAGTCCTGCATCCTCAGCAAGTATACCCCTACCAACTGGTCGGGGTTTGAAACTGATGCTCCCCATTTCCTCCAGATCCCTGTTTTTTGAGACGGTCGAAGGACTGCTCTCGAC	ALBAROSSA_library
human_lncrna_fused_10286	human_lncrna_fused_10286_3	lncRNA_gRNA	TAATTCGCAAGTAGGGAAGCTCATAAGAGC	CACATCTCTTGTATTAGCCCTCCATAACCC	TAATTCGCAAGTAGGGAAGCTCATAAGAGCCAAGTATACCCCTACCAACTGGTCGGGGTTTGAAACCACATCTCTTGTATTAGCCCTCCATAACCC	GTGTAACCCGTAGGGCACCTCGTCTCCAAACTAATTCGCAAGTAGGGAAGCTCATAAGAGCCAAGTATACCCCTACCAACTGGTCGGGGTTTGAAACCACATCTCTTGTATTAGCCCTCCATAACCCTTTTTGAGACGGTCGAAGGACTGCTCTCGAC	ALBAROSSA_library
human_lncrna_fused_10286	human_lncrna_fused_10286_4	lncRNA_gRNA	ATTTGCACTTAATAGGGGAACCTGAGCCAG	AAAAGCTGTTCCCTGTGCACCAGTGTTGCT	ATTTGCACTTAATAGGGGAACCTGAGCCAGCAAGTATACCCCTACCAACTGGTCGGGGTTTGAAACAAAAGCTGTTCCCTGTGCACCAGTGTTGCT	GTGTAACCCGTAGGGCACCTCGTCTCCAAACATTTGCACTTAATAGGGGAACCTGAGCCAGCAAGTATACCCCTACCAACTGGTCGGGGTTTGAAACAAAAGCTGTTCCCTGTGCACCAGTGTTGCTTTTTTGAGACGGTCGAAGGACTGCTCTCGAC	ALBAROSSA_library
human_lncrna_fused_10289	human_lncrna_fused_10289_1	lncRNA_gRNA	TACATAGAGCAGACAGTCCCAACGGGTCAT	CCACAGGAAGAAACGAACAACGCTTTCGGG	TACATAGAGCAGACAGTCCCAACGGGTCATCAAGTATACCCCTACCAACTGGTCGGGGTTTGAAACCCACAGGAAGAAACGAACAACGCTTTCGGG	GTGTAACCCGTAGGGCACCTCGTCTCCAAACTACATAGAGCAGACAGTCCCAACGGGTCATCAAGTATACCCCTACCAACTGGTCGGGGTTTGAAACCCACAGGAAGAAACGAACAACGCTTTCGGGTTTTTGAGACGGTCGAAGGACTGCTCTCGAC	ALBAROSSA_library
human_lncrna_fused_10289	human_lncrna_fused_10289_2	lncRNA_gRNA	CAATAACATTTATGTCCCACAGTCAGACTG	CAAAACCAGAGAAGGTGGAGCAAACCCTCA	CAATAACATTTATGTCCCACAGTCAGACTGCAAGTATACCCCTACCAACTGGTCGGGGTTTGAAACCAAAACCAGAGAAGGTGGAGCAAACCCTCA	GTGTAACCCGTAGGGCACCTCGTCTCCAAACCAATAACATTTATGTCCCACAGTCAGACTGCAAGTATACCCCTACCAACTGGTCGGGGTTTGAAACCAAAACCAGAGAAGGTGGAGCAAACCCTCATTTTTGAGACGGTCGAAGGACTGCTCTCGAC	ALBAROSSA_library
human_lncrna_fused_10289	human_lncrna_fused_10289_3	lncRNA_gRNA	TTTAATGCAATAATACCACCAAGAATCTCA	CAATAAAGAACTAAAGAGACAGATCATGAG	TTTAATGCAATAATACCACCAAGAATCTCACAAGTATACCCCTACCAACTGGTCGGGGTTTGAAACCAATAAAGAACTAAAGAGACAGATCATGAG	GTGTAACCCGTAGGGCACCTCGTCTCCAAACTTTAATGCAATAATACCACCAAGAATCTCACAAGTATACCCCTACCAACTGGTCGGGGTTTGAAACCAATAAAGAACTAAAGAGACAGATCATGAGTTTTTGAGACGGTCGAAGGACTGCTCTCGAC	ALBAROSSA_library
human_lncrna_fused_1028	human_lncrna_fused_1028_1	lncRNA_gRNA	ATACTTAACAGTAATCAGCAGCATGGAAAG	CATTTGACTTGTACAGCAACCTCTACACAC	ATACTTAACAGTAATCAGCAGCATGGAAAGCAAGTATACCCCTACCAACTGGTCGGGGTTTGAAACCATTTGACTTGTACAGCAACCTCTACACAC	GTGTAACCCGTAGGGCACCTCGTCTCCAAACATACTTAACAGTAATCAGCAGCATGGAAAGCAAGTATACCCCTACCAACTGGTCGGGGTTTGAAACCATTTGACTTGTACAGCAACCTCTACACACTTTTTGAGACGGTCGAAGGACTGCTCTCGAC	ALBAROSSA_library
human_lncrna_fused_1028	human_lncrna_fused_1028_2	lncRNA_gRNA	AGTTACAAGCCATGAAGACCCCAACCCTAG	CAAGACCATGTTCAAGACCATACATATTTT	AGTTACAAGCCATGAAGACCCCAACCCTAGCAAGTATACCCCTACCAACTGGTCGGGGTTTGAAACCAAGACCATGTTCAAGACCATACATATTTT	GTGTAACCCGTAGGGCACCTCGTCTCCAAACAGTTACAAGCCATGAAGACCCCAACCCTAGCAAGTATACCCCTACCAACTGGTCGGGGTTTGAAACCAAGACCATGTTCAAGACCATACATATTTTTTTTTGAGACGGTCGAAGGACTGCTCTCGAC	ALBAROSSA_library
human_lncrna_fused_1028	human_lncrna_fused_1028_3	lncRNA_gRNA	ATTCAATATGTGCTTACCAGCCAGGCACTG	TGCATAAAGCAGGTGCTCAGCAAGTGTCTG	ATTCAATATGTGCTTACCAGCCAGGCACTGCAAGTATACCCCTACCAACTGGTCGGGGTTTGAAACTGCATAAAGCAGGTGCTCAGCAAGTGTCTG	GTGTAACCCGTAGGGCACCTCGTCTCCAAACATTCAATATGTGCTTACCAGCCAGGCACTGCAAGTATACCCCTACCAACTGGTCGGGGTTTGAAACTGCATAAAGCAGGTGCTCAGCAAGTGTCTGTTTTTGAGACGGTCGAAGGACTGCTCTCGAC	ALBAROSSA_library
human_lncrna_fused_1029	human_lncrna_fused_1029_1	lncRNA_gRNA	CCCAGCATATGTTCACCTCCACCTCAGCAG	TGACACTGAATAATGCAGCTAGCATTTCCC	CCCAGCATATGTTCACCTCCACCTCAGCAGCAAGTATACCCCTACCAACTGGTCGGGGTTTGAAACTGACACTGAATAATGCAGCTAGCATTTCCC	GTGTAACCCGTAGGGCACCTCGTCTCCAAACCCCAGCATATGTTCACCTCCACCTCAGCAGCAAGTATACCCCTACCAACTGGTCGGGGTTTGAAACTGACACTGAATAATGCAGCTAGCATTTCCCTTTTTGAGACGGTCGAAGGACTGCTCTCGAC	ALBAROSSA_library
human_lncrna_fused_1029	human_lncrna_fused_1029_2	lncRNA_gRNA	GATAAATGATCGCAGAGCTTCCGGGATACG	GATAAGAAATTTTGGGGCCAACATTCCGTA	GATAAATGATCGCAGAGCTTCCGGGATACGCAAGTATACCCCTACCAACTGGTCGGGGTTTGAAACGATAAGAAATTTTGGGGCCAACATTCCGTA	GTGTAACCCGTAGGGCACCTCGTCTCCAAACGATAAATGATCGCAGAGCTTCCGGGATACGCAAGTATACCCCTACCAACTGGTCGGGGTTTGAAACGATAAGAAATTTTGGGGCCAACATTCCGTATTTTTGAGACGGTCGAAGGACTGCTCTCGAC	ALBAROSSA_library
human_lncrna_fused_1029	human_lncrna_fused_1029_3	lncRNA_gRNA	ATGCAGAACAACTAGCAGGCTAACAGCCTC	GGCAAAACAGGAAATGGCCAGGAGCTTAAA	ATGCAGAACAACTAGCAGGCTAACAGCCTCCAAGTATACCCCTACCAACTGGTCGGGGTTTGAAACGGCAAAACAGGAAATGGCCAGGAGCTTAAA	GTGTAACCCGTAGGGCACCTCGTCTCCAAACATGCAGAACAACTAGCAGGCTAACAGCCTCCAAGTATACCCCTACCAACTGGTCGGGGTTTGAAACGGCAAAACAGGAAATGGCCAGGAGCTTAAATTTTTGAGACGGTCGAAGGACTGCTCTCGAC	ALBAROSSA_library
human_lncrna_fused_102	human_lncrna_fused_102_1	lncRNA_gRNA	CCGTTGTATACCAGAGACGCCCATTTCTGC	GTACAAGTTCACGTACCTGGCGCTGCAGCG	CCGTTGTATACCAGAGACGCCCATTTCTGCCAAGTATACCCCTACCAACTGGTCGGGGTTTGAAACGTACAAGTTCACGTACCTGGCGCTGCAGCG	GTGTAACCCGTAGGGCACCTCGTCTCCAAACCCGTTGTATACCAGAGACGCCCATTTCTGCCAAGTATACCCCTACCAACTGGTCGGGGTTTGAAACGTACAAGTTCACGTACCTGGCGCTGCAGCGTTTTTGAGACGGTCGAAGGACTGCTCTCGAC	ALBAROSSA_library
human_lncrna_fused_102	human_lncrna_fused_102_2	lncRNA_gRNA	CCATCATCGTGATTGACATCCTGGTGGACG	CACCTGCCTGCATCCAACCCCACTGCCTTT	CCATCATCGTGATTGACATCCTGGTGGACGCAAGTATACCCCTACCAACTGGTCGGGGTTTGAAACCACCTGCCTGCATCCAACCCCACTGCCTTT	GTGTAACCCGTAGGGCACCTCGTCTCCAAACCCATCATCGTGATTGACATCCTGGTGGACGCAAGTATACCCCTACCAACTGGTCGGGGTTTGAAACCACCTGCCTGCATCCAACCCCACTGCCTTTTTTTTGAGACGGTCGAAGGACTGCTCTCGAC	ALBAROSSA_library
human_lncrna_fused_102	human_lncrna_fused_102_3	lncRNA_gRNA	ACCGCTGTCACCTTCAGACTCTGTCCCCTG	CAAGGCTGATGCAAAGCGCTCCCCTCGGAA	ACCGCTGTCACCTTCAGACTCTGTCCCCTGCAAGTATACCCCTACCAACTGGTCGGGGTTTGAAACCAAGGCTGATGCAAAGCGCTCCCCTCGGAA	GTGTAACCCGTAGGGCACCTCGTCTCCAAACACCGCTGTCACCTTCAGACTCTGTCCCCTGCAAGTATACCCCTACCAACTGGTCGGGGTTTGAAACCAAGGCTGATGCAAAGCGCTCCCCTCGGAATTTTTGAGACGGTCGAAGGACTGCTCTCGAC	ALBAROSSA_library
human_lncrna_fused_102	human_lncrna_fused_102_4	lncRNA_gRNA	CCTCTTCCCTTCCCCAGGCACCTGAGCCAC	AGCTTAGATGCAGGTCTCTCCCTGGCAGCC	CCTCTTCCCTTCCCCAGGCACCTGAGCCACCAAGTATACCCCTACCAACTGGTCGGGGTTTGAAACAGCTTAGATGCAGGTCTCTCCCTGGCAGCC	GTGTAACCCGTAGGGCACCTCGTCTCCAAACCCTCTTCCCTTCCCCAGGCACCTGAGCCACCAAGTATACCCCTACCAACTGGTCGGGGTTTGAAACAGCTTAGATGCAGGTCTCTCCCTGGCAGCCTTTTTGAGACGGTCGAAGGACTGCTCTCGAC	ALBAROSSA_library
human_lncrna_fused_10300	human_lncrna_fused_10300_1	lncRNA_gRNA	TGAAAAGTAGCATAGAGGCTTGCTGAGAGG	CTAAGAGTCGGAATGCAAGTCTGGCTTGTT	TGAAAAGTAGCATAGAGGCTTGCTGAGAGGCAAGTATACCCCTACCAACTGGTCGGGGTTTGAAACCTAAGAGTCGGAATGCAAGTCTGGCTTGTT	GTGTAACCCGTAGGGCACCTCGTCTCCAAACTGAAAAGTAGCATAGAGGCTTGCTGAGAGGCAAGTATACCCCTACCAACTGGTCGGGGTTTGAAACCTAAGAGTCGGAATGCAAGTCTGGCTTGTTTTTTTGAGACGGTCGAAGGACTGCTCTCGAC	ALBAROSSA_library
human_lncrna_fused_10300	human_lncrna_fused_10300_2	lncRNA_gRNA	ACATTTCAAATATTTCAGGGCACTCTCTGC	AAACGCTTGCTAAAAGGCCTGCTGAGATCC	ACATTTCAAATATTTCAGGGCACTCTCTGCCAAGTATACCCCTACCAACTGGTCGGGGTTTGAAACAAACGCTTGCTAAAAGGCCTGCTGAGATCC	GTGTAACCCGTAGGGCACCTCGTCTCCAAACACATTTCAAATATTTCAGGGCACTCTCTGCCAAGTATACCCCTACCAACTGGTCGGGGTTTGAAACAAACGCTTGCTAAAAGGCCTGCTGAGATCCTTTTTGAGACGGTCGAAGGACTGCTCTCGAC	ALBAROSSA_library
human_lncrna_fused_10301	human_lncrna_fused_10301_1	lncRNA_gRNA	ACATTGCAGAATTATAGCCACAGTTTTAAA	GTACTATACATGAACCCTGCCACCCCCCAT	ACATTGCAGAATTATAGCCACAGTTTTAAACAAGTATACCCCTACCAACTGGTCGGGGTTTGAAACGTACTATACATGAACCCTGCCACCCCCCAT	GTGTAACCCGTAGGGCACCTCGTCTCCAAACACATTGCAGAATTATAGCCACAGTTTTAAACAAGTATACCCCTACCAACTGGTCGGGGTTTGAAACGTACTATACATGAACCCTGCCACCCCCCATTTTTTGAGACGGTCGAAGGACTGCTCTCGAC	ALBAROSSA_library
human_lncrna_fused_10301	human_lncrna_fused_10301_2	lncRNA_gRNA	TAGCAAGAATTTGAGGTACCCTCTCACACG	CTCAAGAAAATATGTGGGCAGGACTAGTGG	TAGCAAGAATTTGAGGTACCCTCTCACACGCAAGTATACCCCTACCAACTGGTCGGGGTTTGAAACCTCAAGAAAATATGTGGGCAGGACTAGTGG	GTGTAACCCGTAGGGCACCTCGTCTCCAAACTAGCAAGAATTTGAGGTACCCTCTCACACGCAAGTATACCCCTACCAACTGGTCGGGGTTTGAAACCTCAAGAAAATATGTGGGCAGGACTAGTGGTTTTTGAGACGGTCGAAGGACTGCTCTCGAC	ALBAROSSA_library
human_lncrna_fused_10301	human_lncrna_fused_10301_3	lncRNA_gRNA	ACACATTGTTTATTGAGATCAGCCAATTTT	AAAGTAGTATTACAAGATGCAGAAATGTAC	ACACATTGTTTATTGAGATCAGCCAATTTTCAAGTATACCCCTACCAACTGGTCGGGGTTTGAAACAAAGTAGTATTACAAGATGCAGAAATGTAC	GTGTAACCCGTAGGGCACCTCGTCTCCAAACACACATTGTTTATTGAGATCAGCCAATTTTCAAGTATACCCCTACCAACTGGTCGGGGTTTGAAACAAAGTAGTATTACAAGATGCAGAAATGTACTTTTTGAGACGGTCGAAGGACTGCTCTCGAC	ALBAROSSA_library
human_lncrna_fused_10302	human_lncrna_fused_10302_1	lncRNA_gRNA	ACAATATTTAGATCGGCACCAGAATCTGTG	CCAGTTTTCGCCATCAGGACGTCAAGCTGG	ACAATATTTAGATCGGCACCAGAATCTGTGCAAGTATACCCCTACCAACTGGTCGGGGTTTGAAACCCAGTTTTCGCCATCAGGACGTCAAGCTGG	GTGTAACCCGTAGGGCACCTCGTCTCCAAACACAATATTTAGATCGGCACCAGAATCTGTGCAAGTATACCCCTACCAACTGGTCGGGGTTTGAAACCCAGTTTTCGCCATCAGGACGTCAAGCTGGTTTTTGAGACGGTCGAAGGACTGCTCTCGAC	ALBAROSSA_library
human_lncrna_fused_10302	human_lncrna_fused_10302_2	lncRNA_gRNA	TTTGCACTTTGATGACTGCACCATGGGACA	TGTTACTACTTCCGCATGGCCGTTGACACA	TTTGCACTTTGATGACTGCACCATGGGACACAAGTATACCCCTACCAACTGGTCGGGGTTTGAAACTGTTACTACTTCCGCATGGCCGTTGACACA	GTGTAACCCGTAGGGCACCTCGTCTCCAAACTTTGCACTTTGATGACTGCACCATGGGACACAAGTATACCCCTACCAACTGGTCGGGGTTTGAAACTGTTACTACTTCCGCATGGCCGTTGACACATTTTTGAGACGGTCGAAGGACTGCTCTCGAC	ALBAROSSA_library
human_lncrna_fused_10305	human_lncrna_fused_10305_1	lncRNA_gRNA	AATTAGATGAAGAATGAGGCAGTGGGTGTG	CGTTCCCTGCTACACCTGCACTAAATAACT	AATTAGATGAAGAATGAGGCAGTGGGTGTGCAAGTATACCCCTACCAACTGGTCGGGGTTTGAAACCGTTCCCTGCTACACCTGCACTAAATAACT	GTGTAACCCGTAGGGCACCTCGTCTCCAAACAATTAGATGAAGAATGAGGCAGTGGGTGTGCAAGTATACCCCTACCAACTGGTCGGGGTTTGAAACCGTTCCCTGCTACACCTGCACTAAATAACTTTTTTGAGACGGTCGAAGGACTGCTCTCGAC	ALBAROSSA_library
human_lncrna_fused_10305	human_lncrna_fused_10305_2	lncRNA_gRNA	TACAATGAGACCATGAGACAGGTGGGCAAA	ACACGCCCTGTCTCGGCACACCGCGCAGCT	TACAATGAGACCATGAGACAGGTGGGCAAACAAGTATACCCCTACCAACTGGTCGGGGTTTGAAACACACGCCCTGTCTCGGCACACCGCGCAGCT	GTGTAACCCGTAGGGCACCTCGTCTCCAAACTACAATGAGACCATGAGACAGGTGGGCAAACAAGTATACCCCTACCAACTGGTCGGGGTTTGAAACACACGCCCTGTCTCGGCACACCGCGCAGCTTTTTTGAGACGGTCGAAGGACTGCTCTCGAC	ALBAROSSA_library
human_lncrna_fused_10308	human_lncrna_fused_10308_1	lncRNA_gRNA	TAACCATAACAGAAGTGACAGCTAAGAGAT	AATTGCAGAAGTTAACAGGCAAAATCATTA	TAACCATAACAGAAGTGACAGCTAAGAGATCAAGTATACCCCTACCAACTGGTCGGGGTTTGAAACAATTGCAGAAGTTAACAGGCAAAATCATTA	GTGTAACCCGTAGGGCACCTCGTCTCCAAACTAACCATAACAGAAGTGACAGCTAAGAGATCAAGTATACCCCTACCAACTGGTCGGGGTTTGAAACAATTGCAGAAGTTAACAGGCAAAATCATTATTTTTGAGACGGTCGAAGGACTGCTCTCGAC	ALBAROSSA_library
human_lncrna_fused_10308	human_lncrna_fused_10308_2	lncRNA_gRNA	TTCCAAGTAAAATTTCAGCCAGAATTTTTT	AAAAACAAAGGGGTAACTCCCAGACACCAG	TTCCAAGTAAAATTTCAGCCAGAATTTTTTCAAGTATACCCCTACCAACTGGTCGGGGTTTGAAACAAAAACAAAGGGGTAACTCCCAGACACCAG	GTGTAACCCGTAGGGCACCTCGTCTCCAAACTTCCAAGTAAAATTTCAGCCAGAATTTTTTCAAGTATACCCCTACCAACTGGTCGGGGTTTGAAACAAAAACAAAGGGGTAACTCCCAGACACCAGTTTTTGAGACGGTCGAAGGACTGCTCTCGAC	ALBAROSSA_library
human_lncrna_fused_10308	human_lncrna_fused_10308_3	lncRNA_gRNA	GAAATTTAGAACAAAGAGCCTGCTCAGAGT	AAGGTTACTGTTAAGCAGACACTGTGCTTG	GAAATTTAGAACAAAGAGCCTGCTCAGAGTCAAGTATACCCCTACCAACTGGTCGGGGTTTGAAACAAGGTTACTGTTAAGCAGACACTGTGCTTG	GTGTAACCCGTAGGGCACCTCGTCTCCAAACGAAATTTAGAACAAAGAGCCTGCTCAGAGTCAAGTATACCCCTACCAACTGGTCGGGGTTTGAAACAAGGTTACTGTTAAGCAGACACTGTGCTTGTTTTTGAGACGGTCGAAGGACTGCTCTCGAC	ALBAROSSA_library
human_lncrna_fused_10309	human_lncrna_fused_10309_1	lncRNA_gRNA	TTCCAAAGAAAAGACAGCCGCATTCCATGG	TACTGCATAGAATGGCCGGACCAGTCCAAC	TTCCAAAGAAAAGACAGCCGCATTCCATGGCAAGTATACCCCTACCAACTGGTCGGGGTTTGAAACTACTGCATAGAATGGCCGGACCAGTCCAAC	GTGTAACCCGTAGGGCACCTCGTCTCCAAACTTCCAAAGAAAAGACAGCCGCATTCCATGGCAAGTATACCCCTACCAACTGGTCGGGGTTTGAAACTACTGCATAGAATGGCCGGACCAGTCCAACTTTTTGAGACGGTCGAAGGACTGCTCTCGAC	ALBAROSSA_library
human_lncrna_fused_10309	human_lncrna_fused_10309_2	lncRNA_gRNA	CACAGAAGTAGAAATAGGCAGTAAATAAAC	CCAGGCTTTGCTCACTGTCACCAGAGGGTC	CACAGAAGTAGAAATAGGCAGTAAATAAACCAAGTATACCCCTACCAACTGGTCGGGGTTTGAAACCCAGGCTTTGCTCACTGTCACCAGAGGGTC	GTGTAACCCGTAGGGCACCTCGTCTCCAAACCACAGAAGTAGAAATAGGCAGTAAATAAACCAAGTATACCCCTACCAACTGGTCGGGGTTTGAAACCCAGGCTTTGCTCACTGTCACCAGAGGGTCTTTTTGAGACGGTCGAAGGACTGCTCTCGAC	ALBAROSSA_library
human_lncrna_fused_10309	human_lncrna_fused_10309_3	lncRNA_gRNA	ACATGTGTTCAGTATGACCGCACACATTCC	AAAAACAAAGAATTAGTGTCCCTACATCAG	ACATGTGTTCAGTATGACCGCACACATTCCCAAGTATACCCCTACCAACTGGTCGGGGTTTGAAACAAAAACAAAGAATTAGTGTCCCTACATCAG	GTGTAACCCGTAGGGCACCTCGTCTCCAAACACATGTGTTCAGTATGACCGCACACATTCCCAAGTATACCCCTACCAACTGGTCGGGGTTTGAAACAAAAACAAAGAATTAGTGTCCCTACATCAGTTTTTGAGACGGTCGAAGGACTGCTCTCGAC	ALBAROSSA_library
human_lncrna_fused_10315	human_lncrna_fused_10315_1	lncRNA_gRNA	GCAAACAAATATGAATGCCTAGGGCCTACT	AGCATTTAGTTTTAACAGCACTAAAAGTTT	GCAAACAAATATGAATGCCTAGGGCCTACTCAAGTATACCCCTACCAACTGGTCGGGGTTTGAAACAGCATTTAGTTTTAACAGCACTAAAAGTTT	GTGTAACCCGTAGGGCACCTCGTCTCCAAACGCAAACAAATATGAATGCCTAGGGCCTACTCAAGTATACCCCTACCAACTGGTCGGGGTTTGAAACAGCATTTAGTTTTAACAGCACTAAAAGTTTTTTTTGAGACGGTCGAAGGACTGCTCTCGAC	ALBAROSSA_library
human_lncrna_fused_10315	human_lncrna_fused_10315_2	lncRNA_gRNA	TAAAAGTTAGCAGAGGAGCTATGCAAATGG	CATAGAGTCTTGCTGTGTCACCCAGGCTGG	TAAAAGTTAGCAGAGGAGCTATGCAAATGGCAAGTATACCCCTACCAACTGGTCGGGGTTTGAAACCATAGAGTCTTGCTGTGTCACCCAGGCTGG	GTGTAACCCGTAGGGCACCTCGTCTCCAAACTAAAAGTTAGCAGAGGAGCTATGCAAATGGCAAGTATACCCCTACCAACTGGTCGGGGTTTGAAACCATAGAGTCTTGCTGTGTCACCCAGGCTGGTTTTTGAGACGGTCGAAGGACTGCTCTCGAC	ALBAROSSA_library
human_lncrna_fused_10315	human_lncrna_fused_10315_3	lncRNA_gRNA	GCTTTAAATTCTTACACAGACACATTCCAA	CCAGAAACCACTAAGGCACTTAGTGGCCAC	GCTTTAAATTCTTACACAGACACATTCCAACAAGTATACCCCTACCAACTGGTCGGGGTTTGAAACCCAGAAACCACTAAGGCACTTAGTGGCCAC	GTGTAACCCGTAGGGCACCTCGTCTCCAAACGCTTTAAATTCTTACACAGACACATTCCAACAAGTATACCCCTACCAACTGGTCGGGGTTTGAAACCCAGAAACCACTAAGGCACTTAGTGGCCACTTTTTGAGACGGTCGAAGGACTGCTCTCGAC	ALBAROSSA_library
human_lncrna_fused_10331	human_lncrna_fused_10331_1	lncRNA_gRNA	TTTTCAAGAACTTTTCAGCCAGAGAATGAG	GCAACATACAGAGACCCTGTCTGTACAAAA	TTTTCAAGAACTTTTCAGCCAGAGAATGAGCAAGTATACCCCTACCAACTGGTCGGGGTTTGAAACGCAACATACAGAGACCCTGTCTGTACAAAA	GTGTAACCCGTAGGGCACCTCGTCTCCAAACTTTTCAAGAACTTTTCAGCCAGAGAATGAGCAAGTATACCCCTACCAACTGGTCGGGGTTTGAAACGCAACATACAGAGACCCTGTCTGTACAAAATTTTTGAGACGGTCGAAGGACTGCTCTCGAC	ALBAROSSA_library
human_lncrna_fused_10331	human_lncrna_fused_10331_2	lncRNA_gRNA	GAATGATCTTAGTGGCACCCAGAATGGTGA	ACTGAAAATGTTGAGTGTAGCCAACTTCAT	GAATGATCTTAGTGGCACCCAGAATGGTGACAAGTATACCCCTACCAACTGGTCGGGGTTTGAAACACTGAAAATGTTGAGTGTAGCCAACTTCAT	GTGTAACCCGTAGGGCACCTCGTCTCCAAACGAATGATCTTAGTGGCACCCAGAATGGTGACAAGTATACCCCTACCAACTGGTCGGGGTTTGAAACACTGAAAATGTTGAGTGTAGCCAACTTCATTTTTTGAGACGGTCGAAGGACTGCTCTCGAC	ALBAROSSA_library
human_lncrna_fused_10331	human_lncrna_fused_10331_3	lncRNA_gRNA	AGTCCCTAACAAGAGAGTCCATCTGTCCTT	TTTACCATCTTTAATGGGCATAGTTCATGA	AGTCCCTAACAAGAGAGTCCATCTGTCCTTCAAGTATACCCCTACCAACTGGTCGGGGTTTGAAACTTTACCATCTTTAATGGGCATAGTTCATGA	GTGTAACCCGTAGGGCACCTCGTCTCCAAACAGTCCCTAACAAGAGAGTCCATCTGTCCTTCAAGTATACCCCTACCAACTGGTCGGGGTTTGAAACTTTACCATCTTTAATGGGCATAGTTCATGATTTTTGAGACGGTCGAAGGACTGCTCTCGAC	ALBAROSSA_library
human_lncrna_fused_10333	human_lncrna_fused_10333_1	lncRNA_gRNA	TAAAACATACAATTCAGCGGCATTAAGTAC	TCTTCTATGATGTGTCCCCCACATTCCTCT	TAAAACATACAATTCAGCGGCATTAAGTACCAAGTATACCCCTACCAACTGGTCGGGGTTTGAAACTCTTCTATGATGTGTCCCCCACATTCCTCT	GTGTAACCCGTAGGGCACCTCGTCTCCAAACTAAAACATACAATTCAGCGGCATTAAGTACCAAGTATACCCCTACCAACTGGTCGGGGTTTGAAACTCTTCTATGATGTGTCCCCCACATTCCTCTTTTTTGAGACGGTCGAAGGACTGCTCTCGAC	ALBAROSSA_library
human_lncrna_fused_10333	human_lncrna_fused_10333_2	lncRNA_gRNA	GCCAGAATAATATTCCATGGCATGGTCATA	AAGGACTAAAGGACACTGCAAGGGCGGGGA	GCCAGAATAATATTCCATGGCATGGTCATACAAGTATACCCCTACCAACTGGTCGGGGTTTGAAACAAGGACTAAAGGACACTGCAAGGGCGGGGA	GTGTAACCCGTAGGGCACCTCGTCTCCAAACGCCAGAATAATATTCCATGGCATGGTCATACAAGTATACCCCTACCAACTGGTCGGGGTTTGAAACAAGGACTAAAGGACACTGCAAGGGCGGGGATTTTTGAGACGGTCGAAGGACTGCTCTCGAC	ALBAROSSA_library
human_lncrna_fused_10333	human_lncrna_fused_10333_3	lncRNA_gRNA	AAAAATGTGTGTCTTCAAGCTGGAATTAGA	AACTCAGATTCCCTGTCCCCCAAACCTGTG	AAAAATGTGTGTCTTCAAGCTGGAATTAGACAAGTATACCCCTACCAACTGGTCGGGGTTTGAAACAACTCAGATTCCCTGTCCCCCAAACCTGTG	GTGTAACCCGTAGGGCACCTCGTCTCCAAACAAAAATGTGTGTCTTCAAGCTGGAATTAGACAAGTATACCCCTACCAACTGGTCGGGGTTTGAAACAACTCAGATTCCCTGTCCCCCAAACCTGTGTTTTTGAGACGGTCGAAGGACTGCTCTCGAC	ALBAROSSA_library
human_lncrna_fused_10334	human_lncrna_fused_10334_1	lncRNA_gRNA	ACTCAAAATGTAACTCAGACCACTTTTTTA	GTTCACCAGACAGCAGGACACGGGCAGCAG	ACTCAAAATGTAACTCAGACCACTTTTTTACAAGTATACCCCTACCAACTGGTCGGGGTTTGAAACGTTCACCAGACAGCAGGACACGGGCAGCAG	GTGTAACCCGTAGGGCACCTCGTCTCCAAACACTCAAAATGTAACTCAGACCACTTTTTTACAAGTATACCCCTACCAACTGGTCGGGGTTTGAAACGTTCACCAGACAGCAGGACACGGGCAGCAGTTTTTGAGACGGTCGAAGGACTGCTCTCGAC	ALBAROSSA_library
human_lncrna_fused_10334	human_lncrna_fused_10334_2	lncRNA_gRNA	ATGTTTAAACAGATAGGGGACAGGGGAAAA	CCGTAAAGAAAAGAAGGGATCTAATTCCAG	ATGTTTAAACAGATAGGGGACAGGGGAAAACAAGTATACCCCTACCAACTGGTCGGGGTTTGAAACCCGTAAAGAAAAGAAGGGATCTAATTCCAG	GTGTAACCCGTAGGGCACCTCGTCTCCAAACATGTTTAAACAGATAGGGGACAGGGGAAAACAAGTATACCCCTACCAACTGGTCGGGGTTTGAAACCCGTAAAGAAAAGAAGGGATCTAATTCCAGTTTTTGAGACGGTCGAAGGACTGCTCTCGAC	ALBAROSSA_library
human_lncrna_fused_10334	human_lncrna_fused_10334_3	lncRNA_gRNA	GACACATCATAGAAGACACTTCCTGATGAA	AAGTGATTCAGATGGCCTCACAACTCTCAA	GACACATCATAGAAGACACTTCCTGATGAACAAGTATACCCCTACCAACTGGTCGGGGTTTGAAACAAGTGATTCAGATGGCCTCACAACTCTCAA	GTGTAACCCGTAGGGCACCTCGTCTCCAAACGACACATCATAGAAGACACTTCCTGATGAACAAGTATACCCCTACCAACTGGTCGGGGTTTGAAACAAGTGATTCAGATGGCCTCACAACTCTCAATTTTTGAGACGGTCGAAGGACTGCTCTCGAC	ALBAROSSA_library
human_lncrna_fused_10340	human_lncrna_fused_10340_1	lncRNA_gRNA	AGAACCATGCATCAGACCCAGATCCTTTCT	CTGTCGCCAGCTTCCTCCCGCATTCTCCCA	AGAACCATGCATCAGACCCAGATCCTTTCTCAAGTATACCCCTACCAACTGGTCGGGGTTTGAAACCTGTCGCCAGCTTCCTCCCGCATTCTCCCA	GTGTAACCCGTAGGGCACCTCGTCTCCAAACAGAACCATGCATCAGACCCAGATCCTTTCTCAAGTATACCCCTACCAACTGGTCGGGGTTTGAAACCTGTCGCCAGCTTCCTCCCGCATTCTCCCATTTTTGAGACGGTCGAAGGACTGCTCTCGAC	ALBAROSSA_library
human_lncrna_fused_10340	human_lncrna_fused_10340_2	lncRNA_gRNA	GCCAAGACCAAGACCGAGAGCAAGCGGGCG	CCGTTCATGACATATTGCTCCATTATCTTC	GCCAAGACCAAGACCGAGAGCAAGCGGGCGCAAGTATACCCCTACCAACTGGTCGGGGTTTGAAACCCGTTCATGACATATTGCTCCATTATCTTC	GTGTAACCCGTAGGGCACCTCGTCTCCAAACGCCAAGACCAAGACCGAGAGCAAGCGGGCGCAAGTATACCCCTACCAACTGGTCGGGGTTTGAAACCCGTTCATGACATATTGCTCCATTATCTTCTTTTTGAGACGGTCGAAGGACTGCTCTCGAC	ALBAROSSA_library
human_lncrna_fused_10340	human_lncrna_fused_10340_3	lncRNA_gRNA	TGCCTTTCCCCACAGTAGCGCTCTTGAGTC	GACATGTAACCTGTTCAGTGCCTTTTCTTC	TGCCTTTCCCCACAGTAGCGCTCTTGAGTCCAAGTATACCCCTACCAACTGGTCGGGGTTTGAAACGACATGTAACCTGTTCAGTGCCTTTTCTTC	GTGTAACCCGTAGGGCACCTCGTCTCCAAACTGCCTTTCCCCACAGTAGCGCTCTTGAGTCCAAGTATACCCCTACCAACTGGTCGGGGTTTGAAACGACATGTAACCTGTTCAGTGCCTTTTCTTCTTTTTGAGACGGTCGAAGGACTGCTCTCGAC	ALBAROSSA_library
human_lncrna_fused_10352	human_lncrna_fused_10352_1	lncRNA_gRNA	CCATAATCGTTTGCATCCACCCCTCCCCGC	ATCAGAGATGAATTTCAGCCAATGCCTCCG	CCATAATCGTTTGCATCCACCCCTCCCCGCCAAGTATACCCCTACCAACTGGTCGGGGTTTGAAACATCAGAGATGAATTTCAGCCAATGCCTCCG	GTGTAACCCGTAGGGCACCTCGTCTCCAAACCCATAATCGTTTGCATCCACCCCTCCCCGCCAAGTATACCCCTACCAACTGGTCGGGGTTTGAAACATCAGAGATGAATTTCAGCCAATGCCTCCGTTTTTGAGACGGTCGAAGGACTGCTCTCGAC	ALBAROSSA_library
human_lncrna_fused_10352	human_lncrna_fused_10352_2	lncRNA_gRNA	AGAGTATATACAAAGATCTGCACATGTAAC	CCATCTGTAAAATGGGCTCAAGCTAAGTTG	AGAGTATATACAAAGATCTGCACATGTAACCAAGTATACCCCTACCAACTGGTCGGGGTTTGAAACCCATCTGTAAAATGGGCTCAAGCTAAGTTG	GTGTAACCCGTAGGGCACCTCGTCTCCAAACAGAGTATATACAAAGATCTGCACATGTAACCAAGTATACCCCTACCAACTGGTCGGGGTTTGAAACCCATCTGTAAAATGGGCTCAAGCTAAGTTGTTTTTGAGACGGTCGAAGGACTGCTCTCGAC	ALBAROSSA_library
human_lncrna_fused_10353	human_lncrna_fused_10353_1	lncRNA_gRNA	ATTTCAGAATGAATGAAGCCCAGTATATTT	CCCACCCTTAGTTCCCAGACACCTCTTATG	ATTTCAGAATGAATGAAGCCCAGTATATTTCAAGTATACCCCTACCAACTGGTCGGGGTTTGAAACCCCACCCTTAGTTCCCAGACACCTCTTATG	GTGTAACCCGTAGGGCACCTCGTCTCCAAACATTTCAGAATGAATGAAGCCCAGTATATTTCAAGTATACCCCTACCAACTGGTCGGGGTTTGAAACCCCACCCTTAGTTCCCAGACACCTCTTATGTTTTTGAGACGGTCGAAGGACTGCTCTCGAC	ALBAROSSA_library
human_lncrna_fused_10353	human_lncrna_fused_10353_2	lncRNA_gRNA	GCCTATTTAATGCCGGCATCCATTCTTTGC	TATTTTATTTTGTATGCACAAGAGTGATAT	GCCTATTTAATGCCGGCATCCATTCTTTGCCAAGTATACCCCTACCAACTGGTCGGGGTTTGAAACTATTTTATTTTGTATGCACAAGAGTGATAT	GTGTAACCCGTAGGGCACCTCGTCTCCAAACGCCTATTTAATGCCGGCATCCATTCTTTGCCAAGTATACCCCTACCAACTGGTCGGGGTTTGAAACTATTTTATTTTGTATGCACAAGAGTGATATTTTTTGAGACGGTCGAAGGACTGCTCTCGAC	ALBAROSSA_library
human_lncrna_fused_10359	human_lncrna_fused_10359_1	lncRNA_gRNA	CATCTTCAAAATTTGATCCTCACTCATCTG	GAGCCTTTCAAGCTGTGATCCCAACTCAGA	CATCTTCAAAATTTGATCCTCACTCATCTGCAAGTATACCCCTACCAACTGGTCGGGGTTTGAAACGAGCCTTTCAAGCTGTGATCCCAACTCAGA	GTGTAACCCGTAGGGCACCTCGTCTCCAAACCATCTTCAAAATTTGATCCTCACTCATCTGCAAGTATACCCCTACCAACTGGTCGGGGTTTGAAACGAGCCTTTCAAGCTGTGATCCCAACTCAGATTTTTGAGACGGTCGAAGGACTGCTCTCGAC	ALBAROSSA_library
human_lncrna_fused_10359	human_lncrna_fused_10359_2	lncRNA_gRNA	CAGTGTTTTAGTTTGACTTCCCATGCTAAT	TTTTAAAATCACAACCTCTGCATTTTGATT	CAGTGTTTTAGTTTGACTTCCCATGCTAATCAAGTATACCCCTACCAACTGGTCGGGGTTTGAAACTTTTAAAATCACAACCTCTGCATTTTGATT	GTGTAACCCGTAGGGCACCTCGTCTCCAAACCAGTGTTTTAGTTTGACTTCCCATGCTAATCAAGTATACCCCTACCAACTGGTCGGGGTTTGAAACTTTTAAAATCACAACCTCTGCATTTTGATTTTTTTGAGACGGTCGAAGGACTGCTCTCGAC	ALBAROSSA_library
human_lncrna_fused_10359	human_lncrna_fused_10359_3	lncRNA_gRNA	CCAGAAGCAGAATTTGTACTCAGTAATTCT	TTGTCCTGACTGCCCCAGTCCCACGGACCA	CCAGAAGCAGAATTTGTACTCAGTAATTCTCAAGTATACCCCTACCAACTGGTCGGGGTTTGAAACTTGTCCTGACTGCCCCAGTCCCACGGACCA	GTGTAACCCGTAGGGCACCTCGTCTCCAAACCCAGAAGCAGAATTTGTACTCAGTAATTCTCAAGTATACCCCTACCAACTGGTCGGGGTTTGAAACTTGTCCTGACTGCCCCAGTCCCACGGACCATTTTTGAGACGGTCGAAGGACTGCTCTCGAC	ALBAROSSA_library
human_lncrna_fused_10360	human_lncrna_fused_10360_1	lncRNA_gRNA	GACATAAACAGAGCAGGTCCTGCAGAGATG	AGAAAATGCTGAAGAGACCTGGAAGTCCCC	GACATAAACAGAGCAGGTCCTGCAGAGATGCAAGTATACCCCTACCAACTGGTCGGGGTTTGAAACAGAAAATGCTGAAGAGACCTGGAAGTCCCC	GTGTAACCCGTAGGGCACCTCGTCTCCAAACGACATAAACAGAGCAGGTCCTGCAGAGATGCAAGTATACCCCTACCAACTGGTCGGGGTTTGAAACAGAAAATGCTGAAGAGACCTGGAAGTCCCCTTTTTGAGACGGTCGAAGGACTGCTCTCGAC	ALBAROSSA_library
human_lncrna_fused_10360	human_lncrna_fused_10360_2	lncRNA_gRNA	TCCACATGTTTTGAACTGCACGTTTGTGTG	CAAGAGGATCATAAGCAGAGCAGAAACAGC	TCCACATGTTTTGAACTGCACGTTTGTGTGCAAGTATACCCCTACCAACTGGTCGGGGTTTGAAACCAAGAGGATCATAAGCAGAGCAGAAACAGC	GTGTAACCCGTAGGGCACCTCGTCTCCAAACTCCACATGTTTTGAACTGCACGTTTGTGTGCAAGTATACCCCTACCAACTGGTCGGGGTTTGAAACCAAGAGGATCATAAGCAGAGCAGAAACAGCTTTTTGAGACGGTCGAAGGACTGCTCTCGAC	ALBAROSSA_library
human_lncrna_fused_10360	human_lncrna_fused_10360_3	lncRNA_gRNA	CCAGAAGAGACCAAAGAGCATGCTCTCTCT	AGAGTCAATCTGAAGATGCGCTACTGAGCT	CCAGAAGAGACCAAAGAGCATGCTCTCTCTCAAGTATACCCCTACCAACTGGTCGGGGTTTGAAACAGAGTCAATCTGAAGATGCGCTACTGAGCT	GTGTAACCCGTAGGGCACCTCGTCTCCAAACCCAGAAGAGACCAAAGAGCATGCTCTCTCTCAAGTATACCCCTACCAACTGGTCGGGGTTTGAAACAGAGTCAATCTGAAGATGCGCTACTGAGCTTTTTTGAGACGGTCGAAGGACTGCTCTCGAC	ALBAROSSA_library
human_lncrna_fused_10360	human_lncrna_fused_10360_4	lncRNA_gRNA	AGCAAACAAGTTAGGGTCCTGAGGCACCGG	ACTGGAATATAGTGGGTCCCTAATCCAATC	AGCAAACAAGTTAGGGTCCTGAGGCACCGGCAAGTATACCCCTACCAACTGGTCGGGGTTTGAAACACTGGAATATAGTGGGTCCCTAATCCAATC	GTGTAACCCGTAGGGCACCTCGTCTCCAAACAGCAAACAAGTTAGGGTCCTGAGGCACCGGCAAGTATACCCCTACCAACTGGTCGGGGTTTGAAACACTGGAATATAGTGGGTCCCTAATCCAATCTTTTTGAGACGGTCGAAGGACTGCTCTCGAC	ALBAROSSA_library
human_lncrna_fused_10361	human_lncrna_fused_10361_1	lncRNA_gRNA	ATGCTAAGTGTTCACCGCCAGAACACTTGC	AGGAGACTTTATTGACCAGGCAGGGCGAGT	ATGCTAAGTGTTCACCGCCAGAACACTTGCCAAGTATACCCCTACCAACTGGTCGGGGTTTGAAACAGGAGACTTTATTGACCAGGCAGGGCGAGT	GTGTAACCCGTAGGGCACCTCGTCTCCAAACATGCTAAGTGTTCACCGCCAGAACACTTGCCAAGTATACCCCTACCAACTGGTCGGGGTTTGAAACAGGAGACTTTATTGACCAGGCAGGGCGAGTTTTTTGAGACGGTCGAAGGACTGCTCTCGAC	ALBAROSSA_library
human_lncrna_fused_10361	human_lncrna_fused_10361_2	lncRNA_gRNA	ATGAGCAATAGAGTCAGGTCTCGGTTCGTC	ACAGGCAAGTTCATGAAGCCCATAGGGAGT	ATGAGCAATAGAGTCAGGTCTCGGTTCGTCCAAGTATACCCCTACCAACTGGTCGGGGTTTGAAACACAGGCAAGTTCATGAAGCCCATAGGGAGT	GTGTAACCCGTAGGGCACCTCGTCTCCAAACATGAGCAATAGAGTCAGGTCTCGGTTCGTCCAAGTATACCCCTACCAACTGGTCGGGGTTTGAAACACAGGCAAGTTCATGAAGCCCATAGGGAGTTTTTTGAGACGGTCGAAGGACTGCTCTCGAC	ALBAROSSA_library
human_lncrna_fused_10361	human_lncrna_fused_10361_3	lncRNA_gRNA	GTCATCATGACAGACAGCCTCACCCCATCC	GACAGCAACTGAGAGATGTCCAGGGAAATT	GTCATCATGACAGACAGCCTCACCCCATCCCAAGTATACCCCTACCAACTGGTCGGGGTTTGAAACGACAGCAACTGAGAGATGTCCAGGGAAATT	GTGTAACCCGTAGGGCACCTCGTCTCCAAACGTCATCATGACAGACAGCCTCACCCCATCCCAAGTATACCCCTACCAACTGGTCGGGGTTTGAAACGACAGCAACTGAGAGATGTCCAGGGAAATTTTTTTGAGACGGTCGAAGGACTGCTCTCGAC	ALBAROSSA_library
human_lncrna_fused_10363	human_lncrna_fused_10363_1	lncRNA_gRNA	CATTATTTCCTTCAGACACCCACCGTGGAC	GTGCAGAATGTTATCCCATTCCATCCTCAC	CATTATTTCCTTCAGACACCCACCGTGGACCAAGTATACCCCTACCAACTGGTCGGGGTTTGAAACGTGCAGAATGTTATCCCATTCCATCCTCAC	GTGTAACCCGTAGGGCACCTCGTCTCCAAACCATTATTTCCTTCAGACACCCACCGTGGACCAAGTATACCCCTACCAACTGGTCGGGGTTTGAAACGTGCAGAATGTTATCCCATTCCATCCTCACTTTTTGAGACGGTCGAAGGACTGCTCTCGAC	ALBAROSSA_library
human_lncrna_fused_10363	human_lncrna_fused_10363_2	lncRNA_gRNA	AGGCATTTGCTCATGGCCACACAGCAGGTA	AAGAGACCTGAGCTGGAACCTGAGAAGGAC	AGGCATTTGCTCATGGCCACACAGCAGGTACAAGTATACCCCTACCAACTGGTCGGGGTTTGAAACAAGAGACCTGAGCTGGAACCTGAGAAGGAC	GTGTAACCCGTAGGGCACCTCGTCTCCAAACAGGCATTTGCTCATGGCCACACAGCAGGTACAAGTATACCCCTACCAACTGGTCGGGGTTTGAAACAAGAGACCTGAGCTGGAACCTGAGAAGGACTTTTTGAGACGGTCGAAGGACTGCTCTCGAC	ALBAROSSA_library
human_lncrna_fused_10363	human_lncrna_fused_10363_3	lncRNA_gRNA	AGCCAAATAGGTGCCTGGTGCAAACAGGTG	CAGTAGCTATGGCAGTGGCAGATTTTAATT	AGCCAAATAGGTGCCTGGTGCAAACAGGTGCAAGTATACCCCTACCAACTGGTCGGGGTTTGAAACCAGTAGCTATGGCAGTGGCAGATTTTAATT	GTGTAACCCGTAGGGCACCTCGTCTCCAAACAGCCAAATAGGTGCCTGGTGCAAACAGGTGCAAGTATACCCCTACCAACTGGTCGGGGTTTGAAACCAGTAGCTATGGCAGTGGCAGATTTTAATTTTTTTGAGACGGTCGAAGGACTGCTCTCGAC	ALBAROSSA_library
human_lncrna_fused_10364	human_lncrna_fused_10364_1	lncRNA_gRNA	CACAACAAAGCGTTACAGGCAGAGCGGCTA	CCAACAGAACCATGCGGAGACATCCCATCC	CACAACAAAGCGTTACAGGCAGAGCGGCTACAAGTATACCCCTACCAACTGGTCGGGGTTTGAAACCCAACAGAACCATGCGGAGACATCCCATCC	GTGTAACCCGTAGGGCACCTCGTCTCCAAACCACAACAAAGCGTTACAGGCAGAGCGGCTACAAGTATACCCCTACCAACTGGTCGGGGTTTGAAACCCAACAGAACCATGCGGAGACATCCCATCCTTTTTGAGACGGTCGAAGGACTGCTCTCGAC	ALBAROSSA_library
human_lncrna_fused_10364	human_lncrna_fused_10364_2	lncRNA_gRNA	CTAGAGATCAAGACACAGGCACCTCTCTTG	ACTGCTTCCAAAGAAGGCCACATGATGAGG	CTAGAGATCAAGACACAGGCACCTCTCTTGCAAGTATACCCCTACCAACTGGTCGGGGTTTGAAACACTGCTTCCAAAGAAGGCCACATGATGAGG	GTGTAACCCGTAGGGCACCTCGTCTCCAAACCTAGAGATCAAGACACAGGCACCTCTCTTGCAAGTATACCCCTACCAACTGGTCGGGGTTTGAAACACTGCTTCCAAAGAAGGCCACATGATGAGGTTTTTGAGACGGTCGAAGGACTGCTCTCGAC	ALBAROSSA_library
human_lncrna_fused_10364	human_lncrna_fused_10364_3	lncRNA_gRNA	CATGTAAGACACAAGCCCCATGATGGTATG	TCTCTACAGAAGTGAGGCCACAGAGCACAG	CATGTAAGACACAAGCCCCATGATGGTATGCAAGTATACCCCTACCAACTGGTCGGGGTTTGAAACTCTCTACAGAAGTGAGGCCACAGAGCACAG	GTGTAACCCGTAGGGCACCTCGTCTCCAAACCATGTAAGACACAAGCCCCATGATGGTATGCAAGTATACCCCTACCAACTGGTCGGGGTTTGAAACTCTCTACAGAAGTGAGGCCACAGAGCACAGTTTTTGAGACGGTCGAAGGACTGCTCTCGAC	ALBAROSSA_library
human_lncrna_fused_1036	human_lncrna_fused_1036_1	lncRNA_gRNA	ACCCTATTATCTCAGTACCCCCAAAGAATC	TTCTCCCTACAACTTCAGCACCCTGTGCCC	ACCCTATTATCTCAGTACCCCCAAAGAATCCAAGTATACCCCTACCAACTGGTCGGGGTTTGAAACTTCTCCCTACAACTTCAGCACCCTGTGCCC	GTGTAACCCGTAGGGCACCTCGTCTCCAAACACCCTATTATCTCAGTACCCCCAAAGAATCCAAGTATACCCCTACCAACTGGTCGGGGTTTGAAACTTCTCCCTACAACTTCAGCACCCTGTGCCCTTTTTGAGACGGTCGAAGGACTGCTCTCGAC	ALBAROSSA_library
human_lncrna_fused_1036	human_lncrna_fused_1036_2	lncRNA_gRNA	ACAGACATAGTTCCTGGCACACAGAGGGGC	CATAATTATTTGTTGAATCAGCAAATGAAA	ACAGACATAGTTCCTGGCACACAGAGGGGCCAAGTATACCCCTACCAACTGGTCGGGGTTTGAAACCATAATTATTTGTTGAATCAGCAAATGAAA	GTGTAACCCGTAGGGCACCTCGTCTCCAAACACAGACATAGTTCCTGGCACACAGAGGGGCCAAGTATACCCCTACCAACTGGTCGGGGTTTGAAACCATAATTATTTGTTGAATCAGCAAATGAAATTTTTGAGACGGTCGAAGGACTGCTCTCGAC	ALBAROSSA_library
human_lncrna_fused_10370	human_lncrna_fused_10370_1	lncRNA_gRNA	CAGAAAGTCACAGAACATGCCCTAGATTTT	CACACATTCCTTTCGCTCCCCACTCAGACG	CAGAAAGTCACAGAACATGCCCTAGATTTTCAAGTATACCCCTACCAACTGGTCGGGGTTTGAAACCACACATTCCTTTCGCTCCCCACTCAGACG	GTGTAACCCGTAGGGCACCTCGTCTCCAAACCAGAAAGTCACAGAACATGCCCTAGATTTTCAAGTATACCCCTACCAACTGGTCGGGGTTTGAAACCACACATTCCTTTCGCTCCCCACTCAGACGTTTTTGAGACGGTCGAAGGACTGCTCTCGAC	ALBAROSSA_library
human_lncrna_fused_10370	human_lncrna_fused_10370_2	lncRNA_gRNA	CAGACATCTAACTCAGACCCGAGGCCTTGG	AGTTACATATGTGTTAGGCCTGTTCACCAC	CAGACATCTAACTCAGACCCGAGGCCTTGGCAAGTATACCCCTACCAACTGGTCGGGGTTTGAAACAGTTACATATGTGTTAGGCCTGTTCACCAC	GTGTAACCCGTAGGGCACCTCGTCTCCAAACCAGACATCTAACTCAGACCCGAGGCCTTGGCAAGTATACCCCTACCAACTGGTCGGGGTTTGAAACAGTTACATATGTGTTAGGCCTGTTCACCACTTTTTGAGACGGTCGAAGGACTGCTCTCGAC	ALBAROSSA_library
human_lncrna_fused_10370	human_lncrna_fused_10370_3	lncRNA_gRNA	CCCCACCAAAATAACCAACGACCTGATTTT	GTTAAAAGACAAATGGTTACAGGAAAACAA	CCCCACCAAAATAACCAACGACCTGATTTTCAAGTATACCCCTACCAACTGGTCGGGGTTTGAAACGTTAAAAGACAAATGGTTACAGGAAAACAA	GTGTAACCCGTAGGGCACCTCGTCTCCAAACCCCCACCAAAATAACCAACGACCTGATTTTCAAGTATACCCCTACCAACTGGTCGGGGTTTGAAACGTTAAAAGACAAATGGTTACAGGAAAACAATTTTTGAGACGGTCGAAGGACTGCTCTCGAC	ALBAROSSA_library
human_lncrna_fused_10370	human_lncrna_fused_10370_4	lncRNA_gRNA	AGCACTATTCACATAAAGCCTGGCCTGCCC	CAAGGATTCCAACTGAGTGTCTGATGTGAT	AGCACTATTCACATAAAGCCTGGCCTGCCCCAAGTATACCCCTACCAACTGGTCGGGGTTTGAAACCAAGGATTCCAACTGAGTGTCTGATGTGAT	GTGTAACCCGTAGGGCACCTCGTCTCCAAACAGCACTATTCACATAAAGCCTGGCCTGCCCCAAGTATACCCCTACCAACTGGTCGGGGTTTGAAACCAAGGATTCCAACTGAGTGTCTGATGTGATTTTTTGAGACGGTCGAAGGACTGCTCTCGAC	ALBAROSSA_library
human_lncrna_fused_10371	human_lncrna_fused_10371_1	lncRNA_gRNA	CTAAGAAAAATTAGCCTGCAAGCATGACGT	ATGATTTGCCAGACGGTACTGCAGCAATGG	CTAAGAAAAATTAGCCTGCAAGCATGACGTCAAGTATACCCCTACCAACTGGTCGGGGTTTGAAACATGATTTGCCAGACGGTACTGCAGCAATGG	GTGTAACCCGTAGGGCACCTCGTCTCCAAACCTAAGAAAAATTAGCCTGCAAGCATGACGTCAAGTATACCCCTACCAACTGGTCGGGGTTTGAAACATGATTTGCCAGACGGTACTGCAGCAATGGTTTTTGAGACGGTCGAAGGACTGCTCTCGAC	ALBAROSSA_library
human_lncrna_fused_10371	human_lncrna_fused_10371_2	lncRNA_gRNA	AATTCACACAGAAAGAAGGACGGAGGATGC	ATGTCTTGAGAAGAGCGATTCACCTGTGAA	AATTCACACAGAAAGAAGGACGGAGGATGCCAAGTATACCCCTACCAACTGGTCGGGGTTTGAAACATGTCTTGAGAAGAGCGATTCACCTGTGAA	GTGTAACCCGTAGGGCACCTCGTCTCCAAACAATTCACACAGAAAGAAGGACGGAGGATGCCAAGTATACCCCTACCAACTGGTCGGGGTTTGAAACATGTCTTGAGAAGAGCGATTCACCTGTGAATTTTTGAGACGGTCGAAGGACTGCTCTCGAC	ALBAROSSA_library
human_lncrna_fused_10371	human_lncrna_fused_10371_3	lncRNA_gRNA	AGAACATGTTTGTCCAAGGCCTCTTGGCAG	TGGCACCCCTCTTCCCAGCTCTCAGCCAGG	AGAACATGTTTGTCCAAGGCCTCTTGGCAGCAAGTATACCCCTACCAACTGGTCGGGGTTTGAAACTGGCACCCCTCTTCCCAGCTCTCAGCCAGG	GTGTAACCCGTAGGGCACCTCGTCTCCAAACAGAACATGTTTGTCCAAGGCCTCTTGGCAGCAAGTATACCCCTACCAACTGGTCGGGGTTTGAAACTGGCACCCCTCTTCCCAGCTCTCAGCCAGGTTTTTGAGACGGTCGAAGGACTGCTCTCGAC	ALBAROSSA_library
human_lncrna_fused_10375	human_lncrna_fused_10375_1	lncRNA_gRNA	TGACACAAGAAACAGGCCCAGATAACACAC	AGAACTCTCACATGGACCCCAGAAAGAGGA	TGACACAAGAAACAGGCCCAGATAACACACCAAGTATACCCCTACCAACTGGTCGGGGTTTGAAACAGAACTCTCACATGGACCCCAGAAAGAGGA	GTGTAACCCGTAGGGCACCTCGTCTCCAAACTGACACAAGAAACAGGCCCAGATAACACACCAAGTATACCCCTACCAACTGGTCGGGGTTTGAAACAGAACTCTCACATGGACCCCAGAAAGAGGATTTTTGAGACGGTCGAAGGACTGCTCTCGAC	ALBAROSSA_library
human_lncrna_fused_10375	human_lncrna_fused_10375_2	lncRNA_gRNA	TTACAAGCTATTGAGGCACTCCAGAGTGAC	AAAAGAATCTTGAATCGGTCACTTAAATAT	TTACAAGCTATTGAGGCACTCCAGAGTGACCAAGTATACCCCTACCAACTGGTCGGGGTTTGAAACAAAAGAATCTTGAATCGGTCACTTAAATAT	GTGTAACCCGTAGGGCACCTCGTCTCCAAACTTACAAGCTATTGAGGCACTCCAGAGTGACCAAGTATACCCCTACCAACTGGTCGGGGTTTGAAACAAAAGAATCTTGAATCGGTCACTTAAATATTTTTTGAGACGGTCGAAGGACTGCTCTCGAC	ALBAROSSA_library
human_lncrna_fused_10385	human_lncrna_fused_10385_1	lncRNA_gRNA	CAGAACCAAATGTGTCTCCTGGCTTTTGCA	TTCTTCCAGCTGTCCCCTGCAAGTCGTCCA	CAGAACCAAATGTGTCTCCTGGCTTTTGCACAAGTATACCCCTACCAACTGGTCGGGGTTTGAAACTTCTTCCAGCTGTCCCCTGCAAGTCGTCCA	GTGTAACCCGTAGGGCACCTCGTCTCCAAACCAGAACCAAATGTGTCTCCTGGCTTTTGCACAAGTATACCCCTACCAACTGGTCGGGGTTTGAAACTTCTTCCAGCTGTCCCCTGCAAGTCGTCCATTTTTGAGACGGTCGAAGGACTGCTCTCGAC	ALBAROSSA_library
human_lncrna_fused_10385	human_lncrna_fused_10385_2	lncRNA_gRNA	TTCAGCAAGGACTCCGCGAGCGAGGTGCAA	AGAACGTGAGATCTCCCTCGTCTGTCATCT	TTCAGCAAGGACTCCGCGAGCGAGGTGCAACAAGTATACCCCTACCAACTGGTCGGGGTTTGAAACAGAACGTGAGATCTCCCTCGTCTGTCATCT	GTGTAACCCGTAGGGCACCTCGTCTCCAAACTTCAGCAAGGACTCCGCGAGCGAGGTGCAACAAGTATACCCCTACCAACTGGTCGGGGTTTGAAACAGAACGTGAGATCTCCCTCGTCTGTCATCTTTTTTGAGACGGTCGAAGGACTGCTCTCGAC	ALBAROSSA_library
human_lncrna_fused_10385	human_lncrna_fused_10385_3	lncRNA_gRNA	GTGATCCACCGCTTCTGGCCAAAAGAGGGC	GGCATCAAGTAACCCGCGCCAGGCCGCACA	GTGATCCACCGCTTCTGGCCAAAAGAGGGCCAAGTATACCCCTACCAACTGGTCGGGGTTTGAAACGGCATCAAGTAACCCGCGCCAGGCCGCACA	GTGTAACCCGTAGGGCACCTCGTCTCCAAACGTGATCCACCGCTTCTGGCCAAAAGAGGGCCAAGTATACCCCTACCAACTGGTCGGGGTTTGAAACGGCATCAAGTAACCCGCGCCAGGCCGCACATTTTTGAGACGGTCGAAGGACTGCTCTCGAC	ALBAROSSA_library
human_lncrna_fused_10388	human_lncrna_fused_10388_1	lncRNA_gRNA	GTATCAGAAAGTATAGCAGTCTGTTTTCAC	TAGTTCATTCCTTGAAGCCAGCTTCCTCTA	GTATCAGAAAGTATAGCAGTCTGTTTTCACCAAGTATACCCCTACCAACTGGTCGGGGTTTGAAACTAGTTCATTCCTTGAAGCCAGCTTCCTCTA	GTGTAACCCGTAGGGCACCTCGTCTCCAAACGTATCAGAAAGTATAGCAGTCTGTTTTCACCAAGTATACCCCTACCAACTGGTCGGGGTTTGAAACTAGTTCATTCCTTGAAGCCAGCTTCCTCTATTTTTGAGACGGTCGAAGGACTGCTCTCGAC	ALBAROSSA_library
human_lncrna_fused_10388	human_lncrna_fused_10388_2	lncRNA_gRNA	AAAATAGAAACCTAACTGGCACCTCCAAGC	ATCATGGCAGAGGGGGAAGTCCTTCAGGAA	AAAATAGAAACCTAACTGGCACCTCCAAGCCAAGTATACCCCTACCAACTGGTCGGGGTTTGAAACATCATGGCAGAGGGGGAAGTCCTTCAGGAA	GTGTAACCCGTAGGGCACCTCGTCTCCAAACAAAATAGAAACCTAACTGGCACCTCCAAGCCAAGTATACCCCTACCAACTGGTCGGGGTTTGAAACATCATGGCAGAGGGGGAAGTCCTTCAGGAATTTTTGAGACGGTCGAAGGACTGCTCTCGAC	ALBAROSSA_library
human_lncrna_fused_10388	human_lncrna_fused_10388_3	lncRNA_gRNA	TCAATGGAACTCAAGAGGCAGAGACTGCAG	AACTTGACCACAGCAATCCCTGGGGCCCTA	TCAATGGAACTCAAGAGGCAGAGACTGCAGCAAGTATACCCCTACCAACTGGTCGGGGTTTGAAACAACTTGACCACAGCAATCCCTGGGGCCCTA	GTGTAACCCGTAGGGCACCTCGTCTCCAAACTCAATGGAACTCAAGAGGCAGAGACTGCAGCAAGTATACCCCTACCAACTGGTCGGGGTTTGAAACAACTTGACCACAGCAATCCCTGGGGCCCTATTTTTGAGACGGTCGAAGGACTGCTCTCGAC	ALBAROSSA_library
human_lncrna_fused_10391	human_lncrna_fused_10391_1	lncRNA_gRNA	CAAAGTAAACAAGTTCAACGGACTGCCAGA	AAGAGAATCCTGCTAGAGGCAGCATCCAGG	CAAAGTAAACAAGTTCAACGGACTGCCAGACAAGTATACCCCTACCAACTGGTCGGGGTTTGAAACAAGAGAATCCTGCTAGAGGCAGCATCCAGG	GTGTAACCCGTAGGGCACCTCGTCTCCAAACCAAAGTAAACAAGTTCAACGGACTGCCAGACAAGTATACCCCTACCAACTGGTCGGGGTTTGAAACAAGAGAATCCTGCTAGAGGCAGCATCCAGGTTTTTGAGACGGTCGAAGGACTGCTCTCGAC	ALBAROSSA_library
human_lncrna_fused_10391	human_lncrna_fused_10391_2	lncRNA_gRNA	CAATACTTAGGATTTGTCACAGTAGTGTGG	AGTTCTCCAACATCAGGCCCCATACTGATG	CAATACTTAGGATTTGTCACAGTAGTGTGGCAAGTATACCCCTACCAACTGGTCGGGGTTTGAAACAGTTCTCCAACATCAGGCCCCATACTGATG	GTGTAACCCGTAGGGCACCTCGTCTCCAAACCAATACTTAGGATTTGTCACAGTAGTGTGGCAAGTATACCCCTACCAACTGGTCGGGGTTTGAAACAGTTCTCCAACATCAGGCCCCATACTGATGTTTTTGAGACGGTCGAAGGACTGCTCTCGAC	ALBAROSSA_library
human_lncrna_fused_103	human_lncrna_fused_103_1	lncRNA_gRNA	TTTGCATAATATTTGTGTGTCGTTTGCATA	GAGCATCTGCCACCGCTGACCTGAGGCTCC	TTTGCATAATATTTGTGTGTCGTTTGCATACAAGTATACCCCTACCAACTGGTCGGGGTTTGAAACGAGCATCTGCCACCGCTGACCTGAGGCTCC	GTGTAACCCGTAGGGCACCTCGTCTCCAAACTTTGCATAATATTTGTGTGTCGTTTGCATACAAGTATACCCCTACCAACTGGTCGGGGTTTGAAACGAGCATCTGCCACCGCTGACCTGAGGCTCCTTTTTGAGACGGTCGAAGGACTGCTCTCGAC	ALBAROSSA_library
human_lncrna_fused_103	human_lncrna_fused_103_2	lncRNA_gRNA	TTGTCCTCTGTTAACAGCAGCAGTTGGCCT	TTCACCTCGTCCCGGAAGCCGAGGACGCCG	TTGTCCTCTGTTAACAGCAGCAGTTGGCCTCAAGTATACCCCTACCAACTGGTCGGGGTTTGAAACTTCACCTCGTCCCGGAAGCCGAGGACGCCG	GTGTAACCCGTAGGGCACCTCGTCTCCAAACTTGTCCTCTGTTAACAGCAGCAGTTGGCCTCAAGTATACCCCTACCAACTGGTCGGGGTTTGAAACTTCACCTCGTCCCGGAAGCCGAGGACGCCGTTTTTGAGACGGTCGAAGGACTGCTCTCGAC	ALBAROSSA_library
human_lncrna_fused_103	human_lncrna_fused_103_3	lncRNA_gRNA	CGCCGCAGCTGAAGTGCACCACCATGGGCC	CCTGCTCAACGAGGATGACAGCGGGCCCGG	CGCCGCAGCTGAAGTGCACCACCATGGGCCCAAGTATACCCCTACCAACTGGTCGGGGTTTGAAACCCTGCTCAACGAGGATGACAGCGGGCCCGG	GTGTAACCCGTAGGGCACCTCGTCTCCAAACCGCCGCAGCTGAAGTGCACCACCATGGGCCCAAGTATACCCCTACCAACTGGTCGGGGTTTGAAACCCTGCTCAACGAGGATGACAGCGGGCCCGGTTTTTGAGACGGTCGAAGGACTGCTCTCGAC	ALBAROSSA_library
human_lncrna_fused_10402	human_lncrna_fused_10402_1	lncRNA_gRNA	ATACCTAATAGATGCCAGACAGTACGAGTA	GAAGCTACACATTTACAGTGCCCGGTACTG	ATACCTAATAGATGCCAGACAGTACGAGTACAAGTATACCCCTACCAACTGGTCGGGGTTTGAAACGAAGCTACACATTTACAGTGCCCGGTACTG	GTGTAACCCGTAGGGCACCTCGTCTCCAAACATACCTAATAGATGCCAGACAGTACGAGTACAAGTATACCCCTACCAACTGGTCGGGGTTTGAAACGAAGCTACACATTTACAGTGCCCGGTACTGTTTTTGAGACGGTCGAAGGACTGCTCTCGAC	ALBAROSSA_library
human_lncrna_fused_10402	human_lncrna_fused_10402_2	lncRNA_gRNA	TAAGACAGTATTACACAGCAGGCTCTGTGG	GATCTTTAGACAAACAGAGCCTCATTAGAA	TAAGACAGTATTACACAGCAGGCTCTGTGGCAAGTATACCCCTACCAACTGGTCGGGGTTTGAAACGATCTTTAGACAAACAGAGCCTCATTAGAA	GTGTAACCCGTAGGGCACCTCGTCTCCAAACTAAGACAGTATTACACAGCAGGCTCTGTGGCAAGTATACCCCTACCAACTGGTCGGGGTTTGAAACGATCTTTAGACAAACAGAGCCTCATTAGAATTTTTGAGACGGTCGAAGGACTGCTCTCGAC	ALBAROSSA_library
human_lncrna_fused_10402	human_lncrna_fused_10402_3	lncRNA_gRNA	AGTACCAGATTTCAGCAAGACCGAGATCTC	CAGAACAGTTACTTTCACCAGCATCTACCA	AGTACCAGATTTCAGCAAGACCGAGATCTCCAAGTATACCCCTACCAACTGGTCGGGGTTTGAAACCAGAACAGTTACTTTCACCAGCATCTACCA	GTGTAACCCGTAGGGCACCTCGTCTCCAAACAGTACCAGATTTCAGCAAGACCGAGATCTCCAAGTATACCCCTACCAACTGGTCGGGGTTTGAAACCAGAACAGTTACTTTCACCAGCATCTACCATTTTTGAGACGGTCGAAGGACTGCTCTCGAC	ALBAROSSA_library
human_lncrna_fused_10402	human_lncrna_fused_10402_4	lncRNA_gRNA	ATAATCAAAAACTTGCAGACACCTAGCAAC	CAATAAAGTACCATTGACGGCATTTTCTTA	ATAATCAAAAACTTGCAGACACCTAGCAACCAAGTATACCCCTACCAACTGGTCGGGGTTTGAAACCAATAAAGTACCATTGACGGCATTTTCTTA	GTGTAACCCGTAGGGCACCTCGTCTCCAAACATAATCAAAAACTTGCAGACACCTAGCAACCAAGTATACCCCTACCAACTGGTCGGGGTTTGAAACCAATAAAGTACCATTGACGGCATTTTCTTATTTTTGAGACGGTCGAAGGACTGCTCTCGAC	ALBAROSSA_library
human_lncrna_fused_10402	human_lncrna_fused_10402_5	lncRNA_gRNA	GAACACATAAACACACACAGCCCTGAGCAA	GATACAAAAACAAATGGTACCAGGGAGACT	GAACACATAAACACACACAGCCCTGAGCAACAAGTATACCCCTACCAACTGGTCGGGGTTTGAAACGATACAAAAACAAATGGTACCAGGGAGACT	GTGTAACCCGTAGGGCACCTCGTCTCCAAACGAACACATAAACACACACAGCCCTGAGCAACAAGTATACCCCTACCAACTGGTCGGGGTTTGAAACGATACAAAAACAAATGGTACCAGGGAGACTTTTTTGAGACGGTCGAAGGACTGCTCTCGAC	ALBAROSSA_library
human_lncrna_fused_10403	human_lncrna_fused_10403_1	lncRNA_gRNA	ATGTTCAAACAATAGAGCACCATAACACAT	CCATGAACCCATCAAGACCACGATCCTACC	ATGTTCAAACAATAGAGCACCATAACACATCAAGTATACCCCTACCAACTGGTCGGGGTTTGAAACCCATGAACCCATCAAGACCACGATCCTACC	GTGTAACCCGTAGGGCACCTCGTCTCCAAACATGTTCAAACAATAGAGCACCATAACACATCAAGTATACCCCTACCAACTGGTCGGGGTTTGAAACCCATGAACCCATCAAGACCACGATCCTACCTTTTTGAGACGGTCGAAGGACTGCTCTCGAC	ALBAROSSA_library
human_lncrna_fused_10403	human_lncrna_fused_10403_2	lncRNA_gRNA	GACTCAATTTCAGATGAAGCCCTGTGGATT	TTAAAAGACAGATACTGGCATAGTGGATTA	GACTCAATTTCAGATGAAGCCCTGTGGATTCAAGTATACCCCTACCAACTGGTCGGGGTTTGAAACTTAAAAGACAGATACTGGCATAGTGGATTA	GTGTAACCCGTAGGGCACCTCGTCTCCAAACGACTCAATTTCAGATGAAGCCCTGTGGATTCAAGTATACCCCTACCAACTGGTCGGGGTTTGAAACTTAAAAGACAGATACTGGCATAGTGGATTATTTTTGAGACGGTCGAAGGACTGCTCTCGAC	ALBAROSSA_library
human_lncrna_fused_10403	human_lncrna_fused_10403_3	lncRNA_gRNA	TAAGGAACAAATTCTGGACACCATCTTTAA	TTGAAGAAAATGAACAGTCTCCCTGGTACC	TAAGGAACAAATTCTGGACACCATCTTTAACAAGTATACCCCTACCAACTGGTCGGGGTTTGAAACTTGAAGAAAATGAACAGTCTCCCTGGTACC	GTGTAACCCGTAGGGCACCTCGTCTCCAAACTAAGGAACAAATTCTGGACACCATCTTTAACAAGTATACCCCTACCAACTGGTCGGGGTTTGAAACTTGAAGAAAATGAACAGTCTCCCTGGTACCTTTTTGAGACGGTCGAAGGACTGCTCTCGAC	ALBAROSSA_library
human_lncrna_fused_10408	human_lncrna_fused_10408_1	lncRNA_gRNA	TCCATGAAAATAGGCAGACCCAGGGATCTG	AACTCTTATAAATAGCAGTGCAGGGCATAA	TCCATGAAAATAGGCAGACCCAGGGATCTGCAAGTATACCCCTACCAACTGGTCGGGGTTTGAAACAACTCTTATAAATAGCAGTGCAGGGCATAA	GTGTAACCCGTAGGGCACCTCGTCTCCAAACTCCATGAAAATAGGCAGACCCAGGGATCTGCAAGTATACCCCTACCAACTGGTCGGGGTTTGAAACAACTCTTATAAATAGCAGTGCAGGGCATAATTTTTGAGACGGTCGAAGGACTGCTCTCGAC	ALBAROSSA_library
human_lncrna_fused_10408	human_lncrna_fused_10408_2	lncRNA_gRNA	AGTCAGAAAACCAGTGCCCACATTCCTCCC	TCCACCTTCATACAGCAGAACCATAGCTAA	AGTCAGAAAACCAGTGCCCACATTCCTCCCCAAGTATACCCCTACCAACTGGTCGGGGTTTGAAACTCCACCTTCATACAGCAGAACCATAGCTAA	GTGTAACCCGTAGGGCACCTCGTCTCCAAACAGTCAGAAAACCAGTGCCCACATTCCTCCCCAAGTATACCCCTACCAACTGGTCGGGGTTTGAAACTCCACCTTCATACAGCAGAACCATAGCTAATTTTTGAGACGGTCGAAGGACTGCTCTCGAC	ALBAROSSA_library
human_lncrna_fused_10408	human_lncrna_fused_10408_3	lncRNA_gRNA	AAATGTCTTTATAAGAGAGGCAGAGGGAGG	AAAAAGTGAAAGTTAGTCCTAGAATGACAG	AAATGTCTTTATAAGAGAGGCAGAGGGAGGCAAGTATACCCCTACCAACTGGTCGGGGTTTGAAACAAAAAGTGAAAGTTAGTCCTAGAATGACAG	GTGTAACCCGTAGGGCACCTCGTCTCCAAACAAATGTCTTTATAAGAGAGGCAGAGGGAGGCAAGTATACCCCTACCAACTGGTCGGGGTTTGAAACAAAAAGTGAAAGTTAGTCCTAGAATGACAGTTTTTGAGACGGTCGAAGGACTGCTCTCGAC	ALBAROSSA_library
human_lncrna_fused_10408	human_lncrna_fused_10408_4	lncRNA_gRNA	AACAAGTCAGTTAAGTGGCAAGTGGCCAAC	CCTCAAATCATCTTTCTCCCAGACTTTCTG	AACAAGTCAGTTAAGTGGCAAGTGGCCAACCAAGTATACCCCTACCAACTGGTCGGGGTTTGAAACCCTCAAATCATCTTTCTCCCAGACTTTCTG	GTGTAACCCGTAGGGCACCTCGTCTCCAAACAACAAGTCAGTTAAGTGGCAAGTGGCCAACCAAGTATACCCCTACCAACTGGTCGGGGTTTGAAACCCTCAAATCATCTTTCTCCCAGACTTTCTGTTTTTGAGACGGTCGAAGGACTGCTCTCGAC	ALBAROSSA_library
human_lncrna_fused_1040	human_lncrna_fused_1040_1	lncRNA_gRNA	ATATACAGCTAATAAGCAGCAGGGTGAGGG	AAACTTGCTCAACATCACACAGCAAGTGGT	ATATACAGCTAATAAGCAGCAGGGTGAGGGCAAGTATACCCCTACCAACTGGTCGGGGTTTGAAACAAACTTGCTCAACATCACACAGCAAGTGGT	GTGTAACCCGTAGGGCACCTCGTCTCCAAACATATACAGCTAATAAGCAGCAGGGTGAGGGCAAGTATACCCCTACCAACTGGTCGGGGTTTGAAACAAACTTGCTCAACATCACACAGCAAGTGGTTTTTTGAGACGGTCGAAGGACTGCTCTCGAC	ALBAROSSA_library
human_lncrna_fused_1040	human_lncrna_fused_1040_2	lncRNA_gRNA	ATATAATTAATACAACACAGCCTACAGGTG	GATTCATCGAAAGATGCTCCTGTCCCCCAG	ATATAATTAATACAACACAGCCTACAGGTGCAAGTATACCCCTACCAACTGGTCGGGGTTTGAAACGATTCATCGAAAGATGCTCCTGTCCCCCAG	GTGTAACCCGTAGGGCACCTCGTCTCCAAACATATAATTAATACAACACAGCCTACAGGTGCAAGTATACCCCTACCAACTGGTCGGGGTTTGAAACGATTCATCGAAAGATGCTCCTGTCCCCCAGTTTTTGAGACGGTCGAAGGACTGCTCTCGAC	ALBAROSSA_library
human_lncrna_fused_1040	human_lncrna_fused_1040_3	lncRNA_gRNA	CTTCAATATTCTGTTATCCGCAGGGCCACG	CAAGAATGAAAGGGGAAGTGCCTGTATTAG	CTTCAATATTCTGTTATCCGCAGGGCCACGCAAGTATACCCCTACCAACTGGTCGGGGTTTGAAACCAAGAATGAAAGGGGAAGTGCCTGTATTAG	GTGTAACCCGTAGGGCACCTCGTCTCCAAACCTTCAATATTCTGTTATCCGCAGGGCCACGCAAGTATACCCCTACCAACTGGTCGGGGTTTGAAACCAAGAATGAAAGGGGAAGTGCCTGTATTAGTTTTTGAGACGGTCGAAGGACTGCTCTCGAC	ALBAROSSA_library
human_lncrna_fused_10414	human_lncrna_fused_10414_1	lncRNA_gRNA	CTATCTTATAATCAGCCACACCCAGGGTGT	ACAGGACACAGATAGAAGTCACCTGTGCTG	CTATCTTATAATCAGCCACACCCAGGGTGTCAAGTATACCCCTACCAACTGGTCGGGGTTTGAAACACAGGACACAGATAGAAGTCACCTGTGCTG	GTGTAACCCGTAGGGCACCTCGTCTCCAAACCTATCTTATAATCAGCCACACCCAGGGTGTCAAGTATACCCCTACCAACTGGTCGGGGTTTGAAACACAGGACACAGATAGAAGTCACCTGTGCTGTTTTTGAGACGGTCGAAGGACTGCTCTCGAC	ALBAROSSA_library
human_lncrna_fused_10414	human_lncrna_fused_10414_2	lncRNA_gRNA	AACACCATATACATACCACACACACCACAC	AAAGGACTAGTGAGGAGCCCACACCACAGG	AACACCATATACATACCACACACACCACACCAAGTATACCCCTACCAACTGGTCGGGGTTTGAAACAAAGGACTAGTGAGGAGCCCACACCACAGG	GTGTAACCCGTAGGGCACCTCGTCTCCAAACAACACCATATACATACCACACACACCACACCAAGTATACCCCTACCAACTGGTCGGGGTTTGAAACAAAGGACTAGTGAGGAGCCCACACCACAGGTTTTTGAGACGGTCGAAGGACTGCTCTCGAC	ALBAROSSA_library
human_lncrna_fused_10414	human_lncrna_fused_10414_3	lncRNA_gRNA	CAAAATAGATGGCAGAGTGCAACGTGCTGT	GTTCAGAAACTCCATGACCCACTGCAAACA	CAAAATAGATGGCAGAGTGCAACGTGCTGTCAAGTATACCCCTACCAACTGGTCGGGGTTTGAAACGTTCAGAAACTCCATGACCCACTGCAAACA	GTGTAACCCGTAGGGCACCTCGTCTCCAAACCAAAATAGATGGCAGAGTGCAACGTGCTGTCAAGTATACCCCTACCAACTGGTCGGGGTTTGAAACGTTCAGAAACTCCATGACCCACTGCAAACATTTTTGAGACGGTCGAAGGACTGCTCTCGAC	ALBAROSSA_library
human_lncrna_fused_10414	human_lncrna_fused_10414_4	lncRNA_gRNA	TCCCTAGAAGCTAACCCCAGCCAGCCCCTC	ATTAGAAAGGACATTTCTGCCATTGTTCAG	TCCCTAGAAGCTAACCCCAGCCAGCCCCTCCAAGTATACCCCTACCAACTGGTCGGGGTTTGAAACATTAGAAAGGACATTTCTGCCATTGTTCAG	GTGTAACCCGTAGGGCACCTCGTCTCCAAACTCCCTAGAAGCTAACCCCAGCCAGCCCCTCCAAGTATACCCCTACCAACTGGTCGGGGTTTGAAACATTAGAAAGGACATTTCTGCCATTGTTCAGTTTTTGAGACGGTCGAAGGACTGCTCTCGAC	ALBAROSSA_library
human_lncrna_fused_10414	human_lncrna_fused_10414_5	lncRNA_gRNA	AGAAAGGTATTAACACGCACTACACCTGGT	ATGTGACAATATCGGGACCGGAACTGCGAC	AGAAAGGTATTAACACGCACTACACCTGGTCAAGTATACCCCTACCAACTGGTCGGGGTTTGAAACATGTGACAATATCGGGACCGGAACTGCGAC	GTGTAACCCGTAGGGCACCTCGTCTCCAAACAGAAAGGTATTAACACGCACTACACCTGGTCAAGTATACCCCTACCAACTGGTCGGGGTTTGAAACATGTGACAATATCGGGACCGGAACTGCGACTTTTTGAGACGGTCGAAGGACTGCTCTCGAC	ALBAROSSA_library
human_lncrna_fused_10415	human_lncrna_fused_10415_1	lncRNA_gRNA	ACATCACTATGAAGAGCACCACCTGTGTGA	GATATGATCCTAAACCCACTCACAACCCTG	ACATCACTATGAAGAGCACCACCTGTGTGACAAGTATACCCCTACCAACTGGTCGGGGTTTGAAACGATATGATCCTAAACCCACTCACAACCCTG	GTGTAACCCGTAGGGCACCTCGTCTCCAAACACATCACTATGAAGAGCACCACCTGTGTGACAAGTATACCCCTACCAACTGGTCGGGGTTTGAAACGATATGATCCTAAACCCACTCACAACCCTGTTTTTGAGACGGTCGAAGGACTGCTCTCGAC	ALBAROSSA_library
human_lncrna_fused_10415	human_lncrna_fused_10415_2	lncRNA_gRNA	CAGAAAAGTAATGTGTGCAGCAGGCACCTG	TTCCCAGATGCTGTCAGCCTCCTTTCTGAC	CAGAAAAGTAATGTGTGCAGCAGGCACCTGCAAGTATACCCCTACCAACTGGTCGGGGTTTGAAACTTCCCAGATGCTGTCAGCCTCCTTTCTGAC	GTGTAACCCGTAGGGCACCTCGTCTCCAAACCAGAAAAGTAATGTGTGCAGCAGGCACCTGCAAGTATACCCCTACCAACTGGTCGGGGTTTGAAACTTCCCAGATGCTGTCAGCCTCCTTTCTGACTTTTTGAGACGGTCGAAGGACTGCTCTCGAC	ALBAROSSA_library
human_lncrna_fused_10415	human_lncrna_fused_10415_3	lncRNA_gRNA	CACTTGTTCATCAGAGAGCACCCATCTGCC	GAGCCAGAATCCAGGACCTCTAGGGTCTCC	CACTTGTTCATCAGAGAGCACCCATCTGCCCAAGTATACCCCTACCAACTGGTCGGGGTTTGAAACGAGCCAGAATCCAGGACCTCTAGGGTCTCC	GTGTAACCCGTAGGGCACCTCGTCTCCAAACCACTTGTTCATCAGAGAGCACCCATCTGCCCAAGTATACCCCTACCAACTGGTCGGGGTTTGAAACGAGCCAGAATCCAGGACCTCTAGGGTCTCCTTTTTGAGACGGTCGAAGGACTGCTCTCGAC	ALBAROSSA_library
human_lncrna_fused_10418	human_lncrna_fused_10418_1	lncRNA_gRNA	AAGAAAAAGAAGTGGCATCTGCAGGATCTC	AACTCCACTAGAGCCGCCACCAATACCGGT	AAGAAAAAGAAGTGGCATCTGCAGGATCTCCAAGTATACCCCTACCAACTGGTCGGGGTTTGAAACAACTCCACTAGAGCCGCCACCAATACCGGT	GTGTAACCCGTAGGGCACCTCGTCTCCAAACAAGAAAAAGAAGTGGCATCTGCAGGATCTCCAAGTATACCCCTACCAACTGGTCGGGGTTTGAAACAACTCCACTAGAGCCGCCACCAATACCGGTTTTTTGAGACGGTCGAAGGACTGCTCTCGAC	ALBAROSSA_library
human_lncrna_fused_10418	human_lncrna_fused_10418_2	lncRNA_gRNA	GGAGACTAAGAAAATGCCCAGAAGAGAAAT	CACTATGGAGACTAAGGACCAGAAGAAACA	GGAGACTAAGAAAATGCCCAGAAGAGAAATCAAGTATACCCCTACCAACTGGTCGGGGTTTGAAACCACTATGGAGACTAAGGACCAGAAGAAACA	GTGTAACCCGTAGGGCACCTCGTCTCCAAACGGAGACTAAGAAAATGCCCAGAAGAGAAATCAAGTATACCCCTACCAACTGGTCGGGGTTTGAAACCACTATGGAGACTAAGGACCAGAAGAAACATTTTTGAGACGGTCGAAGGACTGCTCTCGAC	ALBAROSSA_library
human_lncrna_fused_10419	human_lncrna_fused_10419_1	lncRNA_gRNA	AAAAGCACAATTTGGGGTCAACAGATTCGG	AAATGGATATAGCTATGGTCTGATTGGCAG	AAAAGCACAATTTGGGGTCAACAGATTCGGCAAGTATACCCCTACCAACTGGTCGGGGTTTGAAACAAATGGATATAGCTATGGTCTGATTGGCAG	GTGTAACCCGTAGGGCACCTCGTCTCCAAACAAAAGCACAATTTGGGGTCAACAGATTCGGCAAGTATACCCCTACCAACTGGTCGGGGTTTGAAACAAATGGATATAGCTATGGTCTGATTGGCAGTTTTTGAGACGGTCGAAGGACTGCTCTCGAC	ALBAROSSA_library
human_lncrna_fused_10419	human_lncrna_fused_10419_2	lncRNA_gRNA	GCTGCATAAAATCTGACAGCTTGATTGAGA	TCACCATATGTCAAGGAACACTGGCCGGGA	GCTGCATAAAATCTGACAGCTTGATTGAGACAAGTATACCCCTACCAACTGGTCGGGGTTTGAAACTCACCATATGTCAAGGAACACTGGCCGGGA	GTGTAACCCGTAGGGCACCTCGTCTCCAAACGCTGCATAAAATCTGACAGCTTGATTGAGACAAGTATACCCCTACCAACTGGTCGGGGTTTGAAACTCACCATATGTCAAGGAACACTGGCCGGGATTTTTGAGACGGTCGAAGGACTGCTCTCGAC	ALBAROSSA_library
human_lncrna_fused_10429	human_lncrna_fused_10429_1	lncRNA_gRNA	ACCCCAAACTGTTTTCAACAGCGGCTGAAC	TTCATCATAATTATTTCCCAGAAGTCCTTT	ACCCCAAACTGTTTTCAACAGCGGCTGAACCAAGTATACCCCTACCAACTGGTCGGGGTTTGAAACTTCATCATAATTATTTCCCAGAAGTCCTTT	GTGTAACCCGTAGGGCACCTCGTCTCCAAACACCCCAAACTGTTTTCAACAGCGGCTGAACCAAGTATACCCCTACCAACTGGTCGGGGTTTGAAACTTCATCATAATTATTTCCCAGAAGTCCTTTTTTTTGAGACGGTCGAAGGACTGCTCTCGAC	ALBAROSSA_library
human_lncrna_fused_10429	human_lncrna_fused_10429_2	lncRNA_gRNA	AAAAAGTATTATTAGGTCCCACTTTTCAAT	ATCCTCCACTGATGGCCACCTAGGTTGATT	AAAAAGTATTATTAGGTCCCACTTTTCAATCAAGTATACCCCTACCAACTGGTCGGGGTTTGAAACATCCTCCACTGATGGCCACCTAGGTTGATT	GTGTAACCCGTAGGGCACCTCGTCTCCAAACAAAAAGTATTATTAGGTCCCACTTTTCAATCAAGTATACCCCTACCAACTGGTCGGGGTTTGAAACATCCTCCACTGATGGCCACCTAGGTTGATTTTTTTGAGACGGTCGAAGGACTGCTCTCGAC	ALBAROSSA_library
human_lncrna_fused_10429	human_lncrna_fused_10429_3	lncRNA_gRNA	ATTTCCTTTTCTACACAGCCTACCAACATC	TCAGAAATAAGAATCCTCTCATGAGTTGTA	ATTTCCTTTTCTACACAGCCTACCAACATCCAAGTATACCCCTACCAACTGGTCGGGGTTTGAAACTCAGAAATAAGAATCCTCTCATGAGTTGTA	GTGTAACCCGTAGGGCACCTCGTCTCCAAACATTTCCTTTTCTACACAGCCTACCAACATCCAAGTATACCCCTACCAACTGGTCGGGGTTTGAAACTCAGAAATAAGAATCCTCTCATGAGTTGTATTTTTGAGACGGTCGAAGGACTGCTCTCGAC	ALBAROSSA_library
human_lncrna_fused_10433	human_lncrna_fused_10433_1	lncRNA_gRNA	AGTTACATATAACATGGAACAGTATGACAT	GTGTTCTCAGAGTAGGAGCTTAGGAATCAG	AGTTACATATAACATGGAACAGTATGACATCAAGTATACCCCTACCAACTGGTCGGGGTTTGAAACGTGTTCTCAGAGTAGGAGCTTAGGAATCAG	GTGTAACCCGTAGGGCACCTCGTCTCCAAACAGTTACATATAACATGGAACAGTATGACATCAAGTATACCCCTACCAACTGGTCGGGGTTTGAAACGTGTTCTCAGAGTAGGAGCTTAGGAATCAGTTTTTGAGACGGTCGAAGGACTGCTCTCGAC	ALBAROSSA_library
human_lncrna_fused_10433	human_lncrna_fused_10433_2	lncRNA_gRNA	CAGGATTATCAATATCACTGCGTTCCACCT	TCGCTACAGGGACAGAGATGCAGTGGCCCC	CAGGATTATCAATATCACTGCGTTCCACCTCAAGTATACCCCTACCAACTGGTCGGGGTTTGAAACTCGCTACAGGGACAGAGATGCAGTGGCCCC	GTGTAACCCGTAGGGCACCTCGTCTCCAAACCAGGATTATCAATATCACTGCGTTCCACCTCAAGTATACCCCTACCAACTGGTCGGGGTTTGAAACTCGCTACAGGGACAGAGATGCAGTGGCCCCTTTTTGAGACGGTCGAAGGACTGCTCTCGAC	ALBAROSSA_library
human_lncrna_fused_10433	human_lncrna_fused_10433_3	lncRNA_gRNA	TGCAACCTCACACTCAGGCCTAGGGCTTAC	TTATAGAGGGAGATGGGAATCGTGACAGCC	TGCAACCTCACACTCAGGCCTAGGGCTTACCAAGTATACCCCTACCAACTGGTCGGGGTTTGAAACTTATAGAGGGAGATGGGAATCGTGACAGCC	GTGTAACCCGTAGGGCACCTCGTCTCCAAACTGCAACCTCACACTCAGGCCTAGGGCTTACCAAGTATACCCCTACCAACTGGTCGGGGTTTGAAACTTATAGAGGGAGATGGGAATCGTGACAGCCTTTTTGAGACGGTCGAAGGACTGCTCTCGAC	ALBAROSSA_library
human_lncrna_fused_10433	human_lncrna_fused_10433_4	lncRNA_gRNA	GTCATGCACATGGAGCTGTCATCTCCTGTG	AGTCACCGCGCTAGGGCATCACACAGGGCC	GTCATGCACATGGAGCTGTCATCTCCTGTGCAAGTATACCCCTACCAACTGGTCGGGGTTTGAAACAGTCACCGCGCTAGGGCATCACACAGGGCC	GTGTAACCCGTAGGGCACCTCGTCTCCAAACGTCATGCACATGGAGCTGTCATCTCCTGTGCAAGTATACCCCTACCAACTGGTCGGGGTTTGAAACAGTCACCGCGCTAGGGCATCACACAGGGCCTTTTTGAGACGGTCGAAGGACTGCTCTCGAC	ALBAROSSA_library
human_lncrna_fused_10436	human_lncrna_fused_10436_1	lncRNA_gRNA	ACAAACAGCAAGGTGACCAGCATGGGGAGA	GTCAAAAGATGGATGCAGCCGAATTGTCCA	ACAAACAGCAAGGTGACCAGCATGGGGAGACAAGTATACCCCTACCAACTGGTCGGGGTTTGAAACGTCAAAAGATGGATGCAGCCGAATTGTCCA	GTGTAACCCGTAGGGCACCTCGTCTCCAAACACAAACAGCAAGGTGACCAGCATGGGGAGACAAGTATACCCCTACCAACTGGTCGGGGTTTGAAACGTCAAAAGATGGATGCAGCCGAATTGTCCATTTTTGAGACGGTCGAAGGACTGCTCTCGAC	ALBAROSSA_library
human_lncrna_fused_10436	human_lncrna_fused_10436_2	lncRNA_gRNA	ACATGGAAAATATTCCCAGCAGTAACCACT	TCAAAAACAGATAAAGTGGACAGAAAATAG	ACATGGAAAATATTCCCAGCAGTAACCACTCAAGTATACCCCTACCAACTGGTCGGGGTTTGAAACTCAAAAACAGATAAAGTGGACAGAAAATAG	GTGTAACCCGTAGGGCACCTCGTCTCCAAACACATGGAAAATATTCCCAGCAGTAACCACTCAAGTATACCCCTACCAACTGGTCGGGGTTTGAAACTCAAAAACAGATAAAGTGGACAGAAAATAGTTTTTGAGACGGTCGAAGGACTGCTCTCGAC	ALBAROSSA_library
human_lncrna_fused_10436	human_lncrna_fused_10436_3	lncRNA_gRNA	CTACAGAATGAAGAGCAACAGCAGCTGTTT	AAGCAGGCTAAAGGGACACAGAGTGATTGG	CTACAGAATGAAGAGCAACAGCAGCTGTTTCAAGTATACCCCTACCAACTGGTCGGGGTTTGAAACAAGCAGGCTAAAGGGACACAGAGTGATTGG	GTGTAACCCGTAGGGCACCTCGTCTCCAAACCTACAGAATGAAGAGCAACAGCAGCTGTTTCAAGTATACCCCTACCAACTGGTCGGGGTTTGAAACAAGCAGGCTAAAGGGACACAGAGTGATTGGTTTTTGAGACGGTCGAAGGACTGCTCTCGAC	ALBAROSSA_library
human_lncrna_fused_10454	human_lncrna_fused_10454_1	lncRNA_gRNA	CAAGACAGAAACTAGCTGCAGAGGTCCAGA	AAATCAGCAGAATTCCATAGCTGTGGCGAG	CAAGACAGAAACTAGCTGCAGAGGTCCAGACAAGTATACCCCTACCAACTGGTCGGGGTTTGAAACAAATCAGCAGAATTCCATAGCTGTGGCGAG	GTGTAACCCGTAGGGCACCTCGTCTCCAAACCAAGACAGAAACTAGCTGCAGAGGTCCAGACAAGTATACCCCTACCAACTGGTCGGGGTTTGAAACAAATCAGCAGAATTCCATAGCTGTGGCGAGTTTTTGAGACGGTCGAAGGACTGCTCTCGAC	ALBAROSSA_library
human_lncrna_fused_10454	human_lncrna_fused_10454_2	lncRNA_gRNA	TGTTTTACAGATAAGATGCCCAGTGCTGGT	TAAAGCATCAGATGTGGGCAACATTTATAC	TGTTTTACAGATAAGATGCCCAGTGCTGGTCAAGTATACCCCTACCAACTGGTCGGGGTTTGAAACTAAAGCATCAGATGTGGGCAACATTTATAC	GTGTAACCCGTAGGGCACCTCGTCTCCAAACTGTTTTACAGATAAGATGCCCAGTGCTGGTCAAGTATACCCCTACCAACTGGTCGGGGTTTGAAACTAAAGCATCAGATGTGGGCAACATTTATACTTTTTGAGACGGTCGAAGGACTGCTCTCGAC	ALBAROSSA_library
human_lncrna_fused_10454	human_lncrna_fused_10454_3	lncRNA_gRNA	CCGAGCAAAGACAGACGCCACTCTCCCCAG	CAAACACAAGTTTTACGACACTGTTGAAGT	CCGAGCAAAGACAGACGCCACTCTCCCCAGCAAGTATACCCCTACCAACTGGTCGGGGTTTGAAACCAAACACAAGTTTTACGACACTGTTGAAGT	GTGTAACCCGTAGGGCACCTCGTCTCCAAACCCGAGCAAAGACAGACGCCACTCTCCCCAGCAAGTATACCCCTACCAACTGGTCGGGGTTTGAAACCAAACACAAGTTTTACGACACTGTTGAAGTTTTTTGAGACGGTCGAAGGACTGCTCTCGAC	ALBAROSSA_library
human_lncrna_fused_10455	human_lncrna_fused_10455_1	lncRNA_gRNA	CAGACTAGTTAAATCAGAGCCACTGGGGGT	TTTTACGAAGCCAAGCCACCCTATTCCTGG	CAGACTAGTTAAATCAGAGCCACTGGGGGTCAAGTATACCCCTACCAACTGGTCGGGGTTTGAAACTTTTACGAAGCCAAGCCACCCTATTCCTGG	GTGTAACCCGTAGGGCACCTCGTCTCCAAACCAGACTAGTTAAATCAGAGCCACTGGGGGTCAAGTATACCCCTACCAACTGGTCGGGGTTTGAAACTTTTACGAAGCCAAGCCACCCTATTCCTGGTTTTTGAGACGGTCGAAGGACTGCTCTCGAC	ALBAROSSA_library
human_lncrna_fused_10455	human_lncrna_fused_10455_2	lncRNA_gRNA	TCATTCATCTATTCAGCCCACACTAGGCAT	GTCACATGTTCAACAGATCCCCTTGCCCTG	TCATTCATCTATTCAGCCCACACTAGGCATCAAGTATACCCCTACCAACTGGTCGGGGTTTGAAACGTCACATGTTCAACAGATCCCCTTGCCCTG	GTGTAACCCGTAGGGCACCTCGTCTCCAAACTCATTCATCTATTCAGCCCACACTAGGCATCAAGTATACCCCTACCAACTGGTCGGGGTTTGAAACGTCACATGTTCAACAGATCCCCTTGCCCTGTTTTTGAGACGGTCGAAGGACTGCTCTCGAC	ALBAROSSA_library
human_lncrna_fused_10455	human_lncrna_fused_10455_3	lncRNA_gRNA	AAAGAAAGTAATCAGCATGTCCAAGGAGAG	GCATCACAAAGCCAGAGTAGCATTGTTTCT	AAAGAAAGTAATCAGCATGTCCAAGGAGAGCAAGTATACCCCTACCAACTGGTCGGGGTTTGAAACGCATCACAAAGCCAGAGTAGCATTGTTTCT	GTGTAACCCGTAGGGCACCTCGTCTCCAAACAAAGAAAGTAATCAGCATGTCCAAGGAGAGCAAGTATACCCCTACCAACTGGTCGGGGTTTGAAACGCATCACAAAGCCAGAGTAGCATTGTTTCTTTTTTGAGACGGTCGAAGGACTGCTCTCGAC	ALBAROSSA_library
human_lncrna_fused_10455	human_lncrna_fused_10455_4	lncRNA_gRNA	AAATACTGAATGATTCAAGGCAGGAAGCCA	ACTTTGTTGAGAATGAAGCAGGCATTCCAG	AAATACTGAATGATTCAAGGCAGGAAGCCACAAGTATACCCCTACCAACTGGTCGGGGTTTGAAACACTTTGTTGAGAATGAAGCAGGCATTCCAG	GTGTAACCCGTAGGGCACCTCGTCTCCAAACAAATACTGAATGATTCAAGGCAGGAAGCCACAAGTATACCCCTACCAACTGGTCGGGGTTTGAAACACTTTGTTGAGAATGAAGCAGGCATTCCAGTTTTTGAGACGGTCGAAGGACTGCTCTCGAC	ALBAROSSA_library
human_lncrna_fused_10456	human_lncrna_fused_10456_1	lncRNA_gRNA	ACAGATAAAATATTTGCAGCAGAAATTTAG	AGCAGAAGACACAAGCACTTCCAGGGCCCC	ACAGATAAAATATTTGCAGCAGAAATTTAGCAAGTATACCCCTACCAACTGGTCGGGGTTTGAAACAGCAGAAGACACAAGCACTTCCAGGGCCCC	GTGTAACCCGTAGGGCACCTCGTCTCCAAACACAGATAAAATATTTGCAGCAGAAATTTAGCAAGTATACCCCTACCAACTGGTCGGGGTTTGAAACAGCAGAAGACACAAGCACTTCCAGGGCCCCTTTTTGAGACGGTCGAAGGACTGCTCTCGAC	ALBAROSSA_library
human_lncrna_fused_10456	human_lncrna_fused_10456_2	lncRNA_gRNA	TGAAACAACAGATAGCCCTGCAATGCTTAT	AAAGCGTTTAATTATAGACGTGGTTCAAAC	TGAAACAACAGATAGCCCTGCAATGCTTATCAAGTATACCCCTACCAACTGGTCGGGGTTTGAAACAAAGCGTTTAATTATAGACGTGGTTCAAAC	GTGTAACCCGTAGGGCACCTCGTCTCCAAACTGAAACAACAGATAGCCCTGCAATGCTTATCAAGTATACCCCTACCAACTGGTCGGGGTTTGAAACAAAGCGTTTAATTATAGACGTGGTTCAAACTTTTTGAGACGGTCGAAGGACTGCTCTCGAC	ALBAROSSA_library
human_lncrna_fused_10456	human_lncrna_fused_10456_3	lncRNA_gRNA	AGCCAGTTCAACAAGAGCCACCTGCCTGCT	ATTCTTCACATTATGTCACAGACTTTTATT	AGCCAGTTCAACAAGAGCCACCTGCCTGCTCAAGTATACCCCTACCAACTGGTCGGGGTTTGAAACATTCTTCACATTATGTCACAGACTTTTATT	GTGTAACCCGTAGGGCACCTCGTCTCCAAACAGCCAGTTCAACAAGAGCCACCTGCCTGCTCAAGTATACCCCTACCAACTGGTCGGGGTTTGAAACATTCTTCACATTATGTCACAGACTTTTATTTTTTTGAGACGGTCGAAGGACTGCTCTCGAC	ALBAROSSA_library
human_lncrna_fused_10456	human_lncrna_fused_10456_4	lncRNA_gRNA	GCCCCTTAAAATTTGCACCCAAGATAACTC	CACACTCTTTTCAATGGAGCCCCCTATAGC	GCCCCTTAAAATTTGCACCCAAGATAACTCCAAGTATACCCCTACCAACTGGTCGGGGTTTGAAACCACACTCTTTTCAATGGAGCCCCCTATAGC	GTGTAACCCGTAGGGCACCTCGTCTCCAAACGCCCCTTAAAATTTGCACCCAAGATAACTCCAAGTATACCCCTACCAACTGGTCGGGGTTTGAAACCACACTCTTTTCAATGGAGCCCCCTATAGCTTTTTGAGACGGTCGAAGGACTGCTCTCGAC	ALBAROSSA_library
human_lncrna_fused_10472	human_lncrna_fused_10472_1	lncRNA_gRNA	AATTAAGTTAGCGATCACCACGTGCGGCAA	AGCTACACATTAGCAGGCAACACCTCACCA	AATTAAGTTAGCGATCACCACGTGCGGCAACAAGTATACCCCTACCAACTGGTCGGGGTTTGAAACAGCTACACATTAGCAGGCAACACCTCACCA	GTGTAACCCGTAGGGCACCTCGTCTCCAAACAATTAAGTTAGCGATCACCACGTGCGGCAACAAGTATACCCCTACCAACTGGTCGGGGTTTGAAACAGCTACACATTAGCAGGCAACACCTCACCATTTTTGAGACGGTCGAAGGACTGCTCTCGAC	ALBAROSSA_library
human_lncrna_fused_10472	human_lncrna_fused_10472_2	lncRNA_gRNA	AAAAGGAAACATTAGCTGCCATCTTACAGG	AACATCTTGGTTCAGACCAGCCATGTTTCA	AAAAGGAAACATTAGCTGCCATCTTACAGGCAAGTATACCCCTACCAACTGGTCGGGGTTTGAAACAACATCTTGGTTCAGACCAGCCATGTTTCA	GTGTAACCCGTAGGGCACCTCGTCTCCAAACAAAAGGAAACATTAGCTGCCATCTTACAGGCAAGTATACCCCTACCAACTGGTCGGGGTTTGAAACAACATCTTGGTTCAGACCAGCCATGTTTCATTTTTGAGACGGTCGAAGGACTGCTCTCGAC	ALBAROSSA_library
human_lncrna_fused_10472	human_lncrna_fused_10472_3	lncRNA_gRNA	CACATTCTTTCCATGCAGCTCACAGCTCCT	CAAAGAATCCTAAAGGAACTGCCTTGAGGA	CACATTCTTTCCATGCAGCTCACAGCTCCTCAAGTATACCCCTACCAACTGGTCGGGGTTTGAAACCAAAGAATCCTAAAGGAACTGCCTTGAGGA	GTGTAACCCGTAGGGCACCTCGTCTCCAAACCACATTCTTTCCATGCAGCTCACAGCTCCTCAAGTATACCCCTACCAACTGGTCGGGGTTTGAAACCAAAGAATCCTAAAGGAACTGCCTTGAGGATTTTTGAGACGGTCGAAGGACTGCTCTCGAC	ALBAROSSA_library
human_lncrna_fused_10472	human_lncrna_fused_10472_4	lncRNA_gRNA	GAGCTCTTTTGACAAAGACCCACTGGCCTG	TAATGAAGAAACGTTCCCCGACAGGAAGTC	GAGCTCTTTTGACAAAGACCCACTGGCCTGCAAGTATACCCCTACCAACTGGTCGGGGTTTGAAACTAATGAAGAAACGTTCCCCGACAGGAAGTC	GTGTAACCCGTAGGGCACCTCGTCTCCAAACGAGCTCTTTTGACAAAGACCCACTGGCCTGCAAGTATACCCCTACCAACTGGTCGGGGTTTGAAACTAATGAAGAAACGTTCCCCGACAGGAAGTCTTTTTGAGACGGTCGAAGGACTGCTCTCGAC	ALBAROSSA_library
human_lncrna_fused_10479	human_lncrna_fused_10479_1	lncRNA_gRNA	AGTAGAATCAAGACATTGCCAGCTTCTCCC	TCCCTGATCTTCCCCACAGCCCTTGGCAGG	AGTAGAATCAAGACATTGCCAGCTTCTCCCCAAGTATACCCCTACCAACTGGTCGGGGTTTGAAACTCCCTGATCTTCCCCACAGCCCTTGGCAGG	GTGTAACCCGTAGGGCACCTCGTCTCCAAACAGTAGAATCAAGACATTGCCAGCTTCTCCCCAAGTATACCCCTACCAACTGGTCGGGGTTTGAAACTCCCTGATCTTCCCCACAGCCCTTGGCAGGTTTTTGAGACGGTCGAAGGACTGCTCTCGAC	ALBAROSSA_library
human_lncrna_fused_10479	human_lncrna_fused_10479_2	lncRNA_gRNA	AAATATAGTTTCATGGTTAGCGCTTTTGAC	GAATAAATGACAGGGAGGGACAGGGTGGCT	AAATATAGTTTCATGGTTAGCGCTTTTGACCAAGTATACCCCTACCAACTGGTCGGGGTTTGAAACGAATAAATGACAGGGAGGGACAGGGTGGCT	GTGTAACCCGTAGGGCACCTCGTCTCCAAACAAATATAGTTTCATGGTTAGCGCTTTTGACCAAGTATACCCCTACCAACTGGTCGGGGTTTGAAACGAATAAATGACAGGGAGGGACAGGGTGGCTTTTTTGAGACGGTCGAAGGACTGCTCTCGAC	ALBAROSSA_library
human_lncrna_fused_10479	human_lncrna_fused_10479_3	lncRNA_gRNA	TGAACAGAGTTAGTGCAACACCCACAGCAT	ACATTATGCAGGTAGGATCAGTGTGGGTGT	TGAACAGAGTTAGTGCAACACCCACAGCATCAAGTATACCCCTACCAACTGGTCGGGGTTTGAAACACATTATGCAGGTAGGATCAGTGTGGGTGT	GTGTAACCCGTAGGGCACCTCGTCTCCAAACTGAACAGAGTTAGTGCAACACCCACAGCATCAAGTATACCCCTACCAACTGGTCGGGGTTTGAAACACATTATGCAGGTAGGATCAGTGTGGGTGTTTTTTGAGACGGTCGAAGGACTGCTCTCGAC	ALBAROSSA_library
human_lncrna_fused_10481	human_lncrna_fused_10481_1	lncRNA_gRNA	ATGATATTTCAGATGACCACAGTTATAAAG	CAGTCTTGCTCTCTGTCACCCAGACTGGAG	ATGATATTTCAGATGACCACAGTTATAAAGCAAGTATACCCCTACCAACTGGTCGGGGTTTGAAACCAGTCTTGCTCTCTGTCACCCAGACTGGAG	GTGTAACCCGTAGGGCACCTCGTCTCCAAACATGATATTTCAGATGACCACAGTTATAAAGCAAGTATACCCCTACCAACTGGTCGGGGTTTGAAACCAGTCTTGCTCTCTGTCACCCAGACTGGAGTTTTTGAGACGGTCGAAGGACTGCTCTCGAC	ALBAROSSA_library
human_lncrna_fused_10481	human_lncrna_fused_10481_2	lncRNA_gRNA	ATGATATGTGTTTATACATCCCTTTTTGAC	TGATCCACACATCTCAGCCTGTGTTCTGTT	ATGATATGTGTTTATACATCCCTTTTTGACCAAGTATACCCCTACCAACTGGTCGGGGTTTGAAACTGATCCACACATCTCAGCCTGTGTTCTGTT	GTGTAACCCGTAGGGCACCTCGTCTCCAAACATGATATGTGTTTATACATCCCTTTTTGACCAAGTATACCCCTACCAACTGGTCGGGGTTTGAAACTGATCCACACATCTCAGCCTGTGTTCTGTTTTTTTGAGACGGTCGAAGGACTGCTCTCGAC	ALBAROSSA_library
human_lncrna_fused_10482	human_lncrna_fused_10482_1	lncRNA_gRNA	TTAAAGTGTACAAATCAGCAGCCTTTAGTA	TTATGCAAATTTCTACAGCCGACTTGAATT	TTAAAGTGTACAAATCAGCAGCCTTTAGTACAAGTATACCCCTACCAACTGGTCGGGGTTTGAAACTTATGCAAATTTCTACAGCCGACTTGAATT	GTGTAACCCGTAGGGCACCTCGTCTCCAAACTTAAAGTGTACAAATCAGCAGCCTTTAGTACAAGTATACCCCTACCAACTGGTCGGGGTTTGAAACTTATGCAAATTTCTACAGCCGACTTGAATTTTTTTGAGACGGTCGAAGGACTGCTCTCGAC	ALBAROSSA_library
human_lncrna_fused_10482	human_lncrna_fused_10482_2	lncRNA_gRNA	AATAAAGATTAGCAAGGACACAGAAAATTT	ATCAAACATAGCTAAGACCACCCAAGATCT	AATAAAGATTAGCAAGGACACAGAAAATTTCAAGTATACCCCTACCAACTGGTCGGGGTTTGAAACATCAAACATAGCTAAGACCACCCAAGATCT	GTGTAACCCGTAGGGCACCTCGTCTCCAAACAATAAAGATTAGCAAGGACACAGAAAATTTCAAGTATACCCCTACCAACTGGTCGGGGTTTGAAACATCAAACATAGCTAAGACCACCCAAGATCTTTTTTGAGACGGTCGAAGGACTGCTCTCGAC	ALBAROSSA_library
human_lncrna_fused_10482	human_lncrna_fused_10482_3	lncRNA_gRNA	AGAAAATCTAGTTAGCAACCAGGGAGAAAA	TCAGAATATTAAGTACAGCAAGATCCCTTT	AGAAAATCTAGTTAGCAACCAGGGAGAAAACAAGTATACCCCTACCAACTGGTCGGGGTTTGAAACTCAGAATATTAAGTACAGCAAGATCCCTTT	GTGTAACCCGTAGGGCACCTCGTCTCCAAACAGAAAATCTAGTTAGCAACCAGGGAGAAAACAAGTATACCCCTACCAACTGGTCGGGGTTTGAAACTCAGAATATTAAGTACAGCAAGATCCCTTTTTTTTGAGACGGTCGAAGGACTGCTCTCGAC	ALBAROSSA_library
human_lncrna_fused_10482	human_lncrna_fused_10482_4	lncRNA_gRNA	CATAGAAATTCTTGACAGCCACGATGCTGG	AGACTAAATTCCAAAGCCACCAAAGGAAGA	CATAGAAATTCTTGACAGCCACGATGCTGGCAAGTATACCCCTACCAACTGGTCGGGGTTTGAAACAGACTAAATTCCAAAGCCACCAAAGGAAGA	GTGTAACCCGTAGGGCACCTCGTCTCCAAACCATAGAAATTCTTGACAGCCACGATGCTGGCAAGTATACCCCTACCAACTGGTCGGGGTTTGAAACAGACTAAATTCCAAAGCCACCAAAGGAAGATTTTTGAGACGGTCGAAGGACTGCTCTCGAC	ALBAROSSA_library
human_lncrna_fused_10483	human_lncrna_fused_10483_1	lncRNA_gRNA	ACAATTTATTATTTCCAGAGCCAATATTTT	GACCAAACATTTCATGTGAACCTTTCCCCT	ACAATTTATTATTTCCAGAGCCAATATTTTCAAGTATACCCCTACCAACTGGTCGGGGTTTGAAACGACCAAACATTTCATGTGAACCTTTCCCCT	GTGTAACCCGTAGGGCACCTCGTCTCCAAACACAATTTATTATTTCCAGAGCCAATATTTTCAAGTATACCCCTACCAACTGGTCGGGGTTTGAAACGACCAAACATTTCATGTGAACCTTTCCCCTTTTTTGAGACGGTCGAAGGACTGCTCTCGAC	ALBAROSSA_library
human_lncrna_fused_10483	human_lncrna_fused_10483_2	lncRNA_gRNA	GTCATTGTATAAAGCAAGCACCATAAAAGG	TAGAATTTAGGAGTAGTTCCCAGGGTAGGC	GTCATTGTATAAAGCAAGCACCATAAAAGGCAAGTATACCCCTACCAACTGGTCGGGGTTTGAAACTAGAATTTAGGAGTAGTTCCCAGGGTAGGC	GTGTAACCCGTAGGGCACCTCGTCTCCAAACGTCATTGTATAAAGCAAGCACCATAAAAGGCAAGTATACCCCTACCAACTGGTCGGGGTTTGAAACTAGAATTTAGGAGTAGTTCCCAGGGTAGGCTTTTTGAGACGGTCGAAGGACTGCTCTCGAC	ALBAROSSA_library
human_lncrna_fused_10483	human_lncrna_fused_10483_3	lncRNA_gRNA	TATGTAAGCATTCTAGATCCAGCTTAATAT	CCACAATGTGCAGAGAGGCTGAGGACAGGG	TATGTAAGCATTCTAGATCCAGCTTAATATCAAGTATACCCCTACCAACTGGTCGGGGTTTGAAACCCACAATGTGCAGAGAGGCTGAGGACAGGG	GTGTAACCCGTAGGGCACCTCGTCTCCAAACTATGTAAGCATTCTAGATCCAGCTTAATATCAAGTATACCCCTACCAACTGGTCGGGGTTTGAAACCCACAATGTGCAGAGAGGCTGAGGACAGGGTTTTTGAGACGGTCGAAGGACTGCTCTCGAC	ALBAROSSA_library
human_lncrna_fused_10484	human_lncrna_fused_10484_1	lncRNA_gRNA	AGAAGCCAATTGTAGCACACCCTTCCTGGG	AATAAGATGATGTTATGGAGCATTTCCTAG	AGAAGCCAATTGTAGCACACCCTTCCTGGGCAAGTATACCCCTACCAACTGGTCGGGGTTTGAAACAATAAGATGATGTTATGGAGCATTTCCTAG	GTGTAACCCGTAGGGCACCTCGTCTCCAAACAGAAGCCAATTGTAGCACACCCTTCCTGGGCAAGTATACCCCTACCAACTGGTCGGGGTTTGAAACAATAAGATGATGTTATGGAGCATTTCCTAGTTTTTGAGACGGTCGAAGGACTGCTCTCGAC	ALBAROSSA_library
human_lncrna_fused_10484	human_lncrna_fused_10484_2	lncRNA_gRNA	CCCAGAAGTGATTCAGACTGCAGGAGGACA	CAGTCTCAAAAGTTGGGATCCACTATATAT	CCCAGAAGTGATTCAGACTGCAGGAGGACACAAGTATACCCCTACCAACTGGTCGGGGTTTGAAACCAGTCTCAAAAGTTGGGATCCACTATATAT	GTGTAACCCGTAGGGCACCTCGTCTCCAAACCCCAGAAGTGATTCAGACTGCAGGAGGACACAAGTATACCCCTACCAACTGGTCGGGGTTTGAAACCAGTCTCAAAAGTTGGGATCCACTATATATTTTTTGAGACGGTCGAAGGACTGCTCTCGAC	ALBAROSSA_library
human_lncrna_fused_10484	human_lncrna_fused_10484_3	lncRNA_gRNA	TCTTCTTTCTTCAAACGCACCACGGTAAAA	GTGTTTAAAATAATGCCCAGCTTAGAGTAA	TCTTCTTTCTTCAAACGCACCACGGTAAAACAAGTATACCCCTACCAACTGGTCGGGGTTTGAAACGTGTTTAAAATAATGCCCAGCTTAGAGTAA	GTGTAACCCGTAGGGCACCTCGTCTCCAAACTCTTCTTTCTTCAAACGCACCACGGTAAAACAAGTATACCCCTACCAACTGGTCGGGGTTTGAAACGTGTTTAAAATAATGCCCAGCTTAGAGTAATTTTTGAGACGGTCGAAGGACTGCTCTCGAC	ALBAROSSA_library
human_lncrna_fused_10487	human_lncrna_fused_10487_1	lncRNA_gRNA	TGCATGTTATAAAAGGTCCAGAGAACATAT	AATTAGTAGAGAACAGGTTCTGGCAGCTCA	TGCATGTTATAAAAGGTCCAGAGAACATATCAAGTATACCCCTACCAACTGGTCGGGGTTTGAAACAATTAGTAGAGAACAGGTTCTGGCAGCTCA	GTGTAACCCGTAGGGCACCTCGTCTCCAAACTGCATGTTATAAAAGGTCCAGAGAACATATCAAGTATACCCCTACCAACTGGTCGGGGTTTGAAACAATTAGTAGAGAACAGGTTCTGGCAGCTCATTTTTGAGACGGTCGAAGGACTGCTCTCGAC	ALBAROSSA_library
human_lncrna_fused_10487	human_lncrna_fused_10487_2	lncRNA_gRNA	TATTCCTTTTCAAACAGTTCCCATACTGAT	CCTTACTACACTCAGTATGCACATTAATCT	TATTCCTTTTCAAACAGTTCCCATACTGATCAAGTATACCCCTACCAACTGGTCGGGGTTTGAAACCCTTACTACACTCAGTATGCACATTAATCT	GTGTAACCCGTAGGGCACCTCGTCTCCAAACTATTCCTTTTCAAACAGTTCCCATACTGATCAAGTATACCCCTACCAACTGGTCGGGGTTTGAAACCCTTACTACACTCAGTATGCACATTAATCTTTTTTGAGACGGTCGAAGGACTGCTCTCGAC	ALBAROSSA_library
human_lncrna_fused_1048	human_lncrna_fused_1048_1	lncRNA_gRNA	TCCCCACCACACTTGCTCCCCAATTCAGAC	TGGCTCATCCTGCTGCCCTGCAAGGGGTCC	TCCCCACCACACTTGCTCCCCAATTCAGACCAAGTATACCCCTACCAACTGGTCGGGGTTTGAAACTGGCTCATCCTGCTGCCCTGCAAGGGGTCC	GTGTAACCCGTAGGGCACCTCGTCTCCAAACTCCCCACCACACTTGCTCCCCAATTCAGACCAAGTATACCCCTACCAACTGGTCGGGGTTTGAAACTGGCTCATCCTGCTGCCCTGCAAGGGGTCCTTTTTGAGACGGTCGAAGGACTGCTCTCGAC	ALBAROSSA_library
human_lncrna_fused_1048	human_lncrna_fused_1048_2	lncRNA_gRNA	CCTCACACTCTCCTCCCGCCCCGGCTCAGT	CGGACATAGCCTCCCCCGCCATCTGCAAAC	CCTCACACTCTCCTCCCGCCCCGGCTCAGTCAAGTATACCCCTACCAACTGGTCGGGGTTTGAAACCGGACATAGCCTCCCCCGCCATCTGCAAAC	GTGTAACCCGTAGGGCACCTCGTCTCCAAACCCTCACACTCTCCTCCCGCCCCGGCTCAGTCAAGTATACCCCTACCAACTGGTCGGGGTTTGAAACCGGACATAGCCTCCCCCGCCATCTGCAAACTTTTTGAGACGGTCGAAGGACTGCTCTCGAC	ALBAROSSA_library
human_lncrna_fused_1048	human_lncrna_fused_1048_3	lncRNA_gRNA	TCTCCCTTCCAGCAACAGCCGTGCGCCCTG	CGCAGGAGAAGGGAGCGCCTCATTACGCCG	TCTCCCTTCCAGCAACAGCCGTGCGCCCTGCAAGTATACCCCTACCAACTGGTCGGGGTTTGAAACCGCAGGAGAAGGGAGCGCCTCATTACGCCG	GTGTAACCCGTAGGGCACCTCGTCTCCAAACTCTCCCTTCCAGCAACAGCCGTGCGCCCTGCAAGTATACCCCTACCAACTGGTCGGGGTTTGAAACCGCAGGAGAAGGGAGCGCCTCATTACGCCGTTTTTGAGACGGTCGAAGGACTGCTCTCGAC	ALBAROSSA_library
human_lncrna_fused_10490	human_lncrna_fused_10490_1	lncRNA_gRNA	AATGAAAATCAAAACCACCACGAGTGGTTT	CACTCAATGGAATAGAAACCCAGATCCAAT	AATGAAAATCAAAACCACCACGAGTGGTTTCAAGTATACCCCTACCAACTGGTCGGGGTTTGAAACCACTCAATGGAATAGAAACCCAGATCCAAT	GTGTAACCCGTAGGGCACCTCGTCTCCAAACAATGAAAATCAAAACCACCACGAGTGGTTTCAAGTATACCCCTACCAACTGGTCGGGGTTTGAAACCACTCAATGGAATAGAAACCCAGATCCAATTTTTTGAGACGGTCGAAGGACTGCTCTCGAC	ALBAROSSA_library
human_lncrna_fused_10490	human_lncrna_fused_10490_2	lncRNA_gRNA	TTTTACTTCATACTGCCAACCAACTCCTTT	CTCCCATTTGATGACTCATCAGCTGCCCCC	TTTTACTTCATACTGCCAACCAACTCCTTTCAAGTATACCCCTACCAACTGGTCGGGGTTTGAAACCTCCCATTTGATGACTCATCAGCTGCCCCC	GTGTAACCCGTAGGGCACCTCGTCTCCAAACTTTTACTTCATACTGCCAACCAACTCCTTTCAAGTATACCCCTACCAACTGGTCGGGGTTTGAAACCTCCCATTTGATGACTCATCAGCTGCCCCCTTTTTGAGACGGTCGAAGGACTGCTCTCGAC	ALBAROSSA_library
human_lncrna_fused_10490	human_lncrna_fused_10490_3	lncRNA_gRNA	TTGCTACAATTCTAGACCCAGACTGGGGTC	AAAAGGGATAATTGGCTGGGCAAGTGGCTC	TTGCTACAATTCTAGACCCAGACTGGGGTCCAAGTATACCCCTACCAACTGGTCGGGGTTTGAAACAAAAGGGATAATTGGCTGGGCAAGTGGCTC	GTGTAACCCGTAGGGCACCTCGTCTCCAAACTTGCTACAATTCTAGACCCAGACTGGGGTCCAAGTATACCCCTACCAACTGGTCGGGGTTTGAAACAAAAGGGATAATTGGCTGGGCAAGTGGCTCTTTTTGAGACGGTCGAAGGACTGCTCTCGAC	ALBAROSSA_library
human_lncrna_fused_10493	human_lncrna_fused_10493_1	lncRNA_gRNA	AATTCCCAAAGATTTGAGGCAGCTGTATTG	AGTAAGTAAGTTGGTCAGGCACAAGGGCGA	AATTCCCAAAGATTTGAGGCAGCTGTATTGCAAGTATACCCCTACCAACTGGTCGGGGTTTGAAACAGTAAGTAAGTTGGTCAGGCACAAGGGCGA	GTGTAACCCGTAGGGCACCTCGTCTCCAAACAATTCCCAAAGATTTGAGGCAGCTGTATTGCAAGTATACCCCTACCAACTGGTCGGGGTTTGAAACAGTAAGTAAGTTGGTCAGGCACAAGGGCGATTTTTGAGACGGTCGAAGGACTGCTCTCGAC	ALBAROSSA_library
human_lncrna_fused_10493	human_lncrna_fused_10493_2	lncRNA_gRNA	CATAAAGAGCAAGATGATGCCCAGGCAGAT	CAGAAAAGTTAAATAACTCGCCCTTGGGCA	CATAAAGAGCAAGATGATGCCCAGGCAGATCAAGTATACCCCTACCAACTGGTCGGGGTTTGAAACCAGAAAAGTTAAATAACTCGCCCTTGGGCA	GTGTAACCCGTAGGGCACCTCGTCTCCAAACCATAAAGAGCAAGATGATGCCCAGGCAGATCAAGTATACCCCTACCAACTGGTCGGGGTTTGAAACCAGAAAAGTTAAATAACTCGCCCTTGGGCATTTTTGAGACGGTCGAAGGACTGCTCTCGAC	ALBAROSSA_library
human_lncrna_fused_10493	human_lncrna_fused_10493_3	lncRNA_gRNA	ATAAAGAGTTTTATGCCTGCCATAATGAGA	GCCTCTTAGCAGCTGTACGCCCAAAAAGAT	ATAAAGAGTTTTATGCCTGCCATAATGAGACAAGTATACCCCTACCAACTGGTCGGGGTTTGAAACGCCTCTTAGCAGCTGTACGCCCAAAAAGAT	GTGTAACCCGTAGGGCACCTCGTCTCCAAACATAAAGAGTTTTATGCCTGCCATAATGAGACAAGTATACCCCTACCAACTGGTCGGGGTTTGAAACGCCTCTTAGCAGCTGTACGCCCAAAAAGATTTTTTGAGACGGTCGAAGGACTGCTCTCGAC	ALBAROSSA_library
human_lncrna_fused_10493	human_lncrna_fused_10493_4	lncRNA_gRNA	CGAGACACTAAGAGACCGCAGGAGAGGTGG	AAGGACTTTAAGCAGGCCCTACACAGTGGC	CGAGACACTAAGAGACCGCAGGAGAGGTGGCAAGTATACCCCTACCAACTGGTCGGGGTTTGAAACAAGGACTTTAAGCAGGCCCTACACAGTGGC	GTGTAACCCGTAGGGCACCTCGTCTCCAAACCGAGACACTAAGAGACCGCAGGAGAGGTGGCAAGTATACCCCTACCAACTGGTCGGGGTTTGAAACAAGGACTTTAAGCAGGCCCTACACAGTGGCTTTTTGAGACGGTCGAAGGACTGCTCTCGAC	ALBAROSSA_library
human_lncrna_fused_10502	human_lncrna_fused_10502_1	lncRNA_gRNA	ACCCATCATACAGAGGTAGACCTTCTCTGA	CCTTCTCTTTTACAGCATGCCCAGGGATTG	ACCCATCATACAGAGGTAGACCTTCTCTGACAAGTATACCCCTACCAACTGGTCGGGGTTTGAAACCCTTCTCTTTTACAGCATGCCCAGGGATTG	GTGTAACCCGTAGGGCACCTCGTCTCCAAACACCCATCATACAGAGGTAGACCTTCTCTGACAAGTATACCCCTACCAACTGGTCGGGGTTTGAAACCCTTCTCTTTTACAGCATGCCCAGGGATTGTTTTTGAGACGGTCGAAGGACTGCTCTCGAC	ALBAROSSA_library
human_lncrna_fused_10502	human_lncrna_fused_10502_2	lncRNA_gRNA	ATTCAATAAATGTTAGTGACTGCTGGTGAT	TCATTCTTGATTTAGATCCCTACAGCTGCC	ATTCAATAAATGTTAGTGACTGCTGGTGATCAAGTATACCCCTACCAACTGGTCGGGGTTTGAAACTCATTCTTGATTTAGATCCCTACAGCTGCC	GTGTAACCCGTAGGGCACCTCGTCTCCAAACATTCAATAAATGTTAGTGACTGCTGGTGATCAAGTATACCCCTACCAACTGGTCGGGGTTTGAAACTCATTCTTGATTTAGATCCCTACAGCTGCCTTTTTGAGACGGTCGAAGGACTGCTCTCGAC	ALBAROSSA_library
human_lncrna_fused_10502	human_lncrna_fused_10502_3	lncRNA_gRNA	CTAAAGTTAGTAATCCCAGCAATTTGACTT	GATCCTCTGACCTTCCTCACCACATCTATT	CTAAAGTTAGTAATCCCAGCAATTTGACTTCAAGTATACCCCTACCAACTGGTCGGGGTTTGAAACGATCCTCTGACCTTCCTCACCACATCTATT	GTGTAACCCGTAGGGCACCTCGTCTCCAAACCTAAAGTTAGTAATCCCAGCAATTTGACTTCAAGTATACCCCTACCAACTGGTCGGGGTTTGAAACGATCCTCTGACCTTCCTCACCACATCTATTTTTTTGAGACGGTCGAAGGACTGCTCTCGAC	ALBAROSSA_library
human_lncrna_fused_10506	human_lncrna_fused_10506_1	lncRNA_gRNA	GTCAATGAATAGAAGCCAAGCAGTTATTGA	TTTGATAAGAATCTCAGCCCACAAATCCAC	GTCAATGAATAGAAGCCAAGCAGTTATTGACAAGTATACCCCTACCAACTGGTCGGGGTTTGAAACTTTGATAAGAATCTCAGCCCACAAATCCAC	GTGTAACCCGTAGGGCACCTCGTCTCCAAACGTCAATGAATAGAAGCCAAGCAGTTATTGACAAGTATACCCCTACCAACTGGTCGGGGTTTGAAACTTTGATAAGAATCTCAGCCCACAAATCCACTTTTTGAGACGGTCGAAGGACTGCTCTCGAC	ALBAROSSA_library
human_lncrna_fused_10506	human_lncrna_fused_10506_2	lncRNA_gRNA	ACACAAGAAAATGAGGCCCCAAGAGGTTAT	AGCTGAAATATAGAGGCGTCCATGACAACT	ACACAAGAAAATGAGGCCCCAAGAGGTTATCAAGTATACCCCTACCAACTGGTCGGGGTTTGAAACAGCTGAAATATAGAGGCGTCCATGACAACT	GTGTAACCCGTAGGGCACCTCGTCTCCAAACACACAAGAAAATGAGGCCCCAAGAGGTTATCAAGTATACCCCTACCAACTGGTCGGGGTTTGAAACAGCTGAAATATAGAGGCGTCCATGACAACTTTTTTGAGACGGTCGAAGGACTGCTCTCGAC	ALBAROSSA_library
human_lncrna_fused_10506	human_lncrna_fused_10506_3	lncRNA_gRNA	GAGAAAATAGAATTCAGCAGCATATGTAAT	CAACATGATGAAACAGCCTCGGCCAAAAAT	GAGAAAATAGAATTCAGCAGCATATGTAATCAAGTATACCCCTACCAACTGGTCGGGGTTTGAAACCAACATGATGAAACAGCCTCGGCCAAAAAT	GTGTAACCCGTAGGGCACCTCGTCTCCAAACGAGAAAATAGAATTCAGCAGCATATGTAATCAAGTATACCCCTACCAACTGGTCGGGGTTTGAAACCAACATGATGAAACAGCCTCGGCCAAAAATTTTTTGAGACGGTCGAAGGACTGCTCTCGAC	ALBAROSSA_library
human_lncrna_fused_10506	human_lncrna_fused_10506_4	lncRNA_gRNA	TCCAATTAGAAAATAGGCCAAAGACATGAA	AAGTAAAATTCAAGGGGCCCAAACTGCGAC	TCCAATTAGAAAATAGGCCAAAGACATGAACAAGTATACCCCTACCAACTGGTCGGGGTTTGAAACAAGTAAAATTCAAGGGGCCCAAACTGCGAC	GTGTAACCCGTAGGGCACCTCGTCTCCAAACTCCAATTAGAAAATAGGCCAAAGACATGAACAAGTATACCCCTACCAACTGGTCGGGGTTTGAAACAAGTAAAATTCAAGGGGCCCAAACTGCGACTTTTTGAGACGGTCGAAGGACTGCTCTCGAC	ALBAROSSA_library
human_lncrna_fused_10506	human_lncrna_fused_10506_5	lncRNA_gRNA	TATGCAGAAACACAGCCATCCAGGAGTCTG	ACGCACAGAGTATTGCCAGCCAGGGAAACT	TATGCAGAAACACAGCCATCCAGGAGTCTGCAAGTATACCCCTACCAACTGGTCGGGGTTTGAAACACGCACAGAGTATTGCCAGCCAGGGAAACT	GTGTAACCCGTAGGGCACCTCGTCTCCAAACTATGCAGAAACACAGCCATCCAGGAGTCTGCAAGTATACCCCTACCAACTGGTCGGGGTTTGAAACACGCACAGAGTATTGCCAGCCAGGGAAACTTTTTTGAGACGGTCGAAGGACTGCTCTCGAC	ALBAROSSA_library
human_lncrna_fused_10508	human_lncrna_fused_10508_1	lncRNA_gRNA	ATGAAAACAAAAGAGCACCCCATTAAGTGA	GGTAACATCAAGGAGGACGCCATGAGAGCG	ATGAAAACAAAAGAGCACCCCATTAAGTGACAAGTATACCCCTACCAACTGGTCGGGGTTTGAAACGGTAACATCAAGGAGGACGCCATGAGAGCG	GTGTAACCCGTAGGGCACCTCGTCTCCAAACATGAAAACAAAAGAGCACCCCATTAAGTGACAAGTATACCCCTACCAACTGGTCGGGGTTTGAAACGGTAACATCAAGGAGGACGCCATGAGAGCGTTTTTGAGACGGTCGAAGGACTGCTCTCGAC	ALBAROSSA_library
human_lncrna_fused_10508	human_lncrna_fused_10508_2	lncRNA_gRNA	ATTCAAATTCACTAGCAGGCCATAAATACA	TTAGACCTGAAAACACACTCCAAAATATAC	ATTCAAATTCACTAGCAGGCCATAAATACACAAGTATACCCCTACCAACTGGTCGGGGTTTGAAACTTAGACCTGAAAACACACTCCAAAATATAC	GTGTAACCCGTAGGGCACCTCGTCTCCAAACATTCAAATTCACTAGCAGGCCATAAATACACAAGTATACCCCTACCAACTGGTCGGGGTTTGAAACTTAGACCTGAAAACACACTCCAAAATATACTTTTTGAGACGGTCGAAGGACTGCTCTCGAC	ALBAROSSA_library
human_lncrna_fused_10508	human_lncrna_fused_10508_3	lncRNA_gRNA	AATTTCAGTCGATAAAGCAGCAGATAGTAA	ACAGGGATAGAAATGCACTCCACTTTAATG	AATTTCAGTCGATAAAGCAGCAGATAGTAACAAGTATACCCCTACCAACTGGTCGGGGTTTGAAACACAGGGATAGAAATGCACTCCACTTTAATG	GTGTAACCCGTAGGGCACCTCGTCTCCAAACAATTTCAGTCGATAAAGCAGCAGATAGTAACAAGTATACCCCTACCAACTGGTCGGGGTTTGAAACACAGGGATAGAAATGCACTCCACTTTAATGTTTTTGAGACGGTCGAAGGACTGCTCTCGAC	ALBAROSSA_library
human_lncrna_fused_10508	human_lncrna_fused_10508_4	lncRNA_gRNA	GAAAGCTATGAACGATCCCGCCTTTGAGCG	GCATTTATTTCATTCCTGCTCATGCCTTTC	GAAAGCTATGAACGATCCCGCCTTTGAGCGCAAGTATACCCCTACCAACTGGTCGGGGTTTGAAACGCATTTATTTCATTCCTGCTCATGCCTTTC	GTGTAACCCGTAGGGCACCTCGTCTCCAAACGAAAGCTATGAACGATCCCGCCTTTGAGCGCAAGTATACCCCTACCAACTGGTCGGGGTTTGAAACGCATTTATTTCATTCCTGCTCATGCCTTTCTTTTTGAGACGGTCGAAGGACTGCTCTCGAC	ALBAROSSA_library
human_lncrna_fused_10509	human_lncrna_fused_10509_1	lncRNA_gRNA	TATAACATAGCATATGCAATCCCTTTACTG	AGATCATCAGCAACTACACGGAGGTCTACT	TATAACATAGCATATGCAATCCCTTTACTGCAAGTATACCCCTACCAACTGGTCGGGGTTTGAAACAGATCATCAGCAACTACACGGAGGTCTACT	GTGTAACCCGTAGGGCACCTCGTCTCCAAACTATAACATAGCATATGCAATCCCTTTACTGCAAGTATACCCCTACCAACTGGTCGGGGTTTGAAACAGATCATCAGCAACTACACGGAGGTCTACTTTTTTGAGACGGTCGAAGGACTGCTCTCGAC	ALBAROSSA_library
human_lncrna_fused_10509	human_lncrna_fused_10509_2	lncRNA_gRNA	AAAAAGTAACTATTGAAGGCTAGTAAATAA	AGTGTAGAAACATGAGGAGCTATGCAATCA	AAAAAGTAACTATTGAAGGCTAGTAAATAACAAGTATACCCCTACCAACTGGTCGGGGTTTGAAACAGTGTAGAAACATGAGGAGCTATGCAATCA	GTGTAACCCGTAGGGCACCTCGTCTCCAAACAAAAAGTAACTATTGAAGGCTAGTAAATAACAAGTATACCCCTACCAACTGGTCGGGGTTTGAAACAGTGTAGAAACATGAGGAGCTATGCAATCATTTTTGAGACGGTCGAAGGACTGCTCTCGAC	ALBAROSSA_library
human_lncrna_fused_10509	human_lncrna_fused_10509_3	lncRNA_gRNA	CGCAGTATCTAGGAGAGCAGCCTGTCCATC	GCAAATGCCAGCAACAGCCCCTTGCTGCTT	CGCAGTATCTAGGAGAGCAGCCTGTCCATCCAAGTATACCCCTACCAACTGGTCGGGGTTTGAAACGCAAATGCCAGCAACAGCCCCTTGCTGCTT	GTGTAACCCGTAGGGCACCTCGTCTCCAAACCGCAGTATCTAGGAGAGCAGCCTGTCCATCCAAGTATACCCCTACCAACTGGTCGGGGTTTGAAACGCAAATGCCAGCAACAGCCCCTTGCTGCTTTTTTTGAGACGGTCGAAGGACTGCTCTCGAC	ALBAROSSA_library
human_lncrna_fused_10527	human_lncrna_fused_10527_1	lncRNA_gRNA	AAAACAAGAAGCTCTGCAAGCCGTGATTAC	ACCAACCACAAAATGGCCCATCTTTATAGT	AAAACAAGAAGCTCTGCAAGCCGTGATTACCAAGTATACCCCTACCAACTGGTCGGGGTTTGAAACACCAACCACAAAATGGCCCATCTTTATAGT	GTGTAACCCGTAGGGCACCTCGTCTCCAAACAAAACAAGAAGCTCTGCAAGCCGTGATTACCAAGTATACCCCTACCAACTGGTCGGGGTTTGAAACACCAACCACAAAATGGCCCATCTTTATAGTTTTTTGAGACGGTCGAAGGACTGCTCTCGAC	ALBAROSSA_library
human_lncrna_fused_10527	human_lncrna_fused_10527_2	lncRNA_gRNA	ATCATCAGTAATATTAGGGCAAGGACTAAT	TAAACCCTTATGAAGGCAGCATATGTGCTC	ATCATCAGTAATATTAGGGCAAGGACTAATCAAGTATACCCCTACCAACTGGTCGGGGTTTGAAACTAAACCCTTATGAAGGCAGCATATGTGCTC	GTGTAACCCGTAGGGCACCTCGTCTCCAAACATCATCAGTAATATTAGGGCAAGGACTAATCAAGTATACCCCTACCAACTGGTCGGGGTTTGAAACTAAACCCTTATGAAGGCAGCATATGTGCTCTTTTTGAGACGGTCGAAGGACTGCTCTCGAC	ALBAROSSA_library
human_lncrna_fused_10527	human_lncrna_fused_10527_3	lncRNA_gRNA	TAATATAAAGCAGTGAGAGACTGACATTCT	TAAAAGATTCTGATTGTGGCAATATTGCTT	TAATATAAAGCAGTGAGAGACTGACATTCTCAAGTATACCCCTACCAACTGGTCGGGGTTTGAAACTAAAAGATTCTGATTGTGGCAATATTGCTT	GTGTAACCCGTAGGGCACCTCGTCTCCAAACTAATATAAAGCAGTGAGAGACTGACATTCTCAAGTATACCCCTACCAACTGGTCGGGGTTTGAAACTAAAAGATTCTGATTGTGGCAATATTGCTTTTTTTGAGACGGTCGAAGGACTGCTCTCGAC	ALBAROSSA_library
human_lncrna_fused_10530	human_lncrna_fused_10530_1	lncRNA_gRNA	GCATGCATAAGATATCAACCAGCATTCTTA	TATAGATGCAGAAAAGGCCTCTGACAAAAT	GCATGCATAAGATATCAACCAGCATTCTTACAAGTATACCCCTACCAACTGGTCGGGGTTTGAAACTATAGATGCAGAAAAGGCCTCTGACAAAAT	GTGTAACCCGTAGGGCACCTCGTCTCCAAACGCATGCATAAGATATCAACCAGCATTCTTACAAGTATACCCCTACCAACTGGTCGGGGTTTGAAACTATAGATGCAGAAAAGGCCTCTGACAAAATTTTTTGAGACGGTCGAAGGACTGCTCTCGAC	ALBAROSSA_library
human_lncrna_fused_10530	human_lncrna_fused_10530_2	lncRNA_gRNA	AAACAGAAGCTTTAAGAGCCAGTTCTTGCT	AAACAAGTATATTTTGGTCAGAGATGGGGA	AAACAGAAGCTTTAAGAGCCAGTTCTTGCTCAAGTATACCCCTACCAACTGGTCGGGGTTTGAAACAAACAAGTATATTTTGGTCAGAGATGGGGA	GTGTAACCCGTAGGGCACCTCGTCTCCAAACAAACAGAAGCTTTAAGAGCCAGTTCTTGCTCAAGTATACCCCTACCAACTGGTCGGGGTTTGAAACAAACAAGTATATTTTGGTCAGAGATGGGGATTTTTGAGACGGTCGAAGGACTGCTCTCGAC	ALBAROSSA_library
human_lncrna_fused_10530	human_lncrna_fused_10530_3	lncRNA_gRNA	ATTAGAAAAGCAAGGCTCACCAGCTTGCAC	TAATAAATATTTATAGGAGGCACTGCCAGC	ATTAGAAAAGCAAGGCTCACCAGCTTGCACCAAGTATACCCCTACCAACTGGTCGGGGTTTGAAACTAATAAATATTTATAGGAGGCACTGCCAGC	GTGTAACCCGTAGGGCACCTCGTCTCCAAACATTAGAAAAGCAAGGCTCACCAGCTTGCACCAAGTATACCCCTACCAACTGGTCGGGGTTTGAAACTAATAAATATTTATAGGAGGCACTGCCAGCTTTTTGAGACGGTCGAAGGACTGCTCTCGAC	ALBAROSSA_library
human_lncrna_fused_10530	human_lncrna_fused_10530_4	lncRNA_gRNA	AGCCACCATAAAACGGAGACACTGACATGT	ATATCATTTATTAGGCCACTGCACATATTC	AGCCACCATAAAACGGAGACACTGACATGTCAAGTATACCCCTACCAACTGGTCGGGGTTTGAAACATATCATTTATTAGGCCACTGCACATATTC	GTGTAACCCGTAGGGCACCTCGTCTCCAAACAGCCACCATAAAACGGAGACACTGACATGTCAAGTATACCCCTACCAACTGGTCGGGGTTTGAAACATATCATTTATTAGGCCACTGCACATATTCTTTTTGAGACGGTCGAAGGACTGCTCTCGAC	ALBAROSSA_library
human_lncrna_fused_10530	human_lncrna_fused_10530_5	lncRNA_gRNA	CAAAAAGTGCTTTTGCAGAGCCTATCACCC	CCTTAAAAGTACATTGACCCAGTACTATTT	CAAAAAGTGCTTTTGCAGAGCCTATCACCCCAAGTATACCCCTACCAACTGGTCGGGGTTTGAAACCCTTAAAAGTACATTGACCCAGTACTATTT	GTGTAACCCGTAGGGCACCTCGTCTCCAAACCAAAAAGTGCTTTTGCAGAGCCTATCACCCCAAGTATACCCCTACCAACTGGTCGGGGTTTGAAACCCTTAAAAGTACATTGACCCAGTACTATTTTTTTTGAGACGGTCGAAGGACTGCTCTCGAC	ALBAROSSA_library
human_lncrna_fused_10531	human_lncrna_fused_10531_1	lncRNA_gRNA	GTTAAACATTTAGATGATGCCTATTCTGCA	TGCTCATGTTGCATGCACACATGTGTGCCA	GTTAAACATTTAGATGATGCCTATTCTGCACAAGTATACCCCTACCAACTGGTCGGGGTTTGAAACTGCTCATGTTGCATGCACACATGTGTGCCA	GTGTAACCCGTAGGGCACCTCGTCTCCAAACGTTAAACATTTAGATGATGCCTATTCTGCACAAGTATACCCCTACCAACTGGTCGGGGTTTGAAACTGCTCATGTTGCATGCACACATGTGTGCCATTTTTGAGACGGTCGAAGGACTGCTCTCGAC	ALBAROSSA_library
human_lncrna_fused_10531	human_lncrna_fused_10531_2	lncRNA_gRNA	TTGTCATCATCATTGTCACTCTCCTAATTA	TCTTCTGTAAATGGAAGGAGCAATTATCCA	TTGTCATCATCATTGTCACTCTCCTAATTACAAGTATACCCCTACCAACTGGTCGGGGTTTGAAACTCTTCTGTAAATGGAAGGAGCAATTATCCA	GTGTAACCCGTAGGGCACCTCGTCTCCAAACTTGTCATCATCATTGTCACTCTCCTAATTACAAGTATACCCCTACCAACTGGTCGGGGTTTGAAACTCTTCTGTAAATGGAAGGAGCAATTATCCATTTTTGAGACGGTCGAAGGACTGCTCTCGAC	ALBAROSSA_library
human_lncrna_fused_10533	human_lncrna_fused_10533_1	lncRNA_gRNA	TTTTCACATTTTAAGCACAGCCAAATTGCT	CAGAATTAGGTTAGCTGTACCCATTTCTTA	TTTTCACATTTTAAGCACAGCCAAATTGCTCAAGTATACCCCTACCAACTGGTCGGGGTTTGAAACCAGAATTAGGTTAGCTGTACCCATTTCTTA	GTGTAACCCGTAGGGCACCTCGTCTCCAAACTTTTCACATTTTAAGCACAGCCAAATTGCTCAAGTATACCCCTACCAACTGGTCGGGGTTTGAAACCAGAATTAGGTTAGCTGTACCCATTTCTTATTTTTGAGACGGTCGAAGGACTGCTCTCGAC	ALBAROSSA_library
human_lncrna_fused_10533	human_lncrna_fused_10533_2	lncRNA_gRNA	AGCAGTATATGAATGAGTGCCTGGATTTTT	TAATTTATAACATACCATGCATGTTCTGAA	AGCAGTATATGAATGAGTGCCTGGATTTTTCAAGTATACCCCTACCAACTGGTCGGGGTTTGAAACTAATTTATAACATACCATGCATGTTCTGAA	GTGTAACCCGTAGGGCACCTCGTCTCCAAACAGCAGTATATGAATGAGTGCCTGGATTTTTCAAGTATACCCCTACCAACTGGTCGGGGTTTGAAACTAATTTATAACATACCATGCATGTTCTGAATTTTTGAGACGGTCGAAGGACTGCTCTCGAC	ALBAROSSA_library
human_lncrna_fused_10533	human_lncrna_fused_10533_3	lncRNA_gRNA	TCACAGAATTGAAGGGAGCTAGAGCCTTGC	AGTATCATAATAAAGCAAGTCACACGATGT	TCACAGAATTGAAGGGAGCTAGAGCCTTGCCAAGTATACCCCTACCAACTGGTCGGGGTTTGAAACAGTATCATAATAAAGCAAGTCACACGATGT	GTGTAACCCGTAGGGCACCTCGTCTCCAAACTCACAGAATTGAAGGGAGCTAGAGCCTTGCCAAGTATACCCCTACCAACTGGTCGGGGTTTGAAACAGTATCATAATAAAGCAAGTCACACGATGTTTTTTGAGACGGTCGAAGGACTGCTCTCGAC	ALBAROSSA_library
human_lncrna_fused_10534	human_lncrna_fused_10534_1	lncRNA_gRNA	CCAAAATGTAACATAGAGACGCAAGGTGAG	CAAACCCAAGAAGAACATGCCTCTCTCAGT	CCAAAATGTAACATAGAGACGCAAGGTGAGCAAGTATACCCCTACCAACTGGTCGGGGTTTGAAACCAAACCCAAGAAGAACATGCCTCTCTCAGT	GTGTAACCCGTAGGGCACCTCGTCTCCAAACCCAAAATGTAACATAGAGACGCAAGGTGAGCAAGTATACCCCTACCAACTGGTCGGGGTTTGAAACCAAACCCAAGAAGAACATGCCTCTCTCAGTTTTTTGAGACGGTCGAAGGACTGCTCTCGAC	ALBAROSSA_library
human_lncrna_fused_10534	human_lncrna_fused_10534_2	lncRNA_gRNA	ACACCTATCAGATTAACGGCAGATTGCTCA	GACCTAAGATCATGGGAACCCACCTCTTGC	ACACCTATCAGATTAACGGCAGATTGCTCACAAGTATACCCCTACCAACTGGTCGGGGTTTGAAACGACCTAAGATCATGGGAACCCACCTCTTGC	GTGTAACCCGTAGGGCACCTCGTCTCCAAACACACCTATCAGATTAACGGCAGATTGCTCACAAGTATACCCCTACCAACTGGTCGGGGTTTGAAACGACCTAAGATCATGGGAACCCACCTCTTGCTTTTTGAGACGGTCGAAGGACTGCTCTCGAC	ALBAROSSA_library
human_lncrna_fused_10534	human_lncrna_fused_10534_3	lncRNA_gRNA	TAATTTCCATAATTACCACACACTGTGAGA	GACAACCCCAATATCACCCCAGAGCTGGGT	TAATTTCCATAATTACCACACACTGTGAGACAAGTATACCCCTACCAACTGGTCGGGGTTTGAAACGACAACCCCAATATCACCCCAGAGCTGGGT	GTGTAACCCGTAGGGCACCTCGTCTCCAAACTAATTTCCATAATTACCACACACTGTGAGACAAGTATACCCCTACCAACTGGTCGGGGTTTGAAACGACAACCCCAATATCACCCCAGAGCTGGGTTTTTTGAGACGGTCGAAGGACTGCTCTCGAC	ALBAROSSA_library
human_lncrna_fused_10534	human_lncrna_fused_10534_4	lncRNA_gRNA	TCACTAGCAAAAGATCCACACCAAGAAGCA	AAAGTTTGAAAAATGTGTAGCCTGATAATG	TCACTAGCAAAAGATCCACACCAAGAAGCACAAGTATACCCCTACCAACTGGTCGGGGTTTGAAACAAAGTTTGAAAAATGTGTAGCCTGATAATG	GTGTAACCCGTAGGGCACCTCGTCTCCAAACTCACTAGCAAAAGATCCACACCAAGAAGCACAAGTATACCCCTACCAACTGGTCGGGGTTTGAAACAAAGTTTGAAAAATGTGTAGCCTGATAATGTTTTTGAGACGGTCGAAGGACTGCTCTCGAC	ALBAROSSA_library
human_lncrna_fused_10534	human_lncrna_fused_10534_5	lncRNA_gRNA	AGAAACAATCAAAATGGATCCCATTCTTAT	CAAAAATTGAGATTTAGGAACCTCTGCCTA	AGAAACAATCAAAATGGATCCCATTCTTATCAAGTATACCCCTACCAACTGGTCGGGGTTTGAAACCAAAAATTGAGATTTAGGAACCTCTGCCTA	GTGTAACCCGTAGGGCACCTCGTCTCCAAACAGAAACAATCAAAATGGATCCCATTCTTATCAAGTATACCCCTACCAACTGGTCGGGGTTTGAAACCAAAAATTGAGATTTAGGAACCTCTGCCTATTTTTGAGACGGTCGAAGGACTGCTCTCGAC	ALBAROSSA_library
human_lncrna_fused_10535	human_lncrna_fused_10535_1	lncRNA_gRNA	GTTAACAGGTACATGGGTAACCAAAGTATA	ACCTCGTTGATGACAGAACGGCCCTTTTTC	GTTAACAGGTACATGGGTAACCAAAGTATACAAGTATACCCCTACCAACTGGTCGGGGTTTGAAACACCTCGTTGATGACAGAACGGCCCTTTTTC	GTGTAACCCGTAGGGCACCTCGTCTCCAAACGTTAACAGGTACATGGGTAACCAAAGTATACAAGTATACCCCTACCAACTGGTCGGGGTTTGAAACACCTCGTTGATGACAGAACGGCCCTTTTTCTTTTTGAGACGGTCGAAGGACTGCTCTCGAC	ALBAROSSA_library
human_lncrna_fused_10535	human_lncrna_fused_10535_2	lncRNA_gRNA	TGGACAACCAAACACGGATTCGGTTTGGGA	GACTCTTCTTGAAGCCCACTCCATGGATGG	TGGACAACCAAACACGGATTCGGTTTGGGACAAGTATACCCCTACCAACTGGTCGGGGTTTGAAACGACTCTTCTTGAAGCCCACTCCATGGATGG	GTGTAACCCGTAGGGCACCTCGTCTCCAAACTGGACAACCAAACACGGATTCGGTTTGGGACAAGTATACCCCTACCAACTGGTCGGGGTTTGAAACGACTCTTCTTGAAGCCCACTCCATGGATGGTTTTTGAGACGGTCGAAGGACTGCTCTCGAC	ALBAROSSA_library
human_lncrna_fused_10536	human_lncrna_fused_10536_1	lncRNA_gRNA	AGAAAGCAGTTTGAGACAACAGCAGTTAAC	TTTAGAGATCAAAGGGGCCAATGAGCAGGG	AGAAAGCAGTTTGAGACAACAGCAGTTAACCAAGTATACCCCTACCAACTGGTCGGGGTTTGAAACTTTAGAGATCAAAGGGGCCAATGAGCAGGG	GTGTAACCCGTAGGGCACCTCGTCTCCAAACAGAAAGCAGTTTGAGACAACAGCAGTTAACCAAGTATACCCCTACCAACTGGTCGGGGTTTGAAACTTTAGAGATCAAAGGGGCCAATGAGCAGGGTTTTTGAGACGGTCGAAGGACTGCTCTCGAC	ALBAROSSA_library
human_lncrna_fused_10536	human_lncrna_fused_10536_2	lncRNA_gRNA	TTCAGAATGTAACACCCTTGCGAAGCGACG	TCCAGATAACTTTCAAGCACTGCTGGAGTG	TTCAGAATGTAACACCCTTGCGAAGCGACGCAAGTATACCCCTACCAACTGGTCGGGGTTTGAAACTCCAGATAACTTTCAAGCACTGCTGGAGTG	GTGTAACCCGTAGGGCACCTCGTCTCCAAACTTCAGAATGTAACACCCTTGCGAAGCGACGCAAGTATACCCCTACCAACTGGTCGGGGTTTGAAACTCCAGATAACTTTCAAGCACTGCTGGAGTGTTTTTGAGACGGTCGAAGGACTGCTCTCGAC	ALBAROSSA_library
human_lncrna_fused_10537	human_lncrna_fused_10537_1	lncRNA_gRNA	CAATAGTTAACTAAGGCAGCCATAGCTGGT	GGATATAATAAGAAAGCACAGTAACTTATT	CAATAGTTAACTAAGGCAGCCATAGCTGGTCAAGTATACCCCTACCAACTGGTCGGGGTTTGAAACGGATATAATAAGAAAGCACAGTAACTTATT	GTGTAACCCGTAGGGCACCTCGTCTCCAAACCAATAGTTAACTAAGGCAGCCATAGCTGGTCAAGTATACCCCTACCAACTGGTCGGGGTTTGAAACGGATATAATAAGAAAGCACAGTAACTTATTTTTTTGAGACGGTCGAAGGACTGCTCTCGAC	ALBAROSSA_library
human_lncrna_fused_10537	human_lncrna_fused_10537_2	lncRNA_gRNA	ACCAGATAAAATACAGGACACCAGATTAAA	GTATCAGCATAAAAGCTCCAGGAGGACAGG	ACCAGATAAAATACAGGACACCAGATTAAACAAGTATACCCCTACCAACTGGTCGGGGTTTGAAACGTATCAGCATAAAAGCTCCAGGAGGACAGG	GTGTAACCCGTAGGGCACCTCGTCTCCAAACACCAGATAAAATACAGGACACCAGATTAAACAAGTATACCCCTACCAACTGGTCGGGGTTTGAAACGTATCAGCATAAAAGCTCCAGGAGGACAGGTTTTTGAGACGGTCGAAGGACTGCTCTCGAC	ALBAROSSA_library
human_lncrna_fused_10537	human_lncrna_fused_10537_3	lncRNA_gRNA	ATCATAGTAGAAAAGAGACCAGAGAGAGGG	TTAGTAGCACATTTTCAGCAGAGGAGAGAA	ATCATAGTAGAAAAGAGACCAGAGAGAGGGCAAGTATACCCCTACCAACTGGTCGGGGTTTGAAACTTAGTAGCACATTTTCAGCAGAGGAGAGAA	GTGTAACCCGTAGGGCACCTCGTCTCCAAACATCATAGTAGAAAAGAGACCAGAGAGAGGGCAAGTATACCCCTACCAACTGGTCGGGGTTTGAAACTTAGTAGCACATTTTCAGCAGAGGAGAGAATTTTTGAGACGGTCGAAGGACTGCTCTCGAC	ALBAROSSA_library
human_lncrna_fused_10537	human_lncrna_fused_10537_4	lncRNA_gRNA	AGATAATGATGAGACCAAGCCGATTTATCT	ATAATGAAGTATGTGAAGTGCCGGGACTGA	AGATAATGATGAGACCAAGCCGATTTATCTCAAGTATACCCCTACCAACTGGTCGGGGTTTGAAACATAATGAAGTATGTGAAGTGCCGGGACTGA	GTGTAACCCGTAGGGCACCTCGTCTCCAAACAGATAATGATGAGACCAAGCCGATTTATCTCAAGTATACCCCTACCAACTGGTCGGGGTTTGAAACATAATGAAGTATGTGAAGTGCCGGGACTGATTTTTGAGACGGTCGAAGGACTGCTCTCGAC	ALBAROSSA_library
human_lncrna_fused_10537	human_lncrna_fused_10537_5	lncRNA_gRNA	CACACATATGTAGATGACCAGGCATTTCAA	TTTACTGTCATGTAGCGAGCACATAGAACA	CACACATATGTAGATGACCAGGCATTTCAACAAGTATACCCCTACCAACTGGTCGGGGTTTGAAACTTTACTGTCATGTAGCGAGCACATAGAACA	GTGTAACCCGTAGGGCACCTCGTCTCCAAACCACACATATGTAGATGACCAGGCATTTCAACAAGTATACCCCTACCAACTGGTCGGGGTTTGAAACTTTACTGTCATGTAGCGAGCACATAGAACATTTTTGAGACGGTCGAAGGACTGCTCTCGAC	ALBAROSSA_library
human_lncrna_fused_10538	human_lncrna_fused_10538_1	lncRNA_gRNA	AATTAGAAAACATGAGACCACAGAAAGAAA	ACCAAAATTATATTTCCAGCCTCTACCTCT	AATTAGAAAACATGAGACCACAGAAAGAAACAAGTATACCCCTACCAACTGGTCGGGGTTTGAAACACCAAAATTATATTTCCAGCCTCTACCTCT	GTGTAACCCGTAGGGCACCTCGTCTCCAAACAATTAGAAAACATGAGACCACAGAAAGAAACAAGTATACCCCTACCAACTGGTCGGGGTTTGAAACACCAAAATTATATTTCCAGCCTCTACCTCTTTTTTGAGACGGTCGAAGGACTGCTCTCGAC	ALBAROSSA_library
human_lncrna_fused_10538	human_lncrna_fused_10538_2	lncRNA_gRNA	CACTTACAAGAGTTGGACAACTCATATTTC	ATTTACAGGAACCATCTGCAGAGTCTGCAG	CACTTACAAGAGTTGGACAACTCATATTTCCAAGTATACCCCTACCAACTGGTCGGGGTTTGAAACATTTACAGGAACCATCTGCAGAGTCTGCAG	GTGTAACCCGTAGGGCACCTCGTCTCCAAACCACTTACAAGAGTTGGACAACTCATATTTCCAAGTATACCCCTACCAACTGGTCGGGGTTTGAAACATTTACAGGAACCATCTGCAGAGTCTGCAGTTTTTGAGACGGTCGAAGGACTGCTCTCGAC	ALBAROSSA_library
human_lncrna_fused_10538	human_lncrna_fused_10538_3	lncRNA_gRNA	AAAACCAAAATCACAGTCCAGAGAACACCA	GAATCACCTTAAAAGACATCAGCATAATAT	AAAACCAAAATCACAGTCCAGAGAACACCACAAGTATACCCCTACCAACTGGTCGGGGTTTGAAACGAATCACCTTAAAAGACATCAGCATAATAT	GTGTAACCCGTAGGGCACCTCGTCTCCAAACAAAACCAAAATCACAGTCCAGAGAACACCACAAGTATACCCCTACCAACTGGTCGGGGTTTGAAACGAATCACCTTAAAAGACATCAGCATAATATTTTTTGAGACGGTCGAAGGACTGCTCTCGAC	ALBAROSSA_library
human_lncrna_fused_10538	human_lncrna_fused_10538_4	lncRNA_gRNA	CATGTTGTAAAAGTACAGACACTCATGGAA	TCTGATTGTCAAGAGGCACCAAAATAAAAT	CATGTTGTAAAAGTACAGACACTCATGGAACAAGTATACCCCTACCAACTGGTCGGGGTTTGAAACTCTGATTGTCAAGAGGCACCAAAATAAAAT	GTGTAACCCGTAGGGCACCTCGTCTCCAAACCATGTTGTAAAAGTACAGACACTCATGGAACAAGTATACCCCTACCAACTGGTCGGGGTTTGAAACTCTGATTGTCAAGAGGCACCAAAATAAAATTTTTTGAGACGGTCGAAGGACTGCTCTCGAC	ALBAROSSA_library
human_lncrna_fused_10541	human_lncrna_fused_10541_1	lncRNA_gRNA	CACACATAAGATACGAGAAGCACTGCTCTA	ATCACCAATGTTCTCCTCTCCCAGGGAGGC	CACACATAAGATACGAGAAGCACTGCTCTACAAGTATACCCCTACCAACTGGTCGGGGTTTGAAACATCACCAATGTTCTCCTCTCCCAGGGAGGC	GTGTAACCCGTAGGGCACCTCGTCTCCAAACCACACATAAGATACGAGAAGCACTGCTCTACAAGTATACCCCTACCAACTGGTCGGGGTTTGAAACATCACCAATGTTCTCCTCTCCCAGGGAGGCTTTTTGAGACGGTCGAAGGACTGCTCTCGAC	ALBAROSSA_library
human_lncrna_fused_10541	human_lncrna_fused_10541_2	lncRNA_gRNA	AGAAGCAAAGTTCATGCTAGCCTAGTAGCC	AACAGTGAAGGTAATGTCCACAGGACATGT	AGAAGCAAAGTTCATGCTAGCCTAGTAGCCCAAGTATACCCCTACCAACTGGTCGGGGTTTGAAACAACAGTGAAGGTAATGTCCACAGGACATGT	GTGTAACCCGTAGGGCACCTCGTCTCCAAACAGAAGCAAAGTTCATGCTAGCCTAGTAGCCCAAGTATACCCCTACCAACTGGTCGGGGTTTGAAACAACAGTGAAGGTAATGTCCACAGGACATGTTTTTTGAGACGGTCGAAGGACTGCTCTCGAC	ALBAROSSA_library
human_lncrna_fused_10541	human_lncrna_fused_10541_3	lncRNA_gRNA	ATAGGACAATAGCTTGAGCCCAGGAGTTGG	AGAAGGAAAAAGAAGAAGGCAGTTTGGGTA	ATAGGACAATAGCTTGAGCCCAGGAGTTGGCAAGTATACCCCTACCAACTGGTCGGGGTTTGAAACAGAAGGAAAAAGAAGAAGGCAGTTTGGGTA	GTGTAACCCGTAGGGCACCTCGTCTCCAAACATAGGACAATAGCTTGAGCCCAGGAGTTGGCAAGTATACCCCTACCAACTGGTCGGGGTTTGAAACAGAAGGAAAAAGAAGAAGGCAGTTTGGGTATTTTTGAGACGGTCGAAGGACTGCTCTCGAC	ALBAROSSA_library
human_lncrna_fused_10541	human_lncrna_fused_10541_4	lncRNA_gRNA	AACAGGATAAATATTGACACAGTGAGATTT	CTCTCCAGAAATCCAGGCACCAGGAATTAA	AACAGGATAAATATTGACACAGTGAGATTTCAAGTATACCCCTACCAACTGGTCGGGGTTTGAAACCTCTCCAGAAATCCAGGCACCAGGAATTAA	GTGTAACCCGTAGGGCACCTCGTCTCCAAACAACAGGATAAATATTGACACAGTGAGATTTCAAGTATACCCCTACCAACTGGTCGGGGTTTGAAACCTCTCCAGAAATCCAGGCACCAGGAATTAATTTTTGAGACGGTCGAAGGACTGCTCTCGAC	ALBAROSSA_library
human_lncrna_fused_10542	human_lncrna_fused_10542_1	lncRNA_gRNA	ACCAACAAATTCAAGAAGCAGAGTGAAAAA	TCTTACCAATATTTCCAAGCCAAAATTCAG	ACCAACAAATTCAAGAAGCAGAGTGAAAAACAAGTATACCCCTACCAACTGGTCGGGGTTTGAAACTCTTACCAATATTTCCAAGCCAAAATTCAG	GTGTAACCCGTAGGGCACCTCGTCTCCAAACACCAACAAATTCAAGAAGCAGAGTGAAAAACAAGTATACCCCTACCAACTGGTCGGGGTTTGAAACTCTTACCAATATTTCCAAGCCAAAATTCAGTTTTTGAGACGGTCGAAGGACTGCTCTCGAC	ALBAROSSA_library
human_lncrna_fused_10542	human_lncrna_fused_10542_2	lncRNA_gRNA	TTATAGTAGAATTGGCAACACCCTAACAGT	AACAATAGAATACAAAGGACAGAAGAAAGA	TTATAGTAGAATTGGCAACACCCTAACAGTCAAGTATACCCCTACCAACTGGTCGGGGTTTGAAACAACAATAGAATACAAAGGACAGAAGAAAGA	GTGTAACCCGTAGGGCACCTCGTCTCCAAACTTATAGTAGAATTGGCAACACCCTAACAGTCAAGTATACCCCTACCAACTGGTCGGGGTTTGAAACAACAATAGAATACAAAGGACAGAAGAAAGATTTTTGAGACGGTCGAAGGACTGCTCTCGAC	ALBAROSSA_library
human_lncrna_fused_10542	human_lncrna_fused_10542_3	lncRNA_gRNA	AAGTACATTCCAGAGCTGACACCCAGGCAA	CTTACATTGCAGTAGAAACACCCTGTCCCA	AAGTACATTCCAGAGCTGACACCCAGGCAACAAGTATACCCCTACCAACTGGTCGGGGTTTGAAACCTTACATTGCAGTAGAAACACCCTGTCCCA	GTGTAACCCGTAGGGCACCTCGTCTCCAAACAAGTACATTCCAGAGCTGACACCCAGGCAACAAGTATACCCCTACCAACTGGTCGGGGTTTGAAACCTTACATTGCAGTAGAAACACCCTGTCCCATTTTTGAGACGGTCGAAGGACTGCTCTCGAC	ALBAROSSA_library
human_lncrna_fused_10542	human_lncrna_fused_10542_4	lncRNA_gRNA	TACAAAGAAAAAGTGCCCCAGGAGAAGCTG	ATAAAATGCAGATTTAAGGCCTAATATATC	TACAAAGAAAAAGTGCCCCAGGAGAAGCTGCAAGTATACCCCTACCAACTGGTCGGGGTTTGAAACATAAAATGCAGATTTAAGGCCTAATATATC	GTGTAACCCGTAGGGCACCTCGTCTCCAAACTACAAAGAAAAAGTGCCCCAGGAGAAGCTGCAAGTATACCCCTACCAACTGGTCGGGGTTTGAAACATAAAATGCAGATTTAAGGCCTAATATATCTTTTTGAGACGGTCGAAGGACTGCTCTCGAC	ALBAROSSA_library
human_lncrna_fused_1054	human_lncrna_fused_1054_1	lncRNA_gRNA	AGGAAATATTTACTGAGCACCTAGTATATC	ATCCAAACTCTCCTGCTGGCCAGGGGTGTG	AGGAAATATTTACTGAGCACCTAGTATATCCAAGTATACCCCTACCAACTGGTCGGGGTTTGAAACATCCAAACTCTCCTGCTGGCCAGGGGTGTG	GTGTAACCCGTAGGGCACCTCGTCTCCAAACAGGAAATATTTACTGAGCACCTAGTATATCCAAGTATACCCCTACCAACTGGTCGGGGTTTGAAACATCCAAACTCTCCTGCTGGCCAGGGGTGTGTTTTTGAGACGGTCGAAGGACTGCTCTCGAC	ALBAROSSA_library
human_lncrna_fused_1054	human_lncrna_fused_1054_2	lncRNA_gRNA	GATTACAGACGTGAGTCACCCATCTTGCCC	ATAAGAAAAGATCAACACCTGTGGGTTTTT	GATTACAGACGTGAGTCACCCATCTTGCCCCAAGTATACCCCTACCAACTGGTCGGGGTTTGAAACATAAGAAAAGATCAACACCTGTGGGTTTTT	GTGTAACCCGTAGGGCACCTCGTCTCCAAACGATTACAGACGTGAGTCACCCATCTTGCCCCAAGTATACCCCTACCAACTGGTCGGGGTTTGAAACATAAGAAAAGATCAACACCTGTGGGTTTTTTTTTTGAGACGGTCGAAGGACTGCTCTCGAC	ALBAROSSA_library
human_lncrna_fused_1054	human_lncrna_fused_1054_3	lncRNA_gRNA	CACATATGGCTGAGAGCTCCAAGTCTGGGA	GATTTCTCCCACCTGCTACTCCAAATCCCT	CACATATGGCTGAGAGCTCCAAGTCTGGGACAAGTATACCCCTACCAACTGGTCGGGGTTTGAAACGATTTCTCCCACCTGCTACTCCAAATCCCT	GTGTAACCCGTAGGGCACCTCGTCTCCAAACCACATATGGCTGAGAGCTCCAAGTCTGGGACAAGTATACCCCTACCAACTGGTCGGGGTTTGAAACGATTTCTCCCACCTGCTACTCCAAATCCCTTTTTTGAGACGGTCGAAGGACTGCTCTCGAC	ALBAROSSA_library
human_lncrna_fused_10552	human_lncrna_fused_10552_1	lncRNA_gRNA	AGGAATATAGAAAGGGCAGACAGTTGAGGC	ACTAAAAAGTGGATGGATCACCTGAATGGT	AGGAATATAGAAAGGGCAGACAGTTGAGGCCAAGTATACCCCTACCAACTGGTCGGGGTTTGAAACACTAAAAAGTGGATGGATCACCTGAATGGT	GTGTAACCCGTAGGGCACCTCGTCTCCAAACAGGAATATAGAAAGGGCAGACAGTTGAGGCCAAGTATACCCCTACCAACTGGTCGGGGTTTGAAACACTAAAAAGTGGATGGATCACCTGAATGGTTTTTTGAGACGGTCGAAGGACTGCTCTCGAC	ALBAROSSA_library
human_lncrna_fused_10552	human_lncrna_fused_10552_2	lncRNA_gRNA	AGTTCTCATCATGAAGAGCCAAGAAAAATC	AATAAACATGGATGAGGAAAAGCTCCAATC	AGTTCTCATCATGAAGAGCCAAGAAAAATCCAAGTATACCCCTACCAACTGGTCGGGGTTTGAAACAATAAACATGGATGAGGAAAAGCTCCAATC	GTGTAACCCGTAGGGCACCTCGTCTCCAAACAGTTCTCATCATGAAGAGCCAAGAAAAATCCAAGTATACCCCTACCAACTGGTCGGGGTTTGAAACAATAAACATGGATGAGGAAAAGCTCCAATCTTTTTGAGACGGTCGAAGGACTGCTCTCGAC	ALBAROSSA_library
human_lncrna_fused_10552	human_lncrna_fused_10552_3	lncRNA_gRNA	CTCTTGTGAAAGTCACAGCCCACATGGAAA	CAAGAACATCCTTTTCCACCCATGTTGGAG	CTCTTGTGAAAGTCACAGCCCACATGGAAACAAGTATACCCCTACCAACTGGTCGGGGTTTGAAACCAAGAACATCCTTTTCCACCCATGTTGGAG	GTGTAACCCGTAGGGCACCTCGTCTCCAAACCTCTTGTGAAAGTCACAGCCCACATGGAAACAAGTATACCCCTACCAACTGGTCGGGGTTTGAAACCAAGAACATCCTTTTCCACCCATGTTGGAGTTTTTGAGACGGTCGAAGGACTGCTCTCGAC	ALBAROSSA_library
human_lncrna_fused_10552	human_lncrna_fused_10552_4	lncRNA_gRNA	ATGATTTAGTAAAATGTGTACGGATCTGGA	CCAAATTACCGAGTGGGGTCCAACAAGGTG	ATGATTTAGTAAAATGTGTACGGATCTGGACAAGTATACCCCTACCAACTGGTCGGGGTTTGAAACCCAAATTACCGAGTGGGGTCCAACAAGGTG	GTGTAACCCGTAGGGCACCTCGTCTCCAAACATGATTTAGTAAAATGTGTACGGATCTGGACAAGTATACCCCTACCAACTGGTCGGGGTTTGAAACCCAAATTACCGAGTGGGGTCCAACAAGGTGTTTTTGAGACGGTCGAAGGACTGCTCTCGAC	ALBAROSSA_library
human_lncrna_fused_10553	human_lncrna_fused_10553_1	lncRNA_gRNA	GTGACCAATACAAAGGATCCCACATGCAGA	CCAATGTTGCAAATGCTGAGCCAGTCATGG	GTGACCAATACAAAGGATCCCACATGCAGACAAGTATACCCCTACCAACTGGTCGGGGTTTGAAACCCAATGTTGCAAATGCTGAGCCAGTCATGG	GTGTAACCCGTAGGGCACCTCGTCTCCAAACGTGACCAATACAAAGGATCCCACATGCAGACAAGTATACCCCTACCAACTGGTCGGGGTTTGAAACCCAATGTTGCAAATGCTGAGCCAGTCATGGTTTTTGAGACGGTCGAAGGACTGCTCTCGAC	ALBAROSSA_library
human_lncrna_fused_10553	human_lncrna_fused_10553_2	lncRNA_gRNA	CAGTGAACAGAACAGAGCCCACAGGGGAAG	CATATGTAACTACAACAACAGCAAGACAAA	CAGTGAACAGAACAGAGCCCACAGGGGAAGCAAGTATACCCCTACCAACTGGTCGGGGTTTGAAACCATATGTAACTACAACAACAGCAAGACAAA	GTGTAACCCGTAGGGCACCTCGTCTCCAAACCAGTGAACAGAACAGAGCCCACAGGGGAAGCAAGTATACCCCTACCAACTGGTCGGGGTTTGAAACCATATGTAACTACAACAACAGCAAGACAAATTTTTGAGACGGTCGAAGGACTGCTCTCGAC	ALBAROSSA_library
human_lncrna_fused_10553	human_lncrna_fused_10553_3	lncRNA_gRNA	GCATAGTACCAAGGACAAAGCCCAGAAAAA	GCCAAGCAAATGCTGATCCAGTGGTTTCCC	GCATAGTACCAAGGACAAAGCCCAGAAAAACAAGTATACCCCTACCAACTGGTCGGGGTTTGAAACGCCAAGCAAATGCTGATCCAGTGGTTTCCC	GTGTAACCCGTAGGGCACCTCGTCTCCAAACGCATAGTACCAAGGACAAAGCCCAGAAAAACAAGTATACCCCTACCAACTGGTCGGGGTTTGAAACGCCAAGCAAATGCTGATCCAGTGGTTTCCCTTTTTGAGACGGTCGAAGGACTGCTCTCGAC	ALBAROSSA_library
human_lncrna_fused_10554	human_lncrna_fused_10554_1	lncRNA_gRNA	TCTTCCACTAGACTGCAGTTCCATAGATAG	TGTTCTCCATGATTTCTCCATCATTATCCA	TCTTCCACTAGACTGCAGTTCCATAGATAGCAAGTATACCCCTACCAACTGGTCGGGGTTTGAAACTGTTCTCCATGATTTCTCCATCATTATCCA	GTGTAACCCGTAGGGCACCTCGTCTCCAAACTCTTCCACTAGACTGCAGTTCCATAGATAGCAAGTATACCCCTACCAACTGGTCGGGGTTTGAAACTGTTCTCCATGATTTCTCCATCATTATCCATTTTTGAGACGGTCGAAGGACTGCTCTCGAC	ALBAROSSA_library
human_lncrna_fused_10554	human_lncrna_fused_10554_2	lncRNA_gRNA	ATAGTGCCTGCATTGCCAGTCAGTGCCTAT	GTTTCAGATATGATGAGTTAGAGATTTATA	ATAGTGCCTGCATTGCCAGTCAGTGCCTATCAAGTATACCCCTACCAACTGGTCGGGGTTTGAAACGTTTCAGATATGATGAGTTAGAGATTTATA	GTGTAACCCGTAGGGCACCTCGTCTCCAAACATAGTGCCTGCATTGCCAGTCAGTGCCTATCAAGTATACCCCTACCAACTGGTCGGGGTTTGAAACGTTTCAGATATGATGAGTTAGAGATTTATATTTTTGAGACGGTCGAAGGACTGCTCTCGAC	ALBAROSSA_library
human_lncrna_fused_1055	human_lncrna_fused_1055_1	lncRNA_gRNA	GAAGCACAATGATTGGCAGCCCACCAAGAG	ACTCTACAAAGAGGGGGAAGCTAGCTGCCA	GAAGCACAATGATTGGCAGCCCACCAAGAGCAAGTATACCCCTACCAACTGGTCGGGGTTTGAAACACTCTACAAAGAGGGGGAAGCTAGCTGCCA	GTGTAACCCGTAGGGCACCTCGTCTCCAAACGAAGCACAATGATTGGCAGCCCACCAAGAGCAAGTATACCCCTACCAACTGGTCGGGGTTTGAAACACTCTACAAAGAGGGGGAAGCTAGCTGCCATTTTTGAGACGGTCGAAGGACTGCTCTCGAC	ALBAROSSA_library
human_lncrna_fused_1055	human_lncrna_fused_1055_2	lncRNA_gRNA	TCAGCAGAAAAGCGAGGTCTCTGATTGGCG	CCCATCCATTATACTGGCTCCTCCTATGAA	TCAGCAGAAAAGCGAGGTCTCTGATTGGCGCAAGTATACCCCTACCAACTGGTCGGGGTTTGAAACCCCATCCATTATACTGGCTCCTCCTATGAA	GTGTAACCCGTAGGGCACCTCGTCTCCAAACTCAGCAGAAAAGCGAGGTCTCTGATTGGCGCAAGTATACCCCTACCAACTGGTCGGGGTTTGAAACCCCATCCATTATACTGGCTCCTCCTATGAATTTTTGAGACGGTCGAAGGACTGCTCTCGAC	ALBAROSSA_library
human_lncrna_fused_10560	human_lncrna_fused_10560_1	lncRNA_gRNA	TAAATGTTTACAGCTGAAGCCCTAGTGGGT	CTTCCTCTCAATGTTCAGCCGCTTGTCTTC	TAAATGTTTACAGCTGAAGCCCTAGTGGGTCAAGTATACCCCTACCAACTGGTCGGGGTTTGAAACCTTCCTCTCAATGTTCAGCCGCTTGTCTTC	GTGTAACCCGTAGGGCACCTCGTCTCCAAACTAAATGTTTACAGCTGAAGCCCTAGTGGGTCAAGTATACCCCTACCAACTGGTCGGGGTTTGAAACCTTCCTCTCAATGTTCAGCCGCTTGTCTTCTTTTTGAGACGGTCGAAGGACTGCTCTCGAC	ALBAROSSA_library
human_lncrna_fused_10560	human_lncrna_fused_10560_2	lncRNA_gRNA	AACACGCAACATTTGGGGCGAAGCAGAAGT	AGTGTCTTGTGTTAACCAGCTCAATTAGAC	AACACGCAACATTTGGGGCGAAGCAGAAGTCAAGTATACCCCTACCAACTGGTCGGGGTTTGAAACAGTGTCTTGTGTTAACCAGCTCAATTAGAC	GTGTAACCCGTAGGGCACCTCGTCTCCAAACAACACGCAACATTTGGGGCGAAGCAGAAGTCAAGTATACCCCTACCAACTGGTCGGGGTTTGAAACAGTGTCTTGTGTTAACCAGCTCAATTAGACTTTTTGAGACGGTCGAAGGACTGCTCTCGAC	ALBAROSSA_library
human_lncrna_fused_10560	human_lncrna_fused_10560_3	lncRNA_gRNA	TAGGAACACAAGTGGGCTTGCAGAATGAAT	CATGATTGTGCAATGCACTCTAGCATGGGT	TAGGAACACAAGTGGGCTTGCAGAATGAATCAAGTATACCCCTACCAACTGGTCGGGGTTTGAAACCATGATTGTGCAATGCACTCTAGCATGGGT	GTGTAACCCGTAGGGCACCTCGTCTCCAAACTAGGAACACAAGTGGGCTTGCAGAATGAATCAAGTATACCCCTACCAACTGGTCGGGGTTTGAAACCATGATTGTGCAATGCACTCTAGCATGGGTTTTTTGAGACGGTCGAAGGACTGCTCTCGAC	ALBAROSSA_library
human_lncrna_fused_10562	human_lncrna_fused_10562_1	lncRNA_gRNA	AATCTATAGTAACGGCCGCACCAGCCTTTC	TTTTATTAGAGACACTGCCCAAGGGTATCT	AATCTATAGTAACGGCCGCACCAGCCTTTCCAAGTATACCCCTACCAACTGGTCGGGGTTTGAAACTTTTATTAGAGACACTGCCCAAGGGTATCT	GTGTAACCCGTAGGGCACCTCGTCTCCAAACAATCTATAGTAACGGCCGCACCAGCCTTTCCAAGTATACCCCTACCAACTGGTCGGGGTTTGAAACTTTTATTAGAGACACTGCCCAAGGGTATCTTTTTTGAGACGGTCGAAGGACTGCTCTCGAC	ALBAROSSA_library
human_lncrna_fused_10562	human_lncrna_fused_10562_2	lncRNA_gRNA	AACCAATTTAACATGCAAGGCCTGAAGACT	CTCACAGACAACTTGGCCACCAGGAGGCCT	AACCAATTTAACATGCAAGGCCTGAAGACTCAAGTATACCCCTACCAACTGGTCGGGGTTTGAAACCTCACAGACAACTTGGCCACCAGGAGGCCT	GTGTAACCCGTAGGGCACCTCGTCTCCAAACAACCAATTTAACATGCAAGGCCTGAAGACTCAAGTATACCCCTACCAACTGGTCGGGGTTTGAAACCTCACAGACAACTTGGCCACCAGGAGGCCTTTTTTGAGACGGTCGAAGGACTGCTCTCGAC	ALBAROSSA_library
human_lncrna_fused_10562	human_lncrna_fused_10562_3	lncRNA_gRNA	TCAAAAGGTGAAAAACCAGCCTGGCAAGGG	CTAAAAAGTGGAGGCGGAGCCTAGCTGAAG	TCAAAAGGTGAAAAACCAGCCTGGCAAGGGCAAGTATACCCCTACCAACTGGTCGGGGTTTGAAACCTAAAAAGTGGAGGCGGAGCCTAGCTGAAG	GTGTAACCCGTAGGGCACCTCGTCTCCAAACTCAAAAGGTGAAAAACCAGCCTGGCAAGGGCAAGTATACCCCTACCAACTGGTCGGGGTTTGAAACCTAAAAAGTGGAGGCGGAGCCTAGCTGAAGTTTTTGAGACGGTCGAAGGACTGCTCTCGAC	ALBAROSSA_library
human_lncrna_fused_10562	human_lncrna_fused_10562_4	lncRNA_gRNA	AAAGTATAAGGGTTAGGCACAGTTGGATGG	TGACATGCCGTAATACCACTGAGTTAAACT	AAAGTATAAGGGTTAGGCACAGTTGGATGGCAAGTATACCCCTACCAACTGGTCGGGGTTTGAAACTGACATGCCGTAATACCACTGAGTTAAACT	GTGTAACCCGTAGGGCACCTCGTCTCCAAACAAAGTATAAGGGTTAGGCACAGTTGGATGGCAAGTATACCCCTACCAACTGGTCGGGGTTTGAAACTGACATGCCGTAATACCACTGAGTTAAACTTTTTTGAGACGGTCGAAGGACTGCTCTCGAC	ALBAROSSA_library
human_lncrna_fused_10563	human_lncrna_fused_10563_1	lncRNA_gRNA	ATGTTCAAAGTGTTGCCAACCAGGAGAGCA	ACCGTATCCAAAGAGAGGCCAGAAAGTATT	ATGTTCAAAGTGTTGCCAACCAGGAGAGCACAAGTATACCCCTACCAACTGGTCGGGGTTTGAAACACCGTATCCAAAGAGAGGCCAGAAAGTATT	GTGTAACCCGTAGGGCACCTCGTCTCCAAACATGTTCAAAGTGTTGCCAACCAGGAGAGCACAAGTATACCCCTACCAACTGGTCGGGGTTTGAAACACCGTATCCAAAGAGAGGCCAGAAAGTATTTTTTTGAGACGGTCGAAGGACTGCTCTCGAC	ALBAROSSA_library
human_lncrna_fused_10563	human_lncrna_fused_10563_2	lncRNA_gRNA	CCAACTTTTAGAGATAGCCCAGAAAGTTTT	ACCTCATAAAGCTTAGGGCAGCATCGGGCA	CCAACTTTTAGAGATAGCCCAGAAAGTTTTCAAGTATACCCCTACCAACTGGTCGGGGTTTGAAACACCTCATAAAGCTTAGGGCAGCATCGGGCA	GTGTAACCCGTAGGGCACCTCGTCTCCAAACCCAACTTTTAGAGATAGCCCAGAAAGTTTTCAAGTATACCCCTACCAACTGGTCGGGGTTTGAAACACCTCATAAAGCTTAGGGCAGCATCGGGCATTTTTGAGACGGTCGAAGGACTGCTCTCGAC	ALBAROSSA_library
human_lncrna_fused_10563	human_lncrna_fused_10563_3	lncRNA_gRNA	TCATAAGTAGAATGGGGCCAAGAGAATGAG	ACACCAAAGATATTTGGGCCATAAGTCAAG	TCATAAGTAGAATGGGGCCAAGAGAATGAGCAAGTATACCCCTACCAACTGGTCGGGGTTTGAAACACACCAAAGATATTTGGGCCATAAGTCAAG	GTGTAACCCGTAGGGCACCTCGTCTCCAAACTCATAAGTAGAATGGGGCCAAGAGAATGAGCAAGTATACCCCTACCAACTGGTCGGGGTTTGAAACACACCAAAGATATTTGGGCCATAAGTCAAGTTTTTGAGACGGTCGAAGGACTGCTCTCGAC	ALBAROSSA_library
human_lncrna_fused_10563	human_lncrna_fused_10563_4	lncRNA_gRNA	CCATCTAACAAAATCAGCCACAGGTCATCA	TGAATTATTTGTTTGAGCCCAAAGTAATCT	CCATCTAACAAAATCAGCCACAGGTCATCACAAGTATACCCCTACCAACTGGTCGGGGTTTGAAACTGAATTATTTGTTTGAGCCCAAAGTAATCT	GTGTAACCCGTAGGGCACCTCGTCTCCAAACCCATCTAACAAAATCAGCCACAGGTCATCACAAGTATACCCCTACCAACTGGTCGGGGTTTGAAACTGAATTATTTGTTTGAGCCCAAAGTAATCTTTTTTGAGACGGTCGAAGGACTGCTCTCGAC	ALBAROSSA_library
human_lncrna_fused_10564	human_lncrna_fused_10564_1	lncRNA_gRNA	AGAAGCTTCATTGAGCGACAGCTCTCAGGA	CATGAGTATTGCTTGCGCCCATTGGGCTTG	AGAAGCTTCATTGAGCGACAGCTCTCAGGACAAGTATACCCCTACCAACTGGTCGGGGTTTGAAACCATGAGTATTGCTTGCGCCCATTGGGCTTG	GTGTAACCCGTAGGGCACCTCGTCTCCAAACAGAAGCTTCATTGAGCGACAGCTCTCAGGACAAGTATACCCCTACCAACTGGTCGGGGTTTGAAACCATGAGTATTGCTTGCGCCCATTGGGCTTGTTTTTGAGACGGTCGAAGGACTGCTCTCGAC	ALBAROSSA_library
human_lncrna_fused_10564	human_lncrna_fused_10564_2	lncRNA_gRNA	CACAAAGAGGATGTCACAGCCCTGTCTTGG	CCTCACATCTGTCTGAGTCTGACTCAGTCT	CACAAAGAGGATGTCACAGCCCTGTCTTGGCAAGTATACCCCTACCAACTGGTCGGGGTTTGAAACCCTCACATCTGTCTGAGTCTGACTCAGTCT	GTGTAACCCGTAGGGCACCTCGTCTCCAAACCACAAAGAGGATGTCACAGCCCTGTCTTGGCAAGTATACCCCTACCAACTGGTCGGGGTTTGAAACCCTCACATCTGTCTGAGTCTGACTCAGTCTTTTTTGAGACGGTCGAAGGACTGCTCTCGAC	ALBAROSSA_library
human_lncrna_fused_10564	human_lncrna_fused_10564_3	lncRNA_gRNA	AGAGTTATAGAGAAACACCACACTCCGAGA	TACAGCCTTTTCAGTCACGCCATTCAGCAG	AGAGTTATAGAGAAACACCACACTCCGAGACAAGTATACCCCTACCAACTGGTCGGGGTTTGAAACTACAGCCTTTTCAGTCACGCCATTCAGCAG	GTGTAACCCGTAGGGCACCTCGTCTCCAAACAGAGTTATAGAGAAACACCACACTCCGAGACAAGTATACCCCTACCAACTGGTCGGGGTTTGAAACTACAGCCTTTTCAGTCACGCCATTCAGCAGTTTTTGAGACGGTCGAAGGACTGCTCTCGAC	ALBAROSSA_library
human_lncrna_fused_10565	human_lncrna_fused_10565_1	lncRNA_gRNA	ATCTTCTTCATTTGGAACCCCACTGGGCCT	AATTCTGAACTATTTGCTGGCTACAAGAGG	ATCTTCTTCATTTGGAACCCCACTGGGCCTCAAGTATACCCCTACCAACTGGTCGGGGTTTGAAACAATTCTGAACTATTTGCTGGCTACAAGAGG	GTGTAACCCGTAGGGCACCTCGTCTCCAAACATCTTCTTCATTTGGAACCCCACTGGGCCTCAAGTATACCCCTACCAACTGGTCGGGGTTTGAAACAATTCTGAACTATTTGCTGGCTACAAGAGGTTTTTGAGACGGTCGAAGGACTGCTCTCGAC	ALBAROSSA_library
human_lncrna_fused_10565	human_lncrna_fused_10565_2	lncRNA_gRNA	ACTTCTAAGAAACTGAAGGCATGATATTCT	TCTGTTTCCCATCACCAATGCACTTCTGCT	ACTTCTAAGAAACTGAAGGCATGATATTCTCAAGTATACCCCTACCAACTGGTCGGGGTTTGAAACTCTGTTTCCCATCACCAATGCACTTCTGCT	GTGTAACCCGTAGGGCACCTCGTCTCCAAACACTTCTAAGAAACTGAAGGCATGATATTCTCAAGTATACCCCTACCAACTGGTCGGGGTTTGAAACTCTGTTTCCCATCACCAATGCACTTCTGCTTTTTTGAGACGGTCGAAGGACTGCTCTCGAC	ALBAROSSA_library
human_lncrna_fused_10566	human_lncrna_fused_10566_1	lncRNA_gRNA	TTTTATAACAATACCGCACACACTCTCAAA	ACTTGGAACTTTAATGACCACAGATAATTA	TTTTATAACAATACCGCACACACTCTCAAACAAGTATACCCCTACCAACTGGTCGGGGTTTGAAACACTTGGAACTTTAATGACCACAGATAATTA	GTGTAACCCGTAGGGCACCTCGTCTCCAAACTTTTATAACAATACCGCACACACTCTCAAACAAGTATACCCCTACCAACTGGTCGGGGTTTGAAACACTTGGAACTTTAATGACCACAGATAATTATTTTTGAGACGGTCGAAGGACTGCTCTCGAC	ALBAROSSA_library
human_lncrna_fused_10566	human_lncrna_fused_10566_2	lncRNA_gRNA	ACACTGAGCTAGAACTGACCCAGCTGTCTC	GACTGCAAATATTTCAGTGCTGTTATATAA	ACACTGAGCTAGAACTGACCCAGCTGTCTCCAAGTATACCCCTACCAACTGGTCGGGGTTTGAAACGACTGCAAATATTTCAGTGCTGTTATATAA	GTGTAACCCGTAGGGCACCTCGTCTCCAAACACACTGAGCTAGAACTGACCCAGCTGTCTCCAAGTATACCCCTACCAACTGGTCGGGGTTTGAAACGACTGCAAATATTTCAGTGCTGTTATATAATTTTTGAGACGGTCGAAGGACTGCTCTCGAC	ALBAROSSA_library
human_lncrna_fused_10567	human_lncrna_fused_10567_1	lncRNA_gRNA	GACTTAGAAACAGAAGCCACACCTGTGGCT	ATATAGAATGCTAAGGATAGCTGGTGTGCT	GACTTAGAAACAGAAGCCACACCTGTGGCTCAAGTATACCCCTACCAACTGGTCGGGGTTTGAAACATATAGAATGCTAAGGATAGCTGGTGTGCT	GTGTAACCCGTAGGGCACCTCGTCTCCAAACGACTTAGAAACAGAAGCCACACCTGTGGCTCAAGTATACCCCTACCAACTGGTCGGGGTTTGAAACATATAGAATGCTAAGGATAGCTGGTGTGCTTTTTTGAGACGGTCGAAGGACTGCTCTCGAC	ALBAROSSA_library
human_lncrna_fused_10567	human_lncrna_fused_10567_2	lncRNA_gRNA	TAGTGAGACATAATAGACCAGCTCCCCCTT	GCATAAGTCACAGCATCCAGCCACCTATGT	TAGTGAGACATAATAGACCAGCTCCCCCTTCAAGTATACCCCTACCAACTGGTCGGGGTTTGAAACGCATAAGTCACAGCATCCAGCCACCTATGT	GTGTAACCCGTAGGGCACCTCGTCTCCAAACTAGTGAGACATAATAGACCAGCTCCCCCTTCAAGTATACCCCTACCAACTGGTCGGGGTTTGAAACGCATAAGTCACAGCATCCAGCCACCTATGTTTTTTGAGACGGTCGAAGGACTGCTCTCGAC	ALBAROSSA_library
human_lncrna_fused_10567	human_lncrna_fused_10567_3	lncRNA_gRNA	ACATGCCTCATTATACCCCACTGCTTGCTT	GGCTTTTATAATCTCACACACCCTCATCTT	ACATGCCTCATTATACCCCACTGCTTGCTTCAAGTATACCCCTACCAACTGGTCGGGGTTTGAAACGGCTTTTATAATCTCACACACCCTCATCTT	GTGTAACCCGTAGGGCACCTCGTCTCCAAACACATGCCTCATTATACCCCACTGCTTGCTTCAAGTATACCCCTACCAACTGGTCGGGGTTTGAAACGGCTTTTATAATCTCACACACCCTCATCTTTTTTTGAGACGGTCGAAGGACTGCTCTCGAC	ALBAROSSA_library
human_lncrna_fused_10567	human_lncrna_fused_10567_4	lncRNA_gRNA	AGTAAATGCAATATGCATGCAGTCATATAT	ATTGTCACAATATACCCCAACAGACAGACC	AGTAAATGCAATATGCATGCAGTCATATATCAAGTATACCCCTACCAACTGGTCGGGGTTTGAAACATTGTCACAATATACCCCAACAGACAGACC	GTGTAACCCGTAGGGCACCTCGTCTCCAAACAGTAAATGCAATATGCATGCAGTCATATATCAAGTATACCCCTACCAACTGGTCGGGGTTTGAAACATTGTCACAATATACCCCAACAGACAGACCTTTTTGAGACGGTCGAAGGACTGCTCTCGAC	ALBAROSSA_library
human_lncrna_fused_10568	human_lncrna_fused_10568_1	lncRNA_gRNA	TATAATATCTTAGCGGAAGACAGAGGTATG	TTAATTGGATTTTCAACCCTAGCCTTCCCC	TATAATATCTTAGCGGAAGACAGAGGTATGCAAGTATACCCCTACCAACTGGTCGGGGTTTGAAACTTAATTGGATTTTCAACCCTAGCCTTCCCC	GTGTAACCCGTAGGGCACCTCGTCTCCAAACTATAATATCTTAGCGGAAGACAGAGGTATGCAAGTATACCCCTACCAACTGGTCGGGGTTTGAAACTTAATTGGATTTTCAACCCTAGCCTTCCCCTTTTTGAGACGGTCGAAGGACTGCTCTCGAC	ALBAROSSA_library
human_lncrna_fused_10568	human_lncrna_fused_10568_2	lncRNA_gRNA	CATTTAATATTTCACATAGCTGCAAATGCA	TTCTTGACATTAAAAGGAGGCTTTTTATTT	CATTTAATATTTCACATAGCTGCAAATGCACAAGTATACCCCTACCAACTGGTCGGGGTTTGAAACTTCTTGACATTAAAAGGAGGCTTTTTATTT	GTGTAACCCGTAGGGCACCTCGTCTCCAAACCATTTAATATTTCACATAGCTGCAAATGCACAAGTATACCCCTACCAACTGGTCGGGGTTTGAAACTTCTTGACATTAAAAGGAGGCTTTTTATTTTTTTTGAGACGGTCGAAGGACTGCTCTCGAC	ALBAROSSA_library
human_lncrna_fused_10569	human_lncrna_fused_10569_1	lncRNA_gRNA	AAAGAGTTTAAAAGGCAATCACCCAAAACC	AATTTGCTGTAAGTTTCCCTGTGTCCTCTC	AAAGAGTTTAAAAGGCAATCACCCAAAACCCAAGTATACCCCTACCAACTGGTCGGGGTTTGAAACAATTTGCTGTAAGTTTCCCTGTGTCCTCTC	GTGTAACCCGTAGGGCACCTCGTCTCCAAACAAAGAGTTTAAAAGGCAATCACCCAAAACCCAAGTATACCCCTACCAACTGGTCGGGGTTTGAAACAATTTGCTGTAAGTTTCCCTGTGTCCTCTCTTTTTGAGACGGTCGAAGGACTGCTCTCGAC	ALBAROSSA_library
human_lncrna_fused_10569	human_lncrna_fused_10569_2	lncRNA_gRNA	CGGCTCCTGTAACAAGCTTCCCACCTCATG	AACATACTTTGTAAAGTCCTGTAAGATCCT	CGGCTCCTGTAACAAGCTTCCCACCTCATGCAAGTATACCCCTACCAACTGGTCGGGGTTTGAAACAACATACTTTGTAAAGTCCTGTAAGATCCT	GTGTAACCCGTAGGGCACCTCGTCTCCAAACCGGCTCCTGTAACAAGCTTCCCACCTCATGCAAGTATACCCCTACCAACTGGTCGGGGTTTGAAACAACATACTTTGTAAAGTCCTGTAAGATCCTTTTTTGAGACGGTCGAAGGACTGCTCTCGAC	ALBAROSSA_library
human_lncrna_fused_10573	human_lncrna_fused_10573_1	lncRNA_gRNA	TCTATGACAAATACACAGCCAGCATCATAC	GAATAAATTTACAAACCTCAAGCATTCTTC	TCTATGACAAATACACAGCCAGCATCATACCAAGTATACCCCTACCAACTGGTCGGGGTTTGAAACGAATAAATTTACAAACCTCAAGCATTCTTC	GTGTAACCCGTAGGGCACCTCGTCTCCAAACTCTATGACAAATACACAGCCAGCATCATACCAAGTATACCCCTACCAACTGGTCGGGGTTTGAAACGAATAAATTTACAAACCTCAAGCATTCTTCTTTTTGAGACGGTCGAAGGACTGCTCTCGAC	ALBAROSSA_library
human_lncrna_fused_10573	human_lncrna_fused_10573_2	lncRNA_gRNA	AAGAACCAGAATTGTGGCCAAAGCCATGGA	GTTTGATTTAAGCTTGCAGCAGTTCTAACG	AAGAACCAGAATTGTGGCCAAAGCCATGGACAAGTATACCCCTACCAACTGGTCGGGGTTTGAAACGTTTGATTTAAGCTTGCAGCAGTTCTAACG	GTGTAACCCGTAGGGCACCTCGTCTCCAAACAAGAACCAGAATTGTGGCCAAAGCCATGGACAAGTATACCCCTACCAACTGGTCGGGGTTTGAAACGTTTGATTTAAGCTTGCAGCAGTTCTAACGTTTTTGAGACGGTCGAAGGACTGCTCTCGAC	ALBAROSSA_library
human_lncrna_fused_10573	human_lncrna_fused_10573_3	lncRNA_gRNA	ATCTATGTGTAATAAGCTAGCAGAGTCTTT	ATAATACATTGAAAACAGCAAGTGAATTTT	ATCTATGTGTAATAAGCTAGCAGAGTCTTTCAAGTATACCCCTACCAACTGGTCGGGGTTTGAAACATAATACATTGAAAACAGCAAGTGAATTTT	GTGTAACCCGTAGGGCACCTCGTCTCCAAACATCTATGTGTAATAAGCTAGCAGAGTCTTTCAAGTATACCCCTACCAACTGGTCGGGGTTTGAAACATAATACATTGAAAACAGCAAGTGAATTTTTTTTTGAGACGGTCGAAGGACTGCTCTCGAC	ALBAROSSA_library
human_lncrna_fused_1057	human_lncrna_fused_1057_1	lncRNA_gRNA	AGAGCAAGTGAACAGCAGCTACGCTTTCAG	AAAGCCTTCTCAAAGGGACAGTTTGTGCCA	AGAGCAAGTGAACAGCAGCTACGCTTTCAGCAAGTATACCCCTACCAACTGGTCGGGGTTTGAAACAAAGCCTTCTCAAAGGGACAGTTTGTGCCA	GTGTAACCCGTAGGGCACCTCGTCTCCAAACAGAGCAAGTGAACAGCAGCTACGCTTTCAGCAAGTATACCCCTACCAACTGGTCGGGGTTTGAAACAAAGCCTTCTCAAAGGGACAGTTTGTGCCATTTTTGAGACGGTCGAAGGACTGCTCTCGAC	ALBAROSSA_library
human_lncrna_fused_1057	human_lncrna_fused_1057_2	lncRNA_gRNA	AGAAAAGCCCATGTCCACCACCAGCCTCAC	TGAATTGGCATTACTTGGGCAGAGGAGTAG	AGAAAAGCCCATGTCCACCACCAGCCTCACCAAGTATACCCCTACCAACTGGTCGGGGTTTGAAACTGAATTGGCATTACTTGGGCAGAGGAGTAG	GTGTAACCCGTAGGGCACCTCGTCTCCAAACAGAAAAGCCCATGTCCACCACCAGCCTCACCAAGTATACCCCTACCAACTGGTCGGGGTTTGAAACTGAATTGGCATTACTTGGGCAGAGGAGTAGTTTTTGAGACGGTCGAAGGACTGCTCTCGAC	ALBAROSSA_library
human_lncrna_fused_1058	human_lncrna_fused_1058_1	lncRNA_gRNA	TCCACCATTGTTATGCAGCAAAGGGGGCTC	AAATACCTGTTGAATGACCGGATAGATGTG	TCCACCATTGTTATGCAGCAAAGGGGGCTCCAAGTATACCCCTACCAACTGGTCGGGGTTTGAAACAAATACCTGTTGAATGACCGGATAGATGTG	GTGTAACCCGTAGGGCACCTCGTCTCCAAACTCCACCATTGTTATGCAGCAAAGGGGGCTCCAAGTATACCCCTACCAACTGGTCGGGGTTTGAAACAAATACCTGTTGAATGACCGGATAGATGTGTTTTTGAGACGGTCGAAGGACTGCTCTCGAC	ALBAROSSA_library
human_lncrna_fused_1058	human_lncrna_fused_1058_2	lncRNA_gRNA	TCTCACCCTTCTCATCAGCACCCTACACTC	AGTCGACTCATATGGAGACAGGAGTTGAAT	TCTCACCCTTCTCATCAGCACCCTACACTCCAAGTATACCCCTACCAACTGGTCGGGGTTTGAAACAGTCGACTCATATGGAGACAGGAGTTGAAT	GTGTAACCCGTAGGGCACCTCGTCTCCAAACTCTCACCCTTCTCATCAGCACCCTACACTCCAAGTATACCCCTACCAACTGGTCGGGGTTTGAAACAGTCGACTCATATGGAGACAGGAGTTGAATTTTTTGAGACGGTCGAAGGACTGCTCTCGAC	ALBAROSSA_library
human_lncrna_fused_1058	human_lncrna_fused_1058_3	lncRNA_gRNA	GATTGCATAGAACAGGGGCCACTCAGGTTG	CACAGTTATCTGTTCATGCCAACTCATGGG	GATTGCATAGAACAGGGGCCACTCAGGTTGCAAGTATACCCCTACCAACTGGTCGGGGTTTGAAACCACAGTTATCTGTTCATGCCAACTCATGGG	GTGTAACCCGTAGGGCACCTCGTCTCCAAACGATTGCATAGAACAGGGGCCACTCAGGTTGCAAGTATACCCCTACCAACTGGTCGGGGTTTGAAACCACAGTTATCTGTTCATGCCAACTCATGGGTTTTTGAGACGGTCGAAGGACTGCTCTCGAC	ALBAROSSA_library
human_lncrna_fused_10595	human_lncrna_fused_10595_1	lncRNA_gRNA	TGATAAGTAATGTTAGAGGCAGAATCTGTA	AGATTTAAGCTAATGCTGTCATGTAGAATA	TGATAAGTAATGTTAGAGGCAGAATCTGTACAAGTATACCCCTACCAACTGGTCGGGGTTTGAAACAGATTTAAGCTAATGCTGTCATGTAGAATA	GTGTAACCCGTAGGGCACCTCGTCTCCAAACTGATAAGTAATGTTAGAGGCAGAATCTGTACAAGTATACCCCTACCAACTGGTCGGGGTTTGAAACAGATTTAAGCTAATGCTGTCATGTAGAATATTTTTGAGACGGTCGAAGGACTGCTCTCGAC	ALBAROSSA_library
human_lncrna_fused_10595	human_lncrna_fused_10595_2	lncRNA_gRNA	GTATAAAATTTCAGTCACGCAAGATAAAAT	ATATTAAATATTATTGCACCATCTGAATTA	GTATAAAATTTCAGTCACGCAAGATAAAATCAAGTATACCCCTACCAACTGGTCGGGGTTTGAAACATATTAAATATTATTGCACCATCTGAATTA	GTGTAACCCGTAGGGCACCTCGTCTCCAAACGTATAAAATTTCAGTCACGCAAGATAAAATCAAGTATACCCCTACCAACTGGTCGGGGTTTGAAACATATTAAATATTATTGCACCATCTGAATTATTTTTGAGACGGTCGAAGGACTGCTCTCGAC	ALBAROSSA_library
human_lncrna_fused_10595	human_lncrna_fused_10595_3	lncRNA_gRNA	CATAGTAATCAATCTGGTCTCAGTTATAGG	ATCAATATTTATTTCTCACTCACCCAAAAC	CATAGTAATCAATCTGGTCTCAGTTATAGGCAAGTATACCCCTACCAACTGGTCGGGGTTTGAAACATCAATATTTATTTCTCACTCACCCAAAAC	GTGTAACCCGTAGGGCACCTCGTCTCCAAACCATAGTAATCAATCTGGTCTCAGTTATAGGCAAGTATACCCCTACCAACTGGTCGGGGTTTGAAACATCAATATTTATTTCTCACTCACCCAAAACTTTTTGAGACGGTCGAAGGACTGCTCTCGAC	ALBAROSSA_library
human_lncrna_fused_105	human_lncrna_fused_105_1	lncRNA_gRNA	ACAAATAGAAAGATAGGCCAAGCACGGTGG	AAAAACATCAATAAGACAACCCACAATCAT	ACAAATAGAAAGATAGGCCAAGCACGGTGGCAAGTATACCCCTACCAACTGGTCGGGGTTTGAAACAAAAACATCAATAAGACAACCCACAATCAT	GTGTAACCCGTAGGGCACCTCGTCTCCAAACACAAATAGAAAGATAGGCCAAGCACGGTGGCAAGTATACCCCTACCAACTGGTCGGGGTTTGAAACAAAAACATCAATAAGACAACCCACAATCATTTTTTGAGACGGTCGAAGGACTGCTCTCGAC	ALBAROSSA_library
human_lncrna_fused_105	human_lncrna_fused_105_2	lncRNA_gRNA	CATACATATATAGACAACCCACAATCATAG	TCAAGAACAAGGATGACACCCATTCTCACT	CATACATATATAGACAACCCACAATCATAGCAAGTATACCCCTACCAACTGGTCGGGGTTTGAAACTCAAGAACAAGGATGACACCCATTCTCACT	GTGTAACCCGTAGGGCACCTCGTCTCCAAACCATACATATATAGACAACCCACAATCATAGCAAGTATACCCCTACCAACTGGTCGGGGTTTGAAACTCAAGAACAAGGATGACACCCATTCTCACTTTTTTGAGACGGTCGAAGGACTGCTCTCGAC	ALBAROSSA_library
human_lncrna_fused_105	human_lncrna_fused_105_3	lncRNA_gRNA	AGCAATTAATCAAAGTGGAGCTGATACGTG	CAAAGTATGCTTTCTGAGCACAGAGGAATT	AGCAATTAATCAAAGTGGAGCTGATACGTGCAAGTATACCCCTACCAACTGGTCGGGGTTTGAAACCAAAGTATGCTTTCTGAGCACAGAGGAATT	GTGTAACCCGTAGGGCACCTCGTCTCCAAACAGCAATTAATCAAAGTGGAGCTGATACGTGCAAGTATACCCCTACCAACTGGTCGGGGTTTGAAACCAAAGTATGCTTTCTGAGCACAGAGGAATTTTTTTGAGACGGTCGAAGGACTGCTCTCGAC	ALBAROSSA_library
human_lncrna_fused_105	human_lncrna_fused_105_4	lncRNA_gRNA	ATGATGAACAATTTTAGGCCAGTAAATGTA	TAAACACATGGAAAGATGCCATCATTAGTC	ATGATGAACAATTTTAGGCCAGTAAATGTACAAGTATACCCCTACCAACTGGTCGGGGTTTGAAACTAAACACATGGAAAGATGCCATCATTAGTC	GTGTAACCCGTAGGGCACCTCGTCTCCAAACATGATGAACAATTTTAGGCCAGTAAATGTACAAGTATACCCCTACCAACTGGTCGGGGTTTGAAACTAAACACATGGAAAGATGCCATCATTAGTCTTTTTGAGACGGTCGAAGGACTGCTCTCGAC	ALBAROSSA_library
human_lncrna_fused_10600	human_lncrna_fused_10600_1	lncRNA_gRNA	CATGACAAAGAACAGCCACCAGTAGACACC	ATTACCTATGAATTACTAGCCTGAAATATA	CATGACAAAGAACAGCCACCAGTAGACACCCAAGTATACCCCTACCAACTGGTCGGGGTTTGAAACATTACCTATGAATTACTAGCCTGAAATATA	GTGTAACCCGTAGGGCACCTCGTCTCCAAACCATGACAAAGAACAGCCACCAGTAGACACCCAAGTATACCCCTACCAACTGGTCGGGGTTTGAAACATTACCTATGAATTACTAGCCTGAAATATATTTTTGAGACGGTCGAAGGACTGCTCTCGAC	ALBAROSSA_library
human_lncrna_fused_10600	human_lncrna_fused_10600_2	lncRNA_gRNA	AGTAACAAATAATTAGTGGCATGTAAGTAA	AGAGAGACTTCACCGGACACCAACCCTGAT	AGTAACAAATAATTAGTGGCATGTAAGTAACAAGTATACCCCTACCAACTGGTCGGGGTTTGAAACAGAGAGACTTCACCGGACACCAACCCTGAT	GTGTAACCCGTAGGGCACCTCGTCTCCAAACAGTAACAAATAATTAGTGGCATGTAAGTAACAAGTATACCCCTACCAACTGGTCGGGGTTTGAAACAGAGAGACTTCACCGGACACCAACCCTGATTTTTTGAGACGGTCGAAGGACTGCTCTCGAC	ALBAROSSA_library
human_lncrna_fused_10600	human_lncrna_fused_10600_3	lncRNA_gRNA	TGCATACAGAGAAGAGGCCATTGGTATACA	TTCACTGCTTTATTTCAAGCCGCTAATGAA	TGCATACAGAGAAGAGGCCATTGGTATACACAAGTATACCCCTACCAACTGGTCGGGGTTTGAAACTTCACTGCTTTATTTCAAGCCGCTAATGAA	GTGTAACCCGTAGGGCACCTCGTCTCCAAACTGCATACAGAGAAGAGGCCATTGGTATACACAAGTATACCCCTACCAACTGGTCGGGGTTTGAAACTTCACTGCTTTATTTCAAGCCGCTAATGAATTTTTGAGACGGTCGAAGGACTGCTCTCGAC	ALBAROSSA_library
human_lncrna_fused_10603	human_lncrna_fused_10603_1	lncRNA_gRNA	ACATATTGAGACTAAGACAGCCTTCTGATC	TGTAAAGAAACTTCCAAACAGGCTTTGTGT	ACATATTGAGACTAAGACAGCCTTCTGATCCAAGTATACCCCTACCAACTGGTCGGGGTTTGAAACTGTAAAGAAACTTCCAAACAGGCTTTGTGT	GTGTAACCCGTAGGGCACCTCGTCTCCAAACACATATTGAGACTAAGACAGCCTTCTGATCCAAGTATACCCCTACCAACTGGTCGGGGTTTGAAACTGTAAAGAAACTTCCAAACAGGCTTTGTGTTTTTTGAGACGGTCGAAGGACTGCTCTCGAC	ALBAROSSA_library
human_lncrna_fused_10603	human_lncrna_fused_10603_2	lncRNA_gRNA	TTCTCCAATTTCTTCAGGCCAACTGGATGT	AGAAAAGACAGGGTGGAGAGAAGGGGTGGG	TTCTCCAATTTCTTCAGGCCAACTGGATGTCAAGTATACCCCTACCAACTGGTCGGGGTTTGAAACAGAAAAGACAGGGTGGAGAGAAGGGGTGGG	GTGTAACCCGTAGGGCACCTCGTCTCCAAACTTCTCCAATTTCTTCAGGCCAACTGGATGTCAAGTATACCCCTACCAACTGGTCGGGGTTTGAAACAGAAAAGACAGGGTGGAGAGAAGGGGTGGGTTTTTGAGACGGTCGAAGGACTGCTCTCGAC	ALBAROSSA_library
human_lncrna_fused_10603	human_lncrna_fused_10603_3	lncRNA_gRNA	TAGAATTAGAGCCTGATTCAGCCTGGTGGG	CATTCGTTGACCTAGTGGCCAGATTTCTGG	TAGAATTAGAGCCTGATTCAGCCTGGTGGGCAAGTATACCCCTACCAACTGGTCGGGGTTTGAAACCATTCGTTGACCTAGTGGCCAGATTTCTGG	GTGTAACCCGTAGGGCACCTCGTCTCCAAACTAGAATTAGAGCCTGATTCAGCCTGGTGGGCAAGTATACCCCTACCAACTGGTCGGGGTTTGAAACCATTCGTTGACCTAGTGGCCAGATTTCTGGTTTTTGAGACGGTCGAAGGACTGCTCTCGAC	ALBAROSSA_library
human_lncrna_fused_10604	human_lncrna_fused_10604_1	lncRNA_gRNA	GCATTATTATGTATGCAACACAGCCTAGAG	TACAATTTACTTCAGTTGGCCAAATTTTCT	GCATTATTATGTATGCAACACAGCCTAGAGCAAGTATACCCCTACCAACTGGTCGGGGTTTGAAACTACAATTTACTTCAGTTGGCCAAATTTTCT	GTGTAACCCGTAGGGCACCTCGTCTCCAAACGCATTATTATGTATGCAACACAGCCTAGAGCAAGTATACCCCTACCAACTGGTCGGGGTTTGAAACTACAATTTACTTCAGTTGGCCAAATTTTCTTTTTTGAGACGGTCGAAGGACTGCTCTCGAC	ALBAROSSA_library
human_lncrna_fused_10604	human_lncrna_fused_10604_2	lncRNA_gRNA	GCATAAAATACTGCACTGTCAGCTGGAGCA	TGACAGCATTATTTCCAGTGCAAAGATGAG	GCATAAAATACTGCACTGTCAGCTGGAGCACAAGTATACCCCTACCAACTGGTCGGGGTTTGAAACTGACAGCATTATTTCCAGTGCAAAGATGAG	GTGTAACCCGTAGGGCACCTCGTCTCCAAACGCATAAAATACTGCACTGTCAGCTGGAGCACAAGTATACCCCTACCAACTGGTCGGGGTTTGAAACTGACAGCATTATTTCCAGTGCAAAGATGAGTTTTTGAGACGGTCGAAGGACTGCTCTCGAC	ALBAROSSA_library
human_lncrna_fused_10604	human_lncrna_fused_10604_3	lncRNA_gRNA	AATTCAGGAAAACAGCTGACACCAGATAAT	ACAGAATTAAACACATAGCAGAGAAAATTA	AATTCAGGAAAACAGCTGACACCAGATAATCAAGTATACCCCTACCAACTGGTCGGGGTTTGAAACACAGAATTAAACACATAGCAGAGAAAATTA	GTGTAACCCGTAGGGCACCTCGTCTCCAAACAATTCAGGAAAACAGCTGACACCAGATAATCAAGTATACCCCTACCAACTGGTCGGGGTTTGAAACACAGAATTAAACACATAGCAGAGAAAATTATTTTTGAGACGGTCGAAGGACTGCTCTCGAC	ALBAROSSA_library
human_lncrna_fused_10604	human_lncrna_fused_10604_4	lncRNA_gRNA	AGTTCATATATAGCATGAAGCCATAAGGTT	GTATGTAAGACAGTTGGAACACAACCTTAC	AGTTCATATATAGCATGAAGCCATAAGGTTCAAGTATACCCCTACCAACTGGTCGGGGTTTGAAACGTATGTAAGACAGTTGGAACACAACCTTAC	GTGTAACCCGTAGGGCACCTCGTCTCCAAACAGTTCATATATAGCATGAAGCCATAAGGTTCAAGTATACCCCTACCAACTGGTCGGGGTTTGAAACGTATGTAAGACAGTTGGAACACAACCTTACTTTTTGAGACGGTCGAAGGACTGCTCTCGAC	ALBAROSSA_library
human_lncrna_fused_10606	human_lncrna_fused_10606_1	lncRNA_gRNA	CAATGTAATAGAATGTGGTCACAGGATGCG	CAGTTTTGAATGTAACCTGACAGAGTGCCT	CAATGTAATAGAATGTGGTCACAGGATGCGCAAGTATACCCCTACCAACTGGTCGGGGTTTGAAACCAGTTTTGAATGTAACCTGACAGAGTGCCT	GTGTAACCCGTAGGGCACCTCGTCTCCAAACCAATGTAATAGAATGTGGTCACAGGATGCGCAAGTATACCCCTACCAACTGGTCGGGGTTTGAAACCAGTTTTGAATGTAACCTGACAGAGTGCCTTTTTTGAGACGGTCGAAGGACTGCTCTCGAC	ALBAROSSA_library
human_lncrna_fused_10606	human_lncrna_fused_10606_2	lncRNA_gRNA	GCTAAACAGATTGTATGCTCAGGTGCAGTG	AGATCACTGCGAAAGCCCCATCCATCTATC	GCTAAACAGATTGTATGCTCAGGTGCAGTGCAAGTATACCCCTACCAACTGGTCGGGGTTTGAAACAGATCACTGCGAAAGCCCCATCCATCTATC	GTGTAACCCGTAGGGCACCTCGTCTCCAAACGCTAAACAGATTGTATGCTCAGGTGCAGTGCAAGTATACCCCTACCAACTGGTCGGGGTTTGAAACAGATCACTGCGAAAGCCCCATCCATCTATCTTTTTGAGACGGTCGAAGGACTGCTCTCGAC	ALBAROSSA_library
human_lncrna_fused_10606	human_lncrna_fused_10606_3	lncRNA_gRNA	TACCTCACACAATAAAGGCCATATATCAAA	ATTGCTGATACATATCTATCCCATTAAATT	TACCTCACACAATAAAGGCCATATATCAAACAAGTATACCCCTACCAACTGGTCGGGGTTTGAAACATTGCTGATACATATCTATCCCATTAAATT	GTGTAACCCGTAGGGCACCTCGTCTCCAAACTACCTCACACAATAAAGGCCATATATCAAACAAGTATACCCCTACCAACTGGTCGGGGTTTGAAACATTGCTGATACATATCTATCCCATTAAATTTTTTTGAGACGGTCGAAGGACTGCTCTCGAC	ALBAROSSA_library
human_lncrna_fused_10607	human_lncrna_fused_10607_1	lncRNA_gRNA	CACTATAAGAGTTAAAGAGCAGCGGAAAAT	CAACCATTTACATTTCCACCAATGTTTGTG	CACTATAAGAGTTAAAGAGCAGCGGAAAATCAAGTATACCCCTACCAACTGGTCGGGGTTTGAAACCAACCATTTACATTTCCACCAATGTTTGTG	GTGTAACCCGTAGGGCACCTCGTCTCCAAACCACTATAAGAGTTAAAGAGCAGCGGAAAATCAAGTATACCCCTACCAACTGGTCGGGGTTTGAAACCAACCATTTACATTTCCACCAATGTTTGTGTTTTTGAGACGGTCGAAGGACTGCTCTCGAC	ALBAROSSA_library
human_lncrna_fused_10607	human_lncrna_fused_10607_2	lncRNA_gRNA	AGTCACATAAATTTAGAAGACCTTAATAAT	TTCAATAAAATATATACGCCTAGTATTGTA	AGTCACATAAATTTAGAAGACCTTAATAATCAAGTATACCCCTACCAACTGGTCGGGGTTTGAAACTTCAATAAAATATATACGCCTAGTATTGTA	GTGTAACCCGTAGGGCACCTCGTCTCCAAACAGTCACATAAATTTAGAAGACCTTAATAATCAAGTATACCCCTACCAACTGGTCGGGGTTTGAAACTTCAATAAAATATATACGCCTAGTATTGTATTTTTGAGACGGTCGAAGGACTGCTCTCGAC	ALBAROSSA_library
human_lncrna_fused_10609	human_lncrna_fused_10609_1	lncRNA_gRNA	GCAACTACTATTTTCAGAGCCATTTCATAT	AGAAAGAAAGAAATCACACAAGGAAATGAC	GCAACTACTATTTTCAGAGCCATTTCATATCAAGTATACCCCTACCAACTGGTCGGGGTTTGAAACAGAAAGAAAGAAATCACACAAGGAAATGAC	GTGTAACCCGTAGGGCACCTCGTCTCCAAACGCAACTACTATTTTCAGAGCCATTTCATATCAAGTATACCCCTACCAACTGGTCGGGGTTTGAAACAGAAAGAAAGAAATCACACAAGGAAATGACTTTTTGAGACGGTCGAAGGACTGCTCTCGAC	ALBAROSSA_library
human_lncrna_fused_10609	human_lncrna_fused_10609_2	lncRNA_gRNA	ATACAAATTGCAATGGAGAGCGTTAAAACA	AGACTCCTAAGTAGCCAGGACCACATTTCA	ATACAAATTGCAATGGAGAGCGTTAAAACACAAGTATACCCCTACCAACTGGTCGGGGTTTGAAACAGACTCCTAAGTAGCCAGGACCACATTTCA	GTGTAACCCGTAGGGCACCTCGTCTCCAAACATACAAATTGCAATGGAGAGCGTTAAAACACAAGTATACCCCTACCAACTGGTCGGGGTTTGAAACAGACTCCTAAGTAGCCAGGACCACATTTCATTTTTGAGACGGTCGAAGGACTGCTCTCGAC	ALBAROSSA_library
human_lncrna_fused_10609	human_lncrna_fused_10609_3	lncRNA_gRNA	AGCGTCTTAGAAACAGCCCCACTGTTTTTC	TATGCCCTAAAATAGCCACTTCAGCTTTCA	AGCGTCTTAGAAACAGCCCCACTGTTTTTCCAAGTATACCCCTACCAACTGGTCGGGGTTTGAAACTATGCCCTAAAATAGCCACTTCAGCTTTCA	GTGTAACCCGTAGGGCACCTCGTCTCCAAACAGCGTCTTAGAAACAGCCCCACTGTTTTTCCAAGTATACCCCTACCAACTGGTCGGGGTTTGAAACTATGCCCTAAAATAGCCACTTCAGCTTTCATTTTTGAGACGGTCGAAGGACTGCTCTCGAC	ALBAROSSA_library
human_lncrna_fused_10609	human_lncrna_fused_10609_4	lncRNA_gRNA	AGAAAATATATGTAGAGACAGGTACAGAGA	AAGTCAAAGAAAAAGACTGCAACATTAGCA	AGAAAATATATGTAGAGACAGGTACAGAGACAAGTATACCCCTACCAACTGGTCGGGGTTTGAAACAAGTCAAAGAAAAAGACTGCAACATTAGCA	GTGTAACCCGTAGGGCACCTCGTCTCCAAACAGAAAATATATGTAGAGACAGGTACAGAGACAAGTATACCCCTACCAACTGGTCGGGGTTTGAAACAAGTCAAAGAAAAAGACTGCAACATTAGCATTTTTGAGACGGTCGAAGGACTGCTCTCGAC	ALBAROSSA_library
human_lncrna_fused_10615	human_lncrna_fused_10615_1	lncRNA_gRNA	CAAGTAGTAAGCAATCAACAGCCAATGTGT	CAGGAATCAAGAGTAAGGCAGAGATAGTGA	CAAGTAGTAAGCAATCAACAGCCAATGTGTCAAGTATACCCCTACCAACTGGTCGGGGTTTGAAACCAGGAATCAAGAGTAAGGCAGAGATAGTGA	GTGTAACCCGTAGGGCACCTCGTCTCCAAACCAAGTAGTAAGCAATCAACAGCCAATGTGTCAAGTATACCCCTACCAACTGGTCGGGGTTTGAAACCAGGAATCAAGAGTAAGGCAGAGATAGTGATTTTTGAGACGGTCGAAGGACTGCTCTCGAC	ALBAROSSA_library
human_lncrna_fused_10615	human_lncrna_fused_10615_2	lncRNA_gRNA	CATAAGCAATTATTGAGAGACAGGAGTAGA	GCATAAAACATTTTGTAGGTCAGGCCCAGT	CATAAGCAATTATTGAGAGACAGGAGTAGACAAGTATACCCCTACCAACTGGTCGGGGTTTGAAACGCATAAAACATTTTGTAGGTCAGGCCCAGT	GTGTAACCCGTAGGGCACCTCGTCTCCAAACCATAAGCAATTATTGAGAGACAGGAGTAGACAAGTATACCCCTACCAACTGGTCGGGGTTTGAAACGCATAAAACATTTTGTAGGTCAGGCCCAGTTTTTTGAGACGGTCGAAGGACTGCTCTCGAC	ALBAROSSA_library
human_lncrna_fused_10615	human_lncrna_fused_10615_3	lncRNA_gRNA	TAAAGCACAGATTATCTGAGCAGAAGTTTC	TCTGAAAAGTAAATGAGAGCTACAACTTGT	TAAAGCACAGATTATCTGAGCAGAAGTTTCCAAGTATACCCCTACCAACTGGTCGGGGTTTGAAACTCTGAAAAGTAAATGAGAGCTACAACTTGT	GTGTAACCCGTAGGGCACCTCGTCTCCAAACTAAAGCACAGATTATCTGAGCAGAAGTTTCCAAGTATACCCCTACCAACTGGTCGGGGTTTGAAACTCTGAAAAGTAAATGAGAGCTACAACTTGTTTTTTGAGACGGTCGAAGGACTGCTCTCGAC	ALBAROSSA_library
human_lncrna_fused_10615	human_lncrna_fused_10615_4	lncRNA_gRNA	GAAAAAGAAGCACAAGTCCCAGTAGGATCT	ACATCATTTCTACAGAAGACCCAATAGCTA	GAAAAAGAAGCACAAGTCCCAGTAGGATCTCAAGTATACCCCTACCAACTGGTCGGGGTTTGAAACACATCATTTCTACAGAAGACCCAATAGCTA	GTGTAACCCGTAGGGCACCTCGTCTCCAAACGAAAAAGAAGCACAAGTCCCAGTAGGATCTCAAGTATACCCCTACCAACTGGTCGGGGTTTGAAACACATCATTTCTACAGAAGACCCAATAGCTATTTTTGAGACGGTCGAAGGACTGCTCTCGAC	ALBAROSSA_library
human_lncrna_fused_10615	human_lncrna_fused_10615_5	lncRNA_gRNA	ACCAATTTCTTATTCCAGAGCACATGGTCT	GTAATCAAAACAACATGGTGCTGGCATAAA	ACCAATTTCTTATTCCAGAGCACATGGTCTCAAGTATACCCCTACCAACTGGTCGGGGTTTGAAACGTAATCAAAACAACATGGTGCTGGCATAAA	GTGTAACCCGTAGGGCACCTCGTCTCCAAACACCAATTTCTTATTCCAGAGCACATGGTCTCAAGTATACCCCTACCAACTGGTCGGGGTTTGAAACGTAATCAAAACAACATGGTGCTGGCATAAATTTTTGAGACGGTCGAAGGACTGCTCTCGAC	ALBAROSSA_library
human_lncrna_fused_10615	human_lncrna_fused_10615_6	lncRNA_gRNA	AGAAATAGCTATTGTGTGCAGAGATTTATG	TCATTAGTCTTAGAGCGCCTACATTGTGCT	AGAAATAGCTATTGTGTGCAGAGATTTATGCAAGTATACCCCTACCAACTGGTCGGGGTTTGAAACTCATTAGTCTTAGAGCGCCTACATTGTGCT	GTGTAACCCGTAGGGCACCTCGTCTCCAAACAGAAATAGCTATTGTGTGCAGAGATTTATGCAAGTATACCCCTACCAACTGGTCGGGGTTTGAAACTCATTAGTCTTAGAGCGCCTACATTGTGCTTTTTTGAGACGGTCGAAGGACTGCTCTCGAC	ALBAROSSA_library
human_lncrna_fused_1061	human_lncrna_fused_1061_1	lncRNA_gRNA	ACACAGAGATGAATCAGATGCAGGCTGTGC	GATTCAAGCAATCCACCTCAGCCTCCCAAA	ACACAGAGATGAATCAGATGCAGGCTGTGCCAAGTATACCCCTACCAACTGGTCGGGGTTTGAAACGATTCAAGCAATCCACCTCAGCCTCCCAAA	GTGTAACCCGTAGGGCACCTCGTCTCCAAACACACAGAGATGAATCAGATGCAGGCTGTGCCAAGTATACCCCTACCAACTGGTCGGGGTTTGAAACGATTCAAGCAATCCACCTCAGCCTCCCAAATTTTTGAGACGGTCGAAGGACTGCTCTCGAC	ALBAROSSA_library
human_lncrna_fused_1061	human_lncrna_fused_1061_2	lncRNA_gRNA	CATAACTGAAATCTTACGCCATGTAGGTTT	CACTGAAGGTTCCCTGAGCTGCTCCTCTGT	CATAACTGAAATCTTACGCCATGTAGGTTTCAAGTATACCCCTACCAACTGGTCGGGGTTTGAAACCACTGAAGGTTCCCTGAGCTGCTCCTCTGT	GTGTAACCCGTAGGGCACCTCGTCTCCAAACCATAACTGAAATCTTACGCCATGTAGGTTTCAAGTATACCCCTACCAACTGGTCGGGGTTTGAAACCACTGAAGGTTCCCTGAGCTGCTCCTCTGTTTTTTGAGACGGTCGAAGGACTGCTCTCGAC	ALBAROSSA_library
human_lncrna_fused_1061	human_lncrna_fused_1061_3	lncRNA_gRNA	TTTGAGACAGCTCTGTTGCCCAGGCTGGAG	CCAGTGCTGCAAGTCATGCCACGATGGACA	TTTGAGACAGCTCTGTTGCCCAGGCTGGAGCAAGTATACCCCTACCAACTGGTCGGGGTTTGAAACCCAGTGCTGCAAGTCATGCCACGATGGACA	GTGTAACCCGTAGGGCACCTCGTCTCCAAACTTTGAGACAGCTCTGTTGCCCAGGCTGGAGCAAGTATACCCCTACCAACTGGTCGGGGTTTGAAACCCAGTGCTGCAAGTCATGCCACGATGGACATTTTTGAGACGGTCGAAGGACTGCTCTCGAC	ALBAROSSA_library
human_lncrna_fused_10628	human_lncrna_fused_10628_1	lncRNA_gRNA	AATGAAACATTATTGCAGCACCAGAGACCA	ACAGCCGTATCAATACCCACCCCCTCCCCA	AATGAAACATTATTGCAGCACCAGAGACCACAAGTATACCCCTACCAACTGGTCGGGGTTTGAAACACAGCCGTATCAATACCCACCCCCTCCCCA	GTGTAACCCGTAGGGCACCTCGTCTCCAAACAATGAAACATTATTGCAGCACCAGAGACCACAAGTATACCCCTACCAACTGGTCGGGGTTTGAAACACAGCCGTATCAATACCCACCCCCTCCCCATTTTTGAGACGGTCGAAGGACTGCTCTCGAC	ALBAROSSA_library
human_lncrna_fused_10628	human_lncrna_fused_10628_2	lncRNA_gRNA	TAAGAAATTATTGTTAGGCAGAGAAGAAAA	TCAAAATAAGCCAAACACCAAGCCAGCCAG	TAAGAAATTATTGTTAGGCAGAGAAGAAAACAAGTATACCCCTACCAACTGGTCGGGGTTTGAAACTCAAAATAAGCCAAACACCAAGCCAGCCAG	GTGTAACCCGTAGGGCACCTCGTCTCCAAACTAAGAAATTATTGTTAGGCAGAGAAGAAAACAAGTATACCCCTACCAACTGGTCGGGGTTTGAAACTCAAAATAAGCCAAACACCAAGCCAGCCAGTTTTTGAGACGGTCGAAGGACTGCTCTCGAC	ALBAROSSA_library
human_lncrna_fused_10628	human_lncrna_fused_10628_3	lncRNA_gRNA	AGTTTAATAAACACTGAGCCAGATAAATGG	CCCCCAAAACCATGTGAGCCAATTTCTTAA	AGTTTAATAAACACTGAGCCAGATAAATGGCAAGTATACCCCTACCAACTGGTCGGGGTTTGAAACCCCCCAAAACCATGTGAGCCAATTTCTTAA	GTGTAACCCGTAGGGCACCTCGTCTCCAAACAGTTTAATAAACACTGAGCCAGATAAATGGCAAGTATACCCCTACCAACTGGTCGGGGTTTGAAACCCCCCAAAACCATGTGAGCCAATTTCTTAATTTTTGAGACGGTCGAAGGACTGCTCTCGAC	ALBAROSSA_library
human_lncrna_fused_10628	human_lncrna_fused_10628_4	lncRNA_gRNA	CTTCACACTAAAGAGACCACCCCTCATATT	GACAAATGAGTTGGCCTCAGCAGTAGGCCC	CTTCACACTAAAGAGACCACCCCTCATATTCAAGTATACCCCTACCAACTGGTCGGGGTTTGAAACGACAAATGAGTTGGCCTCAGCAGTAGGCCC	GTGTAACCCGTAGGGCACCTCGTCTCCAAACCTTCACACTAAAGAGACCACCCCTCATATTCAAGTATACCCCTACCAACTGGTCGGGGTTTGAAACGACAAATGAGTTGGCCTCAGCAGTAGGCCCTTTTTGAGACGGTCGAAGGACTGCTCTCGAC	ALBAROSSA_library
human_lncrna_fused_10629	human_lncrna_fused_10629_1	lncRNA_gRNA	TGCGCAATATTCTTGCCAAACCACTGGAAC	GACCATGAATGTGATCCGCGATGTGGCCCA	TGCGCAATATTCTTGCCAAACCACTGGAACCAAGTATACCCCTACCAACTGGTCGGGGTTTGAAACGACCATGAATGTGATCCGCGATGTGGCCCA	GTGTAACCCGTAGGGCACCTCGTCTCCAAACTGCGCAATATTCTTGCCAAACCACTGGAACCAAGTATACCCCTACCAACTGGTCGGGGTTTGAAACGACCATGAATGTGATCCGCGATGTGGCCCATTTTTGAGACGGTCGAAGGACTGCTCTCGAC	ALBAROSSA_library
human_lncrna_fused_10629	human_lncrna_fused_10629_2	lncRNA_gRNA	CCCACTGAGACATTGACGACAGTGGTGATA	GACCTCCTTCTCATGGACCTCAGGGATCAC	CCCACTGAGACATTGACGACAGTGGTGATACAAGTATACCCCTACCAACTGGTCGGGGTTTGAAACGACCTCCTTCTCATGGACCTCAGGGATCAC	GTGTAACCCGTAGGGCACCTCGTCTCCAAACCCCACTGAGACATTGACGACAGTGGTGATACAAGTATACCCCTACCAACTGGTCGGGGTTTGAAACGACCTCCTTCTCATGGACCTCAGGGATCACTTTTTGAGACGGTCGAAGGACTGCTCTCGAC	ALBAROSSA_library
human_lncrna_fused_10630	human_lncrna_fused_10630_1	lncRNA_gRNA	CCATGCTAATCAGAGAGTCGACCAGGGAAG	ATTAATTACTAGTTAAGGCCATCTTACTGT	CCATGCTAATCAGAGAGTCGACCAGGGAAGCAAGTATACCCCTACCAACTGGTCGGGGTTTGAAACATTAATTACTAGTTAAGGCCATCTTACTGT	GTGTAACCCGTAGGGCACCTCGTCTCCAAACCCATGCTAATCAGAGAGTCGACCAGGGAAGCAAGTATACCCCTACCAACTGGTCGGGGTTTGAAACATTAATTACTAGTTAAGGCCATCTTACTGTTTTTTGAGACGGTCGAAGGACTGCTCTCGAC	ALBAROSSA_library
human_lncrna_fused_10630	human_lncrna_fused_10630_2	lncRNA_gRNA	AATCATGTTTTCATGGAGACCCATGCATCA	TATGTTACGTATATTCTACCACAATAAAAA	AATCATGTTTTCATGGAGACCCATGCATCACAAGTATACCCCTACCAACTGGTCGGGGTTTGAAACTATGTTACGTATATTCTACCACAATAAAAA	GTGTAACCCGTAGGGCACCTCGTCTCCAAACAATCATGTTTTCATGGAGACCCATGCATCACAAGTATACCCCTACCAACTGGTCGGGGTTTGAAACTATGTTACGTATATTCTACCACAATAAAAATTTTTGAGACGGTCGAAGGACTGCTCTCGAC	ALBAROSSA_library
human_lncrna_fused_10630	human_lncrna_fused_10630_3	lncRNA_gRNA	AGTTGCTATAAATTGAGATGCCATTCATTG	CTAACACCACAGAAGGACTTCGGGTGGGAC	AGTTGCTATAAATTGAGATGCCATTCATTGCAAGTATACCCCTACCAACTGGTCGGGGTTTGAAACCTAACACCACAGAAGGACTTCGGGTGGGAC	GTGTAACCCGTAGGGCACCTCGTCTCCAAACAGTTGCTATAAATTGAGATGCCATTCATTGCAAGTATACCCCTACCAACTGGTCGGGGTTTGAAACCTAACACCACAGAAGGACTTCGGGTGGGACTTTTTGAGACGGTCGAAGGACTGCTCTCGAC	ALBAROSSA_library
human_lncrna_fused_10631	human_lncrna_fused_10631_1	lncRNA_gRNA	TCAAGAAAATTGTTGCCAAGCAGAATGTAG	AAGACCAATACATTCCCATCTTCATGAAAC	TCAAGAAAATTGTTGCCAAGCAGAATGTAGCAAGTATACCCCTACCAACTGGTCGGGGTTTGAAACAAGACCAATACATTCCCATCTTCATGAAAC	GTGTAACCCGTAGGGCACCTCGTCTCCAAACTCAAGAAAATTGTTGCCAAGCAGAATGTAGCAAGTATACCCCTACCAACTGGTCGGGGTTTGAAACAAGACCAATACATTCCCATCTTCATGAAACTTTTTGAGACGGTCGAAGGACTGCTCTCGAC	ALBAROSSA_library
human_lncrna_fused_10631	human_lncrna_fused_10631_2	lncRNA_gRNA	TTTGTAGAAGGAACAAGCCAGCCAGCTCCA	TTGAGATTCTGTTTAACAGCCGGGTGCGGT	TTTGTAGAAGGAACAAGCCAGCCAGCTCCACAAGTATACCCCTACCAACTGGTCGGGGTTTGAAACTTGAGATTCTGTTTAACAGCCGGGTGCGGT	GTGTAACCCGTAGGGCACCTCGTCTCCAAACTTTGTAGAAGGAACAAGCCAGCCAGCTCCACAAGTATACCCCTACCAACTGGTCGGGGTTTGAAACTTGAGATTCTGTTTAACAGCCGGGTGCGGTTTTTTGAGACGGTCGAAGGACTGCTCTCGAC	ALBAROSSA_library
human_lncrna_fused_10631	human_lncrna_fused_10631_3	lncRNA_gRNA	GGCACAAGAATGCAGAGCCTTGATGAACCA	ACCGCTTGAATCTGGGAGGCATAGGTTGCA	GGCACAAGAATGCAGAGCCTTGATGAACCACAAGTATACCCCTACCAACTGGTCGGGGTTTGAAACACCGCTTGAATCTGGGAGGCATAGGTTGCA	GTGTAACCCGTAGGGCACCTCGTCTCCAAACGGCACAAGAATGCAGAGCCTTGATGAACCACAAGTATACCCCTACCAACTGGTCGGGGTTTGAAACACCGCTTGAATCTGGGAGGCATAGGTTGCATTTTTGAGACGGTCGAAGGACTGCTCTCGAC	ALBAROSSA_library
human_lncrna_fused_10633	human_lncrna_fused_10633_1	lncRNA_gRNA	CTAGAAATACATTATCCACAGAGACACAGG	ACACATTAACAATAGATCTCCCTGTTGTGT	CTAGAAATACATTATCCACAGAGACACAGGCAAGTATACCCCTACCAACTGGTCGGGGTTTGAAACACACATTAACAATAGATCTCCCTGTTGTGT	GTGTAACCCGTAGGGCACCTCGTCTCCAAACCTAGAAATACATTATCCACAGAGACACAGGCAAGTATACCCCTACCAACTGGTCGGGGTTTGAAACACACATTAACAATAGATCTCCCTGTTGTGTTTTTTGAGACGGTCGAAGGACTGCTCTCGAC	ALBAROSSA_library
human_lncrna_fused_10633	human_lncrna_fused_10633_2	lncRNA_gRNA	TTACACAATATCTAGCTGACAACATTCTAA	AATGAGTTAGATAAACCACTGCTTATGAAA	TTACACAATATCTAGCTGACAACATTCTAACAAGTATACCCCTACCAACTGGTCGGGGTTTGAAACAATGAGTTAGATAAACCACTGCTTATGAAA	GTGTAACCCGTAGGGCACCTCGTCTCCAAACTTACACAATATCTAGCTGACAACATTCTAACAAGTATACCCCTACCAACTGGTCGGGGTTTGAAACAATGAGTTAGATAAACCACTGCTTATGAAATTTTTGAGACGGTCGAAGGACTGCTCTCGAC	ALBAROSSA_library
human_lncrna_fused_10635	human_lncrna_fused_10635_1	lncRNA_gRNA	ATTCAACATATGTTAGACAGCAGGGAAATA	ACAAAAATTAGCTGGGCACACCTGTAATCC	ATTCAACATATGTTAGACAGCAGGGAAATACAAGTATACCCCTACCAACTGGTCGGGGTTTGAAACACAAAAATTAGCTGGGCACACCTGTAATCC	GTGTAACCCGTAGGGCACCTCGTCTCCAAACATTCAACATATGTTAGACAGCAGGGAAATACAAGTATACCCCTACCAACTGGTCGGGGTTTGAAACACAAAAATTAGCTGGGCACACCTGTAATCCTTTTTGAGACGGTCGAAGGACTGCTCTCGAC	ALBAROSSA_library
human_lncrna_fused_10635	human_lncrna_fused_10635_2	lncRNA_gRNA	AACAAGTGCATAGAGGTCCCTAAAACTTGG	ATAAGCAAAGATACGGAGGCCAAAATGTGA	AACAAGTGCATAGAGGTCCCTAAAACTTGGCAAGTATACCCCTACCAACTGGTCGGGGTTTGAAACATAAGCAAAGATACGGAGGCCAAAATGTGA	GTGTAACCCGTAGGGCACCTCGTCTCCAAACAACAAGTGCATAGAGGTCCCTAAAACTTGGCAAGTATACCCCTACCAACTGGTCGGGGTTTGAAACATAAGCAAAGATACGGAGGCCAAAATGTGATTTTTGAGACGGTCGAAGGACTGCTCTCGAC	ALBAROSSA_library
human_lncrna_fused_10635	human_lncrna_fused_10635_3	lncRNA_gRNA	AATTAAAAAGGACTGCCAGCAATGTCTCAG	GAAAATAATTACAAAGATGGCACTTTATAA	AATTAAAAAGGACTGCCAGCAATGTCTCAGCAAGTATACCCCTACCAACTGGTCGGGGTTTGAAACGAAAATAATTACAAAGATGGCACTTTATAA	GTGTAACCCGTAGGGCACCTCGTCTCCAAACAATTAAAAAGGACTGCCAGCAATGTCTCAGCAAGTATACCCCTACCAACTGGTCGGGGTTTGAAACGAAAATAATTACAAAGATGGCACTTTATAATTTTTGAGACGGTCGAAGGACTGCTCTCGAC	ALBAROSSA_library
human_lncrna_fused_10638	human_lncrna_fused_10638_1	lncRNA_gRNA	TACTACCGTCAATAGAGCAGCAATTTCTAG	AGATTTAATAATGTGGAGCTATCATTGGTG	TACTACCGTCAATAGAGCAGCAATTTCTAGCAAGTATACCCCTACCAACTGGTCGGGGTTTGAAACAGATTTAATAATGTGGAGCTATCATTGGTG	GTGTAACCCGTAGGGCACCTCGTCTCCAAACTACTACCGTCAATAGAGCAGCAATTTCTAGCAAGTATACCCCTACCAACTGGTCGGGGTTTGAAACAGATTTAATAATGTGGAGCTATCATTGGTGTTTTTGAGACGGTCGAAGGACTGCTCTCGAC	ALBAROSSA_library
human_lncrna_fused_10638	human_lncrna_fused_10638_2	lncRNA_gRNA	AGATTATGAAGATTTACCCCCAGTATTTTC	AGTGTTGAAGTATTACCGACCATCTTACTC	AGATTATGAAGATTTACCCCCAGTATTTTCCAAGTATACCCCTACCAACTGGTCGGGGTTTGAAACAGTGTTGAAGTATTACCGACCATCTTACTC	GTGTAACCCGTAGGGCACCTCGTCTCCAAACAGATTATGAAGATTTACCCCCAGTATTTTCCAAGTATACCCCTACCAACTGGTCGGGGTTTGAAACAGTGTTGAAGTATTACCGACCATCTTACTCTTTTTGAGACGGTCGAAGGACTGCTCTCGAC	ALBAROSSA_library
human_lncrna_fused_10638	human_lncrna_fused_10638_3	lncRNA_gRNA	GAGTACATAGTTTTGACACAGTGACCTTTT	AGCAGAAATGGAGAGGTCTCACCAATTCTG	GAGTACATAGTTTTGACACAGTGACCTTTTCAAGTATACCCCTACCAACTGGTCGGGGTTTGAAACAGCAGAAATGGAGAGGTCTCACCAATTCTG	GTGTAACCCGTAGGGCACCTCGTCTCCAAACGAGTACATAGTTTTGACACAGTGACCTTTTCAAGTATACCCCTACCAACTGGTCGGGGTTTGAAACAGCAGAAATGGAGAGGTCTCACCAATTCTGTTTTTGAGACGGTCGAAGGACTGCTCTCGAC	ALBAROSSA_library
human_lncrna_fused_1063	human_lncrna_fused_1063_1	lncRNA_gRNA	CATCTAGCATAACAGAAGACAGCTAGTATC	AGAGTTTTATAATTTTGGCTCCTACATTTA	CATCTAGCATAACAGAAGACAGCTAGTATCCAAGTATACCCCTACCAACTGGTCGGGGTTTGAAACAGAGTTTTATAATTTTGGCTCCTACATTTA	GTGTAACCCGTAGGGCACCTCGTCTCCAAACCATCTAGCATAACAGAAGACAGCTAGTATCCAAGTATACCCCTACCAACTGGTCGGGGTTTGAAACAGAGTTTTATAATTTTGGCTCCTACATTTATTTTTGAGACGGTCGAAGGACTGCTCTCGAC	ALBAROSSA_library
human_lncrna_fused_1063	human_lncrna_fused_1063_2	lncRNA_gRNA	GCAGTGTTTATAAGGGCTCAAGTCGTTTTG	TCGCCCTTGCTGAACTCACCAGTTGTAGTA	GCAGTGTTTATAAGGGCTCAAGTCGTTTTGCAAGTATACCCCTACCAACTGGTCGGGGTTTGAAACTCGCCCTTGCTGAACTCACCAGTTGTAGTA	GTGTAACCCGTAGGGCACCTCGTCTCCAAACGCAGTGTTTATAAGGGCTCAAGTCGTTTTGCAAGTATACCCCTACCAACTGGTCGGGGTTTGAAACTCGCCCTTGCTGAACTCACCAGTTGTAGTATTTTTGAGACGGTCGAAGGACTGCTCTCGAC	ALBAROSSA_library
human_lncrna_fused_1063	human_lncrna_fused_1063_3	lncRNA_gRNA	GTAAAAATTTATTGAGGACCTCAAAGAACT	TCCCTATTCCACCAGCAGCCTCAGGCAACC	GTAAAAATTTATTGAGGACCTCAAAGAACTCAAGTATACCCCTACCAACTGGTCGGGGTTTGAAACTCCCTATTCCACCAGCAGCCTCAGGCAACC	GTGTAACCCGTAGGGCACCTCGTCTCCAAACGTAAAAATTTATTGAGGACCTCAAAGAACTCAAGTATACCCCTACCAACTGGTCGGGGTTTGAAACTCCCTATTCCACCAGCAGCCTCAGGCAACCTTTTTGAGACGGTCGAAGGACTGCTCTCGAC	ALBAROSSA_library
human_lncrna_fused_10654	human_lncrna_fused_10654_1	lncRNA_gRNA	TTTACCTACTTCATAGCCACCACCTTCCTT	TACTCCCTTCATTGACGCCCAGAACAATGG	TTTACCTACTTCATAGCCACCACCTTCCTTCAAGTATACCCCTACCAACTGGTCGGGGTTTGAAACTACTCCCTTCATTGACGCCCAGAACAATGG	GTGTAACCCGTAGGGCACCTCGTCTCCAAACTTTACCTACTTCATAGCCACCACCTTCCTTCAAGTATACCCCTACCAACTGGTCGGGGTTTGAAACTACTCCCTTCATTGACGCCCAGAACAATGGTTTTTGAGACGGTCGAAGGACTGCTCTCGAC	ALBAROSSA_library
human_lncrna_fused_10654	human_lncrna_fused_10654_2	lncRNA_gRNA	TTACACAAATATTCTAGCCGACAAATCTGA	TTTACATGAAATTTGAACACCACATTTCCA	TTACACAAATATTCTAGCCGACAAATCTGACAAGTATACCCCTACCAACTGGTCGGGGTTTGAAACTTTACATGAAATTTGAACACCACATTTCCA	GTGTAACCCGTAGGGCACCTCGTCTCCAAACTTACACAAATATTCTAGCCGACAAATCTGACAAGTATACCCCTACCAACTGGTCGGGGTTTGAAACTTTACATGAAATTTGAACACCACATTTCCATTTTTGAGACGGTCGAAGGACTGCTCTCGAC	ALBAROSSA_library
human_lncrna_fused_10654	human_lncrna_fused_10654_3	lncRNA_gRNA	AATTTCTAGTTCTACAGAGCCAGGCTTTCG	AACAACAAACATGCTCGCCCTCGCCTCCCC	AATTTCTAGTTCTACAGAGCCAGGCTTTCGCAAGTATACCCCTACCAACTGGTCGGGGTTTGAAACAACAACAAACATGCTCGCCCTCGCCTCCCC	GTGTAACCCGTAGGGCACCTCGTCTCCAAACAATTTCTAGTTCTACAGAGCCAGGCTTTCGCAAGTATACCCCTACCAACTGGTCGGGGTTTGAAACAACAACAAACATGCTCGCCCTCGCCTCCCCTTTTTGAGACGGTCGAAGGACTGCTCTCGAC	ALBAROSSA_library
human_lncrna_fused_10655	human_lncrna_fused_10655_1	lncRNA_gRNA	ATTTGGTATTTAGTCACAGCCCATACTAAG	GTTACATGGATTTAGTGGATCCTTAAAGAA	ATTTGGTATTTAGTCACAGCCCATACTAAGCAAGTATACCCCTACCAACTGGTCGGGGTTTGAAACGTTACATGGATTTAGTGGATCCTTAAAGAA	GTGTAACCCGTAGGGCACCTCGTCTCCAAACATTTGGTATTTAGTCACAGCCCATACTAAGCAAGTATACCCCTACCAACTGGTCGGGGTTTGAAACGTTACATGGATTTAGTGGATCCTTAAAGAATTTTTGAGACGGTCGAAGGACTGCTCTCGAC	ALBAROSSA_library
human_lncrna_fused_10655	human_lncrna_fused_10655_2	lncRNA_gRNA	ACAATGCACATATTTCAGGCTATTCTTTCA	TCACGTATATCTTTCCATCTCTGTTTACTG	ACAATGCACATATTTCAGGCTATTCTTTCACAAGTATACCCCTACCAACTGGTCGGGGTTTGAAACTCACGTATATCTTTCCATCTCTGTTTACTG	GTGTAACCCGTAGGGCACCTCGTCTCCAAACACAATGCACATATTTCAGGCTATTCTTTCACAAGTATACCCCTACCAACTGGTCGGGGTTTGAAACTCACGTATATCTTTCCATCTCTGTTTACTGTTTTTGAGACGGTCGAAGGACTGCTCTCGAC	ALBAROSSA_library
human_lncrna_fused_10655	human_lncrna_fused_10655_3	lncRNA_gRNA	TGATAAATCCTATAGCATTGCCTTGTTGCT	AAATTTCAAGATAAAGAATGACGTCTTTTC	TGATAAATCCTATAGCATTGCCTTGTTGCTCAAGTATACCCCTACCAACTGGTCGGGGTTTGAAACAAATTTCAAGATAAAGAATGACGTCTTTTC	GTGTAACCCGTAGGGCACCTCGTCTCCAAACTGATAAATCCTATAGCATTGCCTTGTTGCTCAAGTATACCCCTACCAACTGGTCGGGGTTTGAAACAAATTTCAAGATAAAGAATGACGTCTTTTCTTTTTGAGACGGTCGAAGGACTGCTCTCGAC	ALBAROSSA_library
human_lncrna_fused_1065	human_lncrna_fused_1065_1	lncRNA_gRNA	ACCTGTAGAGTTCAAGACCAGCCTGGGCAA	ATAAAATTACTAGTATAGGCTGGGTGCAGT	ACCTGTAGAGTTCAAGACCAGCCTGGGCAACAAGTATACCCCTACCAACTGGTCGGGGTTTGAAACATAAAATTACTAGTATAGGCTGGGTGCAGT	GTGTAACCCGTAGGGCACCTCGTCTCCAAACACCTGTAGAGTTCAAGACCAGCCTGGGCAACAAGTATACCCCTACCAACTGGTCGGGGTTTGAAACATAAAATTACTAGTATAGGCTGGGTGCAGTTTTTTGAGACGGTCGAAGGACTGCTCTCGAC	ALBAROSSA_library
human_lncrna_fused_1065	human_lncrna_fused_1065_2	lncRNA_gRNA	AGAAATATGTATGTTCTGACTGCTCCACCA	AAATCCGAGTATTAAGCCCTCCAACTTCAT	AGAAATATGTATGTTCTGACTGCTCCACCACAAGTATACCCCTACCAACTGGTCGGGGTTTGAAACAAATCCGAGTATTAAGCCCTCCAACTTCAT	GTGTAACCCGTAGGGCACCTCGTCTCCAAACAGAAATATGTATGTTCTGACTGCTCCACCACAAGTATACCCCTACCAACTGGTCGGGGTTTGAAACAAATCCGAGTATTAAGCCCTCCAACTTCATTTTTTGAGACGGTCGAAGGACTGCTCTCGAC	ALBAROSSA_library
human_lncrna_fused_1065	human_lncrna_fused_1065_3	lncRNA_gRNA	CTAGACCACATTAAGGAACCTGCTCAATTC	TGTTAATGCCATTTTCCAACAGCATGTGCT	CTAGACCACATTAAGGAACCTGCTCAATTCCAAGTATACCCCTACCAACTGGTCGGGGTTTGAAACTGTTAATGCCATTTTCCAACAGCATGTGCT	GTGTAACCCGTAGGGCACCTCGTCTCCAAACCTAGACCACATTAAGGAACCTGCTCAATTCCAAGTATACCCCTACCAACTGGTCGGGGTTTGAAACTGTTAATGCCATTTTCCAACAGCATGTGCTTTTTTGAGACGGTCGAAGGACTGCTCTCGAC	ALBAROSSA_library
human_lncrna_fused_1065	human_lncrna_fused_1065_4	lncRNA_gRNA	GAAACCAAAAATTTGTGACTCGCTTTATTG	TAAAAGATTGGATAAAGGATGAGAATAGGA	GAAACCAAAAATTTGTGACTCGCTTTATTGCAAGTATACCCCTACCAACTGGTCGGGGTTTGAAACTAAAAGATTGGATAAAGGATGAGAATAGGA	GTGTAACCCGTAGGGCACCTCGTCTCCAAACGAAACCAAAAATTTGTGACTCGCTTTATTGCAAGTATACCCCTACCAACTGGTCGGGGTTTGAAACTAAAAGATTGGATAAAGGATGAGAATAGGATTTTTGAGACGGTCGAAGGACTGCTCTCGAC	ALBAROSSA_library
human_lncrna_fused_10660	human_lncrna_fused_10660_1	lncRNA_gRNA	ATCAATAGTGAAGAGCAAAGCCAAACACAA	AATCTTTACAGGTTGAAACCAGCATTTTAG	ATCAATAGTGAAGAGCAAAGCCAAACACAACAAGTATACCCCTACCAACTGGTCGGGGTTTGAAACAATCTTTACAGGTTGAAACCAGCATTTTAG	GTGTAACCCGTAGGGCACCTCGTCTCCAAACATCAATAGTGAAGAGCAAAGCCAAACACAACAAGTATACCCCTACCAACTGGTCGGGGTTTGAAACAATCTTTACAGGTTGAAACCAGCATTTTAGTTTTTGAGACGGTCGAAGGACTGCTCTCGAC	ALBAROSSA_library
human_lncrna_fused_10660	human_lncrna_fused_10660_2	lncRNA_gRNA	GCAATAAAATCATAAACGCTGCGATTATCT	TTAAAATTAGACTTGCATGCCTTTCTCTGG	GCAATAAAATCATAAACGCTGCGATTATCTCAAGTATACCCCTACCAACTGGTCGGGGTTTGAAACTTAAAATTAGACTTGCATGCCTTTCTCTGG	GTGTAACCCGTAGGGCACCTCGTCTCCAAACGCAATAAAATCATAAACGCTGCGATTATCTCAAGTATACCCCTACCAACTGGTCGGGGTTTGAAACTTAAAATTAGACTTGCATGCCTTTCTCTGGTTTTTGAGACGGTCGAAGGACTGCTCTCGAC	ALBAROSSA_library
human_lncrna_fused_10660	human_lncrna_fused_10660_3	lncRNA_gRNA	ATGAACAATACAAAGAGGGCAGAACAAATA	CAAAAGCATTTTGAGGATCTGTGGATTTAC	ATGAACAATACAAAGAGGGCAGAACAAATACAAGTATACCCCTACCAACTGGTCGGGGTTTGAAACCAAAAGCATTTTGAGGATCTGTGGATTTAC	GTGTAACCCGTAGGGCACCTCGTCTCCAAACATGAACAATACAAAGAGGGCAGAACAAATACAAGTATACCCCTACCAACTGGTCGGGGTTTGAAACCAAAAGCATTTTGAGGATCTGTGGATTTACTTTTTGAGACGGTCGAAGGACTGCTCTCGAC	ALBAROSSA_library
human_lncrna_fused_10670	human_lncrna_fused_10670_1	lncRNA_gRNA	GTTATAATAAAGTTAGGAGCCAGGAGTCGG	TCCAGGATTCAAGACCAGGCAAGACCTCAT	GTTATAATAAAGTTAGGAGCCAGGAGTCGGCAAGTATACCCCTACCAACTGGTCGGGGTTTGAAACTCCAGGATTCAAGACCAGGCAAGACCTCAT	GTGTAACCCGTAGGGCACCTCGTCTCCAAACGTTATAATAAAGTTAGGAGCCAGGAGTCGGCAAGTATACCCCTACCAACTGGTCGGGGTTTGAAACTCCAGGATTCAAGACCAGGCAAGACCTCATTTTTTGAGACGGTCGAAGGACTGCTCTCGAC	ALBAROSSA_library
human_lncrna_fused_10670	human_lncrna_fused_10670_2	lncRNA_gRNA	AGCAGTTACTAGATCTGAGCCAGGGTGAGA	CCGTCTACAATCCCGGCACCTGAGAGGCGG	AGCAGTTACTAGATCTGAGCCAGGGTGAGACAAGTATACCCCTACCAACTGGTCGGGGTTTGAAACCCGTCTACAATCCCGGCACCTGAGAGGCGG	GTGTAACCCGTAGGGCACCTCGTCTCCAAACAGCAGTTACTAGATCTGAGCCAGGGTGAGACAAGTATACCCCTACCAACTGGTCGGGGTTTGAAACCCGTCTACAATCCCGGCACCTGAGAGGCGGTTTTTGAGACGGTCGAAGGACTGCTCTCGAC	ALBAROSSA_library
human_lncrna_fused_10670	human_lncrna_fused_10670_3	lncRNA_gRNA	CCCATCTATTAAACTGAGCGTCACTAGCAT	ATGGACCTGACATTGCTGCAGAGATTTTAT	CCCATCTATTAAACTGAGCGTCACTAGCATCAAGTATACCCCTACCAACTGGTCGGGGTTTGAAACATGGACCTGACATTGCTGCAGAGATTTTAT	GTGTAACCCGTAGGGCACCTCGTCTCCAAACCCCATCTATTAAACTGAGCGTCACTAGCATCAAGTATACCCCTACCAACTGGTCGGGGTTTGAAACATGGACCTGACATTGCTGCAGAGATTTTATTTTTTGAGACGGTCGAAGGACTGCTCTCGAC	ALBAROSSA_library
human_lncrna_fused_10670	human_lncrna_fused_10670_4	lncRNA_gRNA	ATTAAATTAACTAAAAGCCTCCCTTAAGGG	AGGTACATATCAAGTCATCTGGGCTTTAAG	ATTAAATTAACTAAAAGCCTCCCTTAAGGGCAAGTATACCCCTACCAACTGGTCGGGGTTTGAAACAGGTACATATCAAGTCATCTGGGCTTTAAG	GTGTAACCCGTAGGGCACCTCGTCTCCAAACATTAAATTAACTAAAAGCCTCCCTTAAGGGCAAGTATACCCCTACCAACTGGTCGGGGTTTGAAACAGGTACATATCAAGTCATCTGGGCTTTAAGTTTTTGAGACGGTCGAAGGACTGCTCTCGAC	ALBAROSSA_library
human_lncrna_fused_10671	human_lncrna_fused_10671_1	lncRNA_gRNA	CAGAACGCAATAGAACACGACAGGAATTTT	CACTGCTCTGGCGATGTGTCCCACTGGGGC	CAGAACGCAATAGAACACGACAGGAATTTTCAAGTATACCCCTACCAACTGGTCGGGGTTTGAAACCACTGCTCTGGCGATGTGTCCCACTGGGGC	GTGTAACCCGTAGGGCACCTCGTCTCCAAACCAGAACGCAATAGAACACGACAGGAATTTTCAAGTATACCCCTACCAACTGGTCGGGGTTTGAAACCACTGCTCTGGCGATGTGTCCCACTGGGGCTTTTTGAGACGGTCGAAGGACTGCTCTCGAC	ALBAROSSA_library
human_lncrna_fused_10671	human_lncrna_fused_10671_2	lncRNA_gRNA	ATGCTGATAAAGACATACCCTGGGAACAAA	AAGTCGCCTAAGGAGCTGCCTCGACCATCC	ATGCTGATAAAGACATACCCTGGGAACAAACAAGTATACCCCTACCAACTGGTCGGGGTTTGAAACAAGTCGCCTAAGGAGCTGCCTCGACCATCC	GTGTAACCCGTAGGGCACCTCGTCTCCAAACATGCTGATAAAGACATACCCTGGGAACAAACAAGTATACCCCTACCAACTGGTCGGGGTTTGAAACAAGTCGCCTAAGGAGCTGCCTCGACCATCCTTTTTGAGACGGTCGAAGGACTGCTCTCGAC	ALBAROSSA_library
human_lncrna_fused_10671	human_lncrna_fused_10671_3	lncRNA_gRNA	GAACAAAAAGAGGTTCTCCATGGCTGGGGA	CCTCAGAGTTAAAGAAGGAAGGGGTTTATT	GAACAAAAAGAGGTTCTCCATGGCTGGGGACAAGTATACCCCTACCAACTGGTCGGGGTTTGAAACCCTCAGAGTTAAAGAAGGAAGGGGTTTATT	GTGTAACCCGTAGGGCACCTCGTCTCCAAACGAACAAAAAGAGGTTCTCCATGGCTGGGGACAAGTATACCCCTACCAACTGGTCGGGGTTTGAAACCCTCAGAGTTAAAGAAGGAAGGGGTTTATTTTTTTGAGACGGTCGAAGGACTGCTCTCGAC	ALBAROSSA_library
human_lncrna_fused_10678	human_lncrna_fused_10678_1	lncRNA_gRNA	ATAAATAAGAAAATAGAGCCACAAAGCTTT	TTTTCAAAAGAAGACAGGCATGTGGCCAAC	ATAAATAAGAAAATAGAGCCACAAAGCTTTCAAGTATACCCCTACCAACTGGTCGGGGTTTGAAACTTTTCAAAAGAAGACAGGCATGTGGCCAAC	GTGTAACCCGTAGGGCACCTCGTCTCCAAACATAAATAAGAAAATAGAGCCACAAAGCTTTCAAGTATACCCCTACCAACTGGTCGGGGTTTGAAACTTTTCAAAAGAAGACAGGCATGTGGCCAACTTTTTGAGACGGTCGAAGGACTGCTCTCGAC	ALBAROSSA_library
human_lncrna_fused_10678	human_lncrna_fused_10678_2	lncRNA_gRNA	TTAAAAATTATCAAGCCAGGCCAGGCGCAG	TTATGTTACATATGCAAGTCCGAAGCTCTG	TTAAAAATTATCAAGCCAGGCCAGGCGCAGCAAGTATACCCCTACCAACTGGTCGGGGTTTGAAACTTATGTTACATATGCAAGTCCGAAGCTCTG	GTGTAACCCGTAGGGCACCTCGTCTCCAAACTTAAAAATTATCAAGCCAGGCCAGGCGCAGCAAGTATACCCCTACCAACTGGTCGGGGTTTGAAACTTATGTTACATATGCAAGTCCGAAGCTCTGTTTTTGAGACGGTCGAAGGACTGCTCTCGAC	ALBAROSSA_library
human_lncrna_fused_10678	human_lncrna_fused_10678_3	lncRNA_gRNA	GCCAAACTAAAGATAGGAGACCCTTTTTAA	TTCACTACAAATTCAGGACCCTGCCCTCCA	GCCAAACTAAAGATAGGAGACCCTTTTTAACAAGTATACCCCTACCAACTGGTCGGGGTTTGAAACTTCACTACAAATTCAGGACCCTGCCCTCCA	GTGTAACCCGTAGGGCACCTCGTCTCCAAACGCCAAACTAAAGATAGGAGACCCTTTTTAACAAGTATACCCCTACCAACTGGTCGGGGTTTGAAACTTCACTACAAATTCAGGACCCTGCCCTCCATTTTTGAGACGGTCGAAGGACTGCTCTCGAC	ALBAROSSA_library
human_lncrna_fused_10679	human_lncrna_fused_10679_1	lncRNA_gRNA	CTGACCAAATTATCAGAGCCACTATCTTTT	AGATTCATTCAGTACCTGCCCAATAGGATA	CTGACCAAATTATCAGAGCCACTATCTTTTCAAGTATACCCCTACCAACTGGTCGGGGTTTGAAACAGATTCATTCAGTACCTGCCCAATAGGATA	GTGTAACCCGTAGGGCACCTCGTCTCCAAACCTGACCAAATTATCAGAGCCACTATCTTTTCAAGTATACCCCTACCAACTGGTCGGGGTTTGAAACAGATTCATTCAGTACCTGCCCAATAGGATATTTTTGAGACGGTCGAAGGACTGCTCTCGAC	ALBAROSSA_library
human_lncrna_fused_10679	human_lncrna_fused_10679_2	lncRNA_gRNA	TTGTCATGAACTATGCACCCACAAACTGTA	CTCCCGAACTATAAGTGGCACAAATCTTAA	TTGTCATGAACTATGCACCCACAAACTGTACAAGTATACCCCTACCAACTGGTCGGGGTTTGAAACCTCCCGAACTATAAGTGGCACAAATCTTAA	GTGTAACCCGTAGGGCACCTCGTCTCCAAACTTGTCATGAACTATGCACCCACAAACTGTACAAGTATACCCCTACCAACTGGTCGGGGTTTGAAACCTCCCGAACTATAAGTGGCACAAATCTTAATTTTTGAGACGGTCGAAGGACTGCTCTCGAC	ALBAROSSA_library
human_lncrna_fused_10679	human_lncrna_fused_10679_3	lncRNA_gRNA	CCAAACATTTGAAACCACCAACCATAGAAA	AAAAATGTATTTTATGACTCCCTGCTGTCT	CCAAACATTTGAAACCACCAACCATAGAAACAAGTATACCCCTACCAACTGGTCGGGGTTTGAAACAAAAATGTATTTTATGACTCCCTGCTGTCT	GTGTAACCCGTAGGGCACCTCGTCTCCAAACCCAAACATTTGAAACCACCAACCATAGAAACAAGTATACCCCTACCAACTGGTCGGGGTTTGAAACAAAAATGTATTTTATGACTCCCTGCTGTCTTTTTTGAGACGGTCGAAGGACTGCTCTCGAC	ALBAROSSA_library
human_lncrna_fused_10680	human_lncrna_fused_10680_1	lncRNA_gRNA	AAAAAGTTTAAGTCTGGCCAAGCACTGTCT	GAAGTAATTTCACTTAGGCAGATTATAAAC	AAAAAGTTTAAGTCTGGCCAAGCACTGTCTCAAGTATACCCCTACCAACTGGTCGGGGTTTGAAACGAAGTAATTTCACTTAGGCAGATTATAAAC	GTGTAACCCGTAGGGCACCTCGTCTCCAAACAAAAAGTTTAAGTCTGGCCAAGCACTGTCTCAAGTATACCCCTACCAACTGGTCGGGGTTTGAAACGAAGTAATTTCACTTAGGCAGATTATAAACTTTTTGAGACGGTCGAAGGACTGCTCTCGAC	ALBAROSSA_library
human_lncrna_fused_10680	human_lncrna_fused_10680_2	lncRNA_gRNA	AATTTGAGTTTACAACAGCAGCTAAGTTGG	AAGTTAGATTAACAAGAGTCACAAACTTCT	AATTTGAGTTTACAACAGCAGCTAAGTTGGCAAGTATACCCCTACCAACTGGTCGGGGTTTGAAACAAGTTAGATTAACAAGAGTCACAAACTTCT	GTGTAACCCGTAGGGCACCTCGTCTCCAAACAATTTGAGTTTACAACAGCAGCTAAGTTGGCAAGTATACCCCTACCAACTGGTCGGGGTTTGAAACAAGTTAGATTAACAAGAGTCACAAACTTCTTTTTTGAGACGGTCGAAGGACTGCTCTCGAC	ALBAROSSA_library
human_lncrna_fused_10680	human_lncrna_fused_10680_3	lncRNA_gRNA	ACCACAGTATGAACTTCGCATGCTAAATAT	GCCATATATTAGTAACCACATGCTTTTTGC	ACCACAGTATGAACTTCGCATGCTAAATATCAAGTATACCCCTACCAACTGGTCGGGGTTTGAAACGCCATATATTAGTAACCACATGCTTTTTGC	GTGTAACCCGTAGGGCACCTCGTCTCCAAACACCACAGTATGAACTTCGCATGCTAAATATCAAGTATACCCCTACCAACTGGTCGGGGTTTGAAACGCCATATATTAGTAACCACATGCTTTTTGCTTTTTGAGACGGTCGAAGGACTGCTCTCGAC	ALBAROSSA_library
human_lncrna_fused_10692	human_lncrna_fused_10692_1	lncRNA_gRNA	ACAATGGTAGACATGACAGCCACAGTCCTT	GTAATATTTATATAATGCCCCATATTTCCA	ACAATGGTAGACATGACAGCCACAGTCCTTCAAGTATACCCCTACCAACTGGTCGGGGTTTGAAACGTAATATTTATATAATGCCCCATATTTCCA	GTGTAACCCGTAGGGCACCTCGTCTCCAAACACAATGGTAGACATGACAGCCACAGTCCTTCAAGTATACCCCTACCAACTGGTCGGGGTTTGAAACGTAATATTTATATAATGCCCCATATTTCCATTTTTGAGACGGTCGAAGGACTGCTCTCGAC	ALBAROSSA_library
human_lncrna_fused_10692	human_lncrna_fused_10692_2	lncRNA_gRNA	AAATAGAGAGTTCATCCATGCAGTCAATAA	TGAACCTTTCCTAAGGACACGACTGAAGCA	AAATAGAGAGTTCATCCATGCAGTCAATAACAAGTATACCCCTACCAACTGGTCGGGGTTTGAAACTGAACCTTTCCTAAGGACACGACTGAAGCA	GTGTAACCCGTAGGGCACCTCGTCTCCAAACAAATAGAGAGTTCATCCATGCAGTCAATAACAAGTATACCCCTACCAACTGGTCGGGGTTTGAAACTGAACCTTTCCTAAGGACACGACTGAAGCATTTTTGAGACGGTCGAAGGACTGCTCTCGAC	ALBAROSSA_library
human_lncrna_fused_10692	human_lncrna_fused_10692_3	lncRNA_gRNA	CAAAATTTATACTAGGTCCAGTGCTAGGTG	GAAGAAATACACTCTCCTCCCTCCTCAAAA	CAAAATTTATACTAGGTCCAGTGCTAGGTGCAAGTATACCCCTACCAACTGGTCGGGGTTTGAAACGAAGAAATACACTCTCCTCCCTCCTCAAAA	GTGTAACCCGTAGGGCACCTCGTCTCCAAACCAAAATTTATACTAGGTCCAGTGCTAGGTGCAAGTATACCCCTACCAACTGGTCGGGGTTTGAAACGAAGAAATACACTCTCCTCCCTCCTCAAAATTTTTGAGACGGTCGAAGGACTGCTCTCGAC	ALBAROSSA_library
human_lncrna_fused_10693	human_lncrna_fused_10693_1	lncRNA_gRNA	AGAAACAGCATGCAACCTCACCGCTCTTGC	TGCAAATTGTGGATTGCAACCCTTTAGTGA	AGAAACAGCATGCAACCTCACCGCTCTTGCCAAGTATACCCCTACCAACTGGTCGGGGTTTGAAACTGCAAATTGTGGATTGCAACCCTTTAGTGA	GTGTAACCCGTAGGGCACCTCGTCTCCAAACAGAAACAGCATGCAACCTCACCGCTCTTGCCAAGTATACCCCTACCAACTGGTCGGGGTTTGAAACTGCAAATTGTGGATTGCAACCCTTTAGTGATTTTTGAGACGGTCGAAGGACTGCTCTCGAC	ALBAROSSA_library
human_lncrna_fused_10693	human_lncrna_fused_10693_2	lncRNA_gRNA	ACCAGCATTAATCACTAACCCCTTTCCTAC	GGTTGTTTAGGATTGCATGGCAGGAATTGG	ACCAGCATTAATCACTAACCCCTTTCCTACCAAGTATACCCCTACCAACTGGTCGGGGTTTGAAACGGTTGTTTAGGATTGCATGGCAGGAATTGG	GTGTAACCCGTAGGGCACCTCGTCTCCAAACACCAGCATTAATCACTAACCCCTTTCCTACCAAGTATACCCCTACCAACTGGTCGGGGTTTGAAACGGTTGTTTAGGATTGCATGGCAGGAATTGGTTTTTGAGACGGTCGAAGGACTGCTCTCGAC	ALBAROSSA_library
human_lncrna_fused_10694	human_lncrna_fused_10694_1	lncRNA_gRNA	GTCAACACAGATAAGACACGCCTGGTTTAC	AGCAACAAATGCTAGGCACTCCAGAAAACA	GTCAACACAGATAAGACACGCCTGGTTTACCAAGTATACCCCTACCAACTGGTCGGGGTTTGAAACAGCAACAAATGCTAGGCACTCCAGAAAACA	GTGTAACCCGTAGGGCACCTCGTCTCCAAACGTCAACACAGATAAGACACGCCTGGTTTACCAAGTATACCCCTACCAACTGGTCGGGGTTTGAAACAGCAACAAATGCTAGGCACTCCAGAAAACATTTTTGAGACGGTCGAAGGACTGCTCTCGAC	ALBAROSSA_library
human_lncrna_fused_10694	human_lncrna_fused_10694_2	lncRNA_gRNA	AATAAAATATAGAGAGAGCAAGTTAATACA	CCCGAGATACAGAGCAGAGCAGCATAAGGG	AATAAAATATAGAGAGAGCAAGTTAATACACAAGTATACCCCTACCAACTGGTCGGGGTTTGAAACCCCGAGATACAGAGCAGAGCAGCATAAGGG	GTGTAACCCGTAGGGCACCTCGTCTCCAAACAATAAAATATAGAGAGAGCAAGTTAATACACAAGTATACCCCTACCAACTGGTCGGGGTTTGAAACCCCGAGATACAGAGCAGAGCAGCATAAGGGTTTTTGAGACGGTCGAAGGACTGCTCTCGAC	ALBAROSSA_library
human_lncrna_fused_10694	human_lncrna_fused_10694_3	lncRNA_gRNA	CAACCAATACTAGAAGTCGCAGTTAAAAAC	ACAGCTTCCAAAAATCACCCTCCCCCAAAT	CAACCAATACTAGAAGTCGCAGTTAAAAACCAAGTATACCCCTACCAACTGGTCGGGGTTTGAAACACAGCTTCCAAAAATCACCCTCCCCCAAAT	GTGTAACCCGTAGGGCACCTCGTCTCCAAACCAACCAATACTAGAAGTCGCAGTTAAAAACCAAGTATACCCCTACCAACTGGTCGGGGTTTGAAACACAGCTTCCAAAAATCACCCTCCCCCAAATTTTTTGAGACGGTCGAAGGACTGCTCTCGAC	ALBAROSSA_library
human_lncrna_fused_10696	human_lncrna_fused_10696_1	lncRNA_gRNA	CAGAAAAGCATTGATGGGCCCAAGAGAGTC	AAGTTGAATTTTATATATGCCCTTTTGTAA	CAGAAAAGCATTGATGGGCCCAAGAGAGTCCAAGTATACCCCTACCAACTGGTCGGGGTTTGAAACAAGTTGAATTTTATATATGCCCTTTTGTAA	GTGTAACCCGTAGGGCACCTCGTCTCCAAACCAGAAAAGCATTGATGGGCCCAAGAGAGTCCAAGTATACCCCTACCAACTGGTCGGGGTTTGAAACAAGTTGAATTTTATATATGCCCTTTTGTAATTTTTGAGACGGTCGAAGGACTGCTCTCGAC	ALBAROSSA_library
human_lncrna_fused_10696	human_lncrna_fused_10696_2	lncRNA_gRNA	ACAAATGATGGATCAACCTGCAGGTGATGA	TAATCCTGAAAGTAACCTGTCCATTTCTTT	ACAAATGATGGATCAACCTGCAGGTGATGACAAGTATACCCCTACCAACTGGTCGGGGTTTGAAACTAATCCTGAAAGTAACCTGTCCATTTCTTT	GTGTAACCCGTAGGGCACCTCGTCTCCAAACACAAATGATGGATCAACCTGCAGGTGATGACAAGTATACCCCTACCAACTGGTCGGGGTTTGAAACTAATCCTGAAAGTAACCTGTCCATTTCTTTTTTTTGAGACGGTCGAAGGACTGCTCTCGAC	ALBAROSSA_library
human_lncrna_fused_10696	human_lncrna_fused_10696_3	lncRNA_gRNA	ATCCTAGTATATTTAGGACAGAGATTTTGT	TCCTTAGTGAATTAGCAAACGGAAAGATCA	ATCCTAGTATATTTAGGACAGAGATTTTGTCAAGTATACCCCTACCAACTGGTCGGGGTTTGAAACTCCTTAGTGAATTAGCAAACGGAAAGATCA	GTGTAACCCGTAGGGCACCTCGTCTCCAAACATCCTAGTATATTTAGGACAGAGATTTTGTCAAGTATACCCCTACCAACTGGTCGGGGTTTGAAACTCCTTAGTGAATTAGCAAACGGAAAGATCATTTTTGAGACGGTCGAAGGACTGCTCTCGAC	ALBAROSSA_library
human_lncrna_fused_10712	human_lncrna_fused_10712_1	lncRNA_gRNA	CTTAAAATCCATCTCACGCACATCTGTAAG	ACTAACAGGAAAGACTCGGTCTCTCCCAGA	CTTAAAATCCATCTCACGCACATCTGTAAGCAAGTATACCCCTACCAACTGGTCGGGGTTTGAAACACTAACAGGAAAGACTCGGTCTCTCCCAGA	GTGTAACCCGTAGGGCACCTCGTCTCCAAACCTTAAAATCCATCTCACGCACATCTGTAAGCAAGTATACCCCTACCAACTGGTCGGGGTTTGAAACACTAACAGGAAAGACTCGGTCTCTCCCAGATTTTTGAGACGGTCGAAGGACTGCTCTCGAC	ALBAROSSA_library
human_lncrna_fused_10712	human_lncrna_fused_10712_2	lncRNA_gRNA	TGAAACTTGCAATGTGCTAGCATTAGGTAC	GTGTACGAAGAGAAAGCATCCAAATGAATA	TGAAACTTGCAATGTGCTAGCATTAGGTACCAAGTATACCCCTACCAACTGGTCGGGGTTTGAAACGTGTACGAAGAGAAAGCATCCAAATGAATA	GTGTAACCCGTAGGGCACCTCGTCTCCAAACTGAAACTTGCAATGTGCTAGCATTAGGTACCAAGTATACCCCTACCAACTGGTCGGGGTTTGAAACGTGTACGAAGAGAAAGCATCCAAATGAATATTTTTGAGACGGTCGAAGGACTGCTCTCGAC	ALBAROSSA_library
human_lncrna_fused_10712	human_lncrna_fused_10712_3	lncRNA_gRNA	ACAATATCACTGTTTCCATGCATTCGTCTG	TACTTGAATTGCCTTTTCCCCACTTTCACT	ACAATATCACTGTTTCCATGCATTCGTCTGCAAGTATACCCCTACCAACTGGTCGGGGTTTGAAACTACTTGAATTGCCTTTTCCCCACTTTCACT	GTGTAACCCGTAGGGCACCTCGTCTCCAAACACAATATCACTGTTTCCATGCATTCGTCTGCAAGTATACCCCTACCAACTGGTCGGGGTTTGAAACTACTTGAATTGCCTTTTCCCCACTTTCACTTTTTTGAGACGGTCGAAGGACTGCTCTCGAC	ALBAROSSA_library
human_lncrna_fused_10713	human_lncrna_fused_10713_1	lncRNA_gRNA	ATTAGAGCACATATAGAGCACCCCATGCAG	AATAGTAGTTCATCAGTTGCACCTTAAATA	ATTAGAGCACATATAGAGCACCCCATGCAGCAAGTATACCCCTACCAACTGGTCGGGGTTTGAAACAATAGTAGTTCATCAGTTGCACCTTAAATA	GTGTAACCCGTAGGGCACCTCGTCTCCAAACATTAGAGCACATATAGAGCACCCCATGCAGCAAGTATACCCCTACCAACTGGTCGGGGTTTGAAACAATAGTAGTTCATCAGTTGCACCTTAAATATTTTTGAGACGGTCGAAGGACTGCTCTCGAC	ALBAROSSA_library
human_lncrna_fused_10713	human_lncrna_fused_10713_2	lncRNA_gRNA	TACATAGAGAGATGCGTCATCCACACTCCT	CCTAATGGAAAGTTCAGAGCAGAATGCTCC	TACATAGAGAGATGCGTCATCCACACTCCTCAAGTATACCCCTACCAACTGGTCGGGGTTTGAAACCCTAATGGAAAGTTCAGAGCAGAATGCTCC	GTGTAACCCGTAGGGCACCTCGTCTCCAAACTACATAGAGAGATGCGTCATCCACACTCCTCAAGTATACCCCTACCAACTGGTCGGGGTTTGAAACCCTAATGGAAAGTTCAGAGCAGAATGCTCCTTTTTGAGACGGTCGAAGGACTGCTCTCGAC	ALBAROSSA_library
human_lncrna_fused_10713	human_lncrna_fused_10713_3	lncRNA_gRNA	GCTTGAGATAAAACACAGCCACCCCCATTC	CTGCAGTAAATTCAGTAGACTCCATTCAAT	GCTTGAGATAAAACACAGCCACCCCCATTCCAAGTATACCCCTACCAACTGGTCGGGGTTTGAAACCTGCAGTAAATTCAGTAGACTCCATTCAAT	GTGTAACCCGTAGGGCACCTCGTCTCCAAACGCTTGAGATAAAACACAGCCACCCCCATTCCAAGTATACCCCTACCAACTGGTCGGGGTTTGAAACCTGCAGTAAATTCAGTAGACTCCATTCAATTTTTTGAGACGGTCGAAGGACTGCTCTCGAC	ALBAROSSA_library
human_lncrna_fused_10713	human_lncrna_fused_10713_4	lncRNA_gRNA	GCAAGCAGCAAAAATGAGCAGGTTTTTTGT	AAAGAAGACAATTAAGGTCCTTGACTTGAG	GCAAGCAGCAAAAATGAGCAGGTTTTTTGTCAAGTATACCCCTACCAACTGGTCGGGGTTTGAAACAAAGAAGACAATTAAGGTCCTTGACTTGAG	GTGTAACCCGTAGGGCACCTCGTCTCCAAACGCAAGCAGCAAAAATGAGCAGGTTTTTTGTCAAGTATACCCCTACCAACTGGTCGGGGTTTGAAACAAAGAAGACAATTAAGGTCCTTGACTTGAGTTTTTGAGACGGTCGAAGGACTGCTCTCGAC	ALBAROSSA_library
human_lncrna_fused_10713	human_lncrna_fused_10713_5	lncRNA_gRNA	CAAGGCTAAATTGTGCAGCCCATGAACCTT	AATGAGATTTACAATCAAGCCCTGGCCCTA	CAAGGCTAAATTGTGCAGCCCATGAACCTTCAAGTATACCCCTACCAACTGGTCGGGGTTTGAAACAATGAGATTTACAATCAAGCCCTGGCCCTA	GTGTAACCCGTAGGGCACCTCGTCTCCAAACCAAGGCTAAATTGTGCAGCCCATGAACCTTCAAGTATACCCCTACCAACTGGTCGGGGTTTGAAACAATGAGATTTACAATCAAGCCCTGGCCCTATTTTTGAGACGGTCGAAGGACTGCTCTCGAC	ALBAROSSA_library
human_lncrna_fused_10716	human_lncrna_fused_10716_1	lncRNA_gRNA	GATGAAGAAACTAAGACCACAGAAGGTAAA	AGACTACCCAAGTGTCCACACAGGCCAGCT	GATGAAGAAACTAAGACCACAGAAGGTAAACAAGTATACCCCTACCAACTGGTCGGGGTTTGAAACAGACTACCCAAGTGTCCACACAGGCCAGCT	GTGTAACCCGTAGGGCACCTCGTCTCCAAACGATGAAGAAACTAAGACCACAGAAGGTAAACAAGTATACCCCTACCAACTGGTCGGGGTTTGAAACAGACTACCCAAGTGTCCACACAGGCCAGCTTTTTTGAGACGGTCGAAGGACTGCTCTCGAC	ALBAROSSA_library
human_lncrna_fused_10716	human_lncrna_fused_10716_2	lncRNA_gRNA	CTGCCTTTATCCACAGCACCCACCCTCTGA	TATGAATGTCTTAAATGGCTGACTATTTCA	CTGCCTTTATCCACAGCACCCACCCTCTGACAAGTATACCCCTACCAACTGGTCGGGGTTTGAAACTATGAATGTCTTAAATGGCTGACTATTTCA	GTGTAACCCGTAGGGCACCTCGTCTCCAAACCTGCCTTTATCCACAGCACCCACCCTCTGACAAGTATACCCCTACCAACTGGTCGGGGTTTGAAACTATGAATGTCTTAAATGGCTGACTATTTCATTTTTGAGACGGTCGAAGGACTGCTCTCGAC	ALBAROSSA_library
human_lncrna_fused_10716	human_lncrna_fused_10716_3	lncRNA_gRNA	TTTAATGTGATAGCCCGGAACAGTGCATCT	ACCTCGTGTGTTTATCTGCAAGGGAGTGGA	TTTAATGTGATAGCCCGGAACAGTGCATCTCAAGTATACCCCTACCAACTGGTCGGGGTTTGAAACACCTCGTGTGTTTATCTGCAAGGGAGTGGA	GTGTAACCCGTAGGGCACCTCGTCTCCAAACTTTAATGTGATAGCCCGGAACAGTGCATCTCAAGTATACCCCTACCAACTGGTCGGGGTTTGAAACACCTCGTGTGTTTATCTGCAAGGGAGTGGATTTTTGAGACGGTCGAAGGACTGCTCTCGAC	ALBAROSSA_library
human_lncrna_fused_10726	human_lncrna_fused_10726_1	lncRNA_gRNA	ATCATCCATTTCTAGCACACCACAGCTCCT	CTTTCCATAATGACTCCGCCAGCAGTGTAC	ATCATCCATTTCTAGCACACCACAGCTCCTCAAGTATACCCCTACCAACTGGTCGGGGTTTGAAACCTTTCCATAATGACTCCGCCAGCAGTGTAC	GTGTAACCCGTAGGGCACCTCGTCTCCAAACATCATCCATTTCTAGCACACCACAGCTCCTCAAGTATACCCCTACCAACTGGTCGGGGTTTGAAACCTTTCCATAATGACTCCGCCAGCAGTGTACTTTTTGAGACGGTCGAAGGACTGCTCTCGAC	ALBAROSSA_library
human_lncrna_fused_10726	human_lncrna_fused_10726_2	lncRNA_gRNA	TTTATTGTTAGTAACACCACCACAGTCTTT	AATTGAGTTAAGATTGCCCTAGTTTTGAAG	TTTATTGTTAGTAACACCACCACAGTCTTTCAAGTATACCCCTACCAACTGGTCGGGGTTTGAAACAATTGAGTTAAGATTGCCCTAGTTTTGAAG	GTGTAACCCGTAGGGCACCTCGTCTCCAAACTTTATTGTTAGTAACACCACCACAGTCTTTCAAGTATACCCCTACCAACTGGTCGGGGTTTGAAACAATTGAGTTAAGATTGCCCTAGTTTTGAAGTTTTTGAGACGGTCGAAGGACTGCTCTCGAC	ALBAROSSA_library
human_lncrna_fused_10726	human_lncrna_fused_10726_3	lncRNA_gRNA	GAACACAAAGATCACCCAGACAGCACCCAT	ACAAGTCAGATCATAGCACATGACTCTGCT	GAACACAAAGATCACCCAGACAGCACCCATCAAGTATACCCCTACCAACTGGTCGGGGTTTGAAACACAAGTCAGATCATAGCACATGACTCTGCT	GTGTAACCCGTAGGGCACCTCGTCTCCAAACGAACACAAAGATCACCCAGACAGCACCCATCAAGTATACCCCTACCAACTGGTCGGGGTTTGAAACACAAGTCAGATCATAGCACATGACTCTGCTTTTTTGAGACGGTCGAAGGACTGCTCTCGAC	ALBAROSSA_library
human_lncrna_fused_10726	human_lncrna_fused_10726_4	lncRNA_gRNA	AGCATTTCAGATTTTCAGAGCAGAGATGCT	AGGAGAAATAGTATTGGCAACAAAATGACC	AGCATTTCAGATTTTCAGAGCAGAGATGCTCAAGTATACCCCTACCAACTGGTCGGGGTTTGAAACAGGAGAAATAGTATTGGCAACAAAATGACC	GTGTAACCCGTAGGGCACCTCGTCTCCAAACAGCATTTCAGATTTTCAGAGCAGAGATGCTCAAGTATACCCCTACCAACTGGTCGGGGTTTGAAACAGGAGAAATAGTATTGGCAACAAAATGACCTTTTTGAGACGGTCGAAGGACTGCTCTCGAC	ALBAROSSA_library
human_lncrna_fused_10727	human_lncrna_fused_10727_1	lncRNA_gRNA	CAGAAAAACAAGTAGCACACCAGGATCCTC	GAAAGCAAAGAAATGAAACGCCAAAAGATG	CAGAAAAACAAGTAGCACACCAGGATCCTCCAAGTATACCCCTACCAACTGGTCGGGGTTTGAAACGAAAGCAAAGAAATGAAACGCCAAAAGATG	GTGTAACCCGTAGGGCACCTCGTCTCCAAACCAGAAAAACAAGTAGCACACCAGGATCCTCCAAGTATACCCCTACCAACTGGTCGGGGTTTGAAACGAAAGCAAAGAAATGAAACGCCAAAAGATGTTTTTGAGACGGTCGAAGGACTGCTCTCGAC	ALBAROSSA_library
human_lncrna_fused_10727	human_lncrna_fused_10727_2	lncRNA_gRNA	AAAAATTAGAACAGTGACCAGCAAAAAGCA	AATACCATAGTAAGTGGAAGCTAACAATTT	AAAAATTAGAACAGTGACCAGCAAAAAGCACAAGTATACCCCTACCAACTGGTCGGGGTTTGAAACAATACCATAGTAAGTGGAAGCTAACAATTT	GTGTAACCCGTAGGGCACCTCGTCTCCAAACAAAAATTAGAACAGTGACCAGCAAAAAGCACAAGTATACCCCTACCAACTGGTCGGGGTTTGAAACAATACCATAGTAAGTGGAAGCTAACAATTTTTTTTGAGACGGTCGAAGGACTGCTCTCGAC	ALBAROSSA_library
human_lncrna_fused_10727	human_lncrna_fused_10727_3	lncRNA_gRNA	GTTTGCAATGCAATGCAGCCACAGAAATAA	AAGAGATCGTCAATATGCCCCAGTAGTGTG	GTTTGCAATGCAATGCAGCCACAGAAATAACAAGTATACCCCTACCAACTGGTCGGGGTTTGAAACAAGAGATCGTCAATATGCCCCAGTAGTGTG	GTGTAACCCGTAGGGCACCTCGTCTCCAAACGTTTGCAATGCAATGCAGCCACAGAAATAACAAGTATACCCCTACCAACTGGTCGGGGTTTGAAACAAGAGATCGTCAATATGCCCCAGTAGTGTGTTTTTGAGACGGTCGAAGGACTGCTCTCGAC	ALBAROSSA_library
human_lncrna_fused_10728	human_lncrna_fused_10728_1	lncRNA_gRNA	CATTCATGAATATTCAGGCAGATAACACTT	CAACAATTAAAACAACCAAGCATCACTCGT	CATTCATGAATATTCAGGCAGATAACACTTCAAGTATACCCCTACCAACTGGTCGGGGTTTGAAACCAACAATTAAAACAACCAAGCATCACTCGT	GTGTAACCCGTAGGGCACCTCGTCTCCAAACCATTCATGAATATTCAGGCAGATAACACTTCAAGTATACCCCTACCAACTGGTCGGGGTTTGAAACCAACAATTAAAACAACCAAGCATCACTCGTTTTTTGAGACGGTCGAAGGACTGCTCTCGAC	ALBAROSSA_library
human_lncrna_fused_10728	human_lncrna_fused_10728_2	lncRNA_gRNA	GTGATTATAAAATGAAGGGCACTATAACTT	TTTCAACAAAAGGGGCTGCAGCAATTTGAT	GTGATTATAAAATGAAGGGCACTATAACTTCAAGTATACCCCTACCAACTGGTCGGGGTTTGAAACTTTCAACAAAAGGGGCTGCAGCAATTTGAT	GTGTAACCCGTAGGGCACCTCGTCTCCAAACGTGATTATAAAATGAAGGGCACTATAACTTCAAGTATACCCCTACCAACTGGTCGGGGTTTGAAACTTTCAACAAAAGGGGCTGCAGCAATTTGATTTTTTGAGACGGTCGAAGGACTGCTCTCGAC	ALBAROSSA_library
human_lncrna_fused_10728	human_lncrna_fused_10728_3	lncRNA_gRNA	TTGAGAGTATCAATTCCAGACAGTGTTGCT	TATGAAATTCAAAAGGCACTGAAAGGAATG	TTGAGAGTATCAATTCCAGACAGTGTTGCTCAAGTATACCCCTACCAACTGGTCGGGGTTTGAAACTATGAAATTCAAAAGGCACTGAAAGGAATG	GTGTAACCCGTAGGGCACCTCGTCTCCAAACTTGAGAGTATCAATTCCAGACAGTGTTGCTCAAGTATACCCCTACCAACTGGTCGGGGTTTGAAACTATGAAATTCAAAAGGCACTGAAAGGAATGTTTTTGAGACGGTCGAAGGACTGCTCTCGAC	ALBAROSSA_library
human_lncrna_fused_10729	human_lncrna_fused_10729_1	lncRNA_gRNA	ACCCCCAAATTCTGAGCACCTAGGGGTTGA	CTGCACTCGATTTCTCACCCAGCCTTAGCT	ACCCCCAAATTCTGAGCACCTAGGGGTTGACAAGTATACCCCTACCAACTGGTCGGGGTTTGAAACCTGCACTCGATTTCTCACCCAGCCTTAGCT	GTGTAACCCGTAGGGCACCTCGTCTCCAAACACCCCCAAATTCTGAGCACCTAGGGGTTGACAAGTATACCCCTACCAACTGGTCGGGGTTTGAAACCTGCACTCGATTTCTCACCCAGCCTTAGCTTTTTTGAGACGGTCGAAGGACTGCTCTCGAC	ALBAROSSA_library
human_lncrna_fused_10729	human_lncrna_fused_10729_2	lncRNA_gRNA	TTTCCATCTATGAAATCCGCCATGAATATA	TGCTGTTATGAATGTCCAGGCAGGTAGGGC	TTTCCATCTATGAAATCCGCCATGAATATACAAGTATACCCCTACCAACTGGTCGGGGTTTGAAACTGCTGTTATGAATGTCCAGGCAGGTAGGGC	GTGTAACCCGTAGGGCACCTCGTCTCCAAACTTTCCATCTATGAAATCCGCCATGAATATACAAGTATACCCCTACCAACTGGTCGGGGTTTGAAACTGCTGTTATGAATGTCCAGGCAGGTAGGGCTTTTTGAGACGGTCGAAGGACTGCTCTCGAC	ALBAROSSA_library
human_lncrna_fused_10729	human_lncrna_fused_10729_3	lncRNA_gRNA	TTAAAATGTTGCTATGCCCAGAAACAACTA	TGTGAATGCACATATCGACACTCTGTATCT	TTAAAATGTTGCTATGCCCAGAAACAACTACAAGTATACCCCTACCAACTGGTCGGGGTTTGAAACTGTGAATGCACATATCGACACTCTGTATCT	GTGTAACCCGTAGGGCACCTCGTCTCCAAACTTAAAATGTTGCTATGCCCAGAAACAACTACAAGTATACCCCTACCAACTGGTCGGGGTTTGAAACTGTGAATGCACATATCGACACTCTGTATCTTTTTTGAGACGGTCGAAGGACTGCTCTCGAC	ALBAROSSA_library
human_lncrna_fused_10734	human_lncrna_fused_10734_1	lncRNA_gRNA	GATCAGATGAATTTGCAGCCGAATTCTACC	ATGACAAACTCAAAGTCACCATCATACTTA	GATCAGATGAATTTGCAGCCGAATTCTACCCAAGTATACCCCTACCAACTGGTCGGGGTTTGAAACATGACAAACTCAAAGTCACCATCATACTTA	GTGTAACCCGTAGGGCACCTCGTCTCCAAACGATCAGATGAATTTGCAGCCGAATTCTACCCAAGTATACCCCTACCAACTGGTCGGGGTTTGAAACATGACAAACTCAAAGTCACCATCATACTTATTTTTGAGACGGTCGAAGGACTGCTCTCGAC	ALBAROSSA_library
human_lncrna_fused_10734	human_lncrna_fused_10734_2	lncRNA_gRNA	GCACAAGACAAGAATGCCACCTCTCACCAC	TCAATTCATTCTAGGAAGTCAGCATCATCT	GCACAAGACAAGAATGCCACCTCTCACCACCAAGTATACCCCTACCAACTGGTCGGGGTTTGAAACTCAATTCATTCTAGGAAGTCAGCATCATCT	GTGTAACCCGTAGGGCACCTCGTCTCCAAACGCACAAGACAAGAATGCCACCTCTCACCACCAAGTATACCCCTACCAACTGGTCGGGGTTTGAAACTCAATTCATTCTAGGAAGTCAGCATCATCTTTTTTGAGACGGTCGAAGGACTGCTCTCGAC	ALBAROSSA_library
human_lncrna_fused_10735	human_lncrna_fused_10735_1	lncRNA_gRNA	TATTCATACAAAGTGCAGCAAGAATAATTA	CCATAAGAAGAGCAGTGGTGCACACCTAGT	TATTCATACAAAGTGCAGCAAGAATAATTACAAGTATACCCCTACCAACTGGTCGGGGTTTGAAACCCATAAGAAGAGCAGTGGTGCACACCTAGT	GTGTAACCCGTAGGGCACCTCGTCTCCAAACTATTCATACAAAGTGCAGCAAGAATAATTACAAGTATACCCCTACCAACTGGTCGGGGTTTGAAACCCATAAGAAGAGCAGTGGTGCACACCTAGTTTTTTGAGACGGTCGAAGGACTGCTCTCGAC	ALBAROSSA_library
human_lncrna_fused_10735	human_lncrna_fused_10735_2	lncRNA_gRNA	CTTTGAACAAGAAAACCCAGCAGTAACTTT	ATTTTAGAACATGTAGGGCAACCTCCTGAC	CTTTGAACAAGAAAACCCAGCAGTAACTTTCAAGTATACCCCTACCAACTGGTCGGGGTTTGAAACATTTTAGAACATGTAGGGCAACCTCCTGAC	GTGTAACCCGTAGGGCACCTCGTCTCCAAACCTTTGAACAAGAAAACCCAGCAGTAACTTTCAAGTATACCCCTACCAACTGGTCGGGGTTTGAAACATTTTAGAACATGTAGGGCAACCTCCTGACTTTTTGAGACGGTCGAAGGACTGCTCTCGAC	ALBAROSSA_library
human_lncrna_fused_10735	human_lncrna_fused_10735_3	lncRNA_gRNA	TTGAAATGAGTAACAGCAAGCCTTGAGAAA	CTGATTCCAATATGTGCCCAGAATAAGAAT	TTGAAATGAGTAACAGCAAGCCTTGAGAAACAAGTATACCCCTACCAACTGGTCGGGGTTTGAAACCTGATTCCAATATGTGCCCAGAATAAGAAT	GTGTAACCCGTAGGGCACCTCGTCTCCAAACTTGAAATGAGTAACAGCAAGCCTTGAGAAACAAGTATACCCCTACCAACTGGTCGGGGTTTGAAACCTGATTCCAATATGTGCCCAGAATAAGAATTTTTTGAGACGGTCGAAGGACTGCTCTCGAC	ALBAROSSA_library
human_lncrna_fused_10735	human_lncrna_fused_10735_4	lncRNA_gRNA	AGATTTTCAAAGAAGATGCCCAGCTATGCT	AAAGTCTAGTTACTTGACCCAGGCCCTAGA	AGATTTTCAAAGAAGATGCCCAGCTATGCTCAAGTATACCCCTACCAACTGGTCGGGGTTTGAAACAAAGTCTAGTTACTTGACCCAGGCCCTAGA	GTGTAACCCGTAGGGCACCTCGTCTCCAAACAGATTTTCAAAGAAGATGCCCAGCTATGCTCAAGTATACCCCTACCAACTGGTCGGGGTTTGAAACAAAGTCTAGTTACTTGACCCAGGCCCTAGATTTTTGAGACGGTCGAAGGACTGCTCTCGAC	ALBAROSSA_library
human_lncrna_fused_1073	human_lncrna_fused_1073_1	lncRNA_gRNA	AATCCATTCATAGAGCAGAGCCCTCATGAC	TAAAACAAACACTGGTCCTGCCCTGGTGTG	AATCCATTCATAGAGCAGAGCCCTCATGACCAAGTATACCCCTACCAACTGGTCGGGGTTTGAAACTAAAACAAACACTGGTCCTGCCCTGGTGTG	GTGTAACCCGTAGGGCACCTCGTCTCCAAACAATCCATTCATAGAGCAGAGCCCTCATGACCAAGTATACCCCTACCAACTGGTCGGGGTTTGAAACTAAAACAAACACTGGTCCTGCCCTGGTGTGTTTTTGAGACGGTCGAAGGACTGCTCTCGAC	ALBAROSSA_library
human_lncrna_fused_1073	human_lncrna_fused_1073_2	lncRNA_gRNA	CATTCCAATGAAAACTCCCAGAGGAAGAAG	CAAATAATAGCATTGACTCAACGATGTGAG	CATTCCAATGAAAACTCCCAGAGGAAGAAGCAAGTATACCCCTACCAACTGGTCGGGGTTTGAAACCAAATAATAGCATTGACTCAACGATGTGAG	GTGTAACCCGTAGGGCACCTCGTCTCCAAACCATTCCAATGAAAACTCCCAGAGGAAGAAGCAAGTATACCCCTACCAACTGGTCGGGGTTTGAAACCAAATAATAGCATTGACTCAACGATGTGAGTTTTTGAGACGGTCGAAGGACTGCTCTCGAC	ALBAROSSA_library
human_lncrna_fused_1073	human_lncrna_fused_1073_3	lncRNA_gRNA	GAAGGCTTAGAAGTCCAGCATGCTACCCGC	CCGCACGATTCCCAGACACCCCTATCCCAG	GAAGGCTTAGAAGTCCAGCATGCTACCCGCCAAGTATACCCCTACCAACTGGTCGGGGTTTGAAACCCGCACGATTCCCAGACACCCCTATCCCAG	GTGTAACCCGTAGGGCACCTCGTCTCCAAACGAAGGCTTAGAAGTCCAGCATGCTACCCGCCAAGTATACCCCTACCAACTGGTCGGGGTTTGAAACCCGCACGATTCCCAGACACCCCTATCCCAGTTTTTGAGACGGTCGAAGGACTGCTCTCGAC	ALBAROSSA_library
human_lncrna_fused_10750	human_lncrna_fused_10750_1	lncRNA_gRNA	CATTCACTCTTATCACCAGCCACTTCTTTC	GCCAGTGTCTTCATAGAACCTCCTGTCCAG	CATTCACTCTTATCACCAGCCACTTCTTTCCAAGTATACCCCTACCAACTGGTCGGGGTTTGAAACGCCAGTGTCTTCATAGAACCTCCTGTCCAG	GTGTAACCCGTAGGGCACCTCGTCTCCAAACCATTCACTCTTATCACCAGCCACTTCTTTCCAAGTATACCCCTACCAACTGGTCGGGGTTTGAAACGCCAGTGTCTTCATAGAACCTCCTGTCCAGTTTTTGAGACGGTCGAAGGACTGCTCTCGAC	ALBAROSSA_library
human_lncrna_fused_10750	human_lncrna_fused_10750_2	lncRNA_gRNA	ATTTCTCTCGAAGCTCCCCACAGTAATTCT	AAAATATTTATTCTAGTACGTGTATTCTGG	ATTTCTCTCGAAGCTCCCCACAGTAATTCTCAAGTATACCCCTACCAACTGGTCGGGGTTTGAAACAAAATATTTATTCTAGTACGTGTATTCTGG	GTGTAACCCGTAGGGCACCTCGTCTCCAAACATTTCTCTCGAAGCTCCCCACAGTAATTCTCAAGTATACCCCTACCAACTGGTCGGGGTTTGAAACAAAATATTTATTCTAGTACGTGTATTCTGGTTTTTGAGACGGTCGAAGGACTGCTCTCGAC	ALBAROSSA_library
human_lncrna_fused_10753	human_lncrna_fused_10753_1	lncRNA_gRNA	AGCTGCTTACAGATAGCCCCAAGAAGAGAA	AGTCAATTTGTTTTCAGGCACAGGTGACCA	AGCTGCTTACAGATAGCCCCAAGAAGAGAACAAGTATACCCCTACCAACTGGTCGGGGTTTGAAACAGTCAATTTGTTTTCAGGCACAGGTGACCA	GTGTAACCCGTAGGGCACCTCGTCTCCAAACAGCTGCTTACAGATAGCCCCAAGAAGAGAACAAGTATACCCCTACCAACTGGTCGGGGTTTGAAACAGTCAATTTGTTTTCAGGCACAGGTGACCATTTTTGAGACGGTCGAAGGACTGCTCTCGAC	ALBAROSSA_library
human_lncrna_fused_10753	human_lncrna_fused_10753_2	lncRNA_gRNA	CCATCAGTGATTGTGACCCAGATGGTTCAC	CTGAACTCCAGCTCGCAGACCTGCCTCCTC	CCATCAGTGATTGTGACCCAGATGGTTCACCAAGTATACCCCTACCAACTGGTCGGGGTTTGAAACCTGAACTCCAGCTCGCAGACCTGCCTCCTC	GTGTAACCCGTAGGGCACCTCGTCTCCAAACCCATCAGTGATTGTGACCCAGATGGTTCACCAAGTATACCCCTACCAACTGGTCGGGGTTTGAAACCTGAACTCCAGCTCGCAGACCTGCCTCCTCTTTTTGAGACGGTCGAAGGACTGCTCTCGAC	ALBAROSSA_library
human_lncrna_fused_10753	human_lncrna_fused_10753_3	lncRNA_gRNA	AGCTAGAATAACCAATGCACAGAAGTCCTT	TTCACAGTCAAATTAATCCCCAGGGAGTGA	AGCTAGAATAACCAATGCACAGAAGTCCTTCAAGTATACCCCTACCAACTGGTCGGGGTTTGAAACTTCACAGTCAAATTAATCCCCAGGGAGTGA	GTGTAACCCGTAGGGCACCTCGTCTCCAAACAGCTAGAATAACCAATGCACAGAAGTCCTTCAAGTATACCCCTACCAACTGGTCGGGGTTTGAAACTTCACAGTCAAATTAATCCCCAGGGAGTGATTTTTGAGACGGTCGAAGGACTGCTCTCGAC	ALBAROSSA_library
human_lncrna_fused_10753	human_lncrna_fused_10753_4	lncRNA_gRNA	CACCACAACAATACTCCTCGAGAAGAGCAA	ACATTCCAGCAAGAGATGGGCACAGAGATA	CACCACAACAATACTCCTCGAGAAGAGCAACAAGTATACCCCTACCAACTGGTCGGGGTTTGAAACACATTCCAGCAAGAGATGGGCACAGAGATA	GTGTAACCCGTAGGGCACCTCGTCTCCAAACCACCACAACAATACTCCTCGAGAAGAGCAACAAGTATACCCCTACCAACTGGTCGGGGTTTGAAACACATTCCAGCAAGAGATGGGCACAGAGATATTTTTGAGACGGTCGAAGGACTGCTCTCGAC	ALBAROSSA_library
human_lncrna_fused_10754	human_lncrna_fused_10754_1	lncRNA_gRNA	AAAAGTTAAGTAACTGCCCAGACTTACCAG	ATAAATGAGAATTTCCACCAGACTTCCAAC	AAAAGTTAAGTAACTGCCCAGACTTACCAGCAAGTATACCCCTACCAACTGGTCGGGGTTTGAAACATAAATGAGAATTTCCACCAGACTTCCAAC	GTGTAACCCGTAGGGCACCTCGTCTCCAAACAAAAGTTAAGTAACTGCCCAGACTTACCAGCAAGTATACCCCTACCAACTGGTCGGGGTTTGAAACATAAATGAGAATTTCCACCAGACTTCCAACTTTTTGAGACGGTCGAAGGACTGCTCTCGAC	ALBAROSSA_library
human_lncrna_fused_10754	human_lncrna_fused_10754_2	lncRNA_gRNA	AAGAAAGACTTATAGAAGCCACAAGACCCA	CTTATTGGAAGCATGACAGCCACACAGACA	AAGAAAGACTTATAGAAGCCACAAGACCCACAAGTATACCCCTACCAACTGGTCGGGGTTTGAAACCTTATTGGAAGCATGACAGCCACACAGACA	GTGTAACCCGTAGGGCACCTCGTCTCCAAACAAGAAAGACTTATAGAAGCCACAAGACCCACAAGTATACCCCTACCAACTGGTCGGGGTTTGAAACCTTATTGGAAGCATGACAGCCACACAGACATTTTTGAGACGGTCGAAGGACTGCTCTCGAC	ALBAROSSA_library
human_lncrna_fused_10754	human_lncrna_fused_10754_3	lncRNA_gRNA	AAAATAGAAATTACAGAGCTGCCTGTCACT	TCACCAGACAACATGAGACACAGGTCAGAA	AAAATAGAAATTACAGAGCTGCCTGTCACTCAAGTATACCCCTACCAACTGGTCGGGGTTTGAAACTCACCAGACAACATGAGACACAGGTCAGAA	GTGTAACCCGTAGGGCACCTCGTCTCCAAACAAAATAGAAATTACAGAGCTGCCTGTCACTCAAGTATACCCCTACCAACTGGTCGGGGTTTGAAACTCACCAGACAACATGAGACACAGGTCAGAATTTTTGAGACGGTCGAAGGACTGCTCTCGAC	ALBAROSSA_library
human_lncrna_fused_10754	human_lncrna_fused_10754_4	lncRNA_gRNA	AGAGTAAGATAAAAGCAGTCCATCATTTCA	CTTATGTACTGAGTAGCCAACCAAATCACA	AGAGTAAGATAAAAGCAGTCCATCATTTCACAAGTATACCCCTACCAACTGGTCGGGGTTTGAAACCTTATGTACTGAGTAGCCAACCAAATCACA	GTGTAACCCGTAGGGCACCTCGTCTCCAAACAGAGTAAGATAAAAGCAGTCCATCATTTCACAAGTATACCCCTACCAACTGGTCGGGGTTTGAAACCTTATGTACTGAGTAGCCAACCAAATCACATTTTTGAGACGGTCGAAGGACTGCTCTCGAC	ALBAROSSA_library
human_lncrna_fused_10755	human_lncrna_fused_10755_1	lncRNA_gRNA	AAATGCATCAGAAATGGACTGCAAGGCATG	CATTCAGAGGAGAAAGGCTGCAACCAGGAA	AAATGCATCAGAAATGGACTGCAAGGCATGCAAGTATACCCCTACCAACTGGTCGGGGTTTGAAACCATTCAGAGGAGAAAGGCTGCAACCAGGAA	GTGTAACCCGTAGGGCACCTCGTCTCCAAACAAATGCATCAGAAATGGACTGCAAGGCATGCAAGTATACCCCTACCAACTGGTCGGGGTTTGAAACCATTCAGAGGAGAAAGGCTGCAACCAGGAATTTTTGAGACGGTCGAAGGACTGCTCTCGAC	ALBAROSSA_library
human_lncrna_fused_10755	human_lncrna_fused_10755_2	lncRNA_gRNA	CACCCAGTAACAAAGCCACTTCTGTCTGGA	TCCATCAAGATGTTTCTATCCGGGTTCTAC	CACCCAGTAACAAAGCCACTTCTGTCTGGACAAGTATACCCCTACCAACTGGTCGGGGTTTGAAACTCCATCAAGATGTTTCTATCCGGGTTCTAC	GTGTAACCCGTAGGGCACCTCGTCTCCAAACCACCCAGTAACAAAGCCACTTCTGTCTGGACAAGTATACCCCTACCAACTGGTCGGGGTTTGAAACTCCATCAAGATGTTTCTATCCGGGTTCTACTTTTTGAGACGGTCGAAGGACTGCTCTCGAC	ALBAROSSA_library
human_lncrna_fused_10755	human_lncrna_fused_10755_3	lncRNA_gRNA	AGAAATGATTGAAGGAGGCAAGAGGTAGCT	AGAATGATTCCTTGGAAGCGGCAGTTGACA	AGAAATGATTGAAGGAGGCAAGAGGTAGCTCAAGTATACCCCTACCAACTGGTCGGGGTTTGAAACAGAATGATTCCTTGGAAGCGGCAGTTGACA	GTGTAACCCGTAGGGCACCTCGTCTCCAAACAGAAATGATTGAAGGAGGCAAGAGGTAGCTCAAGTATACCCCTACCAACTGGTCGGGGTTTGAAACAGAATGATTCCTTGGAAGCGGCAGTTGACATTTTTGAGACGGTCGAAGGACTGCTCTCGAC	ALBAROSSA_library
human_lncrna_fused_1075	human_lncrna_fused_1075_1	lncRNA_gRNA	AGCCCACCAGTCTCCCCTCACCTGCCCCCG	GACGCTTAGTTGCCAGGCCCACTCCACTCA	AGCCCACCAGTCTCCCCTCACCTGCCCCCGCAAGTATACCCCTACCAACTGGTCGGGGTTTGAAACGACGCTTAGTTGCCAGGCCCACTCCACTCA	GTGTAACCCGTAGGGCACCTCGTCTCCAAACAGCCCACCAGTCTCCCCTCACCTGCCCCCGCAAGTATACCCCTACCAACTGGTCGGGGTTTGAAACGACGCTTAGTTGCCAGGCCCACTCCACTCATTTTTGAGACGGTCGAAGGACTGCTCTCGAC	ALBAROSSA_library
human_lncrna_fused_1075	human_lncrna_fused_1075_2	lncRNA_gRNA	CCACTTGGTGAACTGGCACACAACTCTTCC	CGCCCCTACCTACCCCGCCTCTTCCCCTCC	CCACTTGGTGAACTGGCACACAACTCTTCCCAAGTATACCCCTACCAACTGGTCGGGGTTTGAAACCGCCCCTACCTACCCCGCCTCTTCCCCTCC	GTGTAACCCGTAGGGCACCTCGTCTCCAAACCCACTTGGTGAACTGGCACACAACTCTTCCCAAGTATACCCCTACCAACTGGTCGGGGTTTGAAACCGCCCCTACCTACCCCGCCTCTTCCCCTCCTTTTTGAGACGGTCGAAGGACTGCTCTCGAC	ALBAROSSA_library
human_lncrna_fused_1075	human_lncrna_fused_1075_3	lncRNA_gRNA	TCTGTTTTAGCGTGGAAAGCCCTGCATCCC	AGACACCATTGATGGAGTTCCTCCTCCAGG	TCTGTTTTAGCGTGGAAAGCCCTGCATCCCCAAGTATACCCCTACCAACTGGTCGGGGTTTGAAACAGACACCATTGATGGAGTTCCTCCTCCAGG	GTGTAACCCGTAGGGCACCTCGTCTCCAAACTCTGTTTTAGCGTGGAAAGCCCTGCATCCCCAAGTATACCCCTACCAACTGGTCGGGGTTTGAAACAGACACCATTGATGGAGTTCCTCCTCCAGGTTTTTGAGACGGTCGAAGGACTGCTCTCGAC	ALBAROSSA_library
human_lncrna_fused_1076	human_lncrna_fused_1076_1	lncRNA_gRNA	TGCTGAAAAATAACCAGGCTCCATCTCTGC	TGATCATCTCCATTCACGTCCGTGGAAAGA	TGCTGAAAAATAACCAGGCTCCATCTCTGCCAAGTATACCCCTACCAACTGGTCGGGGTTTGAAACTGATCATCTCCATTCACGTCCGTGGAAAGA	GTGTAACCCGTAGGGCACCTCGTCTCCAAACTGCTGAAAAATAACCAGGCTCCATCTCTGCCAAGTATACCCCTACCAACTGGTCGGGGTTTGAAACTGATCATCTCCATTCACGTCCGTGGAAAGATTTTTGAGACGGTCGAAGGACTGCTCTCGAC	ALBAROSSA_library
human_lncrna_fused_1076	human_lncrna_fused_1076_2	lncRNA_gRNA	CAAACATCTGTAGAGGCTCCAGCCCCAGAC	TGTTGATATTAACCTCCATCACCTGGGCAA	CAAACATCTGTAGAGGCTCCAGCCCCAGACCAAGTATACCCCTACCAACTGGTCGGGGTTTGAAACTGTTGATATTAACCTCCATCACCTGGGCAA	GTGTAACCCGTAGGGCACCTCGTCTCCAAACCAAACATCTGTAGAGGCTCCAGCCCCAGACCAAGTATACCCCTACCAACTGGTCGGGGTTTGAAACTGTTGATATTAACCTCCATCACCTGGGCAATTTTTGAGACGGTCGAAGGACTGCTCTCGAC	ALBAROSSA_library
human_lncrna_fused_1076	human_lncrna_fused_1076_3	lncRNA_gRNA	GAGTAACAACAAATGTTGGCTGAACAAAGG	GAAATGACTTGGTCAGGGCCACACAGCCGC	GAGTAACAACAAATGTTGGCTGAACAAAGGCAAGTATACCCCTACCAACTGGTCGGGGTTTGAAACGAAATGACTTGGTCAGGGCCACACAGCCGC	GTGTAACCCGTAGGGCACCTCGTCTCCAAACGAGTAACAACAAATGTTGGCTGAACAAAGGCAAGTATACCCCTACCAACTGGTCGGGGTTTGAAACGAAATGACTTGGTCAGGGCCACACAGCCGCTTTTTGAGACGGTCGAAGGACTGCTCTCGAC	ALBAROSSA_library
human_lncrna_fused_1076	human_lncrna_fused_1076_4	lncRNA_gRNA	CCACTTGAGAAAGTCCTGCCCAGGCCAAGC	TGGAAAATCTGGATGAGGGCAGAAGCAAAT	CCACTTGAGAAAGTCCTGCCCAGGCCAAGCCAAGTATACCCCTACCAACTGGTCGGGGTTTGAAACTGGAAAATCTGGATGAGGGCAGAAGCAAAT	GTGTAACCCGTAGGGCACCTCGTCTCCAAACCCACTTGAGAAAGTCCTGCCCAGGCCAAGCCAAGTATACCCCTACCAACTGGTCGGGGTTTGAAACTGGAAAATCTGGATGAGGGCAGAAGCAAATTTTTTGAGACGGTCGAAGGACTGCTCTCGAC	ALBAROSSA_library
human_lncrna_fused_10772	human_lncrna_fused_10772_1	lncRNA_gRNA	AAATCTTCAGAATGTGCAGCAGCTCTAATT	TCATAATCTCAAAGAGAGCTCACACATCTG	AAATCTTCAGAATGTGCAGCAGCTCTAATTCAAGTATACCCCTACCAACTGGTCGGGGTTTGAAACTCATAATCTCAAAGAGAGCTCACACATCTG	GTGTAACCCGTAGGGCACCTCGTCTCCAAACAAATCTTCAGAATGTGCAGCAGCTCTAATTCAAGTATACCCCTACCAACTGGTCGGGGTTTGAAACTCATAATCTCAAAGAGAGCTCACACATCTGTTTTTGAGACGGTCGAAGGACTGCTCTCGAC	ALBAROSSA_library
human_lncrna_fused_10772	human_lncrna_fused_10772_2	lncRNA_gRNA	CAGAAGTCCTAGAAGCAGCATCACTTCCAT	CACTATTAAATATTCTCACAACCTAAACAG	CAGAAGTCCTAGAAGCAGCATCACTTCCATCAAGTATACCCCTACCAACTGGTCGGGGTTTGAAACCACTATTAAATATTCTCACAACCTAAACAG	GTGTAACCCGTAGGGCACCTCGTCTCCAAACCAGAAGTCCTAGAAGCAGCATCACTTCCATCAAGTATACCCCTACCAACTGGTCGGGGTTTGAAACCACTATTAAATATTCTCACAACCTAAACAGTTTTTGAGACGGTCGAAGGACTGCTCTCGAC	ALBAROSSA_library
human_lncrna_fused_10772	human_lncrna_fused_10772_3	lncRNA_gRNA	AATGTCAGCAAATGGCTACCGTCTGTACAG	ATTTAACTAAAAGTTGAAGCCTTTTCTCTC	AATGTCAGCAAATGGCTACCGTCTGTACAGCAAGTATACCCCTACCAACTGGTCGGGGTTTGAAACATTTAACTAAAAGTTGAAGCCTTTTCTCTC	GTGTAACCCGTAGGGCACCTCGTCTCCAAACAATGTCAGCAAATGGCTACCGTCTGTACAGCAAGTATACCCCTACCAACTGGTCGGGGTTTGAAACATTTAACTAAAAGTTGAAGCCTTTTCTCTCTTTTTGAGACGGTCGAAGGACTGCTCTCGAC	ALBAROSSA_library
human_lncrna_fused_10773	human_lncrna_fused_10773_1	lncRNA_gRNA	AATATCAGTAGCATACCAGGCACACCAGGA	GATATCTAATAAGGAGGAAGCAAGTATAAT	AATATCAGTAGCATACCAGGCACACCAGGACAAGTATACCCCTACCAACTGGTCGGGGTTTGAAACGATATCTAATAAGGAGGAAGCAAGTATAAT	GTGTAACCCGTAGGGCACCTCGTCTCCAAACAATATCAGTAGCATACCAGGCACACCAGGACAAGTATACCCCTACCAACTGGTCGGGGTTTGAAACGATATCTAATAAGGAGGAAGCAAGTATAATTTTTTGAGACGGTCGAAGGACTGCTCTCGAC	ALBAROSSA_library
human_lncrna_fused_10773	human_lncrna_fused_10773_2	lncRNA_gRNA	AGCCTTTAGATAGATCACCCAGATACCTCA	AATGCCCAAATGTTTGTAGCACCTTTGACT	AGCCTTTAGATAGATCACCCAGATACCTCACAAGTATACCCCTACCAACTGGTCGGGGTTTGAAACAATGCCCAAATGTTTGTAGCACCTTTGACT	GTGTAACCCGTAGGGCACCTCGTCTCCAAACAGCCTTTAGATAGATCACCCAGATACCTCACAAGTATACCCCTACCAACTGGTCGGGGTTTGAAACAATGCCCAAATGTTTGTAGCACCTTTGACTTTTTTGAGACGGTCGAAGGACTGCTCTCGAC	ALBAROSSA_library
human_lncrna_fused_10773	human_lncrna_fused_10773_3	lncRNA_gRNA	AAATATGGTAGAAATACGCAGCTCAAGTGG	TTACATTAAAACATGCTGCCATCTATGGAG	AAATATGGTAGAAATACGCAGCTCAAGTGGCAAGTATACCCCTACCAACTGGTCGGGGTTTGAAACTTACATTAAAACATGCTGCCATCTATGGAG	GTGTAACCCGTAGGGCACCTCGTCTCCAAACAAATATGGTAGAAATACGCAGCTCAAGTGGCAAGTATACCCCTACCAACTGGTCGGGGTTTGAAACTTACATTAAAACATGCTGCCATCTATGGAGTTTTTGAGACGGTCGAAGGACTGCTCTCGAC	ALBAROSSA_library
human_lncrna_fused_10775	human_lncrna_fused_10775_1	lncRNA_gRNA	CAACGGAAAAGTTTTCAGCCCAGTCTGTGC	ACTTTAATAAACATTAGAGGCAGTTTATAG	CAACGGAAAAGTTTTCAGCCCAGTCTGTGCCAAGTATACCCCTACCAACTGGTCGGGGTTTGAAACACTTTAATAAACATTAGAGGCAGTTTATAG	GTGTAACCCGTAGGGCACCTCGTCTCCAAACCAACGGAAAAGTTTTCAGCCCAGTCTGTGCCAAGTATACCCCTACCAACTGGTCGGGGTTTGAAACACTTTAATAAACATTAGAGGCAGTTTATAGTTTTTGAGACGGTCGAAGGACTGCTCTCGAC	ALBAROSSA_library
human_lncrna_fused_10775	human_lncrna_fused_10775_2	lncRNA_gRNA	TAGCAGACTTAAAAGCCAGCAGAACCTCCA	GCCAGCCAAGAAAAGCCTACAGAATTAAAA	TAGCAGACTTAAAAGCCAGCAGAACCTCCACAAGTATACCCCTACCAACTGGTCGGGGTTTGAAACGCCAGCCAAGAAAAGCCTACAGAATTAAAA	GTGTAACCCGTAGGGCACCTCGTCTCCAAACTAGCAGACTTAAAAGCCAGCAGAACCTCCACAAGTATACCCCTACCAACTGGTCGGGGTTTGAAACGCCAGCCAAGAAAAGCCTACAGAATTAAAATTTTTGAGACGGTCGAAGGACTGCTCTCGAC	ALBAROSSA_library
human_lncrna_fused_10775	human_lncrna_fused_10775_3	lncRNA_gRNA	CATATCCATAAATTAGAGCTGAGAGGGATG	AGGAAACAGCAAATGCAAGACCCTAAAGCA	CATATCCATAAATTAGAGCTGAGAGGGATGCAAGTATACCCCTACCAACTGGTCGGGGTTTGAAACAGGAAACAGCAAATGCAAGACCCTAAAGCA	GTGTAACCCGTAGGGCACCTCGTCTCCAAACCATATCCATAAATTAGAGCTGAGAGGGATGCAAGTATACCCCTACCAACTGGTCGGGGTTTGAAACAGGAAACAGCAAATGCAAGACCCTAAAGCATTTTTGAGACGGTCGAAGGACTGCTCTCGAC	ALBAROSSA_library
human_lncrna_fused_10775	human_lncrna_fused_10775_4	lncRNA_gRNA	TCCATGATTCACAAAGCATCCCGGCCCAGT	TTCAGTCATATTTAGACACCAGTTGTTTCC	TCCATGATTCACAAAGCATCCCGGCCCAGTCAAGTATACCCCTACCAACTGGTCGGGGTTTGAAACTTCAGTCATATTTAGACACCAGTTGTTTCC	GTGTAACCCGTAGGGCACCTCGTCTCCAAACTCCATGATTCACAAAGCATCCCGGCCCAGTCAAGTATACCCCTACCAACTGGTCGGGGTTTGAAACTTCAGTCATATTTAGACACCAGTTGTTTCCTTTTTGAGACGGTCGAAGGACTGCTCTCGAC	ALBAROSSA_library
human_lncrna_fused_10781	human_lncrna_fused_10781_1	lncRNA_gRNA	TACTTCATCTACATGTGACCCAGGAAAGCC	GAACAAGAGGCTTGCCACCATCCCATTTTG	TACTTCATCTACATGTGACCCAGGAAAGCCCAAGTATACCCCTACCAACTGGTCGGGGTTTGAAACGAACAAGAGGCTTGCCACCATCCCATTTTG	GTGTAACCCGTAGGGCACCTCGTCTCCAAACTACTTCATCTACATGTGACCCAGGAAAGCCCAAGTATACCCCTACCAACTGGTCGGGGTTTGAAACGAACAAGAGGCTTGCCACCATCCCATTTTGTTTTTGAGACGGTCGAAGGACTGCTCTCGAC	ALBAROSSA_library
human_lncrna_fused_10781	human_lncrna_fused_10781_2	lncRNA_gRNA	TATATATCTCTTGGTTCACACGCTCCAATC	GATTTCATTCCTTGGAATCTGCGAGGCCAA	TATATATCTCTTGGTTCACACGCTCCAATCCAAGTATACCCCTACCAACTGGTCGGGGTTTGAAACGATTTCATTCCTTGGAATCTGCGAGGCCAA	GTGTAACCCGTAGGGCACCTCGTCTCCAAACTATATATCTCTTGGTTCACACGCTCCAATCCAAGTATACCCCTACCAACTGGTCGGGGTTTGAAACGATTTCATTCCTTGGAATCTGCGAGGCCAATTTTTGAGACGGTCGAAGGACTGCTCTCGAC	ALBAROSSA_library
human_lncrna_fused_10781	human_lncrna_fused_10781_3	lncRNA_gRNA	AATGACTGTCCTCAGCTGACCCAAGAAGGA	TATCCTGTTTCTTTGTCTCCCCTGGCTTCC	AATGACTGTCCTCAGCTGACCCAAGAAGGACAAGTATACCCCTACCAACTGGTCGGGGTTTGAAACTATCCTGTTTCTTTGTCTCCCCTGGCTTCC	GTGTAACCCGTAGGGCACCTCGTCTCCAAACAATGACTGTCCTCAGCTGACCCAAGAAGGACAAGTATACCCCTACCAACTGGTCGGGGTTTGAAACTATCCTGTTTCTTTGTCTCCCCTGGCTTCCTTTTTGAGACGGTCGAAGGACTGCTCTCGAC	ALBAROSSA_library
human_lncrna_fused_10833	human_lncrna_fused_10833_1	lncRNA_gRNA	ACATCAAAGGCAGTGAGGACCTATTAGTGG	TAGTGGTAATGACAGTGACTGCAAATGAAT	ACATCAAAGGCAGTGAGGACCTATTAGTGGCAAGTATACCCCTACCAACTGGTCGGGGTTTGAAACTAGTGGTAATGACAGTGACTGCAAATGAAT	GTGTAACCCGTAGGGCACCTCGTCTCCAAACACATCAAAGGCAGTGAGGACCTATTAGTGGCAAGTATACCCCTACCAACTGGTCGGGGTTTGAAACTAGTGGTAATGACAGTGACTGCAAATGAATTTTTTGAGACGGTCGAAGGACTGCTCTCGAC	ALBAROSSA_library
human_lncrna_fused_10833	human_lncrna_fused_10833_2	lncRNA_gRNA	AATTCCAAATCTTCCAGAAGCAGTAGAGGG	AGATACCATATTAAGAAGACTCTTGAGTAG	AATTCCAAATCTTCCAGAAGCAGTAGAGGGCAAGTATACCCCTACCAACTGGTCGGGGTTTGAAACAGATACCATATTAAGAAGACTCTTGAGTAG	GTGTAACCCGTAGGGCACCTCGTCTCCAAACAATTCCAAATCTTCCAGAAGCAGTAGAGGGCAAGTATACCCCTACCAACTGGTCGGGGTTTGAAACAGATACCATATTAAGAAGACTCTTGAGTAGTTTTTGAGACGGTCGAAGGACTGCTCTCGAC	ALBAROSSA_library
human_lncrna_fused_10834	human_lncrna_fused_10834_1	lncRNA_gRNA	ATATAGTAAATGAAGAAGCCACTGATTAGA	CATCACATGGTAAATGGAGGCAGGGTGAGA	ATATAGTAAATGAAGAAGCCACTGATTAGACAAGTATACCCCTACCAACTGGTCGGGGTTTGAAACCATCACATGGTAAATGGAGGCAGGGTGAGA	GTGTAACCCGTAGGGCACCTCGTCTCCAAACATATAGTAAATGAAGAAGCCACTGATTAGACAAGTATACCCCTACCAACTGGTCGGGGTTTGAAACCATCACATGGTAAATGGAGGCAGGGTGAGATTTTTGAGACGGTCGAAGGACTGCTCTCGAC	ALBAROSSA_library
human_lncrna_fused_10834	human_lncrna_fused_10834_2	lncRNA_gRNA	TGAACCCAAAAAGCGAGCAGCAGCAGGATT	GCTACTAGCCATAAAGCACAGACATGAGAC	TGAACCCAAAAAGCGAGCAGCAGCAGGATTCAAGTATACCCCTACCAACTGGTCGGGGTTTGAAACGCTACTAGCCATAAAGCACAGACATGAGAC	GTGTAACCCGTAGGGCACCTCGTCTCCAAACTGAACCCAAAAAGCGAGCAGCAGCAGGATTCAAGTATACCCCTACCAACTGGTCGGGGTTTGAAACGCTACTAGCCATAAAGCACAGACATGAGACTTTTTGAGACGGTCGAAGGACTGCTCTCGAC	ALBAROSSA_library
human_lncrna_fused_10834	human_lncrna_fused_10834_3	lncRNA_gRNA	GTAAAAGACAGACATCCCCAGAGCAGCCAT	CACATCAAGAAAGAGTTGGCATCTAGCATG	GTAAAAGACAGACATCCCCAGAGCAGCCATCAAGTATACCCCTACCAACTGGTCGGGGTTTGAAACCACATCAAGAAAGAGTTGGCATCTAGCATG	GTGTAACCCGTAGGGCACCTCGTCTCCAAACGTAAAAGACAGACATCCCCAGAGCAGCCATCAAGTATACCCCTACCAACTGGTCGGGGTTTGAAACCACATCAAGAAAGAGTTGGCATCTAGCATGTTTTTGAGACGGTCGAAGGACTGCTCTCGAC	ALBAROSSA_library
human_lncrna_fused_10838	human_lncrna_fused_10838_1	lncRNA_gRNA	AAAAATTCAAGAATGAGGCCAACTCCCCAA	AATACATAATGTTGGCCAGTCACGGTGGCC	AAAAATTCAAGAATGAGGCCAACTCCCCAACAAGTATACCCCTACCAACTGGTCGGGGTTTGAAACAATACATAATGTTGGCCAGTCACGGTGGCC	GTGTAACCCGTAGGGCACCTCGTCTCCAAACAAAAATTCAAGAATGAGGCCAACTCCCCAACAAGTATACCCCTACCAACTGGTCGGGGTTTGAAACAATACATAATGTTGGCCAGTCACGGTGGCCTTTTTGAGACGGTCGAAGGACTGCTCTCGAC	ALBAROSSA_library
human_lncrna_fused_10838	human_lncrna_fused_10838_2	lncRNA_gRNA	ACAAGCAAAACTTTGCAGAGCATACAGTGA	TTAATCATTCAGAATCCACCAGTTTGCTTC	ACAAGCAAAACTTTGCAGAGCATACAGTGACAAGTATACCCCTACCAACTGGTCGGGGTTTGAAACTTAATCATTCAGAATCCACCAGTTTGCTTC	GTGTAACCCGTAGGGCACCTCGTCTCCAAACACAAGCAAAACTTTGCAGAGCATACAGTGACAAGTATACCCCTACCAACTGGTCGGGGTTTGAAACTTAATCATTCAGAATCCACCAGTTTGCTTCTTTTTGAGACGGTCGAAGGACTGCTCTCGAC	ALBAROSSA_library
human_lncrna_fused_10838	human_lncrna_fused_10838_3	lncRNA_gRNA	CAAAATATATTACATGACCCAGTCACTCAC	CAAAGAGACATAGAACACCTGCTATATGAT	CAAAATATATTACATGACCCAGTCACTCACCAAGTATACCCCTACCAACTGGTCGGGGTTTGAAACCAAAGAGACATAGAACACCTGCTATATGAT	GTGTAACCCGTAGGGCACCTCGTCTCCAAACCAAAATATATTACATGACCCAGTCACTCACCAAGTATACCCCTACCAACTGGTCGGGGTTTGAAACCAAAGAGACATAGAACACCTGCTATATGATTTTTTGAGACGGTCGAAGGACTGCTCTCGAC	ALBAROSSA_library
human_lncrna_fused_10838	human_lncrna_fused_10838_4	lncRNA_gRNA	AAAAGACTTATTGCGAGCACCAGAACTTAC	TAGGAAATATCATTCAGCCTAGTCAAGTTA	AAAAGACTTATTGCGAGCACCAGAACTTACCAAGTATACCCCTACCAACTGGTCGGGGTTTGAAACTAGGAAATATCATTCAGCCTAGTCAAGTTA	GTGTAACCCGTAGGGCACCTCGTCTCCAAACAAAAGACTTATTGCGAGCACCAGAACTTACCAAGTATACCCCTACCAACTGGTCGGGGTTTGAAACTAGGAAATATCATTCAGCCTAGTCAAGTTATTTTTGAGACGGTCGAAGGACTGCTCTCGAC	ALBAROSSA_library
human_lncrna_fused_10838	human_lncrna_fused_10838_5	lncRNA_gRNA	TTTCAATATTCTTAACAGCCCATTTCTTCT	GCAACGCAAGAAGAGCCTAACACATCATCC	TTTCAATATTCTTAACAGCCCATTTCTTCTCAAGTATACCCCTACCAACTGGTCGGGGTTTGAAACGCAACGCAAGAAGAGCCTAACACATCATCC	GTGTAACCCGTAGGGCACCTCGTCTCCAAACTTTCAATATTCTTAACAGCCCATTTCTTCTCAAGTATACCCCTACCAACTGGTCGGGGTTTGAAACGCAACGCAAGAAGAGCCTAACACATCATCCTTTTTGAGACGGTCGAAGGACTGCTCTCGAC	ALBAROSSA_library
human_lncrna_fused_10838	human_lncrna_fused_10838_6	lncRNA_gRNA	CATGATGAGATTTTGCCACACCAGGTCCTC	TGTACTATAGTATTGCAGCTACATTTTCTG	CATGATGAGATTTTGCCACACCAGGTCCTCCAAGTATACCCCTACCAACTGGTCGGGGTTTGAAACTGTACTATAGTATTGCAGCTACATTTTCTG	GTGTAACCCGTAGGGCACCTCGTCTCCAAACCATGATGAGATTTTGCCACACCAGGTCCTCCAAGTATACCCCTACCAACTGGTCGGGGTTTGAAACTGTACTATAGTATTGCAGCTACATTTTCTGTTTTTGAGACGGTCGAAGGACTGCTCTCGAC	ALBAROSSA_library
human_lncrna_fused_10841	human_lncrna_fused_10841_1	lncRNA_gRNA	GCAATGAATGAAGAAGCACAGCTCTGAAAG	AAGTGATAGTATCTGAGTGTCCGTAGGCAA	GCAATGAATGAAGAAGCACAGCTCTGAAAGCAAGTATACCCCTACCAACTGGTCGGGGTTTGAAACAAGTGATAGTATCTGAGTGTCCGTAGGCAA	GTGTAACCCGTAGGGCACCTCGTCTCCAAACGCAATGAATGAAGAAGCACAGCTCTGAAAGCAAGTATACCCCTACCAACTGGTCGGGGTTTGAAACAAGTGATAGTATCTGAGTGTCCGTAGGCAATTTTTGAGACGGTCGAAGGACTGCTCTCGAC	ALBAROSSA_library
human_lncrna_fused_10841	human_lncrna_fused_10841_2	lncRNA_gRNA	CCACAATTAGTACATGAGGACATTTTTAAT	ACCATGTTCAGCAGGAAGCACCCAGATGAG	CCACAATTAGTACATGAGGACATTTTTAATCAAGTATACCCCTACCAACTGGTCGGGGTTTGAAACACCATGTTCAGCAGGAAGCACCCAGATGAG	GTGTAACCCGTAGGGCACCTCGTCTCCAAACCCACAATTAGTACATGAGGACATTTTTAATCAAGTATACCCCTACCAACTGGTCGGGGTTTGAAACACCATGTTCAGCAGGAAGCACCCAGATGAGTTTTTGAGACGGTCGAAGGACTGCTCTCGAC	ALBAROSSA_library
human_lncrna_fused_10841	human_lncrna_fused_10841_3	lncRNA_gRNA	AAGTTAGGTTTATATCAGCTGGTCATTACT	TTATCACAGAGTGAGAGAACACCTTAATTG	AAGTTAGGTTTATATCAGCTGGTCATTACTCAAGTATACCCCTACCAACTGGTCGGGGTTTGAAACTTATCACAGAGTGAGAGAACACCTTAATTG	GTGTAACCCGTAGGGCACCTCGTCTCCAAACAAGTTAGGTTTATATCAGCTGGTCATTACTCAAGTATACCCCTACCAACTGGTCGGGGTTTGAAACTTATCACAGAGTGAGAGAACACCTTAATTGTTTTTGAGACGGTCGAAGGACTGCTCTCGAC	ALBAROSSA_library
human_lncrna_fused_10841	human_lncrna_fused_10841_4	lncRNA_gRNA	TAATGATTATACAAACCCTCAGCTAAGTCA	AATAGGTAAATCAAGTCCTCTAGAAAAAAA	TAATGATTATACAAACCCTCAGCTAAGTCACAAGTATACCCCTACCAACTGGTCGGGGTTTGAAACAATAGGTAAATCAAGTCCTCTAGAAAAAAA	GTGTAACCCGTAGGGCACCTCGTCTCCAAACTAATGATTATACAAACCCTCAGCTAAGTCACAAGTATACCCCTACCAACTGGTCGGGGTTTGAAACAATAGGTAAATCAAGTCCTCTAGAAAAAAATTTTTGAGACGGTCGAAGGACTGCTCTCGAC	ALBAROSSA_library
human_lncrna_fused_10844	human_lncrna_fused_10844_1	lncRNA_gRNA	GAACCATTACTTTAGCCAAGCACATTAAAT	TAGAATATAGTAAATGTTCAGGATTGTAAT	GAACCATTACTTTAGCCAAGCACATTAAATCAAGTATACCCCTACCAACTGGTCGGGGTTTGAAACTAGAATATAGTAAATGTTCAGGATTGTAAT	GTGTAACCCGTAGGGCACCTCGTCTCCAAACGAACCATTACTTTAGCCAAGCACATTAAATCAAGTATACCCCTACCAACTGGTCGGGGTTTGAAACTAGAATATAGTAAATGTTCAGGATTGTAATTTTTTGAGACGGTCGAAGGACTGCTCTCGAC	ALBAROSSA_library
human_lncrna_fused_10844	human_lncrna_fused_10844_2	lncRNA_gRNA	AGTGCTAAAACAGAACCCACAGAGGTGACA	GAACAGTAATGAGAATGGCAGATGATAGTA	AGTGCTAAAACAGAACCCACAGAGGTGACACAAGTATACCCCTACCAACTGGTCGGGGTTTGAAACGAACAGTAATGAGAATGGCAGATGATAGTA	GTGTAACCCGTAGGGCACCTCGTCTCCAAACAGTGCTAAAACAGAACCCACAGAGGTGACACAAGTATACCCCTACCAACTGGTCGGGGTTTGAAACGAACAGTAATGAGAATGGCAGATGATAGTATTTTTGAGACGGTCGAAGGACTGCTCTCGAC	ALBAROSSA_library
human_lncrna_fused_10844	human_lncrna_fused_10844_3	lncRNA_gRNA	TAAAGATTGTTATCTAGCCAGGTGTGGTGG	CAGCACGTCTATCAGACCCCCTCCATTTCA	TAAAGATTGTTATCTAGCCAGGTGTGGTGGCAAGTATACCCCTACCAACTGGTCGGGGTTTGAAACCAGCACGTCTATCAGACCCCCTCCATTTCA	GTGTAACCCGTAGGGCACCTCGTCTCCAAACTAAAGATTGTTATCTAGCCAGGTGTGGTGGCAAGTATACCCCTACCAACTGGTCGGGGTTTGAAACCAGCACGTCTATCAGACCCCCTCCATTTCATTTTTGAGACGGTCGAAGGACTGCTCTCGAC	ALBAROSSA_library
human_lncrna_fused_10844	human_lncrna_fused_10844_4	lncRNA_gRNA	TTTTCAAATTTTAGCAGCCAATCTACTTCT	TTAAAATATCCACAGGGACAACACAACATT	TTTTCAAATTTTAGCAGCCAATCTACTTCTCAAGTATACCCCTACCAACTGGTCGGGGTTTGAAACTTAAAATATCCACAGGGACAACACAACATT	GTGTAACCCGTAGGGCACCTCGTCTCCAAACTTTTCAAATTTTAGCAGCCAATCTACTTCTCAAGTATACCCCTACCAACTGGTCGGGGTTTGAAACTTAAAATATCCACAGGGACAACACAACATTTTTTTGAGACGGTCGAAGGACTGCTCTCGAC	ALBAROSSA_library
human_lncrna_fused_10845	human_lncrna_fused_10845_1	lncRNA_gRNA	TTCCAACATTTATAACCACCACCCCATCTC	AGATATGACATAAAAGCACATGGAACAAAC	TTCCAACATTTATAACCACCACCCCATCTCCAAGTATACCCCTACCAACTGGTCGGGGTTTGAAACAGATATGACATAAAAGCACATGGAACAAAC	GTGTAACCCGTAGGGCACCTCGTCTCCAAACTTCCAACATTTATAACCACCACCCCATCTCCAAGTATACCCCTACCAACTGGTCGGGGTTTGAAACAGATATGACATAAAAGCACATGGAACAAACTTTTTGAGACGGTCGAAGGACTGCTCTCGAC	ALBAROSSA_library
human_lncrna_fused_10845	human_lncrna_fused_10845_2	lncRNA_gRNA	TCAAAATTGAAGTGGGCACCAAGAGTGGGG	ATTAATAAGAAATAGAAAAGGCAAAAATGT	TCAAAATTGAAGTGGGCACCAAGAGTGGGGCAAGTATACCCCTACCAACTGGTCGGGGTTTGAAACATTAATAAGAAATAGAAAAGGCAAAAATGT	GTGTAACCCGTAGGGCACCTCGTCTCCAAACTCAAAATTGAAGTGGGCACCAAGAGTGGGGCAAGTATACCCCTACCAACTGGTCGGGGTTTGAAACATTAATAAGAAATAGAAAAGGCAAAAATGTTTTTTGAGACGGTCGAAGGACTGCTCTCGAC	ALBAROSSA_library
human_lncrna_fused_10845	human_lncrna_fused_10845_3	lncRNA_gRNA	AACAAGAATGTCAAGACCATCCAATGGTAG	GCACCATAAGTTCTCACTCTCCATGACGGA	AACAAGAATGTCAAGACCATCCAATGGTAGCAAGTATACCCCTACCAACTGGTCGGGGTTTGAAACGCACCATAAGTTCTCACTCTCCATGACGGA	GTGTAACCCGTAGGGCACCTCGTCTCCAAACAACAAGAATGTCAAGACCATCCAATGGTAGCAAGTATACCCCTACCAACTGGTCGGGGTTTGAAACGCACCATAAGTTCTCACTCTCCATGACGGATTTTTGAGACGGTCGAAGGACTGCTCTCGAC	ALBAROSSA_library
human_lncrna_fused_10846	human_lncrna_fused_10846_1	lncRNA_gRNA	CAAATATAGTTTTAAGGCCCAGTCTTTGCC	AATTCCAAATCTTTTGGTACCAGTAGCATA	CAAATATAGTTTTAAGGCCCAGTCTTTGCCCAAGTATACCCCTACCAACTGGTCGGGGTTTGAAACAATTCCAAATCTTTTGGTACCAGTAGCATA	GTGTAACCCGTAGGGCACCTCGTCTCCAAACCAAATATAGTTTTAAGGCCCAGTCTTTGCCCAAGTATACCCCTACCAACTGGTCGGGGTTTGAAACAATTCCAAATCTTTTGGTACCAGTAGCATATTTTTGAGACGGTCGAAGGACTGCTCTCGAC	ALBAROSSA_library
human_lncrna_fused_10846	human_lncrna_fused_10846_2	lncRNA_gRNA	CAAAACCTAAGCAGAGGCACCACCAGCCAC	ATGCCTTACAATACAGTGCCTCAGTGTAAG	CAAAACCTAAGCAGAGGCACCACCAGCCACCAAGTATACCCCTACCAACTGGTCGGGGTTTGAAACATGCCTTACAATACAGTGCCTCAGTGTAAG	GTGTAACCCGTAGGGCACCTCGTCTCCAAACCAAAACCTAAGCAGAGGCACCACCAGCCACCAAGTATACCCCTACCAACTGGTCGGGGTTTGAAACATGCCTTACAATACAGTGCCTCAGTGTAAGTTTTTGAGACGGTCGAAGGACTGCTCTCGAC	ALBAROSSA_library
human_lncrna_fused_10846	human_lncrna_fused_10846_3	lncRNA_gRNA	AGTAGATAAATAAATAGCACCAAAAAATAA	GACTCAGCCAGACTTGCACACTCGTCAGGA	AGTAGATAAATAAATAGCACCAAAAAATAACAAGTATACCCCTACCAACTGGTCGGGGTTTGAAACGACTCAGCCAGACTTGCACACTCGTCAGGA	GTGTAACCCGTAGGGCACCTCGTCTCCAAACAGTAGATAAATAAATAGCACCAAAAAATAACAAGTATACCCCTACCAACTGGTCGGGGTTTGAAACGACTCAGCCAGACTTGCACACTCGTCAGGATTTTTGAGACGGTCGAAGGACTGCTCTCGAC	ALBAROSSA_library
human_lncrna_fused_10850	human_lncrna_fused_10850_1	lncRNA_gRNA	TGATTTCTTTAAAACCAGCACTGTATAGGA	AACAGAGGTATCAAACAGGTGAGTGATAAA	TGATTTCTTTAAAACCAGCACTGTATAGGACAAGTATACCCCTACCAACTGGTCGGGGTTTGAAACAACAGAGGTATCAAACAGGTGAGTGATAAA	GTGTAACCCGTAGGGCACCTCGTCTCCAAACTGATTTCTTTAAAACCAGCACTGTATAGGACAAGTATACCCCTACCAACTGGTCGGGGTTTGAAACAACAGAGGTATCAAACAGGTGAGTGATAAATTTTTGAGACGGTCGAAGGACTGCTCTCGAC	ALBAROSSA_library
human_lncrna_fused_10850	human_lncrna_fused_10850_2	lncRNA_gRNA	AGAATGTCCAGTCAACCTCCCAGCTGTTCC	CTAGTTATCAAGAAAGAGACCTTGAAACTT	AGAATGTCCAGTCAACCTCCCAGCTGTTCCCAAGTATACCCCTACCAACTGGTCGGGGTTTGAAACCTAGTTATCAAGAAAGAGACCTTGAAACTT	GTGTAACCCGTAGGGCACCTCGTCTCCAAACAGAATGTCCAGTCAACCTCCCAGCTGTTCCCAAGTATACCCCTACCAACTGGTCGGGGTTTGAAACCTAGTTATCAAGAAAGAGACCTTGAAACTTTTTTTGAGACGGTCGAAGGACTGCTCTCGAC	ALBAROSSA_library
human_lncrna_fused_10861	human_lncrna_fused_10861_1	lncRNA_gRNA	AGTACATATTCAGAAGCCCAAAGATGAAAA	TAAAAAGTTGGTAAACCTCAGCAACTTTTT	AGTACATATTCAGAAGCCCAAAGATGAAAACAAGTATACCCCTACCAACTGGTCGGGGTTTGAAACTAAAAAGTTGGTAAACCTCAGCAACTTTTT	GTGTAACCCGTAGGGCACCTCGTCTCCAAACAGTACATATTCAGAAGCCCAAAGATGAAAACAAGTATACCCCTACCAACTGGTCGGGGTTTGAAACTAAAAAGTTGGTAAACCTCAGCAACTTTTTTTTTTGAGACGGTCGAAGGACTGCTCTCGAC	ALBAROSSA_library
human_lncrna_fused_10861	human_lncrna_fused_10861_2	lncRNA_gRNA	GATCCAAAGAACAGGACACAGCATAGCAGA	ATAAACTAGTTATAGAGTTCCCTAAAAGTA	GATCCAAAGAACAGGACACAGCATAGCAGACAAGTATACCCCTACCAACTGGTCGGGGTTTGAAACATAAACTAGTTATAGAGTTCCCTAAAAGTA	GTGTAACCCGTAGGGCACCTCGTCTCCAAACGATCCAAAGAACAGGACACAGCATAGCAGACAAGTATACCCCTACCAACTGGTCGGGGTTTGAAACATAAACTAGTTATAGAGTTCCCTAAAAGTATTTTTGAGACGGTCGAAGGACTGCTCTCGAC	ALBAROSSA_library
human_lncrna_fused_10861	human_lncrna_fused_10861_3	lncRNA_gRNA	GTGATAATTTCAAATGAGCCGTTTACATAA	GCAATTTTAAAAGTCTGGAGCTTCTTTTGA	GTGATAATTTCAAATGAGCCGTTTACATAACAAGTATACCCCTACCAACTGGTCGGGGTTTGAAACGCAATTTTAAAAGTCTGGAGCTTCTTTTGA	GTGTAACCCGTAGGGCACCTCGTCTCCAAACGTGATAATTTCAAATGAGCCGTTTACATAACAAGTATACCCCTACCAACTGGTCGGGGTTTGAAACGCAATTTTAAAAGTCTGGAGCTTCTTTTGATTTTTGAGACGGTCGAAGGACTGCTCTCGAC	ALBAROSSA_library
human_lncrna_fused_10861	human_lncrna_fused_10861_4	lncRNA_gRNA	CAGCCAGAATAAAATAGGCATCTTTTATCT	ATTAACTGACATTAATGCCTGCCTATTAAA	CAGCCAGAATAAAATAGGCATCTTTTATCTCAAGTATACCCCTACCAACTGGTCGGGGTTTGAAACATTAACTGACATTAATGCCTGCCTATTAAA	GTGTAACCCGTAGGGCACCTCGTCTCCAAACCAGCCAGAATAAAATAGGCATCTTTTATCTCAAGTATACCCCTACCAACTGGTCGGGGTTTGAAACATTAACTGACATTAATGCCTGCCTATTAAATTTTTGAGACGGTCGAAGGACTGCTCTCGAC	ALBAROSSA_library
human_lncrna_fused_10862	human_lncrna_fused_10862_1	lncRNA_gRNA	AAAGTCAATATGCTGAGACACGAGGTTACA	ATAGGGAAAGCAGAGAAGGCATCTGAGGCT	AAAGTCAATATGCTGAGACACGAGGTTACACAAGTATACCCCTACCAACTGGTCGGGGTTTGAAACATAGGGAAAGCAGAGAAGGCATCTGAGGCT	GTGTAACCCGTAGGGCACCTCGTCTCCAAACAAAGTCAATATGCTGAGACACGAGGTTACACAAGTATACCCCTACCAACTGGTCGGGGTTTGAAACATAGGGAAAGCAGAGAAGGCATCTGAGGCTTTTTTGAGACGGTCGAAGGACTGCTCTCGAC	ALBAROSSA_library
human_lncrna_fused_10862	human_lncrna_fused_10862_2	lncRNA_gRNA	AAATAAAAGTTAGTGTGGATCCATACCAAC	TATAGCCATATTTCTGTCCAGAATTCTTGT	AAATAAAAGTTAGTGTGGATCCATACCAACCAAGTATACCCCTACCAACTGGTCGGGGTTTGAAACTATAGCCATATTTCTGTCCAGAATTCTTGT	GTGTAACCCGTAGGGCACCTCGTCTCCAAACAAATAAAAGTTAGTGTGGATCCATACCAACCAAGTATACCCCTACCAACTGGTCGGGGTTTGAAACTATAGCCATATTTCTGTCCAGAATTCTTGTTTTTTGAGACGGTCGAAGGACTGCTCTCGAC	ALBAROSSA_library
human_lncrna_fused_10862	human_lncrna_fused_10862_3	lncRNA_gRNA	AAAGACAAAGGCAACACACCAGAAAAAAAT	AAAGTTTTGGGAAAAGAGCTTGGTACCAGA	AAAGACAAAGGCAACACACCAGAAAAAAATCAAGTATACCCCTACCAACTGGTCGGGGTTTGAAACAAAGTTTTGGGAAAAGAGCTTGGTACCAGA	GTGTAACCCGTAGGGCACCTCGTCTCCAAACAAAGACAAAGGCAACACACCAGAAAAAAATCAAGTATACCCCTACCAACTGGTCGGGGTTTGAAACAAAGTTTTGGGAAAAGAGCTTGGTACCAGATTTTTGAGACGGTCGAAGGACTGCTCTCGAC	ALBAROSSA_library
human_lncrna_fused_10873	human_lncrna_fused_10873_1	lncRNA_gRNA	TAGCTTAATTGAAACCGCCACATAAAAGAA	GCTAAGACAGAACAGACCTCGGTTCTCAGG	TAGCTTAATTGAAACCGCCACATAAAAGAACAAGTATACCCCTACCAACTGGTCGGGGTTTGAAACGCTAAGACAGAACAGACCTCGGTTCTCAGG	GTGTAACCCGTAGGGCACCTCGTCTCCAAACTAGCTTAATTGAAACCGCCACATAAAAGAACAAGTATACCCCTACCAACTGGTCGGGGTTTGAAACGCTAAGACAGAACAGACCTCGGTTCTCAGGTTTTTGAGACGGTCGAAGGACTGCTCTCGAC	ALBAROSSA_library
human_lncrna_fused_10873	human_lncrna_fused_10873_2	lncRNA_gRNA	AGACCCTAAGCAAAGAACCCAGTCAACACA	GCCAAAACATATTTGCCTTCCACACCCAAA	AGACCCTAAGCAAAGAACCCAGTCAACACACAAGTATACCCCTACCAACTGGTCGGGGTTTGAAACGCCAAAACATATTTGCCTTCCACACCCAAA	GTGTAACCCGTAGGGCACCTCGTCTCCAAACAGACCCTAAGCAAAGAACCCAGTCAACACACAAGTATACCCCTACCAACTGGTCGGGGTTTGAAACGCCAAAACATATTTGCCTTCCACACCCAAATTTTTGAGACGGTCGAAGGACTGCTCTCGAC	ALBAROSSA_library
human_lncrna_fused_10873	human_lncrna_fused_10873_3	lncRNA_gRNA	ACAGTGACTAAAATCCAACCCACAATTAAT	CGAAAACCAGGTCAGCGACCAGAAGCCAGG	ACAGTGACTAAAATCCAACCCACAATTAATCAAGTATACCCCTACCAACTGGTCGGGGTTTGAAACCGAAAACCAGGTCAGCGACCAGAAGCCAGG	GTGTAACCCGTAGGGCACCTCGTCTCCAAACACAGTGACTAAAATCCAACCCACAATTAATCAAGTATACCCCTACCAACTGGTCGGGGTTTGAAACCGAAAACCAGGTCAGCGACCAGAAGCCAGGTTTTTGAGACGGTCGAAGGACTGCTCTCGAC	ALBAROSSA_library
human_lncrna_fused_10873	human_lncrna_fused_10873_4	lncRNA_gRNA	TTAAGTACAATTAAGGTGTCAGTATCAGTT	ATTGAATGCAGACTAATGCGCAGAACTTGG	TTAAGTACAATTAAGGTGTCAGTATCAGTTCAAGTATACCCCTACCAACTGGTCGGGGTTTGAAACATTGAATGCAGACTAATGCGCAGAACTTGG	GTGTAACCCGTAGGGCACCTCGTCTCCAAACTTAAGTACAATTAAGGTGTCAGTATCAGTTCAAGTATACCCCTACCAACTGGTCGGGGTTTGAAACATTGAATGCAGACTAATGCGCAGAACTTGGTTTTTGAGACGGTCGAAGGACTGCTCTCGAC	ALBAROSSA_library
human_lncrna_fused_10888	human_lncrna_fused_10888_1	lncRNA_gRNA	TGAACAAATGACAAACAGGCAGTCCAGCTA	ATGCATTACTAATGAGTGTGCAGGCCTCTG	TGAACAAATGACAAACAGGCAGTCCAGCTACAAGTATACCCCTACCAACTGGTCGGGGTTTGAAACATGCATTACTAATGAGTGTGCAGGCCTCTG	GTGTAACCCGTAGGGCACCTCGTCTCCAAACTGAACAAATGACAAACAGGCAGTCCAGCTACAAGTATACCCCTACCAACTGGTCGGGGTTTGAAACATGCATTACTAATGAGTGTGCAGGCCTCTGTTTTTGAGACGGTCGAAGGACTGCTCTCGAC	ALBAROSSA_library
human_lncrna_fused_10888	human_lncrna_fused_10888_2	lncRNA_gRNA	ACAACTGAAGATAAGCAAGGCAGGAGCTGG	ACATGAGTATTAAAGCAGATCTGACTTTGG	ACAACTGAAGATAAGCAAGGCAGGAGCTGGCAAGTATACCCCTACCAACTGGTCGGGGTTTGAAACACATGAGTATTAAAGCAGATCTGACTTTGG	GTGTAACCCGTAGGGCACCTCGTCTCCAAACACAACTGAAGATAAGCAAGGCAGGAGCTGGCAAGTATACCCCTACCAACTGGTCGGGGTTTGAAACACATGAGTATTAAAGCAGATCTGACTTTGGTTTTTGAGACGGTCGAAGGACTGCTCTCGAC	ALBAROSSA_library
human_lncrna_fused_10888	human_lncrna_fused_10888_3	lncRNA_gRNA	AATGAAGAAGATATAAGGCACGAGGTCAGG	AGAAAACAGCTGAAGGCAAGCACAGGATCG	AATGAAGAAGATATAAGGCACGAGGTCAGGCAAGTATACCCCTACCAACTGGTCGGGGTTTGAAACAGAAAACAGCTGAAGGCAAGCACAGGATCG	GTGTAACCCGTAGGGCACCTCGTCTCCAAACAATGAAGAAGATATAAGGCACGAGGTCAGGCAAGTATACCCCTACCAACTGGTCGGGGTTTGAAACAGAAAACAGCTGAAGGCAAGCACAGGATCGTTTTTGAGACGGTCGAAGGACTGCTCTCGAC	ALBAROSSA_library
human_lncrna_fused_10888	human_lncrna_fused_10888_4	lncRNA_gRNA	GATTCCTAATTTCACTGCCCAACCAGCTTT	AATACCAAGCTTATGCTGACATCCTTTTTA	GATTCCTAATTTCACTGCCCAACCAGCTTTCAAGTATACCCCTACCAACTGGTCGGGGTTTGAAACAATACCAAGCTTATGCTGACATCCTTTTTA	GTGTAACCCGTAGGGCACCTCGTCTCCAAACGATTCCTAATTTCACTGCCCAACCAGCTTTCAAGTATACCCCTACCAACTGGTCGGGGTTTGAAACAATACCAAGCTTATGCTGACATCCTTTTTATTTTTGAGACGGTCGAAGGACTGCTCTCGAC	ALBAROSSA_library
human_lncrna_fused_10890	human_lncrna_fused_10890_1	lncRNA_gRNA	GACTGAATATTGTAAGCCCACCATTGAGAC	AGTGTATTCAGTCTAAGCAGCGATTGTTAA	GACTGAATATTGTAAGCCCACCATTGAGACCAAGTATACCCCTACCAACTGGTCGGGGTTTGAAACAGTGTATTCAGTCTAAGCAGCGATTGTTAA	GTGTAACCCGTAGGGCACCTCGTCTCCAAACGACTGAATATTGTAAGCCCACCATTGAGACCAAGTATACCCCTACCAACTGGTCGGGGTTTGAAACAGTGTATTCAGTCTAAGCAGCGATTGTTAATTTTTGAGACGGTCGAAGGACTGCTCTCGAC	ALBAROSSA_library
human_lncrna_fused_10890	human_lncrna_fused_10890_2	lncRNA_gRNA	CTTAAAGTGCAAGGTGAAGCAGCAAGTGCT	AATCAACTGAATCAGTAGCCCTGGGGTTGT	CTTAAAGTGCAAGGTGAAGCAGCAAGTGCTCAAGTATACCCCTACCAACTGGTCGGGGTTTGAAACAATCAACTGAATCAGTAGCCCTGGGGTTGT	GTGTAACCCGTAGGGCACCTCGTCTCCAAACCTTAAAGTGCAAGGTGAAGCAGCAAGTGCTCAAGTATACCCCTACCAACTGGTCGGGGTTTGAAACAATCAACTGAATCAGTAGCCCTGGGGTTGTTTTTTGAGACGGTCGAAGGACTGCTCTCGAC	ALBAROSSA_library
human_lncrna_fused_10890	human_lncrna_fused_10890_3	lncRNA_gRNA	ATTGAAAGAAGATGCCATCTGCGACTTTCC	ATGATTATCGTAGAACTTACCCGTAAAGGT	ATTGAAAGAAGATGCCATCTGCGACTTTCCCAAGTATACCCCTACCAACTGGTCGGGGTTTGAAACATGATTATCGTAGAACTTACCCGTAAAGGT	GTGTAACCCGTAGGGCACCTCGTCTCCAAACATTGAAAGAAGATGCCATCTGCGACTTTCCCAAGTATACCCCTACCAACTGGTCGGGGTTTGAAACATGATTATCGTAGAACTTACCCGTAAAGGTTTTTTGAGACGGTCGAAGGACTGCTCTCGAC	ALBAROSSA_library
human_lncrna_fused_10891	human_lncrna_fused_10891_1	lncRNA_gRNA	AATCTAGTGTAATAGGTACAGGTATGCCTC	TTGGTTTTAAAAATTCAGCACCTCTGTGAA	AATCTAGTGTAATAGGTACAGGTATGCCTCCAAGTATACCCCTACCAACTGGTCGGGGTTTGAAACTTGGTTTTAAAAATTCAGCACCTCTGTGAA	GTGTAACCCGTAGGGCACCTCGTCTCCAAACAATCTAGTGTAATAGGTACAGGTATGCCTCCAAGTATACCCCTACCAACTGGTCGGGGTTTGAAACTTGGTTTTAAAAATTCAGCACCTCTGTGAATTTTTGAGACGGTCGAAGGACTGCTCTCGAC	ALBAROSSA_library
human_lncrna_fused_10891	human_lncrna_fused_10891_2	lncRNA_gRNA	ATGCACATAAACTCAAGGTCCCGGCTTGGA	TAAAGAATACTTTGACAGGGCACTGTGGCT	ATGCACATAAACTCAAGGTCCCGGCTTGGACAAGTATACCCCTACCAACTGGTCGGGGTTTGAAACTAAAGAATACTTTGACAGGGCACTGTGGCT	GTGTAACCCGTAGGGCACCTCGTCTCCAAACATGCACATAAACTCAAGGTCCCGGCTTGGACAAGTATACCCCTACCAACTGGTCGGGGTTTGAAACTAAAGAATACTTTGACAGGGCACTGTGGCTTTTTTGAGACGGTCGAAGGACTGCTCTCGAC	ALBAROSSA_library
human_lncrna_fused_10892	human_lncrna_fused_10892_1	lncRNA_gRNA	TACAGTTTATGCAATGCACGCATTTCAAAA	CTACCTTCAATCATAGACACAGAAGTCAAA	TACAGTTTATGCAATGCACGCATTTCAAAACAAGTATACCCCTACCAACTGGTCGGGGTTTGAAACCTACCTTCAATCATAGACACAGAAGTCAAA	GTGTAACCCGTAGGGCACCTCGTCTCCAAACTACAGTTTATGCAATGCACGCATTTCAAAACAAGTATACCCCTACCAACTGGTCGGGGTTTGAAACCTACCTTCAATCATAGACACAGAAGTCAAATTTTTGAGACGGTCGAAGGACTGCTCTCGAC	ALBAROSSA_library
human_lncrna_fused_10892	human_lncrna_fused_10892_2	lncRNA_gRNA	GATTTATTCAATGTAAGGCCACTGAGATGC	AAATCCTTAAGAAAGCAGGACTAGGGAACA	GATTTATTCAATGTAAGGCCACTGAGATGCCAAGTATACCCCTACCAACTGGTCGGGGTTTGAAACAAATCCTTAAGAAAGCAGGACTAGGGAACA	GTGTAACCCGTAGGGCACCTCGTCTCCAAACGATTTATTCAATGTAAGGCCACTGAGATGCCAAGTATACCCCTACCAACTGGTCGGGGTTTGAAACAAATCCTTAAGAAAGCAGGACTAGGGAACATTTTTGAGACGGTCGAAGGACTGCTCTCGAC	ALBAROSSA_library
human_lncrna_fused_108	human_lncrna_fused_108_1	lncRNA_gRNA	TTAATGGTATGAAGTAGAGCAGTTTTGAGA	ACGCAGCGTTTACAGCCCCATCTGGAGAGC	TTAATGGTATGAAGTAGAGCAGTTTTGAGACAAGTATACCCCTACCAACTGGTCGGGGTTTGAAACACGCAGCGTTTACAGCCCCATCTGGAGAGC	GTGTAACCCGTAGGGCACCTCGTCTCCAAACTTAATGGTATGAAGTAGAGCAGTTTTGAGACAAGTATACCCCTACCAACTGGTCGGGGTTTGAAACACGCAGCGTTTACAGCCCCATCTGGAGAGCTTTTTGAGACGGTCGAAGGACTGCTCTCGAC	ALBAROSSA_library
human_lncrna_fused_108	human_lncrna_fused_108_2	lncRNA_gRNA	CTCTTCATTTTCACAGACACAGCTCCGTGC	TGTGTTTTCAGGTGTGTGTGCAGGTGTGCT	CTCTTCATTTTCACAGACACAGCTCCGTGCCAAGTATACCCCTACCAACTGGTCGGGGTTTGAAACTGTGTTTTCAGGTGTGTGTGCAGGTGTGCT	GTGTAACCCGTAGGGCACCTCGTCTCCAAACCTCTTCATTTTCACAGACACAGCTCCGTGCCAAGTATACCCCTACCAACTGGTCGGGGTTTGAAACTGTGTTTTCAGGTGTGTGTGCAGGTGTGCTTTTTTGAGACGGTCGAAGGACTGCTCTCGAC	ALBAROSSA_library
human_lncrna_fused_108	human_lncrna_fused_108_3	lncRNA_gRNA	CTCAAGTGTTTGCAGATACGTGCTGAGGTG	TGTTTTAGCTTCATGCAGGCACACACGACC	CTCAAGTGTTTGCAGATACGTGCTGAGGTGCAAGTATACCCCTACCAACTGGTCGGGGTTTGAAACTGTTTTAGCTTCATGCAGGCACACACGACC	GTGTAACCCGTAGGGCACCTCGTCTCCAAACCTCAAGTGTTTGCAGATACGTGCTGAGGTGCAAGTATACCCCTACCAACTGGTCGGGGTTTGAAACTGTTTTAGCTTCATGCAGGCACACACGACCTTTTTGAGACGGTCGAAGGACTGCTCTCGAC	ALBAROSSA_library
human_lncrna_fused_10905	human_lncrna_fused_10905_1	lncRNA_gRNA	TATTCCATTTTGTATCCCCACTGCCTTGTT	ACAGTTAATTCATACACAACTGAGAAGATA	TATTCCATTTTGTATCCCCACTGCCTTGTTCAAGTATACCCCTACCAACTGGTCGGGGTTTGAAACACAGTTAATTCATACACAACTGAGAAGATA	GTGTAACCCGTAGGGCACCTCGTCTCCAAACTATTCCATTTTGTATCCCCACTGCCTTGTTCAAGTATACCCCTACCAACTGGTCGGGGTTTGAAACACAGTTAATTCATACACAACTGAGAAGATATTTTTGAGACGGTCGAAGGACTGCTCTCGAC	ALBAROSSA_library
human_lncrna_fused_10905	human_lncrna_fused_10905_2	lncRNA_gRNA	CTCTGCTCACTGAAACATCCGCTTCTTGGG	AAATGTGAGTATGTGTGTGTCTGTGTGTTC	CTCTGCTCACTGAAACATCCGCTTCTTGGGCAAGTATACCCCTACCAACTGGTCGGGGTTTGAAACAAATGTGAGTATGTGTGTGTCTGTGTGTTC	GTGTAACCCGTAGGGCACCTCGTCTCCAAACCTCTGCTCACTGAAACATCCGCTTCTTGGGCAAGTATACCCCTACCAACTGGTCGGGGTTTGAAACAAATGTGAGTATGTGTGTGTCTGTGTGTTCTTTTTGAGACGGTCGAAGGACTGCTCTCGAC	ALBAROSSA_library
human_lncrna_fused_10905	human_lncrna_fused_10905_3	lncRNA_gRNA	TTCTGCCACCTCAGACTCCACAGTAGTTGG	GCATTAACCACCACAGCCGGCCGGTTTTAA	TTCTGCCACCTCAGACTCCACAGTAGTTGGCAAGTATACCCCTACCAACTGGTCGGGGTTTGAAACGCATTAACCACCACAGCCGGCCGGTTTTAA	GTGTAACCCGTAGGGCACCTCGTCTCCAAACTTCTGCCACCTCAGACTCCACAGTAGTTGGCAAGTATACCCCTACCAACTGGTCGGGGTTTGAAACGCATTAACCACCACAGCCGGCCGGTTTTAATTTTTGAGACGGTCGAAGGACTGCTCTCGAC	ALBAROSSA_library
human_lncrna_fused_10909	human_lncrna_fused_10909_1	lncRNA_gRNA	ACTAAATATGACCATCCACCCACACATCAC	GTACCCATAAGAAACTAGCTGGCTAAATAA	ACTAAATATGACCATCCACCCACACATCACCAAGTATACCCCTACCAACTGGTCGGGGTTTGAAACGTACCCATAAGAAACTAGCTGGCTAAATAA	GTGTAACCCGTAGGGCACCTCGTCTCCAAACACTAAATATGACCATCCACCCACACATCACCAAGTATACCCCTACCAACTGGTCGGGGTTTGAAACGTACCCATAAGAAACTAGCTGGCTAAATAATTTTTGAGACGGTCGAAGGACTGCTCTCGAC	ALBAROSSA_library
human_lncrna_fused_10909	human_lncrna_fused_10909_2	lncRNA_gRNA	AAATTTATTTAAAACCACCCACAAAGTTCT	AATTCAATTAAGTGGGAGACACTACTATCT	AAATTTATTTAAAACCACCCACAAAGTTCTCAAGTATACCCCTACCAACTGGTCGGGGTTTGAAACAATTCAATTAAGTGGGAGACACTACTATCT	GTGTAACCCGTAGGGCACCTCGTCTCCAAACAAATTTATTTAAAACCACCCACAAAGTTCTCAAGTATACCCCTACCAACTGGTCGGGGTTTGAAACAATTCAATTAAGTGGGAGACACTACTATCTTTTTTGAGACGGTCGAAGGACTGCTCTCGAC	ALBAROSSA_library
human_lncrna_fused_10909	human_lncrna_fused_10909_3	lncRNA_gRNA	CAATAGGTAAAAATCCCCCAAATCAAAAAT	AATTTTGCATTTTAACGATCAGGAGTTGGG	CAATAGGTAAAAATCCCCCAAATCAAAAATCAAGTATACCCCTACCAACTGGTCGGGGTTTGAAACAATTTTGCATTTTAACGATCAGGAGTTGGG	GTGTAACCCGTAGGGCACCTCGTCTCCAAACCAATAGGTAAAAATCCCCCAAATCAAAAATCAAGTATACCCCTACCAACTGGTCGGGGTTTGAAACAATTTTGCATTTTAACGATCAGGAGTTGGGTTTTTGAGACGGTCGAAGGACTGCTCTCGAC	ALBAROSSA_library
human_lncrna_fused_10912	human_lncrna_fused_10912_1	lncRNA_gRNA	TAGATTACAGACATGCACCACCATGCCCGG	GCCAACATATTGAAAACCCCACCTCTAGTA	TAGATTACAGACATGCACCACCATGCCCGGCAAGTATACCCCTACCAACTGGTCGGGGTTTGAAACGCCAACATATTGAAAACCCCACCTCTAGTA	GTGTAACCCGTAGGGCACCTCGTCTCCAAACTAGATTACAGACATGCACCACCATGCCCGGCAAGTATACCCCTACCAACTGGTCGGGGTTTGAAACGCCAACATATTGAAAACCCCACCTCTAGTATTTTTGAGACGGTCGAAGGACTGCTCTCGAC	ALBAROSSA_library
human_lncrna_fused_10912	human_lncrna_fused_10912_2	lncRNA_gRNA	AAAAGAGATTGATTAGCAGCCATTCCCCAT	AATTTGACTATAATGCAAGCCACATTATCT	AAAAGAGATTGATTAGCAGCCATTCCCCATCAAGTATACCCCTACCAACTGGTCGGGGTTTGAAACAATTTGACTATAATGCAAGCCACATTATCT	GTGTAACCCGTAGGGCACCTCGTCTCCAAACAAAAGAGATTGATTAGCAGCCATTCCCCATCAAGTATACCCCTACCAACTGGTCGGGGTTTGAAACAATTTGACTATAATGCAAGCCACATTATCTTTTTTGAGACGGTCGAAGGACTGCTCTCGAC	ALBAROSSA_library
human_lncrna_fused_10912	human_lncrna_fused_10912_3	lncRNA_gRNA	AAACCATTTTAAGCCAGGCACAGTGGCTCA	GATTACAAGGATGTGCCAAGCCTCAAATTT	AAACCATTTTAAGCCAGGCACAGTGGCTCACAAGTATACCCCTACCAACTGGTCGGGGTTTGAAACGATTACAAGGATGTGCCAAGCCTCAAATTT	GTGTAACCCGTAGGGCACCTCGTCTCCAAACAAACCATTTTAAGCCAGGCACAGTGGCTCACAAGTATACCCCTACCAACTGGTCGGGGTTTGAAACGATTACAAGGATGTGCCAAGCCTCAAATTTTTTTTGAGACGGTCGAAGGACTGCTCTCGAC	ALBAROSSA_library
human_lncrna_fused_10912	human_lncrna_fused_10912_4	lncRNA_gRNA	GCAGTTAAAATTCTGTGCACCCATTGAAGA	TTTTACTTCATAGAAGAAGCCACTGTTCAG	GCAGTTAAAATTCTGTGCACCCATTGAAGACAAGTATACCCCTACCAACTGGTCGGGGTTTGAAACTTTTACTTCATAGAAGAAGCCACTGTTCAG	GTGTAACCCGTAGGGCACCTCGTCTCCAAACGCAGTTAAAATTCTGTGCACCCATTGAAGACAAGTATACCCCTACCAACTGGTCGGGGTTTGAAACTTTTACTTCATAGAAGAAGCCACTGTTCAGTTTTTGAGACGGTCGAAGGACTGCTCTCGAC	ALBAROSSA_library
human_lncrna_fused_10928	human_lncrna_fused_10928_1	lncRNA_gRNA	AAATGGTAAAGGAATCAGCAGGAAGCCTAA	CCCTCCTATCAAAGGCCAGGCAAGGGCGAG	AAATGGTAAAGGAATCAGCAGGAAGCCTAACAAGTATACCCCTACCAACTGGTCGGGGTTTGAAACCCCTCCTATCAAAGGCCAGGCAAGGGCGAG	GTGTAACCCGTAGGGCACCTCGTCTCCAAACAAATGGTAAAGGAATCAGCAGGAAGCCTAACAAGTATACCCCTACCAACTGGTCGGGGTTTGAAACCCCTCCTATCAAAGGCCAGGCAAGGGCGAGTTTTTGAGACGGTCGAAGGACTGCTCTCGAC	ALBAROSSA_library
human_lncrna_fused_10928	human_lncrna_fused_10928_2	lncRNA_gRNA	ACTCTTTGTGTTCTTGCACCACGGCTATTA	AGAATGGAAAGTGGGGCACGTGCATTAAGC	ACTCTTTGTGTTCTTGCACCACGGCTATTACAAGTATACCCCTACCAACTGGTCGGGGTTTGAAACAGAATGGAAAGTGGGGCACGTGCATTAAGC	GTGTAACCCGTAGGGCACCTCGTCTCCAAACACTCTTTGTGTTCTTGCACCACGGCTATTACAAGTATACCCCTACCAACTGGTCGGGGTTTGAAACAGAATGGAAAGTGGGGCACGTGCATTAAGCTTTTTGAGACGGTCGAAGGACTGCTCTCGAC	ALBAROSSA_library
human_lncrna_fused_10933	human_lncrna_fused_10933_1	lncRNA_gRNA	AACTTATTGAAAGAGCAGCAGCAAACCAAG	TATTATTAACTAAAGGCCACAGGTTTTTAG	AACTTATTGAAAGAGCAGCAGCAAACCAAGCAAGTATACCCCTACCAACTGGTCGGGGTTTGAAACTATTATTAACTAAAGGCCACAGGTTTTTAG	GTGTAACCCGTAGGGCACCTCGTCTCCAAACAACTTATTGAAAGAGCAGCAGCAAACCAAGCAAGTATACCCCTACCAACTGGTCGGGGTTTGAAACTATTATTAACTAAAGGCCACAGGTTTTTAGTTTTTGAGACGGTCGAAGGACTGCTCTCGAC	ALBAROSSA_library
human_lncrna_fused_10933	human_lncrna_fused_10933_2	lncRNA_gRNA	TTTCACTTATTCAGCATCCCCCACCTTTCC	CCATATCTGTAGTAGACCCTCAATAAATGG	TTTCACTTATTCAGCATCCCCCACCTTTCCCAAGTATACCCCTACCAACTGGTCGGGGTTTGAAACCCATATCTGTAGTAGACCCTCAATAAATGG	GTGTAACCCGTAGGGCACCTCGTCTCCAAACTTTCACTTATTCAGCATCCCCCACCTTTCCCAAGTATACCCCTACCAACTGGTCGGGGTTTGAAACCCATATCTGTAGTAGACCCTCAATAAATGGTTTTTGAGACGGTCGAAGGACTGCTCTCGAC	ALBAROSSA_library
human_lncrna_fused_10933	human_lncrna_fused_10933_3	lncRNA_gRNA	AGAAAAGCCAAAGTAGGACCCCAGGGCCTG	CAAAGCAAGGACATATGCACGTGTATACTA	AGAAAAGCCAAAGTAGGACCCCAGGGCCTGCAAGTATACCCCTACCAACTGGTCGGGGTTTGAAACCAAAGCAAGGACATATGCACGTGTATACTA	GTGTAACCCGTAGGGCACCTCGTCTCCAAACAGAAAAGCCAAAGTAGGACCCCAGGGCCTGCAAGTATACCCCTACCAACTGGTCGGGGTTTGAAACCAAAGCAAGGACATATGCACGTGTATACTATTTTTGAGACGGTCGAAGGACTGCTCTCGAC	ALBAROSSA_library
human_lncrna_fused_10933	human_lncrna_fused_10933_4	lncRNA_gRNA	TAGAGCCTATGTTACAGTCCCACGTAGCCA	TGTAAAAATGATTAGCAGCATTCTTTTGAA	TAGAGCCTATGTTACAGTCCCACGTAGCCACAAGTATACCCCTACCAACTGGTCGGGGTTTGAAACTGTAAAAATGATTAGCAGCATTCTTTTGAA	GTGTAACCCGTAGGGCACCTCGTCTCCAAACTAGAGCCTATGTTACAGTCCCACGTAGCCACAAGTATACCCCTACCAACTGGTCGGGGTTTGAAACTGTAAAAATGATTAGCAGCATTCTTTTGAATTTTTGAGACGGTCGAAGGACTGCTCTCGAC	ALBAROSSA_library
human_lncrna_fused_10934	human_lncrna_fused_10934_1	lncRNA_gRNA	AAGCATATAAATGTGGGCAGCAAGAAGGTG	TTAGTAAAGGCACAAGTTGCACCATGTCTC	AAGCATATAAATGTGGGCAGCAAGAAGGTGCAAGTATACCCCTACCAACTGGTCGGGGTTTGAAACTTAGTAAAGGCACAAGTTGCACCATGTCTC	GTGTAACCCGTAGGGCACCTCGTCTCCAAACAAGCATATAAATGTGGGCAGCAAGAAGGTGCAAGTATACCCCTACCAACTGGTCGGGGTTTGAAACTTAGTAAAGGCACAAGTTGCACCATGTCTCTTTTTGAGACGGTCGAAGGACTGCTCTCGAC	ALBAROSSA_library
human_lncrna_fused_10934	human_lncrna_fused_10934_2	lncRNA_gRNA	TACAAAATGAATAAGGAGGCCAGGCACCGT	AGGTACATACAGTTCTGAACTGCTTCCCTC	TACAAAATGAATAAGGAGGCCAGGCACCGTCAAGTATACCCCTACCAACTGGTCGGGGTTTGAAACAGGTACATACAGTTCTGAACTGCTTCCCTC	GTGTAACCCGTAGGGCACCTCGTCTCCAAACTACAAAATGAATAAGGAGGCCAGGCACCGTCAAGTATACCCCTACCAACTGGTCGGGGTTTGAAACAGGTACATACAGTTCTGAACTGCTTCCCTCTTTTTGAGACGGTCGAAGGACTGCTCTCGAC	ALBAROSSA_library
human_lncrna_fused_10934	human_lncrna_fused_10934_3	lncRNA_gRNA	GAAGCACTTTTATAGCCACCTTAAGCAAGT	CAGCTAAAATGAGCCCAGTCTGCTACTCTG	GAAGCACTTTTATAGCCACCTTAAGCAAGTCAAGTATACCCCTACCAACTGGTCGGGGTTTGAAACCAGCTAAAATGAGCCCAGTCTGCTACTCTG	GTGTAACCCGTAGGGCACCTCGTCTCCAAACGAAGCACTTTTATAGCCACCTTAAGCAAGTCAAGTATACCCCTACCAACTGGTCGGGGTTTGAAACCAGCTAAAATGAGCCCAGTCTGCTACTCTGTTTTTGAGACGGTCGAAGGACTGCTCTCGAC	ALBAROSSA_library
human_lncrna_fused_10937	human_lncrna_fused_10937_1	lncRNA_gRNA	TACAACAAACAGTAAAGCCAGGACTCCATG	GAAAGAAAAGCTAAGTAGCGGGAGGGAGGG	TACAACAAACAGTAAAGCCAGGACTCCATGCAAGTATACCCCTACCAACTGGTCGGGGTTTGAAACGAAAGAAAAGCTAAGTAGCGGGAGGGAGGG	GTGTAACCCGTAGGGCACCTCGTCTCCAAACTACAACAAACAGTAAAGCCAGGACTCCATGCAAGTATACCCCTACCAACTGGTCGGGGTTTGAAACGAAAGAAAAGCTAAGTAGCGGGAGGGAGGGTTTTTGAGACGGTCGAAGGACTGCTCTCGAC	ALBAROSSA_library
human_lncrna_fused_10937	human_lncrna_fused_10937_2	lncRNA_gRNA	CCTAAATCAGCTTAGTCACCCACTTCATTC	CATCCAGTTTCCCTACGCCTCGTGATTCTG	CCTAAATCAGCTTAGTCACCCACTTCATTCCAAGTATACCCCTACCAACTGGTCGGGGTTTGAAACCATCCAGTTTCCCTACGCCTCGTGATTCTG	GTGTAACCCGTAGGGCACCTCGTCTCCAAACCCTAAATCAGCTTAGTCACCCACTTCATTCCAAGTATACCCCTACCAACTGGTCGGGGTTTGAAACCATCCAGTTTCCCTACGCCTCGTGATTCTGTTTTTGAGACGGTCGAAGGACTGCTCTCGAC	ALBAROSSA_library
human_lncrna_fused_10937	human_lncrna_fused_10937_3	lncRNA_gRNA	CCAAAAGGAAATAAGGAGCTATGATTTTTT	GTCAGACAAGAACATCTGCTGGTTTTTTTG	CCAAAAGGAAATAAGGAGCTATGATTTTTTCAAGTATACCCCTACCAACTGGTCGGGGTTTGAAACGTCAGACAAGAACATCTGCTGGTTTTTTTG	GTGTAACCCGTAGGGCACCTCGTCTCCAAACCCAAAAGGAAATAAGGAGCTATGATTTTTTCAAGTATACCCCTACCAACTGGTCGGGGTTTGAAACGTCAGACAAGAACATCTGCTGGTTTTTTTGTTTTTGAGACGGTCGAAGGACTGCTCTCGAC	ALBAROSSA_library
human_lncrna_fused_10939	human_lncrna_fused_10939_1	lncRNA_gRNA	ACCATAAGCAGATGACACAGCAGCATGTGA	TAAACCAGAGATCTGAGAACTGGGGACACT	ACCATAAGCAGATGACACAGCAGCATGTGACAAGTATACCCCTACCAACTGGTCGGGGTTTGAAACTAAACCAGAGATCTGAGAACTGGGGACACT	GTGTAACCCGTAGGGCACCTCGTCTCCAAACACCATAAGCAGATGACACAGCAGCATGTGACAAGTATACCCCTACCAACTGGTCGGGGTTTGAAACTAAACCAGAGATCTGAGAACTGGGGACACTTTTTTGAGACGGTCGAAGGACTGCTCTCGAC	ALBAROSSA_library
human_lncrna_fused_10939	human_lncrna_fused_10939_2	lncRNA_gRNA	ATAAAGTAGAAATCAGAAGGCATTCACAAG	AAAGGAAATGAAAAGCCTCAACACAACCCA	ATAAAGTAGAAATCAGAAGGCATTCACAAGCAAGTATACCCCTACCAACTGGTCGGGGTTTGAAACAAAGGAAATGAAAAGCCTCAACACAACCCA	GTGTAACCCGTAGGGCACCTCGTCTCCAAACATAAAGTAGAAATCAGAAGGCATTCACAAGCAAGTATACCCCTACCAACTGGTCGGGGTTTGAAACAAAGGAAATGAAAAGCCTCAACACAACCCATTTTTGAGACGGTCGAAGGACTGCTCTCGAC	ALBAROSSA_library
human_lncrna_fused_10941	human_lncrna_fused_10941_1	lncRNA_gRNA	GCTCAGTAAATAGTAGCGACGCTGTAACCA	CCGATGTTGAGAAATGAGCACGTTTTGTGT	GCTCAGTAAATAGTAGCGACGCTGTAACCACAAGTATACCCCTACCAACTGGTCGGGGTTTGAAACCCGATGTTGAGAAATGAGCACGTTTTGTGT	GTGTAACCCGTAGGGCACCTCGTCTCCAAACGCTCAGTAAATAGTAGCGACGCTGTAACCACAAGTATACCCCTACCAACTGGTCGGGGTTTGAAACCCGATGTTGAGAAATGAGCACGTTTTGTGTTTTTTGAGACGGTCGAAGGACTGCTCTCGAC	ALBAROSSA_library
human_lncrna_fused_10941	human_lncrna_fused_10941_2	lncRNA_gRNA	ACAGAATGTGATATCCTCCAGCAAGCATCA	CTCCTAAGACAAGCCTCACCCACTTCCTCC	ACAGAATGTGATATCCTCCAGCAAGCATCACAAGTATACCCCTACCAACTGGTCGGGGTTTGAAACCTCCTAAGACAAGCCTCACCCACTTCCTCC	GTGTAACCCGTAGGGCACCTCGTCTCCAAACACAGAATGTGATATCCTCCAGCAAGCATCACAAGTATACCCCTACCAACTGGTCGGGGTTTGAAACCTCCTAAGACAAGCCTCACCCACTTCCTCCTTTTTGAGACGGTCGAAGGACTGCTCTCGAC	ALBAROSSA_library
human_lncrna_fused_10941	human_lncrna_fused_10941_3	lncRNA_gRNA	ATAAAAAGATTGTTGGAGCTGTTGCAGCCC	AACAGGTGAGCTTATGGGCAGAGTCAAGGG	ATAAAAAGATTGTTGGAGCTGTTGCAGCCCCAAGTATACCCCTACCAACTGGTCGGGGTTTGAAACAACAGGTGAGCTTATGGGCAGAGTCAAGGG	GTGTAACCCGTAGGGCACCTCGTCTCCAAACATAAAAAGATTGTTGGAGCTGTTGCAGCCCCAAGTATACCCCTACCAACTGGTCGGGGTTTGAAACAACAGGTGAGCTTATGGGCAGAGTCAAGGGTTTTTGAGACGGTCGAAGGACTGCTCTCGAC	ALBAROSSA_library
human_lncrna_fused_10945	human_lncrna_fused_10945_1	lncRNA_gRNA	TATAGAGACAGAAAGCAGAGCTCTGATTGC	TTTAAAGCACAAAAGGGTGTCATGGCCAGG	TATAGAGACAGAAAGCAGAGCTCTGATTGCCAAGTATACCCCTACCAACTGGTCGGGGTTTGAAACTTTAAAGCACAAAAGGGTGTCATGGCCAGG	GTGTAACCCGTAGGGCACCTCGTCTCCAAACTATAGAGACAGAAAGCAGAGCTCTGATTGCCAAGTATACCCCTACCAACTGGTCGGGGTTTGAAACTTTAAAGCACAAAAGGGTGTCATGGCCAGGTTTTTGAGACGGTCGAAGGACTGCTCTCGAC	ALBAROSSA_library
human_lncrna_fused_10945	human_lncrna_fused_10945_2	lncRNA_gRNA	AAATCAAAAAGCAAAGCCCACAAACCTCCT	TACAACAGTATGCTGCTCCGCAATAAAAAG	AAATCAAAAAGCAAAGCCCACAAACCTCCTCAAGTATACCCCTACCAACTGGTCGGGGTTTGAAACTACAACAGTATGCTGCTCCGCAATAAAAAG	GTGTAACCCGTAGGGCACCTCGTCTCCAAACAAATCAAAAAGCAAAGCCCACAAACCTCCTCAAGTATACCCCTACCAACTGGTCGGGGTTTGAAACTACAACAGTATGCTGCTCCGCAATAAAAAGTTTTTGAGACGGTCGAAGGACTGCTCTCGAC	ALBAROSSA_library
human_lncrna_fused_10956	human_lncrna_fused_10956_1	lncRNA_gRNA	AGTGAAAAATGCAAAAGGCAGAGAAAAACG	AGCAAAGTCCATCAAGCGTCTACTAAGGGC	AGTGAAAAATGCAAAAGGCAGAGAAAAACGCAAGTATACCCCTACCAACTGGTCGGGGTTTGAAACAGCAAAGTCCATCAAGCGTCTACTAAGGGC	GTGTAACCCGTAGGGCACCTCGTCTCCAAACAGTGAAAAATGCAAAAGGCAGAGAAAAACGCAAGTATACCCCTACCAACTGGTCGGGGTTTGAAACAGCAAAGTCCATCAAGCGTCTACTAAGGGCTTTTTGAGACGGTCGAAGGACTGCTCTCGAC	ALBAROSSA_library
human_lncrna_fused_10956	human_lncrna_fused_10956_2	lncRNA_gRNA	ATCCAACTGCAAAGGAGACTGAGAAACCCT	AAAAATAATGAGTGGGTACTAGGCTGAATA	ATCCAACTGCAAAGGAGACTGAGAAACCCTCAAGTATACCCCTACCAACTGGTCGGGGTTTGAAACAAAAATAATGAGTGGGTACTAGGCTGAATA	GTGTAACCCGTAGGGCACCTCGTCTCCAAACATCCAACTGCAAAGGAGACTGAGAAACCCTCAAGTATACCCCTACCAACTGGTCGGGGTTTGAAACAAAAATAATGAGTGGGTACTAGGCTGAATATTTTTGAGACGGTCGAAGGACTGCTCTCGAC	ALBAROSSA_library
human_lncrna_fused_10957	human_lncrna_fused_10957_1	lncRNA_gRNA	CAGTTTAGAGAACCAGCACCAGCTCTGACA	CTATCACAGGAAAAGGAACACGCTGTTGGA	CAGTTTAGAGAACCAGCACCAGCTCTGACACAAGTATACCCCTACCAACTGGTCGGGGTTTGAAACCTATCACAGGAAAAGGAACACGCTGTTGGA	GTGTAACCCGTAGGGCACCTCGTCTCCAAACCAGTTTAGAGAACCAGCACCAGCTCTGACACAAGTATACCCCTACCAACTGGTCGGGGTTTGAAACCTATCACAGGAAAAGGAACACGCTGTTGGATTTTTGAGACGGTCGAAGGACTGCTCTCGAC	ALBAROSSA_library
human_lncrna_fused_10957	human_lncrna_fused_10957_2	lncRNA_gRNA	CCAAGGAAAAGCAAGTGCAGCAGAGGAGGG	AGTAAAGAAGAAAAACAGTCCCACAAATCA	CCAAGGAAAAGCAAGTGCAGCAGAGGAGGGCAAGTATACCCCTACCAACTGGTCGGGGTTTGAAACAGTAAAGAAGAAAAACAGTCCCACAAATCA	GTGTAACCCGTAGGGCACCTCGTCTCCAAACCCAAGGAAAAGCAAGTGCAGCAGAGGAGGGCAAGTATACCCCTACCAACTGGTCGGGGTTTGAAACAGTAAAGAAGAAAAACAGTCCCACAAATCATTTTTGAGACGGTCGAAGGACTGCTCTCGAC	ALBAROSSA_library
human_lncrna_fused_10957	human_lncrna_fused_10957_3	lncRNA_gRNA	AAATAGAGAAACATAAGAGCAGTGCTTCTG	CACTTCAGGACAAGGGGCCAAGTGTACGAT	AAATAGAGAAACATAAGAGCAGTGCTTCTGCAAGTATACCCCTACCAACTGGTCGGGGTTTGAAACCACTTCAGGACAAGGGGCCAAGTGTACGAT	GTGTAACCCGTAGGGCACCTCGTCTCCAAACAAATAGAGAAACATAAGAGCAGTGCTTCTGCAAGTATACCCCTACCAACTGGTCGGGGTTTGAAACCACTTCAGGACAAGGGGCCAAGTGTACGATTTTTTGAGACGGTCGAAGGACTGCTCTCGAC	ALBAROSSA_library
human_lncrna_fused_10957	human_lncrna_fused_10957_4	lncRNA_gRNA	ATAGAAAACAAATAGAGGTGCTATATCAAG	TGAACACCAAGAAGGGAAGCCAGATCACAG	ATAGAAAACAAATAGAGGTGCTATATCAAGCAAGTATACCCCTACCAACTGGTCGGGGTTTGAAACTGAACACCAAGAAGGGAAGCCAGATCACAG	GTGTAACCCGTAGGGCACCTCGTCTCCAAACATAGAAAACAAATAGAGGTGCTATATCAAGCAAGTATACCCCTACCAACTGGTCGGGGTTTGAAACTGAACACCAAGAAGGGAAGCCAGATCACAGTTTTTGAGACGGTCGAAGGACTGCTCTCGAC	ALBAROSSA_library
human_lncrna_fused_10958	human_lncrna_fused_10958_1	lncRNA_gRNA	CCAGAAAAAGAGAATGGCAACCCGGGATCT	TACAATAATTAATTAAGGCAGGAGATTAAT	CCAGAAAAAGAGAATGGCAACCCGGGATCTCAAGTATACCCCTACCAACTGGTCGGGGTTTGAAACTACAATAATTAATTAAGGCAGGAGATTAAT	GTGTAACCCGTAGGGCACCTCGTCTCCAAACCCAGAAAAAGAGAATGGCAACCCGGGATCTCAAGTATACCCCTACCAACTGGTCGGGGTTTGAAACTACAATAATTAATTAAGGCAGGAGATTAATTTTTTGAGACGGTCGAAGGACTGCTCTCGAC	ALBAROSSA_library
human_lncrna_fused_10958	human_lncrna_fused_10958_2	lncRNA_gRNA	CACCACAGAGAAACAGGCCAAAGCTGACCC	ACAGCTAGAGACAAAGGACTTCCGTGCTGG	CACCACAGAGAAACAGGCCAAAGCTGACCCCAAGTATACCCCTACCAACTGGTCGGGGTTTGAAACACAGCTAGAGACAAAGGACTTCCGTGCTGG	GTGTAACCCGTAGGGCACCTCGTCTCCAAACCACCACAGAGAAACAGGCCAAAGCTGACCCCAAGTATACCCCTACCAACTGGTCGGGGTTTGAAACACAGCTAGAGACAAAGGACTTCCGTGCTGGTTTTTGAGACGGTCGAAGGACTGCTCTCGAC	ALBAROSSA_library
human_lncrna_fused_10958	human_lncrna_fused_10958_3	lncRNA_gRNA	GAATTCCACAAATAGCCACTGAGACTCCCT	CGAGCAAAGTGAATCCAGGCAAAAGAGGTA	GAATTCCACAAATAGCCACTGAGACTCCCTCAAGTATACCCCTACCAACTGGTCGGGGTTTGAAACCGAGCAAAGTGAATCCAGGCAAAAGAGGTA	GTGTAACCCGTAGGGCACCTCGTCTCCAAACGAATTCCACAAATAGCCACTGAGACTCCCTCAAGTATACCCCTACCAACTGGTCGGGGTTTGAAACCGAGCAAAGTGAATCCAGGCAAAAGAGGTATTTTTGAGACGGTCGAAGGACTGCTCTCGAC	ALBAROSSA_library
human_lncrna_fused_10958	human_lncrna_fused_10958_4	lncRNA_gRNA	ACATATTCTTGATATAGCACCTCTATTTGT	GAAGACAAATCATCCGTGACCACCCAGACG	ACATATTCTTGATATAGCACCTCTATTTGTCAAGTATACCCCTACCAACTGGTCGGGGTTTGAAACGAAGACAAATCATCCGTGACCACCCAGACG	GTGTAACCCGTAGGGCACCTCGTCTCCAAACACATATTCTTGATATAGCACCTCTATTTGTCAAGTATACCCCTACCAACTGGTCGGGGTTTGAAACGAAGACAAATCATCCGTGACCACCCAGACGTTTTTGAGACGGTCGAAGGACTGCTCTCGAC	ALBAROSSA_library
human_lncrna_fused_10968	human_lncrna_fused_10968_1	lncRNA_gRNA	TCAGCTCTCCTCGCAGCGTCCCCGGCCCTG	GCTGTAAGTGTCTAACGAGCTCCTCGGGTG	TCAGCTCTCCTCGCAGCGTCCCCGGCCCTGCAAGTATACCCCTACCAACTGGTCGGGGTTTGAAACGCTGTAAGTGTCTAACGAGCTCCTCGGGTG	GTGTAACCCGTAGGGCACCTCGTCTCCAAACTCAGCTCTCCTCGCAGCGTCCCCGGCCCTGCAAGTATACCCCTACCAACTGGTCGGGGTTTGAAACGCTGTAAGTGTCTAACGAGCTCCTCGGGTGTTTTTGAGACGGTCGAAGGACTGCTCTCGAC	ALBAROSSA_library
human_lncrna_fused_10968	human_lncrna_fused_10968_2	lncRNA_gRNA	CATCCTGGCTGTGTGACCCTCAGCAAATCA	GTGTTTCTCAGCAACCAGCAGAGGATGAGA	CATCCTGGCTGTGTGACCCTCAGCAAATCACAAGTATACCCCTACCAACTGGTCGGGGTTTGAAACGTGTTTCTCAGCAACCAGCAGAGGATGAGA	GTGTAACCCGTAGGGCACCTCGTCTCCAAACCATCCTGGCTGTGTGACCCTCAGCAAATCACAAGTATACCCCTACCAACTGGTCGGGGTTTGAAACGTGTTTCTCAGCAACCAGCAGAGGATGAGATTTTTGAGACGGTCGAAGGACTGCTCTCGAC	ALBAROSSA_library
human_lncrna_fused_10969	human_lncrna_fused_10969_1	lncRNA_gRNA	GTATTTGTACATTTCACCCTCAATGAGCCA	AAAGAATTAAATCAGAGGTTGGGGAATGAG	GTATTTGTACATTTCACCCTCAATGAGCCACAAGTATACCCCTACCAACTGGTCGGGGTTTGAAACAAAGAATTAAATCAGAGGTTGGGGAATGAG	GTGTAACCCGTAGGGCACCTCGTCTCCAAACGTATTTGTACATTTCACCCTCAATGAGCCACAAGTATACCCCTACCAACTGGTCGGGGTTTGAAACAAAGAATTAAATCAGAGGTTGGGGAATGAGTTTTTGAGACGGTCGAAGGACTGCTCTCGAC	ALBAROSSA_library
human_lncrna_fused_10969	human_lncrna_fused_10969_2	lncRNA_gRNA	TCTGAAGAAGAGAAAGGTCAGAGTGTGGCC	GTTAGCAGCAAAAGCCGGTGCAAAATCCCT	TCTGAAGAAGAGAAAGGTCAGAGTGTGGCCCAAGTATACCCCTACCAACTGGTCGGGGTTTGAAACGTTAGCAGCAAAAGCCGGTGCAAAATCCCT	GTGTAACCCGTAGGGCACCTCGTCTCCAAACTCTGAAGAAGAGAAAGGTCAGAGTGTGGCCCAAGTATACCCCTACCAACTGGTCGGGGTTTGAAACGTTAGCAGCAAAAGCCGGTGCAAAATCCCTTTTTTGAGACGGTCGAAGGACTGCTCTCGAC	ALBAROSSA_library
human_lncrna_fused_10972	human_lncrna_fused_10972_1	lncRNA_gRNA	CTCCAAAGACATTACCAGACCCTTCCTCGT	GCTACCTCTAAAGCACAGCCACTTGATGCC	CTCCAAAGACATTACCAGACCCTTCCTCGTCAAGTATACCCCTACCAACTGGTCGGGGTTTGAAACGCTACCTCTAAAGCACAGCCACTTGATGCC	GTGTAACCCGTAGGGCACCTCGTCTCCAAACCTCCAAAGACATTACCAGACCCTTCCTCGTCAAGTATACCCCTACCAACTGGTCGGGGTTTGAAACGCTACCTCTAAAGCACAGCCACTTGATGCCTTTTTGAGACGGTCGAAGGACTGCTCTCGAC	ALBAROSSA_library
human_lncrna_fused_10972	human_lncrna_fused_10972_2	lncRNA_gRNA	TTCTAGACAAAGCTGCCACCAGATACCAGC	ATAGTGAACTCTTAAAGGGCAGGGACTTTC	TTCTAGACAAAGCTGCCACCAGATACCAGCCAAGTATACCCCTACCAACTGGTCGGGGTTTGAAACATAGTGAACTCTTAAAGGGCAGGGACTTTC	GTGTAACCCGTAGGGCACCTCGTCTCCAAACTTCTAGACAAAGCTGCCACCAGATACCAGCCAAGTATACCCCTACCAACTGGTCGGGGTTTGAAACATAGTGAACTCTTAAAGGGCAGGGACTTTCTTTTTGAGACGGTCGAAGGACTGCTCTCGAC	ALBAROSSA_library
human_lncrna_fused_10972	human_lncrna_fused_10972_3	lncRNA_gRNA	GATCATACATATCTACCACCTGCTGAGTTA	AAACATGTGAATGAGATGCCTGATCAGCCC	GATCATACATATCTACCACCTGCTGAGTTACAAGTATACCCCTACCAACTGGTCGGGGTTTGAAACAAACATGTGAATGAGATGCCTGATCAGCCC	GTGTAACCCGTAGGGCACCTCGTCTCCAAACGATCATACATATCTACCACCTGCTGAGTTACAAGTATACCCCTACCAACTGGTCGGGGTTTGAAACAAACATGTGAATGAGATGCCTGATCAGCCCTTTTTGAGACGGTCGAAGGACTGCTCTCGAC	ALBAROSSA_library
human_lncrna_fused_10977	human_lncrna_fused_10977_1	lncRNA_gRNA	AGAAAATTAAATTTGCAGAGCAAACCAGTA	AGTACAGAATGTAAGCTGCTACAAGAAAAT	AGAAAATTAAATTTGCAGAGCAAACCAGTACAAGTATACCCCTACCAACTGGTCGGGGTTTGAAACAGTACAGAATGTAAGCTGCTACAAGAAAAT	GTGTAACCCGTAGGGCACCTCGTCTCCAAACAGAAAATTAAATTTGCAGAGCAAACCAGTACAAGTATACCCCTACCAACTGGTCGGGGTTTGAAACAGTACAGAATGTAAGCTGCTACAAGAAAATTTTTTGAGACGGTCGAAGGACTGCTCTCGAC	ALBAROSSA_library
human_lncrna_fused_10977	human_lncrna_fused_10977_2	lncRNA_gRNA	GAACTAAGTCACATGACCACAGCCAGCTGC	GAAACAGAAGAAAATCATCCCAGATTCTGT	GAACTAAGTCACATGACCACAGCCAGCTGCCAAGTATACCCCTACCAACTGGTCGGGGTTTGAAACGAAACAGAAGAAAATCATCCCAGATTCTGT	GTGTAACCCGTAGGGCACCTCGTCTCCAAACGAACTAAGTCACATGACCACAGCCAGCTGCCAAGTATACCCCTACCAACTGGTCGGGGTTTGAAACGAAACAGAAGAAAATCATCCCAGATTCTGTTTTTTGAGACGGTCGAAGGACTGCTCTCGAC	ALBAROSSA_library
human_lncrna_fused_10977	human_lncrna_fused_10977_3	lncRNA_gRNA	AGACAAATGCTGAGAGCCGCACAAAATATA	CACATAATAGATGGCCTCTGCACCACAAAA	AGACAAATGCTGAGAGCCGCACAAAATATACAAGTATACCCCTACCAACTGGTCGGGGTTTGAAACCACATAATAGATGGCCTCTGCACCACAAAA	GTGTAACCCGTAGGGCACCTCGTCTCCAAACAGACAAATGCTGAGAGCCGCACAAAATATACAAGTATACCCCTACCAACTGGTCGGGGTTTGAAACCACATAATAGATGGCCTCTGCACCACAAAATTTTTGAGACGGTCGAAGGACTGCTCTCGAC	ALBAROSSA_library
human_lncrna_fused_10977	human_lncrna_fused_10977_4	lncRNA_gRNA	ACTTTAGACATACAGTCAGACCCCCACTCA	AGTTCAAGAGAGTTTGGCAACATCGCTCAA	ACTTTAGACATACAGTCAGACCCCCACTCACAAGTATACCCCTACCAACTGGTCGGGGTTTGAAACAGTTCAAGAGAGTTTGGCAACATCGCTCAA	GTGTAACCCGTAGGGCACCTCGTCTCCAAACACTTTAGACATACAGTCAGACCCCCACTCACAAGTATACCCCTACCAACTGGTCGGGGTTTGAAACAGTTCAAGAGAGTTTGGCAACATCGCTCAATTTTTGAGACGGTCGAAGGACTGCTCTCGAC	ALBAROSSA_library
human_lncrna_fused_10981	human_lncrna_fused_10981_1	lncRNA_gRNA	TCAATACTTTCTTGGCAACCAGAAGACACC	CGGAATCTAAGAGGAGGAAGCGTTGCTGGC	TCAATACTTTCTTGGCAACCAGAAGACACCCAAGTATACCCCTACCAACTGGTCGGGGTTTGAAACCGGAATCTAAGAGGAGGAAGCGTTGCTGGC	GTGTAACCCGTAGGGCACCTCGTCTCCAAACTCAATACTTTCTTGGCAACCAGAAGACACCCAAGTATACCCCTACCAACTGGTCGGGGTTTGAAACCGGAATCTAAGAGGAGGAAGCGTTGCTGGCTTTTTGAGACGGTCGAAGGACTGCTCTCGAC	ALBAROSSA_library
human_lncrna_fused_10981	human_lncrna_fused_10981_2	lncRNA_gRNA	ATAAAGCTGGAAGAGAGGCGAGAGAGGTGT	TCTCTGAAATTCCAAGTGCCAGAGGTAGCA	ATAAAGCTGGAAGAGAGGCGAGAGAGGTGTCAAGTATACCCCTACCAACTGGTCGGGGTTTGAAACTCTCTGAAATTCCAAGTGCCAGAGGTAGCA	GTGTAACCCGTAGGGCACCTCGTCTCCAAACATAAAGCTGGAAGAGAGGCGAGAGAGGTGTCAAGTATACCCCTACCAACTGGTCGGGGTTTGAAACTCTCTGAAATTCCAAGTGCCAGAGGTAGCATTTTTGAGACGGTCGAAGGACTGCTCTCGAC	ALBAROSSA_library
human_lncrna_fused_10982	human_lncrna_fused_10982_1	lncRNA_gRNA	ACTCATAGTTTACTTGACCATCACCATCAG	GAATTCTACAATCTGCTCCTCAGTCAGTTG	ACTCATAGTTTACTTGACCATCACCATCAGCAAGTATACCCCTACCAACTGGTCGGGGTTTGAAACGAATTCTACAATCTGCTCCTCAGTCAGTTG	GTGTAACCCGTAGGGCACCTCGTCTCCAAACACTCATAGTTTACTTGACCATCACCATCAGCAAGTATACCCCTACCAACTGGTCGGGGTTTGAAACGAATTCTACAATCTGCTCCTCAGTCAGTTGTTTTTGAGACGGTCGAAGGACTGCTCTCGAC	ALBAROSSA_library
human_lncrna_fused_10982	human_lncrna_fused_10982_2	lncRNA_gRNA	ACACCACTAATATAGCCATTGCCATCCTTA	GTGGGATTCTGCCTGAGACCTCATTACAGT	ACACCACTAATATAGCCATTGCCATCCTTACAAGTATACCCCTACCAACTGGTCGGGGTTTGAAACGTGGGATTCTGCCTGAGACCTCATTACAGT	GTGTAACCCGTAGGGCACCTCGTCTCCAAACACACCACTAATATAGCCATTGCCATCCTTACAAGTATACCCCTACCAACTGGTCGGGGTTTGAAACGTGGGATTCTGCCTGAGACCTCATTACAGTTTTTTGAGACGGTCGAAGGACTGCTCTCGAC	ALBAROSSA_library
human_lncrna_fused_10985	human_lncrna_fused_10985_1	lncRNA_gRNA	TGCCCTTTTATAATCACACCCACCTCCCCC	TTTTATTTTAATCTGAAGCCAACATTAAGT	TGCCCTTTTATAATCACACCCACCTCCCCCCAAGTATACCCCTACCAACTGGTCGGGGTTTGAAACTTTTATTTTAATCTGAAGCCAACATTAAGT	GTGTAACCCGTAGGGCACCTCGTCTCCAAACTGCCCTTTTATAATCACACCCACCTCCCCCCAAGTATACCCCTACCAACTGGTCGGGGTTTGAAACTTTTATTTTAATCTGAAGCCAACATTAAGTTTTTTGAGACGGTCGAAGGACTGCTCTCGAC	ALBAROSSA_library
human_lncrna_fused_10985	human_lncrna_fused_10985_2	lncRNA_gRNA	AACCAGTTTGAATGCCAGCCCATCTTCTTA	TCACATTTTACATTCCCAACAGCAATGTTG	AACCAGTTTGAATGCCAGCCCATCTTCTTACAAGTATACCCCTACCAACTGGTCGGGGTTTGAAACTCACATTTTACATTCCCAACAGCAATGTTG	GTGTAACCCGTAGGGCACCTCGTCTCCAAACAACCAGTTTGAATGCCAGCCCATCTTCTTACAAGTATACCCCTACCAACTGGTCGGGGTTTGAAACTCACATTTTACATTCCCAACAGCAATGTTGTTTTTGAGACGGTCGAAGGACTGCTCTCGAC	ALBAROSSA_library
human_lncrna_fused_10985	human_lncrna_fused_10985_3	lncRNA_gRNA	TCCACCAATCATATACAGACTCCAAATCCA	CCTGATTATAACCATAGAGGCCTTTGAACT	TCCACCAATCATATACAGACTCCAAATCCACAAGTATACCCCTACCAACTGGTCGGGGTTTGAAACCCTGATTATAACCATAGAGGCCTTTGAACT	GTGTAACCCGTAGGGCACCTCGTCTCCAAACTCCACCAATCATATACAGACTCCAAATCCACAAGTATACCCCTACCAACTGGTCGGGGTTTGAAACCCTGATTATAACCATAGAGGCCTTTGAACTTTTTTGAGACGGTCGAAGGACTGCTCTCGAC	ALBAROSSA_library
human_lncrna_fused_10989	human_lncrna_fused_10989_1	lncRNA_gRNA	AGAATACAGAGTTAGGCAGCTTTTAGTTTC	CCAGGATATAGACTGTGACAGCTCTTAAGT	AGAATACAGAGTTAGGCAGCTTTTAGTTTCCAAGTATACCCCTACCAACTGGTCGGGGTTTGAAACCCAGGATATAGACTGTGACAGCTCTTAAGT	GTGTAACCCGTAGGGCACCTCGTCTCCAAACAGAATACAGAGTTAGGCAGCTTTTAGTTTCCAAGTATACCCCTACCAACTGGTCGGGGTTTGAAACCCAGGATATAGACTGTGACAGCTCTTAAGTTTTTTGAGACGGTCGAAGGACTGCTCTCGAC	ALBAROSSA_library
human_lncrna_fused_10989	human_lncrna_fused_10989_2	lncRNA_gRNA	CCCATTAAGCAGTACCACCGCAGCCTCCGG	TTACCATAACAAGGGCAGCAGAGGGGAACT	CCCATTAAGCAGTACCACCGCAGCCTCCGGCAAGTATACCCCTACCAACTGGTCGGGGTTTGAAACTTACCATAACAAGGGCAGCAGAGGGGAACT	GTGTAACCCGTAGGGCACCTCGTCTCCAAACCCCATTAAGCAGTACCACCGCAGCCTCCGGCAAGTATACCCCTACCAACTGGTCGGGGTTTGAAACTTACCATAACAAGGGCAGCAGAGGGGAACTTTTTTGAGACGGTCGAAGGACTGCTCTCGAC	ALBAROSSA_library
human_lncrna_fused_10989	human_lncrna_fused_10989_3	lncRNA_gRNA	ACATACATGTCAGAGCATTCCAGCATAACA	TGTAAAGATGATTTCTCACCATGTTTCCCA	ACATACATGTCAGAGCATTCCAGCATAACACAAGTATACCCCTACCAACTGGTCGGGGTTTGAAACTGTAAAGATGATTTCTCACCATGTTTCCCA	GTGTAACCCGTAGGGCACCTCGTCTCCAAACACATACATGTCAGAGCATTCCAGCATAACACAAGTATACCCCTACCAACTGGTCGGGGTTTGAAACTGTAAAGATGATTTCTCACCATGTTTCCCATTTTTGAGACGGTCGAAGGACTGCTCTCGAC	ALBAROSSA_library
human_lncrna_fused_1098	human_lncrna_fused_1098_1	lncRNA_gRNA	AGAAGAAGTATTTTGCCACAGACGATTTAT	GAGTTGTTTGGGATGGTCACGCTGGTGCTG	AGAAGAAGTATTTTGCCACAGACGATTTATCAAGTATACCCCTACCAACTGGTCGGGGTTTGAAACGAGTTGTTTGGGATGGTCACGCTGGTGCTG	GTGTAACCCGTAGGGCACCTCGTCTCCAAACAGAAGAAGTATTTTGCCACAGACGATTTATCAAGTATACCCCTACCAACTGGTCGGGGTTTGAAACGAGTTGTTTGGGATGGTCACGCTGGTGCTGTTTTTGAGACGGTCGAAGGACTGCTCTCGAC	ALBAROSSA_library
human_lncrna_fused_1098	human_lncrna_fused_1098_2	lncRNA_gRNA	ACAACCTAAGGCAAAGAGCCCATTGCTAAG	GCAGTCCCTCTCCACCCATCCACAGTCTAT	ACAACCTAAGGCAAAGAGCCCATTGCTAAGCAAGTATACCCCTACCAACTGGTCGGGGTTTGAAACGCAGTCCCTCTCCACCCATCCACAGTCTAT	GTGTAACCCGTAGGGCACCTCGTCTCCAAACACAACCTAAGGCAAAGAGCCCATTGCTAAGCAAGTATACCCCTACCAACTGGTCGGGGTTTGAAACGCAGTCCCTCTCCACCCATCCACAGTCTATTTTTTGAGACGGTCGAAGGACTGCTCTCGAC	ALBAROSSA_library
human_lncrna_fused_1098	human_lncrna_fused_1098_3	lncRNA_gRNA	ACAATCCTTACAGAGCAGGCAGCAGGGGCT	AAGTTCTGGCAATGAGACCTGCACGGATAA	ACAATCCTTACAGAGCAGGCAGCAGGGGCTCAAGTATACCCCTACCAACTGGTCGGGGTTTGAAACAAGTTCTGGCAATGAGACCTGCACGGATAA	GTGTAACCCGTAGGGCACCTCGTCTCCAAACACAATCCTTACAGAGCAGGCAGCAGGGGCTCAAGTATACCCCTACCAACTGGTCGGGGTTTGAAACAAGTTCTGGCAATGAGACCTGCACGGATAATTTTTGAGACGGTCGAAGGACTGCTCTCGAC	ALBAROSSA_library
human_lncrna_fused_10990	human_lncrna_fused_10990_1	lncRNA_gRNA	AGGTAAAACTATATAGAGACAGAAAGTAGA	AAGTAATACACGTTGGCCTCCCAAAGTGCT	AGGTAAAACTATATAGAGACAGAAAGTAGACAAGTATACCCCTACCAACTGGTCGGGGTTTGAAACAAGTAATACACGTTGGCCTCCCAAAGTGCT	GTGTAACCCGTAGGGCACCTCGTCTCCAAACAGGTAAAACTATATAGAGACAGAAAGTAGACAAGTATACCCCTACCAACTGGTCGGGGTTTGAAACAAGTAATACACGTTGGCCTCCCAAAGTGCTTTTTTGAGACGGTCGAAGGACTGCTCTCGAC	ALBAROSSA_library
human_lncrna_fused_10990	human_lncrna_fused_10990_2	lncRNA_gRNA	TGAAAGTGAAAGAAGCAGTCACAAAAGACT	TTTAGTTTGGTATATACCCAAGAGAATGGA	TGAAAGTGAAAGAAGCAGTCACAAAAGACTCAAGTATACCCCTACCAACTGGTCGGGGTTTGAAACTTTAGTTTGGTATATACCCAAGAGAATGGA	GTGTAACCCGTAGGGCACCTCGTCTCCAAACTGAAAGTGAAAGAAGCAGTCACAAAAGACTCAAGTATACCCCTACCAACTGGTCGGGGTTTGAAACTTTAGTTTGGTATATACCCAAGAGAATGGATTTTTGAGACGGTCGAAGGACTGCTCTCGAC	ALBAROSSA_library
human_lncrna_fused_10991	human_lncrna_fused_10991_1	lncRNA_gRNA	TCACAGTTACTCAAGCACCTCCAATGTACC	CCTTGAACACATTGTTTCCCTGGGACTTTA	TCACAGTTACTCAAGCACCTCCAATGTACCCAAGTATACCCCTACCAACTGGTCGGGGTTTGAAACCCTTGAACACATTGTTTCCCTGGGACTTTA	GTGTAACCCGTAGGGCACCTCGTCTCCAAACTCACAGTTACTCAAGCACCTCCAATGTACCCAAGTATACCCCTACCAACTGGTCGGGGTTTGAAACCCTTGAACACATTGTTTCCCTGGGACTTTATTTTTGAGACGGTCGAAGGACTGCTCTCGAC	ALBAROSSA_library
human_lncrna_fused_10991	human_lncrna_fused_10991_2	lncRNA_gRNA	GTAACATCCTTATAGAGCCTGTATGGGGTC	ATCCTGTGCTAGGTACCAGGCATGTAGAGA	GTAACATCCTTATAGAGCCTGTATGGGGTCCAAGTATACCCCTACCAACTGGTCGGGGTTTGAAACATCCTGTGCTAGGTACCAGGCATGTAGAGA	GTGTAACCCGTAGGGCACCTCGTCTCCAAACGTAACATCCTTATAGAGCCTGTATGGGGTCCAAGTATACCCCTACCAACTGGTCGGGGTTTGAAACATCCTGTGCTAGGTACCAGGCATGTAGAGATTTTTGAGACGGTCGAAGGACTGCTCTCGAC	ALBAROSSA_library
human_lncrna_fused_10997	human_lncrna_fused_10997_1	lncRNA_gRNA	CGCTAATGAAGTTTCGGGCACATGTTGTCA	CAGAAAGCCATGTCTCCATCAGCACCCATC	CGCTAATGAAGTTTCGGGCACATGTTGTCACAAGTATACCCCTACCAACTGGTCGGGGTTTGAAACCAGAAAGCCATGTCTCCATCAGCACCCATC	GTGTAACCCGTAGGGCACCTCGTCTCCAAACCGCTAATGAAGTTTCGGGCACATGTTGTCACAAGTATACCCCTACCAACTGGTCGGGGTTTGAAACCAGAAAGCCATGTCTCCATCAGCACCCATCTTTTTGAGACGGTCGAAGGACTGCTCTCGAC	ALBAROSSA_library
human_lncrna_fused_10997	human_lncrna_fused_10997_2	lncRNA_gRNA	CCAGCAGAAGAAAATACCAGCTGTGGCTGG	TCACGAATCAACTGTCAGCAGGTTCCATGA	CCAGCAGAAGAAAATACCAGCTGTGGCTGGCAAGTATACCCCTACCAACTGGTCGGGGTTTGAAACTCACGAATCAACTGTCAGCAGGTTCCATGA	GTGTAACCCGTAGGGCACCTCGTCTCCAAACCCAGCAGAAGAAAATACCAGCTGTGGCTGGCAAGTATACCCCTACCAACTGGTCGGGGTTTGAAACTCACGAATCAACTGTCAGCAGGTTCCATGATTTTTGAGACGGTCGAAGGACTGCTCTCGAC	ALBAROSSA_library
human_lncrna_fused_10997	human_lncrna_fused_10997_3	lncRNA_gRNA	TTCTATTGTTTAAACACACATGCTCTACCA	ATAGACAACATCTTGTGTCCTCACACACAC	TTCTATTGTTTAAACACACATGCTCTACCACAAGTATACCCCTACCAACTGGTCGGGGTTTGAAACATAGACAACATCTTGTGTCCTCACACACAC	GTGTAACCCGTAGGGCACCTCGTCTCCAAACTTCTATTGTTTAAACACACATGCTCTACCACAAGTATACCCCTACCAACTGGTCGGGGTTTGAAACATAGACAACATCTTGTGTCCTCACACACACTTTTTGAGACGGTCGAAGGACTGCTCTCGAC	ALBAROSSA_library
human_lncrna_fused_10998	human_lncrna_fused_10998_1	lncRNA_gRNA	TATCAGCAGAGAAAGTACTCCTCTTTGCAG	CAGCTTAGAGGAATGGGTAGCTCCTCTCTG	TATCAGCAGAGAAAGTACTCCTCTTTGCAGCAAGTATACCCCTACCAACTGGTCGGGGTTTGAAACCAGCTTAGAGGAATGGGTAGCTCCTCTCTG	GTGTAACCCGTAGGGCACCTCGTCTCCAAACTATCAGCAGAGAAAGTACTCCTCTTTGCAGCAAGTATACCCCTACCAACTGGTCGGGGTTTGAAACCAGCTTAGAGGAATGGGTAGCTCCTCTCTGTTTTTGAGACGGTCGAAGGACTGCTCTCGAC	ALBAROSSA_library
human_lncrna_fused_10998	human_lncrna_fused_10998_2	lncRNA_gRNA	CCATCCAGTGTTCAGCTCTCCACAAAAAGG	CCTCCCATCATCTCCGCCCTCTTCGTCCTG	CCATCCAGTGTTCAGCTCTCCACAAAAAGGCAAGTATACCCCTACCAACTGGTCGGGGTTTGAAACCCTCCCATCATCTCCGCCCTCTTCGTCCTG	GTGTAACCCGTAGGGCACCTCGTCTCCAAACCCATCCAGTGTTCAGCTCTCCACAAAAAGGCAAGTATACCCCTACCAACTGGTCGGGGTTTGAAACCCTCCCATCATCTCCGCCCTCTTCGTCCTGTTTTTGAGACGGTCGAAGGACTGCTCTCGAC	ALBAROSSA_library
human_lncrna_fused_10999	human_lncrna_fused_10999_1	lncRNA_gRNA	GAAAGTTCCCAAACCATCCACCAGGCCCAG	TTCCTCTGTGTCTTCAGGCACTGGCTGGAG	GAAAGTTCCCAAACCATCCACCAGGCCCAGCAAGTATACCCCTACCAACTGGTCGGGGTTTGAAACTTCCTCTGTGTCTTCAGGCACTGGCTGGAG	GTGTAACCCGTAGGGCACCTCGTCTCCAAACGAAAGTTCCCAAACCATCCACCAGGCCCAGCAAGTATACCCCTACCAACTGGTCGGGGTTTGAAACTTCCTCTGTGTCTTCAGGCACTGGCTGGAGTTTTTGAGACGGTCGAAGGACTGCTCTCGAC	ALBAROSSA_library
human_lncrna_fused_10999	human_lncrna_fused_10999_2	lncRNA_gRNA	AGCGTACTTTCCACCATTCGCCCTGACTTT	CATTTTCAGCATGTGGGTCTTGCCCTGCTT	AGCGTACTTTCCACCATTCGCCCTGACTTTCAAGTATACCCCTACCAACTGGTCGGGGTTTGAAACCATTTTCAGCATGTGGGTCTTGCCCTGCTT	GTGTAACCCGTAGGGCACCTCGTCTCCAAACAGCGTACTTTCCACCATTCGCCCTGACTTTCAAGTATACCCCTACCAACTGGTCGGGGTTTGAAACCATTTTCAGCATGTGGGTCTTGCCCTGCTTTTTTTGAGACGGTCGAAGGACTGCTCTCGAC	ALBAROSSA_library
human_lncrna_fused_109	human_lncrna_fused_109_1	lncRNA_gRNA	ACGGACACTAAATCCAAGGCCAGCTCCTCT	CAGAGATAAGACCATGAGGGCGCCCGGGGG	ACGGACACTAAATCCAAGGCCAGCTCCTCTCAAGTATACCCCTACCAACTGGTCGGGGTTTGAAACCAGAGATAAGACCATGAGGGCGCCCGGGGG	GTGTAACCCGTAGGGCACCTCGTCTCCAAACACGGACACTAAATCCAAGGCCAGCTCCTCTCAAGTATACCCCTACCAACTGGTCGGGGTTTGAAACCAGAGATAAGACCATGAGGGCGCCCGGGGGTTTTTGAGACGGTCGAAGGACTGCTCTCGAC	ALBAROSSA_library
human_lncrna_fused_109	human_lncrna_fused_109_2	lncRNA_gRNA	GATCTGAATAAGCTTTTCCGCGTGGATGCT	TTGAAAATGGAGCCCCGGCATTCCTGCATG	GATCTGAATAAGCTTTTCCGCGTGGATGCTCAAGTATACCCCTACCAACTGGTCGGGGTTTGAAACTTGAAAATGGAGCCCCGGCATTCCTGCATG	GTGTAACCCGTAGGGCACCTCGTCTCCAAACGATCTGAATAAGCTTTTCCGCGTGGATGCTCAAGTATACCCCTACCAACTGGTCGGGGTTTGAAACTTGAAAATGGAGCCCCGGCATTCCTGCATGTTTTTGAGACGGTCGAAGGACTGCTCTCGAC	ALBAROSSA_library
human_lncrna_fused_109	human_lncrna_fused_109_3	lncRNA_gRNA	AAGTTAAAAATTATTCAATGCCAAATTCCT	ATATTTTCCCAAATGCAGCTCCCTGGAGGC	AAGTTAAAAATTATTCAATGCCAAATTCCTCAAGTATACCCCTACCAACTGGTCGGGGTTTGAAACATATTTTCCCAAATGCAGCTCCCTGGAGGC	GTGTAACCCGTAGGGCACCTCGTCTCCAAACAAGTTAAAAATTATTCAATGCCAAATTCCTCAAGTATACCCCTACCAACTGGTCGGGGTTTGAAACATATTTTCCCAAATGCAGCTCCCTGGAGGCTTTTTGAGACGGTCGAAGGACTGCTCTCGAC	ALBAROSSA_library
human_lncrna_fused_11027	human_lncrna_fused_11027_1	lncRNA_gRNA	ATTTAAAGAGGACAGACACACCCACACACA	CTCCTCCTTCTCCTCCTCACCAGTTTCCTA	ATTTAAAGAGGACAGACACACCCACACACACAAGTATACCCCTACCAACTGGTCGGGGTTTGAAACCTCCTCCTTCTCCTCCTCACCAGTTTCCTA	GTGTAACCCGTAGGGCACCTCGTCTCCAAACATTTAAAGAGGACAGACACACCCACACACACAAGTATACCCCTACCAACTGGTCGGGGTTTGAAACCTCCTCCTTCTCCTCCTCACCAGTTTCCTATTTTTGAGACGGTCGAAGGACTGCTCTCGAC	ALBAROSSA_library
human_lncrna_fused_11027	human_lncrna_fused_11027_2	lncRNA_gRNA	AGAGACCTCATTTTGCCCCACACCTGCACT	CTAATATATATATAAAGGAGAGTTTAGTAA	AGAGACCTCATTTTGCCCCACACCTGCACTCAAGTATACCCCTACCAACTGGTCGGGGTTTGAAACCTAATATATATATAAAGGAGAGTTTAGTAA	GTGTAACCCGTAGGGCACCTCGTCTCCAAACAGAGACCTCATTTTGCCCCACACCTGCACTCAAGTATACCCCTACCAACTGGTCGGGGTTTGAAACCTAATATATATATAAAGGAGAGTTTAGTAATTTTTGAGACGGTCGAAGGACTGCTCTCGAC	ALBAROSSA_library
human_lncrna_fused_11027	human_lncrna_fused_11027_3	lncRNA_gRNA	AAAACCCTTTTATATGTGCAGTCTCACTTT	AGTCATTAAAGCTGTGAAGGCAAAATGAAA	AAAACCCTTTTATATGTGCAGTCTCACTTTCAAGTATACCCCTACCAACTGGTCGGGGTTTGAAACAGTCATTAAAGCTGTGAAGGCAAAATGAAA	GTGTAACCCGTAGGGCACCTCGTCTCCAAACAAAACCCTTTTATATGTGCAGTCTCACTTTCAAGTATACCCCTACCAACTGGTCGGGGTTTGAAACAGTCATTAAAGCTGTGAAGGCAAAATGAAATTTTTGAGACGGTCGAAGGACTGCTCTCGAC	ALBAROSSA_library
human_lncrna_fused_11027	human_lncrna_fused_11027_4	lncRNA_gRNA	AATTAGAATAATACAAGGAGAGAACACTTT	TATAGGAAAATCACAGTCCCTCGCCCCACC	AATTAGAATAATACAAGGAGAGAACACTTTCAAGTATACCCCTACCAACTGGTCGGGGTTTGAAACTATAGGAAAATCACAGTCCCTCGCCCCACC	GTGTAACCCGTAGGGCACCTCGTCTCCAAACAATTAGAATAATACAAGGAGAGAACACTTTCAAGTATACCCCTACCAACTGGTCGGGGTTTGAAACTATAGGAAAATCACAGTCCCTCGCCCCACCTTTTTGAGACGGTCGAAGGACTGCTCTCGAC	ALBAROSSA_library
human_lncrna_fused_11029	human_lncrna_fused_11029_1	lncRNA_gRNA	CTATAGAGAGCAGAGGAGACCCTGGGAGGA	CAGAGCTTCTTAGGAACCGCAGTCTTGCAG	CTATAGAGAGCAGAGGAGACCCTGGGAGGACAAGTATACCCCTACCAACTGGTCGGGGTTTGAAACCAGAGCTTCTTAGGAACCGCAGTCTTGCAG	GTGTAACCCGTAGGGCACCTCGTCTCCAAACCTATAGAGAGCAGAGGAGACCCTGGGAGGACAAGTATACCCCTACCAACTGGTCGGGGTTTGAAACCAGAGCTTCTTAGGAACCGCAGTCTTGCAGTTTTTGAGACGGTCGAAGGACTGCTCTCGAC	ALBAROSSA_library
human_lncrna_fused_11029	human_lncrna_fused_11029_2	lncRNA_gRNA	CAGTAAGTTGTTTATTACACCCTTGACAGT	CACCAACGTGATTGTTGTCTCGCTAAAGAG	CAGTAAGTTGTTTATTACACCCTTGACAGTCAAGTATACCCCTACCAACTGGTCGGGGTTTGAAACCACCAACGTGATTGTTGTCTCGCTAAAGAG	GTGTAACCCGTAGGGCACCTCGTCTCCAAACCAGTAAGTTGTTTATTACACCCTTGACAGTCAAGTATACCCCTACCAACTGGTCGGGGTTTGAAACCACCAACGTGATTGTTGTCTCGCTAAAGAGTTTTTGAGACGGTCGAAGGACTGCTCTCGAC	ALBAROSSA_library
human_lncrna_fused_11029	human_lncrna_fused_11029_3	lncRNA_gRNA	CACAGAAAGATTATGGGGCAGGGAAGCAGG	CCCATTTTAAGGATTGGTCAGAGAGAGTGG	CACAGAAAGATTATGGGGCAGGGAAGCAGGCAAGTATACCCCTACCAACTGGTCGGGGTTTGAAACCCCATTTTAAGGATTGGTCAGAGAGAGTGG	GTGTAACCCGTAGGGCACCTCGTCTCCAAACCACAGAAAGATTATGGGGCAGGGAAGCAGGCAAGTATACCCCTACCAACTGGTCGGGGTTTGAAACCCCATTTTAAGGATTGGTCAGAGAGAGTGGTTTTTGAGACGGTCGAAGGACTGCTCTCGAC	ALBAROSSA_library
human_lncrna_fused_1102	human_lncrna_fused_1102_1	lncRNA_gRNA	CCAGACTACGCACTGTCGCCTGATGGTTAA	CACCACTCAAAGGAAGGAAACCAAGAGAGA	CCAGACTACGCACTGTCGCCTGATGGTTAACAAGTATACCCCTACCAACTGGTCGGGGTTTGAAACCACCACTCAAAGGAAGGAAACCAAGAGAGA	GTGTAACCCGTAGGGCACCTCGTCTCCAAACCCAGACTACGCACTGTCGCCTGATGGTTAACAAGTATACCCCTACCAACTGGTCGGGGTTTGAAACCACCACTCAAAGGAAGGAAACCAAGAGAGATTTTTGAGACGGTCGAAGGACTGCTCTCGAC	ALBAROSSA_library
human_lncrna_fused_1102	human_lncrna_fused_1102_2	lncRNA_gRNA	CTCATTGTACGCAAACAGCAGTGGGCATAT	TAGCCTCCGCGGTACTACGCAGCTTCATGG	CTCATTGTACGCAAACAGCAGTGGGCATATCAAGTATACCCCTACCAACTGGTCGGGGTTTGAAACTAGCCTCCGCGGTACTACGCAGCTTCATGG	GTGTAACCCGTAGGGCACCTCGTCTCCAAACCTCATTGTACGCAAACAGCAGTGGGCATATCAAGTATACCCCTACCAACTGGTCGGGGTTTGAAACTAGCCTCCGCGGTACTACGCAGCTTCATGGTTTTTGAGACGGTCGAAGGACTGCTCTCGAC	ALBAROSSA_library
human_lncrna_fused_11030	human_lncrna_fused_11030_1	lncRNA_gRNA	CAGTAAGAATAGTGGTGTCCGCTTGGATTC	GTCTCATCCTCAGAGCAGCCCAGAGACGGG	CAGTAAGAATAGTGGTGTCCGCTTGGATTCCAAGTATACCCCTACCAACTGGTCGGGGTTTGAAACGTCTCATCCTCAGAGCAGCCCAGAGACGGG	GTGTAACCCGTAGGGCACCTCGTCTCCAAACCAGTAAGAATAGTGGTGTCCGCTTGGATTCCAAGTATACCCCTACCAACTGGTCGGGGTTTGAAACGTCTCATCCTCAGAGCAGCCCAGAGACGGGTTTTTGAGACGGTCGAAGGACTGCTCTCGAC	ALBAROSSA_library
human_lncrna_fused_11030	human_lncrna_fused_11030_2	lncRNA_gRNA	TGCACCAACAAGTAGCTCCAGGTAGCTCAG	AAAGTTTGAGAAGTTGTGCAGTGCCCGACA	TGCACCAACAAGTAGCTCCAGGTAGCTCAGCAAGTATACCCCTACCAACTGGTCGGGGTTTGAAACAAAGTTTGAGAAGTTGTGCAGTGCCCGACA	GTGTAACCCGTAGGGCACCTCGTCTCCAAACTGCACCAACAAGTAGCTCCAGGTAGCTCAGCAAGTATACCCCTACCAACTGGTCGGGGTTTGAAACAAAGTTTGAGAAGTTGTGCAGTGCCCGACATTTTTGAGACGGTCGAAGGACTGCTCTCGAC	ALBAROSSA_library
human_lncrna_fused_11033	human_lncrna_fused_11033_1	lncRNA_gRNA	GAAGCAAATGAGATGAACCCAGGAGGGACA	TTTATTATGTTAAATCTGCAGCATCATAAA	GAAGCAAATGAGATGAACCCAGGAGGGACACAAGTATACCCCTACCAACTGGTCGGGGTTTGAAACTTTATTATGTTAAATCTGCAGCATCATAAA	GTGTAACCCGTAGGGCACCTCGTCTCCAAACGAAGCAAATGAGATGAACCCAGGAGGGACACAAGTATACCCCTACCAACTGGTCGGGGTTTGAAACTTTATTATGTTAAATCTGCAGCATCATAAATTTTTGAGACGGTCGAAGGACTGCTCTCGAC	ALBAROSSA_library
human_lncrna_fused_11033	human_lncrna_fused_11033_2	lncRNA_gRNA	GAAAAGTCTTGTGGAGCCACCACGTTCAGA	CGTTTCTTGAAATCAGCACATGCCACCGTG	GAAAAGTCTTGTGGAGCCACCACGTTCAGACAAGTATACCCCTACCAACTGGTCGGGGTTTGAAACCGTTTCTTGAAATCAGCACATGCCACCGTG	GTGTAACCCGTAGGGCACCTCGTCTCCAAACGAAAAGTCTTGTGGAGCCACCACGTTCAGACAAGTATACCCCTACCAACTGGTCGGGGTTTGAAACCGTTTCTTGAAATCAGCACATGCCACCGTGTTTTTGAGACGGTCGAAGGACTGCTCTCGAC	ALBAROSSA_library
human_lncrna_fused_11033	human_lncrna_fused_11033_3	lncRNA_gRNA	ATCCAGCAAATATTTACCCAGTGCCTGCCA	CATTGGTTAAAGTGGGTCTCACGGGGCTTG	ATCCAGCAAATATTTACCCAGTGCCTGCCACAAGTATACCCCTACCAACTGGTCGGGGTTTGAAACCATTGGTTAAAGTGGGTCTCACGGGGCTTG	GTGTAACCCGTAGGGCACCTCGTCTCCAAACATCCAGCAAATATTTACCCAGTGCCTGCCACAAGTATACCCCTACCAACTGGTCGGGGTTTGAAACCATTGGTTAAAGTGGGTCTCACGGGGCTTGTTTTTGAGACGGTCGAAGGACTGCTCTCGAC	ALBAROSSA_library
human_lncrna_fused_11034	human_lncrna_fused_11034_1	lncRNA_gRNA	TTGTTTCAAAAGACGACGCCCAGGTTCCAT	CTTAACAAGCAATGGCACACTCAGATTAGG	TTGTTTCAAAAGACGACGCCCAGGTTCCATCAAGTATACCCCTACCAACTGGTCGGGGTTTGAAACCTTAACAAGCAATGGCACACTCAGATTAGG	GTGTAACCCGTAGGGCACCTCGTCTCCAAACTTGTTTCAAAAGACGACGCCCAGGTTCCATCAAGTATACCCCTACCAACTGGTCGGGGTTTGAAACCTTAACAAGCAATGGCACACTCAGATTAGGTTTTTGAGACGGTCGAAGGACTGCTCTCGAC	ALBAROSSA_library
human_lncrna_fused_11034	human_lncrna_fused_11034_2	lncRNA_gRNA	AAACTAGTAATAGGCCATTCCAGCTCAGGC	GGGTATTACTATGTTGCTCAGCCTGGTCTC	AAACTAGTAATAGGCCATTCCAGCTCAGGCCAAGTATACCCCTACCAACTGGTCGGGGTTTGAAACGGGTATTACTATGTTGCTCAGCCTGGTCTC	GTGTAACCCGTAGGGCACCTCGTCTCCAAACAAACTAGTAATAGGCCATTCCAGCTCAGGCCAAGTATACCCCTACCAACTGGTCGGGGTTTGAAACGGGTATTACTATGTTGCTCAGCCTGGTCTCTTTTTGAGACGGTCGAAGGACTGCTCTCGAC	ALBAROSSA_library
human_lncrna_fused_1103	human_lncrna_fused_1103_1	lncRNA_gRNA	GCAAAATAGCCAGAAGGTCAGTGTTCTTGG	AGTTTTAAGTACTGGGGTCATGGTGGTGAC	GCAAAATAGCCAGAAGGTCAGTGTTCTTGGCAAGTATACCCCTACCAACTGGTCGGGGTTTGAAACAGTTTTAAGTACTGGGGTCATGGTGGTGAC	GTGTAACCCGTAGGGCACCTCGTCTCCAAACGCAAAATAGCCAGAAGGTCAGTGTTCTTGGCAAGTATACCCCTACCAACTGGTCGGGGTTTGAAACAGTTTTAAGTACTGGGGTCATGGTGGTGACTTTTTGAGACGGTCGAAGGACTGCTCTCGAC	ALBAROSSA_library
human_lncrna_fused_1103	human_lncrna_fused_1103_2	lncRNA_gRNA	CAAAAGAAGTGAAGATGAGGCCGGGTGCGA	GTAAAGACTGAGTTTCACCTTGTTGGTCAA	CAAAAGAAGTGAAGATGAGGCCGGGTGCGACAAGTATACCCCTACCAACTGGTCGGGGTTTGAAACGTAAAGACTGAGTTTCACCTTGTTGGTCAA	GTGTAACCCGTAGGGCACCTCGTCTCCAAACCAAAAGAAGTGAAGATGAGGCCGGGTGCGACAAGTATACCCCTACCAACTGGTCGGGGTTTGAAACGTAAAGACTGAGTTTCACCTTGTTGGTCAATTTTTGAGACGGTCGAAGGACTGCTCTCGAC	ALBAROSSA_library
human_lncrna_fused_1103	human_lncrna_fused_1103_3	lncRNA_gRNA	TGAACCTGTGTGATCAGACGCAAACCAGAT	AATCTGAACTACTTGGGAGGCTAAGGCAAG	TGAACCTGTGTGATCAGACGCAAACCAGATCAAGTATACCCCTACCAACTGGTCGGGGTTTGAAACAATCTGAACTACTTGGGAGGCTAAGGCAAG	GTGTAACCCGTAGGGCACCTCGTCTCCAAACTGAACCTGTGTGATCAGACGCAAACCAGATCAAGTATACCCCTACCAACTGGTCGGGGTTTGAAACAATCTGAACTACTTGGGAGGCTAAGGCAAGTTTTTGAGACGGTCGAAGGACTGCTCTCGAC	ALBAROSSA_library
human_lncrna_fused_11047	human_lncrna_fused_11047_1	lncRNA_gRNA	TGATTCAGTGAATGCCAAGCCACAGGGGGC	GTTCAAGGCAGCAAGGAGCTATAATCATGT	TGATTCAGTGAATGCCAAGCCACAGGGGGCCAAGTATACCCCTACCAACTGGTCGGGGTTTGAAACGTTCAAGGCAGCAAGGAGCTATAATCATGT	GTGTAACCCGTAGGGCACCTCGTCTCCAAACTGATTCAGTGAATGCCAAGCCACAGGGGGCCAAGTATACCCCTACCAACTGGTCGGGGTTTGAAACGTTCAAGGCAGCAAGGAGCTATAATCATGTTTTTTGAGACGGTCGAAGGACTGCTCTCGAC	ALBAROSSA_library
human_lncrna_fused_11047	human_lncrna_fused_11047_2	lncRNA_gRNA	ACCTGTTAAAAGAGGATGAGCTGGGAGAAG	ATGCCAAATGTCATCACTTCCAGAAAGTTA	ACCTGTTAAAAGAGGATGAGCTGGGAGAAGCAAGTATACCCCTACCAACTGGTCGGGGTTTGAAACATGCCAAATGTCATCACTTCCAGAAAGTTA	GTGTAACCCGTAGGGCACCTCGTCTCCAAACACCTGTTAAAAGAGGATGAGCTGGGAGAAGCAAGTATACCCCTACCAACTGGTCGGGGTTTGAAACATGCCAAATGTCATCACTTCCAGAAAGTTATTTTTGAGACGGTCGAAGGACTGCTCTCGAC	ALBAROSSA_library
human_lncrna_fused_11054	human_lncrna_fused_11054_1	lncRNA_gRNA	TATGAGTACTCAAAACGCCACGAGGCTCCA	AAAAACGCAATTAATGCGTCCTGTGAGTCA	TATGAGTACTCAAAACGCCACGAGGCTCCACAAGTATACCCCTACCAACTGGTCGGGGTTTGAAACAAAAACGCAATTAATGCGTCCTGTGAGTCA	GTGTAACCCGTAGGGCACCTCGTCTCCAAACTATGAGTACTCAAAACGCCACGAGGCTCCACAAGTATACCCCTACCAACTGGTCGGGGTTTGAAACAAAAACGCAATTAATGCGTCCTGTGAGTCATTTTTGAGACGGTCGAAGGACTGCTCTCGAC	ALBAROSSA_library
human_lncrna_fused_11054	human_lncrna_fused_11054_2	lncRNA_gRNA	ATCAGATTCAGATGTGAAGCGCGGTTTCGG	AGTGCCTCCCACATCCCTGCAACAACCCAA	ATCAGATTCAGATGTGAAGCGCGGTTTCGGCAAGTATACCCCTACCAACTGGTCGGGGTTTGAAACAGTGCCTCCCACATCCCTGCAACAACCCAA	GTGTAACCCGTAGGGCACCTCGTCTCCAAACATCAGATTCAGATGTGAAGCGCGGTTTCGGCAAGTATACCCCTACCAACTGGTCGGGGTTTGAAACAGTGCCTCCCACATCCCTGCAACAACCCAATTTTTGAGACGGTCGAAGGACTGCTCTCGAC	ALBAROSSA_library
human_lncrna_fused_11054	human_lncrna_fused_11054_3	lncRNA_gRNA	TAGTAATTAGTTAAGCCGTACATCAGAACC	AGAAACTTGAAACTGCGTCCTCTAGGATTG	TAGTAATTAGTTAAGCCGTACATCAGAACCCAAGTATACCCCTACCAACTGGTCGGGGTTTGAAACAGAAACTTGAAACTGCGTCCTCTAGGATTG	GTGTAACCCGTAGGGCACCTCGTCTCCAAACTAGTAATTAGTTAAGCCGTACATCAGAACCCAAGTATACCCCTACCAACTGGTCGGGGTTTGAAACAGAAACTTGAAACTGCGTCCTCTAGGATTGTTTTTGAGACGGTCGAAGGACTGCTCTCGAC	ALBAROSSA_library
human_lncrna_fused_11060	human_lncrna_fused_11060_1	lncRNA_gRNA	ACCTCTAAGGACACGCAGCCAGAGCCTGTC	AGTTCTTGAATTAGGGGAGCCTTGGACTGG	ACCTCTAAGGACACGCAGCCAGAGCCTGTCCAAGTATACCCCTACCAACTGGTCGGGGTTTGAAACAGTTCTTGAATTAGGGGAGCCTTGGACTGG	GTGTAACCCGTAGGGCACCTCGTCTCCAAACACCTCTAAGGACACGCAGCCAGAGCCTGTCCAAGTATACCCCTACCAACTGGTCGGGGTTTGAAACAGTTCTTGAATTAGGGGAGCCTTGGACTGGTTTTTGAGACGGTCGAAGGACTGCTCTCGAC	ALBAROSSA_library
human_lncrna_fused_11060	human_lncrna_fused_11060_2	lncRNA_gRNA	CCAGCAAGTGGAATCCAAGACGTTCTCGCC	GCAGCCTCCACCCACCAGCCTCGCCAGGAG	CCAGCAAGTGGAATCCAAGACGTTCTCGCCCAAGTATACCCCTACCAACTGGTCGGGGTTTGAAACGCAGCCTCCACCCACCAGCCTCGCCAGGAG	GTGTAACCCGTAGGGCACCTCGTCTCCAAACCCAGCAAGTGGAATCCAAGACGTTCTCGCCCAAGTATACCCCTACCAACTGGTCGGGGTTTGAAACGCAGCCTCCACCCACCAGCCTCGCCAGGAGTTTTTGAGACGGTCGAAGGACTGCTCTCGAC	ALBAROSSA_library
human_lncrna_fused_11060	human_lncrna_fused_11060_3	lncRNA_gRNA	TCCGAAGATAATGCCAGGCAGCCCTGGCGG	TCTGGAATAGAGGCAGCCACCGAGTCAGGT	TCCGAAGATAATGCCAGGCAGCCCTGGCGGCAAGTATACCCCTACCAACTGGTCGGGGTTTGAAACTCTGGAATAGAGGCAGCCACCGAGTCAGGT	GTGTAACCCGTAGGGCACCTCGTCTCCAAACTCCGAAGATAATGCCAGGCAGCCCTGGCGGCAAGTATACCCCTACCAACTGGTCGGGGTTTGAAACTCTGGAATAGAGGCAGCCACCGAGTCAGGTTTTTTGAGACGGTCGAAGGACTGCTCTCGAC	ALBAROSSA_library
human_lncrna_fused_11061	human_lncrna_fused_11061_1	lncRNA_gRNA	CACAGGAATAAAGCTCAGACCCAGTGGAGA	ATAGCAACAATGTGTCCTAGCTGTGGGACC	CACAGGAATAAAGCTCAGACCCAGTGGAGACAAGTATACCCCTACCAACTGGTCGGGGTTTGAAACATAGCAACAATGTGTCCTAGCTGTGGGACC	GTGTAACCCGTAGGGCACCTCGTCTCCAAACCACAGGAATAAAGCTCAGACCCAGTGGAGACAAGTATACCCCTACCAACTGGTCGGGGTTTGAAACATAGCAACAATGTGTCCTAGCTGTGGGACCTTTTTGAGACGGTCGAAGGACTGCTCTCGAC	ALBAROSSA_library
human_lncrna_fused_11061	human_lncrna_fused_11061_2	lncRNA_gRNA	ACATGCTATGAAACCCAAGCCAGAATCACA	CAAAAATGACAAGATTGCAGCTGGACACAG	ACATGCTATGAAACCCAAGCCAGAATCACACAAGTATACCCCTACCAACTGGTCGGGGTTTGAAACCAAAAATGACAAGATTGCAGCTGGACACAG	GTGTAACCCGTAGGGCACCTCGTCTCCAAACACATGCTATGAAACCCAAGCCAGAATCACACAAGTATACCCCTACCAACTGGTCGGGGTTTGAAACCAAAAATGACAAGATTGCAGCTGGACACAGTTTTTGAGACGGTCGAAGGACTGCTCTCGAC	ALBAROSSA_library
human_lncrna_fused_11061	human_lncrna_fused_11061_3	lncRNA_gRNA	AACACCACATGAAGAGCTCCTAGACAAAGT	GCCATTAAAATGATCATGCAGGTTTTTTCA	AACACCACATGAAGAGCTCCTAGACAAAGTCAAGTATACCCCTACCAACTGGTCGGGGTTTGAAACGCCATTAAAATGATCATGCAGGTTTTTTCA	GTGTAACCCGTAGGGCACCTCGTCTCCAAACAACACCACATGAAGAGCTCCTAGACAAAGTCAAGTATACCCCTACCAACTGGTCGGGGTTTGAAACGCCATTAAAATGATCATGCAGGTTTTTTCATTTTTGAGACGGTCGAAGGACTGCTCTCGAC	ALBAROSSA_library
human_lncrna_fused_11061	human_lncrna_fused_11061_4	lncRNA_gRNA	AAAAAGAGTGGAATTAGCAACCTTATGAAA	GACACTTAGAACCAAGAAGACCCTGGTTTA	AAAAAGAGTGGAATTAGCAACCTTATGAAACAAGTATACCCCTACCAACTGGTCGGGGTTTGAAACGACACTTAGAACCAAGAAGACCCTGGTTTA	GTGTAACCCGTAGGGCACCTCGTCTCCAAACAAAAAGAGTGGAATTAGCAACCTTATGAAACAAGTATACCCCTACCAACTGGTCGGGGTTTGAAACGACACTTAGAACCAAGAAGACCCTGGTTTATTTTTGAGACGGTCGAAGGACTGCTCTCGAC	ALBAROSSA_library
human_lncrna_fused_11063	human_lncrna_fused_11063_1	lncRNA_gRNA	AGAGAATAATAATAAAGCCAAGACGCTGGC	AAGTTTGCAGAAATGCATCACCAAATGTTT	AGAGAATAATAATAAAGCCAAGACGCTGGCCAAGTATACCCCTACCAACTGGTCGGGGTTTGAAACAAGTTTGCAGAAATGCATCACCAAATGTTT	GTGTAACCCGTAGGGCACCTCGTCTCCAAACAGAGAATAATAATAAAGCCAAGACGCTGGCCAAGTATACCCCTACCAACTGGTCGGGGTTTGAAACAAGTTTGCAGAAATGCATCACCAAATGTTTTTTTTGAGACGGTCGAAGGACTGCTCTCGAC	ALBAROSSA_library
human_lncrna_fused_11063	human_lncrna_fused_11063_2	lncRNA_gRNA	CCTCAAAGAGAAACCAAGCAGGCAAGCCAG	AGAAATAAGCAGAAACATCCAGCTCTCAGT	CCTCAAAGAGAAACCAAGCAGGCAAGCCAGCAAGTATACCCCTACCAACTGGTCGGGGTTTGAAACAGAAATAAGCAGAAACATCCAGCTCTCAGT	GTGTAACCCGTAGGGCACCTCGTCTCCAAACCCTCAAAGAGAAACCAAGCAGGCAAGCCAGCAAGTATACCCCTACCAACTGGTCGGGGTTTGAAACAGAAATAAGCAGAAACATCCAGCTCTCAGTTTTTTGAGACGGTCGAAGGACTGCTCTCGAC	ALBAROSSA_library
human_lncrna_fused_11063	human_lncrna_fused_11063_3	lncRNA_gRNA	TCCAACTTTGAGAACCACCACCCCACCCCC	TCACATAGCAGTTAAGAGCTTGGGCTTCAG	TCCAACTTTGAGAACCACCACCCCACCCCCCAAGTATACCCCTACCAACTGGTCGGGGTTTGAAACTCACATAGCAGTTAAGAGCTTGGGCTTCAG	GTGTAACCCGTAGGGCACCTCGTCTCCAAACTCCAACTTTGAGAACCACCACCCCACCCCCCAAGTATACCCCTACCAACTGGTCGGGGTTTGAAACTCACATAGCAGTTAAGAGCTTGGGCTTCAGTTTTTGAGACGGTCGAAGGACTGCTCTCGAC	ALBAROSSA_library
human_lncrna_fused_11063	human_lncrna_fused_11063_4	lncRNA_gRNA	AAAAATAAGCACTTTCAGCAGGACGTGGAC	AGAAATCAAGATTATGGGCCAGACAGAGGC	AAAAATAAGCACTTTCAGCAGGACGTGGACCAAGTATACCCCTACCAACTGGTCGGGGTTTGAAACAGAAATCAAGATTATGGGCCAGACAGAGGC	GTGTAACCCGTAGGGCACCTCGTCTCCAAACAAAAATAAGCACTTTCAGCAGGACGTGGACCAAGTATACCCCTACCAACTGGTCGGGGTTTGAAACAGAAATCAAGATTATGGGCCAGACAGAGGCTTTTTGAGACGGTCGAAGGACTGCTCTCGAC	ALBAROSSA_library
human_lncrna_fused_11068	human_lncrna_fused_11068_1	lncRNA_gRNA	TCAAGTATTTAATGACTGGCCCCTCTGCCC	TCTTCCCCTGCACCACGGCCTGTGGCTCAG	TCAAGTATTTAATGACTGGCCCCTCTGCCCCAAGTATACCCCTACCAACTGGTCGGGGTTTGAAACTCTTCCCCTGCACCACGGCCTGTGGCTCAG	GTGTAACCCGTAGGGCACCTCGTCTCCAAACTCAAGTATTTAATGACTGGCCCCTCTGCCCCAAGTATACCCCTACCAACTGGTCGGGGTTTGAAACTCTTCCCCTGCACCACGGCCTGTGGCTCAGTTTTTGAGACGGTCGAAGGACTGCTCTCGAC	ALBAROSSA_library
human_lncrna_fused_11068	human_lncrna_fused_11068_2	lncRNA_gRNA	ACAGGTGAAGAAACAGGGCCAGAGAAAGGG	AAGGAAATTCCTCTGAGGGCAGAGGAGGTG	ACAGGTGAAGAAACAGGGCCAGAGAAAGGGCAAGTATACCCCTACCAACTGGTCGGGGTTTGAAACAAGGAAATTCCTCTGAGGGCAGAGGAGGTG	GTGTAACCCGTAGGGCACCTCGTCTCCAAACACAGGTGAAGAAACAGGGCCAGAGAAAGGGCAAGTATACCCCTACCAACTGGTCGGGGTTTGAAACAAGGAAATTCCTCTGAGGGCAGAGGAGGTGTTTTTGAGACGGTCGAAGGACTGCTCTCGAC	ALBAROSSA_library
human_lncrna_fused_11069	human_lncrna_fused_11069_1	lncRNA_gRNA	TCACTTTAACCTAATCACCCCACTAAAAGC	AAGGTTTGATTGTAAGCACAGCAGCAGCAA	TCACTTTAACCTAATCACCCCACTAAAAGCCAAGTATACCCCTACCAACTGGTCGGGGTTTGAAACAAGGTTTGATTGTAAGCACAGCAGCAGCAA	GTGTAACCCGTAGGGCACCTCGTCTCCAAACTCACTTTAACCTAATCACCCCACTAAAAGCCAAGTATACCCCTACCAACTGGTCGGGGTTTGAAACAAGGTTTGATTGTAAGCACAGCAGCAGCAATTTTTGAGACGGTCGAAGGACTGCTCTCGAC	ALBAROSSA_library
human_lncrna_fused_11069	human_lncrna_fused_11069_2	lncRNA_gRNA	TAATAAAAACCATAACGGCAGCCACTTTCA	CTAATTATCAGAGTGATGTCACCATGTCAC	TAATAAAAACCATAACGGCAGCCACTTTCACAAGTATACCCCTACCAACTGGTCGGGGTTTGAAACCTAATTATCAGAGTGATGTCACCATGTCAC	GTGTAACCCGTAGGGCACCTCGTCTCCAAACTAATAAAAACCATAACGGCAGCCACTTTCACAAGTATACCCCTACCAACTGGTCGGGGTTTGAAACCTAATTATCAGAGTGATGTCACCATGTCACTTTTTGAGACGGTCGAAGGACTGCTCTCGAC	ALBAROSSA_library
human_lncrna_fused_11069	human_lncrna_fused_11069_3	lncRNA_gRNA	CCAAATTAGTAAGAGAGTGGCACTGTTTTA	CAATTCTACCAATACCTACCAACTTACAAA	CCAAATTAGTAAGAGAGTGGCACTGTTTTACAAGTATACCCCTACCAACTGGTCGGGGTTTGAAACCAATTCTACCAATACCTACCAACTTACAAA	GTGTAACCCGTAGGGCACCTCGTCTCCAAACCCAAATTAGTAAGAGAGTGGCACTGTTTTACAAGTATACCCCTACCAACTGGTCGGGGTTTGAAACCAATTCTACCAATACCTACCAACTTACAAATTTTTGAGACGGTCGAAGGACTGCTCTCGAC	ALBAROSSA_library
human_lncrna_fused_1106	human_lncrna_fused_1106_1	lncRNA_gRNA	CTAACCTGATTAATCACCACAGCACATATT	TATCAAACCAGCTATAGCCGTGGGGGGCGG	CTAACCTGATTAATCACCACAGCACATATTCAAGTATACCCCTACCAACTGGTCGGGGTTTGAAACTATCAAACCAGCTATAGCCGTGGGGGGCGG	GTGTAACCCGTAGGGCACCTCGTCTCCAAACCTAACCTGATTAATCACCACAGCACATATTCAAGTATACCCCTACCAACTGGTCGGGGTTTGAAACTATCAAACCAGCTATAGCCGTGGGGGGCGGTTTTTGAGACGGTCGAAGGACTGCTCTCGAC	ALBAROSSA_library
human_lncrna_fused_1106	human_lncrna_fused_1106_2	lncRNA_gRNA	TAACCTTTCATTCATGCCACCAAACCAAGA	TCACACAGGTTCAATGACACAGCCGGCTAG	TAACCTTTCATTCATGCCACCAAACCAAGACAAGTATACCCCTACCAACTGGTCGGGGTTTGAAACTCACACAGGTTCAATGACACAGCCGGCTAG	GTGTAACCCGTAGGGCACCTCGTCTCCAAACTAACCTTTCATTCATGCCACCAAACCAAGACAAGTATACCCCTACCAACTGGTCGGGGTTTGAAACTCACACAGGTTCAATGACACAGCCGGCTAGTTTTTGAGACGGTCGAAGGACTGCTCTCGAC	ALBAROSSA_library
human_lncrna_fused_1106	human_lncrna_fused_1106_3	lncRNA_gRNA	TAGGAAATAAAGCTGCCTCAGCCAAAGAGA	CATTGCACTCCAGCCCGGACGAGGGAGCAA	TAGGAAATAAAGCTGCCTCAGCCAAAGAGACAAGTATACCCCTACCAACTGGTCGGGGTTTGAAACCATTGCACTCCAGCCCGGACGAGGGAGCAA	GTGTAACCCGTAGGGCACCTCGTCTCCAAACTAGGAAATAAAGCTGCCTCAGCCAAAGAGACAAGTATACCCCTACCAACTGGTCGGGGTTTGAAACCATTGCACTCCAGCCCGGACGAGGGAGCAATTTTTGAGACGGTCGAAGGACTGCTCTCGAC	ALBAROSSA_library
human_lncrna_fused_1106	human_lncrna_fused_1106_4	lncRNA_gRNA	ATATATTAAAGCATGTCACACAGTGCAAAA	CTCTGATCAGTGTATGGGACTTGTCAAAAT	ATATATTAAAGCATGTCACACAGTGCAAAACAAGTATACCCCTACCAACTGGTCGGGGTTTGAAACCTCTGATCAGTGTATGGGACTTGTCAAAAT	GTGTAACCCGTAGGGCACCTCGTCTCCAAACATATATTAAAGCATGTCACACAGTGCAAAACAAGTATACCCCTACCAACTGGTCGGGGTTTGAAACCTCTGATCAGTGTATGGGACTTGTCAAAATTTTTTGAGACGGTCGAAGGACTGCTCTCGAC	ALBAROSSA_library
human_lncrna_fused_11071	human_lncrna_fused_11071_1	lncRNA_gRNA	CAGAATACTTCCAAGTCCCAAGCATTTCGG	AAGACTCAGTAGTAACTCTCCGTTAATGAC	CAGAATACTTCCAAGTCCCAAGCATTTCGGCAAGTATACCCCTACCAACTGGTCGGGGTTTGAAACAAGACTCAGTAGTAACTCTCCGTTAATGAC	GTGTAACCCGTAGGGCACCTCGTCTCCAAACCAGAATACTTCCAAGTCCCAAGCATTTCGGCAAGTATACCCCTACCAACTGGTCGGGGTTTGAAACAAGACTCAGTAGTAACTCTCCGTTAATGACTTTTTGAGACGGTCGAAGGACTGCTCTCGAC	ALBAROSSA_library
human_lncrna_fused_11071	human_lncrna_fused_11071_2	lncRNA_gRNA	ACTAAGGAACAAAAAGATCCCGGAGGGGGA	GTAAAGTGCTTAATAGAAGGCACTGGCCCT	ACTAAGGAACAAAAAGATCCCGGAGGGGGACAAGTATACCCCTACCAACTGGTCGGGGTTTGAAACGTAAAGTGCTTAATAGAAGGCACTGGCCCT	GTGTAACCCGTAGGGCACCTCGTCTCCAAACACTAAGGAACAAAAAGATCCCGGAGGGGGACAAGTATACCCCTACCAACTGGTCGGGGTTTGAAACGTAAAGTGCTTAATAGAAGGCACTGGCCCTTTTTTGAGACGGTCGAAGGACTGCTCTCGAC	ALBAROSSA_library
human_lncrna_fused_11072	human_lncrna_fused_11072_1	lncRNA_gRNA	ATACATACATACATACCAGACTGAGCAACA	AAATACACTTGTTAGAGGGCTGAGCGCAGT	ATACATACATACATACCAGACTGAGCAACACAAGTATACCCCTACCAACTGGTCGGGGTTTGAAACAAATACACTTGTTAGAGGGCTGAGCGCAGT	GTGTAACCCGTAGGGCACCTCGTCTCCAAACATACATACATACATACCAGACTGAGCAACACAAGTATACCCCTACCAACTGGTCGGGGTTTGAAACAAATACACTTGTTAGAGGGCTGAGCGCAGTTTTTTGAGACGGTCGAAGGACTGCTCTCGAC	ALBAROSSA_library
human_lncrna_fused_11072	human_lncrna_fused_11072_2	lncRNA_gRNA	AAAAAGGAAAGAGGCCAGGCGCAGTGGCTC	TGCTCTGTTCATAATAGGCCATGGTTTCCA	AAAAAGGAAAGAGGCCAGGCGCAGTGGCTCCAAGTATACCCCTACCAACTGGTCGGGGTTTGAAACTGCTCTGTTCATAATAGGCCATGGTTTCCA	GTGTAACCCGTAGGGCACCTCGTCTCCAAACAAAAAGGAAAGAGGCCAGGCGCAGTGGCTCCAAGTATACCCCTACCAACTGGTCGGGGTTTGAAACTGCTCTGTTCATAATAGGCCATGGTTTCCATTTTTGAGACGGTCGAAGGACTGCTCTCGAC	ALBAROSSA_library
human_lncrna_fused_11073	human_lncrna_fused_11073_1	lncRNA_gRNA	ATTTTGAAAAACATTGGGACCAGGAGTGGT	GCGATGTCTGTAATCCCAGCTAATCGGGAG	ATTTTGAAAAACATTGGGACCAGGAGTGGTCAAGTATACCCCTACCAACTGGTCGGGGTTTGAAACGCGATGTCTGTAATCCCAGCTAATCGGGAG	GTGTAACCCGTAGGGCACCTCGTCTCCAAACATTTTGAAAAACATTGGGACCAGGAGTGGTCAAGTATACCCCTACCAACTGGTCGGGGTTTGAAACGCGATGTCTGTAATCCCAGCTAATCGGGAGTTTTTGAGACGGTCGAAGGACTGCTCTCGAC	ALBAROSSA_library
human_lncrna_fused_11073	human_lncrna_fused_11073_2	lncRNA_gRNA	AAAATGCATATTTCTGGGCCCACCTTAGAG	AAAATTTCAGCATTTTGGGAAGCCAAGGCA	AAAATGCATATTTCTGGGCCCACCTTAGAGCAAGTATACCCCTACCAACTGGTCGGGGTTTGAAACAAAATTTCAGCATTTTGGGAAGCCAAGGCA	GTGTAACCCGTAGGGCACCTCGTCTCCAAACAAAATGCATATTTCTGGGCCCACCTTAGAGCAAGTATACCCCTACCAACTGGTCGGGGTTTGAAACAAAATTTCAGCATTTTGGGAAGCCAAGGCATTTTTGAGACGGTCGAAGGACTGCTCTCGAC	ALBAROSSA_library
human_lncrna_fused_11073	human_lncrna_fused_11073_3	lncRNA_gRNA	TTTTAAAAAGCACTGGGAGGCCAGGCGCAG	TTTTACCAGCATCCAGGCCCTTCTCATGAA	TTTTAAAAAGCACTGGGAGGCCAGGCGCAGCAAGTATACCCCTACCAACTGGTCGGGGTTTGAAACTTTTACCAGCATCCAGGCCCTTCTCATGAA	GTGTAACCCGTAGGGCACCTCGTCTCCAAACTTTTAAAAAGCACTGGGAGGCCAGGCGCAGCAAGTATACCCCTACCAACTGGTCGGGGTTTGAAACTTTTACCAGCATCCAGGCCCTTCTCATGAATTTTTGAGACGGTCGAAGGACTGCTCTCGAC	ALBAROSSA_library
human_lncrna_fused_1107	human_lncrna_fused_1107_1	lncRNA_gRNA	CACAAAGAAATACAGAAGTCCAGAATGATC	CTTGAAAAGTGACTGCATCATGGGGCTGTA	CACAAAGAAATACAGAAGTCCAGAATGATCCAAGTATACCCCTACCAACTGGTCGGGGTTTGAAACCTTGAAAAGTGACTGCATCATGGGGCTGTA	GTGTAACCCGTAGGGCACCTCGTCTCCAAACCACAAAGAAATACAGAAGTCCAGAATGATCCAAGTATACCCCTACCAACTGGTCGGGGTTTGAAACCTTGAAAAGTGACTGCATCATGGGGCTGTATTTTTGAGACGGTCGAAGGACTGCTCTCGAC	ALBAROSSA_library
human_lncrna_fused_1107	human_lncrna_fused_1107_2	lncRNA_gRNA	TCAAGCACAGAGATGTCAGCCTGGAATCAG	TATTAGGATTTTGACAAGTCCCATACACTG	TCAAGCACAGAGATGTCAGCCTGGAATCAGCAAGTATACCCCTACCAACTGGTCGGGGTTTGAAACTATTAGGATTTTGACAAGTCCCATACACTG	GTGTAACCCGTAGGGCACCTCGTCTCCAAACTCAAGCACAGAGATGTCAGCCTGGAATCAGCAAGTATACCCCTACCAACTGGTCGGGGTTTGAAACTATTAGGATTTTGACAAGTCCCATACACTGTTTTTGAGACGGTCGAAGGACTGCTCTCGAC	ALBAROSSA_library
human_lncrna_fused_1107	human_lncrna_fused_1107_3	lncRNA_gRNA	ACACCCATGATTTTAAAGCCCTCTCCCAAG	AAGTTCTGCTATGAGGATGCAGCTGGCCCC	ACACCCATGATTTTAAAGCCCTCTCCCAAGCAAGTATACCCCTACCAACTGGTCGGGGTTTGAAACAAGTTCTGCTATGAGGATGCAGCTGGCCCC	GTGTAACCCGTAGGGCACCTCGTCTCCAAACACACCCATGATTTTAAAGCCCTCTCCCAAGCAAGTATACCCCTACCAACTGGTCGGGGTTTGAAACAAGTTCTGCTATGAGGATGCAGCTGGCCCCTTTTTGAGACGGTCGAAGGACTGCTCTCGAC	ALBAROSSA_library
human_lncrna_fused_11080	human_lncrna_fused_11080_1	lncRNA_gRNA	GAAACAGACATTATTGCCCCCATCTCCCCG	CAAAAATTGAAGCAGAAGCTACGTACAGAA	GAAACAGACATTATTGCCCCCATCTCCCCGCAAGTATACCCCTACCAACTGGTCGGGGTTTGAAACCAAAAATTGAAGCAGAAGCTACGTACAGAA	GTGTAACCCGTAGGGCACCTCGTCTCCAAACGAAACAGACATTATTGCCCCCATCTCCCCGCAAGTATACCCCTACCAACTGGTCGGGGTTTGAAACCAAAAATTGAAGCAGAAGCTACGTACAGAATTTTTGAGACGGTCGAAGGACTGCTCTCGAC	ALBAROSSA_library
human_lncrna_fused_11080	human_lncrna_fused_11080_2	lncRNA_gRNA	TCACAAAGAGAATGCACCTGCTGGCTGGGA	TAATATAAACATATTCCACATCATCTGGAT	TCACAAAGAGAATGCACCTGCTGGCTGGGACAAGTATACCCCTACCAACTGGTCGGGGTTTGAAACTAATATAAACATATTCCACATCATCTGGAT	GTGTAACCCGTAGGGCACCTCGTCTCCAAACTCACAAAGAGAATGCACCTGCTGGCTGGGACAAGTATACCCCTACCAACTGGTCGGGGTTTGAAACTAATATAAACATATTCCACATCATCTGGATTTTTTGAGACGGTCGAAGGACTGCTCTCGAC	ALBAROSSA_library
human_lncrna_fused_11080	human_lncrna_fused_11080_3	lncRNA_gRNA	AGACCATACAGAATTGTGTCCGGAATTGGT	CTCAGTCTCACTCTTGCTCAGGCTGGAGTG	AGACCATACAGAATTGTGTCCGGAATTGGTCAAGTATACCCCTACCAACTGGTCGGGGTTTGAAACCTCAGTCTCACTCTTGCTCAGGCTGGAGTG	GTGTAACCCGTAGGGCACCTCGTCTCCAAACAGACCATACAGAATTGTGTCCGGAATTGGTCAAGTATACCCCTACCAACTGGTCGGGGTTTGAAACCTCAGTCTCACTCTTGCTCAGGCTGGAGTGTTTTTGAGACGGTCGAAGGACTGCTCTCGAC	ALBAROSSA_library
human_lncrna_fused_11088	human_lncrna_fused_11088_1	lncRNA_gRNA	CAAAATGTTATGATGTGGTGCATGACTCTA	TCAGTAACGATGTGGAGAAGCGGGCTGCTT	CAAAATGTTATGATGTGGTGCATGACTCTACAAGTATACCCCTACCAACTGGTCGGGGTTTGAAACTCAGTAACGATGTGGAGAAGCGGGCTGCTT	GTGTAACCCGTAGGGCACCTCGTCTCCAAACCAAAATGTTATGATGTGGTGCATGACTCTACAAGTATACCCCTACCAACTGGTCGGGGTTTGAAACTCAGTAACGATGTGGAGAAGCGGGCTGCTTTTTTTGAGACGGTCGAAGGACTGCTCTCGAC	ALBAROSSA_library
human_lncrna_fused_11088	human_lncrna_fused_11088_2	lncRNA_gRNA	GTCCTATTTAAATTGTGGGTCAGTGCTTTG	CACACTGTGAAGAAGGCAATCAAGTAGAAA	GTCCTATTTAAATTGTGGGTCAGTGCTTTGCAAGTATACCCCTACCAACTGGTCGGGGTTTGAAACCACACTGTGAAGAAGGCAATCAAGTAGAAA	GTGTAACCCGTAGGGCACCTCGTCTCCAAACGTCCTATTTAAATTGTGGGTCAGTGCTTTGCAAGTATACCCCTACCAACTGGTCGGGGTTTGAAACCACACTGTGAAGAAGGCAATCAAGTAGAAATTTTTGAGACGGTCGAAGGACTGCTCTCGAC	ALBAROSSA_library
human_lncrna_fused_110	human_lncrna_fused_110_1	lncRNA_gRNA	GAACAGTTAAGTTCACAGCTGTGAGTTCTG	GGAAACACAGAGGAGAAGGACCAGGAACCC	GAACAGTTAAGTTCACAGCTGTGAGTTCTGCAAGTATACCCCTACCAACTGGTCGGGGTTTGAAACGGAAACACAGAGGAGAAGGACCAGGAACCC	GTGTAACCCGTAGGGCACCTCGTCTCCAAACGAACAGTTAAGTTCACAGCTGTGAGTTCTGCAAGTATACCCCTACCAACTGGTCGGGGTTTGAAACGGAAACACAGAGGAGAAGGACCAGGAACCCTTTTTGAGACGGTCGAAGGACTGCTCTCGAC	ALBAROSSA_library
human_lncrna_fused_110	human_lncrna_fused_110_2	lncRNA_gRNA	AGAAATGTATTTTCTCACAGCCTCGGAGGG	ACACTGTTATGGATGTGAGCATCGGCTGCC	AGAAATGTATTTTCTCACAGCCTCGGAGGGCAAGTATACCCCTACCAACTGGTCGGGGTTTGAAACACACTGTTATGGATGTGAGCATCGGCTGCC	GTGTAACCCGTAGGGCACCTCGTCTCCAAACAGAAATGTATTTTCTCACAGCCTCGGAGGGCAAGTATACCCCTACCAACTGGTCGGGGTTTGAAACACACTGTTATGGATGTGAGCATCGGCTGCCTTTTTGAGACGGTCGAAGGACTGCTCTCGAC	ALBAROSSA_library
human_lncrna_fused_110	human_lncrna_fused_110_3	lncRNA_gRNA	TATCAAAGTTATGCTTGTGGCCGGACACAG	AACCATGAACTCTGGGGGCACAACCTGCCA	TATCAAAGTTATGCTTGTGGCCGGACACAGCAAGTATACCCCTACCAACTGGTCGGGGTTTGAAACAACCATGAACTCTGGGGGCACAACCTGCCA	GTGTAACCCGTAGGGCACCTCGTCTCCAAACTATCAAAGTTATGCTTGTGGCCGGACACAGCAAGTATACCCCTACCAACTGGTCGGGGTTTGAAACAACCATGAACTCTGGGGGCACAACCTGCCATTTTTGAGACGGTCGAAGGACTGCTCTCGAC	ALBAROSSA_library
human_lncrna_fused_11102	human_lncrna_fused_11102_1	lncRNA_gRNA	ACTTAAAAAGAGTTCAGGACCCATCAGATT	CCTAAAAAGTATTGAGGACTCCAAAAAGCT	ACTTAAAAAGAGTTCAGGACCCATCAGATTCAAGTATACCCCTACCAACTGGTCGGGGTTTGAAACCCTAAAAAGTATTGAGGACTCCAAAAAGCT	GTGTAACCCGTAGGGCACCTCGTCTCCAAACACTTAAAAAGAGTTCAGGACCCATCAGATTCAAGTATACCCCTACCAACTGGTCGGGGTTTGAAACCCTAAAAAGTATTGAGGACTCCAAAAAGCTTTTTTGAGACGGTCGAAGGACTGCTCTCGAC	ALBAROSSA_library
human_lncrna_fused_11102	human_lncrna_fused_11102_2	lncRNA_gRNA	GAATATGTTGATTACAGCTCCATTTGAGGA	CTATTTATTTATTTAGACACAGGATCTCTT	GAATATGTTGATTACAGCTCCATTTGAGGACAAGTATACCCCTACCAACTGGTCGGGGTTTGAAACCTATTTATTTATTTAGACACAGGATCTCTT	GTGTAACCCGTAGGGCACCTCGTCTCCAAACGAATATGTTGATTACAGCTCCATTTGAGGACAAGTATACCCCTACCAACTGGTCGGGGTTTGAAACCTATTTATTTATTTAGACACAGGATCTCTTTTTTTGAGACGGTCGAAGGACTGCTCTCGAC	ALBAROSSA_library
human_lncrna_fused_11102	human_lncrna_fused_11102_3	lncRNA_gRNA	AGCAGGAATCATATACCCAGCACTTACCAT	TAATTGGAATAATTTCCCACAGATTAGCTT	AGCAGGAATCATATACCCAGCACTTACCATCAAGTATACCCCTACCAACTGGTCGGGGTTTGAAACTAATTGGAATAATTTCCCACAGATTAGCTT	GTGTAACCCGTAGGGCACCTCGTCTCCAAACAGCAGGAATCATATACCCAGCACTTACCATCAAGTATACCCCTACCAACTGGTCGGGGTTTGAAACTAATTGGAATAATTTCCCACAGATTAGCTTTTTTTGAGACGGTCGAAGGACTGCTCTCGAC	ALBAROSSA_library
human_lncrna_fused_11103	human_lncrna_fused_11103_1	lncRNA_gRNA	AGTGAAAATAATAAGGAAACCAGGTGTGGC	CAAAACAAAGGTGCAGGGCCAGAACTCTTG	AGTGAAAATAATAAGGAAACCAGGTGTGGCCAAGTATACCCCTACCAACTGGTCGGGGTTTGAAACCAAAACAAAGGTGCAGGGCCAGAACTCTTG	GTGTAACCCGTAGGGCACCTCGTCTCCAAACAGTGAAAATAATAAGGAAACCAGGTGTGGCCAAGTATACCCCTACCAACTGGTCGGGGTTTGAAACCAAAACAAAGGTGCAGGGCCAGAACTCTTGTTTTTGAGACGGTCGAAGGACTGCTCTCGAC	ALBAROSSA_library
human_lncrna_fused_11103	human_lncrna_fused_11103_2	lncRNA_gRNA	TAATTATAAGACCAAAGAGGCAGGGCGTGC	TAAAAATGTATGTTTCAGCTGGGCATGGTG	TAATTATAAGACCAAAGAGGCAGGGCGTGCCAAGTATACCCCTACCAACTGGTCGGGGTTTGAAACTAAAAATGTATGTTTCAGCTGGGCATGGTG	GTGTAACCCGTAGGGCACCTCGTCTCCAAACTAATTATAAGACCAAAGAGGCAGGGCGTGCCAAGTATACCCCTACCAACTGGTCGGGGTTTGAAACTAAAAATGTATGTTTCAGCTGGGCATGGTGTTTTTGAGACGGTCGAAGGACTGCTCTCGAC	ALBAROSSA_library
human_lncrna_fused_11103	human_lncrna_fused_11103_3	lncRNA_gRNA	CAACATATTCACTAGCCCTACATAGAGCTG	TCAGGATATAGGATGCAGCAAGCTGTGGTC	CAACATATTCACTAGCCCTACATAGAGCTGCAAGTATACCCCTACCAACTGGTCGGGGTTTGAAACTCAGGATATAGGATGCAGCAAGCTGTGGTC	GTGTAACCCGTAGGGCACCTCGTCTCCAAACCAACATATTCACTAGCCCTACATAGAGCTGCAAGTATACCCCTACCAACTGGTCGGGGTTTGAAACTCAGGATATAGGATGCAGCAAGCTGTGGTCTTTTTGAGACGGTCGAAGGACTGCTCTCGAC	ALBAROSSA_library
human_lncrna_fused_11105	human_lncrna_fused_11105_1	lncRNA_gRNA	GAGAGATAACATGACCCAAGCCTCCGTCTT	TTAATATCTTTTAAACTTCCCAGAGTTGCC	GAGAGATAACATGACCCAAGCCTCCGTCTTCAAGTATACCCCTACCAACTGGTCGGGGTTTGAAACTTAATATCTTTTAAACTTCCCAGAGTTGCC	GTGTAACCCGTAGGGCACCTCGTCTCCAAACGAGAGATAACATGACCCAAGCCTCCGTCTTCAAGTATACCCCTACCAACTGGTCGGGGTTTGAAACTTAATATCTTTTAAACTTCCCAGAGTTGCCTTTTTGAGACGGTCGAAGGACTGCTCTCGAC	ALBAROSSA_library
human_lncrna_fused_11105	human_lncrna_fused_11105_2	lncRNA_gRNA	TACCTTATCAAATATCCCCTCACTGATGTA	CAAAATGAGGTGTGGCGAGTCAGGCGCGGG	TACCTTATCAAATATCCCCTCACTGATGTACAAGTATACCCCTACCAACTGGTCGGGGTTTGAAACCAAAATGAGGTGTGGCGAGTCAGGCGCGGG	GTGTAACCCGTAGGGCACCTCGTCTCCAAACTACCTTATCAAATATCCCCTCACTGATGTACAAGTATACCCCTACCAACTGGTCGGGGTTTGAAACCAAAATGAGGTGTGGCGAGTCAGGCGCGGGTTTTTGAGACGGTCGAAGGACTGCTCTCGAC	ALBAROSSA_library
human_lncrna_fused_11107	human_lncrna_fused_11107_1	lncRNA_gRNA	TTTTACACATAATGGCAGCACACTATGCAG	AAAAACGTTTAAAATCTGCCTCTTGAATAA	TTTTACACATAATGGCAGCACACTATGCAGCAAGTATACCCCTACCAACTGGTCGGGGTTTGAAACAAAAACGTTTAAAATCTGCCTCTTGAATAA	GTGTAACCCGTAGGGCACCTCGTCTCCAAACTTTTACACATAATGGCAGCACACTATGCAGCAAGTATACCCCTACCAACTGGTCGGGGTTTGAAACAAAAACGTTTAAAATCTGCCTCTTGAATAATTTTTGAGACGGTCGAAGGACTGCTCTCGAC	ALBAROSSA_library
human_lncrna_fused_11107	human_lncrna_fused_11107_2	lncRNA_gRNA	TACATTGAAAAGTAAGTCTCGGCCGGGCGC	AAGAAAGGTAAATAGTCTTCTCCATTGTGT	TACATTGAAAAGTAAGTCTCGGCCGGGCGCCAAGTATACCCCTACCAACTGGTCGGGGTTTGAAACAAGAAAGGTAAATAGTCTTCTCCATTGTGT	GTGTAACCCGTAGGGCACCTCGTCTCCAAACTACATTGAAAAGTAAGTCTCGGCCGGGCGCCAAGTATACCCCTACCAACTGGTCGGGGTTTGAAACAAGAAAGGTAAATAGTCTTCTCCATTGTGTTTTTTGAGACGGTCGAAGGACTGCTCTCGAC	ALBAROSSA_library
human_lncrna_fused_11107	human_lncrna_fused_11107_3	lncRNA_gRNA	GGTAAAAGAAAAAGCTGCCTCATTTTTAAT	CTCTTCATCCAGGAAGCAGTCACTGTTTTC	GGTAAAAGAAAAAGCTGCCTCATTTTTAATCAAGTATACCCCTACCAACTGGTCGGGGTTTGAAACCTCTTCATCCAGGAAGCAGTCACTGTTTTC	GTGTAACCCGTAGGGCACCTCGTCTCCAAACGGTAAAAGAAAAAGCTGCCTCATTTTTAATCAAGTATACCCCTACCAACTGGTCGGGGTTTGAAACCTCTTCATCCAGGAAGCAGTCACTGTTTTCTTTTTGAGACGGTCGAAGGACTGCTCTCGAC	ALBAROSSA_library
human_lncrna_fused_11108	human_lncrna_fused_11108_1	lncRNA_gRNA	AGAAAATTGTAACATACAGCCCTTGCTCTC	AAGAAGTTTAGGCTGAGTGCAGTGGCTCAC	AGAAAATTGTAACATACAGCCCTTGCTCTCCAAGTATACCCCTACCAACTGGTCGGGGTTTGAAACAAGAAGTTTAGGCTGAGTGCAGTGGCTCAC	GTGTAACCCGTAGGGCACCTCGTCTCCAAACAGAAAATTGTAACATACAGCCCTTGCTCTCCAAGTATACCCCTACCAACTGGTCGGGGTTTGAAACAAGAAGTTTAGGCTGAGTGCAGTGGCTCACTTTTTGAGACGGTCGAAGGACTGCTCTCGAC	ALBAROSSA_library
human_lncrna_fused_11108	human_lncrna_fused_11108_2	lncRNA_gRNA	ACAAGACAAGGATAGCCACTTTCACTACTT	TACTATTATATTTTCCATACCACTAAAGAG	ACAAGACAAGGATAGCCACTTTCACTACTTCAAGTATACCCCTACCAACTGGTCGGGGTTTGAAACTACTATTATATTTTCCATACCACTAAAGAG	GTGTAACCCGTAGGGCACCTCGTCTCCAAACACAAGACAAGGATAGCCACTTTCACTACTTCAAGTATACCCCTACCAACTGGTCGGGGTTTGAAACTACTATTATATTTTCCATACCACTAAAGAGTTTTTGAGACGGTCGAAGGACTGCTCTCGAC	ALBAROSSA_library
human_lncrna_fused_11108	human_lncrna_fused_11108_3	lncRNA_gRNA	AGAGCAACTTCTAGGCCAGCAAGTGCCATT	GAATGTATAGAAAAGTTGCCCAAATCGTGT	AGAGCAACTTCTAGGCCAGCAAGTGCCATTCAAGTATACCCCTACCAACTGGTCGGGGTTTGAAACGAATGTATAGAAAAGTTGCCCAAATCGTGT	GTGTAACCCGTAGGGCACCTCGTCTCCAAACAGAGCAACTTCTAGGCCAGCAAGTGCCATTCAAGTATACCCCTACCAACTGGTCGGGGTTTGAAACGAATGTATAGAAAAGTTGCCCAAATCGTGTTTTTTGAGACGGTCGAAGGACTGCTCTCGAC	ALBAROSSA_library
human_lncrna_fused_1110	human_lncrna_fused_1110_1	lncRNA_gRNA	TTCACATAACAAGAGATGCTGCTCTTCTGT	CATGAACTTCATGTACAGCAGGTTCTTGGA	TTCACATAACAAGAGATGCTGCTCTTCTGTCAAGTATACCCCTACCAACTGGTCGGGGTTTGAAACCATGAACTTCATGTACAGCAGGTTCTTGGA	GTGTAACCCGTAGGGCACCTCGTCTCCAAACTTCACATAACAAGAGATGCTGCTCTTCTGTCAAGTATACCCCTACCAACTGGTCGGGGTTTGAAACCATGAACTTCATGTACAGCAGGTTCTTGGATTTTTGAGACGGTCGAAGGACTGCTCTCGAC	ALBAROSSA_library
human_lncrna_fused_1110	human_lncrna_fused_1110_2	lncRNA_gRNA	TTTAATTAGTTGTAGGTCTCCATTTTCATT	CATTTCTTAGTTTCTGAGTCCAGTCTTCTT	TTTAATTAGTTGTAGGTCTCCATTTTCATTCAAGTATACCCCTACCAACTGGTCGGGGTTTGAAACCATTTCTTAGTTTCTGAGTCCAGTCTTCTT	GTGTAACCCGTAGGGCACCTCGTCTCCAAACTTTAATTAGTTGTAGGTCTCCATTTTCATTCAAGTATACCCCTACCAACTGGTCGGGGTTTGAAACCATTTCTTAGTTTCTGAGTCCAGTCTTCTTTTTTTGAGACGGTCGAAGGACTGCTCTCGAC	ALBAROSSA_library
human_lncrna_fused_11115	human_lncrna_fused_11115_1	lncRNA_gRNA	CAACAAAGAATTATCAGCCCAAGATACCAA	AGACTCTAAACACAAAGGCCAGAATTCTCT	CAACAAAGAATTATCAGCCCAAGATACCAACAAGTATACCCCTACCAACTGGTCGGGGTTTGAAACAGACTCTAAACACAAAGGCCAGAATTCTCT	GTGTAACCCGTAGGGCACCTCGTCTCCAAACCAACAAAGAATTATCAGCCCAAGATACCAACAAGTATACCCCTACCAACTGGTCGGGGTTTGAAACAGACTCTAAACACAAAGGCCAGAATTCTCTTTTTTGAGACGGTCGAAGGACTGCTCTCGAC	ALBAROSSA_library
human_lncrna_fused_11115	human_lncrna_fused_11115_2	lncRNA_gRNA	GAATAATATCAGCTTCAGCCAGATATATAT	AGCACATGTATTATTGAGCAGGAGGATGGG	GAATAATATCAGCTTCAGCCAGATATATATCAAGTATACCCCTACCAACTGGTCGGGGTTTGAAACAGCACATGTATTATTGAGCAGGAGGATGGG	GTGTAACCCGTAGGGCACCTCGTCTCCAAACGAATAATATCAGCTTCAGCCAGATATATATCAAGTATACCCCTACCAACTGGTCGGGGTTTGAAACAGCACATGTATTATTGAGCAGGAGGATGGGTTTTTGAGACGGTCGAAGGACTGCTCTCGAC	ALBAROSSA_library
human_lncrna_fused_11115	human_lncrna_fused_11115_3	lncRNA_gRNA	ACAAACATTCAGCTGGAGCCCAGAGGAATG	CTCAGAGTAAAAGAGGTCACCAGGTGAGAT	ACAAACATTCAGCTGGAGCCCAGAGGAATGCAAGTATACCCCTACCAACTGGTCGGGGTTTGAAACCTCAGAGTAAAAGAGGTCACCAGGTGAGAT	GTGTAACCCGTAGGGCACCTCGTCTCCAAACACAAACATTCAGCTGGAGCCCAGAGGAATGCAAGTATACCCCTACCAACTGGTCGGGGTTTGAAACCTCAGAGTAAAAGAGGTCACCAGGTGAGATTTTTTGAGACGGTCGAAGGACTGCTCTCGAC	ALBAROSSA_library
human_lncrna_fused_11115	human_lncrna_fused_11115_4	lncRNA_gRNA	CAAAAATGAAAATTCCCAGGCACCAACCAC	TATTAAATGAAACAACAGCTCCTGAGTTTG	CAAAAATGAAAATTCCCAGGCACCAACCACCAAGTATACCCCTACCAACTGGTCGGGGTTTGAAACTATTAAATGAAACAACAGCTCCTGAGTTTG	GTGTAACCCGTAGGGCACCTCGTCTCCAAACCAAAAATGAAAATTCCCAGGCACCAACCACCAAGTATACCCCTACCAACTGGTCGGGGTTTGAAACTATTAAATGAAACAACAGCTCCTGAGTTTGTTTTTGAGACGGTCGAAGGACTGCTCTCGAC	ALBAROSSA_library
human_lncrna_fused_11119	human_lncrna_fused_11119_1	lncRNA_gRNA	ACAAAGCCATAGTAGCAGCAGCAGCAGCTG	TGTTGAGTAATATCGTGTGGCAGGAGCTAG	ACAAAGCCATAGTAGCAGCAGCAGCAGCTGCAAGTATACCCCTACCAACTGGTCGGGGTTTGAAACTGTTGAGTAATATCGTGTGGCAGGAGCTAG	GTGTAACCCGTAGGGCACCTCGTCTCCAAACACAAAGCCATAGTAGCAGCAGCAGCAGCTGCAAGTATACCCCTACCAACTGGTCGGGGTTTGAAACTGTTGAGTAATATCGTGTGGCAGGAGCTAGTTTTTGAGACGGTCGAAGGACTGCTCTCGAC	ALBAROSSA_library
human_lncrna_fused_11119	human_lncrna_fused_11119_2	lncRNA_gRNA	TGCAAATAGGAAATCTAGCCCTATTATTGT	ACATACAAAGATCTGCTTGCTGGAGGAGGG	TGCAAATAGGAAATCTAGCCCTATTATTGTCAAGTATACCCCTACCAACTGGTCGGGGTTTGAAACACATACAAAGATCTGCTTGCTGGAGGAGGG	GTGTAACCCGTAGGGCACCTCGTCTCCAAACTGCAAATAGGAAATCTAGCCCTATTATTGTCAAGTATACCCCTACCAACTGGTCGGGGTTTGAAACACATACAAAGATCTGCTTGCTGGAGGAGGGTTTTTGAGACGGTCGAAGGACTGCTCTCGAC	ALBAROSSA_library
human_lncrna_fused_11119	human_lncrna_fused_11119_3	lncRNA_gRNA	AAATGATTGACACTTCAGGCACTTGGTGAG	AGGGCAAATGGAATAAGGCAGATGTTGAGG	AAATGATTGACACTTCAGGCACTTGGTGAGCAAGTATACCCCTACCAACTGGTCGGGGTTTGAAACAGGGCAAATGGAATAAGGCAGATGTTGAGG	GTGTAACCCGTAGGGCACCTCGTCTCCAAACAAATGATTGACACTTCAGGCACTTGGTGAGCAAGTATACCCCTACCAACTGGTCGGGGTTTGAAACAGGGCAAATGGAATAAGGCAGATGTTGAGGTTTTTGAGACGGTCGAAGGACTGCTCTCGAC	ALBAROSSA_library
human_lncrna_fused_11119	human_lncrna_fused_11119_4	lncRNA_gRNA	TTTAAATGAAAACAGAAGCTGAGGTAAGGC	CTGTTGAAACAAACAGTGCAGTGTTTCCAG	TTTAAATGAAAACAGAAGCTGAGGTAAGGCCAAGTATACCCCTACCAACTGGTCGGGGTTTGAAACCTGTTGAAACAAACAGTGCAGTGTTTCCAG	GTGTAACCCGTAGGGCACCTCGTCTCCAAACTTTAAATGAAAACAGAAGCTGAGGTAAGGCCAAGTATACCCCTACCAACTGGTCGGGGTTTGAAACCTGTTGAAACAAACAGTGCAGTGTTTCCAGTTTTTGAGACGGTCGAAGGACTGCTCTCGAC	ALBAROSSA_library
human_lncrna_fused_11120	human_lncrna_fused_11120_1	lncRNA_gRNA	AAAGTAAGACTAATGCAGATCAGAAAGAAT	ACCATGCTCACAAAGTCTCACCATATTGCC	AAAGTAAGACTAATGCAGATCAGAAAGAATCAAGTATACCCCTACCAACTGGTCGGGGTTTGAAACACCATGCTCACAAAGTCTCACCATATTGCC	GTGTAACCCGTAGGGCACCTCGTCTCCAAACAAAGTAAGACTAATGCAGATCAGAAAGAATCAAGTATACCCCTACCAACTGGTCGGGGTTTGAAACACCATGCTCACAAAGTCTCACCATATTGCCTTTTTGAGACGGTCGAAGGACTGCTCTCGAC	ALBAROSSA_library
human_lncrna_fused_11120	human_lncrna_fused_11120_2	lncRNA_gRNA	TTTCTTTTACATACACCACACACCCATGAT	CATAGTTTGTATTCTCCCACCCACCCTAAA	TTTCTTTTACATACACCACACACCCATGATCAAGTATACCCCTACCAACTGGTCGGGGTTTGAAACCATAGTTTGTATTCTCCCACCCACCCTAAA	GTGTAACCCGTAGGGCACCTCGTCTCCAAACTTTCTTTTACATACACCACACACCCATGATCAAGTATACCCCTACCAACTGGTCGGGGTTTGAAACCATAGTTTGTATTCTCCCACCCACCCTAAATTTTTGAGACGGTCGAAGGACTGCTCTCGAC	ALBAROSSA_library
human_lncrna_fused_11120	human_lncrna_fused_11120_3	lncRNA_gRNA	CCTTTCTACAAGAATTAGCCAGGTGTAGTG	ATGAGACAAATAATCACGCACAAACACATG	CCTTTCTACAAGAATTAGCCAGGTGTAGTGCAAGTATACCCCTACCAACTGGTCGGGGTTTGAAACATGAGACAAATAATCACGCACAAACACATG	GTGTAACCCGTAGGGCACCTCGTCTCCAAACCCTTTCTACAAGAATTAGCCAGGTGTAGTGCAAGTATACCCCTACCAACTGGTCGGGGTTTGAAACATGAGACAAATAATCACGCACAAACACATGTTTTTGAGACGGTCGAAGGACTGCTCTCGAC	ALBAROSSA_library
human_lncrna_fused_11122	human_lncrna_fused_11122_1	lncRNA_gRNA	ATAGCAATCCTATGAGGTAGCCATTGTCTA	CCATGTTTCTATCAGACCCAGAAATCCCAC	ATAGCAATCCTATGAGGTAGCCATTGTCTACAAGTATACCCCTACCAACTGGTCGGGGTTTGAAACCCATGTTTCTATCAGACCCAGAAATCCCAC	GTGTAACCCGTAGGGCACCTCGTCTCCAAACATAGCAATCCTATGAGGTAGCCATTGTCTACAAGTATACCCCTACCAACTGGTCGGGGTTTGAAACCCATGTTTCTATCAGACCCAGAAATCCCACTTTTTGAGACGGTCGAAGGACTGCTCTCGAC	ALBAROSSA_library
human_lncrna_fused_11122	human_lncrna_fused_11122_2	lncRNA_gRNA	ATAATATATTTAGCTGGCGACCTTGAGGTA	GTCCTTTAAAGCATGCAAGGCATCATCTCT	ATAATATATTTAGCTGGCGACCTTGAGGTACAAGTATACCCCTACCAACTGGTCGGGGTTTGAAACGTCCTTTAAAGCATGCAAGGCATCATCTCT	GTGTAACCCGTAGGGCACCTCGTCTCCAAACATAATATATTTAGCTGGCGACCTTGAGGTACAAGTATACCCCTACCAACTGGTCGGGGTTTGAAACGTCCTTTAAAGCATGCAAGGCATCATCTCTTTTTTGAGACGGTCGAAGGACTGCTCTCGAC	ALBAROSSA_library
human_lncrna_fused_11122	human_lncrna_fused_11122_3	lncRNA_gRNA	AGTAAATAGGAGAAAGTACGCCTACAGTTG	TCCACACTTCTGTGAACAGCCCCTTTCCTC	AGTAAATAGGAGAAAGTACGCCTACAGTTGCAAGTATACCCCTACCAACTGGTCGGGGTTTGAAACTCCACACTTCTGTGAACAGCCCCTTTCCTC	GTGTAACCCGTAGGGCACCTCGTCTCCAAACAGTAAATAGGAGAAAGTACGCCTACAGTTGCAAGTATACCCCTACCAACTGGTCGGGGTTTGAAACTCCACACTTCTGTGAACAGCCCCTTTCCTCTTTTTGAGACGGTCGAAGGACTGCTCTCGAC	ALBAROSSA_library
human_lncrna_fused_11124	human_lncrna_fused_11124_1	lncRNA_gRNA	GAATACAGCAATAATAGGCCAGCCGTAGTG	AACCAGTAAATTTTGAGTAGCCCTTTACTA	GAATACAGCAATAATAGGCCAGCCGTAGTGCAAGTATACCCCTACCAACTGGTCGGGGTTTGAAACAACCAGTAAATTTTGAGTAGCCCTTTACTA	GTGTAACCCGTAGGGCACCTCGTCTCCAAACGAATACAGCAATAATAGGCCAGCCGTAGTGCAAGTATACCCCTACCAACTGGTCGGGGTTTGAAACAACCAGTAAATTTTGAGTAGCCCTTTACTATTTTTGAGACGGTCGAAGGACTGCTCTCGAC	ALBAROSSA_library
human_lncrna_fused_11124	human_lncrna_fused_11124_2	lncRNA_gRNA	CAACCATAAGACAAGGCCACTAGGATATAA	TGCAGAAATATGCATGTCCTCAGTGTTTGG	CAACCATAAGACAAGGCCACTAGGATATAACAAGTATACCCCTACCAACTGGTCGGGGTTTGAAACTGCAGAAATATGCATGTCCTCAGTGTTTGG	GTGTAACCCGTAGGGCACCTCGTCTCCAAACCAACCATAAGACAAGGCCACTAGGATATAACAAGTATACCCCTACCAACTGGTCGGGGTTTGAAACTGCAGAAATATGCATGTCCTCAGTGTTTGGTTTTTGAGACGGTCGAAGGACTGCTCTCGAC	ALBAROSSA_library
human_lncrna_fused_11124	human_lncrna_fused_11124_3	lncRNA_gRNA	AGTTAAAAGAAATAACAGCAGCTTTAGAGG	AGTTTAAAGAGTTTTAGACCAGGATCAGCT	AGTTAAAAGAAATAACAGCAGCTTTAGAGGCAAGTATACCCCTACCAACTGGTCGGGGTTTGAAACAGTTTAAAGAGTTTTAGACCAGGATCAGCT	GTGTAACCCGTAGGGCACCTCGTCTCCAAACAGTTAAAAGAAATAACAGCAGCTTTAGAGGCAAGTATACCCCTACCAACTGGTCGGGGTTTGAAACAGTTTAAAGAGTTTTAGACCAGGATCAGCTTTTTTGAGACGGTCGAAGGACTGCTCTCGAC	ALBAROSSA_library
human_lncrna_fused_11124	human_lncrna_fused_11124_4	lncRNA_gRNA	CAAAGTGATATTTGTGCACACAGTGCATTT	TTTCCAGATAAATACCAGGTCAGTGTCTAC	CAAAGTGATATTTGTGCACACAGTGCATTTCAAGTATACCCCTACCAACTGGTCGGGGTTTGAAACTTTCCAGATAAATACCAGGTCAGTGTCTAC	GTGTAACCCGTAGGGCACCTCGTCTCCAAACCAAAGTGATATTTGTGCACACAGTGCATTTCAAGTATACCCCTACCAACTGGTCGGGGTTTGAAACTTTCCAGATAAATACCAGGTCAGTGTCTACTTTTTGAGACGGTCGAAGGACTGCTCTCGAC	ALBAROSSA_library
human_lncrna_fused_11124	human_lncrna_fused_11124_5	lncRNA_gRNA	TACATCAAATCAGCGAACACCCCCGGCCGG	GCAAATAATACATATCAGTCTGCTTTTGTC	TACATCAAATCAGCGAACACCCCCGGCCGGCAAGTATACCCCTACCAACTGGTCGGGGTTTGAAACGCAAATAATACATATCAGTCTGCTTTTGTC	GTGTAACCCGTAGGGCACCTCGTCTCCAAACTACATCAAATCAGCGAACACCCCCGGCCGGCAAGTATACCCCTACCAACTGGTCGGGGTTTGAAACGCAAATAATACATATCAGTCTGCTTTTGTCTTTTTGAGACGGTCGAAGGACTGCTCTCGAC	ALBAROSSA_library
human_lncrna_fused_11124	human_lncrna_fused_11124_6	lncRNA_gRNA	CAAAACACCTATTTGACAGCCGGGCATGGT	CATTTCCATAAATGCAAGAGCGTGTACATT	CAAAACACCTATTTGACAGCCGGGCATGGTCAAGTATACCCCTACCAACTGGTCGGGGTTTGAAACCATTTCCATAAATGCAAGAGCGTGTACATT	GTGTAACCCGTAGGGCACCTCGTCTCCAAACCAAAACACCTATTTGACAGCCGGGCATGGTCAAGTATACCCCTACCAACTGGTCGGGGTTTGAAACCATTTCCATAAATGCAAGAGCGTGTACATTTTTTTGAGACGGTCGAAGGACTGCTCTCGAC	ALBAROSSA_library
human_lncrna_fused_11125	human_lncrna_fused_11125_1	lncRNA_gRNA	TAACAACTCATAGGAGCAGCCATTCCTGAT	CCAGAGAAAGGACGAGCAGCAAGTCAGGGA	TAACAACTCATAGGAGCAGCCATTCCTGATCAAGTATACCCCTACCAACTGGTCGGGGTTTGAAACCCAGAGAAAGGACGAGCAGCAAGTCAGGGA	GTGTAACCCGTAGGGCACCTCGTCTCCAAACTAACAACTCATAGGAGCAGCCATTCCTGATCAAGTATACCCCTACCAACTGGTCGGGGTTTGAAACCCAGAGAAAGGACGAGCAGCAAGTCAGGGATTTTTGAGACGGTCGAAGGACTGCTCTCGAC	ALBAROSSA_library
human_lncrna_fused_11125	human_lncrna_fused_11125_2	lncRNA_gRNA	CAGTCCTTATTATACAGACCACTACACACA	ATGGACTGTAGTTCTGGACAAGGTGGAAAA	CAGTCCTTATTATACAGACCACTACACACACAAGTATACCCCTACCAACTGGTCGGGGTTTGAAACATGGACTGTAGTTCTGGACAAGGTGGAAAA	GTGTAACCCGTAGGGCACCTCGTCTCCAAACCAGTCCTTATTATACAGACCACTACACACACAAGTATACCCCTACCAACTGGTCGGGGTTTGAAACATGGACTGTAGTTCTGGACAAGGTGGAAAATTTTTGAGACGGTCGAAGGACTGCTCTCGAC	ALBAROSSA_library
human_lncrna_fused_11125	human_lncrna_fused_11125_3	lncRNA_gRNA	TCCAGTAGAATTAAGTCCACAGTGAAGTTG	TCACAAATGGACTTAGCCTACAGAGATTTA	TCCAGTAGAATTAAGTCCACAGTGAAGTTGCAAGTATACCCCTACCAACTGGTCGGGGTTTGAAACTCACAAATGGACTTAGCCTACAGAGATTTA	GTGTAACCCGTAGGGCACCTCGTCTCCAAACTCCAGTAGAATTAAGTCCACAGTGAAGTTGCAAGTATACCCCTACCAACTGGTCGGGGTTTGAAACTCACAAATGGACTTAGCCTACAGAGATTTATTTTTGAGACGGTCGAAGGACTGCTCTCGAC	ALBAROSSA_library
human_lncrna_fused_11126	human_lncrna_fused_11126_1	lncRNA_gRNA	TACCAAAATCTATGTGGCCACACAATAAAG	TATTACAAATAGTAGGAGGCCGGGCATAGT	TACCAAAATCTATGTGGCCACACAATAAAGCAAGTATACCCCTACCAACTGGTCGGGGTTTGAAACTATTACAAATAGTAGGAGGCCGGGCATAGT	GTGTAACCCGTAGGGCACCTCGTCTCCAAACTACCAAAATCTATGTGGCCACACAATAAAGCAAGTATACCCCTACCAACTGGTCGGGGTTTGAAACTATTACAAATAGTAGGAGGCCGGGCATAGTTTTTTGAGACGGTCGAAGGACTGCTCTCGAC	ALBAROSSA_library
human_lncrna_fused_11126	human_lncrna_fused_11126_2	lncRNA_gRNA	TGAGTAAACATATTTCCCCAGAGTTCTCAT	ACCACACCAAGTAACCCGCGCCAGGCCGCA	TGAGTAAACATATTTCCCCAGAGTTCTCATCAAGTATACCCCTACCAACTGGTCGGGGTTTGAAACACCACACCAAGTAACCCGCGCCAGGCCGCA	GTGTAACCCGTAGGGCACCTCGTCTCCAAACTGAGTAAACATATTTCCCCAGAGTTCTCATCAAGTATACCCCTACCAACTGGTCGGGGTTTGAAACACCACACCAAGTAACCCGCGCCAGGCCGCATTTTTGAGACGGTCGAAGGACTGCTCTCGAC	ALBAROSSA_library
human_lncrna_fused_11126	human_lncrna_fused_11126_3	lncRNA_gRNA	AAAATGACAGAAAATGCCACACAATATTAG	AGGTAGCAAGAAAGGCGATCACTTACCAAC	AAAATGACAGAAAATGCCACACAATATTAGCAAGTATACCCCTACCAACTGGTCGGGGTTTGAAACAGGTAGCAAGAAAGGCGATCACTTACCAAC	GTGTAACCCGTAGGGCACCTCGTCTCCAAACAAAATGACAGAAAATGCCACACAATATTAGCAAGTATACCCCTACCAACTGGTCGGGGTTTGAAACAGGTAGCAAGAAAGGCGATCACTTACCAACTTTTTGAGACGGTCGAAGGACTGCTCTCGAC	ALBAROSSA_library
human_lncrna_fused_11126	human_lncrna_fused_11126_4	lncRNA_gRNA	TAATATAGAGTTAATCAGTGCTCTTTACAA	GGGAGCATTATTACGAGGCTAGAATATGTG	TAATATAGAGTTAATCAGTGCTCTTTACAACAAGTATACCCCTACCAACTGGTCGGGGTTTGAAACGGGAGCATTATTACGAGGCTAGAATATGTG	GTGTAACCCGTAGGGCACCTCGTCTCCAAACTAATATAGAGTTAATCAGTGCTCTTTACAACAAGTATACCCCTACCAACTGGTCGGGGTTTGAAACGGGAGCATTATTACGAGGCTAGAATATGTGTTTTTGAGACGGTCGAAGGACTGCTCTCGAC	ALBAROSSA_library
human_lncrna_fused_11127	human_lncrna_fused_11127_1	lncRNA_gRNA	CCCCAAAGTTAGTTCCACCTACACCCAGGA	CTTAGCCATTAAATGGGGTACTAATAATTA	CCCCAAAGTTAGTTCCACCTACACCCAGGACAAGTATACCCCTACCAACTGGTCGGGGTTTGAAACCTTAGCCATTAAATGGGGTACTAATAATTA	GTGTAACCCGTAGGGCACCTCGTCTCCAAACCCCCAAAGTTAGTTCCACCTACACCCAGGACAAGTATACCCCTACCAACTGGTCGGGGTTTGAAACCTTAGCCATTAAATGGGGTACTAATAATTATTTTTGAGACGGTCGAAGGACTGCTCTCGAC	ALBAROSSA_library
human_lncrna_fused_11127	human_lncrna_fused_11127_2	lncRNA_gRNA	GAAATACATACGACTCAGCAGAGGCGCACA	ATATGAAAAAGAAATCCTAGCACTGTTAGC	GAAATACATACGACTCAGCAGAGGCGCACACAAGTATACCCCTACCAACTGGTCGGGGTTTGAAACATATGAAAAAGAAATCCTAGCACTGTTAGC	GTGTAACCCGTAGGGCACCTCGTCTCCAAACGAAATACATACGACTCAGCAGAGGCGCACACAAGTATACCCCTACCAACTGGTCGGGGTTTGAAACATATGAAAAAGAAATCCTAGCACTGTTAGCTTTTTGAGACGGTCGAAGGACTGCTCTCGAC	ALBAROSSA_library
human_lncrna_fused_11127	human_lncrna_fused_11127_3	lncRNA_gRNA	ATCTTTTCCAACAGAGCGCAGAGATCTTTT	CTGTAAAGACAGACTGGTCCCCAGGCAAGA	ATCTTTTCCAACAGAGCGCAGAGATCTTTTCAAGTATACCCCTACCAACTGGTCGGGGTTTGAAACCTGTAAAGACAGACTGGTCCCCAGGCAAGA	GTGTAACCCGTAGGGCACCTCGTCTCCAAACATCTTTTCCAACAGAGCGCAGAGATCTTTTCAAGTATACCCCTACCAACTGGTCGGGGTTTGAAACCTGTAAAGACAGACTGGTCCCCAGGCAAGATTTTTGAGACGGTCGAAGGACTGCTCTCGAC	ALBAROSSA_library
human_lncrna_fused_11130	human_lncrna_fused_11130_1	lncRNA_gRNA	AGTCAAATTTTATTAGAGCTGAGGAGAGCC	TCCAGGCAAGAAGTAGGACAGTCAGGATGC	AGTCAAATTTTATTAGAGCTGAGGAGAGCCCAAGTATACCCCTACCAACTGGTCGGGGTTTGAAACTCCAGGCAAGAAGTAGGACAGTCAGGATGC	GTGTAACCCGTAGGGCACCTCGTCTCCAAACAGTCAAATTTTATTAGAGCTGAGGAGAGCCCAAGTATACCCCTACCAACTGGTCGGGGTTTGAAACTCCAGGCAAGAAGTAGGACAGTCAGGATGCTTTTTGAGACGGTCGAAGGACTGCTCTCGAC	ALBAROSSA_library
human_lncrna_fused_11130	human_lncrna_fused_11130_2	lncRNA_gRNA	AGGTGATTTTCAAAAGCTCAGCATCTTTAT	TGCTCACTTGAATTTCAGACAGTTCCGTCT	AGGTGATTTTCAAAAGCTCAGCATCTTTATCAAGTATACCCCTACCAACTGGTCGGGGTTTGAAACTGCTCACTTGAATTTCAGACAGTTCCGTCT	GTGTAACCCGTAGGGCACCTCGTCTCCAAACAGGTGATTTTCAAAAGCTCAGCATCTTTATCAAGTATACCCCTACCAACTGGTCGGGGTTTGAAACTGCTCACTTGAATTTCAGACAGTTCCGTCTTTTTTGAGACGGTCGAAGGACTGCTCTCGAC	ALBAROSSA_library
human_lncrna_fused_11132	human_lncrna_fused_11132_1	lncRNA_gRNA	TTCAAATGAGGAAGCTTGCAGCAGGGAGCC	TAAACCAGTCTTGAGCCTCGGAAGCATTGA	TTCAAATGAGGAAGCTTGCAGCAGGGAGCCCAAGTATACCCCTACCAACTGGTCGGGGTTTGAAACTAAACCAGTCTTGAGCCTCGGAAGCATTGA	GTGTAACCCGTAGGGCACCTCGTCTCCAAACTTCAAATGAGGAAGCTTGCAGCAGGGAGCCCAAGTATACCCCTACCAACTGGTCGGGGTTTGAAACTAAACCAGTCTTGAGCCTCGGAAGCATTGATTTTTGAGACGGTCGAAGGACTGCTCTCGAC	ALBAROSSA_library
human_lncrna_fused_11132	human_lncrna_fused_11132_2	lncRNA_gRNA	CTCTTCTAATCAGACTCCTCCAGTCCAGTT	GTCATCATTATTCCTGAGACAGAAATTATA	CTCTTCTAATCAGACTCCTCCAGTCCAGTTCAAGTATACCCCTACCAACTGGTCGGGGTTTGAAACGTCATCATTATTCCTGAGACAGAAATTATA	GTGTAACCCGTAGGGCACCTCGTCTCCAAACCTCTTCTAATCAGACTCCTCCAGTCCAGTTCAAGTATACCCCTACCAACTGGTCGGGGTTTGAAACGTCATCATTATTCCTGAGACAGAAATTATATTTTTGAGACGGTCGAAGGACTGCTCTCGAC	ALBAROSSA_library
human_lncrna_fused_11132	human_lncrna_fused_11132_3	lncRNA_gRNA	TTCCTTATATTTAAGATGCGATGAAGAATA	CCTTTAGAACTTTCTCATCCAGCTCTTTTG	TTCCTTATATTTAAGATGCGATGAAGAATACAAGTATACCCCTACCAACTGGTCGGGGTTTGAAACCCTTTAGAACTTTCTCATCCAGCTCTTTTG	GTGTAACCCGTAGGGCACCTCGTCTCCAAACTTCCTTATATTTAAGATGCGATGAAGAATACAAGTATACCCCTACCAACTGGTCGGGGTTTGAAACCCTTTAGAACTTTCTCATCCAGCTCTTTTGTTTTTGAGACGGTCGAAGGACTGCTCTCGAC	ALBAROSSA_library
human_lncrna_fused_11136	human_lncrna_fused_11136_1	lncRNA_gRNA	ATGGCTAGTAAGTTTGGGAGCAAAGGAAGA	CTTGGATAATCTTAAGAGGCTACTTTGTTT	ATGGCTAGTAAGTTTGGGAGCAAAGGAAGACAAGTATACCCCTACCAACTGGTCGGGGTTTGAAACCTTGGATAATCTTAAGAGGCTACTTTGTTT	GTGTAACCCGTAGGGCACCTCGTCTCCAAACATGGCTAGTAAGTTTGGGAGCAAAGGAAGACAAGTATACCCCTACCAACTGGTCGGGGTTTGAAACCTTGGATAATCTTAAGAGGCTACTTTGTTTTTTTTGAGACGGTCGAAGGACTGCTCTCGAC	ALBAROSSA_library
human_lncrna_fused_11136	human_lncrna_fused_11136_2	lncRNA_gRNA	ACATTCGAAACTATGCTAGGCTTTATAAAT	GAGTTTATATCTTTTCTCCACATCTTTGTG	ACATTCGAAACTATGCTAGGCTTTATAAATCAAGTATACCCCTACCAACTGGTCGGGGTTTGAAACGAGTTTATATCTTTTCTCCACATCTTTGTG	GTGTAACCCGTAGGGCACCTCGTCTCCAAACACATTCGAAACTATGCTAGGCTTTATAAATCAAGTATACCCCTACCAACTGGTCGGGGTTTGAAACGAGTTTATATCTTTTCTCCACATCTTTGTGTTTTTGAGACGGTCGAAGGACTGCTCTCGAC	ALBAROSSA_library
human_lncrna_fused_11137	human_lncrna_fused_11137_1	lncRNA_gRNA	AAACAAACTTAAAAGCAGACAGCATTGGCC	AACGCCAGATTAATTGGACTGCATTTATGT	AAACAAACTTAAAAGCAGACAGCATTGGCCCAAGTATACCCCTACCAACTGGTCGGGGTTTGAAACAACGCCAGATTAATTGGACTGCATTTATGT	GTGTAACCCGTAGGGCACCTCGTCTCCAAACAAACAAACTTAAAAGCAGACAGCATTGGCCCAAGTATACCCCTACCAACTGGTCGGGGTTTGAAACAACGCCAGATTAATTGGACTGCATTTATGTTTTTTGAGACGGTCGAAGGACTGCTCTCGAC	ALBAROSSA_library
human_lncrna_fused_11137	human_lncrna_fused_11137_2	lncRNA_gRNA	ACAGTGACCATATGATCCAGCAGTGTTCAC	TGAATCCTCCAACATCGTCACCCTTTGGAG	ACAGTGACCATATGATCCAGCAGTGTTCACCAAGTATACCCCTACCAACTGGTCGGGGTTTGAAACTGAATCCTCCAACATCGTCACCCTTTGGAG	GTGTAACCCGTAGGGCACCTCGTCTCCAAACACAGTGACCATATGATCCAGCAGTGTTCACCAAGTATACCCCTACCAACTGGTCGGGGTTTGAAACTGAATCCTCCAACATCGTCACCCTTTGGAGTTTTTGAGACGGTCGAAGGACTGCTCTCGAC	ALBAROSSA_library
human_lncrna_fused_11137	human_lncrna_fused_11137_3	lncRNA_gRNA	TCTCATTCTTAAATGAGCACCATTCTTCTG	TTACTAAACCAGCTGAAGCCCAGTTTCCCA	TCTCATTCTTAAATGAGCACCATTCTTCTGCAAGTATACCCCTACCAACTGGTCGGGGTTTGAAACTTACTAAACCAGCTGAAGCCCAGTTTCCCA	GTGTAACCCGTAGGGCACCTCGTCTCCAAACTCTCATTCTTAAATGAGCACCATTCTTCTGCAAGTATACCCCTACCAACTGGTCGGGGTTTGAAACTTACTAAACCAGCTGAAGCCCAGTTTCCCATTTTTGAGACGGTCGAAGGACTGCTCTCGAC	ALBAROSSA_library
human_lncrna_fused_11143	human_lncrna_fused_11143_1	lncRNA_gRNA	TACTTAGCAAAAGATGACCGAGTGTGATGG	ACAAATATTTTCTTCCAATCCGAGGGGTGT	TACTTAGCAAAAGATGACCGAGTGTGATGGCAAGTATACCCCTACCAACTGGTCGGGGTTTGAAACACAAATATTTTCTTCCAATCCGAGGGGTGT	GTGTAACCCGTAGGGCACCTCGTCTCCAAACTACTTAGCAAAAGATGACCGAGTGTGATGGCAAGTATACCCCTACCAACTGGTCGGGGTTTGAAACACAAATATTTTCTTCCAATCCGAGGGGTGTTTTTTGAGACGGTCGAAGGACTGCTCTCGAC	ALBAROSSA_library
human_lncrna_fused_11143	human_lncrna_fused_11143_2	lncRNA_gRNA	AATGCTCAGGAAATAGCCCACTTAAGTTGT	GAGACCACAAGCATGCACTGCCACACCCAG	AATGCTCAGGAAATAGCCCACTTAAGTTGTCAAGTATACCCCTACCAACTGGTCGGGGTTTGAAACGAGACCACAAGCATGCACTGCCACACCCAG	GTGTAACCCGTAGGGCACCTCGTCTCCAAACAATGCTCAGGAAATAGCCCACTTAAGTTGTCAAGTATACCCCTACCAACTGGTCGGGGTTTGAAACGAGACCACAAGCATGCACTGCCACACCCAGTTTTTGAGACGGTCGAAGGACTGCTCTCGAC	ALBAROSSA_library
human_lncrna_fused_11143	human_lncrna_fused_11143_3	lncRNA_gRNA	AAGAATAGTATTGGAGGCCAGGTGTAGTGA	ATAAACACAAAGAGGGAGATGAGTAGATGA	AAGAATAGTATTGGAGGCCAGGTGTAGTGACAAGTATACCCCTACCAACTGGTCGGGGTTTGAAACATAAACACAAAGAGGGAGATGAGTAGATGA	GTGTAACCCGTAGGGCACCTCGTCTCCAAACAAGAATAGTATTGGAGGCCAGGTGTAGTGACAAGTATACCCCTACCAACTGGTCGGGGTTTGAAACATAAACACAAAGAGGGAGATGAGTAGATGATTTTTGAGACGGTCGAAGGACTGCTCTCGAC	ALBAROSSA_library
human_lncrna_fused_11146	human_lncrna_fused_11146_1	lncRNA_gRNA	AACAATAACAGCAAGAGACCGAGAGCAGGA	TGCCTCAGACATTTGCGTGACTCAATCTCT	AACAATAACAGCAAGAGACCGAGAGCAGGACAAGTATACCCCTACCAACTGGTCGGGGTTTGAAACTGCCTCAGACATTTGCGTGACTCAATCTCT	GTGTAACCCGTAGGGCACCTCGTCTCCAAACAACAATAACAGCAAGAGACCGAGAGCAGGACAAGTATACCCCTACCAACTGGTCGGGGTTTGAAACTGCCTCAGACATTTGCGTGACTCAATCTCTTTTTTGAGACGGTCGAAGGACTGCTCTCGAC	ALBAROSSA_library
human_lncrna_fused_11146	human_lncrna_fused_11146_2	lncRNA_gRNA	TTCATGTCCATTTTGACCCTCACTTTCCAT	CTGGTGTTTCCACTCTCAACGCGAGAGGAG	TTCATGTCCATTTTGACCCTCACTTTCCATCAAGTATACCCCTACCAACTGGTCGGGGTTTGAAACCTGGTGTTTCCACTCTCAACGCGAGAGGAG	GTGTAACCCGTAGGGCACCTCGTCTCCAAACTTCATGTCCATTTTGACCCTCACTTTCCATCAAGTATACCCCTACCAACTGGTCGGGGTTTGAAACCTGGTGTTTCCACTCTCAACGCGAGAGGAGTTTTTGAGACGGTCGAAGGACTGCTCTCGAC	ALBAROSSA_library
human_lncrna_fused_11146	human_lncrna_fused_11146_3	lncRNA_gRNA	TCTTCATTCAAATATGGCCTCATCGGAAAC	AGCATCTCTTTTGTACTCACCGGGTCTGGA	TCTTCATTCAAATATGGCCTCATCGGAAACCAAGTATACCCCTACCAACTGGTCGGGGTTTGAAACAGCATCTCTTTTGTACTCACCGGGTCTGGA	GTGTAACCCGTAGGGCACCTCGTCTCCAAACTCTTCATTCAAATATGGCCTCATCGGAAACCAAGTATACCCCTACCAACTGGTCGGGGTTTGAAACAGCATCTCTTTTGTACTCACCGGGTCTGGATTTTTGAGACGGTCGAAGGACTGCTCTCGAC	ALBAROSSA_library
human_lncrna_fused_1114	human_lncrna_fused_1114_1	lncRNA_gRNA	TTAATATAGATACAGGAGTCTTGGTGACGG	CATCTCATCAGGTAGCAGCCAACTTCAAGG	TTAATATAGATACAGGAGTCTTGGTGACGGCAAGTATACCCCTACCAACTGGTCGGGGTTTGAAACCATCTCATCAGGTAGCAGCCAACTTCAAGG	GTGTAACCCGTAGGGCACCTCGTCTCCAAACTTAATATAGATACAGGAGTCTTGGTGACGGCAAGTATACCCCTACCAACTGGTCGGGGTTTGAAACCATCTCATCAGGTAGCAGCCAACTTCAAGGTTTTTGAGACGGTCGAAGGACTGCTCTCGAC	ALBAROSSA_library
human_lncrna_fused_1114	human_lncrna_fused_1114_2	lncRNA_gRNA	CAAAGAGTTGTCCTGGCACCATGGAGAGGG	TGTCACAGATACAGGAGCCCGAGCGGTCGC	CAAAGAGTTGTCCTGGCACCATGGAGAGGGCAAGTATACCCCTACCAACTGGTCGGGGTTTGAAACTGTCACAGATACAGGAGCCCGAGCGGTCGC	GTGTAACCCGTAGGGCACCTCGTCTCCAAACCAAAGAGTTGTCCTGGCACCATGGAGAGGGCAAGTATACCCCTACCAACTGGTCGGGGTTTGAAACTGTCACAGATACAGGAGCCCGAGCGGTCGCTTTTTGAGACGGTCGAAGGACTGCTCTCGAC	ALBAROSSA_library
human_lncrna_fused_1114	human_lncrna_fused_1114_3	lncRNA_gRNA	ATAACATCAGTCAGGAGATGCTGGGTTACA	CAGTGCCACCTCTCTGCGCCTCGGATTCTT	ATAACATCAGTCAGGAGATGCTGGGTTACACAAGTATACCCCTACCAACTGGTCGGGGTTTGAAACCAGTGCCACCTCTCTGCGCCTCGGATTCTT	GTGTAACCCGTAGGGCACCTCGTCTCCAAACATAACATCAGTCAGGAGATGCTGGGTTACACAAGTATACCCCTACCAACTGGTCGGGGTTTGAAACCAGTGCCACCTCTCTGCGCCTCGGATTCTTTTTTTGAGACGGTCGAAGGACTGCTCTCGAC	ALBAROSSA_library
human_lncrna_fused_11153	human_lncrna_fused_11153_1	lncRNA_gRNA	TTTTAAGAACATATGCAAGCATCTTCTTGA	TCCAAATGATGCTAGGTATGCCCTGTCTTC	TTTTAAGAACATATGCAAGCATCTTCTTGACAAGTATACCCCTACCAACTGGTCGGGGTTTGAAACTCCAAATGATGCTAGGTATGCCCTGTCTTC	GTGTAACCCGTAGGGCACCTCGTCTCCAAACTTTTAAGAACATATGCAAGCATCTTCTTGACAAGTATACCCCTACCAACTGGTCGGGGTTTGAAACTCCAAATGATGCTAGGTATGCCCTGTCTTCTTTTTGAGACGGTCGAAGGACTGCTCTCGAC	ALBAROSSA_library
human_lncrna_fused_11153	human_lncrna_fused_11153_2	lncRNA_gRNA	CAGAAAGAAGATGTCACTGCCTGCTCTAAA	TAAACAAATAACAAACTGCAGTGAGCGATC	CAGAAAGAAGATGTCACTGCCTGCTCTAAACAAGTATACCCCTACCAACTGGTCGGGGTTTGAAACTAAACAAATAACAAACTGCAGTGAGCGATC	GTGTAACCCGTAGGGCACCTCGTCTCCAAACCAGAAAGAAGATGTCACTGCCTGCTCTAAACAAGTATACCCCTACCAACTGGTCGGGGTTTGAAACTAAACAAATAACAAACTGCAGTGAGCGATCTTTTTGAGACGGTCGAAGGACTGCTCTCGAC	ALBAROSSA_library
human_lncrna_fused_11153	human_lncrna_fused_11153_3	lncRNA_gRNA	TCATAACTACTTGTGACAACACCAAAGGAT	ACAGAAATGCTATTCCTGCATACAGTATTT	TCATAACTACTTGTGACAACACCAAAGGATCAAGTATACCCCTACCAACTGGTCGGGGTTTGAAACACAGAAATGCTATTCCTGCATACAGTATTT	GTGTAACCCGTAGGGCACCTCGTCTCCAAACTCATAACTACTTGTGACAACACCAAAGGATCAAGTATACCCCTACCAACTGGTCGGGGTTTGAAACACAGAAATGCTATTCCTGCATACAGTATTTTTTTTGAGACGGTCGAAGGACTGCTCTCGAC	ALBAROSSA_library
human_lncrna_fused_1115	human_lncrna_fused_1115_1	lncRNA_gRNA	ACCTTGAGCAAGTAACACAGCCTCTCCACG	ACAGACTCTGAAATGGGATCCAGGCACTTG	ACCTTGAGCAAGTAACACAGCCTCTCCACGCAAGTATACCCCTACCAACTGGTCGGGGTTTGAAACACAGACTCTGAAATGGGATCCAGGCACTTG	GTGTAACCCGTAGGGCACCTCGTCTCCAAACACCTTGAGCAAGTAACACAGCCTCTCCACGCAAGTATACCCCTACCAACTGGTCGGGGTTTGAAACACAGACTCTGAAATGGGATCCAGGCACTTGTTTTTGAGACGGTCGAAGGACTGCTCTCGAC	ALBAROSSA_library
human_lncrna_fused_1115	human_lncrna_fused_1115_2	lncRNA_gRNA	TGCAAGAGATTGTGAGCTCAGAGGAGGCGG	AAACCCAAGTCTGAACCTGCCAGGCCTTGT	TGCAAGAGATTGTGAGCTCAGAGGAGGCGGCAAGTATACCCCTACCAACTGGTCGGGGTTTGAAACAAACCCAAGTCTGAACCTGCCAGGCCTTGT	GTGTAACCCGTAGGGCACCTCGTCTCCAAACTGCAAGAGATTGTGAGCTCAGAGGAGGCGGCAAGTATACCCCTACCAACTGGTCGGGGTTTGAAACAAACCCAAGTCTGAACCTGCCAGGCCTTGTTTTTTGAGACGGTCGAAGGACTGCTCTCGAC	ALBAROSSA_library
human_lncrna_fused_1115	human_lncrna_fused_1115_3	lncRNA_gRNA	TTGAAGATAAGACAGGGGAACAATCAAGTG	CTCCGTTCTGTCCATAGCTCCAGGCTGCTT	TTGAAGATAAGACAGGGGAACAATCAAGTGCAAGTATACCCCTACCAACTGGTCGGGGTTTGAAACCTCCGTTCTGTCCATAGCTCCAGGCTGCTT	GTGTAACCCGTAGGGCACCTCGTCTCCAAACTTGAAGATAAGACAGGGGAACAATCAAGTGCAAGTATACCCCTACCAACTGGTCGGGGTTTGAAACCTCCGTTCTGTCCATAGCTCCAGGCTGCTTTTTTTGAGACGGTCGAAGGACTGCTCTCGAC	ALBAROSSA_library
human_lncrna_fused_1115	human_lncrna_fused_1115_4	lncRNA_gRNA	TTGATCTGATCACAGCAAACCCTCTGCAGT	CAGGTAAATGCACGGAGTCTGGAGCCAGAC	TTGATCTGATCACAGCAAACCCTCTGCAGTCAAGTATACCCCTACCAACTGGTCGGGGTTTGAAACCAGGTAAATGCACGGAGTCTGGAGCCAGAC	GTGTAACCCGTAGGGCACCTCGTCTCCAAACTTGATCTGATCACAGCAAACCCTCTGCAGTCAAGTATACCCCTACCAACTGGTCGGGGTTTGAAACCAGGTAAATGCACGGAGTCTGGAGCCAGACTTTTTGAGACGGTCGAAGGACTGCTCTCGAC	ALBAROSSA_library
human_lncrna_fused_11164	human_lncrna_fused_11164_1	lncRNA_gRNA	TTAAAGGTAACATGACAGCTCACTAAGTGC	GCTCAGATCAAGAAACTGCAAGTTTCTGGC	TTAAAGGTAACATGACAGCTCACTAAGTGCCAAGTATACCCCTACCAACTGGTCGGGGTTTGAAACGCTCAGATCAAGAAACTGCAAGTTTCTGGC	GTGTAACCCGTAGGGCACCTCGTCTCCAAACTTAAAGGTAACATGACAGCTCACTAAGTGCCAAGTATACCCCTACCAACTGGTCGGGGTTTGAAACGCTCAGATCAAGAAACTGCAAGTTTCTGGCTTTTTGAGACGGTCGAAGGACTGCTCTCGAC	ALBAROSSA_library
human_lncrna_fused_11164	human_lncrna_fused_11164_2	lncRNA_gRNA	CTTCACTAAGAATACCAACCAGAGGCCAGG	TCATCCTCAGCCAAGCCACTCTCTCATTAA	CTTCACTAAGAATACCAACCAGAGGCCAGGCAAGTATACCCCTACCAACTGGTCGGGGTTTGAAACTCATCCTCAGCCAAGCCACTCTCTCATTAA	GTGTAACCCGTAGGGCACCTCGTCTCCAAACCTTCACTAAGAATACCAACCAGAGGCCAGGCAAGTATACCCCTACCAACTGGTCGGGGTTTGAAACTCATCCTCAGCCAAGCCACTCTCTCATTAATTTTTGAGACGGTCGAAGGACTGCTCTCGAC	ALBAROSSA_library
human_lncrna_fused_11164	human_lncrna_fused_11164_3	lncRNA_gRNA	GCAATAAGCAGTAATCTTGCCACTGCACTT	CGCCAGCTGTGTGTGACCTGCATCTCTGAA	GCAATAAGCAGTAATCTTGCCACTGCACTTCAAGTATACCCCTACCAACTGGTCGGGGTTTGAAACCGCCAGCTGTGTGTGACCTGCATCTCTGAA	GTGTAACCCGTAGGGCACCTCGTCTCCAAACGCAATAAGCAGTAATCTTGCCACTGCACTTCAAGTATACCCCTACCAACTGGTCGGGGTTTGAAACCGCCAGCTGTGTGTGACCTGCATCTCTGAATTTTTGAGACGGTCGAAGGACTGCTCTCGAC	ALBAROSSA_library
human_lncrna_fused_11164	human_lncrna_fused_11164_4	lncRNA_gRNA	ATAACGCCATTTCACAGAGGCAGAAGTCGT	ACGCATGCACGGAGACAGCAGGTTCTGCCC	ATAACGCCATTTCACAGAGGCAGAAGTCGTCAAGTATACCCCTACCAACTGGTCGGGGTTTGAAACACGCATGCACGGAGACAGCAGGTTCTGCCC	GTGTAACCCGTAGGGCACCTCGTCTCCAAACATAACGCCATTTCACAGAGGCAGAAGTCGTCAAGTATACCCCTACCAACTGGTCGGGGTTTGAAACACGCATGCACGGAGACAGCAGGTTCTGCCCTTTTTGAGACGGTCGAAGGACTGCTCTCGAC	ALBAROSSA_library
human_lncrna_fused_11167	human_lncrna_fused_11167_1	lncRNA_gRNA	AAACATTGTATTCAAGGACACAGAGCCTCT	ACTAGAGACTTCATTTCACAGCCTCCCTTG	AAACATTGTATTCAAGGACACAGAGCCTCTCAAGTATACCCCTACCAACTGGTCGGGGTTTGAAACACTAGAGACTTCATTTCACAGCCTCCCTTG	GTGTAACCCGTAGGGCACCTCGTCTCCAAACAAACATTGTATTCAAGGACACAGAGCCTCTCAAGTATACCCCTACCAACTGGTCGGGGTTTGAAACACTAGAGACTTCATTTCACAGCCTCCCTTGTTTTTGAGACGGTCGAAGGACTGCTCTCGAC	ALBAROSSA_library
human_lncrna_fused_11167	human_lncrna_fused_11167_2	lncRNA_gRNA	GAGCTCAATAATTAGCAGTCCTGAAGATGA	AAATGATTTAATGGTCACCTGAGTGGTGTA	GAGCTCAATAATTAGCAGTCCTGAAGATGACAAGTATACCCCTACCAACTGGTCGGGGTTTGAAACAAATGATTTAATGGTCACCTGAGTGGTGTA	GTGTAACCCGTAGGGCACCTCGTCTCCAAACGAGCTCAATAATTAGCAGTCCTGAAGATGACAAGTATACCCCTACCAACTGGTCGGGGTTTGAAACAAATGATTTAATGGTCACCTGAGTGGTGTATTTTTGAGACGGTCGAAGGACTGCTCTCGAC	ALBAROSSA_library
human_lncrna_fused_11167	human_lncrna_fused_11167_3	lncRNA_gRNA	ACCCCATCTGAATTCCAGACCCATAGAACC	CAACAAAATCAGGGGCGCTGCTGACACCCG	ACCCCATCTGAATTCCAGACCCATAGAACCCAAGTATACCCCTACCAACTGGTCGGGGTTTGAAACCAACAAAATCAGGGGCGCTGCTGACACCCG	GTGTAACCCGTAGGGCACCTCGTCTCCAAACACCCCATCTGAATTCCAGACCCATAGAACCCAAGTATACCCCTACCAACTGGTCGGGGTTTGAAACCAACAAAATCAGGGGCGCTGCTGACACCCGTTTTTGAGACGGTCGAAGGACTGCTCTCGAC	ALBAROSSA_library
human_lncrna_fused_11167	human_lncrna_fused_11167_4	lncRNA_gRNA	GAATGTAAAACGATACCATCGCCTCTAATT	TAGCTGTATGATATGAAGGCATCTTGGCAG	GAATGTAAAACGATACCATCGCCTCTAATTCAAGTATACCCCTACCAACTGGTCGGGGTTTGAAACTAGCTGTATGATATGAAGGCATCTTGGCAG	GTGTAACCCGTAGGGCACCTCGTCTCCAAACGAATGTAAAACGATACCATCGCCTCTAATTCAAGTATACCCCTACCAACTGGTCGGGGTTTGAAACTAGCTGTATGATATGAAGGCATCTTGGCAGTTTTTGAGACGGTCGAAGGACTGCTCTCGAC	ALBAROSSA_library
human_lncrna_fused_11167	human_lncrna_fused_11167_5	lncRNA_gRNA	TAAGTCAAATATAACAGTCGAGTATTCATT	CCAAACAATGAATTTTCGACTGGGTCATTA	TAAGTCAAATATAACAGTCGAGTATTCATTCAAGTATACCCCTACCAACTGGTCGGGGTTTGAAACCCAAACAATGAATTTTCGACTGGGTCATTA	GTGTAACCCGTAGGGCACCTCGTCTCCAAACTAAGTCAAATATAACAGTCGAGTATTCATTCAAGTATACCCCTACCAACTGGTCGGGGTTTGAAACCCAAACAATGAATTTTCGACTGGGTCATTATTTTTGAGACGGTCGAAGGACTGCTCTCGAC	ALBAROSSA_library
human_lncrna_fused_11171	human_lncrna_fused_11171_1	lncRNA_gRNA	AATGAGTAAACGAATGAGCAGAGGAATAGC	AAGACACTGCAACTGACTCCCGTAGGAATC	AATGAGTAAACGAATGAGCAGAGGAATAGCCAAGTATACCCCTACCAACTGGTCGGGGTTTGAAACAAGACACTGCAACTGACTCCCGTAGGAATC	GTGTAACCCGTAGGGCACCTCGTCTCCAAACAATGAGTAAACGAATGAGCAGAGGAATAGCCAAGTATACCCCTACCAACTGGTCGGGGTTTGAAACAAGACACTGCAACTGACTCCCGTAGGAATCTTTTTGAGACGGTCGAAGGACTGCTCTCGAC	ALBAROSSA_library
human_lncrna_fused_11171	human_lncrna_fused_11171_2	lncRNA_gRNA	ATTAACGAGTTACAGAAGCTGTGAAGCTCA	GAAAGAATACAGGAGAGTAGGATAGACAGA	ATTAACGAGTTACAGAAGCTGTGAAGCTCACAAGTATACCCCTACCAACTGGTCGGGGTTTGAAACGAAAGAATACAGGAGAGTAGGATAGACAGA	GTGTAACCCGTAGGGCACCTCGTCTCCAAACATTAACGAGTTACAGAAGCTGTGAAGCTCACAAGTATACCCCTACCAACTGGTCGGGGTTTGAAACGAAAGAATACAGGAGAGTAGGATAGACAGATTTTTGAGACGGTCGAAGGACTGCTCTCGAC	ALBAROSSA_library
human_lncrna_fused_11171	human_lncrna_fused_11171_3	lncRNA_gRNA	AATGTCAGGAAAATGTCACAGAGGAGGAGA	TTCCAGCTTACTTGTGCCCAAACAGCTTCG	AATGTCAGGAAAATGTCACAGAGGAGGAGACAAGTATACCCCTACCAACTGGTCGGGGTTTGAAACTTCCAGCTTACTTGTGCCCAAACAGCTTCG	GTGTAACCCGTAGGGCACCTCGTCTCCAAACAATGTCAGGAAAATGTCACAGAGGAGGAGACAAGTATACCCCTACCAACTGGTCGGGGTTTGAAACTTCCAGCTTACTTGTGCCCAAACAGCTTCGTTTTTGAGACGGTCGAAGGACTGCTCTCGAC	ALBAROSSA_library
human_lncrna_fused_11174	human_lncrna_fused_11174_1	lncRNA_gRNA	CCAATAAATTCGAGAGAGCAGCCCCGAGTT	TAAGTAATGATATTTGCATGCAGGGAGCGA	CCAATAAATTCGAGAGAGCAGCCCCGAGTTCAAGTATACCCCTACCAACTGGTCGGGGTTTGAAACTAAGTAATGATATTTGCATGCAGGGAGCGA	GTGTAACCCGTAGGGCACCTCGTCTCCAAACCCAATAAATTCGAGAGAGCAGCCCCGAGTTCAAGTATACCCCTACCAACTGGTCGGGGTTTGAAACTAAGTAATGATATTTGCATGCAGGGAGCGATTTTTGAGACGGTCGAAGGACTGCTCTCGAC	ALBAROSSA_library
human_lncrna_fused_11174	human_lncrna_fused_11174_2	lncRNA_gRNA	AAACATTATGTAGCTGGCCAGCATGGTGAC	GTATTCGGATAAATGCAGCGCAAACGACAG	AAACATTATGTAGCTGGCCAGCATGGTGACCAAGTATACCCCTACCAACTGGTCGGGGTTTGAAACGTATTCGGATAAATGCAGCGCAAACGACAG	GTGTAACCCGTAGGGCACCTCGTCTCCAAACAAACATTATGTAGCTGGCCAGCATGGTGACCAAGTATACCCCTACCAACTGGTCGGGGTTTGAAACGTATTCGGATAAATGCAGCGCAAACGACAGTTTTTGAGACGGTCGAAGGACTGCTCTCGAC	ALBAROSSA_library
human_lncrna_fused_11174	human_lncrna_fused_11174_3	lncRNA_gRNA	ACTTAAAAAGAGAGTACCCCCAGGTGAGGA	TTATTAAGAATGAATGAGCGAGTTGCAGAG	ACTTAAAAAGAGAGTACCCCCAGGTGAGGACAAGTATACCCCTACCAACTGGTCGGGGTTTGAAACTTATTAAGAATGAATGAGCGAGTTGCAGAG	GTGTAACCCGTAGGGCACCTCGTCTCCAAACACTTAAAAAGAGAGTACCCCCAGGTGAGGACAAGTATACCCCTACCAACTGGTCGGGGTTTGAAACTTATTAAGAATGAATGAGCGAGTTGCAGAGTTTTTGAGACGGTCGAAGGACTGCTCTCGAC	ALBAROSSA_library
human_lncrna_fused_11174	human_lncrna_fused_11174_4	lncRNA_gRNA	AATTAGAAGGTTCTTGTAGCAGCAGTTAAG	GAAAATCAATAAAATCGATGCAGTGGCAAA	AATTAGAAGGTTCTTGTAGCAGCAGTTAAGCAAGTATACCCCTACCAACTGGTCGGGGTTTGAAACGAAAATCAATAAAATCGATGCAGTGGCAAA	GTGTAACCCGTAGGGCACCTCGTCTCCAAACAATTAGAAGGTTCTTGTAGCAGCAGTTAAGCAAGTATACCCCTACCAACTGGTCGGGGTTTGAAACGAAAATCAATAAAATCGATGCAGTGGCAAATTTTTGAGACGGTCGAAGGACTGCTCTCGAC	ALBAROSSA_library
human_lncrna_fused_11175	human_lncrna_fused_11175_1	lncRNA_gRNA	CAGAGTAATTAATGGCCCCCACTCCCGGGC	GATAAGAGTGCTTCACAGACGCGCTGCCCC	CAGAGTAATTAATGGCCCCCACTCCCGGGCCAAGTATACCCCTACCAACTGGTCGGGGTTTGAAACGATAAGAGTGCTTCACAGACGCGCTGCCCC	GTGTAACCCGTAGGGCACCTCGTCTCCAAACCAGAGTAATTAATGGCCCCCACTCCCGGGCCAAGTATACCCCTACCAACTGGTCGGGGTTTGAAACGATAAGAGTGCTTCACAGACGCGCTGCCCCTTTTTGAGACGGTCGAAGGACTGCTCTCGAC	ALBAROSSA_library
human_lncrna_fused_11175	human_lncrna_fused_11175_2	lncRNA_gRNA	TTTTGAGAAAAGCGAACGCACGCTGACCAC	CACCTCCCTCAGATGTCGCACGGACACTAC	TTTTGAGAAAAGCGAACGCACGCTGACCACCAAGTATACCCCTACCAACTGGTCGGGGTTTGAAACCACCTCCCTCAGATGTCGCACGGACACTAC	GTGTAACCCGTAGGGCACCTCGTCTCCAAACTTTTGAGAAAAGCGAACGCACGCTGACCACCAAGTATACCCCTACCAACTGGTCGGGGTTTGAAACCACCTCCCTCAGATGTCGCACGGACACTACTTTTTGAGACGGTCGAAGGACTGCTCTCGAC	ALBAROSSA_library
human_lncrna_fused_11176	human_lncrna_fused_11176_1	lncRNA_gRNA	TGATACAAGTAAATACACCCAGATAACTGC	GCGCAAAAATCGTGGCCTTCTTCCCAGTGG	TGATACAAGTAAATACACCCAGATAACTGCCAAGTATACCCCTACCAACTGGTCGGGGTTTGAAACGCGCAAAAATCGTGGCCTTCTTCCCAGTGG	GTGTAACCCGTAGGGCACCTCGTCTCCAAACTGATACAAGTAAATACACCCAGATAACTGCCAAGTATACCCCTACCAACTGGTCGGGGTTTGAAACGCGCAAAAATCGTGGCCTTCTTCCCAGTGGTTTTTGAGACGGTCGAAGGACTGCTCTCGAC	ALBAROSSA_library
human_lncrna_fused_11176	human_lncrna_fused_11176_2	lncRNA_gRNA	TTTTCTGCGCTCTTCCTCCACATCTGTAGG	GGCCTCAAGTTAGTGTCCCAAGAGTTTGGG	TTTTCTGCGCTCTTCCTCCACATCTGTAGGCAAGTATACCCCTACCAACTGGTCGGGGTTTGAAACGGCCTCAAGTTAGTGTCCCAAGAGTTTGGG	GTGTAACCCGTAGGGCACCTCGTCTCCAAACTTTTCTGCGCTCTTCCTCCACATCTGTAGGCAAGTATACCCCTACCAACTGGTCGGGGTTTGAAACGGCCTCAAGTTAGTGTCCCAAGAGTTTGGGTTTTTGAGACGGTCGAAGGACTGCTCTCGAC	ALBAROSSA_library
human_lncrna_fused_11177	human_lncrna_fused_11177_1	lncRNA_gRNA	TATTTACTTGTATCAGGCACCCACCCACAC	CTACAGATGTGGAGGAAGAGCGCAGAAAAA	TATTTACTTGTATCAGGCACCCACCCACACCAAGTATACCCCTACCAACTGGTCGGGGTTTGAAACCTACAGATGTGGAGGAAGAGCGCAGAAAAA	GTGTAACCCGTAGGGCACCTCGTCTCCAAACTATTTACTTGTATCAGGCACCCACCCACACCAAGTATACCCCTACCAACTGGTCGGGGTTTGAAACCTACAGATGTGGAGGAAGAGCGCAGAAAAATTTTTGAGACGGTCGAAGGACTGCTCTCGAC	ALBAROSSA_library
human_lncrna_fused_11177	human_lncrna_fused_11177_2	lncRNA_gRNA	GACACTAACTTGAGGCCACAGAGGCAGTTA	CACATAGTCACTACTGAGGCCTGGATGCCC	GACACTAACTTGAGGCCACAGAGGCAGTTACAAGTATACCCCTACCAACTGGTCGGGGTTTGAAACCACATAGTCACTACTGAGGCCTGGATGCCC	GTGTAACCCGTAGGGCACCTCGTCTCCAAACGACACTAACTTGAGGCCACAGAGGCAGTTACAAGTATACCCCTACCAACTGGTCGGGGTTTGAAACCACATAGTCACTACTGAGGCCTGGATGCCCTTTTTGAGACGGTCGAAGGACTGCTCTCGAC	ALBAROSSA_library
human_lncrna_fused_11180	human_lncrna_fused_11180_1	lncRNA_gRNA	GAGCATTTCTTAAGTAGACACCCCGCCTTT	ATTGTCAACTCTTAGAGGCCACAGGGAAAG	GAGCATTTCTTAAGTAGACACCCCGCCTTTCAAGTATACCCCTACCAACTGGTCGGGGTTTGAAACATTGTCAACTCTTAGAGGCCACAGGGAAAG	GTGTAACCCGTAGGGCACCTCGTCTCCAAACGAGCATTTCTTAAGTAGACACCCCGCCTTTCAAGTATACCCCTACCAACTGGTCGGGGTTTGAAACATTGTCAACTCTTAGAGGCCACAGGGAAAGTTTTTGAGACGGTCGAAGGACTGCTCTCGAC	ALBAROSSA_library
human_lncrna_fused_11180	human_lncrna_fused_11180_2	lncRNA_gRNA	TGCTGTTACAAATGAGGCCCACAGGAGCTA	AAATACAGATACTAGGGGACCACCTTAATG	TGCTGTTACAAATGAGGCCCACAGGAGCTACAAGTATACCCCTACCAACTGGTCGGGGTTTGAAACAAATACAGATACTAGGGGACCACCTTAATG	GTGTAACCCGTAGGGCACCTCGTCTCCAAACTGCTGTTACAAATGAGGCCCACAGGAGCTACAAGTATACCCCTACCAACTGGTCGGGGTTTGAAACAAATACAGATACTAGGGGACCACCTTAATGTTTTTGAGACGGTCGAAGGACTGCTCTCGAC	ALBAROSSA_library
human_lncrna_fused_11180	human_lncrna_fused_11180_3	lncRNA_gRNA	CAAAAGTGCACAATGGACCAGAGAGGGCGC	AACAGGATCACAATGACAGCACTTCTTGCT	CAAAAGTGCACAATGGACCAGAGAGGGCGCCAAGTATACCCCTACCAACTGGTCGGGGTTTGAAACAACAGGATCACAATGACAGCACTTCTTGCT	GTGTAACCCGTAGGGCACCTCGTCTCCAAACCAAAAGTGCACAATGGACCAGAGAGGGCGCCAAGTATACCCCTACCAACTGGTCGGGGTTTGAAACAACAGGATCACAATGACAGCACTTCTTGCTTTTTTGAGACGGTCGAAGGACTGCTCTCGAC	ALBAROSSA_library
human_lncrna_fused_11192	human_lncrna_fused_11192_1	lncRNA_gRNA	TGAGACAACAAGACCAACCCCCACTTCTTC	TATATAAACAAAGATTGGGACTGAGGCTCA	TGAGACAACAAGACCAACCCCCACTTCTTCCAAGTATACCCCTACCAACTGGTCGGGGTTTGAAACTATATAAACAAAGATTGGGACTGAGGCTCA	GTGTAACCCGTAGGGCACCTCGTCTCCAAACTGAGACAACAAGACCAACCCCCACTTCTTCCAAGTATACCCCTACCAACTGGTCGGGGTTTGAAACTATATAAACAAAGATTGGGACTGAGGCTCATTTTTGAGACGGTCGAAGGACTGCTCTCGAC	ALBAROSSA_library
human_lncrna_fused_11192	human_lncrna_fused_11192_2	lncRNA_gRNA	AAAATGACGAGTTTGGTGCTGCACTTTAAT	ATTAGTACTTTTGGGGGAGCCAAAAGTTTT	AAAATGACGAGTTTGGTGCTGCACTTTAATCAAGTATACCCCTACCAACTGGTCGGGGTTTGAAACATTAGTACTTTTGGGGGAGCCAAAAGTTTT	GTGTAACCCGTAGGGCACCTCGTCTCCAAACAAAATGACGAGTTTGGTGCTGCACTTTAATCAAGTATACCCCTACCAACTGGTCGGGGTTTGAAACATTAGTACTTTTGGGGGAGCCAAAAGTTTTTTTTTGAGACGGTCGAAGGACTGCTCTCGAC	ALBAROSSA_library
human_lncrna_fused_11192	human_lncrna_fused_11192_3	lncRNA_gRNA	GTACAGAACAAAATGGAGTCAGGATGTCTA	TATTTTGTGTATTGGGCCTCAGTGTAAAAT	GTACAGAACAAAATGGAGTCAGGATGTCTACAAGTATACCCCTACCAACTGGTCGGGGTTTGAAACTATTTTGTGTATTGGGCCTCAGTGTAAAAT	GTGTAACCCGTAGGGCACCTCGTCTCCAAACGTACAGAACAAAATGGAGTCAGGATGTCTACAAGTATACCCCTACCAACTGGTCGGGGTTTGAAACTATTTTGTGTATTGGGCCTCAGTGTAAAATTTTTTGAGACGGTCGAAGGACTGCTCTCGAC	ALBAROSSA_library
human_lncrna_fused_111	human_lncrna_fused_111_1	lncRNA_gRNA	AATTGCAGCAATATTCACCAGAGAAAGAGA	GAGACAAAAAGAAGGCCCCAAAAACTTTCA	AATTGCAGCAATATTCACCAGAGAAAGAGACAAGTATACCCCTACCAACTGGTCGGGGTTTGAAACGAGACAAAAAGAAGGCCCCAAAAACTTTCA	GTGTAACCCGTAGGGCACCTCGTCTCCAAACAATTGCAGCAATATTCACCAGAGAAAGAGACAAGTATACCCCTACCAACTGGTCGGGGTTTGAAACGAGACAAAAAGAAGGCCCCAAAAACTTTCATTTTTGAGACGGTCGAAGGACTGCTCTCGAC	ALBAROSSA_library
human_lncrna_fused_111	human_lncrna_fused_111_2	lncRNA_gRNA	TCCAGACAGAAAGAGCCACTGAGGACCCCG	AAAAAGAATGACTCCGAGGACAGAAACGAA	TCCAGACAGAAAGAGCCACTGAGGACCCCGCAAGTATACCCCTACCAACTGGTCGGGGTTTGAAACAAAAAGAATGACTCCGAGGACAGAAACGAA	GTGTAACCCGTAGGGCACCTCGTCTCCAAACTCCAGACAGAAAGAGCCACTGAGGACCCCGCAAGTATACCCCTACCAACTGGTCGGGGTTTGAAACAAAAAGAATGACTCCGAGGACAGAAACGAATTTTTGAGACGGTCGAAGGACTGCTCTCGAC	ALBAROSSA_library
human_lncrna_fused_11220	human_lncrna_fused_11220_1	lncRNA_gRNA	CACCAAATTTAAGAGGAGACCCAAAACCTC	TTTAAATTAGAGTCAGAAGGCAGAGTCCCA	CACCAAATTTAAGAGGAGACCCAAAACCTCCAAGTATACCCCTACCAACTGGTCGGGGTTTGAAACTTTAAATTAGAGTCAGAAGGCAGAGTCCCA	GTGTAACCCGTAGGGCACCTCGTCTCCAAACCACCAAATTTAAGAGGAGACCCAAAACCTCCAAGTATACCCCTACCAACTGGTCGGGGTTTGAAACTTTAAATTAGAGTCAGAAGGCAGAGTCCCATTTTTGAGACGGTCGAAGGACTGCTCTCGAC	ALBAROSSA_library
human_lncrna_fused_11220	human_lncrna_fused_11220_2	lncRNA_gRNA	CAGAGATTAGAATCAGAACGCCGAGACACC	TTAACAAAGAGACAGCAGCCGTCTGGATCA	CAGAGATTAGAATCAGAACGCCGAGACACCCAAGTATACCCCTACCAACTGGTCGGGGTTTGAAACTTAACAAAGAGACAGCAGCCGTCTGGATCA	GTGTAACCCGTAGGGCACCTCGTCTCCAAACCAGAGATTAGAATCAGAACGCCGAGACACCCAAGTATACCCCTACCAACTGGTCGGGGTTTGAAACTTAACAAAGAGACAGCAGCCGTCTGGATCATTTTTGAGACGGTCGAAGGACTGCTCTCGAC	ALBAROSSA_library
human_lncrna_fused_11220	human_lncrna_fused_11220_3	lncRNA_gRNA	GCATTATAAAATATTGCACAGGATGTGTCC	ACATGTAATTACAAAGAAGCAGATTTTTTT	GCATTATAAAATATTGCACAGGATGTGTCCCAAGTATACCCCTACCAACTGGTCGGGGTTTGAAACACATGTAATTACAAAGAAGCAGATTTTTTT	GTGTAACCCGTAGGGCACCTCGTCTCCAAACGCATTATAAAATATTGCACAGGATGTGTCCCAAGTATACCCCTACCAACTGGTCGGGGTTTGAAACACATGTAATTACAAAGAAGCAGATTTTTTTTTTTTGAGACGGTCGAAGGACTGCTCTCGAC	ALBAROSSA_library
human_lncrna_fused_11220	human_lncrna_fused_11220_4	lncRNA_gRNA	AGCATTTAGAAAGAGCTCACCAGGAATTCT	AATTCTTAGCATATTGCACACAGTAACCAA	AGCATTTAGAAAGAGCTCACCAGGAATTCTCAAGTATACCCCTACCAACTGGTCGGGGTTTGAAACAATTCTTAGCATATTGCACACAGTAACCAA	GTGTAACCCGTAGGGCACCTCGTCTCCAAACAGCATTTAGAAAGAGCTCACCAGGAATTCTCAAGTATACCCCTACCAACTGGTCGGGGTTTGAAACAATTCTTAGCATATTGCACACAGTAACCAATTTTTGAGACGGTCGAAGGACTGCTCTCGAC	ALBAROSSA_library
human_lncrna_fused_11220	human_lncrna_fused_11220_5	lncRNA_gRNA	AGTCATTACAAATCAGAGCCAGAAGGGTCT	ATGTTATATACAAATGGCCAACAAACATAT	AGTCATTACAAATCAGAGCCAGAAGGGTCTCAAGTATACCCCTACCAACTGGTCGGGGTTTGAAACATGTTATATACAAATGGCCAACAAACATAT	GTGTAACCCGTAGGGCACCTCGTCTCCAAACAGTCATTACAAATCAGAGCCAGAAGGGTCTCAAGTATACCCCTACCAACTGGTCGGGGTTTGAAACATGTTATATACAAATGGCCAACAAACATATTTTTTGAGACGGTCGAAGGACTGCTCTCGAC	ALBAROSSA_library
human_lncrna_fused_11237	human_lncrna_fused_11237_1	lncRNA_gRNA	TATGAATGGTGTAAGTCTCAGAGTCTCCAG	ACATGAAGGAGACAGGTTACTGCTCAGCAG	TATGAATGGTGTAAGTCTCAGAGTCTCCAGCAAGTATACCCCTACCAACTGGTCGGGGTTTGAAACACATGAAGGAGACAGGTTACTGCTCAGCAG	GTGTAACCCGTAGGGCACCTCGTCTCCAAACTATGAATGGTGTAAGTCTCAGAGTCTCCAGCAAGTATACCCCTACCAACTGGTCGGGGTTTGAAACACATGAAGGAGACAGGTTACTGCTCAGCAGTTTTTGAGACGGTCGAAGGACTGCTCTCGAC	ALBAROSSA_library
human_lncrna_fused_11237	human_lncrna_fused_11237_2	lncRNA_gRNA	GCAGCTGTTACTATGCAGAGCCTTCATGCT	CCTGTATTGGAGTGTGTTCAGCCTCTTGGG	GCAGCTGTTACTATGCAGAGCCTTCATGCTCAAGTATACCCCTACCAACTGGTCGGGGTTTGAAACCCTGTATTGGAGTGTGTTCAGCCTCTTGGG	GTGTAACCCGTAGGGCACCTCGTCTCCAAACGCAGCTGTTACTATGCAGAGCCTTCATGCTCAAGTATACCCCTACCAACTGGTCGGGGTTTGAAACCCTGTATTGGAGTGTGTTCAGCCTCTTGGGTTTTTGAGACGGTCGAAGGACTGCTCTCGAC	ALBAROSSA_library
human_lncrna_fused_11238	human_lncrna_fused_11238_1	lncRNA_gRNA	TGATTTGTCAAAGATGAGCGCCAGCCACAT	ACAGAGACTAACTGGCCTGCACAGTCTGAA	TGATTTGTCAAAGATGAGCGCCAGCCACATCAAGTATACCCCTACCAACTGGTCGGGGTTTGAAACACAGAGACTAACTGGCCTGCACAGTCTGAA	GTGTAACCCGTAGGGCACCTCGTCTCCAAACTGATTTGTCAAAGATGAGCGCCAGCCACATCAAGTATACCCCTACCAACTGGTCGGGGTTTGAAACACAGAGACTAACTGGCCTGCACAGTCTGAATTTTTGAGACGGTCGAAGGACTGCTCTCGAC	ALBAROSSA_library
human_lncrna_fused_11238	human_lncrna_fused_11238_2	lncRNA_gRNA	CACAGAAAATGTTTGCCAGCTCCTCCCCTG	AAATGTATGTTGAATAGGCTTGAAATGCAG	CACAGAAAATGTTTGCCAGCTCCTCCCCTGCAAGTATACCCCTACCAACTGGTCGGGGTTTGAAACAAATGTATGTTGAATAGGCTTGAAATGCAG	GTGTAACCCGTAGGGCACCTCGTCTCCAAACCACAGAAAATGTTTGCCAGCTCCTCCCCTGCAAGTATACCCCTACCAACTGGTCGGGGTTTGAAACAAATGTATGTTGAATAGGCTTGAAATGCAGTTTTTGAGACGGTCGAAGGACTGCTCTCGAC	ALBAROSSA_library
human_lncrna_fused_11240	human_lncrna_fused_11240_1	lncRNA_gRNA	ATTAAAAACACAGTGCAAAGCCCATAATTC	CCAGGTATTTGTCAGCAGAGCGTCTTGCAC	ATTAAAAACACAGTGCAAAGCCCATAATTCCAAGTATACCCCTACCAACTGGTCGGGGTTTGAAACCCAGGTATTTGTCAGCAGAGCGTCTTGCAC	GTGTAACCCGTAGGGCACCTCGTCTCCAAACATTAAAAACACAGTGCAAAGCCCATAATTCCAAGTATACCCCTACCAACTGGTCGGGGTTTGAAACCCAGGTATTTGTCAGCAGAGCGTCTTGCACTTTTTGAGACGGTCGAAGGACTGCTCTCGAC	ALBAROSSA_library
human_lncrna_fused_11240	human_lncrna_fused_11240_2	lncRNA_gRNA	CCAGAGAAAACAGTTCTGCAGTCGACAGCC	TAACCACATTGCATGATTCCAGGGCGCCAC	CCAGAGAAAACAGTTCTGCAGTCGACAGCCCAAGTATACCCCTACCAACTGGTCGGGGTTTGAAACTAACCACATTGCATGATTCCAGGGCGCCAC	GTGTAACCCGTAGGGCACCTCGTCTCCAAACCCAGAGAAAACAGTTCTGCAGTCGACAGCCCAAGTATACCCCTACCAACTGGTCGGGGTTTGAAACTAACCACATTGCATGATTCCAGGGCGCCACTTTTTGAGACGGTCGAAGGACTGCTCTCGAC	ALBAROSSA_library
human_lncrna_fused_11240	human_lncrna_fused_11240_3	lncRNA_gRNA	ACATGATACAAGAGGCCTCCCAGGCCTCTG	TCACACATGCTGTTCACACTGCCGGACTTC	ACATGATACAAGAGGCCTCCCAGGCCTCTGCAAGTATACCCCTACCAACTGGTCGGGGTTTGAAACTCACACATGCTGTTCACACTGCCGGACTTC	GTGTAACCCGTAGGGCACCTCGTCTCCAAACACATGATACAAGAGGCCTCCCAGGCCTCTGCAAGTATACCCCTACCAACTGGTCGGGGTTTGAAACTCACACATGCTGTTCACACTGCCGGACTTCTTTTTGAGACGGTCGAAGGACTGCTCTCGAC	ALBAROSSA_library
human_lncrna_fused_11249	human_lncrna_fused_11249_1	lncRNA_gRNA	AAGCACAGATAATTGGCCCTTAGAAATGGA	GTCAATATCCAAATGTGTTCCTGATGATAC	AAGCACAGATAATTGGCCCTTAGAAATGGACAAGTATACCCCTACCAACTGGTCGGGGTTTGAAACGTCAATATCCAAATGTGTTCCTGATGATAC	GTGTAACCCGTAGGGCACCTCGTCTCCAAACAAGCACAGATAATTGGCCCTTAGAAATGGACAAGTATACCCCTACCAACTGGTCGGGGTTTGAAACGTCAATATCCAAATGTGTTCCTGATGATACTTTTTGAGACGGTCGAAGGACTGCTCTCGAC	ALBAROSSA_library
human_lncrna_fused_11249	human_lncrna_fused_11249_2	lncRNA_gRNA	GTTACCACTTATAACCCAACTCCCTGGTCA	GCTACAAGATTTGGACTCAGCAGTTGATTC	GTTACCACTTATAACCCAACTCCCTGGTCACAAGTATACCCCTACCAACTGGTCGGGGTTTGAAACGCTACAAGATTTGGACTCAGCAGTTGATTC	GTGTAACCCGTAGGGCACCTCGTCTCCAAACGTTACCACTTATAACCCAACTCCCTGGTCACAAGTATACCCCTACCAACTGGTCGGGGTTTGAAACGCTACAAGATTTGGACTCAGCAGTTGATTCTTTTTGAGACGGTCGAAGGACTGCTCTCGAC	ALBAROSSA_library
human_lncrna_fused_11250	human_lncrna_fused_11250_1	lncRNA_gRNA	CTAATGATTAGACCACCGCCACATGTCCTC	CTTTCATTTCCAATTCCTCACAGACTGGTA	CTAATGATTAGACCACCGCCACATGTCCTCCAAGTATACCCCTACCAACTGGTCGGGGTTTGAAACCTTTCATTTCCAATTCCTCACAGACTGGTA	GTGTAACCCGTAGGGCACCTCGTCTCCAAACCTAATGATTAGACCACCGCCACATGTCCTCCAAGTATACCCCTACCAACTGGTCGGGGTTTGAAACCTTTCATTTCCAATTCCTCACAGACTGGTATTTTTGAGACGGTCGAAGGACTGCTCTCGAC	ALBAROSSA_library
human_lncrna_fused_11250	human_lncrna_fused_11250_2	lncRNA_gRNA	CACACAGTAGAAAGAGTGCAAGCTGTACTG	AGACATAAAATTACGACGTCCTGTTTCCAT	CACACAGTAGAAAGAGTGCAAGCTGTACTGCAAGTATACCCCTACCAACTGGTCGGGGTTTGAAACAGACATAAAATTACGACGTCCTGTTTCCAT	GTGTAACCCGTAGGGCACCTCGTCTCCAAACCACACAGTAGAAAGAGTGCAAGCTGTACTGCAAGTATACCCCTACCAACTGGTCGGGGTTTGAAACAGACATAAAATTACGACGTCCTGTTTCCATTTTTTGAGACGGTCGAAGGACTGCTCTCGAC	ALBAROSSA_library
human_lncrna_fused_11254	human_lncrna_fused_11254_1	lncRNA_gRNA	ATGCATTAATGTAGGACACAGCCAGGTGTG	GTTATCTCATTTTAGCCTCACAAAAATCCT	ATGCATTAATGTAGGACACAGCCAGGTGTGCAAGTATACCCCTACCAACTGGTCGGGGTTTGAAACGTTATCTCATTTTAGCCTCACAAAAATCCT	GTGTAACCCGTAGGGCACCTCGTCTCCAAACATGCATTAATGTAGGACACAGCCAGGTGTGCAAGTATACCCCTACCAACTGGTCGGGGTTTGAAACGTTATCTCATTTTAGCCTCACAAAAATCCTTTTTTGAGACGGTCGAAGGACTGCTCTCGAC	ALBAROSSA_library
human_lncrna_fused_11254	human_lncrna_fused_11254_2	lncRNA_gRNA	ATAGAGATCTAAAACCACCAGGCAGTAGAA	GAGATAACTTGAGAGCAGAGCTTTCTGGGC	ATAGAGATCTAAAACCACCAGGCAGTAGAACAAGTATACCCCTACCAACTGGTCGGGGTTTGAAACGAGATAACTTGAGAGCAGAGCTTTCTGGGC	GTGTAACCCGTAGGGCACCTCGTCTCCAAACATAGAGATCTAAAACCACCAGGCAGTAGAACAAGTATACCCCTACCAACTGGTCGGGGTTTGAAACGAGATAACTTGAGAGCAGAGCTTTCTGGGCTTTTTGAGACGGTCGAAGGACTGCTCTCGAC	ALBAROSSA_library
human_lncrna_fused_11254	human_lncrna_fused_11254_3	lncRNA_gRNA	AGAAGAAAAAGAAAAGCACACAAAATCCCA	CAGAGATAAACCAAAGCCTCATCCTTGAGA	AGAAGAAAAAGAAAAGCACACAAAATCCCACAAGTATACCCCTACCAACTGGTCGGGGTTTGAAACCAGAGATAAACCAAAGCCTCATCCTTGAGA	GTGTAACCCGTAGGGCACCTCGTCTCCAAACAGAAGAAAAAGAAAAGCACACAAAATCCCACAAGTATACCCCTACCAACTGGTCGGGGTTTGAAACCAGAGATAAACCAAAGCCTCATCCTTGAGATTTTTGAGACGGTCGAAGGACTGCTCTCGAC	ALBAROSSA_library
human_lncrna_fused_11254	human_lncrna_fused_11254_4	lncRNA_gRNA	TTAGCATAAAGATACGGAGGCAGATGAAGT	CTATCATTGTGTCCACCGTACCATGTCTCC	TTAGCATAAAGATACGGAGGCAGATGAAGTCAAGTATACCCCTACCAACTGGTCGGGGTTTGAAACCTATCATTGTGTCCACCGTACCATGTCTCC	GTGTAACCCGTAGGGCACCTCGTCTCCAAACTTAGCATAAAGATACGGAGGCAGATGAAGTCAAGTATACCCCTACCAACTGGTCGGGGTTTGAAACCTATCATTGTGTCCACCGTACCATGTCTCCTTTTTGAGACGGTCGAAGGACTGCTCTCGAC	ALBAROSSA_library
human_lncrna_fused_11257	human_lncrna_fused_11257_1	lncRNA_gRNA	TCCAGCTAAGAACACAGGTGCCGGATGAAA	CAGGATAGTTGCTTGAGCCCAAGAAATTGA	TCCAGCTAAGAACACAGGTGCCGGATGAAACAAGTATACCCCTACCAACTGGTCGGGGTTTGAAACCAGGATAGTTGCTTGAGCCCAAGAAATTGA	GTGTAACCCGTAGGGCACCTCGTCTCCAAACTCCAGCTAAGAACACAGGTGCCGGATGAAACAAGTATACCCCTACCAACTGGTCGGGGTTTGAAACCAGGATAGTTGCTTGAGCCCAAGAAATTGATTTTTGAGACGGTCGAAGGACTGCTCTCGAC	ALBAROSSA_library
human_lncrna_fused_11257	human_lncrna_fused_11257_2	lncRNA_gRNA	CAGAAGGTATAAAATGCTGCAGAAGTACAA	AAGAACTATATCTCAGGAGCAGGACTGGGA	CAGAAGGTATAAAATGCTGCAGAAGTACAACAAGTATACCCCTACCAACTGGTCGGGGTTTGAAACAAGAACTATATCTCAGGAGCAGGACTGGGA	GTGTAACCCGTAGGGCACCTCGTCTCCAAACCAGAAGGTATAAAATGCTGCAGAAGTACAACAAGTATACCCCTACCAACTGGTCGGGGTTTGAAACAAGAACTATATCTCAGGAGCAGGACTGGGATTTTTGAGACGGTCGAAGGACTGCTCTCGAC	ALBAROSSA_library
human_lncrna_fused_11257	human_lncrna_fused_11257_3	lncRNA_gRNA	AAGGACAAAACAGATCAGCAAGGATTATTG	GGAATCCTAAAATTGGTCCGGGTGGTAACT	AAGGACAAAACAGATCAGCAAGGATTATTGCAAGTATACCCCTACCAACTGGTCGGGGTTTGAAACGGAATCCTAAAATTGGTCCGGGTGGTAACT	GTGTAACCCGTAGGGCACCTCGTCTCCAAACAAGGACAAAACAGATCAGCAAGGATTATTGCAAGTATACCCCTACCAACTGGTCGGGGTTTGAAACGGAATCCTAAAATTGGTCCGGGTGGTAACTTTTTTGAGACGGTCGAAGGACTGCTCTCGAC	ALBAROSSA_library
human_lncrna_fused_11259	human_lncrna_fused_11259_1	lncRNA_gRNA	GTCTTCTCTTCCACGACAGCCGTTTGTGGA	GAAAAGAAAGGTGGGTGTCTGCGGTGCAGT	GTCTTCTCTTCCACGACAGCCGTTTGTGGACAAGTATACCCCTACCAACTGGTCGGGGTTTGAAACGAAAAGAAAGGTGGGTGTCTGCGGTGCAGT	GTGTAACCCGTAGGGCACCTCGTCTCCAAACGTCTTCTCTTCCACGACAGCCGTTTGTGGACAAGTATACCCCTACCAACTGGTCGGGGTTTGAAACGAAAAGAAAGGTGGGTGTCTGCGGTGCAGTTTTTTGAGACGGTCGAAGGACTGCTCTCGAC	ALBAROSSA_library
human_lncrna_fused_11259	human_lncrna_fused_11259_2	lncRNA_gRNA	CCACACTGCCAGTCCCAGCCACATGCCTCC	GACAAATCAGCGGACTACCTTGCTTCCTTT	CCACACTGCCAGTCCCAGCCACATGCCTCCCAAGTATACCCCTACCAACTGGTCGGGGTTTGAAACGACAAATCAGCGGACTACCTTGCTTCCTTT	GTGTAACCCGTAGGGCACCTCGTCTCCAAACCCACACTGCCAGTCCCAGCCACATGCCTCCCAAGTATACCCCTACCAACTGGTCGGGGTTTGAAACGACAAATCAGCGGACTACCTTGCTTCCTTTTTTTTGAGACGGTCGAAGGACTGCTCTCGAC	ALBAROSSA_library
human_lncrna_fused_1125	human_lncrna_fused_1125_1	lncRNA_gRNA	TCATCATACATTCAGCAGCCATCAACAAAG	CTAAACAGACTCCAGGCCCAAGTTCATGCA	TCATCATACATTCAGCAGCCATCAACAAAGCAAGTATACCCCTACCAACTGGTCGGGGTTTGAAACCTAAACAGACTCCAGGCCCAAGTTCATGCA	GTGTAACCCGTAGGGCACCTCGTCTCCAAACTCATCATACATTCAGCAGCCATCAACAAAGCAAGTATACCCCTACCAACTGGTCGGGGTTTGAAACCTAAACAGACTCCAGGCCCAAGTTCATGCATTTTTGAGACGGTCGAAGGACTGCTCTCGAC	ALBAROSSA_library
human_lncrna_fused_1125	human_lncrna_fused_1125_2	lncRNA_gRNA	TGATTCGCAAAAATGCACGCCCCCCCACAC	TCCAAGCAGCATTCCCAGAGCAGGAGACGC	TGATTCGCAAAAATGCACGCCCCCCCACACCAAGTATACCCCTACCAACTGGTCGGGGTTTGAAACTCCAAGCAGCATTCCCAGAGCAGGAGACGC	GTGTAACCCGTAGGGCACCTCGTCTCCAAACTGATTCGCAAAAATGCACGCCCCCCCACACCAAGTATACCCCTACCAACTGGTCGGGGTTTGAAACTCCAAGCAGCATTCCCAGAGCAGGAGACGCTTTTTGAGACGGTCGAAGGACTGCTCTCGAC	ALBAROSSA_library
human_lncrna_fused_1125	human_lncrna_fused_1125_3	lncRNA_gRNA	TAAACACAGTGATGTGCAGACACACAAATA	ACTGTAGTTTGCATCATCCCCACATGTCAT	TAAACACAGTGATGTGCAGACACACAAATACAAGTATACCCCTACCAACTGGTCGGGGTTTGAAACACTGTAGTTTGCATCATCCCCACATGTCAT	GTGTAACCCGTAGGGCACCTCGTCTCCAAACTAAACACAGTGATGTGCAGACACACAAATACAAGTATACCCCTACCAACTGGTCGGGGTTTGAAACACTGTAGTTTGCATCATCCCCACATGTCATTTTTTGAGACGGTCGAAGGACTGCTCTCGAC	ALBAROSSA_library
human_lncrna_fused_11266	human_lncrna_fused_11266_1	lncRNA_gRNA	TTCAAGATAAGCCTGAGCAACAGAGTGAGA	CATTAATTAAGTAACCCACATCCCTCTGGG	TTCAAGATAAGCCTGAGCAACAGAGTGAGACAAGTATACCCCTACCAACTGGTCGGGGTTTGAAACCATTAATTAAGTAACCCACATCCCTCTGGG	GTGTAACCCGTAGGGCACCTCGTCTCCAAACTTCAAGATAAGCCTGAGCAACAGAGTGAGACAAGTATACCCCTACCAACTGGTCGGGGTTTGAAACCATTAATTAAGTAACCCACATCCCTCTGGGTTTTTGAGACGGTCGAAGGACTGCTCTCGAC	ALBAROSSA_library
human_lncrna_fused_11266	human_lncrna_fused_11266_2	lncRNA_gRNA	ACAGTCTAGAATCAAACCCAGAGCTCCTTG	GTGCACACCTATAATCCCGACTACTCAGGA	ACAGTCTAGAATCAAACCCAGAGCTCCTTGCAAGTATACCCCTACCAACTGGTCGGGGTTTGAAACGTGCACACCTATAATCCCGACTACTCAGGA	GTGTAACCCGTAGGGCACCTCGTCTCCAAACACAGTCTAGAATCAAACCCAGAGCTCCTTGCAAGTATACCCCTACCAACTGGTCGGGGTTTGAAACGTGCACACCTATAATCCCGACTACTCAGGATTTTTGAGACGGTCGAAGGACTGCTCTCGAC	ALBAROSSA_library
human_lncrna_fused_11266	human_lncrna_fused_11266_3	lncRNA_gRNA	AAAGGTTCAGAAAGTGGCCCACAAGGCCAA	GAACCATAATCTCAACACTGCACTTCAGCC	AAAGGTTCAGAAAGTGGCCCACAAGGCCAACAAGTATACCCCTACCAACTGGTCGGGGTTTGAAACGAACCATAATCTCAACACTGCACTTCAGCC	GTGTAACCCGTAGGGCACCTCGTCTCCAAACAAAGGTTCAGAAAGTGGCCCACAAGGCCAACAAGTATACCCCTACCAACTGGTCGGGGTTTGAAACGAACCATAATCTCAACACTGCACTTCAGCCTTTTTGAGACGGTCGAAGGACTGCTCTCGAC	ALBAROSSA_library
human_lncrna_fused_11278	human_lncrna_fused_11278_1	lncRNA_gRNA	AGATGCATTTAAATGCCCCAAGTTCAAGAA	ACCAGAGACAGAAAGCCGCAATGGCAGGCT	AGATGCATTTAAATGCCCCAAGTTCAAGAACAAGTATACCCCTACCAACTGGTCGGGGTTTGAAACACCAGAGACAGAAAGCCGCAATGGCAGGCT	GTGTAACCCGTAGGGCACCTCGTCTCCAAACAGATGCATTTAAATGCCCCAAGTTCAAGAACAAGTATACCCCTACCAACTGGTCGGGGTTTGAAACACCAGAGACAGAAAGCCGCAATGGCAGGCTTTTTTGAGACGGTCGAAGGACTGCTCTCGAC	ALBAROSSA_library
human_lncrna_fused_11278	human_lncrna_fused_11278_2	lncRNA_gRNA	CCAACAGCAAAACATGAGGCCAGTGTCTGT	TTATACAACCAGAGAGCATGCCAACCCTCC	CCAACAGCAAAACATGAGGCCAGTGTCTGTCAAGTATACCCCTACCAACTGGTCGGGGTTTGAAACTTATACAACCAGAGAGCATGCCAACCCTCC	GTGTAACCCGTAGGGCACCTCGTCTCCAAACCCAACAGCAAAACATGAGGCCAGTGTCTGTCAAGTATACCCCTACCAACTGGTCGGGGTTTGAAACTTATACAACCAGAGAGCATGCCAACCCTCCTTTTTGAGACGGTCGAAGGACTGCTCTCGAC	ALBAROSSA_library
human_lncrna_fused_11278	human_lncrna_fused_11278_3	lncRNA_gRNA	ACAATGAAATTGATAGAGCACCTGATGTGG	AAAAGCCGTTAGATGCCAGCAAAACTGTTT	ACAATGAAATTGATAGAGCACCTGATGTGGCAAGTATACCCCTACCAACTGGTCGGGGTTTGAAACAAAAGCCGTTAGATGCCAGCAAAACTGTTT	GTGTAACCCGTAGGGCACCTCGTCTCCAAACACAATGAAATTGATAGAGCACCTGATGTGGCAAGTATACCCCTACCAACTGGTCGGGGTTTGAAACAAAAGCCGTTAGATGCCAGCAAAACTGTTTTTTTTGAGACGGTCGAAGGACTGCTCTCGAC	ALBAROSSA_library
human_lncrna_fused_11278	human_lncrna_fused_11278_4	lncRNA_gRNA	TTAGCCATAAACATGAAGTCAGCATGGCAG	CAGAAAATTAGGAAGAGTCAGCCCTAGAAA	TTAGCCATAAACATGAAGTCAGCATGGCAGCAAGTATACCCCTACCAACTGGTCGGGGTTTGAAACCAGAAAATTAGGAAGAGTCAGCCCTAGAAA	GTGTAACCCGTAGGGCACCTCGTCTCCAAACTTAGCCATAAACATGAAGTCAGCATGGCAGCAAGTATACCCCTACCAACTGGTCGGGGTTTGAAACCAGAAAATTAGGAAGAGTCAGCCCTAGAAATTTTTGAGACGGTCGAAGGACTGCTCTCGAC	ALBAROSSA_library
human_lncrna_fused_11278	human_lncrna_fused_11278_5	lncRNA_gRNA	AGCAAAGACAGTAGCCACCACACCCAAGTT	ATAATTTAAAATGTACACAGCCATTGAGCT	AGCAAAGACAGTAGCCACCACACCCAAGTTCAAGTATACCCCTACCAACTGGTCGGGGTTTGAAACATAATTTAAAATGTACACAGCCATTGAGCT	GTGTAACCCGTAGGGCACCTCGTCTCCAAACAGCAAAGACAGTAGCCACCACACCCAAGTTCAAGTATACCCCTACCAACTGGTCGGGGTTTGAAACATAATTTAAAATGTACACAGCCATTGAGCTTTTTTGAGACGGTCGAAGGACTGCTCTCGAC	ALBAROSSA_library
human_lncrna_fused_11278	human_lncrna_fused_11278_6	lncRNA_gRNA	AGAAAATTTACTTTGCACCCAACCAATGGC	ATTTTAAAGTACTTTGCGACCAGGAAGATG	AGAAAATTTACTTTGCACCCAACCAATGGCCAAGTATACCCCTACCAACTGGTCGGGGTTTGAAACATTTTAAAGTACTTTGCGACCAGGAAGATG	GTGTAACCCGTAGGGCACCTCGTCTCCAAACAGAAAATTTACTTTGCACCCAACCAATGGCCAAGTATACCCCTACCAACTGGTCGGGGTTTGAAACATTTTAAAGTACTTTGCGACCAGGAAGATGTTTTTGAGACGGTCGAAGGACTGCTCTCGAC	ALBAROSSA_library
human_lncrna_fused_11280	human_lncrna_fused_11280_1	lncRNA_gRNA	CAGAGCAATTGTTCTCCCCCACCTAGAATT	GAAAACTGGGAGCTGCTGCCTGATTTAAAA	CAGAGCAATTGTTCTCCCCCACCTAGAATTCAAGTATACCCCTACCAACTGGTCGGGGTTTGAAACGAAAACTGGGAGCTGCTGCCTGATTTAAAA	GTGTAACCCGTAGGGCACCTCGTCTCCAAACCAGAGCAATTGTTCTCCCCCACCTAGAATTCAAGTATACCCCTACCAACTGGTCGGGGTTTGAAACGAAAACTGGGAGCTGCTGCCTGATTTAAAATTTTTGAGACGGTCGAAGGACTGCTCTCGAC	ALBAROSSA_library
human_lncrna_fused_11280	human_lncrna_fused_11280_2	lncRNA_gRNA	GAACAGGATGTTGTGCTAGCAGGTTGTTTT	AGAAGTTCTTGGTTGGTTCCAGCTCTGCCC	GAACAGGATGTTGTGCTAGCAGGTTGTTTTCAAGTATACCCCTACCAACTGGTCGGGGTTTGAAACAGAAGTTCTTGGTTGGTTCCAGCTCTGCCC	GTGTAACCCGTAGGGCACCTCGTCTCCAAACGAACAGGATGTTGTGCTAGCAGGTTGTTTTCAAGTATACCCCTACCAACTGGTCGGGGTTTGAAACAGAAGTTCTTGGTTGGTTCCAGCTCTGCCCTTTTTGAGACGGTCGAAGGACTGCTCTCGAC	ALBAROSSA_library
human_lncrna_fused_11288	human_lncrna_fused_11288_1	lncRNA_gRNA	AGCCGATACAATATACAGGACCAGCCTGCA	TCCCATTCTTTTCAGCCCCCAGCCTGGCTG	AGCCGATACAATATACAGGACCAGCCTGCACAAGTATACCCCTACCAACTGGTCGGGGTTTGAAACTCCCATTCTTTTCAGCCCCCAGCCTGGCTG	GTGTAACCCGTAGGGCACCTCGTCTCCAAACAGCCGATACAATATACAGGACCAGCCTGCACAAGTATACCCCTACCAACTGGTCGGGGTTTGAAACTCCCATTCTTTTCAGCCCCCAGCCTGGCTGTTTTTGAGACGGTCGAAGGACTGCTCTCGAC	ALBAROSSA_library
human_lncrna_fused_11288	human_lncrna_fused_11288_2	lncRNA_gRNA	AAAGTTACAAATATAGCACAGAGGGTTTCT	GATATCTGACATAACCAACAGCCACGGGTG	AAAGTTACAAATATAGCACAGAGGGTTTCTCAAGTATACCCCTACCAACTGGTCGGGGTTTGAAACGATATCTGACATAACCAACAGCCACGGGTG	GTGTAACCCGTAGGGCACCTCGTCTCCAAACAAAGTTACAAATATAGCACAGAGGGTTTCTCAAGTATACCCCTACCAACTGGTCGGGGTTTGAAACGATATCTGACATAACCAACAGCCACGGGTGTTTTTGAGACGGTCGAAGGACTGCTCTCGAC	ALBAROSSA_library
human_lncrna_fused_11288	human_lncrna_fused_11288_3	lncRNA_gRNA	CACTCCAATACAAAGCCACCCATGGACAGA	TTGAGACAATTCGAACATGCTGCTTCTCCT	CACTCCAATACAAAGCCACCCATGGACAGACAAGTATACCCCTACCAACTGGTCGGGGTTTGAAACTTGAGACAATTCGAACATGCTGCTTCTCCT	GTGTAACCCGTAGGGCACCTCGTCTCCAAACCACTCCAATACAAAGCCACCCATGGACAGACAAGTATACCCCTACCAACTGGTCGGGGTTTGAAACTTGAGACAATTCGAACATGCTGCTTCTCCTTTTTTGAGACGGTCGAAGGACTGCTCTCGAC	ALBAROSSA_library
human_lncrna_fused_11288	human_lncrna_fused_11288_4	lncRNA_gRNA	CAGCATTTACCAGATCAGCCAAGGCCCAGA	GTTAGCATTTTAAAGGCTCTGAAAAGTCCT	CAGCATTTACCAGATCAGCCAAGGCCCAGACAAGTATACCCCTACCAACTGGTCGGGGTTTGAAACGTTAGCATTTTAAAGGCTCTGAAAAGTCCT	GTGTAACCCGTAGGGCACCTCGTCTCCAAACCAGCATTTACCAGATCAGCCAAGGCCCAGACAAGTATACCCCTACCAACTGGTCGGGGTTTGAAACGTTAGCATTTTAAAGGCTCTGAAAAGTCCTTTTTTGAGACGGTCGAAGGACTGCTCTCGAC	ALBAROSSA_library
human_lncrna_fused_11288	human_lncrna_fused_11288_5	lncRNA_gRNA	AAGCTATCATTGCAGACCCCCAGTGTTGAT	AGGAAAGTTTGTTCCATCAGCAGAAGCCCA	AAGCTATCATTGCAGACCCCCAGTGTTGATCAAGTATACCCCTACCAACTGGTCGGGGTTTGAAACAGGAAAGTTTGTTCCATCAGCAGAAGCCCA	GTGTAACCCGTAGGGCACCTCGTCTCCAAACAAGCTATCATTGCAGACCCCCAGTGTTGATCAAGTATACCCCTACCAACTGGTCGGGGTTTGAAACAGGAAAGTTTGTTCCATCAGCAGAAGCCCATTTTTGAGACGGTCGAAGGACTGCTCTCGAC	ALBAROSSA_library
human_lncrna_fused_11289	human_lncrna_fused_11289_1	lncRNA_gRNA	CACAGACGTTAGTAGTCCCAGAATATGTTC	TCTCTCACTATTCATCCATCCACATCCTAT	CACAGACGTTAGTAGTCCCAGAATATGTTCCAAGTATACCCCTACCAACTGGTCGGGGTTTGAAACTCTCTCACTATTCATCCATCCACATCCTAT	GTGTAACCCGTAGGGCACCTCGTCTCCAAACCACAGACGTTAGTAGTCCCAGAATATGTTCCAAGTATACCCCTACCAACTGGTCGGGGTTTGAAACTCTCTCACTATTCATCCATCCACATCCTATTTTTTGAGACGGTCGAAGGACTGCTCTCGAC	ALBAROSSA_library
human_lncrna_fused_11289	human_lncrna_fused_11289_2	lncRNA_gRNA	AAAGCTGTTCAATACAGGGCCGTGCTGTCA	AATTATTGGATTGTAGCTGCATCTGGCTGG	AAAGCTGTTCAATACAGGGCCGTGCTGTCACAAGTATACCCCTACCAACTGGTCGGGGTTTGAAACAATTATTGGATTGTAGCTGCATCTGGCTGG	GTGTAACCCGTAGGGCACCTCGTCTCCAAACAAAGCTGTTCAATACAGGGCCGTGCTGTCACAAGTATACCCCTACCAACTGGTCGGGGTTTGAAACAATTATTGGATTGTAGCTGCATCTGGCTGGTTTTTGAGACGGTCGAAGGACTGCTCTCGAC	ALBAROSSA_library
human_lncrna_fused_1128	human_lncrna_fused_1128_1	lncRNA_gRNA	AGAGCCAAATAGTTGCAACAGAGACTAAAG	CCAGTGATTTCTATTCGCAACGTTGTGCAA	AGAGCCAAATAGTTGCAACAGAGACTAAAGCAAGTATACCCCTACCAACTGGTCGGGGTTTGAAACCCAGTGATTTCTATTCGCAACGTTGTGCAA	GTGTAACCCGTAGGGCACCTCGTCTCCAAACAGAGCCAAATAGTTGCAACAGAGACTAAAGCAAGTATACCCCTACCAACTGGTCGGGGTTTGAAACCCAGTGATTTCTATTCGCAACGTTGTGCAATTTTTGAGACGGTCGAAGGACTGCTCTCGAC	ALBAROSSA_library
human_lncrna_fused_1128	human_lncrna_fused_1128_2	lncRNA_gRNA	AAATTGTGAAAACAAAGCCACACTTCGACT	TGAAACACATGTTCAGAGCACAAAGTCCAA	AAATTGTGAAAACAAAGCCACACTTCGACTCAAGTATACCCCTACCAACTGGTCGGGGTTTGAAACTGAAACACATGTTCAGAGCACAAAGTCCAA	GTGTAACCCGTAGGGCACCTCGTCTCCAAACAAATTGTGAAAACAAAGCCACACTTCGACTCAAGTATACCCCTACCAACTGGTCGGGGTTTGAAACTGAAACACATGTTCAGAGCACAAAGTCCAATTTTTGAGACGGTCGAAGGACTGCTCTCGAC	ALBAROSSA_library
human_lncrna_fused_1128	human_lncrna_fused_1128_3	lncRNA_gRNA	TCAGATGAAGACAAGCAACTCCCCACTAGC	ACATGTCATGTAAACCAGACGAGTCATTTC	TCAGATGAAGACAAGCAACTCCCCACTAGCCAAGTATACCCCTACCAACTGGTCGGGGTTTGAAACACATGTCATGTAAACCAGACGAGTCATTTC	GTGTAACCCGTAGGGCACCTCGTCTCCAAACTCAGATGAAGACAAGCAACTCCCCACTAGCCAAGTATACCCCTACCAACTGGTCGGGGTTTGAAACACATGTCATGTAAACCAGACGAGTCATTTCTTTTTGAGACGGTCGAAGGACTGCTCTCGAC	ALBAROSSA_library
human_lncrna_fused_1128	human_lncrna_fused_1128_4	lncRNA_gRNA	TAAGCAAGTCTATGGAGCCAAACAGACCTG	ACAAATGGAATCATGCAATGCGTGGTCTTT	TAAGCAAGTCTATGGAGCCAAACAGACCTGCAAGTATACCCCTACCAACTGGTCGGGGTTTGAAACACAAATGGAATCATGCAATGCGTGGTCTTT	GTGTAACCCGTAGGGCACCTCGTCTCCAAACTAAGCAAGTCTATGGAGCCAAACAGACCTGCAAGTATACCCCTACCAACTGGTCGGGGTTTGAAACACAAATGGAATCATGCAATGCGTGGTCTTTTTTTTGAGACGGTCGAAGGACTGCTCTCGAC	ALBAROSSA_library
human_lncrna_fused_11294	human_lncrna_fused_11294_1	lncRNA_gRNA	AAACCCAACAAAACAGAGCCCAGTGCAGTG	TTTCACATCACGTAGCCCCTGCACAGCCGT	AAACCCAACAAAACAGAGCCCAGTGCAGTGCAAGTATACCCCTACCAACTGGTCGGGGTTTGAAACTTTCACATCACGTAGCCCCTGCACAGCCGT	GTGTAACCCGTAGGGCACCTCGTCTCCAAACAAACCCAACAAAACAGAGCCCAGTGCAGTGCAAGTATACCCCTACCAACTGGTCGGGGTTTGAAACTTTCACATCACGTAGCCCCTGCACAGCCGTTTTTTGAGACGGTCGAAGGACTGCTCTCGAC	ALBAROSSA_library
human_lncrna_fused_11294	human_lncrna_fused_11294_2	lncRNA_gRNA	GAAATTTACAATGCAGGGCCCCAGGGGCTG	CATGCCATTTTCTTCTCATCCCCCTACCAC	GAAATTTACAATGCAGGGCCCCAGGGGCTGCAAGTATACCCCTACCAACTGGTCGGGGTTTGAAACCATGCCATTTTCTTCTCATCCCCCTACCAC	GTGTAACCCGTAGGGCACCTCGTCTCCAAACGAAATTTACAATGCAGGGCCCCAGGGGCTGCAAGTATACCCCTACCAACTGGTCGGGGTTTGAAACCATGCCATTTTCTTCTCATCCCCCTACCACTTTTTGAGACGGTCGAAGGACTGCTCTCGAC	ALBAROSSA_library
human_lncrna_fused_11294	human_lncrna_fused_11294_3	lncRNA_gRNA	ATTACCAAACACAGCAGCCTGAGCTTCACC	AAGTTCTTTGTCCAGGGTCAGAGCATGTGC	ATTACCAAACACAGCAGCCTGAGCTTCACCCAAGTATACCCCTACCAACTGGTCGGGGTTTGAAACAAGTTCTTTGTCCAGGGTCAGAGCATGTGC	GTGTAACCCGTAGGGCACCTCGTCTCCAAACATTACCAAACACAGCAGCCTGAGCTTCACCCAAGTATACCCCTACCAACTGGTCGGGGTTTGAAACAAGTTCTTTGTCCAGGGTCAGAGCATGTGCTTTTTGAGACGGTCGAAGGACTGCTCTCGAC	ALBAROSSA_library
human_lncrna_fused_11295	human_lncrna_fused_11295_1	lncRNA_gRNA	ACATCACCTAATGATAGCCACTGCTAGGAA	CAGCAACAAAAATGTCTGGACCTCTGGGGC	ACATCACCTAATGATAGCCACTGCTAGGAACAAGTATACCCCTACCAACTGGTCGGGGTTTGAAACCAGCAACAAAAATGTCTGGACCTCTGGGGC	GTGTAACCCGTAGGGCACCTCGTCTCCAAACACATCACCTAATGATAGCCACTGCTAGGAACAAGTATACCCCTACCAACTGGTCGGGGTTTGAAACCAGCAACAAAAATGTCTGGACCTCTGGGGCTTTTTGAGACGGTCGAAGGACTGCTCTCGAC	ALBAROSSA_library
human_lncrna_fused_11295	human_lncrna_fused_11295_2	lncRNA_gRNA	AATAGTGCTAAAGATGGAGACAAGTGGAGA	ATATATTCTAATATGTGGACAAGGCTTTCT	AATAGTGCTAAAGATGGAGACAAGTGGAGACAAGTATACCCCTACCAACTGGTCGGGGTTTGAAACATATATTCTAATATGTGGACAAGGCTTTCT	GTGTAACCCGTAGGGCACCTCGTCTCCAAACAATAGTGCTAAAGATGGAGACAAGTGGAGACAAGTATACCCCTACCAACTGGTCGGGGTTTGAAACATATATTCTAATATGTGGACAAGGCTTTCTTTTTTGAGACGGTCGAAGGACTGCTCTCGAC	ALBAROSSA_library
human_lncrna_fused_11295	human_lncrna_fused_11295_3	lncRNA_gRNA	ACAAAAGAAAACAATGCAAGCTCATCATGG	CTGAATCCTGCAAACACACTCCCTGCTTGG	ACAAAAGAAAACAATGCAAGCTCATCATGGCAAGTATACCCCTACCAACTGGTCGGGGTTTGAAACCTGAATCCTGCAAACACACTCCCTGCTTGG	GTGTAACCCGTAGGGCACCTCGTCTCCAAACACAAAAGAAAACAATGCAAGCTCATCATGGCAAGTATACCCCTACCAACTGGTCGGGGTTTGAAACCTGAATCCTGCAAACACACTCCCTGCTTGGTTTTTGAGACGGTCGAAGGACTGCTCTCGAC	ALBAROSSA_library
human_lncrna_fused_112	human_lncrna_fused_112_1	lncRNA_gRNA	ATACATTAGCATGAGAGACACGCCCACCAG	GGACCACACCAATTCCAGACCTGGGTTTTG	ATACATTAGCATGAGAGACACGCCCACCAGCAAGTATACCCCTACCAACTGGTCGGGGTTTGAAACGGACCACACCAATTCCAGACCTGGGTTTTG	GTGTAACCCGTAGGGCACCTCGTCTCCAAACATACATTAGCATGAGAGACACGCCCACCAGCAAGTATACCCCTACCAACTGGTCGGGGTTTGAAACGGACCACACCAATTCCAGACCTGGGTTTTGTTTTTGAGACGGTCGAAGGACTGCTCTCGAC	ALBAROSSA_library
human_lncrna_fused_112	human_lncrna_fused_112_2	lncRNA_gRNA	AAAAGCAGAATTTCCAGAAGCCGGACCCTG	ATCACCAAAACCAAGACAGCCAGTCCTCAC	AAAAGCAGAATTTCCAGAAGCCGGACCCTGCAAGTATACCCCTACCAACTGGTCGGGGTTTGAAACATCACCAAAACCAAGACAGCCAGTCCTCAC	GTGTAACCCGTAGGGCACCTCGTCTCCAAACAAAAGCAGAATTTCCAGAAGCCGGACCCTGCAAGTATACCCCTACCAACTGGTCGGGGTTTGAAACATCACCAAAACCAAGACAGCCAGTCCTCACTTTTTGAGACGGTCGAAGGACTGCTCTCGAC	ALBAROSSA_library
human_lncrna_fused_11301	human_lncrna_fused_11301_1	lncRNA_gRNA	CAATGAGAAATGATAGCCCACAGAAAAAAA	CACACCCTATTTTAGACCCTACAGTTTCCC	CAATGAGAAATGATAGCCCACAGAAAAAAACAAGTATACCCCTACCAACTGGTCGGGGTTTGAAACCACACCCTATTTTAGACCCTACAGTTTCCC	GTGTAACCCGTAGGGCACCTCGTCTCCAAACCAATGAGAAATGATAGCCCACAGAAAAAAACAAGTATACCCCTACCAACTGGTCGGGGTTTGAAACCACACCCTATTTTAGACCCTACAGTTTCCCTTTTTGAGACGGTCGAAGGACTGCTCTCGAC	ALBAROSSA_library
human_lncrna_fused_11301	human_lncrna_fused_11301_2	lncRNA_gRNA	AGAAAACAGTGATTGCAGAACCAACTCGGT	ACAAATGGAAGAAAGCAGCAACTGGCTGAG	AGAAAACAGTGATTGCAGAACCAACTCGGTCAAGTATACCCCTACCAACTGGTCGGGGTTTGAAACACAAATGGAAGAAAGCAGCAACTGGCTGAG	GTGTAACCCGTAGGGCACCTCGTCTCCAAACAGAAAACAGTGATTGCAGAACCAACTCGGTCAAGTATACCCCTACCAACTGGTCGGGGTTTGAAACACAAATGGAAGAAAGCAGCAACTGGCTGAGTTTTTGAGACGGTCGAAGGACTGCTCTCGAC	ALBAROSSA_library
human_lncrna_fused_11301	human_lncrna_fused_11301_3	lncRNA_gRNA	CAGAACTGTAATGCTGAGCCAAGAAATCAG	AATAATACGATCTAACCCACAGCCCACATT	CAGAACTGTAATGCTGAGCCAAGAAATCAGCAAGTATACCCCTACCAACTGGTCGGGGTTTGAAACAATAATACGATCTAACCCACAGCCCACATT	GTGTAACCCGTAGGGCACCTCGTCTCCAAACCAGAACTGTAATGCTGAGCCAAGAAATCAGCAAGTATACCCCTACCAACTGGTCGGGGTTTGAAACAATAATACGATCTAACCCACAGCCCACATTTTTTTGAGACGGTCGAAGGACTGCTCTCGAC	ALBAROSSA_library
human_lncrna_fused_11301	human_lncrna_fused_11301_4	lncRNA_gRNA	TAATATAGGTGACAGCCCAGCCAGGTGGTA	AAATGTGCAAGAATGTTCACAGCTACATCA	TAATATAGGTGACAGCCCAGCCAGGTGGTACAAGTATACCCCTACCAACTGGTCGGGGTTTGAAACAAATGTGCAAGAATGTTCACAGCTACATCA	GTGTAACCCGTAGGGCACCTCGTCTCCAAACTAATATAGGTGACAGCCCAGCCAGGTGGTACAAGTATACCCCTACCAACTGGTCGGGGTTTGAAACAAATGTGCAAGAATGTTCACAGCTACATCATTTTTGAGACGGTCGAAGGACTGCTCTCGAC	ALBAROSSA_library
human_lncrna_fused_11312	human_lncrna_fused_11312_1	lncRNA_gRNA	AAGACATAGTCAAGAGCTGCCACCAATTAG	GATCCACAGATAATGAGCAGCTGGCTTCAG	AAGACATAGTCAAGAGCTGCCACCAATTAGCAAGTATACCCCTACCAACTGGTCGGGGTTTGAAACGATCCACAGATAATGAGCAGCTGGCTTCAG	GTGTAACCCGTAGGGCACCTCGTCTCCAAACAAGACATAGTCAAGAGCTGCCACCAATTAGCAAGTATACCCCTACCAACTGGTCGGGGTTTGAAACGATCCACAGATAATGAGCAGCTGGCTTCAGTTTTTGAGACGGTCGAAGGACTGCTCTCGAC	ALBAROSSA_library
human_lncrna_fused_11312	human_lncrna_fused_11312_2	lncRNA_gRNA	AGATTCAAACAGGTGCTTTGCCAAAAAAGG	GTTAAAAGATCATTGCAGGACCTCTTAGGA	AGATTCAAACAGGTGCTTTGCCAAAAAAGGCAAGTATACCCCTACCAACTGGTCGGGGTTTGAAACGTTAAAAGATCATTGCAGGACCTCTTAGGA	GTGTAACCCGTAGGGCACCTCGTCTCCAAACAGATTCAAACAGGTGCTTTGCCAAAAAAGGCAAGTATACCCCTACCAACTGGTCGGGGTTTGAAACGTTAAAAGATCATTGCAGGACCTCTTAGGATTTTTGAGACGGTCGAAGGACTGCTCTCGAC	ALBAROSSA_library
human_lncrna_fused_11312	human_lncrna_fused_11312_3	lncRNA_gRNA	CTGCAAGAAATAAAGAGGCCCAGAGAGGAT	AAGAATAAGCACTGACCACCCCAACTGCCA	CTGCAAGAAATAAAGAGGCCCAGAGAGGATCAAGTATACCCCTACCAACTGGTCGGGGTTTGAAACAAGAATAAGCACTGACCACCCCAACTGCCA	GTGTAACCCGTAGGGCACCTCGTCTCCAAACCTGCAAGAAATAAAGAGGCCCAGAGAGGATCAAGTATACCCCTACCAACTGGTCGGGGTTTGAAACAAGAATAAGCACTGACCACCCCAACTGCCATTTTTGAGACGGTCGAAGGACTGCTCTCGAC	ALBAROSSA_library
human_lncrna_fused_11312	human_lncrna_fused_11312_4	lncRNA_gRNA	AATTGAACAGAATATCCAAGCAGGACTACA	AAATGCAAATCCAAACAAGCCGCTCTTGTA	AATTGAACAGAATATCCAAGCAGGACTACACAAGTATACCCCTACCAACTGGTCGGGGTTTGAAACAAATGCAAATCCAAACAAGCCGCTCTTGTA	GTGTAACCCGTAGGGCACCTCGTCTCCAAACAATTGAACAGAATATCCAAGCAGGACTACACAAGTATACCCCTACCAACTGGTCGGGGTTTGAAACAAATGCAAATCCAAACAAGCCGCTCTTGTATTTTTGAGACGGTCGAAGGACTGCTCTCGAC	ALBAROSSA_library
human_lncrna_fused_11312	human_lncrna_fused_11312_5	lncRNA_gRNA	AACATCCAGATGAAGAGAGGCACAGGGCGA	TCAAAAGTGCAGTTAGCAGCTGGATGTGGT	AACATCCAGATGAAGAGAGGCACAGGGCGACAAGTATACCCCTACCAACTGGTCGGGGTTTGAAACTCAAAAGTGCAGTTAGCAGCTGGATGTGGT	GTGTAACCCGTAGGGCACCTCGTCTCCAAACAACATCCAGATGAAGAGAGGCACAGGGCGACAAGTATACCCCTACCAACTGGTCGGGGTTTGAAACTCAAAAGTGCAGTTAGCAGCTGGATGTGGTTTTTTGAGACGGTCGAAGGACTGCTCTCGAC	ALBAROSSA_library
human_lncrna_fused_11312	human_lncrna_fused_11312_6	lncRNA_gRNA	ACACATGATTAGTTTGAGAGCCATCTGAAT	AGTATGTACATAATGCTGGCAATTCTGGAA	ACACATGATTAGTTTGAGAGCCATCTGAATCAAGTATACCCCTACCAACTGGTCGGGGTTTGAAACAGTATGTACATAATGCTGGCAATTCTGGAA	GTGTAACCCGTAGGGCACCTCGTCTCCAAACACACATGATTAGTTTGAGAGCCATCTGAATCAAGTATACCCCTACCAACTGGTCGGGGTTTGAAACAGTATGTACATAATGCTGGCAATTCTGGAATTTTTGAGACGGTCGAAGGACTGCTCTCGAC	ALBAROSSA_library
human_lncrna_fused_11315	human_lncrna_fused_11315_1	lncRNA_gRNA	GCAGTCTTTAGCAAGACACACCCATCCCCA	TTCACACTGATGCCCACGCCCTTGCCCTCC	GCAGTCTTTAGCAAGACACACCCATCCCCACAAGTATACCCCTACCAACTGGTCGGGGTTTGAAACTTCACACTGATGCCCACGCCCTTGCCCTCC	GTGTAACCCGTAGGGCACCTCGTCTCCAAACGCAGTCTTTAGCAAGACACACCCATCCCCACAAGTATACCCCTACCAACTGGTCGGGGTTTGAAACTTCACACTGATGCCCACGCCCTTGCCCTCCTTTTTGAGACGGTCGAAGGACTGCTCTCGAC	ALBAROSSA_library
human_lncrna_fused_11315	human_lncrna_fused_11315_2	lncRNA_gRNA	ACCCACAGAAGAGAGAGTCAGCTGTGGTCT	CATGCCTTACCTGAAACCCACTCCTTCTTA	ACCCACAGAAGAGAGAGTCAGCTGTGGTCTCAAGTATACCCCTACCAACTGGTCGGGGTTTGAAACCATGCCTTACCTGAAACCCACTCCTTCTTA	GTGTAACCCGTAGGGCACCTCGTCTCCAAACACCCACAGAAGAGAGAGTCAGCTGTGGTCTCAAGTATACCCCTACCAACTGGTCGGGGTTTGAAACCATGCCTTACCTGAAACCCACTCCTTCTTATTTTTGAGACGGTCGAAGGACTGCTCTCGAC	ALBAROSSA_library
human_lncrna_fused_11316	human_lncrna_fused_11316_1	lncRNA_gRNA	CCATTGAGAAGATGACAGTCCAGAGATCTG	GCATCCTCAAGATCAGCCTCAGACTCAGTG	CCATTGAGAAGATGACAGTCCAGAGATCTGCAAGTATACCCCTACCAACTGGTCGGGGTTTGAAACGCATCCTCAAGATCAGCCTCAGACTCAGTG	GTGTAACCCGTAGGGCACCTCGTCTCCAAACCCATTGAGAAGATGACAGTCCAGAGATCTGCAAGTATACCCCTACCAACTGGTCGGGGTTTGAAACGCATCCTCAAGATCAGCCTCAGACTCAGTGTTTTTGAGACGGTCGAAGGACTGCTCTCGAC	ALBAROSSA_library
human_lncrna_fused_11316	human_lncrna_fused_11316_2	lncRNA_gRNA	AGCTCCAGACAAAGCAGGCACTGATGAAAC	GATGATTTTCCAGTTAGGCAGATGGGAATC	AGCTCCAGACAAAGCAGGCACTGATGAAACCAAGTATACCCCTACCAACTGGTCGGGGTTTGAAACGATGATTTTCCAGTTAGGCAGATGGGAATC	GTGTAACCCGTAGGGCACCTCGTCTCCAAACAGCTCCAGACAAAGCAGGCACTGATGAAACCAAGTATACCCCTACCAACTGGTCGGGGTTTGAAACGATGATTTTCCAGTTAGGCAGATGGGAATCTTTTTGAGACGGTCGAAGGACTGCTCTCGAC	ALBAROSSA_library
human_lncrna_fused_11316	human_lncrna_fused_11316_3	lncRNA_gRNA	GGAACCATAAGAAGCCCCTTCTATTCAGTG	AGAAAGTAGTCACTGCTTCCAGTTTTTTTA	GGAACCATAAGAAGCCCCTTCTATTCAGTGCAAGTATACCCCTACCAACTGGTCGGGGTTTGAAACAGAAAGTAGTCACTGCTTCCAGTTTTTTTA	GTGTAACCCGTAGGGCACCTCGTCTCCAAACGGAACCATAAGAAGCCCCTTCTATTCAGTGCAAGTATACCCCTACCAACTGGTCGGGGTTTGAAACAGAAAGTAGTCACTGCTTCCAGTTTTTTTATTTTTGAGACGGTCGAAGGACTGCTCTCGAC	ALBAROSSA_library
human_lncrna_fused_11316	human_lncrna_fused_11316_4	lncRNA_gRNA	AGATTTGCTTTAAGAAGCACTGGTCTGTCC	GTAGATAATGATTTCCAATCTGGGCATTGT	AGATTTGCTTTAAGAAGCACTGGTCTGTCCCAAGTATACCCCTACCAACTGGTCGGGGTTTGAAACGTAGATAATGATTTCCAATCTGGGCATTGT	GTGTAACCCGTAGGGCACCTCGTCTCCAAACAGATTTGCTTTAAGAAGCACTGGTCTGTCCCAAGTATACCCCTACCAACTGGTCGGGGTTTGAAACGTAGATAATGATTTCCAATCTGGGCATTGTTTTTTGAGACGGTCGAAGGACTGCTCTCGAC	ALBAROSSA_library
human_lncrna_fused_11319	human_lncrna_fused_11319_1	lncRNA_gRNA	TCCCAATCATAATTGGCGCCCGCGCAGCCC	AAACAAAACACGAAACGTTCCCCTGGGCAC	TCCCAATCATAATTGGCGCCCGCGCAGCCCCAAGTATACCCCTACCAACTGGTCGGGGTTTGAAACAAACAAAACACGAAACGTTCCCCTGGGCAC	GTGTAACCCGTAGGGCACCTCGTCTCCAAACTCCCAATCATAATTGGCGCCCGCGCAGCCCCAAGTATACCCCTACCAACTGGTCGGGGTTTGAAACAAACAAAACACGAAACGTTCCCCTGGGCACTTTTTGAGACGGTCGAAGGACTGCTCTCGAC	ALBAROSSA_library
human_lncrna_fused_11319	human_lncrna_fused_11319_2	lncRNA_gRNA	CGTACACACACAAACACACGCCCTCCTCTC	CCCAAACCACAAACGCGCCCCCACACACTC	CGTACACACACAAACACACGCCCTCCTCTCCAAGTATACCCCTACCAACTGGTCGGGGTTTGAAACCCCAAACCACAAACGCGCCCCCACACACTC	GTGTAACCCGTAGGGCACCTCGTCTCCAAACCGTACACACACAAACACACGCCCTCCTCTCCAAGTATACCCCTACCAACTGGTCGGGGTTTGAAACCCCAAACCACAAACGCGCCCCCACACACTCTTTTTGAGACGGTCGAAGGACTGCTCTCGAC	ALBAROSSA_library
[truncated: 129,261 more rows]
