# Supplementary material for: Genome-scale pan-cancer interrogation of lncRNA dependencies using CasRx
Source: Nat Methods. 2024 Feb 26;21(4):584–96. doi: 10.1038/s41592-024-02190-0 (PMC11009108; doi:10.1038/s41592-024-02190-0)
Supplement: Supplementary file 4 — Supplementary Tables 1–18. [file 41592_2024_2190_MOESM4_ESM.zip › Supplementary_tables/Supplementar_table11.csv]

Array_ID	Gene_ID	Type	Library_rep1.count	LN18_rep1.count	LN18_rep2.count	LN18wo_rep1.count	LN18wo_rep2.count	LN229_rep1.count	LN229_rep2.count	A549_rep1.count	A549_rep2.count	NCIH460_rep1.count	NCIH460_rep2.count	NCIH460wo_rep1.count	NCIH460wo_rep2.count	KP4_rep1.count	KP4_rep2.count	MIAPACA2_rep1.count	MIAPACA2_rep2.count	MIAPACA2wo_rep1.count	MIAPACA2wo_rep2.count	LN18_rep1.LFC	LN18_rep2.LFC	LN18wo_rep1.LFC	LN18wo_rep2.LFC	LN229_rep1.LFC	LN229_rep2.LFC	A549_rep1.LFC	A549_rep2.LFC	NCIH460_rep1.LFC	NCIH460_rep2.LFC	NCIH460wo_rep1.LFC	NCIH460wo_rep2.LFC	KP4_rep1.LFC	KP4_rep2.LFC	MIAPACA2_rep1.LFC	MIAPACA2_rep2.LFC	MIAPACA2wo_rep1.LFC	MIAPACA2wo_rep2.LFC	LN18.pvalue	LN18wo.pvalue	LN229.pvalue	A549.pvalue	NCIH460.pvalue	NCIH460wo.pvalue	KP4.pvalue	MIAPACA2.pvalue	MIAPACA2wo.pvalue	is_offtarget
human_lncrna_fused_10006_1	human_lncrna_fused_10006	lncRNA_gRNA	436	752	328	482	330	284	433	350	509	230	301	204	400	428	264	316	312	232	499	0.524389998322584	-0.059272194275132	0.39647557883369	0.279705931813583	-0.232763504629549	0.140224955194594	0.046693883534593	0.069818249080096	-0.749004167097311	-0.408998446044907	-0.890621007198459	-0.070657700170669	0.158122054454428	-0.257602676904614	-0.30918420241068	-0.175376120822415	-0.490729065025339	0.551222934850136	0.90333	0.92335	0.61759	0.72766	0.15772	0.23018	0.64088	0.3773	0.75184	no
human_lncrna_fused_10006_2	human_lncrna_fused_10006	lncRNA_gRNA	102	166	70	51	48	54	158	45	192	136	128	0	29	86	27	63	22	46	73	0.392362329584639	-0.159422691204975	-0.576867295759882	-0.318096851980703	-0.435092064995463	0.679998491525917	-0.638287776151464	0.657086781617499	0.461028300283192	0.364894998179079	-2.54478545536658	-1.26777844076511	-0.044677849877836	-1.08461322015736	-0.444739170637062	-1.35418065577885	-0.596470930894116	-0.085711389511986	0.70396	0.33626	0.79044	0.74809	0.87231	0.0145	0.25577	0.10313	0.37454	no
human_lncrna_fused_10006_3	human_lncrna_fused_10006	lncRNA_gRNA	264	235	257	267	167	134	249	117	263	150	279	44	132	151	126	307	107	131	307	-0.374224943179378	0.288890509719958	0.265499954409672	0.030702791370517	-0.550345483914662	0.067021270407552	-0.730124425640501	-0.143586030857316	-0.626146722027773	0.169508185805264	-2.03174774075185	-0.85366133436281	-0.558382996231746	-0.559020449481401	0.332597121153438	-0.900955755594358	-0.563849730001644	0.559613518997898	0.61969	0.77635	0.4216	0.15415	0.46155	0.021645	0.1901	0.47152	0.71979	no
human_lncrna_fused_10008_1	human_lncrna_fused_10008	lncRNA_gRNA	324	500	109	436	137	147	222	174	331	370	393	275	223	232	177	221	276	126	132	0.364229606432787	-1.11008442187963	0.662597638360082	-0.507815875106181	-0.706204631965064	-0.361774549609654	-0.492302163741521	-0.111799489381266	0.299413684483461	0.360422587015743	-0.086485575543106	-0.453654955962982	-0.270313949719386	-0.390288016170463	-0.384529458382136	0.06302022261751	-0.889295106476587	-0.840675832060687	0.42693	0.81738	0.17774	0.23749	0.90969	0.37761	0.3368	0.48554	0.13188	no
human_lncrna_fused_10008_2	human_lncrna_fused_10008	lncRNA_gRNA	191	359	298	348	206	110	300	134	230	258	631	109	126	140	161	406	373	127	164	0.615228998548217	0.917093949356862	1.05365919323588	0.74030936971263	-0.374632055302775	0.74514110539061	-0.130309790967967	0.106537459016746	0.512320135906887	1.71966998040191	-0.58331669041299	-0.484886924836969	-0.228473972090219	0.186747042446318	1.14174962009711	1.17768724195238	-0.176894827549254	0.143613153296942	0.99774	0.99792	0.87323	0.59343	1	0.20799	0.63892	1	0.61769	no
human_lncrna_fused_10008_3	human_lncrna_fused_10008	lncRNA_gRNA	307	331	270	116	119	165	175	321	305	428	414	553	570	183	104	227	154	281	227	-0.123423520518142	0.153197590344032	-1.02868198750485	-0.619306243418277	-0.482457167733974	-0.601980181975796	0.406104232912397	-0.148840738026087	0.572635113686225	0.504915233551273	0.94638381753741	0.897677811502041	-0.511512808263106	-1.00564011974659	-0.276049822589791	-0.640462866066007	0.247689227719452	-0.053301317689636	0.65474	0.17151	0.17187	0.82689	0.98024	0.99997	0.10947	0.2176	0.7225	no
human_lncrna_fused_10009_1	human_lncrna_fused_10009	lncRNA_gRNA	192	171	205	57	49	151	234	243	208	145	292	106	118	166	81	241	158	131	136	-0.36206631856448	0.404687400451091	-1.24747720984045	-1.08637704667773	0.024207456017408	0.40384723912846	0.649400087422286	-0.03127075337624	-0.24944043810219	0.650925075537266	-0.624294777886956	-0.572759263382753	-0.0160781523351	-0.691675114500923	0.426367685347681	0.015482310768817	-0.143904148814154	-0.106763660556373	0.67919	0.10203	0.82721	0.94492	0.82925	0.1775	0.35673	0.84343	0.5238	no
human_lncrna_fused_10009_2	human_lncrna_fused_10009	lncRNA_gRNA	291	278	302	257	54	455	311	323	416	216	374	616	159	393	193	312	121	241	190	-0.283905117648587	0.378049223226709	0.083337552111573	-1.52504400805518	0.96801280727889	0.236787933514588	0.486759896493451	0.343356890093365	-0.281863752634416	0.437425378634755	1.16923158753566	-0.748850222222718	0.590853329247163	-0.130042604293724	0.224002943875337	-0.877351812329863	0.111189645589424	-0.21924302221087	0.71771	0.30178	0.99652	0.98381	0.74449	0.97984	0.89831	0.40246	0.59701	no
human_lncrna_fused_10009_3	human_lncrna_fused_10009	lncRNA_gRNA	104	153	158	57	366	42	92	102	186	34	0	62	58	128	108	160	129	83	28	0.267375738238562	0.829200234970775	-0.479005746531861	2.29314654628504	-0.72843742552175	-0.016807594356473	0.286161529228933	0.593080030256637	-1.10437524796276	-2.56803737456624	-0.481207207079188	-0.624410726445907	0.419603634165274	0.432980875229136	0.656701253273207	0.522819494172001	0.054671088997806	-1.12151400428704	0.95954	1	0.33359	0.95991	0.028366	0.21674	0.93065	0.97778	0.31429	no
human_lncrna_fused_10009_4	human_lncrna_fused_10009	lncRNA_gRNA	140	139	0	10	38	80	150	55	172	374	153	322	241	146	144	66	183	65	134	-0.215741915859835	-2.93292434116312	-2.28125341074331	-0.964355850945862	-0.369135064114531	0.22510447783208	-0.808641534190294	0.128367169863388	1.41324074261427	0.202427319948775	1.22649129498798	0.748366178863432	0.221940524283014	0.437360553103068	-0.781141420626629	0.611553104766327	-0.599437071980906	0.27774071471867	0.073083	0.063339	0.57054	0.29911	0.99859	0.99988	0.89673	0.68696	0.5415	no
human_lncrna_fused_10009_5	human_lncrna_fused_10009	lncRNA_gRNA	147	255	65	155	23	186	152	151	130	147	208	78	128	127	141	212	196	72	136	0.494883548241271	-0.694756093474136	0.305877327096061	-1.5277336100607	0.640508647914031	0.180720059617165	0.359648044969534	-0.282109011427773	0.110230590202844	0.540032621931621	-0.64765422751403	-0.129874613922061	-0.016532168932261	0.348587231876159	0.598083312581856	0.640973689113595	-0.541345326669155	0.235455831247013	0.61623	0.3996	0.93308	0.68378	0.85563	0.31274	0.79175	0.98812	0.53781	no
human_lncrna_fused_1000_1	human_lncrna_fused_1000	lncRNA_gRNA	337	255	296	173	192	205	240	214	244	27	203	127	292	253	214	144	203	395	444	-0.596180912383672	0.15226105486853	-0.642003200008539	-0.110610058002656	-0.321039314114188	-0.311173084426284	-0.270503847416315	-0.571513761305132	-2.8246542186454	-0.583071910561442	-1.14924524429522	-0.146904876733891	-0.207505853464451	-0.189899699800482	-0.995572339203834	-0.403473888352411	0.590017173328064	0.740511858312728	0.44632	0.39828	0.31899	0.13433	0.023255	0.16362	0.45772	0.10331	0.98846	no
human_lncrna_fused_1000_2	human_lncrna_fused_1000	lncRNA_gRNA	144	164	118	0	20	71	102	112	151	122	86	117	177	84	69	139	93	112	95	-0.046353309172093	0.053477365599907	-2.96830899972471	-1.62713347063116	-0.546097497978691	-0.292551057423957	0.002894772539682	-0.071038764591589	-0.098755421986243	-0.541523257227544	-0.134498352455896	0.307798496642027	-0.496089661770944	-0.515231103920815	0.076571247218612	-0.285418886394769	0.024751788137436	-0.19128057119064	0.60249	0.019095	0.27575	0.55185	0.3687	0.70138	0.23585	0.52521	0.55246	no
human_lncrna_fused_10017_1	human_lncrna_fused_10017	lncRNA_gRNA	248	615	139	47	271	171	245	159	136	87	248	81	133	201	132	330	253	117	95	1.00889693492969	-0.442132494811936	-1.79199632058449	0.77180238227932	-0.149483503291836	0.128647146732561	-0.2518288217572	-0.905597501964293	-1.21406147173601	0.09472631476589	-1.282588043848	-0.760897092366812	-0.102053792316531	-0.415745664451158	0.514231155945786	0.304021311890185	-0.624821473595343	-0.896098910651092	0.96066	0.65973	0.62842	0.087979	0.27954	0.055421	0.4089	0.95649	0.16978	no
human_lncrna_fused_10017_2	human_lncrna_fused_10017	lncRNA_gRNA	150	42	130	220	15	9	38	147	171	162	104	18	78	99	131	48	157	70	53	-1.59499754908974	0.125210150700635	0.741656728035136	-1.9153509431582	-2.38506264159828	-1.43103261453382	0.299229358819141	0.034079556280808	0.209272376116646	-0.366051749481706	-2.06151869528225	-0.748282887588747	-0.350492314287001	0.227751684987145	-1.21057790492217	0.323920735172493	-0.599999339109358	-0.92688089646387	0.23349	0.59238	0.0097723	0.79461	0.55798	0.040497	0.60452	0.38665	0.17294	no
human_lncrna_fused_10017_3	human_lncrna_fused_10017	lncRNA_gRNA	283	305	386	148	214	227	181	288	483	556	498	562	602	235	174	223	273	362	305	-0.123266036453939	0.753142523031299	-0.609127381500917	0.272250199001212	0.051522679780859	-0.448428630220712	0.367190006784496	0.585558072921002	1.04527003624494	0.869953377992732	1.07849483037784	1.08342179961721	-0.070665130573236	-0.230487229405038	-0.19009367219999	0.230651648156806	0.705112150267651	0.457579686524422	0.93879	0.58523	0.45229	0.99283	0.99993	1	0.50711	0.68062	0.97378	no
human_lncrna_fused_10017_4	human_lncrna_fused_10017	lncRNA_gRNA	283	652	160	34	253	120	136	214	196	187	386	231	512	153	182	289	127	269	293	0.913583271091179	-0.435861407127937	-2.29305295701678	0.500945568963614	-0.784499296887383	-0.816317895652026	-0.034683741214948	-0.621117444595604	-0.434124244747706	0.518210679174437	-0.137826434470201	0.858080266044523	-0.634535572232513	-0.17080654995876	0.157618894434382	-0.77855524762356	0.297797683719464	0.402652842976117	0.94288	0.43467	0.081776	0.23724	0.73941	0.96317	0.29718	0.39139	0.88919	no
human_lncrna_fused_10018_1	human_lncrna_fused_10018	lncRNA_gRNA	166	293	162	114	149	68	98	224	242	125	66	175	253	217	82	169	92	156	83	0.524033334682425	0.281138538731619	-0.240114901835484	0.486407657064992	-0.777029846326206	-0.52155456103791	0.727370700928108	0.35422604221346	-0.248928260266525	-1.02477022572757	0.19719880590111	0.597267504885841	0.523811645965903	-0.489063456045317	0.14666474442169	-0.479050073305177	0.270287989872242	-0.536457082425462	0.91899	0.75683	0.15687	0.99275	0.21247	0.92571	0.73453	0.49053	0.55624	no
human_lncrna_fused_10018_2	human_lncrna_fused_10018	lncRNA_gRNA	224	481	241	270	76	198	297	246	232	128	400	436	199	163	131	134	57	106	201	0.804694329177505	0.42004620880583	0.498734025764623	-0.766976165405358	0.179586698993771	0.522875790938014	0.464147157000367	-0.090751220190936	-0.608819742657408	0.878342724477792	1.03706438792879	-0.109785114887102	-0.241577947393131	-0.290791152276272	-0.539816390593418	-1.42638695520574	-0.614505939309459	0.204371019167894	0.99035	0.64983	0.92317	0.86151	0.87293	0.9847	0.39604	0.060432	0.5107	no
human_lncrna_fused_10018_3	human_lncrna_fused_10018	lncRNA_gRNA	281	95	147	228	162	195	100	162	336	414	467	224	116	248	297	141	186	19	35	-1.573722575464	-0.536674336320952	-0.030754263139396	-0.093489212628672	-0.142414830220394	-1.18831652203968	-0.394244344240934	0.100402853563288	0.645873900108361	0.790380460507077	-0.169263832289386	-1.0972685615046	0.011013952320075	0.500942297096004	-0.777005145512656	-0.274073171994256	-2.71503211398986	-2.18151413808936	0.05063	0.61515	0.16147	0.4386	0.99667	0.17574	0.89826	0.18768	0.0080859	no
human_lncrna_fused_10022_1	human_lncrna_fused_10022	lncRNA_gRNA	236	320	135	302	202	275	177	203	397	120	95	149	313	243	204	416	175	87	271	0.183098164053979	-0.413898411383025	0.582020760904851	0.43612957972202	0.553527342054615	-0.235365712672392	0.136949891493801	0.559269669357006	-0.758320234626946	-1.06258234820439	-0.468825577658276	0.425002669823309	0.216386369001301	0.223843497348465	0.897698649764628	-0.121683298054877	-0.927510882604933	0.538398303907345	0.5338	0.95316	0.82974	0.96081	0.092082	0.67464	0.85022	0.97339	0.61901	no
human_lncrna_fused_10022_2	human_lncrna_fused_10022	lncRNA_gRNA	194	123	58	182	98	121	158	125	259	7	112	162	208	189	231	177	127	348	228	-0.780969995769419	-1.17989775905312	0.159957659427302	-0.260059844508421	-0.274404422595881	-0.125202122135064	-0.23961408740381	0.2425916496395	-2.90430513636406	-0.605781322119376	-0.104023981884879	0.136587518165568	0.139964845881226	0.648597903352792	0.005531337749808	-0.279007616156097	1.15022494556565	0.56175705484641	0.067639	0.61708	0.43325	0.63117	0.040025	0.64104	0.94869	0.49523	0.99814	no
human_lncrna_fused_10022_3	human_lncrna_fused_10022	lncRNA_gRNA	280	249	142	274	97	201	151	158	295	156	111	95	284	236	151	340	183	90	144	-0.377316438767781	-0.576679377285046	0.221789587863642	-0.758355404784079	-0.097232987260445	-0.668686272300434	-0.422181986092453	-0.069558347119602	-0.654690114561797	-1.10202614929352	-1.25581279593912	0.065789356722614	-0.050681121821114	-0.402947810390326	0.392865937607473	-0.290752921354056	-1.11404289916419	-0.531592244273386	0.21137	0.51515	0.29475	0.30266	0.091162	0.23729	0.44018	0.73873	0.15578	no
human_lncrna_fused_10022_4	human_lncrna_fused_10022	lncRNA_gRNA	255	557	137	118	147	198	372	196	247	165	227	400	237	471	232	377	223	202	217	0.834779049765053	-0.497849223985402	-0.758282391708376	-0.092902798514603	0.007763150719606	0.658362130461143	-0.012699547230485	-0.180241367447411	-0.457421956232833	-0.060205917510963	0.746348470871994	-0.051135249096939	1.01810924281868	0.294250352033663	0.659374457231216	0.097150102709508	0.050658326700988	0.135078790678499	0.89834	0.37719	0.93393	0.48249	0.40221	0.94362	0.99802	0.95501	0.70772	no
human_lncrna_fused_1002_1	human_lncrna_fused_1002	lncRNA_gRNA	353	239	284	343	192	109	172	282	602	365	340	225	174	501	325	359	188	251	198	-0.744154306617445	0.03272030990338	0.215094427950604	-0.173672325079515	-1.20479503457947	-0.81376392380157	0.039583923877705	0.591171933986536	0.164355178029709	0.045685704698609	-0.471743290565713	-0.894405239660314	0.66569037450479	0.31637059790124	0.154049294253777	-0.568341828752232	-0.09517676850738	-0.425755218868937	0.32057	0.70438	0.036838	0.9696	0.74589	0.1166	0.98644	0.4653	0.43378	no
human_lncrna_fused_1002_2	human_lncrna_fused_1002	lncRNA_gRNA	245	499	221	153	142	238	204	220	359	199	138	383	382	257	305	216	235	256	345	0.736530490871705	0.184833607123704	-0.373609791824818	-0.085471135232389	0.307902275148245	-0.098748448557619	0.194990920743892	0.372953230507494	-0.159990520533077	-0.652727927079977	0.739829831581142	0.646758088278025	0.241997547401485	0.720480879073946	-0.03983014192337	0.220718627981873	0.423044283651567	0.819472718966439	0.96846	0.48805	0.75044	0.92391	0.30162	0.99661	0.97901	0.73571	0.98067	no
human_lncrna_fused_1002_3	human_lncrna_fused_1002	lncRNA_gRNA	224	173	154	161	2	245	128	116	352	80	68	144	133	152	105	262	195	85	167	-0.549258346034994	-0.174557240978253	-0.188862356314125	-3.33251294990505	0.465680499297189	-0.581627283393409	-0.522880959874477	0.464900317903733	-1.17752543208245	-1.3810383829303	-0.443431279453751	-0.626122687772512	-0.331793334696026	-0.572836988407691	0.336513688721252	0.090125858202573	-0.886815044810963	-0.041200132496858	0.30388	0.12178	0.66335	0.68032	0.040747	0.20149	0.25975	0.83995	0.33336	no
human_lncrna_fused_10035_1	human_lncrna_fused_10035	lncRNA_gRNA	193	534	399	232	114	141	126	133	355	253	298	146	182	252	142	316	161	296	231	1.14351421213443	1.30526498773716	0.48931197974553	-0.059135925794309	-0.071474059028057	-0.406310974808951	-0.153476631915229	0.671473186436135	0.472532780968613	0.67168216667472	-0.230756897413825	-0.031063765809914	0.529260485004778	0.008807469899276	0.785057865314989	0.033228869235789	0.934613666223568	0.586093530427966	1	0.81291	0.40594	0.92822	0.9708	0.50006	0.88748	0.96168	0.99325	no
human_lncrna_fused_10035_2	human_lncrna_fused_10035	lncRNA_gRNA	236	259	118	391	29	196	349	147	218	271	243	107	187	157	129	137	117	270	207	-0.097671204910472	-0.58552700243616	0.936527584179046	-1.91860201747427	0.097097816770238	0.673745067090826	-0.288273911614192	-0.241041130129951	0.300817276763632	0.133334056311873	-0.883611711893359	-0.259902933182234	-0.359046213240736	-0.37959419525382	-0.580792347397922	-0.640055557085097	0.545069683114485	0.174718665175604	0.32274	0.74346	0.94881	0.27962	0.81042	0.19561	0.31241	0.14491	0.89337	no
human_lncrna_fused_10035_3	human_lncrna_fused_10035	lncRNA_gRNA	274	252	132	227	379	125	37	237	162	228	144	415	192	225	48	152	177	178	70	-0.332563045451708	-0.641617751470638	-0.002819694699747	1.10364338360215	-0.689175078870683	-2.24298274351942	0.145951865054833	-0.820684729560793	-0.129308827830809	-0.748076911418661	0.701068181638915	-0.424408611975868	-0.085394532416054	-1.76578206181319	-0.647353569944549	-0.305622641443843	-0.213555590244176	-1.39645762101379	0.20963	0.98677	0.021137	0.27949	0.28323	0.86	0.12911	0.2108	0.19122	no
human_lncrna_fused_10035_4	human_lncrna_fused_10035	lncRNA_gRNA	137	68	137	295	78	82	71	129	196	282	42	236	212	303	388	159	113	270	32	-1.00749342046353	0.306522852612638	1.25157135087321	-0.102381173284474	-0.312354847052693	-0.657365520893083	0.244821226837723	0.322611849632428	1.0559752052428	-1.25615399124608	0.834462073038259	0.605819386051887	1.2159384115636	1.80395163509751	0.310859342382875	0.01778305267285	1.24657864460827	-1.33436772263943	0.42228	0.98071	0.24183	0.88667	0.84027	0.99312	1	0.7717	0.92234	no
human_lncrna_fused_10037_1	human_lncrna_fused_10037	lncRNA_gRNA	289	439	228	437	396	154	227	212	272	310	337	325	355	409	175	396	244	259	249	0.340294467589318	0.005959883542114	0.820058480104078	1.09335350841682	-0.491362239176682	-0.17785703928744	-0.075451614407435	-0.220216704928021	0.212243594974139	0.304295247917692	0.294327373859448	0.325781147257198	0.65516478904828	-0.251078873228864	0.559412478661152	0.050545600617041	0.218095471722811	0.15302615841057	0.80945	0.9997	0.3162	0.41129	0.85585	0.90571	0.89604	0.92697	0.78341	no
human_lncrna_fused_10037_2	human_lncrna_fused_10037	lncRNA_gRNA	384	262	314	278	151	261	528	256	564	186	389	509	303	184	230	326	275	363	253	-0.738465847073624	0.05511999690104	-0.186590302273099	-0.610383107231035	-0.173492797694435	0.589718350090317	-0.206806408715912	0.385881993276082	-0.854870995815343	0.115103069862434	0.526778597393188	-0.274893415060088	-0.808515995001915	-0.270554246844296	-0.092535869041631	-0.173176031291358	0.295184979398196	-0.210928150654495	0.33134	0.37336	0.89647	0.8022	0.35251	0.83349	0.19807	0.49951	0.69612	no
human_lncrna_fused_10037_3	human_lncrna_fused_10037	lncRNA_gRNA	314	399	314	254	215	379	189	250	390	186	76	217	329	129	157	199	194	170	151	0.098353236184134	0.328809935079122	-0.035100451466757	0.138542613445932	0.61172123863278	-0.53187219867937	0.034747295580322	0.15277769584587	-0.581181057637261	-1.70625405998359	-0.360985559147962	0.110364962325784	-0.992124071714457	-0.506199628279795	-0.480712286619948	-0.367919162031453	-0.457671957860226	-0.624253065923384	0.84583	0.71474	0.79629	0.75576	0.052532	0.52855	0.11166	0.23213	0.25476	no
human_lncrna_fused_10037_4	human_lncrna_fused_10037	lncRNA_gRNA	244	287	169	141	191	337	262	130	147	187	0	265	234	270	137	331	177	121	117	-0.006191518793409	-0.16612529697189	-0.473458077371003	0.31616918583646	0.787720820556688	0.240310310269229	-0.491005263057147	-0.787723704100257	-0.236111777768794	-3.65152123351611	0.244088182900473	-0.009395077073227	0.313956572733149	-0.346018360071337	0.53996319861207	-0.150952758498427	-0.560493643989279	-0.614113647661597	0.53555	0.63867	0.9833	0.058942	0.055961	0.74997	0.67512	0.8585	0.23528	no
human_lncrna_fused_10038_1	human_lncrna_fused_10038	lncRNA_gRNA	288	152	172	208	374	213	302	139	220	504	367	433	211	272	216	358	278	146	329	-1.04577993171141	-0.364529169847639	-0.186390780150354	1.01825447735714	-0.057511027389912	0.210820907523561	-0.626457695078449	-0.494886679363478	0.885075420749742	0.425474925418634	0.692813495175757	-0.367660003178536	0.102383927568931	0.034914799714224	0.425583423947643	0.231772503553773	-0.540359682933738	0.538003581658524	0.12083	0.96901	0.72531	0.072923	0.99455	0.87229	0.73108	0.92909	0.71687	no
human_lncrna_fused_10038_2	human_lncrna_fused_10038	lncRNA_gRNA	271	247	118	118	150	271	525	171	301	202	307	186	176	184	328	206	239	247	344	-0.344107384171888	-0.769662949628383	-0.839555223796349	-0.147382441328106	0.349442631343027	1.053605357247	-0.274662638781111	0.0011553262196	-0.274798866201463	0.263803860472153	-0.365934971378052	-0.522669832713715	-0.33669371288789	0.685995761763569	-0.237017035825555	0.108928774449637	0.240020295858056	0.680977164311849	0.17707	0.3375	0.99898	0.43319	0.64389	0.2431	0.88843	0.58125	0.94368	no
human_lncrna_fused_10038_3	human_lncrna_fused_10038	lncRNA_gRNA	187	311	213	176	115	128	120	181	200	175	95	167	156	125	251	129	114	85	123	0.450013993840046	0.490113592295363	0.163637149337044	-0.006815531195477	-0.154925316466347	-0.426302535997914	0.289545089935761	-0.047773731812732	0.026714080739366	-0.757523416302614	-0.016998242579387	-0.188440673651526	-0.344470412127489	0.808914272175714	-0.351599843742701	-0.367624836793623	-0.650716546079098	-0.201294387755388	0.95136	0.70122	0.36096	0.76383	0.3593	0.52472	0.91606	0.29716	0.32912	no
human_lncrna_fused_10038_4	human_lncrna_fused_10038	lncRNA_gRNA	241	255	189	133	137	260	95	189	128	378	183	180	194	256	54	194	116	229	114	-0.145928726282895	-0.002038698711369	-0.531751265321469	-0.110912455993044	0.449464836477068	-1.04537196647197	0.014020719097365	-0.941853284652943	0.725660618156673	-0.268608168703863	-0.252424119852153	-0.239796352116671	0.258602274349676	-1.46427147274032	-0.159681329980006	-0.678638096025398	0.294122483890171	-0.630551897644918	0.54724	0.42957	0.51583	0.17467	0.87756	0.39406	0.31793	0.26294	0.55007	no
human_lncrna_fused_10041_1	human_lncrna_fused_10041	lncRNA_gRNA	321	425	222	232	233	173	316	218	365	264	266	214	460	168	310	189	212	370	198	0.154401129577415	-0.171561722044989	-0.186833324929479	0.218321099523163	-0.480439903206348	0.126076234683354	-0.179723446825812	0.032957983386587	-0.146486993100281	-0.157653429079654	-0.409262387186391	0.539923531755596	-0.683420121545571	0.380364541614748	-0.57823125279808	-0.279724219128257	0.565444991071833	-0.296747640703998	0.63399	0.69715	0.48467	0.51929	0.48356	0.78582	0.60847	0.23234	0.79462	no
human_lncrna_fused_10041_2	human_lncrna_fused_10041	lncRNA_gRNA	266	209	295	121	14	81	147	143	475	314	145	136	409	78	224	229	142	64	48	-0.536357385961383	0.466451979628571	-0.783055785486312	-2.71446924263379	-1.18784423827181	-0.634362665432	-0.483263487315676	0.645579029677913	0.340842301861398	-0.699636679082754	-0.744181854649619	0.6308690461428	-1.38137360440732	0.190467752209508	-0.071790567973772	-0.552749075237704	-1.45095489613066	-1.78176537354867	0.67743	0.055259	0.066134	0.85061	0.54368	0.73498	0.29448	0.34094	0.032911	no
human_lncrna_fused_10041_3	human_lncrna_fused_10041	lncRNA_gRNA	134	115	81	442	249	220	97	74	74	12	263	67	167	168	41	167	219	139	97	-0.389358822523858	-0.320229805269935	1.83539954111497	1.45045837858959	0.98077211681322	-0.263327838793945	-0.413354716674339	-0.82123369824118	-2.18172821970825	0.968358263998908	-0.705010858657825	0.322931576405355	0.457823488944887	-1.00649795960483	0.401866753972406	0.904929855657182	0.390847200823397	-0.075425505325951	0.31605	1	0.95204	0.097075	0.68831	0.51606	0.54016	0.99254	0.74961	no
human_lncrna_fused_10042_1	human_lncrna_fused_10042	lncRNA_gRNA	346	219	285	499	370	183	159	422	300	402	475	476	288	322	79	289	252	247	82	-0.830591774349471	0.064763423681801	0.761098348615403	0.755163946158056	-0.507923130496291	-0.888249601309187	0.621882150435073	-0.333014230449191	0.324208354820622	0.532753104310018	0.575791920601858	-0.201309166178223	0.083422588345101	-1.50657232181449	-0.114012277503395	-0.14936639445375	-0.08969526162174	-1.52345170611125	0.31253	0.99698	0.10416	0.90043	0.95837	0.8716	0.20853	0.49941	0.20718	no
human_lncrna_fused_10042_2	human_lncrna_fused_10042	lncRNA_gRNA	239	162	63	111	69	121	211	187	290	137	71	361	235	33	104	301	184	202	99	-0.717448550935704	-1.36033170231785	-0.748673011074812	-0.970797849987849	-0.548468818392398	-0.021240786673953	0.010953280488176	0.118787143387941	-0.608979097263404	-1.41818212567957	0.691554707109443	0.023736115256523	-2.14528862178525	-0.670565455409178	0.438214705582273	-0.072383047479938	0.136784344741942	-0.796050329365409	0.052299	0.16653	0.37596	0.69996	0.080331	0.93781	0.031847	0.83362	0.42752	no
human_lncrna_fused_10042_3	human_lncrna_fused_10042	lncRNA_gRNA	305	204	217	170	286	168	145	208	261	431	169	176	184	263	76	422	243	79	174	-0.751291870685682	-0.133014853673164	-0.529852002472883	0.568869876955958	-0.449956759035979	-0.835622032321224	-0.173527000773145	-0.347545122870979	0.591099269169145	-0.687089304064338	-0.596907593050814	-0.623916728710436	-0.020266700528967	-1.3822959009818	0.574463978894063	-0.027571307643668	-1.38704231181276	-0.39906116706989	0.24695	0.7663	0.13194	0.27374	0.72063	0.14796	0.18982	0.91776	0.1494	no
human_lncrna_fused_1004_1	human_lncrna_fused_1004	lncRNA_gRNA	394	125	343	487	162	120	213	160	221	282	415	204	171	291	521	341	307	192	210	-1.71006219976906	0.141255942661073	0.549897188918653	-0.551928146076397	-1.23341844859164	-0.683148164068722	-0.868951109287733	-0.914362760637104	-0.336673240689481	0.168910557653546	-0.751568600738766	-1.06688238925495	-0.231595325802523	0.822387037896327	-0.066345326551321	-0.058407054637836	-0.605334590641176	-0.497161243148738	0.17047	0.7647	0.041027	0.0075582	0.57831	0.050775	0.96509	0.58264	0.24514	no
human_lncrna_fused_1004_2	human_lncrna_fused_1004	lncRNA_gRNA	404	482	365	308	188	246	318	305	548	244	354	461	594	341	267	329	289	249	182	0.013099458111311	0.192587543968166	-0.11662195464211	-0.38647542984938	-0.32325212938079	-0.1787224206058	-0.037663697982215	0.276515500650975	-0.565482936626863	-0.083600634704228	0.31977410684839	0.581494313923335	-0.04986445998465	-0.137486803474706	-0.149575843652395	-0.175172559122737	-0.29040104859128	-0.722122478051116	0.76255	0.47641	0.37508	0.81637	0.33853	0.97895	0.57314	0.46507	0.27545	no
human_lncrna_fused_1004_3	human_lncrna_fused_1004	lncRNA_gRNA	340	82	145	186	251	416	434	263	294	263	254	219	507	228	128	355	477	368	166	-1.99662615208122	-0.811799217436661	-0.558808016144238	0.242202786857631	0.63300268977523	0.483529153599507	-0.00431534286538	-0.336255908176143	-0.229569128707681	-0.2975518234754	-0.456623566010176	0.596610440365244	-0.358924937700035	-0.879695289435711	0.189734271040403	0.750936953119939	0.479970799584414	-0.608132437050808	0.014959	0.59129	0.99217	0.388	0.38122	0.80976	0.16035	0.98665	0.66749	no
human_lncrna_fused_10051_1	human_lncrna_fused_10051	lncRNA_gRNA	323	347	310	417	306	279	421	248	334	224	641	289	247	188	291	106	103	172	299	-0.128679004289679	0.273009603958869	0.605039788210946	0.584753739656747	0.152698990937201	0.511086020604595	-0.014362592053104	-0.095452171127811	-0.374458259930198	1.04357881582723	-0.015204333295206	-0.313784381196527	-0.544838194187695	0.285161118212589	-1.32053718695647	-1.21956572150703	-0.480485935072399	0.252092948759176	0.72609	0.9824	0.93422	0.5421	0.974	0.47635	0.59202	0.014236	0.58193	no
human_lncrna_fused_10051_2	human_lncrna_fused_10051	lncRNA_gRNA	261	224	152	199	17	237	368	170	215	325	277	92	150	84	196	241	191	116	150	-0.421346644952033	-0.394413315064404	-0.113278472963796	-2.53733999488464	0.217977928839578	0.612507915381248	-0.23212645749063	-0.392961218183572	0.41302881604779	0.175075824899196	-1.2002193361771	-0.677311635585705	-1.26897345170474	0.036379940441591	0.021683733564007	-0.140174566986943	-0.703767994991853	-0.384517253368764	0.25645	0.15857	0.95843	0.23068	0.8746	0.067232	0.23944	0.57672	0.25943	no
human_lncrna_fused_10051_3	human_lncrna_fused_10051	lncRNA_gRNA	240	470	423	326	201	114	143	218	322	304	45	139	153	349	301	140	223	233	149	0.681747269960577	1.09994315873318	0.664237399416974	0.407131758165432	-0.629508156003388	-0.532614977234116	0.210098424509862	0.253509496902409	0.433853010080493	-1.91138502240603	-0.579587777863323	-0.540523151932543	0.685100957438337	0.729723796118152	-0.575613639582407	0.177739961301904	0.322993130597244	-0.281616357646787	0.99988	0.96203	0.16642	0.88252	0.35891	0.18418	0.99799	0.47645	0.67095	no
human_lncrna_fused_10051_4	human_lncrna_fused_10051	lncRNA_gRNA	241	458	258	80	115	235	416	233	174	148	275	311	308	154	81	228	214	106	142	0.640821783423057	0.415507298466376	-1.15797006053864	-0.339662715932089	0.312631998584387	0.887311844122132	0.29408353586947	-0.559119357087305	-0.52193444626732	0.271407425328683	0.477020689055255	0.375412750860627	-0.411714035231639	-0.990267897221703	0.053822495667481	0.117119503468398	-0.711254625314207	-0.349584956482693	0.97848	0.22405	0.99347	0.51469	0.55308	0.95051	0.14287	0.72433	0.26834	no
human_lncrna_fused_10053_1	human_lncrna_fused_10053	lncRNA_gRNA	262	156	298	287	194	197	297	266	397	201	250	203	232	431	347	263	187	320	345	-0.886762825688005	0.500518704173009	0.373665479252939	0.242449832762654	-0.035106692550163	0.314930766596744	0.362186295062846	0.420285078185652	-0.236180302771	0.032296139222475	-0.205895181448157	-0.1155597147618	0.858991033676926	0.808836480723826	0.13369069313216	-0.173273155593318	0.638464970485317	0.730127931014184	0.59113	0.8754	0.78407	0.97441	0.53361	0.47234	0.99979	0.62618	0.98799	no
human_lncrna_fused_10053_2	human_lncrna_fused_10053	lncRNA_gRNA	340	226	128	285	496	240	370	236	425	277	365	395	419	211	415	273	139	277	137	-0.765998814443509	-0.972191388847114	0.013066909108421	1.18922160766505	-0.121231727567193	0.263748867234578	-0.150952183438023	0.162214572520238	-0.159749125643898	0.193665026023057	0.341819263080667	0.33323369528381	-0.462033290473738	0.705829548620305	-0.167156912183407	-0.911052919355571	0.089868071796405	-0.858198430589091	0.057311	0.9952	0.73678	0.64672	0.66515	0.93025	0.88391	0.18454	0.39144	no
human_lncrna_fused_10062_1	human_lncrna_fused_10062	lncRNA_gRNA	230	399	236	303	112	149	243	207	383	314	353	531	535	168	104	232	156	208	324	0.51468974685814	0.356872605737475	0.620597215311085	-0.312010761470868	-0.229881171353441	0.217555083426365	0.197087337287211	0.544476838625787	0.534137031706091	0.672084506355237	1.27568913343408	1.19538830082421	-0.237256774152204	-0.619760138800043	0.13883993617157	-0.237822199733479	0.226744625730912	0.816772680127492	0.95018	0.81658	0.64039	0.96627	0.98239	1	0.27962	0.59398	0.96265	no
human_lncrna_fused_10062_2	human_lncrna_fused_10062	lncRNA_gRNA	241	852	557	820	415	413	394	422	923	691	564	805	586	382	517	826	873	772	722	1.50147094913731	1.47830555559924	1.94446794201478	1.40147720472066	1.08524391653206	0.812424943198603	1.10794540227226	1.70214918732735	1.56379738932724	1.25751246112155	1.79696874906037	1.26028000492807	0.803655040294311	1.4749399294813	1.82758079122012	2.06231915925199	1.97917845647993	1.87248276232861										no
human_lncrna_fused_10063_1	human_lncrna_fused_10063	lncRNA_gRNA	296	458	243	333	319	170	132	272	309	197	344	373	431	262	119	352	252	123	144	0.365996717036058	0.059631583292707	0.413000545874732	0.760264938533416	-0.39400670893963	-0.914449090021172	0.228891862119394	-0.082176585032699	-0.426240098948308	0.300132133223254	0.450522511033618	0.559570662126842	0.01497568285007	-0.785733127844507	0.365583514850276	0.061871790996438	-0.798003466979151	-0.606288563972497	0.84308	0.98059	0.13327	0.73447	0.61177	0.97991	0.33705	0.86049	0.18667	no
human_lncrna_fused_10063_2	human_lncrna_fused_10063	lncRNA_gRNA	354	269	99	426	245	264	303	201	296	196	221	319	205	344	270	290	175	110	67	-0.592687731747149	-1.35007266209489	0.510167783527391	0.15416363229642	-0.046963640550724	-0.063896168447625	-0.421217578221606	-0.382071568798719	-0.675264959516738	-0.537825948313439	-0.005596977728571	-0.684771123032795	0.142655051220972	0.058286724927224	-0.140440838500204	-0.666637350096104	-1.18191093544823	-1.79362189382493	0.045599	0.91193	0.58567	0.1386	0.15728	0.33314	0.77363	0.25824	0.039686	no
human_lncrna_fused_10063_3	human_lncrna_fused_10063	lncRNA_gRNA	333	221	148	51	77	190	281	226	343	64	32	304	331	123	120	211	206	149	207	-0.76679422728591	-0.757015085093364	-2.10122975562188	-1.28165893529769	-0.406100304446218	-0.082899553990385	-0.181039584818198	-0.100902837751756	-1.96168794147331	-2.67483718642464	0.012050857585747	0.039033891514003	-1.13161744644525	-0.934261034065557	-0.483029768097167	-0.367741405379173	-0.709987760904681	-0.287115882292196	0.081588	0.034862	0.39292	0.41639	0.0025999	0.67173	0.043564	0.22849	0.28374	no
human_lncrna_fused_10067_1	human_lncrna_fused_10067	lncRNA_gRNA	171	140	40	35	108	96	85	128	174	31	47	74	376	211	91	182	464	50	112	-0.460875811466916	-1.41530815432098	-1.602613733444	0.027496890474035	-0.401260082911218	-0.729644411871444	-0.046165217694071	-0.110849978830506	-1.8066838121506	-1.42467507982896	-0.900894997851554	1.09520428319002	0.448524334767354	-0.399628106576841	0.204996813116273	1.6230325985185	-1.14844415755621	-0.204611015899348	0.094538	0.28377	0.19319	0.5001	0.02615	0.93016	0.71938	1	0.23231	no
human_lncrna_fused_10067_2	human_lncrna_fused_10067	lncRNA_gRNA	318	368	232	112	191	145	206	142	224	341	195	259	191	315	239	279	224	230	345	-0.028320160196386	-0.099614434717731	-1.12014098019899	-0.039010578994027	-0.698680618953255	-0.435610660698409	-0.732505632291653	-0.605010428445894	0.213045761546563	-0.557210921808039	-0.141887998126457	-0.63172770697853	0.167915377494251	0.037976418551443	-0.047140492406939	-0.193379516099406	-0.071602438624944	0.469724891599721	0.56349	0.31832	0.15982	0.038259	0.51454	0.28836	0.77048	0.51328	0.81574	no
human_lncrna_fused_10069_1	human_lncrna_fused_10069	lncRNA_gRNA	274	244	183	106	129	138	603	210	272	202	380	228	347	100	73	318	153	176	152	-0.37485387526175	-0.21586327473491	-0.98806482466033	-0.361051091989935	-0.562185321615348	1.23219648529562	-0.016611266686772	-0.148685974556812	-0.289540667709987	0.540054779891427	-0.111894747053719	0.366232708744778	-1.12464347910176	-1.28632232515588	0.330713218960516	-0.495982785897515	-0.228499100545446	-0.432261057208249	0.33975	0.241	0.99256	0.50082	0.79312	0.77939	0.030519	0.61436	0.37986	no
human_lncrna_fused_10069_2	human_lncrna_fused_10069	lncRNA_gRNA	278	327	217	256	20	258	240	294	246	263	373	458	271	281	206	444	108	311	234	-0.006218898958273	-0.008326422831634	0.139453898912762	-2.4844398881412	0.248469517426418	-0.051434694964649	0.419271263516294	-0.301025398774274	0.042205321637471	0.495137185559195	0.817911778920604	0.012431405067305	0.193853368248663	0.018632186073691	0.769360298384936	-0.958543115061298	0.519987338222641	0.121142451608741	0.6191	0.23608	0.74635	0.7586	0.87079	0.96995	0.76693	0.79567	0.87865	no
human_lncrna_fused_10069_3	human_lncrna_fused_10069	lncRNA_gRNA	192	159	50	142	130	102	199	92	273	170	64	167	264	97	191	185	113	89	78	-0.453248383274795	-1.33014598666945	-0.149372870953062	0.118752462781039	-0.475834563461816	0.188969152416798	-0.609648309941792	0.32587175595958	-0.045144100333756	-1.24658407739005	-0.051252644595218	0.466455448122206	-0.691966248501587	0.406534153029564	0.076676459604248	-0.412921378934991	-0.628984880289933	-0.798774711927377	0.097009	0.63711	0.51871	0.51482	0.23437	0.82477	0.60612	0.47791	0.18726	no
human_lncrna_fused_10069_4	human_lncrna_fused_10069	lncRNA_gRNA	157	213	43	12	44	171	68	111	106	78	23	41	191	4	45	61	62	213	233	0.176983481637655	-1.23158529215509	-2.32475331387113	-0.948749474176756	0.445984405087173	-0.878171729199855	-0.1177382550021	-0.610922006960069	-0.746174101873326	-1.95958059918185	-1.42324161663905	0.297313860561913	-2.79478377272001	-1.10716643873897	-1.01316460073253	-0.871555966679437	0.754166807412315	0.863321344742537	0.30708	0.062794	0.5484	0.22963	0.058367	0.34242	0.01291	0.068448	0.9948	no
human_lncrna_fused_10073_1	human_lncrna_fused_10073	lncRNA_gRNA	299	306	208	346	201	315	156	231	423	305	205	282	188	155	199	298	299	188	143	-0.192877892524713	-0.162912709993837	0.451954469777227	0.113206693131113	0.422970670502645	-0.71512918544356	-0.005943914104967	0.32964364820158	0.144382920325304	-0.40832825217665	0.0559450824306	-0.569161015564055	-0.691783150692673	-0.125610970488585	0.125171455398953	0.280482228869852	-0.258395810396922	-0.628905843343467	0.44298	0.87474	0.60081	0.84217	0.5283	0.41184	0.29794	0.84778	0.31304	no
human_lncrna_fused_10073_2	human_lncrna_fused_10073	lncRNA_gRNA	439	770	197	72	8	124	370	192	398	178	257	271	402	172	193	218	333	259	119	0.54799551681709	-0.758800545883722	-2.09330805946447	-3.75681138412487	-1.34017452661277	-0.085804259261413	-0.77689849583306	-0.276932395931317	-1.09587386126034	-0.631374792635313	-0.521180839287192	-0.073247853663731	-1.08033368519508	-0.689988778376789	-0.817602208177426	-0.095587072936413	-0.351125675520349	-1.3880386860905	0.69284	0.0043809	0.13089	0.068905	0.065702	0.34875	0.059318	0.22246	0.14887	no
human_lncrna_fused_10073_3	human_lncrna_fused_10073	lncRNA_gRNA	390	477	333	120	187	307	270	269	488	143	347	229	475	473	237	517	345	339	331	0.047112494707141	0.11453427172811	-1.31145237037013	-0.345356008525296	0.026732884085043	-0.352141539796134	-0.160752004568511	0.164783111247624	-1.21507995773809	-0.06257129681362	-0.5843597517469	0.319208944576951	0.449685562205127	-0.251191749792988	0.521643365495756	0.115486503078038	0.179617320359312	0.134916183876874	0.73406	0.18167	0.48032	0.64904	0.18697	0.58077	0.81597	0.94514	0.77323	no
human_lncrna_fused_1008_1	human_lncrna_fused_1008	lncRNA_gRNA	224	152	46	63	53	222	91	107	122	90	224	226	256	284	130	97	48	104	121	-0.711070962839087	-1.62139250951916	-1.33759249430464	-1.19808169263559	0.332744173490496	-1.00018819451107	-0.624465761321643	-0.90343848718938	-1.03914990676311	0.093962452458046	0.144218330288118	0.223443738292631	0.495496627646986	-0.300678343416484	-0.938727404174421	-1.61305715697116	-0.638335305713822	-0.458267517070388	0.043257	0.082121	0.44488	0.035721	0.31741	0.79825	0.79204	0.023888	0.25566	no
human_lncrna_fused_1008_2	human_lncrna_fused_1008	lncRNA_gRNA	259	242	184	180	279	252	145	211	358	217	18	489	351	210	245	236	207	140	115	-0.310359982904413	-0.133389089859051	-0.235519306330322	0.75407346528281	0.311247634229594	-0.616246117644255	0.065011061212029	0.295200890243663	-0.119677577491066	-2.79275205843109	1.0034222790665	0.457119164765285	-0.101872287617897	0.347378153583431	0.003952161198534	-0.023070852148551	-0.452643294812784	-0.715342230398714	0.40561	0.89333	0.55125	0.84477	0.08582	0.99875	0.79159	0.62795	0.23845	no
human_lncrna_fused_1008_3	human_lncrna_fused_1008	lncRNA_gRNA	230	94	270	153	50	143	52	174	328	269	165	233	305	206	184	206	267	155	115	-1.31903383154907	0.539077571290574	-0.289901769059879	-1.30004502797062	-0.283226658480961	-1.66723498084404	-0.033542272247714	0.334696347309455	0.324913116749612	-0.34094970289632	0.149953733761247	0.424028308870121	0.030327921360944	0.120024239806726	-0.018812869087493	0.476794428839046	-0.162581745870184	-0.557659445214342	0.51024	0.21703	0.088164	0.81284	0.6468	0.88084	0.72599	0.86531	0.36634	no
human_lncrna_fused_1009_1	human_lncrna_fused_1009	lncRNA_gRNA	233	132	284	218	92	137	141	182	241	115	210	232	471	219	174	219	205	294	210	-0.936156574037345	0.590756565921817	0.158887252672225	-0.58059319998764	-0.355755320955236	-0.511338449919194	0.008710859753498	-0.092816430804511	-0.794107479118527	-0.043438438567949	0.127084698103149	1.00161563952807	0.094417377018828	0.028666653335174	0.045031263647169	0.104547149343143	0.678221857031423	0.210911791295727	0.64023	0.52758	0.24879	0.55373	0.31209	0.99186	0.71319	0.71165	0.93395	no
human_lncrna_fused_1009_2	human_lncrna_fused_1009	lncRNA_gRNA	236	90	351	189	45	134	105	113	138	155	127	366	215	175	113	280	385	117	272	-1.40245979231654	0.864141878263781	-0.047619924028558	-1.45333048707221	-0.401204432613121	-0.896200656780908	-0.624914550328708	-0.821795735686254	-0.435024685295525	-0.707437304599516	0.727146500044344	-0.077183295657167	-0.218157465615627	-0.548999653387819	0.357077620758147	0.943800943559987	-0.559007502170958	0.543412417307115	0.75382	0.26787	0.14694	0.040247	0.2032	0.93023	0.30859	0.99735	0.70839	no
human_lncrna_fused_100_1	human_lncrna_fused_100	lncRNA_gRNA	262	252	104	131	185	223	94	180	329	288	344	211	185	224	176	179	212	88	86	-0.272669887922316	-0.882998656533724	-0.662246411183177	0.178332610603594	0.13084098155031	-1.16928778009755	-0.161826620425376	0.165743149579682	0.243925070566004	0.463760861273731	-0.154840850516802	-0.412868973244396	-0.031439237330969	-0.112098272732921	-0.376146038489063	-0.006613682452084	-1.05256815486499	-1.0910001256907	0.17697	0.52087	0.28057	0.63043	0.90873	0.3653	0.5844	0.44714	0.090466	no
human_lncrna_fused_100_2	human_lncrna_fused_100	lncRNA_gRNA	297	260	222	114	121	316	288	397	626	119	238	367	543	120	185	314	340	191	248	-0.399754828239448	-0.066622475907699	-1.00580082433825	-0.55296204528814	0.436361400432546	0.105063510607547	0.743862336433965	0.879446046057587	-1.07586727372599	-0.201550985394849	0.423732167207876	0.87479753162338	-1.0078624279378	-0.213983345030169	0.205217155804426	0.46544336562768	-0.228300793619836	0.110829005615336	0.399	0.18947	0.89411	1	0.18347	0.99683	0.18649	0.93518	0.59543	no
human_lncrna_fused_100_3	human_lncrna_fused_100	lncRNA_gRNA	352	482	329	502	260	353	640	408	465	423	328	505	529	661	358	365	409	338	558	0.201341607496661	0.237859536823499	0.746063983766696	0.243393798361089	0.358589855132352	0.977206857425108	0.551666174092556	0.238324230934963	0.370989741585401	0.000589126819659	0.634526490190032	0.608408036242364	1.05692424281531	0.453717101182876	0.180621186304729	0.490186654295377	0.315477381021567	1.00058670396146	0.85612	0.97044	0.99902	0.98599	0.82687	0.99605	0.99979	0.94484	0.99191	no
human_lncrna_fused_10110_1	human_lncrna_fused_10110	lncRNA_gRNA	260	227	294	321	485	477	660	310	368	238	415	416	456	280	266	302	206	274	279	-0.398940444494652	0.492284501231529	0.53660110777013	1.51902466254984	1.18476183087521	1.42882974208771	0.58133659032214	0.327397250246208	-0.002006899714718	0.731293918964555	0.774509494177683	0.811199152262189	0.278573669963175	0.454122806699209	0.330694754634335	-0.03466298103886	0.436345176604833	0.449275459117544	0.73936	0.99997	1	0.98882	0.93298	0.99931	0.94139	0.79973	0.92928	no
human_lncrna_fused_10110_2	human_lncrna_fused_10110	lncRNA_gRNA	162	613	719	678	452	556	639	504	551	463	519	468	803	321	429	455	509	378	768	1.55990353201168	2.35469603648645	2.19393089233743	2.03858288176894	2.01753905939636	2.00196538688609	1.87283113353026	1.4992618880223	1.52283433297522	1.65925367094162	1.55584948822237	2.21911663501519	1.0827390512458	1.7317936935698	1.51123389140586	1.82124643051166	1.49683681702584	2.47718641833754										no
human_lncrna_fused_10110_3	human_lncrna_fused_10110	lncRNA_gRNA	214	172	274	311	55	160	290	156	171	153	164	180	257	286	156	132	112	99	191	-0.496468643373863	0.654065161777004	0.751154094456518	-1.09494243951898	-0.041937739858435	0.550647431315768	-0.081850589460644	-0.424366144494838	-0.322613206146544	-0.253794786307724	-0.095578297359633	0.288751529073969	0.565101923541373	-0.003265644928187	-0.498681764590967	-0.565795646205248	-0.639592631923227	0.196476753774824	0.79378	0.72481	0.87594	0.30588	0.37319	0.72925	0.90227	0.18601	0.49907	no
human_lncrna_fused_10131_1	human_lncrna_fused_10131	lncRNA_gRNA	195	148	400	43	80	215	226	249	260	333	378	149	138	281	85	150	79	81	161	-0.562386532489952	1.29531785785341	-1.56789073870476	-0.521904471613476	0.471402855303704	0.337308677276762	0.662224860587213	0.240999438615278	0.830678394086615	0.982330185288744	-0.21818997403868	-0.398166053866152	0.662791021342232	-0.6531994400721	-0.214796831574616	-0.86989035660389	-0.763386593563845	0.092441373319046	0.99025	0.14694	0.93656	0.98369	0.99925	0.34988	0.78244	0.20396	0.41661	no
human_lncrna_fused_10131_2	human_lncrna_fused_10131	lncRNA_gRNA	198	172	91	139	91	123	50	166	213	102	139	93	183	61	69	198	90	113	151	-0.394781456485907	-0.677865930124521	-0.216824062950514	-0.380582324524871	-0.280121024171053	-1.51182542449818	0.101196449284411	-0.040490713018125	-0.727130766750524	-0.363220925173155	-0.82266629068977	-0.057257898533431	-1.27108602358464	-0.923490715411238	0.125672698874558	-0.733514599499864	-0.372288271081382	-0.011240018249574	0.20157	0.43264	0.10753	0.64603	0.22698	0.28953	0.051345	0.39145	0.48271	no
human_lncrna_fused_10133_1	human_lncrna_fused_10133	lncRNA_gRNA	174	317	144	60	98	140	176	113	157	354	116	42	122	92	54	81	46	135	142	0.568619833168863	0.067444571513107	-1.06321168887408	-0.119262826236066	0.053398290966538	0.155376235613801	-0.226790233323132	-0.263122349198944	1.0616890830199	-0.42180226833288	-1.53095907972456	-0.404326765919874	-0.628512319171508	-1.03835890289991	-0.823360364854101	-1.32887276625027	0.022125109617959	0.076327613357715	0.88536	0.30836	0.71747	0.31156	0.94612	0.096553	0.10684	0.048002	0.66041	no
human_lncrna_fused_10133_2	human_lncrna_fused_10133	lncRNA_gRNA	263	418	269	257	178	310	410	261	361	254	262	399	442	314	74	158	156	170	194	0.399802590087202	0.355894416559803	0.21894924554012	0.121328706107046	0.573156996408596	0.75098709776814	0.331324037486622	0.28604688565822	0.069698560574123	0.090024768575538	0.701693249188096	0.752849150853165	0.418898382558914	-1.21529081784883	-0.542841707354744	-0.415962178082822	-0.219475425535563	-0.055916604775833	0.93303	0.78909	0.99652	0.94101	0.69971	0.99818	0.47524	0.20586	0.52183	no
human_lncrna_fused_10133_3	human_lncrna_fused_10133	lncRNA_gRNA	266	157	227	31	56	96	112	268	243	161	156	130	106	170	56	115	79	207	139	-0.899052873674509	0.111230831421025	-2.29662335698273	-1.36217762837737	-0.980967718632038	-0.976153718399524	0.352126840422244	-0.258105007219142	-0.54543519770439	-0.606334749651959	-0.801104825319378	-1.13366315512168	-0.415159797654553	-1.55473071026597	-0.959081550150456	-1.27975247052234	0.026997420825034	-0.508639473410342	0.32975	0.033018	0.050148	0.72405	0.19061	0.058886	0.078193	0.029344	0.458	no
human_lncrna_fused_10133_4	human_lncrna_fused_10133	lncRNA_gRNA	216	93	115	119	96	127	360	51	277	210	298	235	121	76	132	167	168	254	236	-1.24844788180168	-0.501217295930251	-0.527976033849514	-0.426772613945981	-0.353181806500853	0.833081903016286	-1.44940617646945	0.191242123663719	0.077397241537341	0.524468189382105	0.24412251747765	-0.695783746479403	-1.13553635508131	-0.233095493491908	-0.210445529135657	-0.058384330659348	0.578876507357057	0.467765946022029	0.090762	0.32602	0.91975	0.16627	0.87093	0.48017	0.17149	0.49375	0.95329	no
human_lncrna_fused_10137_1	human_lncrna_fused_10137	lncRNA_gRNA	330	650	193	143	85	177	276	168	249	370	233	212	269	182	174	337	260	323	282	0.701975288462705	-0.396007378228012	-0.860720825016339	-1.14658133559801	-0.487734670366638	-0.094878215197176	-0.563372316840443	-0.516306638164544	0.27454582211536	-0.372227225179886	-0.459159188226165	-0.228762912417927	-0.616439407264276	-0.437826430986866	0.159122387273461	-0.042818493049899	0.340710716231011	0.143058250035016	0.87703	0.11594	0.35325	0.072345	0.62413	0.30755	0.19917	0.71738	0.83024	no
human_lncrna_fused_10137_2	human_lncrna_fused_10137	lncRNA_gRNA	221	556	176	174	1	125	416	131	248	251	156	460	229	76	275	160	145	143	103	1.02188905677421	0.018230501118882	-0.069681717137804	-3.41399721057795	-0.403569145083265	1.00182828204364	-0.350246216273212	0.014675299519715	0.284576860123234	-0.360380054266433	1.12897729379032	0.09290085374319	-1.1656443695295	0.715023676605072	-0.295846554834661	-0.279853218926705	-0.214835193551471	-0.643352929828505	0.98782	0.14568	0.96293	0.40263	0.61537	0.99619	0.71207	0.34908	0.32535	no
human_lncrna_fused_10137_3	human_lncrna_fused_10137	lncRNA_gRNA	226	405	157	100	217	261	339	184	246	311	147	231	292	169	112	109	153	337	202	0.558132981832583	-0.161128164348717	-0.803793602672424	0.590644343409663	0.539701111635553	0.691226335488742	0.063485670736535	-0.025487669276562	0.544261690215734	-0.465755517516521	0.161629578287779	0.388371242225457	-0.206372934378944	-0.503042475660477	-0.808625351647013	-0.23986935717303	0.905873953641224	0.199272438564496	0.83892	0.69742	0.99172	0.63565	0.73165	0.87052	0.32977	0.20236	0.97178	no
human_lncrna_fused_10138_1	human_lncrna_fused_10138	lncRNA_gRNA	290	478	241	111	387	252	336	224	247	98	244	159	258	192	127	174	205	110	106	0.452100281585936	0.076032356487457	-1.00698933315997	1.05661101121857	0.15980878071967	0.346794113139629	-0.006212759012874	-0.352431671491619	-1.28128953539017	-0.136236917777135	-0.660505357827153	-0.110167557314204	-0.371703578731112	-0.674766946894921	-0.549083317220352	-0.187439819811285	-0.912010302555462	-0.969282546145108	0.88211	0.91267	0.87658	0.38123	0.17382	0.29726	0.20954	0.2844	0.11526	no
human_lncrna_fused_10138_2	human_lncrna_fused_10138	lncRNA_gRNA	214	149	55	150	116	245	188	139	227	307	216	54	2	137	172	113	57	58	100	-0.675645885979741	-1.36740864718477	-0.220521010195256	-0.171593254772115	0.525777635784961	-0.027501618032419	-0.23165158971835	-0.059176885410201	0.598507703012272	0.105894730965526	-1.54127976340265	-3.34316416861303	-0.404581335916572	0.125476606489587	-0.692465648279192	-1.36628981871796	-1.27501669150115	-0.63778923467242	0.060837	0.50339	0.86989	0.41966	0.90261	0.003945	0.53563	0.050153	0.12471	no
human_lncrna_fused_10138_3	human_lncrna_fused_10138	lncRNA_gRNA	165	193	46	250	56	120	115	74	212	122	142	186	359	83	25	67	39	103	92	-0.013081743290949	-1.22409120156804	0.792017350399782	-0.736689376957491	-0.076017223032113	-0.317980734981076	-0.676241458196241	0.18891082327961	-0.271498048901281	-0.10067768841452	0.2844627169352	1.07774343468711	-0.682981224986304	-1.75056120033583	-0.972427401648786	-1.43022006687686	-0.253097923349874	-0.403469727714244	0.22747	0.78792	0.43828	0.38047	0.45287	0.99549	0.051113	0.035288	0.37755	no
human_lncrna_fused_10138_4	human_lncrna_fused_10138	lncRNA_gRNA	398	205	302	332	330	480	202	206	383	207	240	349	605	421	361	277	295	295	245	-1.10698840933736	-0.04724255633819	0.006516804167655	0.404922590914821	0.617290159959314	-0.767085619868011	-0.548429391330234	-0.194566612717002	-0.763410680658877	-0.588214634572467	-0.042966204425968	0.627604344520096	0.260539939764543	0.297527124232319	-0.362437852007954	-0.126664188976046	-0.039041879753474	-0.303464212378585	0.18323	0.85257	0.74811	0.16023	0.12122	0.936	0.91789	0.38048	0.50233	no
human_lncrna_fused_10138_5	human_lncrna_fused_10138	lncRNA_gRNA	342	318	299	436	354	224	192	431	336	486	259	198	248	319	176	323	198	143	255	-0.323336471482826	0.14603716580414	0.589244195929099	0.709412806696931	-0.222202906234579	-0.626982136187123	0.667008003796377	-0.164941709824894	0.602284624811951	-0.279397992074534	-0.597807186803786	-0.385938741711921	0.086460391714867	-0.471158795940518	0.052783261041799	-0.456621926788766	-0.799608493017095	-0.042337339604153	0.55907	0.99028	0.24471	0.95561	0.84856	0.20274	0.49111	0.44658	0.35082	no
human_lncrna_fused_10139_1	human_lncrna_fused_10139	lncRNA_gRNA	243	558	151	96	89	323	362	160	197	440	290	272	206	311	205	212	185	166	112	0.901363798788239	-0.307873261564552	-0.949747280990593	-0.678085597745148	0.734838390443342	0.685084956043212	-0.216567023858678	-0.411092119810153	0.923882187759373	0.332076832826408	0.284658139229713	-0.172185302583502	0.511137512966844	0.191648315243761	-0.053696108116919	-0.08724703311124	-0.14550820406635	-0.663847540330756	0.94604	0.18135	0.99777	0.23449	0.99062	0.70373	0.93447	0.5603	0.34419	no
human_lncrna_fused_10139_2	human_lncrna_fused_10139	lncRNA_gRNA	243	261	74	142	56	172	181	146	324	63	254	160	157	264	32	117	111	83	219	-0.126299857852591	-1.19553918101437	-0.458932799848451	-1.24170651708796	-0.114742204675567	-0.244963696495911	-0.335887308399042	0.245356778058682	-1.5560245863077	0.153769277334285	-0.416128968005522	-0.524098373908366	0.289084947808764	-2.02513161769806	-0.817262890590932	-0.744822412816942	-1.02336030320618	0.211505350994408	0.17292	0.18361	0.45102	0.58911	0.25329	0.2319	0.25657	0.086244	0.41573	no
human_lncrna_fused_10139_3	human_lncrna_fused_10139	lncRNA_gRNA	195	159	250	82	345	189	148	90	160	272	128	253	178	159	96	81	40	177	181	-0.473417309541147	0.651271424722228	-0.85025592505463	1.42227714080535	0.299359131724623	-0.21583177691879	-0.65669142056849	-0.386818108786043	0.556413339090784	-0.446997310595526	0.476667060000655	-0.073279287475632	-0.09205944055967	-0.503232362699136	-0.97084907824008	-1.62038062071284	0.228505355046196	0.246699916778501	0.79132	0.98479	0.68541	0.11294	0.73312	0.82365	0.38215	0.025461	0.80635	no
human_lncrna_fused_10139_4	human_lncrna_fused_10139	lncRNA_gRNA	229	229	281	132	267	239	277	257	286	311	269	140	479	181	225	124	141	419	272	-0.218951049096378	0.599176333910052	-0.473754846735621	0.856980555631593	0.403029793995478	0.399390082628654	0.49426424686606	0.156818169982115	0.526851310135073	0.30933977686204	-0.508392057492328	1.04780655862986	-0.134269299522317	0.395532901852836	-0.666359308397229	-0.362790624864977	1.18974283659221	0.583237717250192	0.84393	0.88439	0.94234	0.94724	0.93045	0.96245	0.7972	0.19617	0.99899	no
human_lncrna_fused_1013_1	human_lncrna_fused_1013	lncRNA_gRNA	278	325	277	257	274	245	322	225	354	131	48	272	344	192	254	185	391	111	183	-0.014441072882446	0.321524379715013	0.144718954869652	0.634471912949558	0.178418016653301	0.345485653639441	0.056528143688131	0.185303398386274	-0.867002332202133	-2.04197269155589	0.10511148876518	0.334978911941647	-0.314952209056628	0.301708086385443	-0.412430119755674	0.746864409384129	-0.843862118181421	-0.207681633640346	0.78953	0.92748	0.87932	0.78134	0.028123	0.8454	0.68729	0.89764	0.28199	no
human_lncrna_fused_1013_2	human_lncrna_fused_1013	lncRNA_gRNA	214	264	116	28	0	193	132	153	393	164	156	51	134	203	283	174	153	66	50	0.056571184093034	-0.478072077304186	-2.10043092291169	-3.47825579810309	0.205621836584471	-0.482778201141653	-0.107180978218291	0.674534977691561	-0.233348877515858	-0.318050669695417	-1.60174697483381	-0.556649719905707	0.105905541970742	0.796556994944731	-0.144972328414207	-0.168047467539081	-1.12708566963387	-1.44924178979196	0.43708	0.0080943	0.52818	0.94391	0.38278	0.063224	0.97398	0.46982	0.062715	no
human_lncrna_fused_1013_3	human_lncrna_fused_1013	lncRNA_gRNA	290	386	204	126	125	170	368	235	455	335	165	187	334	408	319	342	722	189	366	0.160634576572205	-0.147696553540899	-0.847722848987416	-0.478437234625528	-0.366446808866257	0.471333918130515	0.058342948018767	0.470666687693441	0.313155452989527	-0.650071341590617	-0.449835016156304	0.238080323284805	0.647140899322219	0.556764921857491	0.353740837747837	1.54687408864081	-0.210199192714938	0.675583033482299	0.64415	0.23411	0.75499	0.9294	0.54386	0.56958	0.99431	1	0.86189	no
human_lncrna_fused_10140_1	human_lncrna_fused_10140	lncRNA_gRNA	201	292	109	122	66	106	154	186	100	128	191	59	246	140	68	130	94	322	95	0.272082774784428	-0.474268325135961	-0.402326715853962	-0.79667993326118	-0.487534235787979	-0.204396490071117	0.231703351719449	-0.997941162078603	-0.466655751031621	0.026162675546448	-1.3637464335349	0.312439173837673	-0.294940201307014	-0.960303356668001	-0.435829982910443	-0.700260872264829	0.997133759034823	-0.619160514431005	0.56033	0.27187	0.31753	0.29558	0.44099	0.35719	0.18473	0.17401	0.90336	no
human_lncrna_fused_10140_2	human_lncrna_fused_10140	lncRNA_gRNA	151	58	70	100	0	53	171	51	98	2	50	81	12	109	17	43	63	134	19	-1.29415918424194	-0.642854903836958	-0.281933582933944	-3.02821766799856	-0.939198145789931	0.298858272933049	-0.987146676242102	-0.653541877482403	-2.88624056741309	-1.20254055857391	-0.637678372661393	-2.36012092096823	-0.241030382425	-1.95594654382995	-1.33059245263774	-0.804001990995805	0.193516059757266	-1.90993892347922	0.084934	0.12038	0.43844	0.041103	0.018866	0.040809	0.1004	0.053314	0.27309	no
human_lncrna_fused_10140_3	human_lncrna_fused_10140	lncRNA_gRNA	250	234	131	547	468	57	297	170	265	77	200	142	290	115	317	164	246	110	64	-0.307141824154602	-0.528980317431635	1.3266549866333	1.52117929489237	-1.51381549834537	0.377418475957778	-0.174743917403226	-0.060902548977266	-1.36722287517426	-0.201099605262844	-0.606690214904086	0.245372021643044	-0.830263036043908	0.746667412625091	-0.42721661343528	0.255463712280259	-0.713453765217325	-1.3781284192112	0.25472	1	0.36017	0.45184	0.15489	0.51214	0.81055	0.58715	0.10291	no
human_lncrna_fused_10141_1	human_lncrna_fused_10141	lncRNA_gRNA	251	278	128	126	129	396	290	324	409	169	299	163	357	263	107	185	148	196	113	-0.086030483695711	-0.563923707307164	-0.654478248118134	-0.243982161568363	0.972929519704524	0.339781043378905	0.688879380805215	0.518063724500491	-0.405397268289004	0.330357835642542	-0.435215192055396	0.522047102899945	0.24091496150736	-0.699841232032959	-0.275936888560876	-0.421942956711999	0.031465270910308	-0.695693514691526	0.33279	0.34843	0.99729	0.99878	0.62954	0.75023	0.49895	0.29753	0.40612	no
human_lncrna_fused_10141_2	human_lncrna_fused_10141	lncRNA_gRNA	197	65	150	207	32	130	147	225	126	57	16	128	232	85	95	186	80	238	95	-1.51900031145894	-0.04040859748304	0.31029076753576	-1.58181646308562	-0.202779073076743	-0.237791540586458	0.512174807708793	-0.695904161414178	-1.3890797644019	-2.51054405456379	-0.424018307815257	0.260769490956243	-0.883737895165955	-0.529530520228543	0.050265612058295	-0.868254857474908	0.611283697452479	-0.592940324680019	0.1708	0.39894	0.41358	0.64486	0.014452	0.58154	0.1419	0.31263	0.72641	no
human_lncrna_fused_10141_3	human_lncrna_fused_10141	lncRNA_gRNA	267	417	99	60	184	211	183	242	382	265	216	307	562	258	43	250	235	315	299	0.376370572035947	-0.969361533295957	-1.62557892912195	0.145771009124971	0.031355067343544	-0.356090557417999	0.208779572822066	0.342611472670868	0.10644800450118	-0.187405761934458	0.322976670710917	1.06556342336936	0.13262223818204	-1.84963028694489	0.040384156982543	0.106115507958677	0.591582343207179	0.508355057959991	0.47511	0.32132	0.47971	0.92315	0.59438	0.99857	0.19741	0.71775	0.96473	no
human_lncrna_fused_10141_4	human_lncrna_fused_10141	lncRNA_gRNA	391	355	387	482	81	218	548	402	399	406	483	322	329	372	453	501	194	195	183	-0.358146258630888	0.318267237329532	0.545992574000799	-1.43779176094485	-0.441314733989224	0.616816579538371	0.387689048345858	-0.11455822823756	0.171016636409989	0.389075896689372	-0.128572627340766	-0.188041642277129	0.114285541469639	0.637289763916097	0.474430521880333	-0.666325766634365	-0.57421922815417	-0.670054479897453	0.66591	0.56928	0.84046	0.84904	0.89719	0.47545	0.96759	0.67336	0.21183	no
human_lncrna_fused_10141_5	human_lncrna_fused_10141	lncRNA_gRNA	284	131	203	413	230	189	156	202	284	209	265	187	442	153	138	202	225	140	214	-1.2092696183806	-0.126155564075457	0.765245528803931	0.365760452910461	-0.198233242162662	-0.645887634165076	-0.116598460211264	-0.139319619702702	-0.292700140047081	0.002425470344127	-0.421738367275534	0.649964139388981	-0.63927200976596	-0.539332679994644	-0.32569734857583	-0.034978566927378	-0.575985499441938	-0.0276926319281	0.16143	0.97604	0.25774	0.43587	0.49583	0.83655	0.17239	0.45375	0.41653	no
human_lncrna_fused_10143_1	human_lncrna_fused_10143	lncRNA_gRNA	298	591	355	237	52	299	296	312	318	196	132	121	422	190	225	268	140	352	255	0.707878914947285	0.568072736291866	-0.057798080963356	-1.60073870180804	0.356068391892796	0.137657352229404	0.407222412482602	-0.052705953407632	-0.441995093551748	-0.970752552620286	-1.04339334528658	0.521443095587326	-0.422109448711308	0.044023415833521	-0.013668030767571	-0.723451150283347	0.596976976713198	0.144023588698562	0.99558	0.23944	0.87467	0.86594	0.13939	0.5774	0.48623	0.30929	0.90885	no
human_lncrna_fused_10143_2	human_lncrna_fused_10143	lncRNA_gRNA	459	472	267	201	286	182	164	293	496	424	649	399	405	217	396	288	329	365	376	-0.191179039500011	-0.41119110266063	-0.867151349741197	0.010842629889121	-0.902346944303225	-1.23543276456249	-0.268100230120885	-0.036671446479794	0.010470896240039	0.580431240934171	-0.055252719390739	-0.124425138681148	-0.83573612220896	0.229754534281886	-0.505867678413643	-0.173550712930402	0.057716868135932	0.086877870857096	0.31395	0.3872	0.02177	0.39886	0.931	0.55482	0.4501	0.28737	0.71021	no
human_lncrna_fused_10143_3	human_lncrna_fused_10143	lncRNA_gRNA	260	321	254	127	83	152	361	300	431	334	358	234	140	222	222	243	143	138	133	0.058518577204918	0.293367235540992	-0.69140773938005	-0.855512573580986	-0.366754681789865	0.59129190361513	0.536440901692875	0.542711068594372	0.455375485972726	0.528488771687593	-0.00715894531395	-0.759453062754795	-0.03316031835833	0.208835741031379	0.03785523357071	-0.513242285164145	-0.476389940279255	-0.535039965563193	0.7997	0.19083	0.81832	0.99651	0.96253	0.31994	0.74873	0.41581	0.27412	no
human_lncrna_fused_10145_1	human_lncrna_fused_10145	lncRNA_gRNA	344	241	111	54	44	313	177	151	291	216	363	271	197	203	108	210	287	110	147	-0.698130316073906	-1.16856526214969	-2.08353787727096	-1.98437336770609	0.224462939369567	-0.7413356692471	-0.759345933294508	-0.365849829054684	-0.508150256977072	0.170250629688778	-0.187521169546784	-0.697928640818296	-0.529121984261654	-1.11226507454011	-0.533446921998336	0.034885136327472	-1.14292683998171	-0.782882783372974	0.048268	0.017006	0.44942	0.066475	0.50501	0.24551	0.088423	0.40205	0.10939	no
human_lncrna_fused_10145_2	human_lncrna_fused_10145	lncRNA_gRNA	226	281	179	385	300	234	166	129	225	233	183	342	109	213	138	207	326	134	200	0.067231196732613	0.011040223275083	0.972416682076733	1.03510427466039	0.391903200351458	-0.26149132615199	-0.399452054632329	-0.142567686243663	0.155678021751081	-0.183584235845293	0.691544456105766	-0.883353026747782	0.097798790711968	-0.235140229703217	0.010747682886951	0.772144854365715	-0.328343959981214	0.185989519568847	0.65665	0.99964	0.7294	0.28073	0.61426	0.73259	0.59183	0.96212	0.58959	no
human_lncrna_fused_10145_3	human_lncrna_fused_10145	lncRNA_gRNA	355	168	138	80	78	324	200	189	566	292	85	121	47	368	194	309	387	179	332	-1.20392694503267	-0.934417267040306	-1.67897695178186	-1.35268527885631	0.229044557782573	-0.624025514562382	-0.506986172145847	0.497948787513366	-0.147230044419028	-1.7430434306708	-1.28050430328839	-2.43066393615295	0.231309848429504	-0.392248664766837	-0.058237573145124	0.402162852378631	-0.556058877105802	0.26743973468863	0.028574	0.041781	0.49636	0.74575	0.10976	0.0045559	0.6193	0.84721	0.5688	no
human_lncrna_fused_10145_4	human_lncrna_fused_10145	lncRNA_gRNA	327	228	168	280	75	260	345	250	288	401	142	274	316	197	115	55	106	511	187	-0.701648242964483	-0.566892077212046	0.0419198368728	-1.28940997056553	0.04007390564956	0.220795328724964	-0.020163596953852	-0.310890874266222	0.397452536790018	-1.00411861319789	-0.103887106526904	0.000748076681591	-0.499956256653348	-0.96388294962899	-2.09223161259189	-1.20066112448032	0.989474842956891	-0.397879881465618	0.12431	0.31709	0.78305	0.39241	0.4981	0.58891	0.11468	0.0053353	0.93956	no
human_lncrna_fused_10146_1	human_lncrna_fused_10146	lncRNA_gRNA	307	227	376	192	45	84	65	202	352	270	173	313	319	86	113	593	483	353	304	-0.621996082767869	0.607261266724834	-0.378624578059129	-1.80514224847291	-1.33661280800996	-1.81030805547666	-0.221453451344278	0.044128123333114	-0.055972057890874	-0.66564024905331	0.161712084124943	0.098925329993734	-1.45901752367274	-0.900811414788522	1.03824486305107	0.906613342003256	0.560763514287546	0.343490053486682	0.75667	0.1368	0.0080537	0.49955	0.3322	0.77233	0.032184	1	0.93876	no
human_lncrna_fused_10146_2	human_lncrna_fused_10146	lncRNA_gRNA	253	377	85	199	111	392	247	234	237	93	36	63	175	218	234	293	152	123	88	0.31136513544659	-1.08378727624447	-0.071773424998103	-0.450037476368876	0.948298545952549	0.112978149651656	0.23527121159472	-0.224116220306245	-1.16143404864394	-2.19776051018212	-1.59517463732606	-0.43827368555066	-0.020978757176455	0.31635430371699	0.326070624216255	-0.397983174321061	-0.587764521689351	-1.01643717789275	0.40112	0.46852	0.99071	0.64662	0.01797	0.070841	0.80503	0.64709	0.15898	no
human_lncrna_fused_10146_3	human_lncrna_fused_10146	lncRNA_gRNA	254	325	154	299	95	279	148	92	149	451	323	104	128	315	132	117	160	195	579	0.106232700134379	-0.341145950605317	0.470782632597501	-0.654528839808877	0.475575746923164	-0.564095656995535	-0.97808111628489	-0.824310686949541	0.899150970080135	0.41930190349434	-1.01598088543694	-0.840526912068543	0.46967473162292	-0.447559969483922	-0.87613576803864	-0.336570409658898	0.008827391119761	1.49201826898089	0.51982	0.66851	0.68224	0.015518	0.99316	0.066541	0.73671	0.15376	0.99934	no
human_lncrna_fused_10146_4	human_lncrna_fused_10146	lncRNA_gRNA	298	309	227	385	227	359	308	187	387	110	42	192	342	406	276	173	136	201	142	-0.17534408463119	-0.041226844356359	0.603496815976757	0.283114201577624	0.607398703312959	0.191608795493381	-0.283993808524766	0.212854405677325	-1.17744591395514	-2.2693471388161	-0.451881697536511	0.233656211480372	0.603728398406717	0.321570454498376	-0.593202199791796	-0.760647046299304	-0.164793147089198	-0.633480889724098	0.51588	0.94567	0.95923	0.59896	0.0131	0.56667	0.97709	0.10817	0.34437	no
human_lncrna_fused_10147_1	human_lncrna_fused_10147	lncRNA_gRNA	229	262	355	508	42	121	187	166	249	151	166	306	335	202	293	219	319	165	219	-0.042682317824298	0.919582222311181	1.33969692042512	-1.49007032891801	-0.491906421386025	-0.123722862025873	-0.089723007318155	-0.026921803905396	-0.428685876302528	-0.327400503522981	0.522613843721424	0.557024413475797	0.010144216778888	0.754877426020137	0.067923013584277	0.725000637665817	-0.0748723962923	0.290086049946926	0.97362	0.9556	0.34741	0.53036	0.30912	0.97933	0.95918	0.96022	0.72498	no
human_lncrna_fused_10147_2	human_lncrna_fused_10147	lncRNA_gRNA	221	119	133	19	11	132	175	113	163	110	137	35	50	56	53	55	137	74	65	-0.991116753595661	-0.346333747214759	-2.46062453302981	-2.63816342863959	-0.333804639527936	-0.163440235488421	-0.538186365242036	-0.527318609458144	-0.779033542792226	-0.525540431154915	-2.01793607374272	-1.73229037984884	-1.50885878803608	-1.370689470825	-1.56832424384287	-0.352845409834142	-1.03525179560611	-1.19703187138305	0.1497	0.009526	0.38998	0.098287	0.17177	0.0073387	0.019598	0.076862	0.085477	no
human_lncrna_fused_1014_1	human_lncrna_fused_1014	lncRNA_gRNA	361	481	247	443	339	450	263	520	712	551	613	359	456	459	743	605	518	273	254	0.164104514012921	-0.187321879351266	0.537757878938893	0.575630840591003	0.660679123694225	-0.281984804958343	0.855183921477486	0.794391663361804	0.70326841401122	0.829975733014934	0.129051002700646	0.368325893395006	0.513532310688573	1.44153416693147	0.846434137687153	0.784377417634662	-0.011509971544978	-0.1212505768134	0.63799	0.97939	0.89702	1	0.99925	0.88481	1	0.99994	0.58492	no
human_lncrna_fused_1014_2	human_lncrna_fused_1014	lncRNA_gRNA	329	624	281	453	288	121	125	265	244	503	293	176	146	164	364	457	176	232	303	0.649415160421547	0.113906489947851	0.694935381732218	0.476032488446481	-0.977176265348226	-1.125794980426	0.050608032310474	-0.538917866388647	0.702620064748746	-0.06070217053258	-0.699361656754435	-1.02315187746867	-0.748054515866242	0.568510373794785	0.582153141866318	-0.559639304514507	-0.105981718146274	0.245344997588925	0.95707	0.982	0.033262	0.32018	0.93192	0.068703	0.72616	0.77931	0.70618	no
human_lncrna_fused_10151_1	human_lncrna_fused_10151	lncRNA_gRNA	170	103	110	373	137	142	147	161	152	175	145	180	163	79	84	144	195	103	162	-0.819848060342741	-0.245937944513186	1.29952731206137	0.344886849943258	0.101630288391748	-0.047125102031676	0.258356273442201	-0.273783857322427	0.149666201939056	-0.11239911568243	0.20337518608415	-0.009337471723959	-0.779257507708473	-0.490263171279487	-0.089520847166755	0.449176478134128	-0.291348611369432	0.277934316119096	0.2218	0.99712	0.64469	0.61987	0.62533	0.70829	0.17344	0.81164	0.63816	no
human_lncrna_fused_10151_2	human_lncrna_fused_10151	lncRNA_gRNA	296	362	189	391	64	403	380	305	350	378	135	319	315	457	399	296	119	616	265	0.04625435382902	-0.276863765098368	0.633914264957214	-1.34739225385049	0.776414281406324	0.487837627030709	0.385206183279382	0.085620054796199	0.450835551769673	-0.933420059454089	0.236743755090825	0.131018596647058	0.776492545848228	0.838640742076576	0.129630213137277	-0.921319613431736	1.38612218391634	0.205328738283195	0.51598	0.63122	0.99622	0.90605	0.553	0.81794	0.99976	0.32942	0.99922	no
human_lncrna_fused_10151_3	human_lncrna_fused_10151	lncRNA_gRNA	174	200	100	40	24	156	232	141	91	212	38	177	162	286	199	296	235	103	123	-0.035607643533055	-0.394564585256114	-1.49375836475785	-1.70314974891246	0.194016327898277	0.519713589208382	0.055867767955251	-0.920187145021796	0.37121213102089	-1.65632148148272	0.151583419399441	-0.047113222882374	0.834168670889261	0.588711668063164	0.830367849364685	0.66848274820655	-0.321235347465326	-0.108229002651592	0.4228	0.050606	0.91179	0.21884	0.36207	0.66819	0.99684	0.99817	0.45795	no
human_lncrna_fused_10151_4	human_lncrna_fused_10151	lncRNA_gRNA	211	158	277	234	134	140	154	102	171	172	191	117	193	157	127	375	100	82	202	-0.584332117982499	0.687412392554702	0.384365727993825	0.035323540052945	-0.197140062673322	-0.267934951501105	-0.605528500599892	-0.405837750786809	-0.153203336905349	-0.037375785883539	-0.625916757126248	-0.071167673913218	-0.21146024987502	-0.252127564380747	0.902521786371872	-0.687953125789224	-0.851652609408833	0.289622721906474	0.79008	0.80627	0.40268	0.11459	0.53023	0.33551	0.42613	0.90362	0.49236	no
human_lncrna_fused_10155_1	human_lncrna_fused_10155	lncRNA_gRNA	314	505	284	150	304	308	328	405	393	249	288	210	248	561	178	364	443	545	188	0.42032976938911	0.191554724787681	-0.731846870981111	0.613918078706321	0.326090083294663	0.206688835410417	0.696403858997764	0.163209116905707	-0.195132508982617	-0.020784560543621	-0.404408407458699	-0.270161918461135	0.982219556130855	-0.34038626505397	0.331833645968437	0.755901257685652	1.13456890917878	-0.335887468232775	0.90952	0.74678	0.88955	0.99151	0.52833	0.31242	0.97773	0.99264	0.97338	no
human_lncrna_fused_10155_2	human_lncrna_fused_10155	lncRNA_gRNA	254	25	26	84	0	53	96	220	97	238	66	103	74	99	118	114	75	17	23	-2.70288377582502	-2.34362588176584	-1.16981237753526	-3.70494164421793	-1.6159221220093	-1.1026036763194	0.147002447505844	-1.34219786723788	0.02912094695562	-1.58092854297724	-1.02774961162844	-1.49330181923318	-1.03562386117748	-0.591521258731858	-0.908276725797208	-1.27945418713502	-2.66462890663049	-2.43149808387306	0.0013247	0.024651	0.018964	0.15297	0.201	0.028176	0.10004	0.033427	0.0066577	no
human_lncrna_fused_10159_1	human_lncrna_fused_10159	lncRNA_gRNA	292	351	175	369	153	158	126	272	364	276	573	169	336	291	112	343	290	437	548	0.022960331802643	-0.360307711253796	0.572363968884348	-0.221240512503155	-0.471755324981277	-0.9546598253351	0.247206507642557	0.157035289417506	0.041152078970753	1.02307896542192	-0.590933054564434	0.236954387305302	0.175245484937304	-0.844576829382883	0.348484621962031	0.270716603297321	0.924102888010951	1.22818362516341	0.46469	0.83456	0.11118	0.87116	0.98947	0.51464	0.4109	0.91828	0.99996	no
human_lncrna_fused_10159_2	human_lncrna_fused_10159	lncRNA_gRNA	346	636	414	164	177	270	159	334	438	222	271	499	454	242	493	525	216	442	354	0.607442865655155	0.578519718395614	-0.747630629425363	-0.256022613664841	0.014696482996256	-0.888249601309187	0.298612095746274	0.179670360400119	-0.479711204453639	-0.234375290326218	0.641304124437268	0.420034040125959	-0.302993435542709	0.922332200296395	0.706328743499007	-0.356514906608975	0.710383538267381	0.390765385013193	0.99434	0.31495	0.27617	0.91449	0.30818	0.98826	0.97379	0.90504	0.97149	no
human_lncrna_fused_10159_3	human_lncrna_fused_10159	lncRNA_gRNA	514	418	301	208	309	401	271	298	530	486	507	479	231	333	591	296	436	300	289	-0.513618441034228	-0.404295910636656	-0.978135034372877	-0.038731498001086	0.014636648840805	-0.727479864493745	-0.401445025845133	-0.101671635752721	0.042836949265968	0.07954851830861	0.040866310003235	-1.03979575693648	-0.414344261258643	0.632989240259017	-0.625249257565826	0.058561419005162	-0.368555933743044	-0.431403311970227	0.1789	0.33351	0.30787	0.26004	0.7289	0.23725	0.88391	0.37014	0.32632	no
human_lncrna_fused_1015_1	human_lncrna_fused_1015	lncRNA_gRNA	152	376	228	171	119	108	128	164	283	209	93	198	179	52	123	155	106	362	192	0.970882449624818	0.847105204623042	0.391548694924874	0.303242359991398	-0.104517022057075	-0.079850874554353	0.425279487745486	0.673673282479032	0.524993472229579	-0.517234899637133	0.470974769584138	0.25407626982069	-1.10450497141462	0.129922834028655	0.147328014095081	-0.192745098809004	1.51806932501087	0.645101184317277	0.9994	0.86016	0.52635	0.99177	0.67979	0.89888	0.3272	0.6044	0.99996	no
human_lncrna_fused_1015_2	human_lncrna_fused_1015	lncRNA_gRNA	222	108	150	244	156	206	253	164	203	78	352	133	204	509	159	183	134	75	62	-1.11176525147996	-0.196971957607541	0.37381059458605	0.169673033832653	0.244287325130539	0.318323178985489	-0.064676099841299	-0.252807517790773	-1.19504678440576	0.714920873171393	-0.532354849404858	-0.065451387350539	1.30962312311294	-0.026511365033223	-0.127549126664724	-0.387145469150377	-1.02527270838508	-1.25727143149812	0.17031	0.84436	0.87643	0.4035	0.66394	0.36703	0.99931	0.38048	0.081766	no
human_lncrna_fused_10172_1	human_lncrna_fused_10172	lncRNA_gRNA	311	328	375	346	442	167	384	299	466	301	394	353	208	497	142	319	383	335	293	-0.153117410754552	0.586099187120977	0.398858648944453	1.1482187820255	-0.484110359557775	0.435550594252028	0.29133550488873	0.409221978614854	0.07338405828292	0.419312071682306	0.308308036934493	-0.490033922946599	0.826346878059102	-0.624536849307151	0.164569390759591	0.567314065834499	0.471149032296049	0.275579033331412	0.879	0.99824	0.69352	0.96801	0.86001	0.60264	0.90213	0.95392	0.90498	no
human_lncrna_fused_10172_2	human_lncrna_fused_10172	lncRNA_gRNA	419	752	505	578	457	445	679	655	1034	514	555	606	816	720	362	593	509	635	660	0.579069025614777	0.593472021104457	0.704765130042709	0.788790082394289	0.441241991776423	0.821892811338796	0.975180118676281	1.11442218233348	0.402618129142658	0.487367834788952	0.650504967692113	0.976495473014341	0.938782613760878	0.230817123465475	0.61454376084578	0.556024957161436	0.955949747435289	0.998201292733707	0.99614	0.99784	0.9985	1	0.97159	0.99993	0.99797	0.99715	0.99985	no
human_lncrna_fused_10172_3	human_lncrna_fused_10172	lncRNA_gRNA	295	450	224	120	146	264	429	286	267	122	21	352	248	340	177	312	262	220	327	0.346454371358824	-0.04547884579148	-0.932339015413342	-0.297138883926311	0.199934002951326	0.659534254767743	0.301842762297517	-0.272492141586021	-1.03581619856149	-2.85658395691477	0.375663254578992	-0.185950035872145	0.373543296554965	-0.263652752761671	0.205629987568212	0.119058024247539	-0.030120756617328	0.497313458009345	0.79417	0.26678	0.96903	0.68154	0.011818	0.76159	0.75189	0.81106	0.83544	no
human_lncrna_fused_10175_1	human_lncrna_fused_10175	lncRNA_gRNA	245	338	116	39	48	152	252	243	368	396	276	115	111	177	191	77	212	239	173	0.206846307406514	-0.656769450180973	-1.96682756036221	-1.430264567594	-0.287638361881479	0.182586849907104	0.328955754317237	0.406513570154594	0.767727957497514	0.254443911957945	-0.844502271647287	-0.968096500955025	-0.252959613223161	0.086089819924515	-1.32991911728996	0.082731105500171	0.329966065319752	-0.113314559710807	0.45942	0.039524	0.59713	0.96424	0.97095	0.072104	0.58054	0.22155	0.73048	no
human_lncrna_fused_10175_2	human_lncrna_fused_10175	lncRNA_gRNA	323	379	179	342	173	140	343	146	251	268	65	204	270	116	156	118	248	105	84	-0.009604466875894	-0.466700489191767	0.331684763483591	-0.19336617850494	-0.76523105848215	0.229519080562054	-0.717636941832713	-0.47669875548809	-0.134672294338785	-1.92074879075763	-0.480934148743383	-0.194731439015526	-1.16350200152277	-0.552828247028987	-1.18845604795356	-0.077621258757569	-1.11583688920941	-1.40102561051793	0.40009	0.74529	0.44484	0.056054	0.10668	0.31533	0.082442	0.16657	0.06069	no
human_lncrna_fused_10175_3	human_lncrna_fused_10175	lncRNA_gRNA	340	297	291	102	95	271	291	201	252	265	443	309	340	248	223	377	245	150	282	-0.406535271357828	0.116960394412109	-1.32675870398973	-1.04697706317085	0.043502078716125	-0.063824128454666	-0.366340025999504	-0.541022341416359	-0.219385572075649	0.460040905114149	0.005964574117995	0.047279387184911	-0.24636199650828	-0.146420746033597	0.272161072516341	-0.163608666682552	-0.729517140695019	0.102541284531961	0.50222	0.080067	0.6361	0.1111	0.79066	0.67406	0.46102	0.72888	0.43342	no
human_lncrna_fused_10187_1	human_lncrna_fused_10187	lncRNA_gRNA	278	590	205	179	269	270	313	219	227	331	454	239	223	463	258	305	314	254	205	0.798916840028579	-0.084419178908831	-0.337529627515098	0.609120028742475	0.310245938194302	0.306888533381143	0.020212174107164	-0.406536504541862	0.353528173631075	0.765715663210878	-0.068480897836319	-0.247265333488986	0.878895568375656	0.322970214663794	0.254562478491466	0.445253269657507	0.243738258348218	-0.056567440145411	0.95465	0.82272	0.90726	0.37163	0.98302	0.47744	0.99549	0.93741	0.71616	no
human_lncrna_fused_10187_2	human_lncrna_fused_10187	lncRNA_gRNA	273	313	209	239	145	197	162	152	300	208	490	115	237	400	95	276	231	252	232	-0.040461649093245	-0.03428489922651	0.071198142959247	-0.202162838217395	-0.090102634440936	-0.544256071875006	-0.438762349083055	-0.0131432588393	-0.246055985140666	0.895722956585151	-0.988843001490315	-0.142252667054817	0.700893450424851	-0.960855667837359	0.143677351000656	0.05330851565841	0.257336885028197	0.13388655473808	0.58669	0.61555	0.34009	0.33204	0.94551	0.20596	0.75356	0.74514	0.78927	no
human_lncrna_fused_10187_3	human_lncrna_fused_10187	lncRNA_gRNA	337	405	271	396	56	202	227	173	223	187	197	276	273	393	103	443	260	382	357	0.022856862873236	0.031994521336483	0.47603781789391	-1.68099155701413	-0.340732005571125	-0.385488999151094	-0.55324929035063	-0.689506237464301	-0.669944350949073	-0.622483568548314	-0.13493700429022	-0.237438125633506	0.392496342543605	-1.14400090684923	0.506503679960735	-0.071299397669438	0.543657323421019	0.438219691674131	0.66611	0.48171	0.28072	0.04648	0.14391	0.44732	0.47493	0.88713	0.95337	no
human_lncrna_fused_10187_4	human_lncrna_fused_10187	lncRNA_gRNA	244	276	191	437	310	133	187	258	386	148	343	131	147	381	178	269	186	250	222	-0.057986089958452	-0.004490037667321	1.0462590934207	0.979026328440124	-0.455044125787059	-0.207756027724281	0.415498902196304	0.476811185802446	-0.538354059187819	0.554564842056467	-0.676441679235342	-0.613269776997944	0.783628378849858	-0.002325839681134	0.258823484911699	-0.085580486758816	0.396306367115969	0.224336141095347	0.5893	0.99976	0.32177	0.98518	0.71943	0.14653	0.96481	0.7362	0.86212	no
human_lncrna_fused_10189_1	human_lncrna_fused_10189	lncRNA_gRNA	239	336	273	120	140	222	326	171	336	307	342	212	241	153	238	379	209	215	234	0.231776735122251	0.503296863315976	-0.651019703937461	-0.071299954925549	0.247046643257284	0.563878916530055	-0.107263788652184	0.316366307490763	0.452713036291289	0.578051896166397	-0.026336750973391	0.057240055202474	-0.409052336561567	0.414945166933943	0.752765455102199	0.096621873433233	0.220316216302567	0.322707404019418	0.92524	0.41244	0.94943	0.76774	0.96533	0.64553	0.71451	0.97009	0.83675	no
human_lncrna_fused_10189_2	human_lncrna_fused_10189	lncRNA_gRNA	295	145	138	31	0	137	150	222	227	190	259	232	273	216	270	156	100	160	250	-1.13632631384396	-0.683678531501438	-2.43545325522306	-3.90536977629996	-0.670745279500383	-0.747340957304759	-0.041269933570096	-0.486290863607065	-0.469135771251017	-0.079409286234758	-0.187905260441998	-0.057454095237074	-0.238914835891671	0.305184368429274	-0.713205433670301	-1.13359549769412	-0.453148405415537	0.130807470231292	0.059984	0.0039434	0.10554	0.2877	0.38606	0.51201	0.72278	0.050947	0.52741	no
human_lncrna_fused_10189_3	human_lncrna_fused_10189	lncRNA_gRNA	399	529	187	226	395	234	245	243	312	333	239	116	259	339	352	381	190	428	622	0.158086535452985	-0.696768820094695	-0.518267845824353	0.65181711933481	-0.373746014813362	-0.513952416984137	-0.329817977604745	-0.475014893773605	-0.128370744674064	-0.5972200056564	-1.4925565998797	-0.538354388281414	-0.04084409289683	0.259175333869959	0.068317595821589	-0.721656277565161	0.471042347195596	0.981862660812936	0.40858	0.82937	0.21441	0.13097	0.30808	0.044254	0.79614	0.34687	0.99586	no
human_lncrna_fused_10189_4	human_lncrna_fused_10189	lncRNA_gRNA	300	167	224	414	243	168	253	260	307	491	294	315	476	209	377	230	281	202	148	-0.983327485809565	-0.068120813763744	0.694851139157273	0.367193861072177	-0.427664655231916	-0.083156451948139	0.149486677934856	-0.108968067231197	0.793835724415427	0.068651065560886	0.201488044378316	0.678589728831901	-0.305284669722288	0.741859871932822	-0.227460666290262	0.191412450711523	-0.167176934706203	-0.588799594237194	0.21891	0.97007	0.38575	0.65815	0.96514	0.96976	0.92139	0.64123	0.35564	no
human_lncrna_fused_10194_1	human_lncrna_fused_10194	lncRNA_gRNA	266	457	557	324	236	276	358	265	382	233	188	493	481	132	137	234	239	172	190	0.506393042261211	1.34686729813522	0.518859958234352	0.488674218483659	0.399245218637979	0.549384350090565	0.336826066030743	0.34762788561431	-0.060784168571512	-0.36488245962713	0.979123698454507	0.854521218682	-0.740027075028379	-0.461037004614861	-0.043012268044158	0.133838211343006	-0.219207412928141	-0.098786080277673	0.99999	0.95645	0.97281	0.95759	0.43644	0.99994	0.17271	0.69088	0.50421	no
human_lncrna_fused_10194_2	human_lncrna_fused_10194	lncRNA_gRNA	304	341	91	249	143	231	266	184	345	342	664	464	351	512	152	267	405	156	141	-0.070197000717157	-1.24717021717789	-0.018207005677605	-0.365115518875617	-0.021289131203507	-0.033644147959104	-0.332309539794928	0.030225517162809	0.277872028853903	1.17489618727472	0.715684920013095	0.242174199896095	0.898464525584997	-0.504947082399799	-0.045576065558179	0.675262691761096	-0.526801581428006	-0.669503042377392	0.16898	0.5225	0.61138	0.41879	0.99907	0.97915	0.94399	0.94454	0.22792	no
human_lncrna_fused_10194_3	human_lncrna_fused_10194	lncRNA_gRNA	287	289	358	130	204	165	206	119	413	239	292	232	223	277	349	320	103	233	148	-0.213836518269018	0.63028479183654	-0.794082396370151	0.188411910376318	-0.391718898136778	-0.297296521916099	-0.820582954753451	0.352083314762758	-0.128728935524834	0.11904705384781	-0.150922343706328	-0.29003677581852	0.13168181841336	0.694687231389862	0.277049990891299	-1.06013418086742	0.084192895305591	-0.529174709529261	0.87688	0.49361	0.3024	0.44854	0.62901	0.41622	0.96933	0.38546	0.47841	no
human_lncrna_fused_10198_1	human_lncrna_fused_10198	lncRNA_gRNA	311	442	216	419	126	372	272	195	219	96	191	211	234	420	261	120	163	137	63	0.250707970577948	-0.165508515903439	0.662875949044266	-0.562264455311829	0.598918132933295	-0.034313678733418	-0.285939937132469	-0.604371503578535	-1.40033237214286	-0.554255891628201	-0.385150401724394	-0.334481353696843	0.592934449913362	0.18772157064739	-1.11636114869672	-0.584009660078922	-0.726321258642577	-1.68902132461941	0.6934	0.80305	0.91866	0.12538	0.0725	0.2942	0.96112	0.064219	0.077743	no
human_lncrna_fused_10198_2	human_lncrna_fused_10198	lncRNA_gRNA	385	587	357	428	210	409	551	360	695	400	270	498	583	320	380	594	431	276	196	0.350648100225185	0.227986306418364	0.402097751732517	-0.170688549273462	0.440011154738884	0.645590452834249	0.256220854138985	0.672764483495919	0.17168020277448	-0.385011269492418	0.492853071734416	0.621397684254256	-0.070740942714153	0.414030414696282	0.732896197582613	0.440532157025732	-0.08450144994436	-0.557699827513794	0.91237	0.79618	0.99267	0.99637	0.56027	0.99266	0.85817	0.99695	0.39604	no
human_lncrna_fused_101_1	human_lncrna_fused_101	lncRNA_gRNA	223	235	85	243	101	152	80	223	229	113	235	162	110	191	156	123	158	283	231	-0.150225154887126	-0.916554165321728	0.362360790012808	-0.404068416125294	-0.163139821671668	-1.14640259872626	0.337684894084946	-0.101898839972471	-0.757822151041168	0.163566654087115	-0.286492543627389	-0.854621525505559	-0.028662533295774	-0.057464477595164	-0.641438374770971	-0.180463482126422	0.684039413746958	0.396902090591195	0.21916	0.67258	0.17367	0.7802	0.41965	0.19627	0.60781	0.26801	0.9604	no
human_lncrna_fused_101_2	human_lncrna_fused_101	lncRNA_gRNA	233	1312	1024	595	372	1228	1068	809	1219	1011	790	1019	1213	919	668	1001	1082	765	913	2.15458375202438	2.38236101529701	1.5378189689858	1.2934622443116	2.66527567553865	2.25344782612984	2.06555957572551	2.13947500760639	2.14505847378906	1.77443025686315	2.17474903929571	2.32933190274432	2.0754640087292	1.87987175022186	2.14380015709275	2.41130757642834	2.01102862557161	2.24917108058614										no
human_lncrna_fused_101_3	human_lncrna_fused_101	lncRNA_gRNA	581	520	401	513	164	679	519	287	522	609	603	308	722	216	633	481	338	302	365	-0.38482154260944	-0.179547422185719	0.085844451087824	-1.07208688562702	0.58101244866553	-0.005950203569838	-0.62302621277277	-0.292875201794112	0.186932354742798	0.150930103692971	-0.736051729505202	0.352317580857537	-1.16854723325238	0.559405075644593	-0.129148604352126	-0.463191098825448	-0.52965227517892	-0.280831743640199	0.32056	0.36453	0.95335	0.077042	0.84614	0.55745	0.62494	0.31973	0.32455	no
human_lncrna_fused_10200_1	human_lncrna_fused_10200	lncRNA_gRNA	250	141	78	185	83	147	277	200	347	129	537	116	108	117	202	203	145	168	87	-0.949132851401247	-1.17093066236651	-0.152334810493544	-0.80325333226382	-0.358009841827415	0.283067900875257	0.040587221957996	0.300098985365419	-0.744518486692002	1.14047066391459	-0.860639946548934	-1.02828022963601	-0.808804458466673	0.134136005970558	-0.148729003342891	-0.443078285823698	-0.167489968980407	-1.01446835284474	0.043455	0.34293	0.63038	0.83353	0.9579	0.064292	0.40006	0.34585	0.26119	no
human_lncrna_fused_10200_2	human_lncrna_fused_10200	lncRNA_gRNA	260	355	223	336	416	192	234	269	132	220	305	187	67	223	199	144	85	192	155	0.193772513972705	0.11781192975111	0.599153039672602	1.30387586020266	-0.059101834686143	0.004286586115025	0.387661635799969	-1.00520238124034	-0.106621376859519	0.310323211281935	-0.303537720135332	-1.63561462997873	-0.027173171898054	0.061831227930102	-0.646288023395711	-1.16195535131438	-0.042951229330166	-0.336638513594215	0.77792	0.99974	0.60595	0.41248	0.7318	0.087762	0.67546	0.060865	0.48392	no
human_lncrna_fused_10200_3	human_lncrna_fused_10200	lncRNA_gRNA	649	451	360	534	249	594	522	523	647	381	239	402	385	545	375	753	429	683	462	-0.734517958354715	-0.483022234759919	-0.012523263341055	-0.660753356571228	0.238516581906151	-0.152301111044753	0.052796788337457	-0.14954727668625	-0.617762629310148	-1.27086972303321	-0.525983114130258	-0.674948897246391	-0.057970878795059	-0.326876688896213	0.342981940868249	-0.288468678223689	0.452020846408527	-0.10816101082801	0.08717	0.42813	0.7485	0.57491	0.033313	0.10487	0.47112	0.75956	0.82409	no
human_lncrna_fused_10227_1	human_lncrna_fused_10227	lncRNA_gRNA	215	410	255	118	127	63	133	129	156	82	88	238	75	30	194	111	127	109	214	0.640512731373549	0.550379550611387	-0.532485333190571	-0.059697494228435	-1.20085421942489	-0.479374326271749	-0.333753791242511	-0.546331712272705	-1.09479464628683	-1.03053772978016	0.267154299991917	-1.25753308528161	-2.09226469164071	0.279480422724763	-0.720587860886598	-0.413400971475762	-0.525510503126271	0.342198081753144	0.98602	0.44798	0.096327	0.14888	0.067716	0.35018	0.25092	0.17239	0.60608	no
human_lncrna_fused_10227_2	human_lncrna_fused_10227	lncRNA_gRNA	123	20	46	113	119	87	220	92	111	70	158	172	81	172	67	40	48	60	44	-1.92220688790504	-0.855072730639746	0.125623415217999	0.567785730031753	-0.10699579492942	0.886171039609631	-0.045172627778415	-0.250604480424176	-0.564275242601513	0.404506230535842	0.551475221611202	-0.457167392545266	0.594576153169365	-0.353547229691185	-1.14576643210137	-0.846737378091746	-0.53036511189003	-0.880027959680133	0.041889	0.85591	0.94331	0.42252	0.58746	0.71882	0.79714	0.066639	0.19194	no
human_lncrna_fused_10227_3	human_lncrna_fused_10227	lncRNA_gRNA	237	362	284	49	157	144	87	218	315	180	264	237	238	267	219	223	226	78	223	0.343267038343771	0.568222381208768	-1.68773691299067	0.091800565737959	-0.313866489731078	-1.12822574801251	0.226771046314637	0.240644493685621	-0.24729700058294	0.238704342024084	0.13299709877594	0.051721803826331	0.3374814294623	0.313645118863045	0.046526025827173	0.21232305413979	-1.06490498287472	0.268986661434349	0.95932	0.29396	0.13252	0.8831	0.6337	0.72012	0.91677	0.7681	0.43613	no
human_lncrna_fused_10227_4	human_lncrna_fused_10227	lncRNA_gRNA	282	338	361	635	464	344	506	315	421	400	364	183	164	350	348	741	443	248	448	0.019017816611627	0.665398802847332	1.37468322690826	1.34816129632468	0.622766508552633	0.948976566556267	0.494558984490678	0.401895615013879	0.59372712203083	0.442517662976543	-0.440526755245336	-0.666970708365433	0.473826654437051	0.714328065355326	1.46498033992724	0.900701254799831	0.192161246530031	0.993568809329185	0.93747	1	0.99961	0.98878	0.97329	0.18069	0.99381	1	0.98441	no
human_lncrna_fused_10227_5	human_lncrna_fused_10227	lncRNA_gRNA	216	308	256	159	213	90	98	150	218	456	139	205	119	477	81	70	99	138	254	0.248849452237895	0.549584493091416	-0.15724124038234	0.624938370641539	-0.784132434181254	-0.863248402295567	-0.145185440410708	-0.124204930595086	1.12887124659616	-0.477129482183933	0.062859568627263	-0.716339058355787	1.2553859782095	-0.845643444852005	-1.27247742943317	-0.731070243426397	-0.230797617616902	0.567215004716134	0.93442	0.85038	0.089121	0.42977	0.9673	0.37198	0.98562	0.051819	0.80089	no
human_lncrna_fused_10227_6	human_lncrna_fused_10227	lncRNA_gRNA	287	122	185	358	11	172	203	178	314	169	223	150	214	271	183	333	220	234	351	-1.30915652870586	-0.263672877675186	0.553935125315155	-2.98596510552977	-0.337060297469633	-0.316668361897507	-0.298684520850214	-0.019097828175317	-0.584661941813336	-0.242004873401509	-0.721341518455375	-0.344399208358481	0.102083568078793	-0.182370267305604	0.331314215325391	-0.079195894286599	0.089973203935293	0.631805425370897	0.11137	0.41075	0.31587	0.40315	0.28144	0.19446	0.62668	0.78872	0.9079	no
human_lncrna_fused_10234_1	human_lncrna_fused_10234	lncRNA_gRNA	305	190	105	104	112	179	108	111	144	196	145	153	191	177	221	299	185	361	121	-0.84233201389517	-1.07508817533917	-1.15572968013858	-0.689069461332209	-0.366314135354597	-1.2046820904352	-0.990382672272228	-1.11213056452505	-0.473301387791013	-0.883400649099403	-0.777886264780985	-0.575330556708215	-0.546310290319564	-0.011488100948744	0.102920860672315	-0.391482114417302	0.600521184693086	-0.870218430555807	0.048077	0.14343	0.098442	0.0051513	0.14451	0.12326	0.40477	0.50757	0.67084	no
human_lncrna_fused_10234_2	human_lncrna_fused_10234	lncRNA_gRNA	322	538	226	211	278	207	348	307	359	133	393	62	79	300	264	245	316	97	153	0.473445771554736	-0.15178420564524	-0.317882858351323	0.456433309773984	-0.246324389974304	0.2535123526648	0.280463884968288	0.006286825606098	-1.04594051393784	0.368808050843216	-1.93678940839422	-1.7375010480628	0.084596428176959	0.156283005873079	-0.238730615039138	0.255936036304658	-1.21024792403517	-0.641139029198499	0.82791	0.76872	0.67115	0.82458	0.4627	0.0043705	0.7867	0.68079	0.12377	no
human_lncrna_fused_10235_1	human_lncrna_fused_10235	lncRNA_gRNA	266	393	182	171	98	244	348	262	163	328	176	191	241	310	115	315	255	89	198	0.300830218034303	-0.183459261925604	-0.338414657382951	-0.676613653540496	0.231961418407735	0.510592050486442	0.321361275330491	-0.77327330484367	0.400196534234597	-0.450761892740183	-0.306274833120828	-0.085249358033084	0.386280850160501	-0.685930276265503	0.357470312581488	0.221249961931115	-1.05901592047474	-0.043879023155324	0.70534	0.31083	0.93993	0.44147	0.66136	0.44228	0.60313	0.90167	0.29764	no
human_lncrna_fused_10235_2	human_lncrna_fused_10235	lncRNA_gRNA	167	748	374	422	195	371	276	391	548	630	554	436	389	323	345	433	423	561	427	1.79797457635082	1.40254377699048	1.4928908528439	0.839225352837231	1.41533147813031	0.805520874578354	1.48076380848355	1.45283825659386	1.91288942511084	1.7112074969691	1.41894351021833	1.17211981559939	1.05234485399757	1.39067703949133	1.40382499495566	1.52490074316861	2.00824101337551	1.615092013501	1	0.99996	1	1	1	1	1	1	1	no
human_lncrna_fused_10250_1	human_lncrna_fused_10250	lncRNA_gRNA	265	213	277	177	67	133	53	176	161	54	136	212	144	245	127	31	215	226	167	-0.506863049160915	0.385633835345042	-0.288178306714186	-1.14385905266142	-0.565028853875673	-1.83529667710507	-0.206725379404009	-0.783801728526127	-1.83845641510406	-0.775700496238859	-0.163792247754039	-0.749347765811819	0.073187225824556	-0.553906121590407	-2.37330178663921	-0.003057032367401	0.149949879119089	-0.264353159510717	0.6327	0.23492	0.039105	0.1188	0.039825	0.25385	0.44893	0.090867	0.59641	no
human_lncrna_fused_10250_2	human_lncrna_fused_10250	lncRNA_gRNA	199	256	145	215	210	160	184	113	273	286	81	303	319	125	154	137	243	147	191	0.111179088410388	-0.097547764319456	0.347633382889001	0.713001617294955	0.053179643781957	0.03945439903299	-0.400739597030629	0.279242179371711	0.597665646932809	-1.02629933609338	0.693588100266987	0.674912044692517	-0.425354390731189	0.074920106909341	-0.356617394099843	0.539594125969915	-0.041562860154871	0.291594137415216	0.6221	0.95501	0.66868	0.57617	0.61637	0.99421	0.49754	0.78295	0.73222	no
human_lncrna_fused_10256_1	human_lncrna_fused_10256	lncRNA_gRNA	252	729	393	107	106	89	190	173	276	337	305	257	193	237	136	157	169	246	236	1.224126514704	0.933132028233796	-0.864654914330884	-0.504122682271517	-1.00170803440736	-0.229783266398814	-0.1623101195852	-0.017505770380074	0.509227723234195	0.351978066239242	0.159985051573075	-0.305854905449113	0.095793004861445	-0.398408451424372	-0.494037510952392	-0.254550907864614	0.331560833684406	0.263828478316984	1	0.22965	0.17108	0.49043	0.94073	0.57694	0.5231	0.28035	0.85449	no
human_lncrna_fused_10256_2	human_lncrna_fused_10256	lncRNA_gRNA	211	285	241	209	182	77	123	235	133	136	75	89	231	164	184	217	180	144	123	0.176322373141163	0.49867173900163	0.233326953165234	0.442881499566647	-0.941604214764773	-0.552952966990216	0.48098233053294	-0.719606896848982	-0.453913648745294	-1.19156251928163	-0.958250617496109	0.165282996354174	-0.155024008481403	0.233541983626603	0.163517436614111	0.062962597904979	-0.144937276117699	-0.358767356291452	0.9027	0.87863	0.11468	0.60969	0.13102	0.36023	0.69957	0.7444	0.4331	no
human_lncrna_fused_10256_3	human_lncrna_fused_10256	lncRNA_gRNA	281	253	116	203	402	135	174	110	200	254	115	411	178	200	143	455	107	124	218	-0.361185607404331	-0.839830197952644	-0.185689608374489	1.15206981827156	-0.624337034669861	-0.490327673827813	-0.891464270898156	-0.585533214705282	-0.018930231613143	-1.06330207859231	0.653889713019568	-0.556615442085999	-0.275529062976203	-0.478807396726826	0.788824730670864	-0.984515255283587	-0.717755291079667	0.011413925338063	0.15612	0.9848	0.16948	0.031669	0.25543	0.80351	0.30475	0.80466	0.39457	no
human_lncrna_fused_10259_1	human_lncrna_fused_10259	lncRNA_gRNA	183	104	26	12	20	161	159	75	175	98	87	66	184	125	10	102	111	39	223	-0.903565275365074	-1.91293724422606	-2.52134688974312	-1.93307747758459	0.170225819276749	-0.041337735554535	-0.7935661558775	-0.190981086420999	-0.67317575515908	-0.833875863982003	-1.11795547523399	0.0521341126877	-0.316468982946636	-2.55294934859958	-0.613829946859273	-0.373006652724868	-1.4985141917042	0.607647657224062	0.029767	0.018125	0.68562	0.14381	0.14606	0.27431	0.059832	0.21567	0.55309	no
human_lncrna_fused_10259_2	human_lncrna_fused_10259	lncRNA_gRNA	365	472	366	325	62	269	564	467	683	769	797	483	493	503	202	592	252	370	418	0.123184823185685	0.335192888277719	0.095650846341852	-1.66937997192087	-0.06315407066092	0.750990008299842	0.690058743464966	0.721324176146327	1.15524016386865	1.18326238003927	0.523244829193582	0.46121688802454	0.625683084459011	-0.376020976915765	0.801044123555126	-0.222168754478374	0.390886254222718	0.548002268801671	0.86942	0.28099	0.96312	0.99997	1	0.98306	0.86747	0.96027	0.94906	no
human_lncrna_fused_10260_1	human_lncrna_fused_10260	lncRNA_gRNA	303	296	135	345	199	186	323	243	482	240	201	115	127	204	239	330	213	378	283	-0.255062086078005	-0.748013341368996	0.43006364060364	0.081746185876853	-0.306630303761273	0.233898289037068	0.044480627550367	0.49081179321148	-0.196196657907549	-0.452164358641674	-1.12897739841416	-1.08676982402288	-0.350767316996071	0.10324911915129	0.245930197384199	-0.195461979554061	0.67301327729564	0.26333233320864	0.20218	0.86066	0.6289	0.93545	0.34017	0.03422	0.55277	0.69146	0.94755	no
human_lncrna_fused_10260_2	human_lncrna_fused_10260	lncRNA_gRNA	311	124	138	121	98	180	202	179	275	220	182	66	86	88	151	252	94	108	127	-1.39787162383367	-0.754916265341208	-0.993123417566404	-0.886681285620589	-0.385248998106373	-0.431404530450008	-0.399501772663279	-0.304525164168249	-0.34715939611098	-0.617250883529222	-1.82030997869557	-1.59228410607598	-1.44914052845526	-0.544324953246552	-0.153986912706139	-1.28067943943948	-1.02931835728198	-0.834783035339291	0.036075	0.1329	0.25109	0.18467	0.23235	0.0064702	0.062244	0.13061	0.11673	no
human_lncrna_fused_10260_3	human_lncrna_fused_10260	lncRNA_gRNA	153	307	181	109	123	31	31	176	216	494	184	147	180	59	83	184	120	73	63	0.690099524021379	0.53090956917494	-0.192138348692332	0.337987069077226	-1.50703104683672	-1.64541029403777	0.509893350384732	0.309382995938911	1.68541620596559	0.328707914126186	0.076331653101122	0.25298358811826	-0.976179250742572	-0.370433245571605	0.361214386651206	-0.045722843642726	-0.575657635402013	-0.757301046295671	0.98007	0.70138	0.017169	0.96159	0.99998	0.75966	0.17041	0.77822	0.20529	no
human_lncrna_fused_10261_1	human_lncrna_fused_10261	lncRNA_gRNA	373	176	293	217	57	176	198	219	452	445	238	237	500	550	295	195	182	367	310	-1.21275738652295	0.000146380444552	-0.480426501420755	-1.79844633968731	-0.661900025504983	-0.704712183700932	-0.377727197212432	0.120403395686252	0.362015333230548	-0.51063652447818	-0.477643687310549	0.451167967017839	0.72059646339323	0.108136011334237	-0.741382352092594	-0.686303326310203	0.350044825053213	0.105841619515123	0.18758	0.11002	0.10065	0.4632	0.63429	0.71481	0.97778	0.083708	0.8266	no
human_lncrna_fused_10261_2	human_lncrna_fused_10261	lncRNA_gRNA	273	138	126	253	142	87	225	150	212	292	176	309	203	173	105	203	205	90	150	-1.09293916843365	-0.696193329042929	0.147863968671376	-0.229811865075416	-1.13625654004088	-0.113209875389983	-0.456002173007702	-0.471331450903547	0.207584566596888	-0.485515915503457	0.302060540874991	-0.346657402724704	-0.427129841960614	-0.835777954639735	-0.266212654594699	-0.106366933724955	-1.08010643270359	-0.444618364533167	0.066243	0.63945	0.181	0.11841	0.53419	0.64966	0.16064	0.44255	0.17811	no
human_lncrna_fused_10261_3	human_lncrna_fused_10261	lncRNA_gRNA	219	838	554	477	305	478	526	719	933	952	1022	747	793	508	671	779	742	680	622	1.60473711636293	1.59722421861927	1.3108498052664	1.09942579948128	1.41513576070232	1.33908734570174	1.98075138247023	1.8437974294993	2.1417487536241	2.21969374346315	1.81816480095009	1.81047511228141	1.32480022512481	1.96795345348478	1.87151914116916	1.959141194903	1.9265758312157	1.78897229299328										no
human_lncrna_fused_1026_1	human_lncrna_fused_1026	lncRNA_gRNA	264	588	179	123	132	413	424	251	316	204	252	180	188	339	148	328	330	254	212	0.863377956906651	-0.195336508050196	-0.75228818040746	-0.281161125665884	0.963891118065352	0.792254846055787	0.273280531845993	0.101360944212446	-0.226826466048381	0.032800754333257	-0.373776918318862	-0.402103745319423	0.518428390942711	-0.35041674451266	0.422616633373933	0.582487735902308	0.31289925652065	0.057535535564127	0.95385	0.31218	0.9999	0.85143	0.53802	0.28038	0.79864	0.9823	0.78335	no
human_lncrna_fused_1026_2	human_lncrna_fused_1026	lncRNA_gRNA	304	326	245	245	253	173	318	263	398	123	468	241	197	322	186	267	401	478	168	-0.130581609509309	0.034758846055316	-0.040023998678696	0.404606371190131	-0.406904305866544	0.208201249369905	0.147201626446021	0.224137699876074	-1.06614794516014	0.68748299225942	-0.17760159950856	-0.530518214751312	0.258714562509396	-0.238206395610846	-0.045576065558179	0.661527678217455	0.994818707287901	-0.440867698177802	0.58179	0.8199	0.56851	0.85828	0.69	0.30774	0.69592	0.94078	0.93454	no
human_lncrna_fused_1026_3	human_lncrna_fused_1026	lncRNA_gRNA	182	188	178	86	117	253	154	189	162	148	168	234	61	137	117	152	228	95	31	-0.17268277907553	0.286555177991699	-0.7038903108732	0.05063264147076	0.780376150002755	-0.075374445449197	0.38195544134982	-0.281660511442423	-0.153999724014865	-0.011620228483028	0.461743647231159	-1.26934772028879	-0.193492436156637	-0.164600739687129	-0.10832935182618	0.56988812457453	-0.4795380632704	-1.72595930269821	0.67922	0.44475	0.93714	0.71203	0.5375	0.4717	0.47241	0.86523	0.11342	no
human_lncrna_fused_1027_1	human_lncrna_fused_1027	lncRNA_gRNA	338	358	255	282	245	126	239	175	241	431	147	322	125	456	261	271	232	82	296	-0.148187899169342	-0.054618019462703	0.006701289888939	0.217054057677113	-0.962185662873913	-0.32077892770794	-0.542115568157394	-0.591813607471015	0.452026122824114	-1.00505482420079	0.070038641729779	-1.25443122745442	0.594004765417831	0.074952086365802	-0.169053886680388	-0.228972556767028	-1.48130219943508	0.176738550504283	0.52429	0.76734	0.13577	0.061551	0.53791	0.22987	0.94742	0.42613	0.31804	no
human_lncrna_fused_1027_2	human_lncrna_fused_1027	lncRNA_gRNA	278	139	269	198	45	137	321	182	303	398	430	143	237	321	107	177	326	182	213	-1.10843299193147	0.281664125889335	-0.204379837394639	-1.67163253654618	-0.590990920435179	0.341247725233598	-0.226524739726445	-0.024143818815097	0.605996105412015	0.690696491212671	-0.739567115414211	-0.166574183466662	0.374728392027599	-0.836334463227757	-0.470098010457386	0.496607124868004	-0.203549361536539	-0.005317958575946	0.3751	0.19141	0.58305	0.4443	0.9921	0.25299	0.54763	0.73943	0.55059	no
human_lncrna_fused_10286_1	human_lncrna_fused_10286	lncRNA_gRNA	335	339	236	304	257	192	231	175	129	148	254	188	192	186	211	284	335	94	293	-0.209504458282244	-0.147155862125497	0.121062938532949	0.294735488286697	-0.400305959875791	-0.354131974051956	-0.530012189813993	-1.3745282262312	-0.964106441749622	-0.277435571973408	-0.637758386524477	-0.695491111592256	-0.608336690558219	-0.200809598105475	-0.093720826644867	0.282299201820135	-1.30269051775975	0.174912927393225	0.44182	0.83386	0.27016	0.010311	0.17195	0.1202	0.28733	0.76516	0.34515	no
human_lncrna_fused_10286_2	human_lncrna_fused_10286	lncRNA_gRNA	423	586	267	221	26	382	586	238	421	500	263	271	603	424	342	221	190	166	215	0.21923756234699	-0.298739578942352	-0.628351338216022	-2.81397412465835	0.216331271184133	0.602523692922062	-0.438053765920236	-0.149202294636195	0.351188554289949	-0.549356422308084	-0.470117416636138	0.539392118640296	0.186764020477814	0.139212445628047	-0.748403990098229	-0.801808946088141	-0.895319008720972	-0.563049236472055	0.62734	0.049732	0.97484	0.22398	0.61837	0.78557	0.84037	0.061274	0.17106	no
human_lncrna_fused_10286_3	human_lncrna_fused_10286	lncRNA_gRNA	322	428	99	160	69	108	390	157	246	331	201	305	470	122	278	272	183	216	236	0.159777609390561	-1.22142481817416	-0.682233430572953	-1.37036696104505	-1.09156007218654	0.409863481073059	-0.618868781293021	-0.499029557420796	0.155524014984552	-0.534355636776199	0.062037634149634	0.565436849264627	-1.09632351727211	0.226815881661724	-0.098333035507453	-0.479142129951831	-0.173023315152704	-0.065376461633333	0.26999	0.11935	0.47599	0.067226	0.48807	0.92608	0.37386	0.35022	0.53897	no
human_lncrna_fused_10286_4	human_lncrna_fused_10286	lncRNA_gRNA	304	392	118	176	67	159	243	184	229	264	232	143	53	147	189	175	124	165	231	0.118041050045835	-0.924086532943884	-0.47998131307246	-1.3282259893252	-0.517762032772839	-0.155072666627198	-0.332309539794928	-0.515317107470906	-0.072951395760477	-0.266948839254214	-0.859824596447962	-2.0973519838506	-0.782262583282904	-0.216876578614682	-0.605139978397088	-0.905235258146811	-0.453257226743101	-0.01651617690724	0.32047	0.16034	0.31526	0.13629	0.46991	0.017097	0.23418	0.084491	0.45925	no
human_lncrna_fused_10289_1	human_lncrna_fused_10289	lncRNA_gRNA	253	348	124	256	205	121	125	194	138	97	204	102	231	467	327	266	179	96	128	0.203325403468789	-0.61496901711308	0.265381574454703	0.363742857997373	-0.624106095261134	-0.772724810338903	-0.015861823233424	-0.914170109618286	-1.11095824935266	-0.190940653335506	-1.03436122832705	-0.074677340943574	1.01675958756386	0.773550195351246	0.195558783171153	-0.184333957402006	-0.899130081055347	-0.547825490513137	0.47169	0.87653	0.11776	0.16462	0.19155	0.22577	0.99994	0.65668	0.18435	no
human_lncrna_fused_10289_2	human_lncrna_fused_10289	lncRNA_gRNA	249	387	173	224	113	145	262	150	304	226	249	202	132	263	107	250	200	272	228	0.368029230937101	-0.162315410429903	0.107082455859226	-0.405752448623193	-0.370458303103064	0.213352861288933	-0.3331869546812	0.127406041457462	-0.013309529522949	0.094755188468034	-0.144586629218296	-0.775685597796895	0.251558465050909	-0.68919772848941	0.133461765489213	-0.016393274580279	0.483954943428985	0.233264441377563	0.74758	0.55838	0.58131	0.49501	0.6608	0.2574	0.50932	0.70039	0.89125	no
human_lncrna_fused_10289_3	human_lncrna_fused_10289	lncRNA_gRNA	193	418	262	388	134	192	313	172	212	201	172	207	222	130	275	168	244	230	184	0.807924525718187	0.728211697939596	1.18994395094944	0.15178775351471	0.333704465268824	0.789240759682598	0.181202734909987	-0.013300741013938	0.166854465227835	-0.057286560266539	0.222892580122312	0.229146796717374	-0.336055369417895	0.892345668345881	-0.055502743568099	0.585004256516478	0.591835368788355	0.281893937852968	0.99762	0.99085	0.98437	0.71441	0.66205	0.8216	0.94446	0.88836	0.92198	no
human_lncrna_fused_1028_1	human_lncrna_fused_1028	lncRNA_gRNA	180	202	74	247	160	260	188	81	220	169	47	67	132	65	197	184	40	186	84	-0.066536679144246	-0.802359818458823	0.66390923210965	0.477056363205757	0.831677052858008	0.197864775856002	-0.680445489444576	0.125285819885041	0.030835513536279	-1.49073224170482	-1.07973537775465	-0.350096319515161	-1.07655567430199	0.531491197020038	0.153212214252517	-1.51659226078633	0.398018790319148	-0.626096614528712	0.28596	0.95902	0.97748	0.33325	0.23087	0.15193	0.58636	0.23731	0.59951	no
human_lncrna_fused_1028_2	human_lncrna_fused_1028	lncRNA_gRNA	143	119	141	68	41	11	94	96	87	110	99	33	157	103	22	54	69	78	84	-0.430075435876321	0.289880100152833	-0.671861980386256	-0.908578238507739	-2.2149688976337	-0.382533686120184	-0.180391710341723	-0.721884136125931	-0.217992225072886	-0.365336431203026	-1.51125240087314	0.162426527907087	-0.24191666779223	-1.68032427122328	-1.02686774853568	-0.631185188113748	-0.411534845361632	-0.332751075268808	0.57553	0.19866	0.06478	0.17738	0.37722	0.26518	0.12014	0.098231	0.34805	no
human_lncrna_fused_1028_3	human_lncrna_fused_1028	lncRNA_gRNA	267	328	259	69	15	188	214	163	197	399	198	191	320	152	176	303	188	103	181	0.051933808382098	0.284297481316379	-1.46710133530693	-2.66709713683383	-0.122564344753208	-0.150044446626081	-0.317721076098358	-0.536579644043008	0.663507984037214	-0.302042221120154	-0.311291246064271	0.290738960409936	-0.564996691108239	-0.137356604803863	0.299693042781505	-0.191482045982061	-0.883602587713199	-0.168178610083392	0.79482	0.0238	0.493	0.14345	0.85131	0.6556	0.33637	0.71925	0.28732	no
human_lncrna_fused_1029_1	human_lncrna_fused_1029	lncRNA_gRNA	231	198	117	243	192	20	82	154	296	72	282	355	207	184	206	299	122	149	104	-0.41828332424146	-0.56795386931487	0.315836074541365	0.39576440245222	-2.4231352443056	-1.16405074500461	-0.199411551565327	0.191216504761776	-1.33928065938276	0.361403194927057	0.713670027758622	-0.098736867611242	-0.124223744176399	0.265268257066932	0.474245362507086	-0.558929307927829	-0.219819191917613	-0.689697164999102	0.21294	0.89165	0.0092813	0.62203	0.39715	0.9212	0.73383	0.68409	0.31222	no
human_lncrna_fused_1029_2	human_lncrna_fused_1029	lncRNA_gRNA	257	275	179	143	169	112	88	216	241	150	195	52	38	224	189	228	102	388	300	-0.131856498428807	-0.159471607412149	-0.524437441363762	0.082505589635082	-0.742829604336171	-1.22234516443896	0.106731425006685	-0.223026131473974	-0.590281821389726	-0.271099441885715	-1.82364206693757	-2.20200975555601	-0.005730796823107	0.008406801229548	-0.031665402161181	-0.924394112516131	0.93000372539	0.563891270659339	0.47506	0.51413	0.053932	0.54554	0.27518	0.0044117	0.65804	0.25058	0.99398	no
human_lncrna_fused_1029_3	human_lncrna_fused_1029	lncRNA_gRNA	209	135	147	320	78	134	332	169	277	161	271	273	128	308	83	98	206	200	147	-0.765698750996925	-0.143902025777176	0.821160829843557	-0.643818375225258	-0.241132673060116	0.765567815926433	0.054062843436001	0.234477683681858	-0.22613692785253	0.439547973898807	0.488433022365718	-0.582826876058389	0.696767819178544	-0.772787621963396	-0.83524987470884	0.254164901641632	0.300301782671109	-0.11684106724526	0.25902	0.83336	0.91256	0.78954	0.73954	0.67231	0.77894	0.43705	0.71065	no
human_lncrna_fused_102_1	human_lncrna_fused_102	lncRNA_gRNA	1	0	0	0	0	5	0	30	0	0	0	0	0	0	0	0	0	0	0	-0.066818094486462	-0.066818094486462	-0.066818094486462	-0.066818094486462	0.319481477537223	-0.066818094486462	1.43533556066192	-0.066818094486462	-0.066818094486462	-0.066818094486462	-0.066818094486462	-0.066818094486462	-0.066818094486462	-0.066818094486462	-0.066818094486462	-0.066818094486462	-0.066818094486462	-0.066818094486462										no
human_lncrna_fused_102_2	human_lncrna_fused_102	lncRNA_gRNA	434	481	198	405	230	455	336	337	508	506	462	481	503	378	249	401	207	369	206	-0.088131696259082	-0.73629710748502	0.161275669982518	-0.211148369088523	0.423830667244269	-0.202018059978585	0.00089833169772	0.073432256781935	0.33246127697978	0.184315981453611	0.280274842239701	0.251837165204187	-0.006904921368688	-0.330881496755327	0.023226528358468	-0.723321878776689	0.149932981252769	-0.655624348225515	0.24893	0.67733	0.81379	0.69605	0.89074	0.9056	0.49961	0.31587	0.47565	no
human_lncrna_fused_102_3	human_lncrna_fused_102	lncRNA_gRNA	341	515	395	100	259	302	465	254	371	195	238	162	171	329	389	525	272	468	226	0.335502387231001	0.533194784757246	-1.35509559154154	0.281275045324258	0.187348915843582	0.57505067660069	-0.055547226482319	-0.026897428330228	-0.631092456399238	-0.388461412529989	-0.855417589463478	-0.869809213661836	0.132568889072513	0.61194813538966	0.726113939325648	-0.026175082347061	0.809813257138559	-0.201499564299222	0.96882	0.42527	0.95807	0.56323	0.20937	0.064754	0.96066	0.96428	0.91387	no
human_lncrna_fused_102_4	human_lncrna_fused_102	lncRNA_gRNA	385	304	252	239	88	416	290	218	265	147	301	314	295	416	253	288	138	373	430	-0.54494030339636	-0.248095619261424	-0.394336537248963	-1.31305347480229	0.463563976324018	-0.237925351612257	-0.427143532248621	-0.643920880437284	-1.16230864475683	-0.238321768417056	-0.141653578333487	-0.314590318369288	0.289491675299198	-0.144869934820757	-0.26436516430164	-1.08976025466004	0.32919167092144	0.514469283081907	0.24718	0.16869	0.8149	0.066577	0.14082	0.40537	0.7661	0.11494	0.93353	no
human_lncrna_fused_10300_1	human_lncrna_fused_10300	lncRNA_gRNA	228	228	178	345	110	117	196	118	105	281	205	158	73	278	89	127	67	90	152	-0.218863613234602	-0.007985845358383	0.809784016657152	-0.323735545924356	-0.528785944434311	-0.05622834991121	-0.524601019173685	-1.10616201894952	0.395276118727981	-0.046524484562936	-0.347970351956953	-1.36543660176363	0.443235295030025	-0.801876035150776	-0.630660119489378	-1.26723509460151	-0.840520453573924	-0.187777862439961	0.50924	0.88688	0.36635	0.030659	0.7859	0.10823	0.60132	0.060082	0.29072	no
human_lncrna_fused_10300_2	human_lncrna_fused_10300	lncRNA_gRNA	252	220	192	375	118	295	199	287	325	481	222	348	389	263	151	243	404	485	498	-0.397939218381596	-0.040449693584415	0.791784841464558	-0.365563414370619	0.562230817113416	-0.16893664563933	0.517561324956939	0.201157656088301	0.998882865412654	-0.073990553880964	0.570982994375401	0.634178991969747	0.235622511616357	-0.262132079037785	0.079510088528017	0.923299440246049	1.26657293189859	1.29151072207374	0.41614	0.8803	0.85725	0.96536	0.9778	0.99047	0.66344	0.98972	1	no
human_lncrna_fused_10301_1	human_lncrna_fused_10301	lncRNA_gRNA	297	330	92	89	90	93	100	164	160	381	298	128	136	164	260	110	164	201	104	-0.082826669985345	-1.20241671682044	-1.30997531664299	-0.932416579128378	-1.16796701176045	-1.26277185275915	-0.452613235973725	-0.944609594115878	0.457144741497504	0.100476108137001	-0.968518804072184	-0.974292347919961	-0.609765853557357	0.244631080790923	-1.16180406151299	-0.51388543145131	-0.160264842723199	-1.02518706822861	0.17316	0.097918	0.022377	0.039059	0.87928	0.05196	0.53791	0.071686	0.25956	no
human_lncrna_fused_10301_2	human_lncrna_fused_10301	lncRNA_gRNA	278	339	145	156	69	161	39	194	482	227	187	330	208	397	301	272	151	122	129	0.042153740560916	-0.540024767091509	-0.517110095982716	-1.17236280239853	-0.381136591279857	-2.21171410952067	-0.141789498775365	0.606624673723477	-0.15457780920371	-0.430922559839185	0.367246996880344	-0.339041830041626	0.66619193514905	0.533695003156033	0.09967112313907	-0.532465034642268	-0.724102181921205	-0.663784746789761	0.4034	0.17538	0.042296	0.92754	0.36838	0.69433	0.99382	0.4448	0.18965	no
human_lncrna_fused_10301_3	human_lncrna_fused_10301	lncRNA_gRNA	170	361	98	72	119	224	77	143	364	177	247	187	77	58	179	201	56	105	64	0.773145319826165	-0.38964528568586	-0.825667380047883	0.160516571083897	0.703853261245843	-0.83767865824166	0.103974076084648	0.869345016217644	0.164437499465416	0.583150982801306	0.253229456093624	-0.922515507700652	-1.12933923934577	0.477332884328491	0.342732523185705	-1.0869240441443	-0.26732080366483	-0.873620484299405	0.86228	0.46181	0.73848	0.99139	0.89359	0.42042	0.53353	0.42697	0.25857	no
human_lncrna_fused_10302_1	human_lncrna_fused_10302	lncRNA_gRNA	411	599	323	446	225	626	989	447	440	430	366	388	337	316	290	608	159	381	180	0.289134482307947	0.00078510996342	0.36970873480888	-0.166318787330502	0.945263908155087	1.37860372143945	0.466702844042471	-0.049284667687027	0.181836180031895	-0.061559090309463	0.05825262078857	-0.223750785159613	-0.17742353323497	-0.048096269796012	0.6759346740961	-0.996155363262837	0.26902271030022	-0.760315619283175	0.80996	0.78788	1	0.91973	0.71702	0.5678	0.55334	0.73972	0.50895	no
human_lncrna_fused_10302_2	human_lncrna_fused_10302	lncRNA_gRNA	196	149	228	316	157	190	243	129	178	109	205	136	110	327	253	161	175	225	159	-0.560728652090178	0.52034316616132	0.887863827459595	0.341376003992289	0.299709046568832	0.427461667427776	-0.212712931108817	-0.25841610128921	-0.632984610159219	0.151844872916773	-0.340980540803515	-0.68550545894902	0.862281910538087	0.758620081996831	-0.130570001487079	0.122291505492373	0.542145557065871	0.069407266040745	0.68725	0.97601	0.91771	0.31691	0.4497	0.22254	0.99935	0.62805	0.86156	no
human_lncrna_fused_10305_1	human_lncrna_fused_10305	lncRNA_gRNA	227	67	196	171	25	169	96	128	242	264	483	467	297	72	63	202	85	97	217	-1.67320240296107	0.125466889306696	-0.127779303595587	-2.01143351644461	-0.047749978520177	-0.953566556373738	-0.415237499627527	-0.052895155090553	0.317016978235758	1.12115963590896	1.11458479898664	0.405453945308508	-1.26338338179669	-1.20919487369873	-0.027331734819631	-0.981790384698387	-0.742532872426165	0.28935074927126	0.20439	0.19037	0.25038	0.3249	0.997	0.99913	0.032138	0.24437	0.52031	no
human_lncrna_fused_10305_2	human_lncrna_fused_10305	lncRNA_gRNA	278	449	144	386	76	317	297	170	272	231	228	127	218	254	137	215	185	182	115	0.423167820011938	-0.548981794966442	0.700458722546004	-1.05423864804925	0.529550456366931	0.235613308294125	-0.316549085066879	-0.168110275330039	-0.131339826534652	-0.169807481017532	-0.889506854833584	-0.27721345260341	0.057537236231345	-0.52011254378998	-0.214640287654704	-0.266793683575772	-0.203549361536539	-0.810029714234153	0.64457	0.7193	0.94713	0.2972	0.48434	0.18054	0.4529	0.387	0.28883	no
human_lncrna_fused_10308_1	human_lncrna_fused_10308	lncRNA_gRNA	194	379	201	307	261	134	425	150	246	202	384	55	107	85	144	127	188	196	189	0.668227864300439	0.364927136064837	0.861749664393545	1.04323629172403	-0.1438771338799	1.20197672529878	-0.004694341212353	0.17460394943292	0.166664379723981	1.01062768616747	-1.39340466591863	-0.705738235093893	-0.863755210979423	0.020298825238627	-0.418938266823699	0.230088175993457	0.370601387922704	0.31075505214529	0.9691	0.99893	0.9948	0.7152	0.98423	0.063414	0.32724	0.56664	0.87103	no
human_lncrna_fused_10308_2	human_lncrna_fused_10308	lncRNA_gRNA	220	81	187	164	97	96	124	119	193	311	305	97	288	206	246	356	249	162	225	-1.42740551159164	0.104344446131692	-0.141079393668039	-0.437738674176054	-0.72904147724788	-0.597709638876512	-0.466809731864639	-0.306059469000918	0.5797257412773	0.531779065494726	-0.910124241732963	0.405242069579101	0.08895943290041	0.569221801044754	0.77636113024187	0.441014236510025	-0.046098575164996	0.379298187931902	0.22955	0.44358	0.1372	0.18133	0.97158	0.52085	0.92527	0.99333	0.77176	no
human_lncrna_fused_10308_3	human_lncrna_fused_10308	lncRNA_gRNA	327	301	228	392	78	332	340	221	235	208	302	148	118	204	150	232	278	149	162	-0.335822765801833	-0.16081082104827	0.502875657207111	-1.2410693184406	0.374185329534538	0.200836572286341	-0.186457781607983	-0.580043967102526	-0.489254635740878	-0.011493435254809	-0.914613375699283	-1.28074297693104	-0.453831570672441	-0.620905347964555	-0.332407467036609	0.060341855593844	-0.685332397099221	-0.587255920644714	0.37583	0.57085	0.90641	0.16681	0.40981	0.033755	0.19347	0.50865	0.20984	no
human_lncrna_fused_10309_1	human_lncrna_fused_10309	lncRNA_gRNA	232	476	398	304	383	89	178	441	526	535	551	278	266	540	227	499	372	441	364	0.744027613831929	1.06036153836616	0.613645711534574	1.33978889376301	-0.891984241552688	-0.205398403114222	1.2195688874148	0.967978140703808	1.25646916694767	1.27542582936699	0.375471043051085	0.228384378679596	1.3338557831559	0.390282130632176	1.17217018456093	0.919016609740012	1.24370474258111	0.965690269792634	0.99987	0.99976	0.2039	1	1	0.88792	0.99996	1	0.99996	no
human_lncrna_fused_10309_2	human_lncrna_fused_10309	lncRNA_gRNA	253	373	202	200	129	323	114	248	243	227	145	305	122	93	198	227	229	146	123	0.296935497447325	0.021841247654079	-0.065125463921012	-0.25454771722122	0.681219415520752	-0.88742969304276	0.313768066457976	-0.19125287085232	-0.028650133661769	-0.632784542715932	0.385969468338098	-0.894825456857482	-1.10600965538695	0.091468756132552	-0.01661243512112	0.143240158547114	-0.366985521163359	-0.598727693589199	0.7844	0.53664	0.73474	0.72625	0.36136	0.51451	0.29905	0.70637	0.28851	no
human_lncrna_fused_10309_3	human_lncrna_fused_10309	lncRNA_gRNA	272	361	229	133	154	106	71	191	189	273	302	418	84	138	106	116	118	87	143	0.156067629493473	0.093188626388676	-0.693029649717859	-0.11734576930808	-0.887725297814903	-1.54794111961809	-0.133275901232522	-0.614741277972475	0.121654559689076	0.23661911117631	0.720815525402613	-1.43943969975617	-0.713455433871065	-0.818932621373587	-0.978208418367972	-0.818408071956037	-1.11657751983616	-0.501774159028515	0.75215	0.38357	0.027257	0.19117	0.7904	0.64784	0.10617	0.056253	0.16167	no
human_lncrna_fused_10315_1	human_lncrna_fused_10315	lncRNA_gRNA	205	206	135	147	41	89	148	93	175	77	287	93	141	179	148	132	104	131	138	-0.210379975168915	-0.228526132579989	-0.190277685370336	-1.37097546251071	-0.729234487434143	-0.281095101735351	-0.681828894256644	-0.338669168700596	-1.10535371456091	0.542158943726375	-0.868038768432378	-0.43635679532039	-0.00326092395074	-0.015903414408082	-0.442367055445618	-0.601731071088316	-0.229336399897067	-0.173364840954166	0.40866	0.23755	0.22071	0.11727	0.55881	0.15869	0.63778	0.19413	0.46729	no
human_lncrna_fused_10315_2	human_lncrna_fused_10315	lncRNA_gRNA	329	581	406	152	165	177	257	184	575	396	216	232	653	240	234	262	229	163	168	0.550503248998029	0.619869161574291	-0.777900322440905	-0.281716638539331	-0.483619680069691	-0.186835224413375	-0.439194553306327	0.623162123377147	0.371923216697491	-0.468607382711284	-0.335293395921945	0.993823749237526	-0.245707035510445	-0.036715866370102	-0.177891288467787	-0.209830011539978	-0.576164496780886	-0.547752711689201	0.99305	0.30062	0.31019	0.86538	0.64949	0.97706	0.521	0.43154	0.24281	no
human_lncrna_fused_10315_3	human_lncrna_fused_10315	lncRNA_gRNA	267	268	193	414	172	108	211	312	383	153	433	326	256	343	183	419	63	93	171	-0.216893285563853	-0.110690767154239	0.851306592426417	0.055120315814239	-0.839496787308343	-0.168746612852954	0.554663675316543	0.346165695837652	-0.615913699046528	0.754349136652143	0.404679658798133	-0.009759618119582	0.519380454734566	-0.085539698744393	0.743367447206106	-1.54734061400032	-1.01013797431851	-0.243247123059957	0.45834	0.95706	0.22136	0.98848	0.82366	0.83307	0.87663	0.65274	0.24006	no
human_lncrna_fused_10331_1	human_lncrna_fused_10331	lncRNA_gRNA	213	374	252	0	63	146	365	91	252	160	363	208	68	198	132	153	135	96	140	0.528138132649115	0.546626892932676	-3.47210606883702	-0.928420460154312	-0.155168284915852	0.870365191234082	-0.758620058239601	0.084261457326528	-0.259023542469368	0.811427885187248	0.100416757090667	-1.35523333022619	0.079110441470772	-0.214724394103011	-0.304864371312231	-0.323206333796794	-0.671548408199553	-0.204941382918353	0.97548	0.040521	0.9561	0.27242	0.90094	0.24845	0.58874	0.32845	0.32308	no
human_lncrna_fused_10331_2	human_lncrna_fused_10331	lncRNA_gRNA	233	146	177	33	36	219	261	97	176	263	191	126	54	80	108	250	143	65	24	-0.812871243127991	-0.044091685566917	-2.06218060753877	-1.6794790545544	0.262438478462162	0.296307044141973	-0.798445629643254	-0.49985488886485	0.277440921117414	-0.168028199243285	-0.664180739864576	-1.72232957090891	-1.17560835503619	-0.589361567959435	0.22156063023081	-0.367552612030689	-1.2568925485726	-2.2806192375292	0.2826	0.02982	0.87799	0.058508	0.68518	0.044496	0.088708	0.58822	0.029676	no
human_lncrna_fused_10331_3	human_lncrna_fused_10331	lncRNA_gRNA	275	378	222	193	92	304	358	156	344	341	252	426	370	353	162	196	222	181	287	0.203566083598938	0.036775008796811	-0.223701667351809	-0.801285146999338	0.486693901800586	0.504852463383691	-0.414666556124059	0.161105325405319	0.408674995126652	-0.02181659137093	0.732290608085471	0.44895941726775	0.519235226482582	-0.286447303482424	-0.322178636903025	-0.009765090714385	-0.196307248015449	0.412846718370358	0.75061	0.31741	0.97822	0.47659	0.81554	0.99131	0.82088	0.4698	0.74823	no
human_lncrna_fused_10333_1	human_lncrna_fused_10333	lncRNA_gRNA	376	294	124	198	197	252	198	153	310	281	298	165	279	327	206	348	149	309	360	-0.557148199030322	-1.14977680695011	-0.613259951689732	-0.224993301631949	-0.192319963900939	-0.715652926676429	-0.863420711645045	-0.40241184136814	-0.277511491108627	-0.219550173921827	-0.964828788842161	-0.357371973979923	-0.008875056778229	-0.390247928221402	0.025382539350893	-0.958607200086259	0.102258701025741	0.300627993012487	0.059999	0.3596	0.22576	0.042609	0.39143	0.12733	0.46949	0.25186	0.80778	no
human_lncrna_fused_10333_2	human_lncrna_fused_10333	lncRNA_gRNA	289	322	32	195	210	242	321	154	446	288	261	42	199	295	258	142	121	267	221	-0.078969298449834	-2.32617357269211	-0.276710015059387	0.21841818492492	0.109651124800888	0.289141295635615	-0.498154052156551	0.447912675287606	0.112501182665402	-0.041443392735124	-2.19949187580209	-0.449154027128973	0.207663751652628	0.270863785065811	-0.805733525318247	-0.868076839169767	0.259452826384181	-0.007933182703537	0.079537	0.6608	0.83537	0.69087	0.66607	0.039503	0.87563	0.065236	0.74182	no
human_lncrna_fused_10333_3	human_lncrna_fused_10333	lncRNA_gRNA	323	906	336	286	258	381	590	264	390	299	308	627	594	248	191	315	168	357	155	1.19496528570998	0.38352738053782	0.087399537755435	0.349523332145968	0.580765616653786	0.980093127307114	0.070411010868369	0.114540954530925	0.013137639903276	0.031844688454442	1.05318418154654	0.886472481963652	-0.176790529132267	-0.284775409299497	0.096191790437231	-0.595725562637325	0.507621359262648	-0.628387422909841	0.99989	0.84038	0.99975	0.75474	0.65749	0.99999	0.42691	0.41644	0.67628	no
human_lncrna_fused_10334_1	human_lncrna_fused_10334	lncRNA_gRNA	303	479	242	252	231	252	322	176	455	435	209	277	222	247	279	251	228	279	179	0.395904509505434	0.022561198427849	0.002386518697208	0.28452611977967	0.100747269882157	0.229672773127444	-0.386647715546035	0.411605176855928	0.612732537985587	-0.400782826274686	0.013869274738174	-0.369018310096077	-0.095824797498759	0.313915690752943	-0.124137892029258	-0.104373274829064	0.255640987195841	-0.352755081789003	0.84518	0.78529	0.80845	0.71572	0.81146	0.46801	0.78588	0.51721	0.62072	no
human_lncrna_fused_10334_2	human_lncrna_fused_10334	lncRNA_gRNA	141	358	71	27	214	40	133	111	187	84	68	39	243	102	72	106	20	116	21	0.999336894412613	-0.539919697526512	-1.59607888727852	1.17993169865687	-1.1526266646482	0.063152897236116	0.018068974964696	0.226138129278976	-0.524072181898545	-0.784537649178798	-1.33627124190956	0.75043559794696	-0.236151549063307	-0.438393487671527	-0.23457098759194	-1.82688914880279	0.095572593827293	-1.74390601621088	0.91778	0.87342	0.27225	0.74059	0.19297	0.65741	0.34459	0.097336	0.2516	no
human_lncrna_fused_10334_3	human_lncrna_fused_10334	lncRNA_gRNA	264	808	268	422	439	256	276	347	515	768	518	353	285	294	208	516	404	375	430	1.30585161910618	0.345764256572552	0.892910246082896	1.35882897177788	0.307072284790869	0.205540267817353	0.715882654760908	0.767036616519705	1.59092177236092	1.01772315942471	0.528461128011898	0.149297406066438	0.324321421437914	0.100766206924403	1.04697879870516	0.861259657114687	0.846962611919884	1.0248434450507	0.99991	0.99998	0.87093	0.99995	1	0.92251	0.85406	0.99999	0.99939	no
human_lncrna_fused_10340_1	human_lncrna_fused_10340	lncRNA_gRNA	474	546	510	502	328	386	444	309	405	378	609	481	305	313	225	339	368	308	426	-0.035292815507085	0.437346176378573	0.337901860997427	0.156058833076632	0.073911110209112	0.059708793857668	-0.239737678126627	-0.358938353391128	-0.191954302875844	0.447051360104722	0.158737260639025	-0.555443084543065	-0.386778951392976	-0.589695571957589	-0.328642641259574	-0.063914858565193	-0.220407005678529	0.215590627693292	0.88075	0.88282	0.73969	0.20437	0.82148	0.47956	0.20574	0.43182	0.66177	no
human_lncrna_fused_10340_2	human_lncrna_fused_10340	lncRNA_gRNA	224	156	290	97	85	143	148	226	199	225	246	163	162	262	134	217	101	201	197	-0.678817801346735	0.671299047092643	-0.82937765138442	-0.628061368112023	-0.248334444856884	-0.397506947368472	0.349755395819517	-0.290344329407997	0.120923794661722	0.218679715561536	-0.284445940606306	-0.376277106718034	0.386549435241817	-0.261529749639355	0.084891906418311	-0.754316419568529	0.215851472156955	0.177557735507361	0.76083	0.2126	0.32824	0.69524	0.76706	0.32832	0.74507	0.36033	0.78222	no
human_lncrna_fused_10340_3	human_lncrna_fused_10340	lncRNA_gRNA	407	411	437	128	152	356	334	374	296	307	360	305	450	316	261	380	224	127	140	-0.214736826754024	0.431819917561917	-1.2883317753325	-0.681285765595521	0.171874851264657	-0.121933930081862	0.232797765030516	-0.572746406957572	-0.266178756845496	-0.07076374238196	-0.25728504792995	0.186040041992041	-0.164005989407853	-0.178613177173744	0.037492478680526	-0.529620775713669	-1.19011437176183	-1.0757775720422	0.80231	0.11627	0.69182	0.45231	0.4705	0.6327	0.48697	0.40283	0.072221	no
human_lncrna_fused_10352_1	human_lncrna_fused_10352	lncRNA_gRNA	514	291	324	120	188	400	215	324	270	502	214	455	456	463	239	257	285	283	297	-1.00109374710329	-0.303418883330395	-1.6917753967991	-0.718485019290886	0.011175159668894	-1.03711374881407	-0.286804590840545	-1.01710162818123	0.087807183421146	-1.09295235535821	-0.030379486952706	-0.117537514535259	0.039704827924695	-0.620128740787674	-0.815826054326155	-0.526155627045134	-0.448312113168687	-0.394077337800858	0.10113	0.069742	0.21492	0.031002	0.26133	0.57705	0.39819	0.081926	0.31276	no
human_lncrna_fused_10352_2	human_lncrna_fused_10352	lncRNA_gRNA	279	373	112	443	107	261	315	127	417	123	348	359	107	259	129	136	98	202	159	0.166192336950746	-0.874447801786145	0.886269726504952	-0.628070298191757	0.259347897183204	0.310739865845671	-0.6997917061902	0.403202330294474	-0.950705949081025	0.39541039466858	0.477562850266705	-1.18618306825572	0.078956562459915	-0.602711729682431	-0.813177857346054	-1.08349826640725	-0.069596092623373	-0.397685071935116	0.36489	0.88306	0.89332	0.55158	0.50482	0.50596	0.43426	0.047717	0.45263	no
human_lncrna_fused_10353_1	human_lncrna_fused_10353	lncRNA_gRNA	442	422	383	259	148	450	460	417	394	593	571	330	160	277	227	209	351	113	181	-0.292161467717272	0.13556540947994	-0.475512202855645	-0.830059242214652	0.383302482124257	0.205127231251935	0.27017783682122	-0.300068169114985	0.528402599501151	0.453494744913935	-0.26345697721032	-1.31015220240166	-0.456250713347771	-0.481346417616953	-0.882792205249588	-0.032643704047875	-1.45203905119166	-0.852941710405733	0.57469	0.21857	0.92876	0.65885	0.98342	0.094002	0.21967	0.23406	0.072055	no
human_lncrna_fused_10353_2	human_lncrna_fused_10353	lncRNA_gRNA	296	190	97	192	102	99	304	159	186	32	71	182	138	285	68	201	140	115	170	-0.801954852801498	-1.13291730167822	-0.329426135880257	-0.768944990670291	-1.08631482807942	0.18291908382796	-0.488628169554647	-0.748809282159735	-2.5013998005764	-1.70405834783811	-0.512828451243053	-0.95141497670758	0.128684787948985	-1.47404110068553	-0.387891849137597	-0.71438028342894	-0.883465654340578	-0.389343758043479	0.04892	0.28939	0.32332	0.054603	0.0052537	0.11051	0.24102	0.16472	0.2207	no
human_lncrna_fused_10359_1	human_lncrna_fused_10359	lncRNA_gRNA	351	572	143	546	312	306	489	315	419	411	789	524	341	524	209	242	352	259	366	0.440989344344631	-0.873061762979348	0.867224927306585	0.498769577441482	0.16606408473364	0.605579989623226	0.198658246542278	0.099487596984997	0.335182935590712	1.22234469518215	0.689775432067712	0.007984634036184	0.735927472246019	-0.27701874783267	-0.372271199976841	0.286906699880303	-0.044865081167621	0.417267420668368	0.55679	0.99398	0.96212	0.83122	0.99978	0.95401	0.93059	0.64523	0.80543	no
human_lncrna_fused_10359_2	human_lncrna_fused_10359	lncRNA_gRNA	208	170	154	31	149	239	295	161	370	243	406	221	214	126	173	91	141	76	190	-0.473897651492571	-0.077162259459173	-1.97104143199488	0.194233030961464	0.529559908741396	0.611108586884932	-0.003299364970275	0.629861796818902	0.32086678611614	0.996218831993758	0.211876743869355	0.083029698134021	-0.47315278853419	0.170451804338566	-0.91784189105134	-0.236260510119059	-0.923946420883758	0.226795844710176	0.37333	0.30843	0.98466	0.94816	0.99127	0.76306	0.53472	0.18447	0.44334	no
human_lncrna_fused_10359_3	human_lncrna_fused_10359	lncRNA_gRNA	429	373	140	212	277	197	328	222	431	187	186	528	405	222	282	472	219	407	459	-0.418617531749559	-1.17500193943641	-0.703204437590324	0.059846569664633	-0.704049504507724	-0.218970276590332	-0.551140928159835	-0.136460211407058	-0.99983131514238	-1.02754625887028	0.425803989008713	-0.031334814427724	-0.712331598359759	-0.14527060380438	0.264416455237807	-0.632146030114663	0.301640694956451	0.456896061479135	0.069452	0.45753	0.21076	0.1817	0.039466	0.86935	0.27005	0.52106	0.91829	no
human_lncrna_fused_10360_1	human_lncrna_fused_10360	lncRNA_gRNA	182	198	134	246	53	138	46	56	186	130	89	107	246	81	150	10	170	33	57	-0.106470876343105	-0.083301883690937	0.644167257849414	-0.926895656387879	-0.023161103496978	-1.48867717773799	-1.12281001264058	-0.10604949352028	-0.318182129479909	-0.799985154363365	-0.543465242475736	0.441461218459593	-0.837817588012889	0.156420305115408	-2.66140447422517	0.180426087474281	-1.65779506120142	-1.0931969907518	0.51919	0.68372	0.18086	0.11164	0.22911	0.64764	0.40539	0.14793	0.056293	no
human_lncrna_fused_10360_2	human_lncrna_fused_10360	lncRNA_gRNA	245	117	63	310	308	245	511	67	116	178	140	239	338	179	51	156	220	149	199	-1.14767267126151	-1.39323440847365	0.56805843929937	0.964634675598147	0.347080262908173	1.15048194313641	-1.30845897199829	-1.08283103569352	-0.30588403816432	-0.634540363516512	0.100181348418554	0.479687137388363	-0.238273005972876	-1.54986029642774	-0.464788828350225	0.132237794297807	-0.297793016655981	0.072426432511704	0.025139	0.99511	0.99949	0.0040412	0.25504	0.89049	0.11478	0.4917	0.54863	no
human_lncrna_fused_10360_3	human_lncrna_fused_10360	lncRNA_gRNA	341	324	154	172	221	223	298	10	63	173	154	368	205	215	172	111	146	244	245	-0.294334058602129	-0.737583982993546	-0.665621678004966	0.064212584052488	-0.224240736123713	-0.035591586318065	-3.41352690217775	-2.21731953945464	-0.787335262036049	-0.957695863126432	0.240553610543818	-0.633883379836945	-0.44109101210224	-0.497647272013479	-1.33758811314553	-0.851777978752031	-0.086455659775795	-0.092555289427013	0.18383	0.46945	0.50526	0.0000026619	0.076621	0.50323	0.23098	0.025466	0.56359	no
human_lncrna_fused_10360_4	human_lncrna_fused_10360	lncRNA_gRNA	246	293	274	439	170	154	101	75	224	197	153	461	318	169	182	270	268	144	75	0.010451928477742	0.469956226707156	1.04174997120474	0.148633779734362	-0.276005125516885	-0.99858690553127	-1.18167788237229	-0.260674163272236	-0.178678145138636	-0.527013072061047	0.990205941919659	0.391428407553068	-0.318659979814842	0.016362417363323	0.252977806825988	0.392743086257301	-0.347574604895575	-1.17131017531028	0.8574	0.985	0.15962	0.053937	0.33056	0.99768	0.51248	0.91663	0.1878	no
human_lncrna_fused_10361_1	human_lncrna_fused_10361	lncRNA_gRNA	292	374	176	145	121	188	165	154	349	425	154	279	100	194	142	155	175	80	159	0.108632160026685	-0.352796357666457	-0.677595041863599	-0.530104837276569	-0.242620095209579	-0.61084837130107	-0.512044246783263	0.100065952449858	0.630440440743079	-0.747928227979722	0.073397812473224	-1.32891097277321	-0.367304014312911	-0.539541380626873	-0.707707501612559	-0.405981971753545	-1.31325755625852	-0.458866211205173	0.51839	0.25596	0.24939	0.3745	0.72768	0.22613	0.24884	0.16182	0.14612	no
human_lncrna_fused_10361_2	human_lncrna_fused_10361	lncRNA_gRNA	241	253	204	179	108	184	144	136	182	203	182	180	106	108	192	182	202	153	64	-0.156273309248392	0.099568612772727	-0.147015830875957	-0.420772487782764	-0.014638614775765	-0.529247713661226	-0.416626548829371	-0.501808095301582	-0.111947827660819	-0.275744993985108	-0.252424119852153	-1.00222489765765	-0.859277263509013	0.114913750059953	-0.243272565140526	0.04021025819533	-0.241402492692039	-1.32941979023571	0.5974	0.44779	0.3861	0.12898	0.44808	0.175	0.37465	0.53436	0.19387	no
human_lncrna_fused_10361_3	human_lncrna_fused_10361	lncRNA_gRNA	242	277	338	173	235	196	157	163	218	102	115	290	165	299	142	175	285	286	220	-0.042274279089234	0.778910942406415	-0.197245008290125	0.608813827126686	0.063815569553042	-0.423989082016207	-0.186760400073257	-0.274323377347147	-0.991157770513363	-0.863883774818734	0.376693607559572	-0.454980991531186	0.463083119499142	-0.2885249541454	-0.299862695106559	0.498054915662605	0.590297267183328	0.223098702704412	0.94858	0.84361	0.46917	0.31479	0.085504	0.65015	0.78264	0.7894	0.91648	no
human_lncrna_fused_10363_1	human_lncrna_fused_10363	lncRNA_gRNA	290	136	511	418	150	86	86	348	463	72	331	236	192	569	146	236	80	236	103	-1.1918311589219	1.11043313519622	0.753807840030564	-0.23829991328434	-1.23136562405183	-1.41136321935001	0.593935156452317	0.494592016369636	-1.64266810005048	0.275172953205087	-0.142100307603989	-0.50058428242358	1.10921578042101	-0.494094752433452	-0.147486692311389	-1.38065289117005	0.087484876156863	-1.00513453406364	0.93886	0.89757	0.016993	0.99758	0.29074	0.33586	0.98533	0.12386	0.35788	no
human_lncrna_fused_10363_2	human_lncrna_fused_10363	lncRNA_gRNA	156	57	129	105	168	61	380	180	163	143	239	221	128	133	249	194	105	121	167	-1.35297995058491	0.065607496701731	-0.263137618173419	0.72561225917202	-0.822870357981474	1.32822840519157	0.514935429685004	-0.076269335605791	-0.000132735303097	0.648970988423707	0.583298788119385	-0.20512117667237	-0.033466630121145	1.03076155445037	0.405884381793851	-0.237466842455342	0.021491680705077	0.427616893272252	0.24057	0.84477	0.9862	0.86799	0.87143	0.82021	0.98603	0.73282	0.80055	no
human_lncrna_fused_10363_3	human_lncrna_fused_10363	lncRNA_gRNA	227	47	217	87	190	133	334	118	185	90	144	113	93	236	22	129	117	68	50	-2.02714963612913	0.261384470130849	-0.978757568597308	0.4046979125562	-0.359427416543218	0.665103803606729	-0.518797621752716	-0.40169294380094	-1.05670149644452	-0.497790319229404	-0.765134372024102	-1.07963717130976	0.228644721190117	-2.27668493054078	-0.60524993215597	-0.588646713596586	-1.17000589593496	-1.52689051596114	0.22641	0.55823	0.84986	0.13236	0.1338	0.073796	0.20576	0.15246	0.05575	no
human_lncrna_fused_10364_1	human_lncrna_fused_10364	lncRNA_gRNA	313	325	186	81	176	208	152	284	149	212	172	375	420	180	185	321	177	232	144	-0.174095549353901	-0.373416281968363	-1.4934188622688	-0.127739155832718	-0.201527897857929	-0.810260488017597	0.212368356142451	-1.10463893643782	-0.404868711930114	-0.699293263039448	0.38251963849107	0.448633459412343	-0.559302113232168	-0.284783989265359	0.164414364669279	-0.484701418688525	-0.038493700072579	-0.681631770696094	0.35452	0.23076	0.20792	0.22911	0.19479	0.95836	0.27091	0.50712	0.38047	no
human_lncrna_fused_10364_2	human_lncrna_fused_10364	lncRNA_gRNA	195	586	369	458	150	191	251	310	327	107	158	144	314	106	208	298	378	157	187	1.25843936963065	1.18375144349543	1.40626571081733	0.287389109483714	0.313346657974727	0.477527330000311	0.960728317069223	0.547152435585119	-0.648983341210558	-0.180138377893888	-0.261756109004069	0.679959348260272	-0.603851330120564	0.500542861845541	0.692005380564723	1.16910350278989	0.070752750304444	0.289934905816319	1	0.99886	0.93301	0.9999	0.303	0.86428	0.69576	0.99996	0.7689	no
human_lncrna_fused_10364_3	human_lncrna_fused_10364	lncRNA_gRNA	270	287	114	42	85	200	237	351	245	215	315	215	126	246	611	259	175	227	287	-0.141172000794381	-0.808249036777016	-2.02175473715613	-0.876210149038242	-0.055159314308474	-0.029134188865349	0.701629874287022	-0.267276670936914	-0.187511985612352	0.303659000870692	-0.17017935632144	-0.94166592660577	0.053656941887378	1.55810691616859	0.072888800180493	-0.30087164581118	0.130901227889995	0.437416767619784	0.2358	0.067383	0.59143	0.93608	0.69976	0.20632	0.99999	0.52889	0.85397	no
human_lncrna_fused_1036_1	human_lncrna_fused_1036	lncRNA_gRNA	535	367	148	644	14	252	361	191	401	366	402	486	255	484	381	232	162	437	387	-0.745637936906773	-1.40820962018738	0.51888528575967	-3.66827181489676	-0.678166882693693	-0.392981055819204	-1.05723834656312	-0.540097759195335	-0.403822372038198	-0.29678739192487	0.005464135156823	-0.96377531955375	0.045760625103553	-0.035839511620241	-1.00825736593609	-1.33577502033305	0.095372479147798	-0.085230104163006	0.016783	0.3462	0.14382	0.0088547	0.28603	0.23585	0.69645	0.0097998	0.65855	no
human_lncrna_fused_1036_2	human_lncrna_fused_1036	lncRNA_gRNA	153	308	123	88	337	143	156	126	150	77	86	85	174	320	114	241	432	82	58	0.694439388647826	0.029531562060301	-0.454001991649367	1.70146682140195	0.245131257917996	0.163495272047409	0.075653946342965	-0.155912647174715	-0.728299857419145	-0.618101489318815	-0.597813122011061	0.20912360229695	1.15120040650098	0.02461749684337	0.717989291406528	1.66568911329239	-0.436812436829753	-0.851348991344321	0.91015	0.99891	0.79593	0.55106	0.1809	0.48649	0.99497	1	0.21866	no
human_lncrna_fused_10370_1	human_lncrna_fused_10370	lncRNA_gRNA	372	561	323	433	395	438	318	288	464	426	559	286	151	245	283	279	207	311	226	0.334948889959679	0.137255553220074	0.46513816174042	0.747654663705348	0.582118140385594	-0.065815210892915	-0.003165651251806	0.16003240438461	0.305406307372299	0.660312197566086	-0.22139235274294	-1.1475651642074	-0.385196171102043	0.0549234345165	-0.260328852591665	-0.51203227728056	0.125713396926071	-0.320009246224388	0.87554	0.98806	0.91686	0.74866	0.97791	0.13552	0.51131	0.25501	0.57235	no
human_lncrna_fused_10370_2	human_lncrna_fused_10370	lncRNA_gRNA	320	610	213	83	178	214	484	349	520	358	318	398	591	325	284	427	235	247	286	0.655522609908148	-0.222817059473326	-1.49433813167625	-0.142471254956359	-0.193355737377167	0.716805082518929	0.465070858723541	0.521641849763575	0.271068026589832	0.087851232336664	0.434438456592598	0.892043835355818	0.202058942256949	0.264454130734727	0.525841742222026	-0.137513288665936	0.016284523183369	0.203967729744761	0.89325	0.22513	0.92847	0.99552	0.80599	0.99784	0.87733	0.87344	0.7315	no
human_lncrna_fused_10370_3	human_lncrna_fused_10370	lncRNA_gRNA	235	121	207	97	142	128	65	89	239	118	125	187	204	238	28	121	175	104	163	-1.05231314767033	0.152469443308474	-0.892715623063512	-0.030208870522465	-0.454361786877304	-1.45287383258513	-0.915331743684095	-0.115081548108066	-0.773555474587414	-0.721625805306511	-0.169159135517023	-0.140610180281904	0.19415302373	-2.10790053599681	-0.731114823399271	-0.116060836564054	-0.701673277392915	-0.136382200770278	0.31861	0.3715	0.07493	0.12938	0.13288	0.47674	0.20345	0.26713	0.3398	no
human_lncrna_fused_10370_4	human_lncrna_fused_10370	lncRNA_gRNA	410	547	607	632	303	359	381	198	302	522	334	236	184	222	247	334	167	233	208	0.166931345409258	0.880972232157222	0.859799554463777	0.245924955393967	0.173379160623578	0.048359150616866	-0.642017102063761	-0.555972164583138	0.453906751872358	-0.183186768114314	-0.612750617221149	-1.02662997716055	-0.650107923996462	-0.263673419270025	-0.149225182608962	-0.928737233138201	-0.40043734165652	-0.564536594878765	0.99476	0.98651	0.77805	0.04264	0.81747	0.067778	0.24027	0.17661	0.28115	no
human_lncrna_fused_10371_1	human_lncrna_fused_10371	lncRNA_gRNA	276	130	207	70	67	200	227	151	204	259	260	379	170	234	128	368	162	100	85	-1.1802174995644	-0.061775607876527	-1.49490069881111	-1.19828904851165	-0.084593556246349	-0.116071149909662	-0.461998566413977	-0.535853354297819	0.031299449439228	0.015192738695972	0.566423142986106	-0.591923860589105	-0.042770519437049	-0.598241379310764	0.520462097836938	-0.431368527465411	-0.964791381171193	-1.17482024612602	0.1896	0.066316	0.53062	0.10032	0.64943	0.73686	0.3694	0.76823	0.090556	no
human_lncrna_fused_10371_2	human_lncrna_fused_10371	lncRNA_gRNA	241	342	163	125	69	331	412	208	356	167	200	397	163	280	206	186	245	210	317	0.244511456048355	-0.197123091524287	-0.610545544835007	-0.981849005759385	0.779428015696419	0.873981998498007	0.141675226707526	0.383442243403535	-0.366778794674377	-0.152390976287356	0.811058798920553	-0.465136777660262	0.37954154025583	0.209145982712832	-0.214867255323225	0.298679580301741	0.177707167163895	0.724923884913491	0.661	0.18879	0.99964	0.91012	0.39513	0.89404	0.90172	0.70271	0.94081	no
human_lncrna_fused_10371_3	human_lncrna_fused_10371	lncRNA_gRNA	470	546	319	497	444	622	362	322	384	368	459	450	559	492	315	407	648	284	240	-0.023589575812582	-0.200963702242265	0.335652794200033	0.59014003566165	0.751597544022482	-0.209859579120192	-0.171513962321062	-0.419745826595158	-0.217024668576154	0.065467553513784	0.078117083029292	0.288655412723598	0.247878680320034	-0.119241911278963	-0.066151693688172	0.736041042873427	-0.319703659672746	-0.560070411076107	0.51862	0.9706	0.9562	0.21304	0.57692	0.8536	0.76527	0.97324	0.30519	no
human_lncrna_fused_10375_1	human_lncrna_fused_10375	lncRNA_gRNA	188	251	235	146	337	113	196	107	245	132	266	122	194	83	218	157	218	268	145	0.159238327942132	0.615223643167882	-0.086303508674167	1.43718336274982	-0.320208341095955	0.196308881313916	-0.395283517198892	0.210054354112056	-0.340993121339983	0.552584376060541	-0.423304564197196	0.086134578010828	-0.851100288814665	0.611220847525221	-0.108793565489545	0.467801956362822	0.83309127625617	0.003443512883635	0.92542	0.99687	0.58265	0.52267	0.75528	0.48262	0.70033	0.82043	0.93357	no
human_lncrna_fused_10375_2	human_lncrna_fused_10375	lncRNA_gRNA	203	164	107	86	159	79	75	183	199	39	65	153	170	86	35	285	110	114	108	-0.487166784209884	-0.510365337992525	-0.845845887292547	0.312461826874105	-0.860395186892688	-1.09789652014751	0.197222691347938	-0.161113869579637	-1.81619122210075	-1.30205286531624	-0.236704891467207	-0.185110377896652	-0.909014869273762	-1.69967786782795	0.579181260747991	-0.519177764758085	-0.39370916170536	-0.47262250355592	0.216	0.53437	0.061369	0.64344	0.025697	0.4261	0.033207	0.75931	0.31471	no
human_lncrna_fused_10385_1	human_lncrna_fused_10385	lncRNA_gRNA	478	780	483	218	138	168	400	304	587	287	178	401	425	232	356	303	523	283	339	0.44864843092054	0.349798478692202	-0.815058536857967	-1.03055303061634	-1.0639785182447	-0.095986820621995	-0.273688942620359	0.140238726923859	-0.578804375112984	-1.23387465945208	-0.104362289769518	-0.114134222247182	-0.80263451729564	0.026198136093593	-0.493076273500421	0.412411226564075	-0.347831562767976	-0.112064197698445	0.97238	0.11553	0.16689	0.5541	0.055972	0.53227	0.3266	0.70182	0.45567	no
human_lncrna_fused_10385_2	human_lncrna_fused_10385	lncRNA_gRNA	223	846	337	610	383	526	798	386	554	660	676	324	722	571	636	554	297	372	547	1.5942130085728	0.882977308586142	1.63064900834222	1.39202510606923	1.52500661667597	1.89939608483517	1.08696598217526	1.09192723934925	1.60206839284528	1.61341822751723	0.635395675472995	1.65486512374814	1.46403118362624	1.86861208210989	1.36994532423774	0.662383770256587	1.05985296149735	1.58478182710708	1	1	1	1	1	1	1	1	1	no
human_lncrna_fused_10385_3	human_lncrna_fused_10385	lncRNA_gRNA	241	341	87	177	100	170	120	114	202	172	140	165	203	76	80	201	216	96	211	0.240574276955735	-0.991069058404751	-0.161773965705074	-0.519421821981616	-0.119181642552631	-0.759149720734526	-0.641593960974169	-0.367763176697008	-0.328577553105896	-0.612688813132244	-0.365434877907927	-0.180465122497408	-1.280160807451	-1.00530924719115	-0.113066782750598	0.129548345228212	-0.834543959958147	0.172553132270653	0.38127	0.4126	0.26542	0.10863	0.25428	0.37378	0.040261	0.64924	0.43876	no
human_lncrna_fused_10388_1	human_lncrna_fused_10388	lncRNA_gRNA	373	45	108	308	573	14	95	11	35	16	33	420	326	0	0	141	47	206	356	-2.73548266933756	-1.31316942351167	-0.00738017495225	1.26627627444283	-3.32848289268942	-1.63382513443071	-3.48200358093491	-2.90447519491582	-3.35381774599103	-2.80157804145712	0.300227080587725	-0.136049762227999	-4.22355478855435	-4.22355478855435	-1.16054601531546	-2.3205734715854	-0.436498953221694	0.296148060853257	0.0023385	0.99779	0.0009079	0.00000037189	0.00043718	0.75448	0.0000034506	0.0036032	0.6227	no
human_lncrna_fused_10388_2	human_lncrna_fused_10388	lncRNA_gRNA	201	306	304	62	135	131	167	157	176	150	489	132	329	149	106	74	203	173	195	0.334444853817163	0.877886134191538	-1.21345937280331	0.10864027717761	-0.219170577677039	-0.099822078096325	0.008561851623177	-0.305664014075117	-0.26588124593053	1.297994368395	-0.411528933290769	0.703757678249654	-0.215245181580726	-0.418741559346662	-1.11487869929183	0.285690975378901	0.158793514212698	0.3061258624527	0.9891	0.36753	0.4694	0.424	0.99234	0.84304	0.35768	0.38194	0.80535	no
human_lncrna_fused_10388_3	human_lncrna_fused_10388	lncRNA_gRNA	238	372	329	348	101	231	229	282	280	389	460	246	170	352	314	284	311	347	323	0.37450018661185	0.763920976480124	0.764888927781928	-0.490106764557459	0.306090787862763	0.093057189422134	0.569507018448718	0.077562096599398	0.781666186922556	0.990998833794633	0.1772498598359	-0.394480882336381	0.707924984566055	0.79890549359389	0.365059810230813	0.639246450197812	0.877750096246822	0.767278217283509	0.9865	0.84431	0.82318	0.95334	0.9995	0.54907	0.99897	0.98052	0.99686	no
human_lncrna_fused_10391_1	human_lncrna_fused_10391	lncRNA_gRNA	233	117	158	154	3	113	198	328	226	112	431	168	172	300	249	318	186	160	167	-1.08109931803644	-0.193142208217795	-0.298600269638966	-3.29167867777823	-0.601417468382652	-0.071537212901393	0.804477345698891	-0.177073764365859	-0.826690218366953	0.929137023904152	-0.297391618545027	-0.351290381176689	0.517836186303425	0.509917645517314	0.546524517667232	-0.024439070997516	-0.138158446870391	-0.093227015660804	0.17332	0.1021	0.33399	0.97158	0.86629	0.33141	0.98025	0.89272	0.53523	no
human_lncrna_fused_10391_2	human_lncrna_fused_10391	lncRNA_gRNA	300	254	227	175	125	290	253	156	231	113	179	344	250	180	154	217	179	150	280	-0.444001869717766	-0.050241034791561	-0.469594755097486	-0.524082191988511	0.305272341525594	-0.083156451948139	-0.531606535629771	-0.486069655729114	-1.15337926454332	-0.590279900261449	0.321579176435857	-0.197880504570191	-0.50204396379818	-0.469953222900179	-0.304766903263045	-0.412657959981415	-0.560139017387334	0.262211677253776	0.38935	0.30905	0.7685	0.090586	0.090274	0.72697	0.22573	0.28258	0.56147	no
human_lncrna_fused_103_1	human_lncrna_fused_103	lncRNA_gRNA	382	373	192	285	126	128	200	137	235	122	494	196	118	288	116	250	297	93	244	-0.259507972018051	-0.602166268811643	-0.145674434469862	-0.84178815633029	-1.10880209176553	-0.724048213881745	-1.02821869008744	-0.791682626837593	-1.38657763341972	0.452164503537787	-0.761932866730504	-1.49238163666611	-0.203327584079723	-1.16450156138696	-0.444190763172568	-0.061292810131532	-1.49471289447362	-0.252840182823301	0.22471	0.32767	0.046657	0.0073943	0.44137	0.028876	0.15013	0.38102	0.16579	no
human_lncrna_fused_103_2	human_lncrna_fused_103	lncRNA_gRNA	322	287	354	305	244	346	342	252	401	458	534	545	390	429	381	340	576	406	242	-0.378289861158574	0.45956276928876	0.179197213263828	0.27720967080386	0.451915086634762	0.229726214714156	0.01150118997965	0.15662511524599	0.601786273566131	0.792865052019732	0.861572529464288	0.308493900716202	0.575235491731123	0.660883362821084	0.204476729009698	1.08815314314096	0.689847938442413	-0.031459343604333	0.74093	0.84283	0.93506	0.74554	0.99705	0.99455	0.99614	0.99927	0.90407	no
human_lncrna_fused_103_3	human_lncrna_fused_103	lncRNA_gRNA	340	495	440	397	367	275	367	406	787	570	417	396	399	479	450	582	526	384	478	0.285037098309352	0.686883174725498	0.467486415334245	0.767595208679126	0.06345084223549	0.252577392517018	0.592015416327239	1.01604767421347	0.832099322457199	0.376596761801641	0.345299094149493	0.266021673289242	0.654285148266426	0.818618615009173	0.873820582577591	0.887337481462851	0.53885123310486	0.831303972036802	0.98287	0.98762	0.81156	1	0.99328	0.9137	0.99944	0.99998	0.99105	no
human_lncrna_fused_10402_1	human_lncrna_fused_10402	lncRNA_gRNA	164	186	99	48	131	119	57	47	142	151	153	255	116	51	90	107	100	91	102	-0.052409150023467	-0.33108350946699	-1.22995612658865	0.332033797898848	-0.078868783313341	-1.12898712088311	-1.18051394445078	-0.312444204320239	0.005523924341065	0.002073393937784	0.710632397956109	-0.390532909927159	-1.22182708829693	-0.359695340293987	-0.414516515038748	-0.361503988568269	-0.398555480090611	-0.268197436541991	0.43867	0.46348	0.21736	0.064043	0.60555	0.83821	0.13674	0.28099	0.37438	no
human_lncrna_fused_10402_2	human_lncrna_fused_10402	lncRNA_gRNA	106	151	243	10	0	136	85	8	150	0	111	51	25	61	70	50	112	15	23	0.228184264215649	1.37863779140939	-1.93924954844613	-2.59092047886593	0.634261317372994	-0.13373264839856	-2.01686030422114	0.298054105775339	-2.59092047886593	0.142283739124053	-0.714411655596646	-1.43579819983131	-0.485437891235434	-0.12085274049357	-0.739355793332166	0.321539673031916	-1.64055739487535	-1.31747691852106	0.99861	0.010762	0.84543	0.1827	0.19573	0.076491	0.37431	0.49917	0.041675	no
human_lncrna_fused_10402_3	human_lncrna_fused_10402	lncRNA_gRNA	170	310	188	67	81	217	243	109	208	121	41	273	92	207	174	212	41	120	186	0.568665065243771	0.446725425017174	-0.908590804552705	-0.329105812112302	0.661200164179014	0.611497916981997	-0.242214539341107	0.125935769839281	-0.319992332606566	-1.553245757025	0.756372315914183	-0.715816468390167	0.4306837202284	0.439744156430674	0.413070343993992	-1.41798130504482	-0.098837139902182	0.460193903166806	0.95951	0.27307	0.98949	0.53955	0.13331	0.79344	0.95056	0.4026	0.78168	no
human_lncrna_fused_10402_4	human_lncrna_fused_10402	lncRNA_gRNA	147	148	33	25	39	139	108	107	200	46	122	148	93	85	36	106	189	76	29	-0.199998114420215	-1.4133387104375	-1.71483787033843	-0.997728987647547	0.259037137708166	-0.24866758843036	-0.080402172802225	0.260191357974822	-1.23787523658967	-0.144460299565615	0.135589829652391	-0.518021993108941	-0.508058488023309	-1.25650909458285	-0.287008132824026	0.5928000623665	-0.47727781388342	-1.51550915724917	0.15226	0.083193	0.63661	0.71359	0.21385	0.4725	0.10714	0.81434	0.12944	no
human_lncrna_fused_10402_5	human_lncrna_fused_10402	lncRNA_gRNA	180	171	161	51	88	65	61	81	245	125	66	55	87	157	62	54	87	200	119	-0.278446884904321	0.168930553265791	-1.28497124460798	-0.299114297985849	-0.933422865008569	-1.17452626540013	-0.680445489444576	0.266335640365496	-0.353034337512941	-1.12887630297398	-1.29630800110574	-0.855066920744819	-0.004622249694628	-0.924696007049625	-1.32021328779559	-0.650802770812808	0.494653986664212	-0.193985096229279	0.57258	0.22401	0.054363	0.4356	0.16786	0.058587	0.30043	0.062857	0.7693	no
human_lncrna_fused_10403_1	human_lncrna_fused_10403	lncRNA_gRNA	298	216	210	15	96	413	198	243	274	273	124	521	412	275	172	293	313	296	222	-0.646277696723186	-0.145606884321499	-3.02642778815059	-0.855292999557085	0.801347983290656	-0.4001549489836	0.0669113714601	-0.251757928726761	-0.00096298915594	-1.04894089269436	0.903468783954154	0.488456299790043	0.071272356780661	-0.315265149244338	0.106760812072049	0.347507976315517	0.358879303319849	-0.043140179225561	0.27284	0.042721	0.9191	0.49802	0.26246	0.99832	0.54817	0.86873	0.77337	no
human_lncrna_fused_10403_2	human_lncrna_fused_10403	lncRNA_gRNA	211	379	133	5	55	98	183	103	140	200	304	126	95	288	255	284	42	129	84	0.558486528932934	-0.285475968935715	-3.09740527965786	-1.07641404581095	-0.648684329839395	-0.044261670809986	-0.593391653553214	-0.656443493626871	0.043827742858676	0.582214570644346	-0.53352832650483	-0.958231814684376	0.5930762226834	0.672941080573222	0.523825385037982	-1.67380918321119	-0.286874034439289	-0.832934614709104	0.79749	0.036858	0.33438	0.068142	0.88098	0.12367	0.99357	0.43633	0.26056	no
human_lncrna_fused_10403_3	human_lncrna_fused_10403	lncRNA_gRNA	228	141	133	126	73	169	206	162	361	264	205	344	343	157	188	224	280	154	95	-0.827030523523386	-0.387456486233889	-0.527063983771418	-0.839776424989412	-0.053553375941146	0.00938241595495	-0.115938347182622	0.475724090529266	0.311213580814789	-0.046524484562936	0.687882999014838	0.594921588634299	-0.313440767173195	0.160213440633621	0.103677326151536	0.552869386015821	-0.159501721903293	-0.784679493159167	0.1653	0.23109	0.60658	0.85954	0.74635	0.99267	0.59483	0.92365	0.31046	no
human_lncrna_fused_10408_1	human_lncrna_fused_10408	lncRNA_gRNA	141	201	0	0	12	131	57	54	60	107	30	187	314	40	42	83	79	15	86	0.238128997367272	-2.94185220083936	-2.94185220083936	-2.00063615488175	0.235166164448678	-0.93756105454836	-0.837926735203737	-1.1087698101434	-0.234157777908734	-1.60451787668221	0.490679569913574	1.0947849115621	-1.27911121564289	-1.04483688806583	-0.527500980079645	-0.455064793302067	-1.99148911684878	-0.286554367597925	0.1807	0.010774	0.40217	0.023991	0.15478	0.99799	0.049653	0.2229	0.13202	no
human_lncrna_fused_10408_2	human_lncrna_fused_10408	lncRNA_gRNA	357	336	102	152	274	318	433	277	323	430	230	278	264	327	292	305	332	292	346	-0.307932951383237	-1.324592998135	-0.888902561990565	0.296327178854748	0.195727957866931	0.413970062523999	-0.000141313760883	-0.276493307077804	0.374435830490309	-0.496347855864816	-0.203598265202189	-0.360795865332526	0.061860323422054	0.153919987767208	-0.083582255603345	0.183469704722977	0.095506324261471	0.316654092854362	0.086179	0.53223	0.92259	0.42783	0.64559	0.35536	0.78145	0.71571	0.80973	no
human_lncrna_fused_10408_3	human_lncrna_fused_10408	lncRNA_gRNA	153	178	109	255	44	166	91	56	93	133	226	98	126	144	138	119	131	136	124	-0.019800569349104	-0.122966613986867	0.914897743369102	-0.915977275186585	0.439717033729344	-0.506722491736193	-0.900530346113404	-0.730883550292059	-0.06720816987255	0.599222247768319	-0.428023445584906	-0.20005144290467	0.092326067799097	0.270050226217841	-0.195045086488412	0.065577873196702	0.195944160339914	0.06639794875509	0.53717	0.81457	0.65276	0.04027	0.83501	0.3506	0.79877	0.55942	0.72128	no
human_lncrna_fused_10408_4	human_lncrna_fused_10408	lncRNA_gRNA	466	880	720	761	354	385	330	355	418	595	456	454	529	456	486	429	310	522	310	0.652702793924513	0.945046446692289	0.944964831825456	0.285556941040254	0.093822585483227	-0.324650688603667	-0.025459288263988	-0.292309030993001	0.46021204159207	0.068195746515109	0.102166012679409	0.223748107304814	0.154167412042737	0.49428132984444	0.018265121412046	-0.275878024235133	0.534551320151539	-0.199817939726937	0.99996	0.99464	0.5402	0.39115	0.90765	0.83317	0.9518	0.51457	0.82086	no
human_lncrna_fused_1040_1	human_lncrna_fused_1040	lncRNA_gRNA	209	202	109	99	90	115	263	168	79	153	124	310	225	135	64	220	157	87	102	-0.260888883137348	-0.525320990378658	-0.713286897779662	-0.465188937865134	-0.436132017432153	0.449716336589331	0.046258977028633	-1.31809582773316	-0.291599016251226	-0.577184947065113	0.6605034282116	0.142915794868489	-0.392247214487235	-1.08225034259012	0.194214334253306	-0.103510775707834	-0.767439123051928	-0.582160777575656	0.28081	0.27303	0.69785	0.12621	0.28208	0.94297	0.13919	0.68371	0.20167	no
human_lncrna_fused_1040_2	human_lncrna_fused_1040	lncRNA_gRNA	292	265	210	54	74	163	191	227	126	192	193	155	151	224	196	335	239	284	338	-0.351800426370622	-0.118221371943929	-1.86186659439492	-1.15300978416654	-0.430948874902028	-0.420091814729089	0.002436498824746	-1.21754744965953	-0.441660145943706	-0.455627382367798	-0.702524184067198	-0.819287847135528	-0.176753319858282	-0.114039311359352	0.316259144483793	0.008766047943192	0.329697600801431	0.556582309687393	0.39308	0.051514	0.2423	0.10475	0.25214	0.097842	0.51116	0.81731	0.93458	no
human_lncrna_fused_1040_3	human_lncrna_fused_1040	lncRNA_gRNA	258	344	213	159	41	77	271	221	240	128	197	431	456	89	299	481	329	206	216	0.161687359912404	0.066600041571355	-0.392532058739435	-1.67480236013598	-1.20764479695272	0.21155830660896	0.132266783232128	-0.233671217645916	-0.796234794649553	-0.262897748434934	0.83371088707797	0.821500656567446	-1.18481345554862	0.624394519491952	0.980085582725534	0.609012395629709	0.061287848749647	0.113288193553461	0.73878	0.1514	0.31681	0.55918	0.2269	0.9996	0.64495	0.99973	0.70326	no
human_lncrna_fused_10414_1	human_lncrna_fused_10414	lncRNA_gRNA	312	292	189	426	210	268	222	177	371	235	211	164	101	488	257	308	342	170	197	-0.312673485614707	-0.347882281479969	0.681489999965186	0.115194828393444	0.144802038412216	-0.310714713265118	-0.418684451076366	0.093537044911718	-0.263800006406454	-0.427735272407292	-0.719136815542228	-1.40630857459721	0.7965973218939	0.162354201426995	0.112522775358536	0.407023711248125	-0.449035502335491	-0.265034533265986	0.30408	0.93869	0.57119	0.41793	0.31991	0.042836	0.98597	0.89625	0.36206	no
human_lncrna_fused_10414_2	human_lncrna_fused_10414	lncRNA_gRNA	302	328	238	250	308	252	337	230	318	562	74	338	512	259	261	389	456	515	234	-0.113479862756582	0.00452696216299	-0.003900985102223	0.684617884436271	0.105205605487151	0.296250012711449	-0.025246148049291	-0.070678361712371	0.972801195127468	-1.68412884500213	0.288581352338184	0.770644004397788	-0.027582497492452	0.22735911864536	0.475632020163378	0.848705988661011	1.10790451233844	0.009787906701737	0.5732	0.92042	0.83982	0.55037	0.80623	0.98745	0.76894	0.99836	0.98625	no
human_lncrna_fused_10414_3	human_lncrna_fused_10414	lncRNA_gRNA	221	299	211	201	79	167	226	160	115	127	178	72	114	146	88	380	334	84	59	0.179204507038711	0.259159050139841	0.120594562727815	-0.701401766190292	-0.028088032092156	0.173401258743838	-0.091083439762565	-0.956848895908518	-0.600877019674454	-0.19013423484119	-1.26598218015469	-0.799154366942238	-0.365720317227976	-0.774636666756253	0.859849553967278	0.834885036773019	-0.883389994769339	-1.30774048100216	0.81959	0.4765	0.70329	0.13364	0.30769	0.057698	0.1981	0.99979	0.091088	no
human_lncrna_fused_10414_4	human_lncrna_fused_10414	lncRNA_gRNA	488	717	462	135	177	219	299	404	540	263	528	533	598	541	341	446	363	359	108	0.302447572332289	0.259221040711158	-1.47055163081249	-0.727803780433998	-0.740127742984983	-0.522612947782851	0.089611587182462	-0.003975073819469	-0.725125300329731	0.207818474895339	0.261224055865434	0.330707335511356	0.328181595759083	-0.061896136963448	0.008245987746878	-0.12299578301788	-0.049793134114135	-1.65644606799537	0.92356	0.08505	0.10468	0.71283	0.44775	0.93057	0.83451	0.59739	0.19652	no
human_lncrna_fused_10414_5	human_lncrna_fused_10414	lncRNA_gRNA	270	199	165	103	13	79	97	115	232	244	173	44	45	183	108	59	257	101	167	-0.61934861527737	-0.332543592445925	-1.00384938048294	-2.7887938984691	-1.23777442764727	-1.17166466919318	-0.781970099278995	-0.338900001117154	-0.019188083899737	-0.49301683540891	-2.06179503720662	-2.1045318810061	-0.338889394618706	-0.785483465721708	-1.75845659467221	0.211851399273192	-0.92298278594247	-0.289348913423076	0.21652	0.039553	0.02564	0.082378	0.40947	0.00339	0.19607	0.21505	0.24194	no
human_lncrna_fused_10415_1	human_lncrna_fused_10415	lncRNA_gRNA	298	381	374	220	129	282	307	254	406	155	137	232	413	214	240	269	227	262	170	0.106342066079731	0.640020035454784	-0.157530728474435	-0.473857529365426	0.27610321019077	0.187189106748814	0.126834896286821	0.27814426477816	-0.746708871371763	-0.923952802317824	-0.201533037979059	0.4917891274936	-0.264901633915184	0.131339359302743	-0.008652835409208	-0.087839413116312	0.192468035916779	-0.398414624897885	0.94884	0.42855	0.86108	0.8741	0.093907	0.81961	0.60776	0.591	0.57344	no
human_lncrna_fused_10415_2	human_lncrna_fused_10415	lncRNA_gRNA	368	334	223	130	74	250	221	289	297	280	169	189	169	277	153	485	221	346	412	-0.357323173479719	-0.351252374926027	-1.13082933237127	-1.46653153827249	-0.173753471820977	-0.540903921503986	0.016322085043912	-0.430428254681309	-0.252961320065335	-0.941919251553458	-0.758668748319569	-0.988719872157225	-0.205065117587756	-0.755616194692826	0.51221163387087	-0.409872257518962	0.287130397350024	0.51676203881442	0.27633	0.06156	0.29061	0.34651	0.1775	0.059723	0.2372	0.7889	0.92462	no
human_lncrna_fused_10415_3	human_lncrna_fused_10415	lncRNA_gRNA	306	307	281	215	124	232	340	224	364	176	181	373	306	323	343	149	227	181	195	-0.219734474926999	0.211943170963393	-0.22394943341266	-0.561280893452899	-0.024315082465206	0.2906078929451	-0.078567202867997	0.093926100112593	-0.61834816065585	-0.60253690997462	0.405727967251869	0.046979380829027	0.254097435534526	0.58440160761899	-0.821393932440881	-0.123563090043655	-0.339956714013302	-0.252406425346584	0.64465	0.37702	0.78648	0.63609	0.16552	0.86185	0.96802	0.22819	0.40193	no
human_lncrna_fused_10418_1	human_lncrna_fused_10418	lncRNA_gRNA	228	385	323	157	178	186	164	216	453	371	397	369	321	255	296	317	249	268	241	0.477778348202887	0.795436990058159	-0.244911872156029	0.311005910978092	0.073090072292239	-0.288809591112606	0.265613021737719	0.785281706897051	0.77341154724034	0.844637097651709	0.783947607466934	0.504819669300669	0.32672999838749	0.774623024318629	0.570911157383934	0.393919951492261	0.580554045031044	0.424854542076813	0.99258	0.69942	0.53077	0.9959	0.99815	0.99338	0.98818	0.97443	0.9483	no
human_lncrna_fused_10418_2	human_lncrna_fused_10418	lncRNA_gRNA	120	220	175	51	38	87	55	87	220	34	139	132	105	168	128	233	126	121	42	0.554795622262121	0.789624534918409	-0.773761635680546	-0.773111305069986	-0.07664243450521	-0.775901398866314	-0.082967334441156	0.63649542881247	-1.27801766868376	0.271667890754739	0.242980214387066	-0.120264521278041	0.594308578775495	0.476014782856951	0.976137896224735	0.319255785351045	0.349347794239589	-0.898396594926439	0.98441	0.20237	0.29711	0.90432	0.36622	0.66516	0.97038	0.99226	0.49677	no
human_lncrna_fused_10419_1	human_lncrna_fused_10419	lncRNA_gRNA	289	430	354	290	171	147	282	341	465	439	474	276	241	337	268	393	221	292	149	0.31203182991119	0.6054604983373	0.25638514764844	-0.058862989900345	-0.551921439089051	0.113328701857586	0.570594423197284	0.505156802961086	0.689084879350831	0.773276570799549	0.072694955573434	-0.196431326806186	0.389066502986549	0.322687296797634	0.548949656273839	-0.082460308786295	0.381544628758299	-0.529751580206889	0.96977	0.74915	0.44784	0.99725	0.99736	0.57972	0.94038	0.89183	0.63006	no
human_lncrna_fused_10419_2	human_lncrna_fused_10419	lncRNA_gRNA	272	317	248	126	33	181	192	224	396	118	85	427	235	206	116	277	248	565	290	-0.018571121067935	0.200704197617399	-0.761736067070181	-1.97654768836933	-0.19769013980531	-0.318003659039392	0.079774022904363	0.366767308488282	-0.968244573309459	-1.38331492382398	0.750220103339895	-0.148593424911403	-0.192806935416117	-0.704750355220776	0.153470742557774	0.153817136454321	1.37830014696735	0.441741742490917	0.72343	0.078553	0.37727	0.88994	0.04407	0.93307	0.26756	0.7972	0.9997	no
human_lncrna_fused_10429_1	human_lncrna_fused_10429	lncRNA_gRNA	290	331	235	304	64	97	146	237	225	235	230	98	148	212	119	112	265	193	229	-0.046665178265897	0.042027546726757	0.315969767701625	-1.31983235377712	-1.0840029592257	-0.758910752297125	0.069776194607122	-0.474856785415859	-0.16522158995148	-0.21495449144449	-1.26550300067816	-0.835521407848104	-0.24073667800108	-0.758173227771134	-1.10753400065781	0.157482575815676	-0.182332038075275	0.035271461902475	0.62703	0.4443	0.057191	0.37105	0.44861	0.044106	0.23255	0.29724	0.57747	no
human_lncrna_fused_10429_2	human_lncrna_fused_10429	lncRNA_gRNA	383	258	325	74	138	146	179	245	248	455	166	390	288	180	376	278	302	242	427	-0.75515381325582	0.105911376881493	-1.87419159736195	-0.725933244962668	-0.94276803771017	-0.873105799898029	-0.262714945926552	-0.724445339437512	0.356604311611805	-1.01961825733661	0.161977126904066	-0.339850115376759	-0.833738041157295	0.406484660510026	-0.304992026213806	-0.042086655715855	-0.255918568773875	0.511860004170988	0.35622	0.073872	0.045927	0.090867	0.46511	0.57565	0.58298	0.45912	0.79011	no
human_lncrna_fused_10429_3	human_lncrna_fused_10429	lncRNA_gRNA	357	893	385	108	69	441	375	147	398	566	446	134	198	227	265	351	212	226	126	1.03873495857348	0.435327892746014	-1.32246005828246	-1.51050753649334	0.647743280051537	0.21580759628054	-0.844720695182975	0.006250446815015	0.755903709085102	0.402995440682059	-1.16012800587153	-0.741783772963886	-0.431160660647141	0.021296461973383	0.107857868433707	-0.424075874849513	-0.25230431060575	-1.03204378191818	0.99966	0.049452	0.97551	0.17028	0.99129	0.049447	0.47	0.49741	0.22703	no
human_lncrna_fused_10433_1	human_lncrna_fused_10433	lncRNA_gRNA	201	188	31	458	139	139	69	21	53	181	133	93	192	273	174	169	98	72	81	-0.301704823697451	-1.87465474369816	1.36675453199344	0.147103805748524	-0.142862459185465	-1.1801989423151	-2.2053485863357	-1.68956498439854	-0.023352651026261	-0.438461751946619	-0.842286622439711	-0.014406438479419	0.5842151918024	0.222857528124907	-0.100740871575131	-0.649256307182935	-0.943244923562786	-0.813238386841212	0.081544	0.99749	0.17971	0.00035524	0.42905	0.30256	0.94899	0.303	0.13627	no
human_lncrna_fused_10433_2	human_lncrna_fused_10433	lncRNA_gRNA	252	248	88	91	173	80	75	22	18	250	383	75	121	298	174	106	118	140	98	-0.241777022419801	-1.03651909911679	-1.06308247244676	0.140037585767993	-1.13062535888237	-1.38318868131596	-2.46547579132666	-2.87156824326967	0.105400904120617	0.662620546969806	-1.39306183797835	-0.899721214184448	0.404712514240509	-0.075368164840975	-0.987133422683539	-0.716442702894994	-0.416129997344429	-0.878989591359399	0.16118	0.40879	0.024164	0.000015139	0.93109	0.038748	0.82629	0.069312	0.21618	yes
human_lncrna_fused_10433_3	human_lncrna_fused_10433	lncRNA_gRNA	242	390	90	176	27	303	316	130	322	33	270	272	181	81	104	308	169	201	154	0.416381099320765	-0.955367471795686	-0.174704029781931	-2.02220254638321	0.652658590573262	0.504889115313687	-0.480079644519011	0.242500506197068	-2.20423773769397	0.241221696560724	0.290131291021958	-0.335542703859315	-1.21124630464771	-0.687110605563077	0.452872363744773	-0.20073188691163	0.113608791769845	-0.249614959003202	0.50662	0.17554	0.9889	0.50907	0.2238	0.64111	0.071471	0.79807	0.58269	no
human_lncrna_fused_10433_4	human_lncrna_fused_10433	lncRNA_gRNA	285	152	64	0	110	179	218	194	264	93	140	285	246	269	329	141	226	102	59	-1.0317091047272	-1.57725393622685	-3.85899107647898	-0.621018700710098	-0.275001363757295	-0.212914270349373	-0.175165158019593	-0.24109429950034	-1.32073738343011	-0.836578269015612	0.13476937709217	-0.15036295967623	0.101476770787612	0.622648906853211	-0.795982303240086	-0.033754019871331	-0.983203029516943	-1.64614637480703	0.019889	0.051599	0.38814	0.33361	0.054126	0.63649	0.9517	0.27868	0.059571	no
human_lncrna_fused_10436_1	human_lncrna_fused_10436	lncRNA_gRNA	174	395	298	310	270	93	178	137	261	197	133	127	196	52	123	123	194	260	133	0.865068600793682	1.03762761234994	1.01582255952405	1.23065253721062	-0.462686813044635	0.170103389206863	0.018723470315547	0.3935696744501	0.2744975372791	-0.251461859736746	-0.273080488354035	0.199513405405902	-1.27711749641801	-0.042689690974741	-0.318172794756106	0.41247344610229	0.891863239736679	-0.008159525430131	0.99982	0.99988	0.51086	0.84824	0.63614	0.59976	0.21866	0.71314	0.94393	no
human_lncrna_fused_10436_2	human_lncrna_fused_10436	lncRNA_gRNA	168	84	181	239	42	142	154	152	228	125	347	58	288	127	86	188	65	42	112	-1.03662484748747	0.411673281275346	0.708368524066578	-1.08670578081588	0.116809083335481	0.027668933178383	0.198408032024277	0.260705244557955	-0.264268453013846	1.05778831472755	-1.15027560591536	0.755732186538999	-0.186366342576392	-0.446349098306686	0.27010648892372	-0.904351632294888	-1.31188293710968	-0.181902293276112	0.47993	0.68643	0.68555	0.85624	0.95583	0.70381	0.36126	0.42783	0.21645	no
human_lncrna_fused_10436_3	human_lncrna_fused_10436	lncRNA_gRNA	286	434	426	109	35	144	134	277	256	476	244	205	160	376	133	377	295	283	281	0.338686634932317	0.875645920162428	-1.0109477338277	-1.9825178195299	-0.564649104214569	-0.849226524437256	0.299922220617329	-0.28652640150431	0.81511119770354	-0.117566747819248	-0.310359880098174	-0.717529428027598	0.553281223781584	-0.596561438550435	0.505854323144895	0.321927793630333	0.352797427565676	0.331388835128833	0.99466	0.056332	0.11004	0.67032	0.945	0.20617	0.74984	0.96336	0.88449	no
human_lncrna_fused_10454_1	human_lncrna_fused_10454	lncRNA_gRNA	249	112	285	288	210	268	181	219	440	384	108	181	342	177	227	114	278	112	118	-1.22093962164171	0.507449613618193	0.446214697560252	0.41766134926125	0.447268559280021	-0.277373612222096	0.167348908845511	0.628596451604544	0.703906044326386	-0.978788460422872	-0.288572796177082	0.474175082820983	-0.274485124739687	0.296494291212058	-0.881813764075686	0.426355724520558	-0.685417894634258	-0.63028269724763	0.50877	0.92932	0.7619	0.9793	0.7123	0.76911	0.69492	0.54568	0.20524	no
human_lncrna_fused_10454_2	human_lncrna_fused_10454	lncRNA_gRNA	223	83	140	227	61	97	177	122	150	38	226	230	130	218	266	71	135	78	196	-1.4182615087389	-0.292215799316779	0.27091679099171	-1.02722193727532	-0.734090803086527	-0.160506975681682	-0.453027525657267	-0.643480046128801	-1.96446715087741	0.111654848814233	0.173472318333958	-0.648723109226142	0.146254353746287	0.657737666817406	-1.29836490184692	-0.383554895729846	-0.984445611176933	0.176674122747254	0.11001	0.47297	0.25861	0.092718	0.19736	0.45346	0.95641	0.092987	0.40641	no
human_lncrna_fused_10454_3	human_lncrna_fused_10454	lncRNA_gRNA	328	280	230	354	104	325	490	310	471	308	448	289	302	365	318	251	107	259	380	-0.436045776883475	-0.153199542198911	0.358240697433729	-0.882783662458177	0.34075537204936	0.700468817353361	0.268774930470887	0.351862672953964	0.032546434165599	0.52430767119457	-0.036017083830833	-0.064721258388251	0.327544372309041	0.386180023674775	-0.231340745022027	-1.19313248727156	0.047186167816028	0.561216152227524	0.33769	0.56159	0.98841	0.95372	0.89223	0.58938	0.9462	0.11816	0.88168	no
human_lncrna_fused_10455_1	human_lncrna_fused_10455	lncRNA_gRNA	302	302	346	487	202	208	165	246	231	146	314	143	153	147	108	210	97	130	420	-0.223880541893437	0.514725765459545	0.911380078976172	0.106472985341043	-0.153227966293477	-0.656206291983378	0.065530129449475	-0.49502787359865	-0.841149406501641	0.148873223430313	-0.850921660321215	-0.847906489801665	-0.773359647156156	-0.935951712346381	-0.357133559804605	-1.2026204159749	-0.754207132042561	0.811629169749287	0.82152	0.97496	0.27055	0.35628	0.38323	0.07359	0.078677	0.093152	0.82034	no
human_lncrna_fused_10455_2	human_lncrna_fused_10455	lncRNA_gRNA	360	440	190	441	300	209	289	223	414	475	281	394	548	283	296	318	300	304	329	0.045960648162607	-0.535098089044456	0.53525933821218	0.410019909327197	-0.385001927307338	-0.150936450551096	-0.305022528215218	0.04861016218034	0.500730278802704	-0.239570160802921	0.260558832748447	0.626852296313237	-0.146090173267281	0.161168892941634	-0.038257717648191	0.033387927204899	0.139230484099085	0.235903432051481	0.40218	0.96112	0.36449	0.44837	0.81271	0.975	0.6886	0.65045	0.79385	no
human_lncrna_fused_10455_3	human_lncrna_fused_10455	lncRNA_gRNA	203	407	429	94	227	120	153	152	221	168	360	332	231	100	302	195	165	82	189	0.705783953008576	1.33996652386533	-0.738446488700646	0.792989280652138	-0.344088071154866	-0.225697140704682	-0.046590923022651	-0.025032383200334	-0.133078049093182	0.863056040816396	0.791981864312755	0.215887925986733	-0.72757483740274	0.954740242252676	0.073049961699251	-0.000596651477904	-0.801047679776274	0.251618646410345	0.99999	0.80739	0.35999	0.55754	0.93337	0.97439	0.92077	0.66569	0.48418	no
human_lncrna_fused_10455_4	human_lncrna_fused_10455	lncRNA_gRNA	223	176	76	110	99	270	225	223	336	312	222	536	686	182	193	250	103	236	154	-0.52165722873867	-1.05041324232667	-0.668347096845304	-0.429594154029485	0.603406724658986	0.155629394662856	0.337684894084946	0.407962141544769	0.566245462582203	0.087969451279926	1.32953372761713	1.58315121761686	-0.092021135957495	0.224499584929038	0.279485817215551	-0.724201952073204	0.437397032296032	-0.141473974795296	0.10575	0.29094	0.93922	0.96216	0.89131	1	0.72372	0.49004	0.76631	no
human_lncrna_fused_10456_1	human_lncrna_fused_10456	lncRNA_gRNA	226	158	151	109	103	89	148	184	179	129	112	125	159	153	123	206	167	91	62	-0.674682401324476	-0.211882182531372	-0.69732880461339	-0.39660952383121	-0.857371086213441	-0.409231700514649	0.063485670736535	-0.438009982431417	-0.610785924857943	-0.805872940828859	-0.633856630974596	-0.411931089966929	-0.335079559474533	-0.383578327956579	0.004354591390407	-0.125797824348844	-0.815354900653543	-1.28081700589657	0.25315	0.29322	0.15392	0.39123	0.14933	0.20786	0.32087	0.57014	0.10012	no
human_lncrna_fused_10456_2	human_lncrna_fused_10456	lncRNA_gRNA	246	177	42	81	71	110	162	131	162	103	244	81	137	240	82	156	80	99	78	-0.644405009890403	-1.84071506562964	-1.17051370173553	-0.974364037377967	-0.707274074727432	-0.405326904225037	-0.492025766772043	-0.676858346272206	-1.00108585840282	0.083765135959163	-1.27182543783577	-0.712991300959883	0.144686143096519	-1.00264486225	-0.470200390543284	-1.16065083743376	-0.823701566993074	-1.12463060722548	0.036756	0.11277	0.18023	0.073857	0.31732	0.06095	0.35071	0.087334	0.11206	no
human_lncrna_fused_10456_3	human_lncrna_fused_10456	lncRNA_gRNA	290	346	211	243	325	357	496	214	334	565	254	355	424	292	210	105	133	270	412	0.012888430427425	-0.102622554095289	0.012448633873639	0.813661649787195	0.636320373577159	0.883642439626779	-0.067516827629163	0.049999442166843	1.03483025000243	-0.082528742804732	0.410282587090897	0.564581669887786	0.189145113043128	-0.012288755558069	-1.18665820460145	-0.752556379239801	0.270016263966027	0.839529047470585	0.58199	0.95039	0.99941	0.60791	0.9857	0.97586	0.75339	0.044563	0.97381	no
human_lncrna_fused_10456_4	human_lncrna_fused_10456	lncRNA_gRNA	267	321	386	390	32	496	151	234	286	164	128	141	362	112	97	165	130	125	188	0.023031777090108	0.831119932523244	0.768748759287692	-1.9834040008746	1.2038002945802	-0.60501219602001	0.163402662284455	-0.047250053203259	-0.526649370415842	-0.86187583745742	-0.703420121243294	0.458602379625035	-0.950807528748956	-0.90521994512056	-0.507107602994543	-0.670861991476672	-0.639035771742328	-0.117862100346905	0.97104	0.63222	0.98889	0.70143	0.14596	0.62552	0.06746	0.14884	0.36248	no
human_lncrna_fused_10472_1	human_lncrna_fused_10472	lncRNA_gRNA	277	59	148	397	92	218	136	151	202	243	81	39	143	75	163	71	116	182	338	-2.06943259078582	-0.508650974982562	0.744092477796373	-0.810997187350607	0.025889724384858	-0.787568000274781	-0.466846414076797	-0.553445361219173	-0.058959065929853	-1.46394472674845	-2.21520284618797	-0.81742930171534	-1.48119655409229	-0.28805047353196	-1.58669407619463	-0.864320280547563	-0.198717749419563	0.627410546029063	0.035797	0.78726	0.31919	0.095072	0.17934	0.019013	0.106	0.022651	0.8434	no
human_lncrna_fused_10472_2	human_lncrna_fused_10472	lncRNA_gRNA	241	378	115	353	269	228	621	270	482	465	462	408	723	200	427	502	694	420	433	0.379536227769834	-0.645841748299949	0.767881701302458	0.799633825381616	0.271872674348359	1.4444482098464	0.493676198471498	0.797138470362618	1.01130717749328	0.98039332088545	0.848703491997278	1.55416017866505	-0.070616764820264	1.20778963658515	1.13008803531145	1.73842630363424	1.12544134688608	1.15586307172194	0.57514	0.9951	0.99998	0.99944	0.99993	1	0.99799	1	0.99998	no
human_lncrna_fused_10472_3	human_lncrna_fused_10472	lncRNA_gRNA	280	543	202	220	41	293	512	311	377	138	41	241	198	462	254	289	444	188	119	0.674592593139531	-0.11370137793661	-0.073763541920918	-1.78426474083647	0.412115883920841	0.974924633559442	0.486589387326191	0.261033739205501	-0.810960414301855	-2.2091738096492	-0.066959068523556	-0.413253988917822	0.866281037538474	0.292093136336696	0.171922227645903	0.913384390006454	-0.170114488373469	-0.776326059298107	0.91449	0.21745	0.99865	0.97283	0.027311	0.40648	0.99429	0.99379	0.30755	no
human_lncrna_fused_10472_4	human_lncrna_fused_10472	lncRNA_gRNA	289	289	169	350	164	209	209	136	285	168	326	116	309	267	39	102	114	134	140	-0.223171505537467	-0.392325910288516	0.513532612991243	-0.114806558799084	-0.087561721069841	-0.287516342601018	-0.659246775066495	-0.158085884931102	-0.601677421163413	0.259097997118015	-1.05455154381057	0.137179294457867	0.072673585097424	-2.05812826586727	-1.21729878701386	-0.943092247767359	-0.655988119076908	-0.610557160914071	0.32759	0.83653	0.44508	0.1622	0.52305	0.31284	0.15155	0.030358	0.21302	no
human_lncrna_fused_10479_1	human_lncrna_fused_10479	lncRNA_gRNA	504	765	272	272	416	383	577	447	716	633	717	556	387	469	255	445	419	385	283	0.348245906200253	-0.515233089434934	-0.590501697108047	0.402355770979704	-0.021761006456783	0.339188165553421	0.185473065719229	0.34357059074297	0.438423674624157	0.590901152942092	0.275465019552247	-0.316061517736119	0.084789090191722	-0.504921095142933	-0.039502360709758	0.030614223772301	0.002252963901262	-0.432828949155829	0.63149	0.69137	0.84794	0.95402	0.99038	0.67632	0.47745	0.6639	0.47583	no
human_lncrna_fused_10479_2	human_lncrna_fused_10479	lncRNA_gRNA	239	141	130	37	0	91	370	96	169	34	232	34	59	232	50	166	154	51	92	-0.889373066654223	-0.479030216795994	-1.9859068036298	-3.62405046482408	-0.904195316297996	0.737088269990407	-0.844898310211031	-0.585079436971566	-2.16038833822059	0.054873594190214	-2.14832418357247	-1.66213252104815	0.137640625165287	-1.5388448380232	-0.351789261902436	-0.305388201728599	-1.56399605455964	-0.886468565898568	0.13115	0.0087309	0.76687	0.041792	0.15937	0.0063587	0.24288	0.31379	0.073958	no
human_lncrna_fused_10479_3	human_lncrna_fused_10479	lncRNA_gRNA	255	212	162	222	238	61	134	80	203	278	92	180	218	148	124	238	88	101	144	-0.461609905638916	-0.280254617165155	0.063387798013923	0.556577324195236	-1.46351093202475	-0.695706390350935	-1.15262584875652	-0.436451887317211	0.232324452056926	-1.20369909994187	-0.327498982121571	-0.161774518233687	-0.537873412969569	-0.533291711036557	0.035967461274994	-1.09430439322849	-0.846657553290417	-0.406538359854916	0.28504	0.88582	0.044783	0.031995	0.35114	0.39655	0.2036	0.24338	0.22522	no
human_lncrna_fused_10481_1	human_lncrna_fused_10481	lncRNA_gRNA	366	230	322	285	56	195	371	213	237	519	229	305	418	289	189	104	246	71	80	-0.843491677279964	0.155191005596396	-0.087242255047954	-1.79333678205402	-0.500099943205123	0.167144386765512	-0.389125224650281	-0.722127510349714	0.60120743804477	-0.536077248426885	-0.11204182170537	0.229637267679046	-0.14019554346653	-0.468702712082458	-1.51365666182259	-0.258425069884921	-1.7612265267685	-1.62966370969923	0.35972	0.20083	0.50442	0.064208	0.78342	0.72278	0.36362	0.073464	0.025256	no
human_lncrna_fused_10481_2	human_lncrna_fused_10481	lncRNA_gRNA	423	941	364	172	237	276	470	369	619	828	519	734	515	209	339	280	231	177	272	0.880150131836449	0.125718623264867	-0.96012157282365	-0.134884081792817	-0.230094474727229	0.295380490712876	0.161262518239536	0.38240048152579	1.05745090818332	0.380978857533332	0.906210829727061	0.31984135206764	-0.77315249687491	0.127051966350271	-0.431488582905915	-0.541277154943524	-0.810696452237463	-0.245153786356948	0.99392	0.30395	0.72091	0.94954	0.99953	0.99815	0.40168	0.17562	0.27035	no
human_lncrna_fused_10482_1	human_lncrna_fused_10482	lncRNA_gRNA	215	357	91	130	103	203	362	120	203	340	75	158	329	268	106	272	241	101	111	0.453037215111122	-0.785676743256608	-0.410074961153089	-0.330911260441393	0.266836519509959	0.846774298466209	-0.425957247808614	-0.210654828799405	0.731358057323281	-1.21621453923379	-0.270641854610938	0.615567196867507	0.471061005513628	-0.506932040728809	0.440907116026598	0.427219187704207	-0.620860494772611	-0.513453388923186	0.57789	0.38735	0.9874	0.23769	0.67505	0.83886	0.70966	0.95806	0.2461	no
human_lncrna_fused_10482_2	human_lncrna_fused_10482	lncRNA_gRNA	200	102	139	473	125	145	155	109	228	231	199	169	112	217	88	157	158	127	221	-1.04154581393548	-0.158683591072737	1.41807157823079	0.014251116837744	-0.081658056052624	-0.18956711035446	-0.452590660127763	0.035150328827566	0.304597155254136	0.086449010508019	-0.088999448550952	-0.689881792878581	0.282916537488194	-0.643729919528111	-0.189301310467398	-0.037687286802318	-0.236850549246938	0.480110228683234	0.19928	0.99741	0.49159	0.36712	0.78193	0.31073	0.54042	0.51364	0.75675	no
human_lncrna_fused_10482_3	human_lncrna_fused_10482	lncRNA_gRNA	127	44	43	2	33	99	91	121	145	205	194	106	151	68	98	52	106	67	41	-1.34424346769697	-0.96546160880568	-2.65553098085058	-0.991703430834071	0.012076111446453	-0.273371007376953	0.257427120706949	0.035229619824168	0.724537442292944	0.631217423735829	-0.099321687468868	0.260788446867176	-0.584257537900131	0.067577377481048	-0.918845389064022	0.032295679486061	-0.442896873686254	-0.993244798482819	0.057236	0.051469	0.4944	0.76132	0.97731	0.68462	0.43142	0.3002	0.19308	no
human_lncrna_fused_10482_4	human_lncrna_fused_10482	lncRNA_gRNA	190	303	38	289	89	48	50	169	228	115	162	44	15	115	81	37	113	85	165	0.394591038601984	-1.60331047631465	0.806503347006865	-0.354921349226507	-1.34194638134246	-1.45816133153462	0.178399933392196	0.101924246021952	-0.526632179615297	-0.114241173085662	-1.59819783994111	-2.52695542385431	-0.469357304724387	-0.678070794877671	-1.77171031520191	-0.399317059311739	-0.671366628471678	0.158414094194755	0.35775	0.8687	0.021757	0.77598	0.36238	0.0067476	0.19612	0.064259	0.47015	no
human_lncrna_fused_10483_1	human_lncrna_fused_10483	lncRNA_gRNA	317	226	73	127	249	132	275	167	215	77	213	180	154	148	130	206	182	84	177	-0.671049117204997	-1.56792841079282	-0.957778418833176	0.326183093366049	-0.815659627195221	-0.045345533512826	-0.51678589409065	-0.65420859886646	-1.68585279594455	-0.436774259949227	-0.619762669597934	-0.905079333401247	-0.830137100445932	-0.764765579167012	-0.448007891213945	-0.465188708097247	-1.36524498243662	-0.428622837151867	0.034114	0.52982	0.27071	0.059552	0.068584	0.094571	0.090623	0.20961	0.14495	no
human_lncrna_fused_10483_2	human_lncrna_fused_10483	lncRNA_gRNA	258	849	293	369	163	396	365	319	624	500	289	560	501	390	612	413	479	242	594	1.40586061831797	0.497933182415893	0.738208023760786	0.028975287220668	0.93628371916147	0.61670327348809	0.630883318508477	1.06369736051619	1.02130013913178	0.247710934529019	1.1972864824207	0.951724526104172	0.741524927917091	1.62114190243701	0.769263742599216	1.1283860975273	0.278019266274451	1.50709796322445	0.99999	0.92854	0.9994	1	0.99391	1	1	0.99999	0.99983	no
human_lncrna_fused_10483_3	human_lncrna_fused_10483	lncRNA_gRNA	242	283	106	222	190	66	21	251	207	239	190	231	438	427	256	476	159	118	258	-0.013885853201937	-0.753561192940402	0.132968665900977	0.320006821850494	-1.30348869829059	-2.56358989148759	0.389139335930339	-0.341605399600751	0.099062309061478	-0.225109133666955	0.071111651046846	0.851103610791657	0.951796705956502	0.497398122009371	1.05076319388854	-0.280391176452835	-0.581490131549108	0.438295340927248	0.30979	0.82281	0.0062219	0.70583	0.57109	0.97545	0.9988	0.98523	0.6456	no
human_lncrna_fused_10484_1	human_lncrna_fused_10484	lncRNA_gRNA	293	155	163	75	54	93	172	226	341	415	168	234	447	351	159	176	99	134	230	-1.04467335595909	-0.458234016701279	-1.49501900758409	-1.53425973383496	-1.14971030806204	-0.561560395800926	-0.008104215362223	0.064136209864561	0.593000687812324	-0.640665875912475	-0.167302000198288	0.623538923508509	0.426305878643364	-0.396191797467235	-0.548068443926	-1.13680562097309	-0.674478818016777	0.027296837377707	0.10105	0.046864	0.073997	0.66025	0.73164	0.88914	0.73498	0.069896	0.41304	no
human_lncrna_fused_10484_2	human_lncrna_fused_10484	lncRNA_gRNA	187	345	179	111	86	121	182	80	211	235	9	110	169	49	89	71	271	106	80	0.589106117260351	0.258863475153125	-0.426876982109736	-0.377322248230505	-0.226672789427322	0.1060488343479	-0.744703801750493	0.021566532582527	0.414890761098758	-2.75821225843771	-0.544628829015562	-0.085840512450823	-1.43294982185498	-0.542422549316537	-1.06816470693585	0.76795214888278	-0.378407440577595	-0.734219113821951	0.93731	0.36782	0.57099	0.24713	0.28498	0.35685	0.080985	0.74641	0.25581	no
human_lncrna_fused_10484_3	human_lncrna_fused_10484	lncRNA_gRNA	239	127	169	85	15	91	305	99	305	159	173	174	142	58	169	222	262	117	124	-1.01654197873239	-0.138654528279856	-1.0747788937274	-2.51959131065482	-0.904195316297996	0.473255990615817	-0.806887013750893	0.186233926311321	-0.419034949444432	-0.330565584715903	-0.2855207527664	-0.629553706194287	-1.57408738951054	-0.043598337161469	0.029419742779523	0.40037733572342	-0.575744599234255	-0.512765284253002	0.20022	0.043169	0.57206	0.31861	0.30943	0.24575	0.168	0.85034	0.25577	no
human_lncrna_fused_10487_1	human_lncrna_fused_10487	lncRNA_gRNA	283	390	225	104	104	129	119	120	233	150	170	186	218	162	219	425	231	290	165	0.207443013803719	0.016341811224304	-1.05495953255732	-0.68368621221368	-0.69224012521585	-0.984004072874591	-0.791111523956411	-0.396294475957806	-0.719226003460474	-0.578691821447609	-0.42401935692007	-0.301131735863678	-0.560730933894056	0.077025420835883	0.685011500025539	0.005068715986297	0.400336777314504	-0.368215088048687	0.7454	0.15994	0.074584	0.066673	0.15574	0.29677	0.45004	0.95174	0.68765	no
human_lncrna_fused_10487_2	human_lncrna_fused_10487	lncRNA_gRNA	337	285	226	231	155	408	361	239	395	305	136	386	420	148	253	424	377	269	315	-0.449304029160162	-0.213518436460353	-0.258572284654429	-0.397708569462804	0.618089630430147	0.242007587807008	-0.121867474237131	0.074349581564943	-0.017459197064132	-1.09954834133052	0.322153267140092	0.348549546422163	-0.913050736800928	0.036604839513972	0.445939626288862	0.436771865590338	0.061977577518097	0.265986680419002	0.30342	0.41494	0.9722	0.59433	0.23787	0.92869	0.31005	0.97573	0.77594	no
human_lncrna_fused_1048_1	human_lncrna_fused_1048	lncRNA_gRNA	658	898	583	843	305	689	596	457	592	573	629	570	830	752	541	649	403	588	644	0.201707828819916	0.168741533476246	0.610030559577664	-0.400581311036773	0.42799214133094	0.013433066001975	-0.154758081738469	-0.292290763205634	-0.071809858852064	0.036326845412047	-0.060869342954545	0.374646585993483	0.374184280298056	0.165027131926808	0.115029448949421	-0.394339952714848	0.222057815675615	0.33785766828814	0.87928	0.86873	0.91725	0.2739	0.65462	0.86698	0.94004	0.52397	0.88094	no
human_lncrna_fused_1048_2	human_lncrna_fused_1048	lncRNA_gRNA	404	347	264	124	159	161	252	205	418	174	233	216	215	239	383	384	298	245	335	-0.433657172329996	-0.251000784665229	-1.31839938973733	-0.6112122666076	-0.888317742289313	-0.493256547357225	-0.575439813419091	-0.095891251440802	-1.0112708047642	-0.648150891347244	-0.710324286446019	-0.802666496140596	-0.531338283103485	0.358966760611238	0.062023339223479	-0.133373145902325	-0.312336242889763	0.103127359792929	0.28328	0.12468	0.097956	0.19788	0.077094	0.08085	0.65744	0.61959	0.56755	no
human_lncrna_fused_1048_3	human_lncrna_fused_1048	lncRNA_gRNA	271	133	38	466	214	201	191	267	266	147	226	152	112	340	239	218	312	252	172	-1.12806193101092	-2.07185527301607	0.995564028710577	0.33033458454323	-0.053451934929947	-0.319929088222644	0.322135154678043	-0.163548034998377	-0.686929378678713	-0.147339835368701	-0.627439663695773	-1.09165267238562	0.487463757901919	0.253228101945037	-0.162108529054533	0.47067982288355	0.267181470898103	-0.255455064951902	0.011023	0.99083	0.44877	0.75173	0.29144	0.080922	0.9454	0.82771	0.65617	no
human_lncrna_fused_10490_1	human_lncrna_fused_10490	lncRNA_gRNA	141	209	90	329	26	29	47	37	274	42	48	231	231	123	217	32	126	39	24	0.288330291258891	-0.256624057657071	1.3645165836813	-1.35994675407287	-1.46634575656434	-1.14131086743233	-1.23686009806133	0.725387424270897	-1.27657735142517	-1.15820947516049	0.769855065185461	0.683158199909878	-0.004321732056028	0.972345273889092	-1.52517195646184	0.119083379798927	-1.16611338586541	-1.63209162061375	0.63446	0.94616	0.03446	0.65798	0.062754	0.99359	0.97974	0.22831	0.052593	no
human_lncrna_fused_10490_2	human_lncrna_fused_10490	lncRNA_gRNA	21	3	9	2	0	2	6	27	35	115	15	1	3	50	11	9	29	36	7	-0.832799586358476	-0.370830853797719	-0.840734771009789	-0.996739537615953	-0.829619743013635	-0.599436305300134	0.408919220658963	0.322340056022573	1.79953280102033	-0.178363403991158	-0.923071051622739	-0.798567479376394	0.893792260872301	-0.219761132980572	-0.441311603668172	0.431160078666967	0.698212574339903	-0.479336684078143										no
human_lncrna_fused_10490_3	human_lncrna_fused_10490	lncRNA_gRNA	288	243	236	132	396	261	444	201	366	202	174	319	382	318	196	139	79	127	147	-0.447099258943946	0.057055850489225	-0.779328682381109	1.09801345178637	0.216716895909403	0.739363432022605	-0.14201206188279	0.183014160641727	-0.356411454711651	-0.57210764703986	0.273608538610246	0.430649355794714	0.314475537665323	-0.095489173363095	-0.828181656519866	-1.3862744959259	-0.720234017264164	-0.542661362500677	0.44816	0.94344	0.98064	0.66091	0.24621	0.92891	0.78253	0.029839	0.21507	no
human_lncrna_fused_10493_1	human_lncrna_fused_10493	lncRNA_gRNA	322	333	268	437	449	214	240	388	316	514	282	189	543	216	117	494	363	378	246	-0.179834009393517	0.078599099753597	0.674160751055538	1.12323103347905	-0.201790225630753	-0.249438853611171	0.602954266187899	-0.165804212606509	0.761824784628158	-0.083237034712706	-0.577154528635443	0.765647205213123	-0.35716463547299	-0.921053417225248	0.71925265898253	0.4463306803028	0.590821999161115	-0.009282971617939	0.58457	0.99957	0.40328	0.92975	0.94325	0.8708	0.15558	0.99522	0.87645	no
human_lncrna_fused_10493_2	human_lncrna_fused_10493	lncRNA_gRNA	312	556	152	124	173	138	402	86	409	259	330	341	438	191	165	206	151	492	193	0.561529036084111	-0.634165728770111	-0.966548024857338	-0.14649298166526	-0.736939408518033	0.494264802373301	-1.33625734054577	0.226240707176234	-0.133709796470026	0.172474295382174	0.256675985101119	0.510754022405421	-0.477153105889917	-0.43212959462319	-0.426512924236764	-0.687794820771727	1.00005675789063	-0.2923556090947	0.72083	0.30795	0.64907	0.18263	0.65992	0.94847	0.24414	0.15716	0.95126	no
human_lncrna_fused_10493_3	human_lncrna_fused_10493	lncRNA_gRNA	231	198	163	104	8	299	174	186	205	325	311	255	132	171	141	93	97	145	71	-0.41828332424146	-0.141000817170187	-0.784405178303808	-2.88884773629049	0.696086599488301	-0.229293101317775	0.048912948443014	-0.292566632539039	0.575242259464783	0.493833175224759	0.264931318888706	-0.676186261542001	-0.219964556540654	-0.236102768293907	-1.02990667688726	-0.844629800074651	-0.255205373084813	-1.1526107919756	0.36176	0.055472	0.89457	0.45882	0.96865	0.50009	0.42948	0.056071	0.21421	no
human_lncrna_fused_10493_4	human_lncrna_fused_10493	lncRNA_gRNA	294	574	139	150	63	178	63	151	381	230	202	355	152	241	336	178	121	130	140	0.685698963398117	-0.669803582121776	-0.643063638587168	-1.3571128178123	-0.324215343733507	-1.78677828620887	-0.546861035454024	0.209806336199322	-0.212297334933347	-0.405010825710368	0.39185094750513	-0.820080315522124	-0.088176555024101	0.609869259353591	-0.537945206635375	-0.891153418832036	-0.718035596395809	-0.63363374057634	0.79151	0.13046	0.06298	0.44682	0.35134	0.54395	0.91563	0.099156	0.19573	no
human_lncrna_fused_10502_1	human_lncrna_fused_10502	lncRNA_gRNA	474	619	483	681	226	329	494	479	555	396	535	388	608	404	373	453	342	520	272	0.138297512269726	0.361407544349077	0.765028588931008	-0.356627532544368	-0.146519349957342	0.207678257414192	0.366688019288376	0.074161728738496	-0.128035413150734	0.266371532154731	-0.13810411905158	0.394080646124092	-0.036804353161903	0.10237384457342	0.070024036323551	-0.164747627015792	0.50567683684915	-0.401990756560234	0.90484	0.91403	0.71092	0.92638	0.74452	0.82368	0.7226	0.61312	0.75083	no
human_lncrna_fused_10502_2	human_lncrna_fused_10502	lncRNA_gRNA	300	102	160	151	81	238	116	242	313	323	350	162	207	428	292	270	255	155	339	-1.57987912276173	-0.514339450905136	-0.661690152791674	-1.07781524172521	0.036843701855905	-1.09420844818693	0.052324119552923	-0.083004850074517	0.217805935548785	0.30565651445813	-0.68204965712954	-0.44776926564195	0.667615568841176	0.389668394824551	-0.012669204273293	0.059778095718529	-0.517348341927463	0.524249665314337	0.049447	0.15757	0.24432	0.60027	0.86132	0.1718	0.98825	0.67109	0.71672	no
human_lncrna_fused_10502_3	human_lncrna_fused_10502	lncRNA_gRNA	349	427	407	264	85	207	277	186	443	379	312	343	539	254	332	88	148	210	245	0.047301360910998	0.543130099919784	-0.126245670044941	-1.22261547872781	-0.355611859299683	-0.166028894760298	-0.505014750522129	0.183477627093057	0.231481521336321	-0.055737878705475	0.11270498903925	0.646079956619908	-0.249754391740557	0.361244965898865	-1.64962310490329	-0.865727815878699	-0.320098257447147	-0.124082658027509	0.92049	0.2622	0.37054	0.44456	0.73456	0.95906	0.7608	0.015857	0.45943	no
human_lncrna_fused_10506_1	human_lncrna_fused_10506	lncRNA_gRNA	206	309	152	179	121	137	106	143	261	184	176	219	208	156	278	237	210	158	204	0.315345532605349	-0.081528462006378	0.059777853119177	-0.0668007324176	-0.193683439800905	-0.705600250978784	-0.145031545856521	0.174450788604825	-0.034028029525696	-0.112529951281028	0.21245836496925	0.058265650592649	-0.188286390957057	0.822127520942521	0.312215075561517	0.298729592877101	0.00743361985692	0.334203927493673	0.73765	0.64541	0.25656	0.63646	0.54862	0.75234	0.94627	0.89562	0.76769	no
human_lncrna_fused_10506_2	human_lncrna_fused_10506	lncRNA_gRNA	167	26	61	2	211	47	51	138	146	115	102	81	20	193	76	45	44	40	210	-2.12580647067877	-0.929481306681494	-3.00046904569516	0.946120045884748	-1.19813433702936	-1.27094958972709	0.080814823613436	-0.301167229321736	-0.360201473665038	-0.526241686222366	-0.765934516964152	-2.16978940901313	0.361027936662627	-0.588465865206841	-1.41316462232451	-1.32258461832031	-1.35478104845111	0.644817796749217	0.026612	0.66734	0.035955	0.47615	0.28254	0.034436	0.60263	0.02182	0.59661	no
human_lncrna_fused_10506_3	human_lncrna_fused_10506	lncRNA_gRNA	186	193	214	143	113	34	43	61	280	0	37	204	155	61	90	114	129	122	28	-0.167334981717024	0.503333878420053	-0.099152788005315	-0.022578631192613	-1.66870262564682	-1.58506746751721	-1.0545651099589	0.400750210735806	-3.29530486506583	-1.7676826438398	0.251579386394683	-0.189694111359711	-1.18982227743533	-0.521721938185704	-0.498639946645107	-0.204447996327586	-0.193791629752278	-1.84878149478663	0.79649	0.597	0.012915	0.41146	0.0057469	0.66418	0.10553	0.30859	0.15847	no
human_lncrna_fused_10506_4	human_lncrna_fused_10506	lncRNA_gRNA	185	243	151	110	53	66	106	170	249	156	493	241	293	200	313	259	237	77	68	0.137640988958685	0.049873849645109	-0.424214121635795	-0.948050413605282	-0.951214738873173	-0.565613969938866	0.220744676607314	0.252244608351746	-0.107781402838857	1.41716260063728	0.479949643199384	0.654738378478247	0.276163200214787	1.12469060442382	0.571068860137015	0.600747959384486	-0.755728130463035	-0.912445011420145	0.69778	0.24028	0.11722	0.86845	0.99791	0.97934	0.99848	0.98756	0.14894	no
human_lncrna_fused_10506_5	human_lncrna_fused_10506	lncRNA_gRNA	166	154	220	77	65	99	85	183	402	55	66	100	149	175	149	69	103	126	22	-0.305284644129693	0.686917893442832	-0.716733295152208	-0.567643156929786	-0.32517146806506	-0.691595496500887	0.457561839142187	1.03485665894745	-1.20619517970213	-1.02477022572757	-0.507484692940915	-0.09339491510586	0.240372575176896	0.266055796821737	-0.947055051465993	-0.340530648271391	-0.006073393736095	-1.91259465612873	0.83992	0.25126	0.22409	0.99984	0.071352	0.36717	0.85468	0.15957	0.20342	no
human_lncrna_fused_10508_1	human_lncrna_fused_10508	lncRNA_gRNA	202	192	224	164	153	154	147	54	219	354	145	254	140	254	141	192	140	171	119	-0.281335582307948	0.457220728311041	-0.02913595919	0.267701326758857	-0.016310594541382	-0.270492989569802	-1.29874473656181	-0.030434195636244	0.868207931577668	-0.335767003220556	0.435967215025586	-0.426053774063965	0.480482451268662	-0.059793624249831	0.059150245945197	-0.207123798643765	0.136971489926267	-0.343765894212042	0.74068	0.74039	0.48867	0.10461	0.90691	0.68794	0.85224	0.5582	0.55668	no
human_lncrna_fused_10508_2	human_lncrna_fused_10508	lncRNA_gRNA	169	61	37	298	37	121	56	129	260	50	54	178	52	147	76	280	129	252	314	-1.38640588356755	-1.47882207022021	0.999426098670485	-1.23171013344219	-0.096151232939974	-1.18656959957995	-0.021107246266939	0.425944323384809	-1.32959652836025	-1.26549182452181	0.19637828453746	-1.34300929204165	-0.008122564386052	-0.603724932277172	0.792658109147275	-0.080876010633412	0.886897906479453	1.17524541311672	0.024858	0.82441	0.20105	0.84749	0.048514	0.30257	0.38861	0.94371	0.99976	no
human_lncrna_fused_10508_3	human_lncrna_fused_10508	lncRNA_gRNA	255	288	147	298	257	108	236	146	208	73	222	207	350	173	137	326	99	282	73	-0.060229088450873	-0.406836900434432	0.460982495177107	0.66183262149958	-0.778116979170297	0.041542819002118	-0.399995024493851	-0.404938398366439	-1.45476873787551	-0.089752400815035	-0.144020711809419	0.473980629786101	-0.336012424002736	-0.404673609420257	0.460559245160368	-0.950769558065513	0.501485835989064	-1.25110241701044	0.40201	0.97001	0.3326	0.15968	0.17434	0.81813	0.31011	0.55268	0.52713	no
human_lncrna_fused_10508_4	human_lncrna_fused_10508	lncRNA_gRNA	412	417	142	194	557	276	565	351	270	266	382	229	222	191	282	138	237	223	627	-0.211767916906955	-1.10114378994752	-0.765487691342917	1.09020039905875	-0.193909683248366	0.587735265031374	0.128436809858126	-0.711990250441495	-0.476625535903789	-0.006247067984267	-0.659571400436133	-0.787284792295305	-0.855902682471683	-0.089724612860663	-1.32396494236233	-0.470625165000932	-0.466228768957248	0.949153104814745	0.12564	0.95942	0.89528	0.28844	0.41282	0.089355	0.25572	0.049865	0.93014	no
human_lncrna_fused_10509_1	human_lncrna_fused_10509	lncRNA_gRNA	301	206	233	273	130	167	157	195	235	335	201	371	301	236	139	90	125	138	247	-0.720936692510827	-0.019618884406918	0.119564659788165	-0.477236505643785	-0.440000655717704	-0.715891273337888	-0.241830233292398	-0.468049221979062	0.263024433599109	-0.44323386719458	0.420573519341613	0.046929914281393	-0.147948560837269	-0.608187061027869	-1.42253730161983	-0.881675498580711	-0.672818255690644	0.087330034229211	0.30775	0.54775	0.15815	0.18746	0.58583	0.86675	0.31335	0.024532	0.44106	no
human_lncrna_fused_10509_2	human_lncrna_fused_10509	lncRNA_gRNA	157	214	22	50	110	340	236	114	212	122	134	246	94	152	90	190	114	189	60	0.183034331879315	-1.85870506748518	-1.13095353197364	0.160312944962728	1.3737818835141	0.674059871060992	-0.084151771184712	0.252303019113207	-0.208105853067685	-0.110511965460883	0.718083408231979	-0.588722814774892	0.128900169088683	-0.304076503926032	0.37043175233705	-0.143029831740778	0.594508163388145	-0.845763223117107	0.22518	0.40063	0.99999	0.71022	0.47166	0.79428	0.56849	0.74831	0.65259	no
human_lncrna_fused_10509_3	human_lncrna_fused_10509	lncRNA_gRNA	321	245	284	242	165	220	363	173	307	80	377	171	175	131	275	353	256	329	304	-0.582716605886493	0.161727888068319	-0.130141619708839	-0.248367222367736	-0.160471493677238	0.315527612972589	-0.487303979262549	-0.200364818567285	-1.6585809930999	0.3159668174672	-0.703469846481995	-0.757994439466156	-1.00251589311422	0.216200363670872	0.259983415997634	-0.026327350328699	0.4034796831312	0.283206687039857	0.45793	0.51891	0.74636	0.19462	0.30612	0.10121	0.39202	0.77996	0.88968	no
human_lncrna_fused_10527_1	human_lncrna_fused_10527	lncRNA_gRNA	267	377	294	172	156	122	375	241	397	267	219	216	163	279	281	256	322	422	161	0.239496586136325	0.456797701116718	-0.335798292401885	-0.075351143831832	-0.685503951143665	0.608011456607027	0.203184899368966	0.395026746114709	0.116560181975701	-0.169154985607323	-0.149084009204887	-0.601591448067726	0.238245049952285	0.493554940345421	0.072190299621705	0.533750597933502	0.995588078555197	-0.322437153542848	0.92149	0.50657	0.73922	0.93822	0.60752	0.30174	0.94357	0.91935	0.94349	no
human_lncrna_fused_10527_2	human_lncrna_fused_10527	lncRNA_gRNA	261	204	197	58	133	224	145	124	182	271	305	387	299	249	137	290	200	441	540	-0.542180812267904	-0.053050341466331	-1.63292841604153	-0.255986848470186	0.141962786246648	-0.626510973903446	-0.641062193838196	-0.607899264364475	0.166937854865907	0.305199912511696	0.669871332820488	0.229228594118949	0.115239133585543	-0.435689916213732	0.270633791643298	-0.079107381742378	1.08720279599889	1.35800095375009	0.35503	0.18686	0.43809	0.057629	0.832	0.96645	0.51982	0.74959	1	no
human_lncrna_fused_10527_3	human_lncrna_fused_10527	lncRNA_gRNA	211	331	91	132	346	56	110	279	206	528	191	129	350	216	121	98	109	95	114	0.375974204248277	-0.761024723304448	-0.365994183312983	1.32325129234768	-1.30955436976628	-0.691549832190297	0.713693396603147	-0.167012233472117	1.3630987635504	-0.037375785883539	-0.50400176141628	0.724429708256066	0.206727536013222	-0.314225877804979	-0.84773567089613	-0.58117357154385	-0.672098569322307	-0.45517768144437	0.53254	0.98835	0.060964	0.94518	0.99821	0.83587	0.61785	0.11381	0.24941	no
human_lncrna_fused_10530_1	human_lncrna_fused_10530	lncRNA_gRNA	145	94	33	182	342	98	111	108	149	7	207	26	94	19	116	96	103	67	45	-0.722809886427494	-1.39607056745943	0.532922525361492	1.78979454897808	-0.1659781285377	-0.197696603208768	-0.051487091939462	-0.096390245824983	-2.53134027042987	0.550949422709798	-1.73693783778618	-0.488084587062107	-1.95629989886231	0.114608446677857	-0.389868790985621	-0.168768524396505	-0.60838232932288	-1.06125846283645	0.070535	0.99999	0.44625	0.50344	0.37547	0.07799	0.20049	0.36549	0.15332	no
human_lncrna_fused_10530_2	human_lncrna_fused_10530	lncRNA_gRNA	312	330	297	208	122	202	100	116	320	404	365	232	478	203	264	288	230	247	216	-0.149302623878538	0.26127789532792	-0.294274080051375	-0.60871489390005	-0.236323402238948	-1.32924780665234	-0.965473228647824	-0.106226875305137	0.471259960446206	0.31010969023875	-0.263480687506253	0.631457521595939	-0.396783863290378	0.198957378390143	0.021518213365265	-0.132168236032035	0.050524407446847	-0.141889023227742	0.70767	0.33892	0.11138	0.10499	0.93773	0.87371	0.59344	0.58619	0.60074	no
human_lncrna_fused_10530_3	human_lncrna_fused_10530	lncRNA_gRNA	217	214	70	261	131	145	198	214	304	337	133	352	267	261	224	148	137	65	116	-0.235855484924052	-1.11118648344792	0.494655280496072	-0.031237182536565	-0.18852886821618	0.022293357243895	0.318300711670552	0.309335476344346	0.707093111555632	-0.538822056591064	0.784483783269427	0.321554992656601	0.423200003732916	0.46045838265962	-0.371826600029535	-0.328809474769557	-1.16306197842731	-0.470011344459717	0.16049	0.83025	0.54693	0.93304	0.8013	0.98348	0.96088	0.29984	0.16536	no
human_lncrna_fused_10530_4	human_lncrna_fused_10530	lncRNA_gRNA	175	339	264	455	169	163	126	89	126	167	210	93	70	111	84	112	200	193	266	0.651204170035762	0.865230795819072	1.53724773634883	0.586530120299448	0.244098178797513	-0.279612771635559	-0.530205825174045	-0.542500395959993	0.051757838161328	0.330376391426954	-0.662662667234541	-1.06740658832452	-0.406916860801614	-0.527525844380084	-0.441732201508475	0.44552042015622	0.483469761074056	0.903811337718023	0.99674	0.9999	0.62358	0.10969	0.76954	0.098622	0.25456	0.69037	0.98728	no
human_lncrna_fused_10530_5	human_lncrna_fused_10530	lncRNA_gRNA	127	78	66	43	0	114	51	84	96	133	47	192	31	25	84	10	67	59	53	-0.765775781216618	-0.494423231163035	-1.02274872202032	-2.81153574745674	0.188542720812503	-0.926011524882508	-0.195312832826224	-0.46082349299471	0.16614331448669	-1.04937858494689	0.655580108843763	-1.47724227220114	-1.57650762515863	-0.12249660407692	-2.20577332333876	-0.517062920365016	-0.58895422251235	-0.718606546593167	0.18004	0.04562	0.3801	0.25492	0.36108	0.56131	0.16196	0.046615	0.20838	no
human_lncrna_fused_10531_1	human_lncrna_fused_10531	lncRNA_gRNA	368	191	247	324	193	162	330	94	317	353	136	175	367	363	152	262	153	267	252	-1.09046509719013	-0.21351292516122	0.080266040728583	-0.22337103352213	-0.752540104673523	-0.000570136372661	-1.45189054832169	-0.343074088689073	0.061874853933176	-1.21932833019954	-0.859151662696037	0.043767553917483	0.163497530871381	-0.764207979696697	-0.330267172253286	-0.894925465001391	-0.067959122348486	-0.158158979659746	0.13533	0.62559	0.30529	0.015441	0.2439	0.30394	0.428	0.13183	0.5456	no
human_lncrna_fused_10531_2	human_lncrna_fused_10531	lncRNA_gRNA	245	207	310	83	184	247	385	271	263	308	217	285	210	191	390	469	115	117	74	-0.439158187049947	0.64387483318288	-1.13610621502844	0.260374129148167	0.358081301248838	0.75878105380513	0.476853748150314	-0.044084782774875	0.424224413925238	-0.066693360416468	0.33680728259127	-0.157800112067859	-0.153161073505585	1.05993759062487	1.01386515897332	-0.711365304889528	-0.608647305390059	-1.18180024623871	0.81327	0.45251	0.98809	0.89047	0.79836	0.73884	0.99034	0.94953	0.13602	no
human_lncrna_fused_10533_1	human_lncrna_fused_10533	lncRNA_gRNA	221	363	151	135	180	299	297	218	265	266	176	294	221	245	169	112	86	106	123	0.439319628086185	-0.182389677468439	-0.398190774284647	0.367153618786023	0.754480763055706	0.54064354285477	0.319099866108389	0.102322517919726	0.362484061368082	-0.204807197354657	0.515254617642317	0.045860150210554	0.314108004755172	0.059866944988499	-0.745752396422675	-0.932417002219679	-0.596738187392702	-0.419625134570496	0.77046	0.67904	0.99419	0.86187	0.71266	0.88219	0.82532	0.076979	0.2756	no
human_lncrna_fused_10533_2	human_lncrna_fused_10533	lncRNA_gRNA	215	114	105	136	212	91	168	188	233	162	75	125	288	67	193	13	31	146	176	-1.00592058480967	-0.609163751610113	-0.352556437688639	0.624639517916935	-0.764524275821145	-0.180273791732295	0.157700889122764	-0.031140199810008	-0.255296950903132	-1.21621453923379	-0.568158367584779	0.435476281907352	-1.27388361547885	0.272574791351883	-2.73736368097316	-1.9952801226969	-0.151677203817771	0.081952204960134	0.099252	0.80781	0.24491	0.69458	0.17016	0.64364	0.36703	0.0017148	0.60256	no
human_lncrna_fused_10533_3	human_lncrna_fused_10533	lncRNA_gRNA	242	311	85	293	87	35	132	79	300	506	196	267	113	234	118	55	66	191	92	0.111672814721071	-1.02469514952963	0.507517623569734	-0.701169889398294	-1.9855843940749	-0.645118018016536	-1.09809361350372	0.147555027005633	1.12304462202926	-0.184399946033281	0.265134898299277	-0.929941333853572	0.132569823039934	-0.527175229491905	-1.68833467614674	-1.36336892813774	0.045572840873208	-0.903013716052467	0.30182	0.6741	0.031942	0.20525	0.98532	0.42413	0.49309	0.010073	0.36202	no
human_lncrna_fused_10534_1	human_lncrna_fused_10534	lncRNA_gRNA	4	0	0	0	0	0	0	8	0	0	0	0	0	13	0	0	0	0	0	-0.250496220517135	-0.250496220517135	-0.250496220517135	-0.250496220517135	-0.250496220517135	-0.250496220517135	0.323563954127656	-0.250496220517135	-0.250496220517135	-0.250496220517135	-0.250496220517135	-0.250496220517135	0.51843492806994	-0.250496220517135	-0.250496220517135	-0.250496220517135	-0.250496220517135	-0.250496220517135										no
human_lncrna_fused_10534_2	human_lncrna_fused_10534	lncRNA_gRNA	379	691	321	54	133	284	265	251	345	165	515	186	225	339	196	410	340	320	215	0.598575057955867	0.10326864811321	-2.21560848190196	-0.760147987778172	-0.040612174937071	-0.338197508318552	-0.215618978058177	-0.269255513535178	-0.992599402334294	0.520751078155231	-0.819839585391539	-0.655196525890227	0.029528881038542	-0.467781198866395	0.239627988921093	0.134558686132208	0.139409000450961	-0.412523594013703	0.95168	0.05824	0.44604	0.27973	0.59213	0.090284	0.45812	0.84997	0.5468	no
human_lncrna_fused_10534_3	human_lncrna_fused_10534	lncRNA_gRNA	417	441	227	76	97	309	282	247	350	782	460	363	249	340	331	150	129	117	141	-0.152032589298552	-0.498484293609756	-1.95955072447162	-1.29938004059099	-0.056141253103676	-0.385204454400093	-0.368266653634469	-0.380708261311605	0.996548927835149	0.233236809906452	-0.053078357608843	-0.651469571912689	-0.097341930235493	0.113738377421813	-1.23437407052385	-1.28539813435217	-1.32794913750059	-1.0998851471993	0.30245	0.031083	0.41343	0.14639	0.99779	0.31296	0.69172	0.010116	0.061112	no
human_lncrna_fused_10534_4	human_lncrna_fused_10534	lncRNA_gRNA	313	133	265	410	190	238	161	257	320	248	219	393	459	454	447	212	169	329	234	-1.32188250976413	0.101658780641469	0.624157274010174	-0.024667456877739	-0.020414447578084	-0.736228185326118	0.076482420977554	-0.110551565647134	-0.196207169847581	-0.382868588310455	0.446954292712092	0.571055731019459	0.692017667132797	0.921409100410959	-0.392897235052906	-0.545406165639863	0.437618285033299	-0.038512024862715	0.2246	0.90023	0.30658	0.60148	0.36431	0.9822	0.99981	0.20367	0.80965	no
human_lncrna_fused_10534_5	human_lncrna_fused_10534	lncRNA_gRNA	232	649	203	211	368	189	393	234	357	254	38	140	133	395	63	300	60	179	285	1.17201821100179	0.143423730876722	0.121045874453664	1.28408539977006	0.071346052789517	0.859337639066996	0.350268110211243	0.437650485473432	0.236392844062118	-2.03182327380381	-0.525594832750914	-0.672460596257936	0.900154786108585	-1.23798119250275	0.473061177849889	-1.41550858379796	0.015358791656733	0.629680513881911	0.99803	0.9964	0.9781	0.97102	0.24244	0.16885	0.82901	0.44546	0.88535	no
human_lncrna_fused_10535_1	human_lncrna_fused_10535	lncRNA_gRNA	360	0	0	309	178	44	64	17	11	28	0	353	186	18	0	29	6	212	186	-4.17516205307023	-4.17516205307023	0.045437825060279	-0.302448220398903	-2.28688742602691	-2.04363853849938	-3.14765189251416	-3.61946488738302	-2.88366035923397	-4.17516205307023	0.109753494003986	-0.834725405872901	-3.19347103639912	-4.17516205307023	-2.84565378617922	-3.74245018403059	-0.349647151937177	-0.535665835244118	0.0000017241	0.5787	0.0012169	0.00000027293	0.00024767	0.34937	0.000088685	0.000083177	0.30658	yes
human_lncrna_fused_10535_2	human_lncrna_fused_10535	lncRNA_gRNA	298	153	52	527	190	250	235	281	516	185	235	246	371	109	35	157	159	349	342	-1.08358444103222	-1.86992872731196	1.03942742170201	0.041604882991452	0.112382769907407	-0.17294867678575	0.264159063224218	0.607170542233392	-0.517640023568779	-0.222976268979834	-0.123254714798884	0.344724573292621	-1.13181026826346	-2.20955294690246	-0.71862042885845	-0.558793115311878	0.585170516542472	0.545396688333645	0.012355	0.98433	0.6152	0.98939	0.30731	0.76927	0.010361	0.12211	0.97028	yes
human_lncrna_fused_10536_1	human_lncrna_fused_10536	lncRNA_gRNA	207	284	196	35	70	165	174	276	244	268	96	100	85	276	209	232	257	208	156	0.196740518336304	0.246724603858055	-1.8504283008261	-0.763915541171743	0.042021151706599	-0.084960564797172	0.724045958784751	0.079193235670347	0.458499296144197	-0.877386707627736	-0.793348175693568	-1.06394998787217	0.560530803699515	0.429016842169589	0.277438274665601	0.563706305069365	0.365342964224944	-0.026814719225558	0.8164	0.093503	0.60468	0.97898	0.56177	0.07612	0.97387	0.95435	0.76834	no
human_lncrna_fused_10536_2	human_lncrna_fused_10536	lncRNA_gRNA	318	157	417	272	209	243	243	279	430	203	309	142	376	295	207	288	162	327	103	-1.13921399396147	0.703000747937421	0.040386884656575	0.082956206320895	-0.013753134437825	-0.215900766705291	0.166719802651614	0.268901189454508	-0.483547205411804	0.057358564747875	-0.929580963679583	0.275335527182232	0.078684600138766	-0.155952301723473	-0.004237581617121	-0.622133568357051	0.407801545559495	-1.12946874550099	0.69637	0.72119	0.52126	0.89137	0.44892	0.42822	0.62985	0.34679	0.49759	no
human_lncrna_fused_10537_1	human_lncrna_fused_10537	lncRNA_gRNA	216	128	148	223	172	126	115	116	152	201	100	163	245	57	40	240	131	106	221	-0.873503935889167	-0.178344338090698	0.289098011470862	0.336199438591402	-0.363285836678513	-0.667406276567239	-0.475005193509526	-0.584958710889032	0.01964048793522	-0.884161277968887	-0.236570174241355	0.212724713780602	-1.45950576051977	-1.64461198262481	0.266843363744906	-0.380012063213229	-0.566630172944508	0.379311495903285	0.2206	0.86438	0.20774	0.10123	0.32196	0.63052	0.015207	0.60932	0.6144	no
human_lncrna_fused_10537_2	human_lncrna_fused_10537	lncRNA_gRNA	141	219	124	97	26	137	111	134	315	79	60	476	124	86	125	114	197	106	139	0.348720897243968	0.142866523740372	-0.232876917632915	-1.35994675407287	0.292772295960214	-0.162527600954759	0.257560721940955	0.911706295314121	-0.595621189631907	-0.922619983913999	1.7551045921953	-0.116864722553199	-0.441744595350617	0.245343756422678	-0.14518728241864	0.700163323245268	-0.018005205557954	0.316048203809932	0.80968	0.23151	0.68593	0.99617	0.15813	0.99998	0.57906	0.89454	0.73942	no
human_lncrna_fused_10537_3	human_lncrna_fused_10537	lncRNA_gRNA	150	122	108	583	178	166	90	215	206	63	125	188	174	75	227	226	55	142	174	-0.460579766469021	-0.10942473228477	2.07984372871967	0.852903735343884	0.464794168217881	-0.494829796425993	0.801288829239139	0.272905073595501	-0.929765916864923	-0.139744996364001	0.41970513222599	0.234200736785487	-0.68022284630196	0.955162876381018	0.657392591422719	-0.947289145983529	0.276842748415369	0.531432583678946	0.36936	1	0.67097	0.99227	0.26355	0.87703	0.91328	0.68197	0.90027	no
human_lncrna_fused_10537_4	human_lncrna_fused_10537	lncRNA_gRNA	233	145	442	243	295	344	453	165	234	154	193	388	327	99	112	238	281	230	78	-0.821336355298813	1.20019914686694	0.304435603028067	0.971572936365053	0.87716835257259	1.04982465045827	-0.120547351616223	-0.131525026632326	-0.426390172456238	-0.15439515866316	0.824232604821737	0.501284339880548	-0.921062034714364	-0.543344605678246	0.155764126385213	0.529044377228933	0.344718741966844	-1.05264569180736	0.97447	0.98594	0.99997	0.44011	0.37389	0.99502	0.12722	0.92914	0.47393	no
human_lncrna_fused_10537_5	human_lncrna_fused_10537	lncRNA_gRNA	201	263	140	355	68	237	145	125	237	75	121	165	172	256	84	133	89	155	153	0.133636124283615	-0.155950111511787	1.01456097882369	-0.760629340284071	0.562981775533006	-0.281507127210019	-0.285816961341327	0.079382578421489	-1.10986710591906	-0.55658105964725	-0.126522200277392	-0.157099506386956	0.497514951980211	-0.707149799585254	-0.407102499478574	-0.766661876164946	0.01447445937968	-0.0137083962823	0.60845	0.89429	0.81052	0.48422	0.12435	0.48752	0.6621	0.16764	0.625	no
human_lncrna_fused_10538_1	human_lncrna_fused_10538	lncRNA_gRNA	317	386	281	621	459	145	160	217	299	383	438	264	169	664	196	419	295	202	325	0.04056119314005	0.164224231386362	1.18573409318426	1.17530170768546	-0.694419790948051	-0.761439148053446	-0.168923929003607	-0.218757320870746	0.376363238342366	0.539314038433727	-0.111918053854366	-0.786026246933216	1.20539430622699	-0.224867440241297	0.51248356786779	0.183184240240291	-0.241605360775376	0.391811826400904	0.74252	1	0.095696	0.34696	0.96266	0.25679	0.99771	0.94573	0.7292	no
human_lncrna_fused_10538_2	human_lncrna_fused_10538	lncRNA_gRNA	374	255	327	203	63	404	249	166	360	436	165	285	182	625	204	299	244	129	490	-0.73803803516646	0.14682909227321	-0.572886619102115	-1.68352532079647	0.462566790454684	-0.403735240009303	-0.749445868979629	-0.193536815596841	0.330121785953811	-0.994915484160555	-0.233450475908026	-0.915011504355791	0.895730258768106	-0.396054064369931	-0.173986220730578	-0.2989434820294	-1.0543575595234	0.73609352903365	0.38876	0.10344	0.75269	0.10806	0.45322	0.17166	0.96261	0.38672	0.73132	no
human_lncrna_fused_10538_3	human_lncrna_fused_10538	lncRNA_gRNA	256	261	325	162	148	169	304	203	288	245	591	60	138	138	88	206	82	141	121	-0.195623486563692	0.650224803031507	-0.357842657208567	-0.089132246370556	-0.207237849729229	0.377453375329249	0.028870863773259	0.018209281675577	0.057389324594709	1.24246409964966	-1.66459190583505	-0.75688068520629	-0.632467824360385	-0.969443879563467	-0.160960116353873	-1.18428098384961	-0.427894420808582	-0.635306977960845	0.88129	0.49265	0.74907	0.64666	0.99765	0.036673	0.10101	0.15245	0.26266	no
human_lncrna_fused_10538_4	human_lncrna_fused_10538	lncRNA_gRNA	151	286	94	111	155	286	140	97	102	38	82	179	120	102	160	31	105	80	48	0.612479539607799	-0.289830407897991	-0.152840214249298	0.659427569235023	1.18610107636054	0.041774295638914	-0.236283479887005	-0.606776852747096	-1.4602301881059	-0.657115324468849	0.347195048087071	-0.243765293858218	-0.322517016222509	0.480051027216442	-1.64001349303304	-0.196148601632149	-0.449863182797637	-1.04344316348759	0.79996	0.83974	0.99521	0.18481	0.092857	0.68474	0.75715	0.11593	0.18553	no
human_lncrna_fused_10541_1	human_lncrna_fused_10541	lncRNA_gRNA	373	421	345	351	234	608	1189	213	333	216	576	315	280	287	335	437	287	156	170	-0.062628501302808	0.224156350777204	0.171619896359466	0.020026549821956	1.03706009999571	1.77255136289806	-0.414980981468351	-0.295230740409815	-0.618421721195934	0.69842075219633	-0.094054999903814	-0.341620228342637	-0.175466383438327	0.283001669893626	0.349450450624851	-0.07538632789139	-0.804483471713851	-0.702971859615217	0.73807	0.75973	1	0.17028	0.81934	0.4189	0.7487	0.81754	0.16244	no
human_lncrna_fused_10541_2	human_lncrna_fused_10541	lncRNA_gRNA	211	365	151	95	163	114	156	127	262	286	170	150	87	165	70	354	182	176	197	0.507596235217013	-0.121531899189395	-0.77617168458497	0.295015869408612	-0.459648936125817	-0.251344900531671	-0.329088208395874	0.148095007705198	0.521076657000446	-0.188885525347651	-0.312682063286152	-1.06190492092521	-0.147138932734663	-0.989659666022705	0.823535800889662	0.077524057849082	0.117964611521017	0.256183265703162	0.82156	0.54297	0.30684	0.51172	0.79433	0.15613	0.22498	0.97527	0.77455	no
human_lncrna_fused_10541_3	human_lncrna_fused_10541	lncRNA_gRNA	178	155	91	56	43	54	111	85	210	20	153	145	155	307	158	88	86	127	193	-0.386930010925402	-0.5397665196483	-1.16893018054769	-1.13507563466183	-1.1287758103678	-0.459144600854314	-0.607943610056458	0.079184030432265	-2.21403443859614	-0.103117539627023	-0.134728434747783	-0.1328584470328	0.90111431298831	0.253256175543731	-0.755185260435556	-0.650301020284487	-0.085641314539888	0.450120393530597	0.24265	0.10578	0.11591	0.33176	0.13127	0.49315	0.98983	0.12334	0.78271	no
human_lncrna_fused_10541_4	human_lncrna_fused_10541	lncRNA_gRNA	181	105	31	149	151	111	283	148	107	212	103	70	105	176	202	57	52	88	243	-0.878211398440722	-1.7385116139226	-0.010949242976396	0.392842676646475	-0.293576001758858	0.735790991298607	0.067797585271881	-0.782203017165143	0.320355368586575	-0.618002621101314	-1.0374727465033	-0.638630539180318	0.136547991743267	0.557900442352139	-1.26939522653221	-1.24879135411499	-0.566316009122374	0.737690551740665	0.036028	0.78681	0.88259	0.26282	0.54501	0.10379	0.92312	0.027072	0.79953	no
human_lncrna_fused_10542_1	human_lncrna_fused_10542	lncRNA_gRNA	219	298	219	441	149	280	232	165	164	160	284	119	216	352	337	211	425	123	157	0.186711789488121	0.320972613197584	1.20180412056089	0.126573713311727	0.676777642500025	0.220285369242064	-0.038784804582935	-0.50763202962824	-0.295534744353872	0.441299106916856	-0.653758507928087	0.027629181131742	0.817800693046767	1.00614996010518	0.077500876409891	1.17929784350298	-0.396694050718061	-0.092432705359387	0.84623	0.99255	0.96338	0.29343	0.72123	0.37283	0.99993	0.9985	0.44259	no
human_lncrna_fused_10542_2	human_lncrna_fused_10542	lncRNA_gRNA	146	90	29	62	73	11	79	145	170	34	74	227	63	98	70	103	76	77	48	-0.780827535071393	-1.52611587443164	-0.802951540353861	-0.263749613811806	-2.24110614319457	-0.614287040066853	0.315587626724704	0.060768513950787	-1.52201898391215	-0.732839993376004	0.702764618162595	-0.952832445236312	-0.328697742359239	-0.515613372143273	-0.313400060280185	-0.544622757506299	-0.453087585418106	-1.00090660600466	0.057852	0.31084	0.041318	0.8138	0.081715	0.69967	0.28634	0.26038	0.19083	no
human_lncrna_fused_10542_3	human_lncrna_fused_10542	lncRNA_gRNA	227	450	86	103	107	153	135	228	463	183	157	198	227	220	143	231	161	224	106	0.695919623386512	-0.925869440666049	-0.773252189238129	-0.353543920274636	-0.178042143954683	-0.532031129168042	0.344059867688759	0.821054279006604	-0.168737133288529	-0.387509149918442	-0.048353228936323	0.045964348475408	0.134955296283778	-0.194698002247545	0.150425083338694	-0.179412464103181	0.343583056162571	-0.64282028350814	0.71688	0.28882	0.31017	0.99826	0.38266	0.62688	0.63063	0.62743	0.57161	no
human_lncrna_fused_10542_4	human_lncrna_fused_10542	lncRNA_gRNA	192	321	68	137	197	155	106	101	235	146	169	34	20	208	429	207	151	165	135	0.458079230218353	-0.984867641983987	-0.195318492528788	0.672993392023066	0.058298242803662	-0.613801152253136	-0.494549750680752	0.127939746445763	-0.240688282234716	-0.073294293862886	-1.86078255662322	-2.34982443458664	0.279861781975526	1.51288961371152	0.224316532749161	-0.043358455282347	0.156106833650572	-0.116272178886106	0.52401	0.8522	0.39768	0.41217	0.47731	0.0054447	0.99999	0.72236	0.64409	no
human_lncrna_fused_1054_1	human_lncrna_fused_1054	lncRNA_gRNA	418	441	284	257	243	372	792	270	499	194	468	425	379	373	423	424	378	421	169	-0.155321944785607	-0.198407974900842	-0.409209986473065	-0.084338753233072	0.195981284495552	1.04167121103795	-0.25076653951036	0.100424008756485	-0.91600378176771	0.253811531950454	0.160572996233714	-0.08662976201147	0.026419528967765	0.450243791306937	0.151749074407781	0.146236908353599	0.384303085729334	-0.866729268789507	0.44078	0.48414	0.99917	0.53078	0.41795	0.70249	0.90595	0.82193	0.54755	no
human_lncrna_fused_1054_2	human_lncrna_fused_1054	lncRNA_gRNA	130	162	78	86	55	13	56	80	106	87	194	56	17	106	50	54	40	98	116	0.066133226287219	-0.327589100396567	-0.277192100131195	-0.457155329017039	-1.99383879343438	-0.855305407809453	-0.282918053492646	-0.373731263755066	-0.381402820151999	0.60228448359142	-0.86454477330902	-1.96517478037816	-0.087642253580533	-0.75526306080028	-0.907792571182068	-1.10417154417281	-0.014395856921747	0.186069215548652	0.49272	0.38349	0.034216	0.2496	0.74294	0.038638	0.31019	0.063126	0.6834	no
human_lncrna_fused_1054_3	human_lncrna_fused_1054	lncRNA_gRNA	459	273	233	250	196	302	167	311	368	323	87	464	426	418	478	451	194	339	219	-0.929250542679475	-0.595452173250382	-0.575262118103586	-0.505713889989473	-0.219602502693379	-1.21196423027437	-0.186511340533428	-0.444864354008645	-0.362513415322114	-2.06795395244698	0.153226723138479	-0.054904055058933	0.054615159426767	0.491961054548256	0.108285526185419	-0.886668598285626	-0.044230643527062	-0.650756977378491	0.064272	0.26969	0.10661	0.19493	0.041244	0.71994	0.93106	0.31106	0.38464	no
human_lncrna_fused_10552_1	human_lncrna_fused_10552	lncRNA_gRNA	192	247	219	152	122	283	383	120	198	54	269	178	54	50	198	114	36	136	88	0.110833092906284	0.493081046044275	-0.061651248535833	0.035721471589331	0.863420474528934	1.07206425968387	-0.27808666133622	-0.095001497037516	-1.41345929137416	0.540319006804912	0.03160232603428	-1.46845859102893	-1.44597703938658	0.454647659950533	-0.539843919454111	-1.70488750535117	-0.095677445718934	-0.653258274074772	0.87708	0.63449	0.99995	0.37334	0.49667	0.20868	0.45292	0.05128	0.36465	no
human_lncrna_fused_10552_2	human_lncrna_fused_10552	lncRNA_gRNA	140	157	182	95	39	95	164	97	227	117	267	356	225	172	139	207	145	48	123	-0.065437336777993	0.650156274970911	-0.249368621353024	-0.936363982739219	-0.160258282806392	0.339973989417515	-0.140990153051562	0.486154571529773	-0.115331942058957	0.933872502248351	1.36357645469234	0.657233061913145	0.4336849677177	0.391386404108669	0.627901029460874	0.307807622584285	-0.938870191457312	0.168035706940494	0.86903	0.28835	0.71112	0.82285	0.93254	0.99995	0.93505	0.95654	0.40634	no
human_lncrna_fused_10552_3	human_lncrna_fused_10552	lncRNA_gRNA	347	568	318	155	265	214	268	220	432	267	311	155	317	1968	190	172	216	329	255	0.446882198607781	0.210654372675411	-0.824922885348716	0.289038655404605	-0.303260208265701	-0.202769338375152	-0.27314546679245	0.156862385832556	-0.236973085537445	-0.052277037049952	-0.936001701123973	-0.075566336537921	2.62412031600608	-0.389052807784829	-0.806821389047588	-0.3604395926924	0.297798620223285	-0.062068415980644	0.92898	0.5435	0.37599	0.56192	0.49379	0.22998	1	0.14371	0.74595	no
human_lncrna_fused_10552_4	human_lncrna_fused_10552	lncRNA_gRNA	303	100	178	161	74	112	59	232	234	187	175	301	164	302	93	236	44	108	126	-1.616209020929	-0.387706221411895	-0.591937719470011	-1.20282604045384	-0.963668383658649	-1.89962582452899	-0.018040138244515	-0.482573506624267	-0.526018841999435	-0.633043137684339	0.126311893588659	-0.763617344337416	0.175819659487975	-1.12736159125348	-0.206548203148902	-2.10753910376574	-0.994139144889	-0.809711928335369	0.061867	0.15385	0.014354	0.30324	0.18052	0.38579	0.33377	0.057721	0.1245	no
human_lncrna_fused_10553_1	human_lncrna_fused_10553	lncRNA_gRNA	359	509	279	504	325	316	396	290	406	649	544	330	334	412	180	482	318	478	258	0.249388839093198	-0.014436294299213	0.724790339264143	0.524657013964315	0.179459227171447	0.283125961489876	0.05480115997352	0.025770395883061	0.939599995487802	0.670938634963515	0.02149099138298	-0.050924312538075	0.371604836796516	-0.507334588022611	0.537363704776202	0.116819120924985	0.769320182824288	-0.092480466826894	0.77135	0.98885	0.87384	0.68877	0.99964	0.63221	0.66829	0.94531	0.92059	no
human_lncrna_fused_10553_2	human_lncrna_fused_10553	lncRNA_gRNA	140	250	79	59	251	61	216	157	86	41	127	115	128	144	184	153	212	67	121	0.530246675781499	-0.404869375180198	-0.80568024666221	1.40666831327442	-0.686258790322837	0.70092226732047	0.471826453425136	-0.708390816811127	-1.29136322497724	-0.033048278001855	-0.120473441830525	-0.068509609013733	0.204288958451962	0.76034504685855	0.234317356361668	0.806759935316933	-0.564285467392629	0.147161076357358	0.71818	0.9764	0.76024	0.59136	0.24207	0.52342	0.96736	0.97556	0.48811	no
human_lncrna_fused_10553_3	human_lncrna_fused_10553	lncRNA_gRNA	253	306	104	272	72	31	57	126	189	246	334	24	84	52	122	201	139	36	147	0.030946055089429	-0.836388439294401	0.347400141310361	-0.994621895263727	-2.16183155671355	-1.69539659540181	-0.579146563533863	-0.518049014673285	0.078541419978087	0.470142586719273	-2.52506195572682	-1.34274743645698	-1.76761618735562	-0.543649096991056	-0.177652903847797	-0.513350793468478	-2.00473562973696	-0.369287200730298	0.30665	0.52228	0.0044881	0.084291	0.86403	0.006836	0.052438	0.30624	0.11256	no
human_lncrna_fused_10554_1	human_lncrna_fused_10554	lncRNA_gRNA	388	600	254	449	138	500	602	446	535	382	300	473	613	502	336	390	406	392	502	0.370357493129591	-0.248010488520233	0.457928792774102	-0.743674638280824	0.709130410716976	0.758618794121045	0.542498580598291	0.298663364292977	0.097765963272303	-0.253446737852704	0.410740929712897	0.680784124102689	0.539433830585831	0.233220470899104	0.13868503183836	0.34710179362222	0.387356799991961	0.719656960717398	0.74692	0.6623	0.9996	0.99152	0.57372	0.99218	0.96561	0.89622	0.97464	no
human_lncrna_fused_10554_2	human_lncrna_fused_10554	lncRNA_gRNA	260	182	177	122	34	164	24	114	159	45	289	80	80	41	48	34	26	94	87	-0.68282201114993	-0.189781358700373	-0.742207263777151	-1.88523788547202	-0.267381733003637	-2.55453762410435	-0.742561831266823	-0.774097301037936	-2.00190613183667	0.237409430223762	-1.3600169719698	-1.43550574416999	-2.04886124912808	-1.69566043623993	-2.2640697781724	-2.40513081601843	-0.9614863925701	-1.0667275941619	0.25188	0.086315	0.048179	0.030166	0.23573	0.01828	0.0060245	0.0012114	0.10153	no
human_lncrna_fused_1055_1	human_lncrna_fused_1055	lncRNA_gRNA	166	286	72	223	88	145	256	106	154	85	156	200	72	298	494	360	251	137	98	0.491913880638104	-0.730469233501692	0.63079185272852	-0.195008220739434	0.159237052425086	0.711901282917938	-0.246637883583091	-0.226908562284313	-0.717109668109152	0.011421801439419	0.371998462771371	-0.968045991557398	0.950343823203212	1.89754858516643	1.15749199348509	0.817645063149531	0.101502924528893	-0.333358282396696	0.60975	0.82384	0.95108	0.3211	0.3632	0.48002	1	0.99997	0.53961	no
human_lncrna_fused_1055_2	human_lncrna_fused_1055	lncRNA_gRNA	363	511	234	301	268	216	566	262	239	138	329	381	382	261	90	419	256	363	654	0.239679688654747	-0.267826432416106	-0.001662787487925	0.243136618098092	-0.352169631071346	0.763424068547196	-0.09857339608225	-0.699865191310484	-1.16220459649073	-0.03718709294053	0.203114528021686	0.117236709785531	-0.266725298129936	-1.41289162259225	0.328449188736808	-0.193393404192765	0.371982026992851	1.18169516325032	0.6484	0.78015	0.92459	0.16107	0.2109	0.81175	0.10443	0.75455	0.99835	no
human_lncrna_fused_10560_1	human_lncrna_fused_10560	lncRNA_gRNA	492	952	339	237	357	407	293	409	529	307	621	258	571	192	482	435	419	239	228	0.688129168924903	-0.180667404411782	-0.743037631369246	0.222278072602578	0.095802020024983	-0.56139130863495	0.095379107779405	-0.043711858081787	-0.527473603127543	0.422810241747412	-0.744621365044032	0.255007464397417	-1.09357389606478	0.407703458047056	-0.037571092197849	0.063966699640613	-0.617317867943275	-0.692493980368939	0.94339	0.53617	0.4281	0.68788	0.68364	0.47321	0.5073	0.68499	0.19182	no
human_lncrna_fused_10560_2	human_lncrna_fused_10560	lncRNA_gRNA	248	468	278	149	78	246	364	348	349	340	354	104	223	270	232	412	179	214	213	0.632364834870571	0.478918436795869	-0.424030768972041	-0.869704106202648	0.336417099678255	0.665581264618083	0.803174604176391	0.318550654724141	0.542610142485341	0.576068594354816	-0.984166580404177	-0.094777255439397	0.292350467064095	0.331299495713529	0.818562225419904	-0.157773554894359	0.164982746219857	0.147170119473643	0.98381	0.24769	0.9783	0.99804	0.97677	0.22916	0.91177	0.95604	0.75555	no
human_lncrna_fused_10560_3	human_lncrna_fused_10560	lncRNA_gRNA	325	157	435	273	158	213	459	176	183	312	195	123	274	196	242	297	200	75	97	-1.16869256052583	0.732207019996356	0.015882901176864	-0.323005472467134	-0.220628688837678	0.622251546220091	-0.481398982710241	-0.895879600801157	0.062520528441316	-0.586689488372398	-1.14012399890483	-0.183354655296713	-0.49835456151444	0.02541016874233	0.007947673874686	-0.374094156994829	-1.53492015995744	-1.23344018511906	0.71524	0.55429	0.88772	0.036101	0.41598	0.15585	0.44414	0.45647	0.047722	no
human_lncrna_fused_10562_1	human_lncrna_fused_10562	lncRNA_gRNA	277	142	111	298	182	78	192	200	264	78	228	155	286	73	178	199	441	152	108	-1.07743784054606	-0.876065742931977	0.350375172924359	0.081825098843934	-1.28727741674482	-0.342407459165168	-0.096386333588681	-0.202887028139137	-1.48929847618495	-0.164975868900557	-0.631695947725528	0.089684650371521	-1.51240273840394	-0.171588411282801	-0.311914432848779	0.918414959885633	-0.4356422100484	-0.884283833911193	0.049871	0.82706	0.09956	0.40854	0.14404	0.40955	0.13052	0.96627	0.20923	no
human_lncrna_fused_10562_2	human_lncrna_fused_10562	lncRNA_gRNA	219	119	175	85	133	155	136	226	404	261	275	178	208	297	316	227	133	269	151	-0.979148841643075	0.02268705948413	-0.959345699624846	-0.023411329533203	-0.113810190043029	-0.475401465878526	0.379491059688859	0.681789426533141	0.348947517500503	0.397891775202773	-0.140506106812411	-0.022043683528395	0.585943889810191	0.917513823191054	0.17445803585017	-0.378806863052085	0.638714113492964	-0.143288677755959	0.27531	0.36065	0.35883	0.9948	0.90404	0.54735	0.9989	0.55213	0.84974	no
human_lncrna_fused_10562_3	human_lncrna_fused_10562	lncRNA_gRNA	232	234	56	613	314	150	326	396	415	228	114	290	324	317	490	172	52	381	157	-0.208022417659791	-1.45382512872132	1.58529355936486	1.06361092757692	-0.23262461927785	0.603238538277842	1.07014643047358	0.642375872640686	0.092191445554428	-0.818733521521362	0.432598379461258	0.494459775915201	0.598552421648231	1.4502681353176	-0.266422673607654	-1.57343638400176	1.04069166901191	-0.168506277714153	0.12209	1	0.85358	1	0.36912	0.96115	1	0.089469	0.96359	no
human_lncrna_fused_10562_4	human_lncrna_fused_10562	lncRNA_gRNA	286	67	214	178	152	122	168	262	144	45	175	111	402	104	148	252	86	292	213	-1.98099449564016	-0.065057873465472	-0.382971023576155	-0.202040124586012	-0.77764427709194	-0.559590984336422	0.224204536438774	-1.02552333340011	-2.12953325789975	-0.55531145688894	-1.09493800642822	0.509998523460814	-1.13424066154027	-0.45765894240169	-0.041076019517763	-1.27552843649692	0.395569858639684	-0.043399158292544	0.10155	0.44161	0.12235	0.26543	0.04399	0.55382	0.10693	0.17277	0.78731	no
human_lncrna_fused_10563_1	human_lncrna_fused_10563	lncRNA_gRNA	155	237	116	48	262	160	142	117	162	201	93	103	168	56	60	103	72	30	71	0.331921293915162	-0.061182664995697	-1.15804424520914	1.33711090770634	0.374951672450054	0.026667976874692	-0.035036392372784	-0.07585999889387	0.448751270366531	-0.542024759679928	-0.38417435320511	0.147409135251448	-1.04963999115658	-0.770934057275753	-0.389085335559156	-0.683626079348975	-1.54297334323614	-0.634997831528691	0.73482	0.95457	0.80184	0.52686	0.63181	0.52603	0.089465	0.20032	0.10528	no
human_lncrna_fused_10563_2	human_lncrna_fused_10563	lncRNA_gRNA	232	181	259	99	138	180	252	324	210	213	131	179	382	316	209	248	244	168	187	-0.538432202291517	0.471162929243167	-0.850736132648176	-0.050918266407622	0.006667668957064	0.254849177810695	0.793310723768881	-0.267037611905109	0.001933171162131	-0.645990766412328	-0.209278126990657	0.719020416181616	0.594245425476718	0.278972808814209	0.216489801177289	0.343576604373487	-0.068370562485596	0.061921826881213	0.67205	0.37256	0.76301	0.95821	0.37372	0.90236	0.96386	0.88739	0.6275	no
human_lncrna_fused_10563_3	human_lncrna_fused_10563	lncRNA_gRNA	192	300	154	122	36	82	94	161	166	288	354	243	81	133	107	323	184	297	208	0.367727732142149	0.02728685573778	-0.342646610763716	-1.42560807467442	-0.743059278660534	-0.759498659040248	0.101149750226679	-0.320209055760282	0.653714191623307	0.912687095665149	0.442813928823859	-1.02164307470864	-0.300439559174221	-0.347227883867835	0.821632905306699	0.215158579469306	0.945983344351608	0.451971663772802	0.79908	0.19432	0.11387	0.48108	0.99621	0.5153	0.3503	0.98302	0.98892	no
human_lncrna_fused_10563_4	human_lncrna_fused_10563	lncRNA_gRNA	307	420	365	140	92	184	331	231	421	174	283	419	472	501	145	255	133	209	248	0.19856226661471	0.566258983050892	-0.790192202106173	-0.949338511394313	-0.338662123341636	0.249567303607265	-0.041557353959497	0.287552147627164	-0.637599365681472	-0.013967794404083	0.561367329181889	0.63580338508594	0.854981319116554	-0.579818632608689	-0.120631105475896	-0.829314721492046	-0.15271161049607	0.066173125924872	0.94901	0.15293	0.62556	0.80055	0.35908	0.99302	0.92002	0.2275	0.60405	no
human_lncrna_fused_10564_1	human_lncrna_fused_10564	lncRNA_gRNA	313	400	146	244	134	222	221	217	214	192	301	366	456	354	273	247	89	146	88	0.106064147700752	-0.690777482789986	-0.084927185781566	-0.490218949258199	-0.114172785624848	-0.321040019644792	-0.151753652368422	-0.643102360658108	-0.535317998190466	0.043236918907853	0.349189974098915	0.561998749444247	0.348915669672909	0.24036923256446	-0.189499394710995	-1.35574282690608	-0.652567673176756	-1.30201932990615	0.38367	0.45279	0.41495	0.1647	0.42239	0.97125	0.91451	0.11157	0.11325	no
human_lncrna_fused_10564_2	human_lncrna_fused_10564	lncRNA_gRNA	402	1129	421	955	412	747	814	582	663	731	614	701	611	911	831	576	615	514	697	1.20660223107945	0.396957751463947	1.46918246489423	0.700438936465994	1.22463913336698	1.13384076385702	0.865943130473874	0.547863312392237	0.951940906236407	0.685204169417954	0.911452239161973	0.627675628762931	1.3274866285747	1.45286147074314	0.630746203551741	0.877649108464706	0.716162506688757	1.1318882886532	0.99997	1	1	0.99999	0.99983	0.99979	1	0.99986	0.9997	no
human_lncrna_fused_10564_3	human_lncrna_fused_10564	lncRNA_gRNA	280	607	100	93	223	168	279	317	234	210	262	424	399	198	187	221	229	262	254	0.828644529163589	-1.02060590178441	-1.17755013601282	0.342638060014671	-0.334883278243196	0.141365397356311	0.512791571705204	-0.376375576161017	-0.267355957520246	0.006179527856322	0.701634654091162	0.528181173585646	-0.28401385697571	-0.120418828835734	-0.187754785956888	0.007697532956425	0.276235222470296	0.222461805658548	0.80565	0.49025	0.55523	0.79798	0.50829	0.99332	0.45628	0.54595	0.82722	no
human_lncrna_fused_10565_1	human_lncrna_fused_10565	lncRNA_gRNA	422	795	412	408	342	240	178	389	690	709	478	471	285	304	506	237	528	528	500	0.646984205993464	0.300340344845293	0.210034802402495	0.374188460011357	-0.416469152047377	-1.01333485209802	0.237509908099049	0.536889783077482	0.842374103722834	0.270014078933334	0.289685337722439	-0.48687546693133	-0.266403574336375	0.687295191857364	-0.652104279898094	0.59740258571852	0.687136245633346	0.598898302224349	0.98608	0.89998	0.0931	0.9886	0.99369	0.60193	0.92614	0.77739	0.98809	no
human_lncrna_fused_10565_2	human_lncrna_fused_10565	lncRNA_gRNA	387	444	367	227	42	684	357	404	468	255	182	585	502	301	143	318	307	317	321	-0.040434555976751	0.259009924789081	-0.47054492544204	-2.19649860830413	1.1524359997079	0.038175254203353	0.408641279180598	0.117796774329694	-0.447564254425924	-0.914559720593315	0.710114262465886	0.406340615269643	-0.161177298531643	-0.912709825179095	-0.137012011781778	-0.033870549642381	0.097910938352105	0.103323900183914	0.77101	0.088621	0.99926	0.94152	0.12776	0.9934	0.21262	0.5557	0.72771	no
human_lncrna_fused_10566_1	human_lncrna_fused_10566	lncRNA_gRNA	271	146	119	247	268	84	266	163	140	122	148	168	158	97	159	117	79	117	86	-1.01394074032618	-0.758981731515361	0.125349321371319	0.638161852617464	-1.16893699380148	0.120779435356397	-0.337614100048285	-0.98816540418481	-0.921895737214533	-0.698495897667394	-0.49846111574322	-0.661368147812143	-1.14690672557976	-0.291428566647633	-0.962643438773715	-1.30466190741571	-0.743143449363182	-1.13615148171157	0.066648	0.92368	0.27407	0.055256	0.10675	0.16933	0.14474	0.02768	0.11957	no
human_lncrna_fused_10566_2	human_lncrna_fused_10566	lncRNA_gRNA	213	142	53	267	285	121	175	169	241	205	59	132	344	259	130	196	155	139	69	-0.728760104265302	-1.40214914652218	0.549848304634976	1.04223517282392	-0.39652442240534	-0.114961121651331	0.029198382806758	0.025457318113281	0.06396712091267	-1.47110181097804	-0.48744605916271	0.688488260339383	0.437281395812287	-0.234431477662637	0.016787059026466	-0.145039123272396	-0.20309398289577	-1.07920168317536	0.054146	0.99566	0.38809	0.64312	0.23754	0.82119	0.77948	0.56577	0.24068	no
human_lncrna_fused_10567_1	human_lncrna_fused_10567	lncRNA_gRNA	236	155	159	57	77	39	57	92	171	36	74	41	66	45	40	128	146	48	66	-0.755774177947266	-0.201835014154731	-1.5182817397264	-0.819824387829889	-1.84395036420738	-1.60302222146978	-0.880452839827741	-0.553423714152525	-2.09054576228425	-1.35447225062115	-1.95289555359368	-1.52346537284421	-1.82618582887311	-1.76144818215967	-0.66642886286402	-0.357711669906652	-1.61325921805497	-1.26610725357263	0.23408	0.10325	0.0078372	0.042597	0.016246	0.0093492	0.0078575	0.19629	0.046862	no
human_lncrna_fused_10567_2	human_lncrna_fused_10567	lncRNA_gRNA	364	301	185	333	256	239	202	242	382	305	209	89	120	412	189	171	190	149	56	-0.481555969524332	-0.585511773256518	0.132701477711724	0.176430937111386	-0.219707893332438	-0.6450227754559	-0.209889891320477	-0.076057991471675	-0.122331145513362	-0.649580283673555	-1.68874896824666	-1.40577338100528	0.352750504383014	-0.461229435491798	-0.879524249006722	-0.596155129808918	-0.83106560082172	-2.03609325393503	0.16139	0.80119	0.23699	0.41333	0.29893	0.007595	0.67366	0.079957	0.051806	no
human_lncrna_fused_10567_3	human_lncrna_fused_10567	lncRNA_gRNA	428	360	303	368	417	331	411	407	473	447	557	273	456	993	207	226	347	295	404	-0.463327352546649	-0.142464270679411	0.04820669314815	0.631272145045169	0.002497741967049	0.09369993004745	0.280785068550981	-0.005713819428942	0.179738852183465	0.463174594107887	-0.47635726375149	0.135236748825473	1.36342151488152	-0.561283197701858	-0.734829205574816	-0.004116882232714	-0.138785174520726	0.282657046929897	0.32045	0.93553	0.71316	0.84085	0.92883	0.4973	0.9994	0.29621	0.72114	no
human_lncrna_fused_10567_4	human_lncrna_fused_10567	lncRNA_gRNA	227	398	84	40	57	109	114	186	255	350	292	152	306	121	264	322	354	113	138	0.528623196790891	-0.954278530401504	-1.84047383827491	-1.13079607540522	-0.61228348507849	-0.743646475622218	0.071987770412257	0.016093072532109	0.699433009367999	0.431529389139828	-0.391894873015039	0.445796087321118	-0.638915997286412	0.623998057482086	0.598014674017217	0.879479697016548	-0.551624184138515	-0.307328276268691	0.58674	0.060523	0.13032	0.66876	0.97619	0.71175	0.77285	0.9989	0.31987	no
human_lncrna_fused_10568_1	human_lncrna_fused_10568	lncRNA_gRNA	176	285	67	88	92	41	17	80	117	332	202	125	159	126	120	125	25	112	150	0.412146371324039	-0.889423253752094	-0.633018166045571	-0.214116788445018	-1.40927081008228	-2.29920259753901	-0.666352772103681	-0.639469655236482	0.959352312100086	0.271884194572449	-0.307682349449742	-0.085756808442075	-0.256098241674593	-0.089016525049165	-0.312732533380867	-1.92678932122649	-0.230842618350039	0.132772130077553	0.51629	0.36431	0.0094541	0.068731	0.98301	0.4417	0.48011	0.071442	0.59163	no
human_lncrna_fused_10568_2	human_lncrna_fused_10568	lncRNA_gRNA	266	195	222	200	95	121	118	111	165	201	179	227	417	170	104	192	196	142	205	-0.625390322931493	0.081306895503686	-0.131977600287834	-0.716127073650583	-0.690958231627956	-0.911508363148482	-0.806618702255578	-0.757877045627434	-0.2564222218985	-0.428808034048863	-0.078094149381407	0.657501650579745	-0.415159797654553	-0.813054868644736	-0.304719429917002	-0.131276842874593	-0.469887032316818	0.002508099029708	0.39629	0.37041	0.08569	0.026076	0.32907	0.91499	0.16927	0.41164	0.4612	no
human_lncrna_fused_10569_1	human_lncrna_fused_10569	lncRNA_gRNA	352	340	365	277	376	286	559	309	416	404	396	128	316	475	293	365	285	221	249	-0.272826474547257	0.380829693353516	-0.072763395890074	0.754197757239402	0.069764325500242	0.787974821961438	0.168424444642643	0.085799291227338	0.307650744951559	0.258323818799781	-1.19860397346002	-0.099313790754147	0.595473350428353	0.177811074978981	0.180621186304729	-0.005903888218278	-0.263207474443246	-0.113806413615553	0.73707	0.93661	0.98055	0.80551	0.88844	0.1689	0.96449	0.75184	0.48472	no
human_lncrna_fused_10569_2	human_lncrna_fused_10569	lncRNA_gRNA	257	307	458	349	146	188	180	324	383	162	311	237	258	336	265	338	289	375	351	0.014397237413089	1.11946847794299	0.666734034878629	-0.112358626050627	-0.071597572174405	-0.326718743035438	0.657412048420897	0.397132468416455	-0.491507044980181	0.352223003041998	0.025321582819527	0.051609711170761	0.542134506652697	0.464467094878673	0.499450731118658	0.437034490697198	0.882827512557932	0.77960276651091	0.99578	0.88365	0.4364	0.99603	0.61384	0.67155	0.98049	0.97404	0.99738	no
human_lncrna_fused_10573_1	human_lncrna_fused_10573	lncRNA_gRNA	283	200	175	304	212	283	192	161	293	379	482	253	258	83	153	136	131	198	385	-0.675952293272872	-0.31822937028937	0.348802854115841	0.259485241769138	0.350395611908743	-0.371157354542412	-0.411875112393512	-0.092952121576457	0.514854866047954	0.824657413692778	-0.016188876353184	-0.077334470899988	-1.39146329884157	-0.400016099622445	-0.832280655651685	-0.739068595482336	-0.115405320464979	0.77840509678827	0.20373	0.87814	0.67427	0.2928	0.99452	0.58858	0.091588	0.078055	0.91416	no
human_lncrna_fused_10573_2	human_lncrna_fused_10573	lncRNA_gRNA	198	244	133	162	206	170	235	197	312	172	106	53	28	280	198	87	131	116	126	0.05476862998464	-0.202317175755787	-0.019018872942382	0.693463472245775	0.139351366827845	0.369480265836132	0.327685698523896	0.464143397913121	-0.070044543725421	-0.699661539187505	-1.45946804494373	-2.12908106587905	0.638074549636305	0.414587886610227	-0.906810239208064	-0.266103506202451	-0.339143816548484	-0.244852241803755	0.54608	0.89457	0.85339	0.96603	0.33219	0.010698	0.97986	0.17973	0.40293	no
human_lncrna_fused_10573_3	human_lncrna_fused_10573	lncRNA_gRNA	152	87	66	74	84	58	86	104	107	30	72	16	26	27	20	234	198	69	66	-0.869882008888109	-0.7194640094581	-0.651062301482424	-0.141075679509978	-0.847028708842787	-0.565572958192579	-0.158205179363039	-0.558733729727432	-1.68537598850188	-0.814880052134774	-2.15826017293336	-1.85000417409818	-1.73664725963136	-1.83661069991938	0.686951084263668	0.612160029599158	-0.633622192040322	-0.695370411563659	0.11704	0.38249	0.13999	0.23012	0.064269	0.0079706	0.011185	0.99176	0.20518	no
human_lncrna_fused_1057_1	human_lncrna_fused_1057	lncRNA_gRNA	353	603	371	291	255	253	86	453	485	347	587	279	375	350	382	563	679	215	605	0.50629778850446	0.399477251242436	-0.00962520633837	0.212868274908247	-0.100873025427336	-1.67741250621402	0.693207574980299	0.292362209852645	0.095155156431448	0.799959084174691	-0.183406219840576	0.129976124341889	0.170192242438571	0.539721627257228	0.776461470466525	1.19435633888357	-0.304049392646605	1.11022438976979	0.97441	0.76293	0.10365	0.99718	0.97502	0.62707	0.95307	1	0.97489	no
human_lncrna_fused_1057_2	human_lncrna_fused_1057	lncRNA_gRNA	262	148	70	120	476	112	157	303	221	84	170	122	186	271	148	112	129	289	106	-0.952006727280903	-1.36093519477053	-0.773267198045519	1.48248712502202	-0.768538044844032	-0.529691425970366	0.53982844374689	-0.362207867369964	-1.32851793999132	-0.475456079884721	-0.860431832661218	-0.405861311734802	0.224172468710945	-0.340260284382473	-0.971465172680702	-0.655441090193894	0.498851472023212	-0.833213718168005	0.032518	0.99476	0.13481	0.81839	0.099868	0.1545	0.62557	0.076749	0.61397	no
human_lncrna_fused_1058_1	human_lncrna_fused_1058	lncRNA_gRNA	268	200	191	64	173	314	319	150	248	63	160	348	352	65	250	146	139	118	151	-0.602973914514724	-0.129524125888084	-1.55798658313318	0.057896899962079	0.565565602580314	0.381794433228514	-0.431263593921667	-0.24129483954305	-1.68651114127435	-0.583864546332652	0.488842308569487	0.415371301445518	-1.60022159182419	0.329188003752384	-0.669197485069093	-0.59021837351254	-0.717449838308006	-0.411226728771311	0.29836	0.29353	0.97313	0.20903	0.060908	0.9635	0.33814	0.13062	0.24894	no
human_lncrna_fused_1058_2	human_lncrna_fused_1058	lncRNA_gRNA	365	571	506	31	170	311	561	250	296	293	411	218	266	595	374	275	236	199	329	0.385285622211586	0.785094439092536	-2.72405071138052	-0.382968719550122	0.134989712133126	0.743546062901661	-0.169638277988155	-0.423771381454135	-0.180462355981577	0.260057815460502	-0.559273198756171	-0.380892010701538	0.860093393869119	0.464832683169695	-0.253892035856505	-0.310585269671392	-0.453115754495307	0.217098252664291	0.99541	0.087051	0.98116	0.2288	0.6986	0.21141	0.99868	0.34105	0.57487	no
human_lncrna_fused_1058_3	human_lncrna_fused_1058	lncRNA_gRNA	355	245	198	49	55	68	135	238	193	165	271	287	381	181	201	271	225	284	248	-0.719416622117009	-0.461226659296392	-2.23093142236164	-1.77279515325471	-1.78435503119677	-1.1322351167346	-0.198282706334218	-0.947554344164267	-0.903353985206627	-0.269318929732243	-0.152890453665487	0.144012830012628	-0.722889743543438	-0.344813202829843	-0.235785404097898	-0.336816940737734	0.065201130422055	-0.130810256752469	0.13853	0.017957	0.0093474	0.073875	0.18144	0.65076	0.19763	0.33868	0.61488	no
human_lncrna_fused_10595_1	human_lncrna_fused_10595	lncRNA_gRNA	214	299	67	16	0	167	131	230	248	301	253	93	121	155	88	120	105	74	61	0.221533891609727	-1.143775645643	-2.54198259468282	-3.47825579810309	0.014241352478859	-0.492369040008787	0.433468015989373	0.057004684090731	0.571735770319554	0.316300514438999	-0.924353477577726	-0.683562376356582	-0.246527259488813	-0.732307282185238	-0.618009436660086	-0.64618673173668	-0.992922411035096	-1.22755639353118	0.33775	0.0041745	0.41592	0.89507	0.93759	0.10292	0.24734	0.14066	0.087167	no
human_lncrna_fused_10595_2	human_lncrna_fused_10595	lncRNA_gRNA	219	33	308	66	23	141	193	134	192	155	72	220	300	167	99	96	111	191	133	-2.29215098328065	0.783348099083758	-1.25507813551663	-2.04206153471077	-0.23682813881628	-0.023417233831856	-0.309204347941208	-0.306745033737445	-0.336328588256268	-1.28692079710449	0.138195847775856	0.466314309447759	-0.18038676970907	-0.616839527698611	-0.921464858613774	-0.607370916768244	0.177551185129661	-0.307587745396449	0.56301	0.047102	0.50081	0.24232	0.14174	0.88897	0.30429	0.097665	0.5897	no
human_lncrna_fused_10595_3	human_lncrna_fused_10595	lncRNA_gRNA	279	629	303	113	87	191	273	165	304	236	297	322	216	187	284	191	205	278	173	0.882815537145891	0.439136721456181	-0.932774331259938	-0.891005176609709	-0.16040648007348	0.116813421704939	-0.360598436050803	-0.024546178235522	-0.107624503248291	0.179965493081151	0.328984733961703	-0.294184450336126	-0.35445524922154	0.449208316173026	-0.375458754958642	-0.135503935091437	0.361741050464204	-0.286792290920317	0.99685	0.14478	0.62126	0.36452	0.66872	0.68836	0.7623	0.3774	0.69312	no
human_lncrna_fused_105_1	human_lncrna_fused_105	lncRNA_gRNA	167	39	41	85	104	83	261	117	58	51	47	117	151	172	167	181	206	144	169	-1.79782236599006	-1.35966924754585	-0.607202241204645	0.009373675980021	-0.54841969051853	0.730213049595462	-0.130143818879501	-1.35840563612702	-1.29367976320503	-1.39431664979147	-0.322663165032504	-0.084149617977401	0.210135496579498	0.408246772882258	0.228165660683024	0.544932697548086	0.158316315976044	0.356341277486642	0.018796	0.45011	0.81961	0.082003	0.044597	0.43645	0.89284	0.93214	0.81717	no
human_lncrna_fused_105_2	human_lncrna_fused_105	lncRNA_gRNA	224	150	205	346	154	149	197	174	326	115	301	127	304	231	162	217	217	272	134	-0.727472033228986	0.202843303735058	0.837113224493315	0.140681301093057	-0.194988957729364	-0.026176374360379	0.001349941376363	0.3613542197505	-0.742080595954582	0.490153878023197	-0.602244372189695	0.454479740682711	0.217566576347298	-0.013728473306781	0.084891906418311	0.232471528363635	0.624080691334527	-0.327687878709076	0.43534	0.95605	0.5189	0.84184	0.61669	0.64705	0.75276	0.79099	0.80091	no
human_lncrna_fused_105_3	human_lncrna_fused_105	lncRNA_gRNA	198	209	105	30	149	175	328	93	234	201	51	127	82	121	158	144	106	134	156	-0.146386119116885	-0.501352938478026	-1.93670084462422	0.258622372818112	0.17756366284275	0.819701883084227	-0.636456416514037	0.082286179907347	0.133549044945998	-1.53032483198838	-0.440460048813967	-1.04754122263058	-0.459580084229279	0.115156765067511	-0.286787143722582	-0.532737184272333	-0.154834883459309	0.031263479280216	0.33471	0.33997	0.97693	0.319	0.261	0.13258	0.50683	0.2642	0.57729	no
human_lncrna_fused_105_4	human_lncrna_fused_105	lncRNA_gRNA	231	133	217	83	91	122	208	183	247	17	34	359	507	136	128	144	166	227	94	-0.915591962299432	0.238309648161606	-1.05813239029007	-0.582993059551247	-0.492927006382101	0.004882535204545	0.027365819868931	-0.049044230823893	-2.66898516570623	-2.1298571544512	0.729014406214583	1.11502096170364	-0.514614684722461	-0.361284768097319	-0.489197878748958	-0.162554999006209	0.338423597165566	-0.814980287796336	0.40168	0.18532	0.41015	0.59572	0.0042396	0.99992	0.26651	0.32414	0.52446	no
human_lncrna_fused_10600_1	human_lncrna_fused_10600	lncRNA_gRNA	184	347	138	33	14	208	70	195	210	109	121	129	133	52	104	191	268	106	86	0.617834915805335	-0.059613235310359	-1.75310526989284	-2.22923384468303	0.502437515739402	-1.04899880957686	0.40936309289838	0.036348751062302	-0.550950526054567	-0.44169659679105	-0.325578837130093	-0.369074233290525	-1.34923292577169	-0.32781947069398	0.17366766712187	0.773803339321363	-0.357457484827472	-0.626006646867443	0.87618	0.026623	0.54798	0.86675	0.2497	0.32069	0.12587	0.97284	0.28565	no
human_lncrna_fused_10600_2	human_lncrna_fused_10600	lncRNA_gRNA	237	168	219	239	199	145	160	156	397	441	218	126	239	151	260	266	294	140	287	-0.660732435661706	0.216675881451247	0.259578041314295	0.410260481155744	-0.304893623074518	-0.371912980179912	-0.216508793825411	0.553669034649926	0.960174342734999	-0.016570671911818	-0.686714924577626	0.057294765149548	-0.414842579637285	0.546186327794082	0.282332522396105	0.568081251064057	-0.33462936388133	0.611004480669007	0.46502	0.88358	0.31348	0.87066	0.97412	0.3763	0.79051	0.96114	0.79853	no
human_lncrna_fused_10600_3	human_lncrna_fused_10600	lncRNA_gRNA	321	417	332	448	102	104	529	234	346	264	324	163	248	351	305	254	271	212	249	0.128518367430716	0.375475925194524	0.712871688800568	-0.878426799295988	-1.13454455033955	0.836216873528156	-0.084449542320777	-0.039399384412354	-0.146486993100281	0.109039343777754	-0.765501501623749	-0.299988755180497	0.30310992880766	0.358025554445518	-0.186186232318802	0.050798089133472	-0.193893594475251	0.011339509634998	0.87701	0.76835	0.81012	0.53085	0.62103	0.19164	0.93374	0.57606	0.56444	no
human_lncrna_fused_10603_1	human_lncrna_fused_10603	lncRNA_gRNA	372	237	272	438	226	204	271	271	276	327	299	254	365	528	160	388	251	419	370	-0.826601678821558	-0.097532867855038	0.481061633632062	-0.023800349447564	-0.462109274783527	-0.282563065339354	-0.08608243940113	-0.542980492980438	-0.057312497753588	-0.200409336848826	-0.381251941308302	0.021544113237807	0.667319538889897	-0.71162066331632	0.189173699564444	-0.253460968413536	0.537341545878586	0.353079786962016	0.22975	0.86556	0.27094	0.22226	0.50971	0.467	0.80831	0.63665	0.94109	no
human_lncrna_fused_10603_2	human_lncrna_fused_10603	lncRNA_gRNA	325	307	262	55	108	367	266	222	569	242	291	252	225	240	175	347	475	274	281	-0.301192809073594	0.035295323961939	-1.98640013334612	-0.821850432098108	0.520647627589863	-0.123950814601557	-0.172079722181096	0.625202187007098	-0.279864681030154	-0.053382333453287	-0.208146821484549	-0.446022161834693	-0.229128688641498	-0.409536591307085	0.219763863494189	0.806296359692152	0.136235102582143	0.158905887169228	0.49957	0.066817	0.86834	0.93722	0.47352	0.32215	0.34734	0.9915	0.75889	no
human_lncrna_fused_10603_3	human_lncrna_fused_10603	lncRNA_gRNA	409	724	262	271	96	71	150	345	327	226	235	244	193	358	192	256	98	207	253	0.559274808442435	-0.278191739397964	-0.307570540670223	-1.28596207399093	-1.92745512652484	-1.19163780927566	0.114707866763641	-0.445836428544557	-0.684497475297401	-0.653645343413675	-0.564849712886002	-0.961106897789012	-0.000070215274891261	-0.599651257615294	-0.505920037646077	-1.60273399248872	-0.556129329386192	-0.297323181858325	0.85233	0.19026	0.0054636	0.41569	0.12078	0.081899	0.38587	0.032389	0.31684	no
human_lncrna_fused_10604_1	human_lncrna_fused_10604	lncRNA_gRNA	276	230	152	114	84	318	180	177	323	96	237	84	18	148	45	120	103	125	59	-0.461728602998642	-0.469156482860857	-0.907267532322185	-0.920435111213128	0.543552151741537	-0.422065182066123	-0.253675205167112	0.071330886796802	-1.23966081945809	-0.108628059705691	-1.38278921469494	-2.902548242329	-0.643632887559497	-1.84544296538777	-0.955689596011951	-1.00768327875809	-0.683415438194209	-1.60309125578301	0.21708	0.14462	0.77801	0.49941	0.19169	0.0043765	0.037884	0.042461	0.089327	no
human_lncrna_fused_10604_2	human_lncrna_fused_10604	lncRNA_gRNA	291	155	50	379	328	185	135	133	253	260	185	110	373	244	357	141	47	90	137	-1.03545763017932	-1.88063396878745	0.613830367119577	0.821778554711928	-0.25934851564826	-0.863123424888604	-0.697210260974761	-0.325400432668469	-0.034587477940247	-0.506334767055567	-1.12937121314939	0.384078989159959	-0.057789886551705	0.707406012744698	-0.823988046753937	-1.98401550302389	-1.16580935187352	-0.647805383002018	0.013832	0.99355	0.18061	0.096586	0.39589	0.45028	0.94865	0.01527	0.12941	no
human_lncrna_fused_10604_3	human_lncrna_fused_10604	lncRNA_gRNA	142	134	218	66	40	202	114	88	129	284	76	92	185	129	223	58	97	78	250	-0.278231471786036	0.872727397621465	-0.69718601647067	-0.926705715766949	0.793896649449703	-0.13846710302551	-0.278123115948242	-0.24797976182885	1.02059804336821	-0.667397552770202	-0.409751698194157	0.382703834012177	0.046732435498929	1.00024396987075	-0.941256143418095	-0.2163756055087	-0.402716132082425	1.08545209485569	0.91073	0.19166	0.91921	0.30109	0.8941	0.64421	0.98549	0.2005	0.94679	no
human_lncrna_fused_10604_4	human_lncrna_fused_10604	lncRNA_gRNA	223	328	30	355	48	191	185	362	222	119	192	204	179	139	175	198	182	117	152	0.291035468615106	-2.04157221481884	0.878295291018698	-1.30576602738419	0.137569791345841	-0.10276977295166	0.998240878583866	-0.142473822971732	-0.693852655025043	-0.103270388504248	0.01442962069044	-0.241801835197571	-0.440338881869734	0.094188342833803	-0.030213320680375	0.004796831474077	-0.484148765180248	-0.158524571516792	0.23906	0.7702	0.65042	0.99497	0.31521	0.52077	0.50428	0.61871	0.39007	no
human_lncrna_fused_10606_1	human_lncrna_fused_10606	lncRNA_gRNA	205	77	48	105	95	149	107	126	158	404	24	123	221	375	189	57	147	55	116	-1.39026608758483	-1.45958703878837	-0.615542798309408	-0.371528284548693	-0.078577112096244	-0.687730875281702	-0.301399910798796	-0.467899723923832	1.03026407485267	-2.2704251236633	-0.525885522951622	0.144504243926918	0.991374768741413	0.307055230696078	-1.43129050230043	-0.163523855355289	-1.27833563978383	-0.395403185807939	0.020778	0.32035	0.30807	0.1869	0.76304	0.47814	0.99655	0.13089	0.16766	no
human_lncrna_fused_10606_2	human_lncrna_fused_10606	lncRNA_gRNA	287	234	303	271	488	135	74	187	312	350	134	292	381	216	103	123	96	193	266	-0.491718434147789	0.401180764081285	0.173709228036349	1.39537143674873	-0.652709975482598	-1.57260336000309	-0.233383114252036	-0.02767485043603	0.386950674075981	-0.901239394219015	0.158207467724293	0.431734482287165	-0.201931919156001	-0.92703395971713	-0.977370603565189	-1.14673111823721	-0.168352110730324	0.251989465913643	0.65282	0.99934	0.039077	0.4371	0.51698	0.90012	0.20738	0.031986	0.68273	no
human_lncrna_fused_10606_3	human_lncrna_fused_10606	lncRNA_gRNA	213	236	265	99	61	242	210	231	304	123	238	225	149	248	119	36	165	139	131	-0.084336895976473	0.61482260551066	-0.738151358408905	-0.966873375342265	0.515266902796606	0.124415286930826	0.445461706364968	0.333778655116851	-0.592381115728652	0.240812195239152	0.204566714370517	-0.416717656974621	0.378921802234607	-0.347912509698914	-1.94682998639568	-0.063580245552417	-0.20309398289577	-0.290542843114986	0.87992	0.17241	0.90531	0.96656	0.50994	0.55369	0.70698	0.11029	0.43467	no
human_lncrna_fused_10607_1	human_lncrna_fused_10607	lncRNA_gRNA	280	228	151	79	35	83	189	122	249	132	396	331	255	323	126	160	108	85	124	-0.492386058824863	-0.497034862077831	-1.37297000722249	-1.95405156986205	-1.22717624550071	-0.377520907073924	-0.755803262170698	-0.294664103371194	-0.867052798155371	0.567647870375139	0.361758894931365	-0.07866323651465	0.373588299015387	-0.63779639770258	-0.610491739444054	-0.968158065110045	-1.1836924775036	-0.723945186712427	0.19943	0.039003	0.098446	0.095509	0.64647	0.79117	0.6124	0.080272	0.11732	no
human_lncrna_fused_10607_2	human_lncrna_fused_10607	lncRNA_gRNA	258	375	348	291	237	221	364	130	225	101	440	141	408	206	311	354	74	309	251	0.278088111889177	0.733864053583929	0.413022880851869	0.535227503049016	0.139261880186927	0.612940617220238	-0.565252016124045	-0.318257985089631	-1.08826916341238	0.822277303776581	-0.657631816823226	0.668277025468151	-0.122194917007124	0.678431637823284	0.557495218701718	-1.31602131618622	0.610986245972578	0.315818146149362	0.979	0.94662	0.94572	0.13733	0.76902	0.78029	0.92497	0.53654	0.93952	no
human_lncrna_fused_10609_1	human_lncrna_fused_10609	lncRNA_gRNA	199	195	254	129	45	166	30	84	112	188	167	261	183	143	45	382	68	109	146	-0.24198885933456	0.646298311966558	-0.318647336921912	-1.22915553377413	0.101465851082627	-2.01285215095821	-0.766915499832181	-0.851015954412015	0.039246010145266	-0.135300591103388	0.492013273931255	-0.063827701780995	-0.254832552444405	-1.41264542239551	1.00450683690786	-1.07162317643143	-0.424269493241748	-0.061603632510605	0.84953	0.22267	0.16742	0.032115	0.57163	0.83476	0.13223	0.89763	0.44518	no
human_lncrna_fused_10609_2	human_lncrna_fused_10609	lncRNA_gRNA	204	110	117	141	125	262	212	172	196	175	221	220	171	192	56	161	99	235	175	-0.979234552516064	-0.404520541858536	-0.23748286264007	-0.011616466501469	0.679426358882181	0.193524691537104	0.108919907058108	-0.18712976288576	-0.086577502186812	0.19889545270339	0.231267099712201	-0.183975555840856	0.095117189392947	-1.20373685099151	-0.182777456058727	-0.656139093985661	0.548571286322489	0.143260862935236	0.14287	0.55723	0.95766	0.56342	0.66812	0.65999	0.284	0.26619	0.88264	no
human_lncrna_fused_10609_3	human_lncrna_fused_10609	lncRNA_gRNA	308	168	89	344	39	155	108	342	513	357	215	422	174	310	223	220	293	158	171	-1.01133405853403	-1.29188905750819	0.403991114162899	-1.96695526691629	-0.568708544661692	-1.2178938676991	0.488831988833124	0.554606340381797	0.318909077690434	-0.38550035837795	0.566822650520022	-0.709504791227251	0.18930510287995	-0.012546503793877	-0.322059682879105	0.212835569798614	-0.527774068882786	-0.435206457397065	0.026531	0.40188	0.064885	0.99693	0.64293	0.70894	0.75673	0.61188	0.28561	no
human_lncrna_fused_10609_4	human_lncrna_fused_10609	lncRNA_gRNA	130	25	25	176	263	152	302	114	205	75	75	10	182	157	117	168	138	111	55	-1.83841081920825	-1.51344806871598	0.625422897594892	1.56324446730759	0.528846121497249	1.2434141233856	0.153038972020291	0.445944026101321	-0.554146850555131	-0.572303802487721	-2.23270707525614	0.471730737522233	0.407798466918891	0.262097471054875	0.447291759764048	0.336599638769925	0.141284611452179	-0.706450169328799	0.018062	0.99986	0.99963	0.89945	0.22978	0.343	0.89501	0.91984	0.44309	no
human_lncrna_fused_10615_1	human_lncrna_fused_10615	lncRNA_gRNA	155	267	91	57	136	169	97	71	112	223	450	148	104	81	21	115	215	48	116	0.488363123734112	-0.362663704703988	-0.972334757760224	0.453175280925221	0.446788159957489	-0.446529339470698	-0.645262305810873	-0.529243925743918	0.586052801218726	1.51772927848263	0.068512789929233	-0.451504345531337	-0.632017075464336	-1.82122952341083	-0.253908057885425	0.69708254344272	-1.0673122360888	-0.034828482644799	0.71375	0.56901	0.67709	0.096223	0.99995	0.46153	0.054016	0.87497	0.29971	no
human_lncrna_fused_10615_2	human_lncrna_fused_10615	lncRNA_gRNA	200	384	281	156	123	119	198	77	199	139	107	302	172	252	163	256	212	159	47	0.646284155497127	0.776985966281789	-0.081173114193929	-0.006804134552756	-0.335268951585197	0.129164169407452	-0.877752960430668	-0.141669830263098	-0.356268175594367	-0.701334814707459	0.682561914376906	-0.150588998867844	0.482845240492112	0.143054896139851	0.454068155178816	0.350005841034085	0.054326559082065	-1.42754302494575	0.99558	0.61312	0.5399	0.13748	0.23457	0.89166	0.907	0.94359	0.27458	no
human_lncrna_fused_10615_3	human_lncrna_fused_10615	lncRNA_gRNA	220	164	222	207	97	390	235	167	146	293	70	17	83	109	108	167	33	136	59	-0.592657946122855	0.333233136887844	0.165645884074377	-0.437738674176054	1.12628818188537	0.231435240375793	-0.028959360424731	-0.65930705369589	0.498891239800372	-1.32474901418906	-2.59575565827856	-1.17156228426847	-0.727426351101913	-0.5135953868801	-0.234581997585218	-1.96680546122622	-0.273782244519577	-1.30176893500352	0.56065	0.5701	0.99833	0.24048	0.49198	0.010393	0.16976	0.073107	0.19019	no
human_lncrna_fused_10615_4	human_lncrna_fused_10615	lncRNA_gRNA	236	235	161	377	91	162	516	164	286	190	268	272	319	93	287	377	241	231	112	-0.225083891877837	-0.185493410280317	0.886218503492155	-0.611327081070514	-0.154719676868901	1.21367019065127	-0.145457354263486	0.116992870039038	-0.17107936271184	0.264507694411398	0.323413538239154	0.450737091394438	-1.01363528145491	0.686708997635107	0.762237572335466	0.304285244290651	0.333635824196395	-0.625092141321315	0.41952	0.87413	0.99669	0.59917	0.67667	0.93386	0.72682	0.98728	0.57205	no
human_lncrna_fused_10615_5	human_lncrna_fused_10615	lncRNA_gRNA	328	141	80	257	443	161	290	244	478	498	351	416	177	280	184	225	241	187	113	-1.31395375256967	-1.5055587721441	-0.078296778635115	1.07936213260346	-0.604152324784623	-0.019727921320659	-0.057170609621579	0.372145506525491	0.692870363448055	0.188934722636297	0.46194783432643	-0.77252365437278	-0.033987989888078	-0.355361762717852	-0.377325082559956	-0.137032538688088	-0.390601624399734	-1.05520247939109	0.011028	0.98573	0.3493	0.85108	0.96542	0.61464	0.47036	0.37242	0.1891	no
human_lncrna_fused_10615_6	human_lncrna_fused_10615	lncRNA_gRNA	206	57	142	157	38	107	217	125	187	171	139	81	224	179	33	162	113	82	148	-1.71175197836363	-0.169756946602025	-0.111511887063269	-1.45973944638322	-0.507903369774804	0.211666730590426	-0.317935954976729	-0.260317606482143	-0.129343623066055	-0.414960250558497	-1.03776864126331	0.155957885974595	-0.009627771593475	-1.77726094043245	-0.18755388574295	-0.504720477660638	-0.820233141614248	-0.089095786565452	0.11585	0.24954	0.52172	0.26263	0.3911	0.33694	0.16201	0.31106	0.32965	no
human_lncrna_fused_1061_1	human_lncrna_fused_1061	lncRNA_gRNA	335	338	314	133	256	160	372	205	368	403	221	398	323	236	334	348	193	276	178	-0.213474137691519	0.241117977890156	-0.973923260803771	0.289383076179091	-0.640955557833256	0.291264997248259	-0.319916861252796	-0.013806874943439	0.371519623561751	-0.462832144589346	0.372349928142373	-0.002318413191958	-0.292724370615527	0.4251598657741	0.182604454802825	-0.462459773026205	0.105053515008844	-0.49600921962894	0.67065	0.50664	0.53351	0.39083	0.65231	0.83703	0.78001	0.53024	0.50043	no
human_lncrna_fused_1061_2	human_lncrna_fused_1061	lncRNA_gRNA	407	484	303	117	182	155	337	235	367	215	107	142	252	273	138	392	216	257	109	0.008634473304517	-0.073374634315289	-1.40173377354826	-0.440333353999149	-0.948135177282367	-0.109722283107654	-0.402232523032856	-0.28316612270141	-0.743952528056129	-1.65459863722235	-1.26582222329385	-0.602178462303544	-0.362538123193383	-1.02800479992704	0.080224707412309	-0.578292292137037	-0.257652217199199	-1.39487541523185	0.60802	0.14729	0.19592	0.17452	0.029793	0.050015	0.12484	0.40998	0.1717	no
human_lncrna_fused_1061_3	human_lncrna_fused_1061	lncRNA_gRNA	256	203	135	72	28	112	535	141	263	385	356	217	345	294	200	501	201	144	266	-0.522696159113042	-0.521977439103567	-1.36175746086989	-2.06141180623565	-0.73763248139322	1.1559452001791	-0.450335576770867	-0.102524007276316	0.670564781295605	0.541505150421755	-0.086796295740336	0.449155886272759	0.365383445018914	0.089221163505713	1.04702638989087	-0.046678594825465	-0.400602267203957	0.404983929996608	0.19033	0.038681	0.97699	0.27409	0.9858	0.82496	0.86453	0.99372	0.68041	no
human_lncrna_fused_10628_1	human_lncrna_fused_10628	lncRNA_gRNA	287	237	231	157	91	97	104	160	276	229	425	327	247	187	175	234	144	257	213	-0.475099179854521	0.032883995952388	-0.551590810027077	-0.872400572874021	-1.07002303188074	-1.16896306786056	-0.438885116652744	-0.191477994013402	-0.185683472937224	0.631792708968804	0.312023704525495	-0.154352840556923	-0.392411206596437	-0.241743885960415	-0.144859249548811	-0.636579498835208	0.216903181197374	-0.04808940090548	0.42314	0.21222	0.030914	0.22539	0.8689	0.73643	0.35137	0.27503	0.70854	no
human_lncrna_fused_10628_2	human_lncrna_fused_10628	lncRNA_gRNA	177	386	136	171	215	189	178	179	182	224	195	319	222	80	69	141	238	83	96	0.811796677615376	-0.028302588265936	0.196920534810615	0.896919586468811	0.424832209999739	0.148087754096	0.345901051610381	-0.097911160572037	0.422155454407626	0.218285390672491	0.915465756207369	0.341205301784606	-0.816433223147445	-0.778126790062169	-0.168195912627173	0.66353024637525	-0.608496222302022	-0.44126350658187	0.94173	0.9628	0.86977	0.77175	0.85972	0.99048	0.11251	0.88766	0.26751	no
human_lncrna_fused_10628_3	human_lncrna_fused_10628	lncRNA_gRNA	373	229	219	220	98	198	274	80	334	311	276	120	241	222	275	293	337	151	191	-0.875017769833025	-0.393964904635243	-0.462087963191767	-1.13362856403521	-0.505615154969714	-0.271376901316042	-1.66600415444584	-0.291188559478269	-0.129215410601574	-0.312157705616524	-1.35828601417971	-0.5422642685278	-0.520645616024413	0.012054070724831	-0.197796422645283	0.1441883915256	-0.847021789473908	-0.548822236676433	0.1224	0.17863	0.25984	0.012841	0.42023	0.054559	0.42668	0.63478	0.18516	no
human_lncrna_fused_10628_4	human_lncrna_fused_10628	lncRNA_gRNA	299	338	124	99	102	151	144	147	173	278	383	123	280	201	63	271	168	129	140	-0.059712210920558	-0.838792964727221	-1.18955697887884	-0.782529992994633	-0.562795395414714	-0.817657782372567	-0.604472233160365	-0.854856102897494	0.018989245615003	0.433523493593812	-1.02745612330083	-0.04157712909524	-0.35243814243832	-1.57680203873341	-0.003188581566027	-0.491418851740387	-0.750658319351177	-0.656347003388289	0.25581	0.12669	0.11275	0.030411	0.84544	0.23197	0.082116	0.39924	0.18498	no
human_lncrna_fused_10629_1	human_lncrna_fused_10629	lncRNA_gRNA	308	257	169	117	45	120	108	208	331	142	268	291	345	231	199	186	51	196	134	-0.464071794263321	-0.478119688795965	-1.02230714092759	-1.80953274465161	-0.898481221732546	-1.2178938676991	-0.186738778037047	-0.043310075012702	-0.903026846583414	-0.091694563168008	0.058433651576238	0.201032656413895	-0.207596114402023	-0.165614906521817	-0.543281260067798	-1.97327547215732	-0.242928168389922	-0.752850569458397	0.20683	0.059572	0.035569	0.45553	0.25275	0.77331	0.46976	0.027216	0.28765	no
human_lncrna_fused_10629_2	human_lncrna_fused_10629	lncRNA_gRNA	275	158	154	101	157	141	276	264	349	267	196	278	158	225	222	146	161	177	220	-0.935676478353943	-0.447276071153897	-1.05256278055521	-0.10635719656069	-0.539282632861266	0.150922922113166	0.287157646305753	0.180606229142797	0.07704470821227	-0.354876095821814	0.149090121360866	-0.680990597625648	-0.090275180721036	0.133833467153137	-0.703713928098727	-0.43457970459742	-0.225888645579129	0.052622552915879	0.12183	0.30889	0.47591	0.89444	0.5104	0.42768	0.68639	0.15825	0.56781	no
human_lncrna_fused_10630_1	human_lncrna_fused_10630	lncRNA_gRNA	267	247	298	523	207	164	244	132	299	276	152	128	234	315	174	169	167	160	160	-0.324214360221962	0.475260372102067	1.17623151912249	0.305047206699944	-0.302868533118447	0.024741502584484	-0.591460759241197	0.012126558467571	0.161207829427124	-0.644585183510095	-0.825605845604242	-0.129430134560193	0.403060084837771	-0.152509819913093	-0.47610821961313	-0.347276427614879	-0.319334920118657	-0.33060057945888	0.75623	0.99678	0.49957	0.27979	0.45341	0.24769	0.80251	0.2486	0.38142	no
human_lncrna_fused_10630_2	human_lncrna_fused_10630	lncRNA_gRNA	197	274	76	127	277	63	163	219	82	375	193	85	209	81	83	72	76	201	203	0.213946105576975	-0.887927364770688	-0.325307001705875	1.10511858734024	-1.08644354829176	-0.104978877935342	0.475858838127826	-1.1991679486904	0.979859488923584	0.066015905877558	-0.922894643409169	0.122908280515631	-0.940619442883824	-0.695514766969713	-1.1199665040423	-0.928910400204758	0.384235653533728	0.385977251283715	0.39625	0.96019	0.20839	0.43552	0.97589	0.34813	0.10478	0.048533	0.89516	no
human_lncrna_fused_10630_3	human_lncrna_fused_10630	lncRNA_gRNA	249	564	133	152	181	190	428	208	468	370	99	274	351	325	89	388	235	311	347	0.883727427927536	-0.504227247037057	-0.403621093157408	0.216714328713309	-0.015431071714044	0.883200906098302	0.098298164806732	0.713234439037108	0.652940041695804	-1.08427124874466	0.262126762399809	0.509568415668193	0.538765347388232	-0.918646795953944	0.730584375599361	0.199193116465347	0.667124072960988	0.805912920444254	0.91558	0.61203	0.97682	0.98408	0.65392	0.93782	0.64042	0.97783	0.99248	no
human_lncrna_fused_10631_1	human_lncrna_fused_10631	lncRNA_gRNA	199	209	235	325	41	49	97	99	127	129	394	94	226	178	112	83	184	82	168	-0.152955922364449	0.541255919173294	0.906479664336575	-1.33217278801567	-1.37991076573453	-0.768301368138795	-0.565974963389517	-0.699450064666311	-0.443846651583602	1.01278116735933	-0.816422061983015	0.212886607296979	0.028217135510222	-0.336103202386136	-0.968787193702986	0.168529002881437	-0.77506361947647	0.121866785628002	0.82431	0.77499	0.051961	0.06909	0.93657	0.42504	0.50718	0.34842	0.42731	no
human_lncrna_fused_10631_2	human_lncrna_fused_10631	lncRNA_gRNA	357	416	446	180	302	131	163	258	326	259	110	80	232	196	232	332	314	218	251	-0.019101528951971	0.639348567192233	-0.668351524260572	0.430609770874082	-0.986741786041526	-0.898770276050814	-0.096740015617149	-0.264052996988199	-0.316524744435378	-1.44164098603769	-1.78770763241109	-0.533021907159229	-0.625935147933047	-0.15933331643087	0.031838451746071	0.107108535562697	-0.3007848535012	-0.122174018597192	0.93777	0.66657	0.043605	0.36323	0.098135	0.036865	0.29798	0.73089	0.46737	no
human_lncrna_fused_10631_3	human_lncrna_fused_10631	lncRNA_gRNA	245	35	23	194	158	43	3	334	429	169	37	210	621	67	13	172	85	173	133	-2.39151820388863	-2.40106995908481	-0.062746082376819	0.056220921463943	-1.79281061503031	-3.44466790741426	0.762823797199193	0.615463627471285	-0.373228253228929	-2.12933094975386	-0.071779919549633	1.31938638272556	-1.44645736211151	-2.77468381230287	-0.338685001511245	-1.082839031406	-0.101970713802105	-0.455923645654807	0.0018119	0.65559	0.0016239	0.99976	0.071739	0.99907	0.0051116	0.12227	0.41974	yes
human_lncrna_fused_10633_1	human_lncrna_fused_10633	lncRNA_gRNA	283	288	221	250	159	346	330	163	359	411	260	233	870	424	311	232	234	310	463	-0.199586306080864	-0.007746922391437	0.083535276544512	-0.127949398858413	0.626000962021016	0.35502995869772	-0.395698485590303	0.180372700992352	0.626331634818858	-0.018405004344092	-0.126334818518834	1.60005121616111	0.733109891407635	0.554665923911271	-0.137448616108511	0.022405244066983	0.491651577363271	1.03469551619444	0.52166	0.6499	0.97924	0.50369	0.9054	0.99999	0.99661	0.58084	0.99615	no
human_lncrna_fused_10633_2	human_lncrna_fused_10633	lncRNA_gRNA	160	273	170	70	94	35	28	149	185	212	192	150	362	77	34	105	51	72	100	0.477321453325898	0.391390403995301	-0.7807238404939	-0.064761642949165	-1.44674787823467	-1.79168814880345	0.234834841919412	0.052452481333582	0.478642082638347	0.327425143128074	0.045286241971164	1.12839957149036	-0.731626401644934	-1.42121783942897	-0.406050516829958	-1.11151894595488	-0.648815079735456	-0.261292535707075	0.92938	0.38064	0.015357	0.77116	0.89821	0.99181	0.06377	0.12289	0.30916	no
human_lncrna_fused_10635_1	human_lncrna_fused_10635	lncRNA_gRNA	201	209	121	394	148	208	103	254	170	261	77	251	229	145	143	269	364	176	96	-0.166006450866826	-0.342593275613105	1.15820801253901	0.230071206145689	0.387553052883202	-0.708549549928864	0.649643507158762	-0.349739318498658	0.461375845256948	-1.09785633424221	0.426512088071929	0.21729709345222	-0.250122864445711	-0.034982420940353	0.514155775462732	1.07755135635132	0.181503072951004	-0.60624776368088	0.38212	0.99185	0.56524	0.87287	0.51167	0.89214	0.51169	0.99958	0.49683	no
human_lncrna_fused_10635_2	human_lncrna_fused_10635	lncRNA_gRNA	170	307	129	423	145	148	169	101	186	310	282	193	251	325	103	280	220	85	145	0.555684441178053	-0.044158909135824	1.47334110333686	0.419828747946204	0.155306605143417	0.132500795525059	-0.337343227465231	-0.018184909836433	0.910663127147565	0.76108022650926	0.294631974790367	0.55615499814226	1.03794171522533	-0.237949414812153	0.785088673859617	0.609888650618378	-0.527764424879408	0.133311888692438	0.84957	0.9995	0.75095	0.39212	0.99717	0.93567	0.97762	0.99618	0.49619	no
human_lncrna_fused_10635_3	human_lncrna_fused_10635	lncRNA_gRNA	241	332	66	278	241	224	389	131	343	209	39	115	47	265	81	117	119	79	232	0.204647629141003	-1.3179891043019	0.441579674198318	0.648790508670834	0.248053955309541	0.794849095428442	-0.464762654194716	0.333143456881212	-0.073531622614225	-2.05742287847286	-0.822650721263019	-1.90965704490974	0.305150579045473	-0.990267897221703	-0.806295744416324	-0.646494547044736	-1.07184008433209	0.300078834965376	0.28957	0.96434	0.9842	0.59546	0.13197	0.027865	0.45248	0.10259	0.45124	no
human_lncrna_fused_10638_1	human_lncrna_fused_10638	lncRNA_gRNA	336	285	105	163	87	91	270	301	227	368	615	352	286	237	154	144	292	214	149	-0.445269590745941	-1.20610369554506	-0.715755239986721	-1.14189364270249	-1.36146421975609	-0.148977776821555	0.195743987772527	-0.662240455589276	0.242669265075303	0.932152731869624	0.199713662596781	-0.170850912792869	-0.291111727489763	-0.623260846910126	-0.991537900789613	0.090372770874859	-0.243209282877147	-0.733349101656321	0.077297	0.13565	0.1257	0.37554	0.99341	0.673	0.24551	0.28264	0.29096	no
human_lncrna_fused_10638_2	human_lncrna_fused_10638	lncRNA_gRNA	337	226	255	168	260	214	175	177	412	367	415	402	467	332	406	240	210	240	279	-0.753962753559993	-0.050594831737778	-0.680372246351088	0.302594410523559	-0.263524456445866	-0.728208859510702	-0.523093054408543	0.131806751653587	0.234905382028507	0.382009603156432	0.378039699452024	0.494849426306784	0.160997443312206	0.687379000605031	-0.328033274725569	-0.358316277218809	-0.092789956364593	0.099991143309421	0.27716	0.58855	0.20186	0.39048	0.90133	0.96809	0.97572	0.28964	0.64517	no
human_lncrna_fused_10638_3	human_lncrna_fused_10638	lncRNA_gRNA	254	134	95	48	71	299	261	159	242	303	202	64	73	53	317	170	115	211	194	-1.0324479643284	-0.953565120094414	-1.80161950363247	-1.01694094842296	0.570124301511886	0.181745217678855	-0.283643126789964	-0.201932275036212	0.354029215476479	-0.209154043433291	-1.58295971882494	-1.50867032428832	-1.7525402921837	0.725536017978263	-0.401846696464483	-0.759353778127576	0.114234188353937	-0.009473122429477	0.051127	0.066983	0.94231	0.29935	0.71632	0.012947	0.62148	0.15929	0.67499	no
human_lncrna_fused_1063_1	human_lncrna_fused_1063	lncRNA_gRNA	219	251	65	280	165	91	188	207	389	237	251	167	61	135	138	126	339	236	170	-0.040208252311278	-1.20908401812421	0.577795117574397	0.26242400251905	-0.788762122195443	-0.057863090650848	0.26171521478063	0.630248115064098	0.219828202187895	0.275317212791959	-0.223361077441909	-1.51079809266715	-0.453622877000983	-0.193679812687698	-0.587473701333611	0.867250261073434	0.461234392344579	0.01196565821761	0.20597	0.92056	0.28723	0.98468	0.82516	0.12261	0.35361	0.9051	0.82065	no
human_lncrna_fused_1063_2	human_lncrna_fused_1063	lncRNA_gRNA	384	242	89	289	25	142	271	256	260	81	312	73	188	90	115	79	146	206	72	-0.842703646572128	-1.59164502923503	-0.133863731808584	-2.71880058923937	-0.982338994015971	-0.32594530387506	-0.206806408715912	-0.665594394310568	-1.88799380553416	-0.18610243056585	-1.99291640573973	-0.908920923324131	-1.70895444283499	-1.1826619952729	-1.90654073833854	-1.0136698992129	-0.476215761734373	-1.82045761083873	0.017866	0.12817	0.12348	0.12235	0.084605	0.012163	0.011581	0.007287	0.096331	no
human_lncrna_fused_1063_3	human_lncrna_fused_1063	lncRNA_gRNA	186	135	275	30	63	189	103	209	227	215	188	110	286	248	138	202	138	84	65	-0.613762007854977	0.841972639055299	-1.85543709847491	-0.751619256383121	0.36073203079998	-0.607665472029614	0.487887685741251	0.123774047627065	0.303684864838905	0.106352553366677	-0.537679258222388	0.615163590423472	0.555723006005799	0.019632592967998	0.233267924386812	-0.118236538694749	-0.658109677161058	-0.971751553774772	0.85932	0.097074	0.57772	0.92642	0.78304	0.75764	0.8975	0.69296	0.15624	no
human_lncrna_fused_10654_1	human_lncrna_fused_10654	lncRNA_gRNA	412	566	404	408	337	323	164	342	687	507	145	543	529	389	197	364	283	406	526	0.207402416807236	0.306087873212962	0.242967314516606	0.386659273271958	0.021212377267585	-1.08679644936535	0.09265283422733	0.563742748984753	0.406689062202779	-1.2927915809691	0.520373092958625	0.393267675155243	0.104061818484698	-0.575314178711268	-0.038279475088595	-0.230625389467114	0.35377273437771	0.7027221493617	0.89643	0.90956	0.22158	0.97722	0.43223	0.97989	0.45981	0.50136	0.97056	no
human_lncrna_fused_10654_2	human_lncrna_fused_10654	lncRNA_gRNA	270	630	159	693	197	322	403	159	227	115	190	241	167	655	305	355	141	354	251	0.92894923445566	-0.381023361911034	1.55581747641663	0.223000514380814	0.59014699649558	0.692131666343563	-0.365203198089119	-0.367422802824191	-0.9902293768808	-0.371015234206062	-0.018230416757139	-0.585405253993877	1.40218069259456	0.590932334536744	0.500622423103225	-0.581804272564357	0.737290450348118	0.255084417215288	0.95086	0.99988	0.99557	0.18195	0.15845	0.36801	1	0.70312	0.95533	no
human_lncrna_fused_10654_3	human_lncrna_fused_10654	lncRNA_gRNA	277	281	211	158	8	105	137	351	333	93	99	142	215	81	141	325	270	139	254	-0.203474920648123	-0.041039572303828	-0.495744399477789	-3.13065219516675	-0.923975439256961	-0.778285699812658	0.667347784686327	0.107540243026757	-1.2825301120689	-1.22657637136604	-0.743663770450763	-0.290653733014164	-1.39143449478751	-0.477907227170173	0.345766131530364	0.244407395010438	-0.55177171917653	0.236908367824271	0.50128	0.072723	0.071525	0.982	0.034366	0.20791	0.079772	0.90709	0.54915	no
human_lncrna_fused_10655_1	human_lncrna_fused_10655	lncRNA_gRNA	235	169	130	298	89	198	132	199	359	228	139	266	183	178	271	243	348	174	110	-0.642050791328648	-0.456670658241875	0.56946807177218	-0.633707737244885	0.116248727314679	-0.606213309308518	0.116023378500688	0.428215495217417	0.07519138236076	-0.588343220227976	0.298987934013964	-0.282380193588251	-0.190335356297034	0.613909111532165	0.172233818189019	0.810180445580397	-0.039098807798763	-0.642149192792935	0.18365	0.72057	0.43055	0.91733	0.42628	0.66594	0.88291	0.98334	0.39061	no
human_lncrna_fused_10655_2	human_lncrna_fused_10655	lncRNA_gRNA	540	732	697	367	151	212	451	459	849	521	384	573	374	370	441	462	464	362	420	0.191014331069644	0.695236920574168	-0.276764678643458	-1.08036764614865	-0.92401117689432	-0.09917874836755	0.126692749028768	0.486535699291539	0.071000200298743	-0.372642380789619	0.221827353613182	-0.458517494373794	-0.338390932622122	0.154580913581146	-0.083274960580279	0.076608704872665	-0.178610285221976	0.015342995906394	0.9893	0.216	0.1882	0.97783	0.50676	0.57205	0.60786	0.67093	0.58247	no
human_lncrna_fused_10655_3	human_lncrna_fused_10655	lncRNA_gRNA	253	200	34	159	211	149	509	254	182	115	206	146	239	153	87	211	259	134	109	-0.526106334470662	-2.08992202065172	-0.366451813849237	0.402906116493257	-0.356323764831311	1.10229216720571	0.346144708431027	-0.566394216398782	-0.903415403056529	-0.178096543020405	-0.587181448173338	-0.029478974075405	-0.484689613430303	-0.96775749836071	-0.113569594561399	0.309151866457265	-0.477954013936984	-0.751620898963797	0.037306	0.71343	0.98568	0.55889	0.2329	0.36311	0.12839	0.75422	0.2252	no
human_lncrna_fused_1065_1	human_lncrna_fused_1065	lncRNA_gRNA	255	149	302	14	20	212	170	183	366	353	343	202	312	61	191	155	159	106	137	-0.907566570741678	0.55486956035451	-2.86267552822815	-2.36900095377147	0.099068476225299	-0.390716747018032	-0.103831316754587	0.345899581239887	0.556832166633549	0.495909592707547	-0.17628442958692	0.317805498784083	-1.60469389523453	0.032866508039365	-0.526271943018141	-0.34997204433989	-0.786329487583624	-0.470985045874216	0.62519	0.0084688	0.50378	0.79393	0.97072	0.72338	0.18909	0.23373	0.22069	no
human_lncrna_fused_1065_2	human_lncrna_fused_1065	lncRNA_gRNA	296	270	182	240	131	226	353	166	383	241	393	348	294	238	155	326	201	133	123	-0.345447015397094	-0.326846070848582	-0.031821332561331	-0.444614621909654	-0.014812596598294	0.386731772105595	-0.432161626483064	0.207795299858117	-0.159142782021249	0.482500939741881	0.355470943323749	0.037729760184869	-0.114082756982654	-0.443377510908999	0.260809041042787	-0.241212886326755	-0.697837437685551	-0.808966638878999	0.30186	0.48934	0.83515	0.50713	0.81033	0.83479	0.39038	0.67882	0.1675	no
human_lncrna_fused_1065_3	human_lncrna_fused_1065	lncRNA_gRNA	337	418	383	121	103	302	325	248	546	473	344	415	271	141	155	173	265	272	249	0.065833909955098	0.506530994108969	-1.10186971412307	-0.931885642790558	0.203374785753351	0.098386863775889	-0.071897998545601	0.518899810294679	0.584689824520953	0.124705013509477	0.421905491404052	-0.24730698439433	-0.97502952525013	-0.618804630622776	-0.759558452651167	-0.045504443971475	0.077079819229002	-0.054605801453083	0.91035	0.11124	0.80251	0.92199	0.93424	0.7742	0.091114	0.27665	0.64947	no
human_lncrna_fused_1065_4	human_lncrna_fused_1065	lncRNA_gRNA	195	286	273	260	48	57	220	46	328	64	24	123	146	181	140	164	148	89	133	0.284019443465177	0.770669563998869	0.629337460682262	-1.12998916075531	-1.18668301291545	0.301526431179901	-1.42686130206297	0.551263731383213	-1.24921779038591	-2.20516179884674	-0.460622198135061	-0.327071729829953	0.076541004154203	-0.02305423761247	-0.100084128005363	-0.089498534813227	-0.649153806556285	-0.15564823881611	0.97481	0.64309	0.38103	0.44502	0.021389	0.28842	0.6717	0.52998	0.34554	no
human_lncrna_fused_10660_1	human_lncrna_fused_10660	lncRNA_gRNA	264	463	229	316	177	185	55	169	250	259	94	274	271	334	303	331	207	267	274	0.534329122025235	0.133114212318357	0.494747972610804	0.108687839705636	-0.12880611471775	-1.79067602264139	-0.255149967418546	-0.21060181496133	0.090780987831864	-1.224362244768	0.184151025833895	0.081592403239737	0.498106444657624	0.611946275378934	0.435030013065859	-0.048597337811558	0.380720254154595	0.404247613771728	0.91816	0.87827	0.10397	0.30804	0.27555	0.76507	0.98889	0.84651	0.90767	no
human_lncrna_fused_10660_2	human_lncrna_fused_10660	lncRNA_gRNA	395	289	342	272	304	188	144	212	364	137	468	343	574	442	277	224	377	218	301	-0.647373907087503	0.133766667170084	-0.254836365379599	0.301575489212496	-0.652932302132904	-1.19607034144839	-0.499654015957471	-0.253276917505818	-1.2868528808221	0.331431642145152	-0.056312214136868	0.564620508288101	0.338247412452394	-0.056414079290983	-0.636539000537998	0.220201423903955	-0.438948950554408	-0.012888446258555	0.4122	0.72688	0.045956	0.15262	0.3754	0.91227	0.82835	0.48411	0.46727	no
human_lncrna_fused_10660_3	human_lncrna_fused_10660	lncRNA_gRNA	198	276	167	92	12	178	176	184	205	184	138	136	188	70	363	99	163	237	66	0.216966532342522	0.093194049697357	-0.732002265035572	-2.43535256525753	0.200014471546361	-0.012003324846132	0.23699474725844	-0.090155897512664	0.017711295859646	-0.372343367315233	-0.354210587805122	-0.022217937472239	-1.11630015684473	1.24089224639225	-0.752315772546096	0.016029238845668	0.598994707353778	-1.03536249702699	0.7582	0.073908	0.71791	0.71037	0.47056	0.45403	0.9737	0.32717	0.62266	no
human_lncrna_fused_10670_1	human_lncrna_fused_10670	lncRNA_gRNA	200	79	114	10	41	94	107	176	163	119	86	5	105	134	35	86	106	94	61	-1.32996968672717	-0.411425756705898	-2.73800750502616	-1.33871280899894	-0.630034976876245	-0.655468221769924	0.16510214675475	-0.396411862230001	-0.551076459700939	-0.962892692948797	-3.05402768382361	-0.768263161436764	-0.344115567260475	-1.68023382851141	-0.933573637802126	-0.545847008503162	-0.6150953371278	-1.13897903087405	0.10201	0.030911	0.14912	0.48864	0.14425	0.018903	0.091143	0.11035	0.14213	no
human_lncrna_fused_10670_2	human_lncrna_fused_10670	lncRNA_gRNA	416	395	290	239	75	321	391	293	350	440	280	321	539	290	361	404	479	211	301	-0.29870047915751	-0.163306149022889	-0.500466086924241	-1.61787554984881	-0.000580470893668	0.064048639600836	-0.132727265684161	-0.377411388927586	0.196992823823198	-0.442172848302873	-0.217778394354131	0.406028871120166	-0.310770042259886	0.236857593083653	0.091711673481333	0.481195953403912	-0.553782298134531	-0.083922328582179	0.38475	0.11389	0.69266	0.26557	0.55449	0.79064	0.66656	0.93228	0.39892	no
human_lncrna_fused_10670_3	human_lncrna_fused_10670	lncRNA_gRNA	141	85	40	30	212	56	86	89	60	3	323	122	73	211	17	75	104	24	34	-0.801169571014747	-1.17032811282153	-1.50198443424844	1.1671667414248	-0.791679166210576	-0.470848633280131	-0.255493038253498	-1.1087698101434	-2.73380404784999	1.18239134687291	-0.055986074568443	-0.745580880909752	0.693504376266807	-1.86958107667074	-0.645139109154083	-0.121642182969932	-1.62467882417724	-1.31179364217363	0.079502	0.87401	0.17123	0.089045	0.80681	0.31724	0.55472	0.30313	0.045448	no
human_lncrna_fused_10670_4	human_lncrna_fused_10670	lncRNA_gRNA	347	495	431	398	242	204	166	290	276	543	163	261	258	394	561	139	253	113	131	0.257337407373034	0.630460692000631	0.443262986220628	0.164470398660011	-0.367309474768427	-0.836503196931171	0.101083024189414	-0.448180692965338	0.736742034666587	-0.908505756873977	-0.249937870122268	-0.352890328921189	0.356262570737448	1.09950841894228	-1.0802093115729	-0.147940907440874	-1.12080921838247	-0.943526332794192	0.97433	0.89469	0.14444	0.40587	0.77526	0.33816	0.99973	0.15664	0.093054	no
human_lncrna_fused_10671_1	human_lncrna_fused_10671	lncRNA_gRNA	292	546	217	86	116	136	251	204	318	168	241	136	289	239	151	218	192	146	55	0.625811684661595	-0.074323047056329	-1.32833545398949	-0.58494949812847	-0.666430245220524	-0.057406947317954	-0.140787180358882	-0.025320441030063	-0.615567615790125	-0.161992408369986	-0.869254018049433	0.032914483921605	-0.090153756318725	-0.459329484566273	-0.262271255560978	-0.283679518763581	-0.558909820929995	-1.75759352318709	0.9085	0.144	0.31267	0.50017	0.30226	0.30491	0.39628	0.3557	0.094396	no
human_lncrna_fused_10671_2	human_lncrna_fused_10671	lncRNA_gRNA	208	220	123	423	104	221	125	327	345	74	92	133	101	136	145	210	219	88	185	-0.144482535522421	-0.366539159195501	1.21168546492438	-0.275110464790443	0.424071913698151	-0.513995021717876	0.949703737519121	0.535140462359528	-1.1700103601817	-0.934480570148627	-0.446780689138051	-0.866321324304781	-0.376593291552733	-0.061651456518991	0.138878449265367	0.342136787703248	-0.74722814900464	0.191386534864523	0.38175	0.97918	0.65475	0.9999	0.071562	0.15596	0.4453	0.85466	0.46778	no
human_lncrna_fused_10671_3	human_lncrna_fused_10671	lncRNA_gRNA	187	111	35	47	0	72	144	161	184	44	97	70	97	59	12	117	126	29	53	-0.855290130201023	-1.66423790393705	-1.42112341725832	-3.302254435859	-0.863608286509951	-0.196400528924614	0.13540415224251	-0.154981895270693	-1.59069038439117	-0.732573123876546	-1.07968136917278	-0.775964201267849	-1.23354645478559	-2.47167022256892	-0.473448559679712	-0.241318855220713	-1.81550888326112	-1.20932523499542	0.038691	0.022167	0.22232	0.59881	0.068414	0.080771	0.011317	0.3021	0.044003	no
human_lncrna_fused_10678_1	human_lncrna_fused_10678	lncRNA_gRNA	182	349	195	39	58	52	60	76	175	241	252	310	228	229	332	144	178	113	185	0.639709622592893	0.407401552056405	-1.57704128772549	-0.821606359803211	-1.19912181390968	-1.2069682807327	-0.770776185985018	-0.183894978086009	0.483617006618205	0.522088275052421	0.840578138076217	0.340522249469993	0.477139720656441	1.22698511276236	-0.177385430850602	0.240813171940209	-0.262886558209403	0.365177589593151	0.96762	0.10595	0.03657	0.15163	0.94775	0.98572	0.99983	0.67054	0.69122	no
human_lncrna_fused_10678_2	human_lncrna_fused_10678	lncRNA_gRNA	307	305	215	349	262	247	69	201	278	186	233	362	89	274	145	283	234	246	187	-0.2328574651204	-0.154242808274693	0.428198424141419	0.439352164339459	0.055909343067235	-1.74313512851151	-0.228075287581082	-0.272611397209757	-0.550724527909797	-0.274479452264519	0.360270746564756	-1.53467760458922	0.02622032682267	-0.579818632608689	0.019661017124079	-0.087186184599479	0.066850340453883	-0.312512459203981	0.42771	0.94119	0.15316	0.28175	0.27605	0.346	0.412	0.60881	0.54353	no
human_lncrna_fused_10678_3	human_lncrna_fused_10678	lncRNA_gRNA	239	274	198	201	79	170	164	191	233	129	300	221	184	113	119	170	142	118	166	-0.040135606033009	0.070831387718357	0.017129280577847	-0.80486704834026	-0.108130486781095	-0.351152134243443	0.039053638935404	-0.17081124028686	-0.684758701944977	0.399950012272712	0.028784232117064	-0.297663345458229	-0.792285827949017	-0.499856905685972	-0.320955517070631	-0.410259662002146	-0.564944981395209	-0.134793034294979	0.6366	0.40752	0.40813	0.52563	0.57874	0.50525	0.15709	0.28563	0.37609	no
human_lncrna_fused_10679_1	human_lncrna_fused_10679	lncRNA_gRNA	248	264	172	68	100	244	178	246	382	297	210	246	246	129	164	452	276	121	248	-0.138300356989038	-0.164594605569612	-1.38544545461665	-0.557447540571168	0.325373957282205	-0.293834899223097	0.329372752406067	0.44104042448878	0.358736226698895	-0.126185959998303	0.12261549985297	0.035500777617586	-0.675669752010674	-0.132330459720747	0.946554509826391	0.421897923141095	-0.582099749658333	0.352170915901191	0.46934	0.14965	0.6823	0.97086	0.74698	0.71015	0.30485	0.99843	0.59904	no
human_lncrna_fused_10679_2	human_lncrna_fused_10679	lncRNA_gRNA	276	562	313	71	133	35	139	323	251	102	356	155	332	311	238	249	123	97	240	0.74136242824581	0.498084744153895	-1.47850878347952	-0.330730016266639	-2.16092473655188	-0.755050519514932	0.557820759031325	-0.264816312739156	-1.16649811299035	0.440961588448119	-0.626848100062708	0.296345880853401	0.341270322282107	0.223059674303061	-0.009365380359932	-0.785555394801279	-1.00256430560885	0.16500693340256	0.99365	0.18205	0.019416	0.86862	0.48265	0.54001	0.90092	0.29528	0.3979	no
human_lncrna_fused_10679_3	human_lncrna_fused_10679	lncRNA_gRNA	304	231	233	312	185	164	274	273	309	303	499	195	302	131	433	191	156	113	236	-0.586017407412347	-0.032993976375766	0.287921908462029	-0.021242328732776	-0.477185140383875	0.006304988969803	0.197939931669218	-0.118122796318592	0.113097961425903	0.776398508843763	-0.458397662989177	0.038036994082765	-0.928980295774413	0.916452547572306	-0.490900751037756	-0.610449949787042	-0.94159255813475	0.012370215979439	0.34465	0.77805	0.41396	0.69085	0.9668	0.44414	0.8996	0.15946	0.34212	no
human_lncrna_fused_10680_1	human_lncrna_fused_10680	lncRNA_gRNA	250	115	170	6	33	151	190	115	204	121	116	5	276	121	124	170	126	16	45	-1.19500418697711	-0.190660746438052	-3.25878930254795	-1.86397793294843	-0.323093955678861	-0.219178880038954	-0.679278633333012	-0.403727646413961	-0.824500267518357	-0.896423467148776	-3.34815949794874	0.178783283959703	-0.766821722585243	-0.506925477742628	-0.380715301817655	-0.622874668932813	-2.68777142575209	-1.76804750931418	0.15264	0.01192	0.36707	0.090247	0.098241	0.12441	0.15852	0.19759	0.012964	no
human_lncrna_fused_10680_2	human_lncrna_fused_10680	lncRNA_gRNA	195	321	198	0	0	101	361	121	168	197	145	96	226	73	89	160	149	173	99	0.437910303952001	0.338204088401249	-3.35667776414118	-3.35667776414118	-0.50825214071953	0.970683630362213	-0.287714895977491	-0.325224302309663	0.12700882389312	-0.289774565164303	-0.764669817960612	0.239347257618497	-1.04829669742734	-0.59684587759872	-0.131939136301737	-0.080789432697596	0.198304693036592	-0.528677628682517	0.91975	0.0002851	0.93951	0.24959	0.55299	0.45536	0.10735	0.51859	0.52676	no
human_lncrna_fused_10680_3	human_lncrna_fused_10680	lncRNA_gRNA	300	345	103	184	333	137	109	191	584	347	341	390	367	287	257	189	160	172	189	-0.036651191152869	-1.07672805936079	-0.403677895596626	0.801761397731404	-0.693387247472646	-1.17106799868996	-0.26490764051274	0.76944465643604	0.315559485932476	0.270095871436854	0.493671204263182	0.320889605210666	0.120076660843802	0.215287660518987	-0.486834501461992	-0.55964050971319	-0.380679279140728	-0.267270623099371	0.21185	0.89257	0.055674	0.96324	0.88178	0.95435	0.82399	0.17392	0.383	no
human_lncrna_fused_10692_1	human_lncrna_fused_10692	lncRNA_gRNA	244	391	397	168	146	142	224	123	244	215	270	173	93	115	74	247	122	84	133	0.408928267518617	0.990046956444076	-0.24653967317081	-0.043290341142464	-0.370588630465052	0.030636128477534	-0.561705245016451	-0.137681188124854	-0.052531503611379	0.230296078022589	-0.320482638654946	-1.17525388055361	-0.797974019988918	-1.11542692480065	0.144249265479103	-0.631471195202427	-1.01432604561134	-0.450491708191037	0.99778	0.54794	0.4726	0.21369	0.70865	0.13132	0.066732	0.43524	0.18788	no
human_lncrna_fused_10692_2	human_lncrna_fused_10692	lncRNA_gRNA	273	329	343	92	127	216	270	149	349	249	176	236	276	99	282	260	231	145	122	0.026278197179077	0.63841489403744	-1.15672755464334	-0.376611970704119	0.03301101757812	0.131047690637704	-0.464699959765749	0.190384093086397	-0.006844750916578	-0.485515915503457	-0.061027421517659	0.061299632707895	-1.13197611778246	0.468676266262408	0.063273785519554	0.05330851565841	-0.477519927666209	-0.710733413462212	0.92918	0.21076	0.72208	0.47371	0.41798	0.63678	0.53696	0.70306	0.23261	no
human_lncrna_fused_10692_3	human_lncrna_fused_10692	lncRNA_gRNA	328	614	273	222	161	257	527	152	257	247	429	245	284	227	278	122	218	228	126	0.63113689834648	0.078716177400533	-0.275066869860567	-0.31037209918994	0.020184327176097	0.801718551408569	-0.686099598999666	-0.466306796247661	-0.264975039003612	0.46446868891337	-0.258340930427177	-0.147611426733405	-0.316031660057097	0.20180430680348	-1.16779878193719	-0.271658503908585	-0.125305519291644	-0.916914781328138	0.9473	0.43961	0.97639	0.061432	0.77475	0.43092	0.63177	0.11124	0.29091	no
human_lncrna_fused_10693_1	human_lncrna_fused_10693	lncRNA_gRNA	381	834	198	358	65	666	436	245	463	441	393	461	298	461	272	348	457	453	145	0.854103683233967	-0.557665869214663	0.169774263122346	-1.67140755171862	1.13623692253403	0.33472784686618	-0.255556846052312	0.124411081521778	0.320540623445764	0.139879904967397	0.400022953335503	-0.286650678511731	0.445957852699078	-0.031919417496231	0.007330349123643	0.536174112623523	0.613234496508877	-0.939933518405348	0.92482	0.31214	0.99986	0.5472	0.86077	0.75458	0.88229	0.92536	0.67025	no
human_lncrna_fused_10693_2	human_lncrna_fused_10693	lncRNA_gRNA	354	475	531	644	320	263	345	296	360	329	325	134	210	389	581	160	209	169	241	0.173568118639667	0.894213478769384	1.08696031628026	0.522262601153999	-0.052120093231721	0.113020460346077	0.10188605814629	-0.118593305919672	0.018616585736736	-0.019627505266493	-1.14863527434397	-0.653114360889986	0.31148917862867	1.12153912576356	-0.92752879196256	-0.431595081544699	-0.62813137214727	-0.165704956031955	0.99357	0.99887	0.68452	0.62123	0.63939	0.059557	0.99973	0.10451	0.34576	no
human_lncrna_fused_10694_1	human_lncrna_fused_10694	lncRNA_gRNA	148	15	53	87	0	79	58	166	137	54	124	135	106	81	88	189	134	51	57	-2.32323094120425	-0.932889600420846	-0.425699567060724	-3.00284652273568	-0.454119234865869	-0.979677800521139	0.474918537763863	-0.226294753865685	-1.07979697623502	-0.132789861593023	0.010178943729331	-0.369969799797726	-0.573497212405417	-0.25689800681783	0.438330720074544	0.136540121452531	-0.94279211247125	-0.828876615144323	0.025674	0.098657	0.14314	0.78748	0.24024	0.46167	0.29464	0.87051	0.13528	no
human_lncrna_fused_10694_2	human_lncrna_fused_10694	lncRNA_gRNA	211	337	139	163	41	262	95	97	338	310	107	152	163	255	410	181	135	146	208	0.400091441578076	-0.228732560021836	-0.094163276099617	-1.40876177794804	0.635244973272294	-0.869997750271423	-0.667793216283508	0.488695236603968	0.63023803741181	-0.771383783656558	-0.295717753137834	-0.289762561459714	0.428710515685665	1.32663460275468	-0.07508793141072	-0.310827669354841	-0.127025183865611	0.328753097252569	0.72922	0.26079	0.6954	0.63698	0.69914	0.35802	0.99996	0.43921	0.72216	no
human_lncrna_fused_10694_3	human_lncrna_fused_10694	lncRNA_gRNA	278	250	377	219	106	307	342	90	196	282	467	53	252	216	112	314	247	65	127	-0.362444400290136	0.744441315810257	-0.070235573893157	-0.635323463575311	0.485600598107037	0.427730373360679	-1.12562907366206	-0.597199161335335	0.136164194275042	0.804778962023875	-1.90851485096334	-0.084851621577437	-0.159160476826467	-0.778580205158189	0.294070988040692	0.119130472320236	-1.49212814805254	-0.683790942434317	0.8915	0.41541	0.96936	0.018562	0.96969	0.1106	0.26019	0.84653	0.097179	no
human_lncrna_fused_10696_1	human_lncrna_fused_10696	lncRNA_gRNA	254	326	89	199	241	253	383	224	449	194	299	118	210	130	194	274	84	232	195	0.110349644541267	-1.03331507638593	-0.07702732752322	0.578950485048518	0.342601404127984	0.703631453340773	0.171212383678436	0.629883799859027	-0.241401067408168	0.31453837746457	-0.860568554494824	-0.205788585305907	-0.697733822702525	0.058918202854059	0.230220824885467	-1.1450198011521	0.241834549415701	-0.002626838800151	0.29708	0.86238	0.98333	0.98044	0.68115	0.21412	0.39209	0.3363	0.73172	no
human_lncrna_fused_10696_2	human_lncrna_fused_10696	lncRNA_gRNA	218	231	157	211	213	274	286	239	475	152	181	340	376	177	164	591	650	347	401	-0.142740386772822	-0.113646354240655	0.203140839900973	0.612819661238473	0.653283441670315	0.507505152728961	0.460890454830278	0.909523030108567	-0.355348914044173	-0.150411556839238	0.73101322894184	0.77944064789985	-0.09860231987226	0.038201001835438	1.49005297977618	1.77878988505425	0.993647197820076	1.18175672940217	0.49082	0.91853	0.9872	0.99971	0.40168	0.99806	0.62154	1	0.99993	no
human_lncrna_fused_10696_3	human_lncrna_fused_10696	lncRNA_gRNA	254	147	161	124	89	214	106	157	124	6	209	405	285	151	16	145	88	161	293	-0.919017337447097	-0.283121686737466	-0.690544465711054	-0.736958475192856	0.116887706032594	-0.982233958596233	-0.300190849629674	-1.05031932742729	-3.31510099171041	-0.164296172745864	0.768693763409019	0.200810180910831	-0.506870221387354	-2.67787690918631	-0.606345225666494	-1.08906955458139	-0.244550425676278	0.547244899253211	0.16953	0.21287	0.31714	0.058302	0.066807	0.97681	0.030954	0.072914	0.79413	no
human_lncrna_fused_10712_1	human_lncrna_fused_10712	lncRNA_gRNA	248	320	189	120	386	84	224	128	153	456	327	75	276	130	276	264	138	139	246	0.117284192629595	-0.040064417300921	-0.700096578298549	1.26223957965671	-1.05061501803364	0.00903002280848	-0.532460314540422	-0.759407548695575	0.946221075636911	0.467860358623207	-1.37177454123256	0.189466194345639	-0.665919517669761	0.56744066915023	0.211965221105966	-0.496059012814087	-0.404115253243917	0.341209265078173	0.66295	0.97526	0.24982	0.055549	0.99583	0.2816	0.73377	0.53051	0.64533	no
human_lncrna_fused_10712_2	human_lncrna_fused_10712	lncRNA_gRNA	100	240	98	390	221	74	0	80	37	47	326	123	86	32	39	195	168	35	25	0.888565027638743	0.26850439136322	2.01915241268054	1.64443962304842	-0.050188401548266	-2.52115263761023	0.036397996498278	-1.15350128258723	-0.74282574611725	1.61566720634052	0.374902928395893	-0.136829233546486	-1.07069886268897	-0.701559056644764	0.961019798851526	0.910940199956337	-0.854166989276781	-1.17596684375691	0.96743	1	0.11746	0.18449	0.99397	0.71438	0.10303	0.99965	0.10307	no
human_lncrna_fused_10712_3	human_lncrna_fused_10712	lncRNA_gRNA	353	592	252	339	118	321	261	277	415	294	226	351	322	200	185	208	250	246	148	0.480800803639577	-0.129683112003554	0.198997853289041	-0.819564852212907	0.22396158603948	-0.261729211876465	0.015202763795433	0.078650641943727	-0.130299576717663	-0.504306594188946	0.12872396425632	-0.077668523025754	-0.5839312179979	-0.447930169332398	-0.581225816759263	-0.187377835091853	-0.122440604157882	-0.809203923738221	0.84632	0.49183	0.64966	0.69781	0.34489	0.67873	0.20187	0.26502	0.31464	no
human_lncrna_fused_10713_1	human_lncrna_fused_10713	lncRNA_gRNA	196	299	139	495	252	124	336	81	180	187	130	413	169	118	121	143	122	129	157	0.336451125499289	-0.132343719840302	1.50770860762326	0.981707666545883	-0.256570096750405	0.865822335835336	-0.790894649443433	-0.244160830468861	0.052070891533786	-0.434246982499078	1.13725835558113	-0.146924640805353	-0.477721999682142	-0.217837037623445	-0.282426238926969	-0.343288525899846	-0.190485194257755	0.052846001148606	0.72564	1	0.93899	0.12385	0.46529	0.98967	0.33637	0.33156	0.57323	no
human_lncrna_fused_10713_2	human_lncrna_fused_10713	lncRNA_gRNA	267	227	74	198	14	139	186	146	137	204	532	162	37	152	210	361	193	62	121	-0.434427244609463	-1.32102670524723	-0.150320711162963	-2.71948565557723	-0.518229807223464	-0.334814081675457	-0.461374832631898	-0.995004522133077	-0.241928337989137	1.03970730829173	-0.525594203860396	-2.27790519709819	-0.564996691108239	0.098521740348092	0.538518946829396	-0.156742447951368	-1.49245643517579	-0.6914708734826	0.082517	0.14137	0.24782	0.038378	0.97433	0.034336	0.46094	0.86196	0.096896	no
human_lncrna_fused_10713_3	human_lncrna_fused_10713	lncRNA_gRNA	300	183	240	194	36	243	132	204	244	348	309	225	229	235	106	227	150	125	189	-0.867809118418598	0.024775299786384	-0.333804655669159	-2.01711098107181	0.064936119636552	-0.932534147310781	-0.177186883171654	-0.414171698880963	0.319492259318429	0.136047818822252	-0.251338961064686	-0.314525707854922	-0.149143174350434	-0.950564360653805	-0.244936437700528	-0.643466569546358	-0.795491225011471	-0.267270623099371	0.28812	0.13243	0.29637	0.24096	0.83878	0.35808	0.21974	0.22952	0.27229	no
human_lncrna_fused_10713_4	human_lncrna_fused_10713	lncRNA_gRNA	270	385	352	244	48	136	230	195	314	216	343	212	45	312	272	310	276	161	239	0.252984554379043	0.688873164765423	0.11384099240756	-1.55981311213121	-0.56131991927816	-0.069144168620901	-0.095834142509825	0.062787315871887	-0.181368648158667	0.419584360055494	-0.188788001666398	-2.1045318810061	0.375076824786201	0.434126588743782	0.315758786631611	0.308523546809176	-0.326110496975433	0.188799627492926	0.97251	0.31143	0.34462	0.5955	0.76365	0.07918	0.9564	0.91497	0.59601	no
human_lncrna_fused_10713_5	human_lncrna_fused_10713	lncRNA_gRNA	253	308	308	101	85	249	129	169	209	190	127	198	283	312	153	165	128	354	186	0.039638878770997	0.592277628112469	-0.941178757481509	-0.78939617521397	0.326264516659085	-0.733176082781373	-0.198383290049036	-0.388228729043938	-0.263453736643872	-0.799811678531548	-0.192136446356866	0.196584308604866	0.461890798610472	-0.250170140820235	-0.435239053684278	-0.618735843897434	0.824104424172389	-0.060191523866696	0.91273	0.16246	0.52078	0.25107	0.2281	0.64736	0.7971	0.1821	0.92998	no
human_lncrna_fused_10716_1	human_lncrna_fused_10716	lncRNA_gRNA	180	716	244	112	491	338	493	432	503	398	372	271	522	469	317	349	405	212	219	1.64055837624675	0.722216227430568	-0.366329386067067	2.0194813127011	1.1904305424105	1.50468996629997	1.52269832127377	1.23808333928951	1.1787221184321	1.06418424506477	0.672872750574032	1.48157245021853	1.46948926608827	1.17758825798152	1.01091260742502	1.36824618581493	0.572625496918385	0.604684713549957	1	0.99999	1	1	0.99998	1	1	1	0.96723	no
human_lncrna_fused_10716_2	human_lncrna_fused_10716	lncRNA_gRNA	371	743	200	419	170	579	467	294	419	474	525	938	510	517	197	396	305	267	445	0.728870828533986	-0.507947649149739	0.423268867095471	-0.405216079181221	0.975776002812175	0.466165949608659	0.028672088662526	0.023955404619643	0.456756353291226	0.576625160505859	1.43170898673904	0.485969316722854	0.641657525871212	-0.431833990853811	0.220919733405366	0.014902343612058	-0.079039918871605	0.612782417899883	0.87466	0.73413	0.99961	0.66972	0.9825	1	0.86277	0.78722	0.87557	no
human_lncrna_fused_10716_3	human_lncrna_fused_10716	lncRNA_gRNA	267	448	221	316	60	147	243	329	449	99	124	85	228	204	267	116	186	252	331	0.474179612664059	0.070230487100508	0.479646100670048	-1.28594135178073	-0.445755883259392	0.01924394063823	0.627484179911333	0.563269153073879	-1.15823606627547	-0.901499629860416	-1.32448218119815	-0.163867143189927	-0.180895310252398	0.423753473766426	-0.953384704379047	-0.205615544245782	0.287074494848029	0.647843024130544	0.88256	0.54183	0.43515	0.99877	0.062561	0.14714	0.80446	0.1753	0.94373	no
human_lncrna_fused_10726_1	human_lncrna_fused_10726	lncRNA_gRNA	472	460	344	398	409	412	268	516	436	625	398	532	494	301	356	610	360	394	299	-0.264990949948074	-0.103161273415391	0.021475755804574	0.469336223009123	0.170104132601451	-0.624556568791205	0.476450604296121	-0.252308563281101	0.511334511911048	-0.137073298576098	0.304677774644388	0.111114818337932	-0.4341377402601	0.043646954446319	0.490011053702983	-0.088356770838127	0.124980462090234	-0.266965439969209	0.43357	0.89085	0.45418	0.86316	0.87243	0.87309	0.48367	0.89721	0.59667	no
human_lncrna_fused_10726_2	human_lncrna_fused_10726	lncRNA_gRNA	318	355	187	167	104	208	221	273	472	227	133	193	279	264	338	145	184	301	204	-0.076858993485626	-0.38774291553943	-0.609517237675687	-0.840853510065255	-0.222959002498318	-0.342471124285181	0.137111831591125	0.396707890055016	-0.335663390315555	-1.04897380732814	-0.53276670889692	-0.129577440796674	-0.071547283767613	0.512154161240939	-0.908104579795163	-0.45503358100246	0.294106237280258	-0.244189134252445	0.39685	0.20121	0.35118	0.93103	0.14758	0.32703	0.88811	0.10839	0.67803	no
human_lncrna_fused_10726_3	human_lncrna_fused_10726	lncRNA_gRNA	391	531	258	561	162	485	391	462	641	282	271	436	237	367	380	257	277	225	139	0.191024748283329	-0.237379344429871	0.757819513379044	-0.541463557368981	0.656052719068534	0.149018506815373	0.581036684146214	0.538871204414078	-0.326208651982065	-0.401198681385278	0.287429059027793	-0.628947029723768	0.095692210898183	0.39287073223554	-0.4390081601323	-0.188050092067548	-0.382504142212458	-1.03008785884257	0.63454	0.86744	0.97278	0.99926	0.29352	0.54035	0.90097	0.31423	0.19086	no
human_lncrna_fused_10726_4	human_lncrna_fused_10726	lncRNA_gRNA	131	80	71	192	36	112	70	77	97	74	48	24	96	127	29	114	121	101	290	-0.776461521842589	-0.448052975536766	0.73051507225274	-0.939084715649201	0.127774435238488	-0.6176798083176	-0.338060003834316	-0.48724170186957	-0.579037885959532	-1.06634275317075	-1.67535969288363	-0.3360393012102	0.127771698289571	-1.32334254809534	-0.053320560428894	0.159659528813354	0.013533450724999	1.3881362686333	0.1873	0.70697	0.43247	0.19076	0.14516	0.10746	0.28438	0.66528	0.99667	no
human_lncrna_fused_10727_1	human_lncrna_fused_10727	lncRNA_gRNA	196	317	136	364	294	250	200	134	184	153	188	91	226	184	301	255	139	60	101	0.414470319710537	-0.160436466613399	1.0818527516105	1.19392312628211	0.668041759530895	0.168744433062912	-0.163925641433215	-0.216066023625222	-0.207695972256981	0.038318854218974	-0.835410889719536	0.23268645754615	0.091417037851584	0.995971856177257	0.475155459472057	-0.177001615989196	-1.12167052039211	-0.510512373863681	0.75644	0.99994	0.95019	0.36605	0.54083	0.43122	0.99117	0.80465	0.16349	no
human_lncrna_fused_10727_2	human_lncrna_fused_10727	lncRNA_gRNA	161	144	113	1	64	52	187	154	154	159	168	103	122	30	89	125	96	71	89	-0.349175295963682	-0.142542824754947	-3.02959364400358	-0.547169250184953	-1.0416585988836	0.334061522474754	0.26986411135911	-0.187828918633131	0.095311832062568	0.145842986543054	-0.432511650727582	-0.304841398481745	-1.71758895061056	-0.349871796774612	-0.198532810485755	-0.388047941989994	-0.673231178349293	-0.412677263096334	0.39287	0.083244	0.43495	0.67016	0.70231	0.30998	0.09473	0.35263	0.2603	no
human_lncrna_fused_10727_3	human_lncrna_fused_10727	lncRNA_gRNA	222	427	190	83	190	414	415	187	294	318	128	140	187	265	49	557	195	128	86	0.65367629277906	0.113531850687185	-1.00568515738715	0.434070323489877	1.1971702107688	0.992560418592412	0.108471631973659	0.23460184606517	0.598059049120829	-0.616851659792935	-0.467436103013217	-0.179121678760046	0.413720086302492	-1.4635509094439	1.38339935040927	0.101946679454845	-0.363656739804858	-0.871234280097157	0.93653	0.56798	1	0.82154	0.72113	0.33877	0.41809	0.99989	0.23202	no
human_lncrna_fused_10728_1	human_lncrna_fused_10728	lncRNA_gRNA	255	205	301	112	192	177	135	238	304	203	197	201	230	143	154	148	108	128	247	-0.504876292644658	0.550333764184028	-0.823616464717424	0.264567265828703	-0.141038251154818	-0.686303087760803	0.247649322639576	0.095708241088838	-0.187022689930237	-0.247306244716955	-0.182824669226001	-0.090916757118399	-0.581870620846735	-0.252117961492988	-0.585453835285043	-0.843104180691575	-0.547301109331296	0.309651357663837	0.74066	0.52233	0.2741	0.83256	0.42624	0.49535	0.28304	0.10479	0.58685	no
human_lncrna_fused_10728_2	human_lncrna_fused_10728	lncRNA_gRNA	228	44	110	156	66	222	185	72	316	229	177	142	273	36	40	52	86	115	82	-2.09441564193347	-0.628343551547116	-0.253202600441202	-0.962198911989342	0.309389186388121	-0.13202306387483	-1.12918509479389	0.296107441581528	0.120995464933824	-0.238574801235352	-0.484587887026224	0.286207759369644	-2.00120940002163	-1.71584273609213	-1.66901756330052	-0.97353974123881	-0.535246889051206	-0.96399475537169	0.033943	0.27933	0.73336	0.2983	0.57486	0.57952	0.0071339	0.020776	0.17764	yes
human_lncrna_fused_10728_3	human_lncrna_fused_10728	lncRNA_gRNA	257	129	158	266	181	189	257	204	221	59	208	76	107	73	153	99	147	65	70	-1.09421322846613	-0.323351908887258	0.296285179934289	0.174603492785442	-0.064552622558467	0.145333168942255	0.030235342676293	-0.336499426862102	-1.70239026220793	-0.186267550421206	-1.40398414607186	-1.07634168449061	-1.41220845171043	-0.271071917551696	-1.09633667975523	-0.462172284821818	-1.38710224924206	-1.31085602297653	0.13092	0.83115	0.67953	0.41916	0.12451	0.028659	0.11958	0.093387	0.053456	no
human_lncrna_fused_10729_1	human_lncrna_fused_10729	lncRNA_gRNA	468	237	237	379	174	297	522	179	463	527	253	326	323	223	179	198	126	125	347	-1.14183820720984	-0.599307328754902	-0.034298699807201	-0.692939733589445	-0.26924078836669	0.301949622314309	-0.958020149443161	-0.158167083640736	0.285062037254833	-0.740569574377518	-0.358889937118399	-0.460170684033654	-0.826229567929397	-0.878490687931808	-1.03288457682991	-1.47419030628132	-1.40260536765886	-0.050734283978949	0.044253	0.4111	0.7136	0.065897	0.50144	0.23661	0.060671	0.0091294	0.23103	no
human_lncrna_fused_10729_2	human_lncrna_fused_10729	lncRNA_gRNA	314	390	317	125	152	444	287	133	340	226	251	106	211	217	151	230	181	167	297	0.067395055409794	0.341843715223953	-0.965025583128341	-0.327925166523608	0.83135561046854	0.025242943897832	-0.799795099870877	-0.033197330673887	-0.324412505915489	-0.205647175375466	-1.27736759890107	-0.484179758604292	-0.316986685954787	-0.557299101995772	-0.289030580906989	-0.459592555165362	-0.48111971783996	0.28114716099591	0.84018	0.24944	0.97953	0.17208	0.38261	0.076634	0.25873	0.2697	0.59643	no
human_lncrna_fused_10729_3	human_lncrna_fused_10729	lncRNA_gRNA	257	159	159	423	142	250	162	137	272	199	427	150	254	151	95	169	156	156	52	-0.837329063824237	-0.315111164818224	0.932053899571892	-0.149107482676782	0.310790805320152	-0.463551689476371	-0.492676997353523	-0.063084376519559	-0.22362686797747	0.786064649297829	-0.573544177315362	0.030729044979647	-0.522518095593699	-0.880151285438724	-0.425141447034327	-0.385166569942811	-0.301518201583775	-1.6486523238852	0.17516	0.95019	0.60765	0.27797	0.91172	0.39837	0.13351	0.25388	0.14694	no
human_lncrna_fused_10734_1	human_lncrna_fused_10734	lncRNA_gRNA	268	76	156	133	49	335	162	274	166	140	97	362	133	165	95	247	85	225	162	-1.75910415296396	-0.395941773670457	-0.67320496646273	-1.52642353053977	0.654496204006629	-0.519517492788971	0.372234559603822	-0.760255539622324	-0.734062299753954	-1.20687400975442	0.542840553989366	-0.864325074918521	-0.463966850076472	-0.936117088751324	0.01921517725834	-1.20244118216299	0.128928799542528	-0.319318690958467	0.05974	0.11555	0.81485	0.49477	0.074988	0.63923	0.13523	0.2124	0.56743	no
human_lncrna_fused_10734_2	human_lncrna_fused_10734	lncRNA_gRNA	345	822	425	241	139	355	542	259	376	284	155	453	636	331	267	280	439	297	366	0.9691240690649	0.618849548818083	-0.233532571431421	-0.57393673184777	0.393707168002611	0.772225352381393	-0.044960688655072	-0.024572922600817	-0.145906285517602	-0.965261360098216	0.51109812363369	0.892462275820022	0.124999377158614	0.078080284208132	-0.152838492042444	0.615657640302917	0.165262701665068	0.440720339830166	0.99981	0.36815	0.99511	0.57337	0.21322	0.99893	0.77277	0.91154	0.87321	no
human_lncrna_fused_10735_1	human_lncrna_fused_10735	lncRNA_gRNA	213	215	222	238	251	109	150	116	281	150	228	196	82	287	73	158	118	165	247	-0.205386728003562	0.375740704726302	0.394750738415695	0.867486585600519	-0.528485029643238	-0.31407724984182	-0.45663409412063	0.228696119421969	-0.34179837180247	0.183701867380203	0.022092275590666	-1.14307868025247	0.575982336279004	-0.952237277531374	-0.263562649627477	-0.494134135801053	0.020509602688385	0.547721771691849	0.72544	0.98033	0.26149	0.50807	0.56421	0.25155	0.65256	0.28276	0.85571	no
human_lncrna_fused_10735_2	human_lncrna_fused_10735	lncRNA_gRNA	274	142	242	272	52	149	164	131	242	97	401	368	364	189	226	314	227	252	145	-1.06284515188981	0.157798379713074	0.240896766541646	-1.48793226443255	-0.462827139600026	-0.533292785880894	-0.63585215006063	-0.30318174727981	-1.21746162412137	0.613938318957445	0.53574217068845	0.431493870149292	-0.316240201552741	0.162818232236627	0.313495288813918	0.02496702425918	0.252439669389579	-0.493576913109779	0.31287	0.37858	0.20133	0.12012	0.59621	0.9729	0.60119	0.81812	0.57138	no
human_lncrna_fused_10735_3	human_lncrna_fused_10735	lncRNA_gRNA	237	166	74	114	31	42	296	172	339	131	233	53	198	245	61	156	100	56	134	-0.675766217516643	-1.16238441671201	-0.704245577335087	-1.85715304681324	-1.77331405342337	0.443740903598562	-0.088448076624574	0.339494974324046	-0.65430091743524	0.071731674429105	-1.69581343619645	-0.190937624102182	0.221779184961421	-1.30347759847856	-0.420749659838204	-0.84113972386202	-1.44915553929467	-0.402248946586071	0.070197	0.095031	0.36389	0.7919	0.40224	0.11006	0.32724	0.14242	0.1471	no
human_lncrna_fused_10735_4	human_lncrna_fused_10735	lncRNA_gRNA	151	270	85	33	100	236	74	136	285	131	15	76	68	78	74	163	67	191	327	0.536262003586956	-0.41231720255022	-1.50001845778253	0.087462130615435	0.925245834394572	-0.732434168437368	0.190257403767679	0.691418293903073	-0.069604582965942	-2.20984153437377	-0.711612295646147	-0.911344929387738	-0.643051394346252	-0.492123359283106	0.220477913564246	-0.733744840906835	0.657950787852621	1.37446556631074	0.72414	0.31727	0.87907	0.9759	0.14871	0.11514	0.20439	0.44668	0.99981	no
human_lncrna_fused_1073_1	human_lncrna_fused_1073	lncRNA_gRNA	434	615	405	291	77	378	188	336	375	387	447	328	472	500	292	267	227	281	414	0.250845314087403	0.23802996212952	-0.292388092592574	-1.64368998009656	0.166469551179485	-0.980424779956778	-0.003190134795975	-0.342138994113039	-0.038103312976993	0.138671559522034	-0.246605826560321	0.163749554219971	0.380147544592146	-0.113498820930681	-0.530882127317126	-0.600020819306746	-0.224364603146517	0.297439178357714	0.89132	0.1505	0.32752	0.37838	0.70738	0.62603	0.83406	0.13129	0.69887	no
human_lncrna_fused_1073_2	human_lncrna_fused_1073	lncRNA_gRNA	194	166	173	332	206	239	212	340	366	328	220	154	219	136	211	344	219	75	117	-0.412838284076342	0.166177203038944	0.968819334697825	0.720046014433353	0.620531792785622	0.259084641294722	1.09428756044134	0.706089995077358	0.816750343266671	0.258447879690226	-0.169209270787504	0.204455460107766	-0.285621407508508	0.526477948944879	0.89408863390799	0.433108671747473	-0.848726664074046	-0.312578483173046	0.52108	0.99625	0.95371	1	0.96874	0.64902	0.80637	0.99621	0.25186	no
human_lncrna_fused_1073_3	human_lncrna_fused_1073	lncRNA_gRNA	292	426	161	113	9	145	109	261	437	253	131	156	266	367	204	317	220	390	270	0.285400521751036	-0.469792083978985	-0.993955470529996	-3.1344952924046	-0.583591662066106	-1.13466829587718	0.191097122591458	0.406093090732202	-0.075816069557536	-0.952911964795486	-0.694260729051936	-0.078536819703563	0.492068432930595	-0.060455176350203	0.241007037617725	-0.10242107618176	0.766104085136633	0.249068029369108	0.58225	0.033789	0.072571	0.94337	0.25299	0.3011	0.87746	0.72912	0.96105	no
human_lncrna_fused_10750_1	human_lncrna_fused_10750	lncRNA_gRNA	482	452	393	231	379	499	673	444	530	535	766	410	496	522	501	372	378	534	385	-0.317955195526997	0.051704661745134	-0.749060480377662	0.333992497644059	0.407938534680222	0.616420694529052	0.237849818265084	-0.012707480486628	0.265318007604339	0.745556347835049	-0.08529669569252	0.087748241274161	0.295439012693521	0.490179331446809	-0.224615198344515	-0.050060735488552	0.519743950405212	0.052096794863671	0.50499	0.60117	0.99305	0.81816	0.99035	0.66679	0.97313	0.49826	0.88189	no
human_lncrna_fused_10750_2	human_lncrna_fused_10750	lncRNA_gRNA	449	677	442	355	216	151	314	385	397	596	530	381	421	360	185	440	219	279	306	0.337474034332624	0.312615429088971	-0.067213613744014	-0.343526633222883	-1.11724724164054	-0.341119668108821	0.137867118449564	-0.311380498414994	0.513809313004063	0.328060071912354	-0.08837445803872	-0.040787831451208	-0.120722993254319	-0.777477631091931	0.104498620856651	-0.694868794757748	-0.280894250590189	-0.166365925591267	0.94127	0.51625	0.091648	0.5244	0.96896	0.58361	0.25879	0.37709	0.45739	no
human_lncrna_fused_10753_1	human_lncrna_fused_10753	lncRNA_gRNA	235	171	65	126	30	191	235	147	247	257	144	357	456	352	107	100	174	188	154	-0.627248386959606	-1.30215765367265	-0.567046968348136	-1.87906526999626	0.068333515845953	0.144357970781311	-0.282651450123369	-0.071755790852338	0.235140629531646	-0.543576701227091	0.698651057045646	0.945577736880498	0.724727057498332	-0.61240995226296	-0.965280288974424	-0.123588447470747	0.063424972640074	-0.210710250295184	0.065599	0.11163	0.73646	0.38071	0.52684	0.99947	0.83823	0.20762	0.57363	no
human_lncrna_fused_10753_2	human_lncrna_fused_10753	lncRNA_gRNA	524	411	426	152	40	433	421	344	608	206	532	660	539	420	302	453	307	266	299	-0.563313353170577	0.047823752736365	-1.41666119503842	-2.6674993484688	0.094521930358013	-0.152614363568927	-0.2311421198732	0.061844039117693	-1.14902902395399	0.119744814917391	0.461351671184884	0.087468217449149	-0.121976824324325	-0.327656067362233	-0.068778206425734	-0.451472986815975	-0.559449407201785	-0.411607435414345	0.38205	0.01287	0.63807	0.51259	0.26119	0.92962	0.43227	0.36524	0.27457	no
human_lncrna_fused_10753_3	human_lncrna_fused_10753	lncRNA_gRNA	267	225	399	242	120	278	320	222	412	63	239	239	501	204	258	251	287	114	115	-0.445926143854952	0.876971887667386	0.117710584896393	-0.420852490828946	0.404067031977027	0.391056437424642	0.092543551726784	0.4456042673469	-1.68151211054055	-0.053049393757615	-0.014421771604643	0.905936221684104	-0.180895310252398	0.37702934089547	0.045734114714416	0.376612169659883	-0.756142977945932	-0.755970588002477	0.92675	0.56089	0.94819	0.92478	0.15816	0.9793	0.7799	0.85276	0.16821	no
human_lncrna_fused_10753_4	human_lncrna_fused_10753	lncRNA_gRNA	226	387	242	193	160	420	371	268	379	288	164	534	216	281	199	174	250	109	250	0.496430225696466	0.413911808437558	0.037292409677658	0.179868079683387	1.19360297517217	0.81476573076475	0.568589030744837	0.553374565378972	0.440145341761096	-0.325616675941673	1.30670320557759	-0.013831235883777	0.469391097746374	0.247823031081327	-0.216794218048156	0.410960550944353	-0.591208766516089	0.486099558794207	0.95558	0.73567	0.99999	0.99655	0.71532	0.99897	0.93255	0.76426	0.66735	no
human_lncrna_fused_10754_1	human_lncrna_fused_10754	lncRNA_gRNA	220	300	323	194	306	193	132	254	245	172	221	183	389	174	232	194	125	342	262	0.189622933341506	0.842531275075923	0.079593451927587	1.09795850318516	0.169263998012089	-0.519136039714036	0.531218813448364	0.004611407904694	-0.208089569185759	0.099827834813093	-0.110358730146043	0.813979991225231	-0.132934182690922	0.489813198223219	-0.039193346059869	-0.46379132895653	0.961624374029379	0.585169115275574	0.97965	0.98492	0.49303	0.92074	0.57403	0.94526	0.84056	0.39463	0.9948	no
human_lncrna_fused_10754_2	human_lncrna_fused_10754	lncRNA_gRNA	301	380	228	397	411	164	190	175	239	370	273	221	288	164	132	187	183	171	254	0.089283369672226	-0.048816075924806	0.632378476614494	1.09053580381837	-0.463810048415026	-0.46786643676751	-0.385236380035735	-0.445888448137765	0.398920917892554	-0.035814800632897	-0.279663109358516	-0.01264210004508	-0.627794410385994	-0.67511613156565	-0.505248647872053	-0.388020360370211	-0.392856114175953	0.125194366642393	0.65384	0.9991	0.21498	0.14052	0.8139	0.49302	0.14192	0.21937	0.54482	no
human_lncrna_fused_10754_3	human_lncrna_fused_10754	lncRNA_gRNA	187	178	90	186	354	194	305	135	254	268	204	289	194	182	130	161	110	103	212	-0.27716777339212	-0.617026292676711	0.236327415576667	1.51251685297766	0.388500238760093	0.795052019580892	-0.093278955591178	0.264551929714782	0.590891670006107	0.206492652498305	0.710359631049686	0.09305083261994	0.138179058953574	-0.064579844684619	-0.069485873132549	-0.412309725854581	-0.414300732569122	0.511735518767448	0.25433	0.99947	0.98747	0.72379	0.9123	0.94152	0.68189	0.40073	0.72139	no
human_lncrna_fused_10754_4	human_lncrna_fused_10754	lncRNA_gRNA	186	186	202	300	102	309	142	205	177	292	228	181	281	240	105	232	116	208	223	-0.214435747915183	0.426224124281064	0.884970309540847	-0.154323168753507	1.02480888492091	-0.207270502396531	0.462051889759291	-0.197563209011166	0.71357360235397	0.360503071151394	0.094601021253498	0.591424707706618	0.511746011203632	-0.329788918882653	0.416780219320684	-0.338841340495612	0.504684908880027	0.586595798836382	0.74082	0.9221	0.97573	0.80588	0.96265	0.90898	0.7816	0.71228	0.9569	no
human_lncrna_fused_10755_1	human_lncrna_fused_10755	lncRNA_gRNA	164	631	88	491	64	210	218	179	339	213	443	163	266	490	239	336	190	367	273	1.58437382997177	-0.475382730359943	1.72646497403335	-0.570743834041988	0.663271562525522	0.512798538955499	0.443827470302339	0.819130709617796	0.45334574706431	1.42415250551994	0.12062872681045	0.679796954581776	1.64995014710412	0.911399149723931	1.07866068902086	0.460792358162592	1.44032134643345	1.02244426498884	0.99938	0.99894	0.9826	0.99803	0.99975	0.93216	1	0.99901	1	no
human_lncrna_fused_10755_2	human_lncrna_fused_10755	lncRNA_gRNA	267	450	345	40	81	343	181	120	404	350	164	410	235	188	241	137	170	230	128	0.480267856655704	0.676154848328477	-2.05612560500572	-0.921359788456069	0.691981992406843	-0.370451220728767	-0.713134114464466	0.418850406251587	0.483781242637192	-0.547095279207709	0.718989015724024	-0.123769710922478	-0.28857608498688	0.284418003669855	-0.745035270640219	-0.323963305185639	0.163542268718577	-0.619694039823402	0.9889	0.062896	0.87116	0.55981	0.6825	0.92665	0.68543	0.18188	0.48854	no
human_lncrna_fused_10755_3	human_lncrna_fused_10755	lncRNA_gRNA	204	264	189	35	0	38	190	107	189	137	158	52	91	79	212	117	95	254	267	0.119280963410949	0.217516903099065	-1.83132750989037	-3.41554601878518	-1.67851764966215	0.049085350746968	-0.501658845515957	-0.233907291765651	-0.400474651224506	-0.239006632537883	-1.51859856729847	-0.964955929475022	-1.01550121183434	0.467275843219984	-0.58674014260589	-0.706696763137109	0.653807656797793	0.709933094349559	0.77161	0.012074	0.179	0.20221	0.35299	0.036679	0.55868	0.13762	0.98528	no
human_lncrna_fused_1075_1	human_lncrna_fused_1075	lncRNA_gRNA	558	747	403	257	267	369	378	336	533	280	520	233	312	394	531	386	398	338	316	0.173769549661543	-0.116462872554671	-0.808476728160469	-0.354342476815578	-0.214475421010021	-0.388297894757738	-0.350822275033397	-0.207876947091964	-0.826638624764806	0.000723206782273	-1.05561221828869	-0.75082911861576	-0.297458971011203	0.368676242161773	-0.376852040438952	-0.18179828352733	-0.318779300384448	-0.423121568490483	0.70708	0.24741	0.31433	0.21481	0.278	0.036365	0.77439	0.33219	0.34492	no
human_lncrna_fused_1075_2	human_lncrna_fused_1075	lncRNA_gRNA	547	828	368	455	196	315	366	389	504	255	137	268	455	418	1056	598	174	250	350	0.345394897449392	-0.214460659582292	0.002669447210013	-0.748526071745079	-0.404660917089128	-0.404919148326262	-0.121006076739588	-0.25743250475789	-0.92479118412083	-1.75609852537953	-0.840378717624411	-0.206906306962526	-0.188197022328839	1.36779100663143	0.257962399353472	-1.27304081809952	-0.703315676266646	-0.254884968452518	0.77165	0.41014	0.22231	0.33306	0.010968	0.1724	0.99996	0.29565	0.28691	no
human_lncrna_fused_1075_3	human_lncrna_fused_1075	lncRNA_gRNA	484	343	321	89	303	346	303	214	227	288	244	268	303	191	143	191	193	322	224	-0.698026368355401	-0.232943331511443	-1.97707197576311	0.017376143329222	-0.106031246075106	-0.493194657236761	-0.766715949311069	-1.16248699589825	-0.591342879093006	-0.835436039459041	-0.670801349316829	-0.593187726584203	-1.07777381111685	-1.22035938656642	-1.1265937613604	-0.966752065539435	-0.188243206591244	-0.693647164504375	0.19075	0.20809	0.33214	0.0032016	0.094957	0.11058	0.021125	0.018494	0.31419	no
human_lncrna_fused_1076_1	human_lncrna_fused_1076	lncRNA_gRNA	252	306	154	741	145	194	382	207	328	167	84	221	204	240	313	286	265	221	148	0.036219160851281	-0.330618942318348	1.74221734666326	-0.095283573325446	-0.003659961311866	0.710564524080333	0.075917849571194	0.213526859593437	-0.426091810009724	-1.29520195952733	-0.04157993898982	-0.233333909942906	0.112636240338499	0.718597624053417	0.298624451631993	0.345434726793955	0.186932308484653	-0.355202485895933	0.4846	0.99995	0.94529	0.80211	0.11455	0.49709	0.96725	0.91669	0.58145	no
human_lncrna_fused_1076_2	human_lncrna_fused_1076	lncRNA_gRNA	303	404	430	242	34	27	324	223	295	83	267	387	337	269	175	225	157	354	271	0.163422803053084	0.810894943991722	-0.052161421847281	-2.0905966923305	-2.53108839022566	0.238111464948266	-0.071288772891735	-0.175756277582853	-1.53767702130118	-0.074631454335281	0.469635824732242	0.191180718881614	0.019039549519842	-0.314785324142879	-0.270122229567187	-0.597697465246811	0.58236386811845	0.204283373921374	0.98365	0.19517	0.16103	0.44263	0.1578	0.92335	0.51826	0.23298	0.91754	no
human_lncrna_fused_1076_3	human_lncrna_fused_1076	lncRNA_gRNA	269	881	465	588	281	490	717	482	449	558	478	484	841	525	490	413	438	448	492	1.40197343472274	1.07964556664737	1.33007918103767	0.713310702787297	1.17682257717884	1.4996687043107	1.14657820129167	0.553288353770716	1.1182730599338	0.881104280687184	0.938545505258487	1.62027615896811	1.09772984705701	1.25342188808765	0.713494638875986	0.948183823396012	1.06878493447693	1.18745593179013	1	0.99991	1	1	0.99997	1	1	0.99987	0.99998	no
human_lncrna_fused_1076_4	human_lncrna_fused_1076	lncRNA_gRNA	179	221	214	0	17	136	66	135	232	312	148	63	53	185	63	259	306	241	73	0.056656368716253	0.552941424259462	-3.24569731922642	-2.04184452445256	-0.020515522987493	-1.07979153096102	-0.036721838958595	0.201904395173512	0.853002774125855	-0.152743901940808	-1.14118421485967	-1.39717640480851	0.216166369343882	-0.898987668652873	0.613693196471159	0.989890955001541	0.752489146355838	-0.786623253371825	0.87936	0.0097323	0.24474	0.71018	0.92124	0.036029	0.42076	0.99933	0.75894	no
human_lncrna_fused_10772_1	human_lncrna_fused_10772	lncRNA_gRNA	308	377	213	170	98	330	180	203	133	135	279	529	271	127	115	174	153	110	167	0.047537251799217	-0.171147597185822	-0.543063779736785	-0.873589400821047	0.44685380425219	-0.56964484995135	-0.219252366085605	-1.2233951177941	-0.967019270521608	-0.037553020472601	0.880163771899147	-0.125468803038127	-0.985758448201	-0.882906023546055	-0.630232155651299	-0.653307294776174	-0.99315914098641	-0.466362823246179	0.56885	0.21104	0.67021	0.046828	0.26039	0.97168	0.061251	0.11833	0.18367	no
human_lncrna_fused_10772_2	human_lncrna_fused_10772	lncRNA_gRNA	218	431	146	313	251	105	187	307	325	179	374	139	152	282	171	306	279	152	232	0.690325573131768	-0.208103466712758	0.735570556178745	0.836996776808557	-0.605787511768163	-0.05883067183715	0.801487583220584	0.39297641439028	-0.144234473104928	0.821826320998606	-0.452597031219668	-0.4218777666561	0.521682445203368	0.093418100166686	0.582025662768109	0.607118204266142	-0.117454282559602	0.432584577932008	0.88278	0.99429	0.34023	0.99837	0.9246	0.25586	0.91134	0.99107	0.77271	no
human_lncrna_fused_10772_3	human_lncrna_fused_10772	lncRNA_gRNA	250	208	283	394	244	130	84	158	207	424	177	358	423	221	103	288	420	183	188	-0.459808216137421	0.492518252270445	0.870586705932989	0.617018997114035	-0.516620569433751	-1.24057174066136	-0.270761868380053	-0.384820034193876	0.834991741812059	-0.360677129113213	0.620362681269078	0.759887973019247	0.013086826420155	-0.742457349723944	0.318653167158377	0.987697531788651	-0.054479422311524	-0.030116058914929	0.71653	0.99346	0.079858	0.21876	0.90635	0.99665	0.35242	0.99802	0.59604	no
human_lncrna_fused_10773_1	human_lncrna_fused_10773	lncRNA_gRNA	223	246	185	88	35	61	178	120	301	186	94	207	68	190	115	126	135	208	271	-0.090427893154382	0.072259351119032	-0.941569390603453	-1.65127583334862	-1.28578907992979	-0.153162190808002	-0.474032454231458	0.260150010402533	-0.124054029518383	-1.00036245647575	0.033701140285542	-1.41558189215925	-0.03556652564436	-0.451845028975939	-0.611311061382158	-0.383554895729846	0.267535143175785	0.613257040898055	0.61021	0.08378	0.15664	0.52591	0.24077	0.20993	0.42841	0.20495	0.92868	no
human_lncrna_fused_10773_2	human_lncrna_fused_10773	lncRNA_gRNA	283	224	128	303	104	429	367	214	220	529	288	320	219	268	238	217	231	294	261	-0.52968755578855	-0.72433522176223	0.344308663031004	-0.68368621221368	0.923605122899499	0.500433559601901	-0.034683741214948	-0.471358476395309	0.975925895493362	0.119263397850304	0.301397662391588	-0.295092171359697	0.105906729365831	0.189461931262997	-0.226288859485847	0.005068715986297	0.419067974291211	0.245054396676682	0.13753	0.59894	0.99882	0.30085	0.98871	0.67182	0.80345	0.52511	0.8798	no
human_lncrna_fused_10773_3	human_lncrna_fused_10773	lncRNA_gRNA	289	417	315	228	81	284	208	229	166	224	152	214	243	80	254	352	209	190	180	0.270205016206288	0.445027437114409	-0.068462191220581	-1.02752534428573	0.327019907196683	-0.293859965386679	0.028134237557201	-0.861422064718186	-0.224361706559042	-0.750750739339754	-0.267575738410819	-0.185434048046416	-1.46295038411411	0.249601656787461	0.397788355000152	-0.157049508575427	-0.198536837680262	-0.281677664327933	0.93057	0.32378	0.69153	0.19135	0.24429	0.4095	0.31113	0.79508	0.44202	no
human_lncrna_fused_10775_1	human_lncrna_fused_10775	lncRNA_gRNA	256	496	290	69	228	174	519	174	384	471	399	170	241	136	209	96	335	546	120	0.669806698691509	0.494259586202186	-1.41093743978517	0.492717067898601	-0.168822039799283	1.11365957460951	-0.175689519514094	0.405875079857146	0.948778727839779	0.697861294960949	-0.40706340201783	-0.034101875454772	-0.65102773396227	0.148271256409177	-1.12823998337357	0.644180422416727	1.41132712855427	-0.6458586614355	0.98838	0.53408	0.99277	0.80067	0.99902	0.42668	0.45964	0.65287	0.99096	no
human_lncrna_fused_10775_2	human_lncrna_fused_10775	lncRNA_gRNA	157	231	106	66	144	247	162	80	174	259	151	94	52	223	161	129	188	57	45	0.282196060050003	-0.190625008768582	-0.824120295601264	0.512314040133585	0.937375041422563	0.179378398141747	-0.520108796697648	-0.001677167297848	0.769575976088031	0.040882156206467	-0.510943078326469	-1.24893584347615	0.631236888184057	0.438810325388445	-0.127004838689856	0.502414814214861	-0.894025597231438	-1.16189669054923	0.6613	0.62988	0.98442	0.32168	0.9192	0.10716	0.97648	0.82045	0.10408	no
human_lncrna_fused_10775_3	human_lncrna_fused_10775	lncRNA_gRNA	155	193	239	249	103	189	176	101	163	167	119	89	97	214	138	152	65	119	196	0.066603497554199	0.885786642515871	0.866299506796296	0.092101778111228	0.594670510071203	0.303198900574401	-0.219407298600525	-0.068099812578639	0.206956440126632	-0.242420671939912	-0.559889598895648	-0.535076151203453	0.59272953412723	0.253571072239221	0.097471160722374	-0.801594498373914	0.008458472810332	0.64776236772272	0.96295	0.93973	0.94627	0.42395	0.60012	0.20909	0.9465	0.3588	0.87775	no
human_lncrna_fused_10775_4	human_lncrna_fused_10775	lncRNA_gRNA	406	774	281	612	206	355	464	237	333	214	301	175	401	425	341	214	182	248	305	0.662611517398769	-0.172903881135324	0.828126176199032	-0.269536199402167	0.171368365700903	0.333877747961304	-0.387425301346719	-0.411244234718545	-0.746748162110083	-0.311061470249018	-0.993586149993713	0.030707129238377	0.246332210328202	0.191481619375429	-0.734767363574203	-0.802316820618933	-0.30262537455828	-0.032454895843635	0.92388	0.93569	0.89813	0.13061	0.19228	0.25656	0.88106	0.06483	0.50696	no
human_lncrna_fused_10781_1	human_lncrna_fused_10781	lncRNA_gRNA	335	459	224	307	243	135	170	197	388	545	319	317	380	386	352	0	10	139	218	0.201634085648761	-0.217382685569437	0.13446211734319	0.217931989266484	-0.861596731996224	-0.757813880230916	-0.373019306338881	0.05808931839614	0.789679922235366	0.030029162015241	0.06083704432222	0.219248853139662	0.375821725725259	0.497628620693908	-4.07727361607791	-3.41466038092568	-0.808261530136666	-0.2258457719883	0.64338	0.81088	0.07127	0.41473	0.96555	0.78909	0.97308	0.000027529	0.28127	no
human_lncrna_fused_10781_2	human_lncrna_fused_10781	lncRNA_gRNA	403	492	308	522	234	219	219	258	273	233	243	398	365	154	252	330	207	186	220	0.04467972315082	-0.037433384320789	0.615717464760372	-0.085817415749764	-0.476580457909097	-0.677245510484565	-0.262378618413654	-0.667018160291657	-0.623643044637947	-0.588751330053416	0.120224790094218	-0.087965282356938	-1.1060111687621	-0.212824989763055	-0.142040258995119	-0.621541672875306	-0.678490559592249	-0.465704436443682	0.64966	0.9023	0.13966	0.10014	0.14707	0.67568	0.15496	0.26621	0.23597	no
human_lncrna_fused_10781_3	human_lncrna_fused_10781	lncRNA_gRNA	269	299	418	501	138	283	153	318	325	267	239	108	219	226	321	528	143	169	284	-0.08174740059342	0.931488311024484	1.10630162476804	-0.247764513637573	0.418392222097525	-0.598111756248418	0.570805983707958	0.11403520171302	0.106579382672538	-0.063030193060778	-1.04643858750788	-0.227095561170914	-0.054826982805099	0.666197062873701	1.05388830706115	-0.558709884582118	-0.257401042651502	0.428036906544523	0.97801	0.97455	0.63358	0.96532	0.64922	0.16886	0.93499	0.97395	0.73626	no
human_lncrna_fused_10833_1	human_lncrna_fused_10833	lncRNA_gRNA	242	351	109	126	195	154	218	201	278	268	370	348	137	223	250	208	339	89	99	0.273976758284115	-0.718674997148859	-0.605951677056154	0.355103550160576	-0.254236007321921	0.005481191151633	0.090454226602426	0.045918116973752	0.252550490887132	0.669091862472758	0.624802015328386	-0.691222182764918	0.068300704012237	0.465147710511283	-0.073405357963991	0.735271916816981	-0.933071657393077	-0.812595479519309	0.48107	0.62184	0.50972	0.704	0.95361	0.73941	0.89247	0.94543	0.13545	no
human_lncrna_fused_10833_2	human_lncrna_fused_10833	lncRNA_gRNA	251	119	143	184	172	142	184	153	299	198	112	356	112	353	98	466	212	207	233	-1.15965375696151	-0.421501549296135	-0.164788337364362	0.13755442077736	-0.408189582988897	-0.266529372544265	-0.318047366155154	0.094560663430692	-0.198782295622343	-0.944917439131772	0.607378609815502	-0.98932554347257	0.641184805209134	-0.810009061102164	0.972802760869212	0.050562090440096	0.104415112844712	0.251858589508736	0.10414	0.65445	0.31347	0.47811	0.21976	0.6515	0.74324	0.992	0.77429	no
human_lncrna_fused_10834_1	human_lncrna_fused_10834	lncRNA_gRNA	185	183	102	246	74	135	206	73	128	64	102	244	166	160	71	11	80	102	140	-0.228119029706939	-0.449154502366001	0.623012500632011	-0.549719398267649	-0.072644771478871	0.282768682087628	-0.83956483642135	-0.595073319617891	-1.18086168180529	-0.658089529481606	0.496495259824296	-0.094945345852297	-0.015596721538014	-0.801461828266838	-2.63392182818124	-0.786607759821377	-0.412533608598523	-0.021156969641896	0.32131	0.74995	0.73078	0.051855	0.10635	0.82258	0.32612	0.016908	0.46451	no
human_lncrna_fused_10834_2	human_lncrna_fused_10834	lncRNA_gRNA	178	235	85	112	38	111	149	182	205	50	91	134	158	112	109	225	248	63	211	0.143760275144027	-0.622568735290574	-0.35190918259131	-1.26990071052166	-0.271999389308255	-0.08900621634351	0.360621476769392	0.047943512963558	-1.39633284972751	-0.744971801883382	-0.234837055280882	-0.108388033598056	-0.417720438484795	-0.225808375862762	0.432836867440648	0.711727940707407	-0.941011448325546	0.569185552127349	0.43499	0.21157	0.45112	0.84493	0.080758	0.46091	0.35508	0.98594	0.62683	no
human_lncrna_fused_10834_3	human_lncrna_fused_10834	lncRNA_gRNA	331	581	204	538	296	167	283	361	402	228	317	205	235	383	232	253	357	422	323	0.542284972191222	-0.326305955218372	0.926302939030517	0.505652425130524	-0.568479038004759	-0.065139384098585	0.465901349054715	0.122663797328997	-0.384093899955993	0.037781018690578	-0.507639451733534	-0.413189608506112	0.38137852491553	-0.056549353688017	-0.233045019934773	0.386022307794161	0.706168180971563	0.324795007899032	0.81079	0.99542	0.33795	0.95114	0.47743	0.22176	0.838	0.76729	0.96308	no
human_lncrna_fused_10838_1	human_lncrna_fused_10838	lncRNA_gRNA	251	370	101	221	225	135	194	295	299	468	171	152	107	285	206	150	213	125	154	0.296583315971741	-0.862174188233409	0.078406047168865	0.50091882841752	-0.473445301958266	-0.19713058118134	0.560405333671352	0.094560663430692	0.96619511050145	-0.410693084676008	-0.525112534782725	-1.04487435210629	0.349489288891641	0.155125417268489	-0.547241253473388	0.056844132152735	-0.556601666779206	-0.298141530065183	0.45146	0.87084	0.31887	0.95664	0.94258	0.10536	0.87829	0.41362	0.32116	no
human_lncrna_fused_10838_2	human_lncrna_fused_10838	lncRNA_gRNA	315	255	361	512	405	149	333	189	238	278	108	131	135	278	187	278	400	241	147	-0.504707681628144	0.516299888681238	0.924244051445116	1.00859373389989	-0.650516599079361	0.223034124402334	-0.344758236247884	-0.512779580094483	-0.051379641018905	-1.29419035386733	-1.01880102166009	-1.06295920508961	0.011062640782403	-0.279069037493095	-0.039166780523332	0.610065717793904	0.004305889641394	-0.663480034978347	0.73305	0.99979	0.48134	0.13056	0.19598	0.040156	0.53095	0.92854	0.40356	no
human_lncrna_fused_10838_3	human_lncrna_fused_10838	lncRNA_gRNA	233	173	362	120	134	213	158	133	247	77	156	182	112	218	147	113	178	86	199	-0.601285229198939	0.923616605904199	-0.617349056868195	-0.095328873306801	0.225171058318469	-0.365595870862315	-0.40059325873674	-0.060444702337191	-1.27379244335797	-0.430174689347135	-0.193281582015252	-0.890583175187425	0.088329166761546	-0.193197617201852	-0.80458966793091	-0.082399747471444	-0.924640413079472	0.138999785736774	0.91374	0.41181	0.58852	0.32637	0.11999	0.21633	0.60645	0.26203	0.40183	no
human_lncrna_fused_10838_4	human_lncrna_fused_10838	lncRNA_gRNA	288	207	236	135	158	332	146	179	279	204	197	123	289	161	117	157	100	187	134	-0.655266919533258	0.057055850489225	-0.75066749507373	-0.159887811019368	0.545615977494467	-0.749605868851079	-0.295956165986743	-0.181769611824894	-0.343433950449251	-0.410191665315116	-0.977006337457069	0.051464621917862	-0.592275656234949	-0.770495744807163	-0.672684778484623	-1.10128762485735	-0.215032377123405	-0.662396847581403	0.3707	0.35257	0.67987	0.29855	0.2998	0.2873	0.13306	0.058501	0.31935	no
human_lncrna_fused_10838_5	human_lncrna_fused_10838	lncRNA_gRNA	279	402	131	219	106	67	206	301	301	332	534	308	302	293	246	245	187	158	422	0.267677499548788	-0.675600970049925	-0.075051058847794	-0.640138948529948	-1.47589670064159	-0.259340564541202	0.446632453865305	-0.037826261016788	0.352824816122884	0.986053725711617	0.268519541966076	0.153478990161879	0.245720403812022	0.253404535530839	-0.045541941347253	-0.257406098850574	-0.394689345731991	0.924767534430912	0.49234	0.41214	0.097947	0.88716	0.99581	0.836	0.88032	0.48045	0.9192	no
human_lncrna_fused_10838_6	human_lncrna_fused_10838	lncRNA_gRNA	320	489	242	230	182	396	628	214	205	151	254	155	259	277	156	332	216	213	518	0.350496309252117	-0.05119559145309	-0.194220574496438	-0.112576183665978	0.64686661811679	1.08006038330888	-0.200335128347615	-0.728772373925216	-0.876382896112515	-0.215347043523184	-0.826097230235439	-0.237812573007241	-0.015116409650043	-0.540194934452784	0.180413515447945	-0.250535121803866	-0.18335884940922	1.0257877857646	0.80039	0.54732	0.99996	0.12113	0.21133	0.1984	0.40357	0.62605	0.96746	no
human_lncrna_fused_10841_1	human_lncrna_fused_10841	lncRNA_gRNA	17	0	8	24	2	41	33	12	44	0	115	0	0	25	20	9	6	46	18	-0.852693182050833	-0.284341058515656	0.392417863908631	-0.646853197365024	0.961939414079074	0.603450822779901	-0.059370728993039	0.673132682540626	-0.852693182050833	1.92401865810841	-0.852693182050833	-0.852693182050833	0.382334940247283	0.347272643781595	-0.297265248103052	-0.419981313011188	1.09562134242163	0.224038954576587										no
human_lncrna_fused_10841_2	human_lncrna_fused_10841	lncRNA_gRNA	260	377	287	218	96	176	403	164	302	333	127	189	143	203	171	201	183	146	161	0.274983386251136	0.459395143799208	0.013197579538769	-0.672364936608333	-0.174414727838899	0.74256389097238	-0.274213477390973	0.060975441054995	0.451286667339532	-0.836193427727003	-0.289604443642433	-0.732714987485828	-0.151908150814432	-0.140055513092601	-0.214034653043252	-0.191592044958822	-0.403367270358813	-0.286950353428037	0.92868	0.43964	0.9285	0.47842	0.57559	0.21421	0.5085	0.42421	0.36903	no
human_lncrna_fused_10841_3	human_lncrna_fused_10841	lncRNA_gRNA	313	229	281	350	132	82	134	211	415	160	119	242	158	198	122	380	471	173	90	-0.636732874984884	0.181394508021546	0.40598456611777	-0.509976600309771	-1.39182033449191	-0.970799801192114	-0.189330899094865	0.241796822010766	-0.772187367338558	-1.16632417985152	-0.211462278816288	-0.855188726565348	-0.434053383398418	-0.829231249004453	0.395164842935177	0.845432568414501	-0.430287436528433	-1.27459791533251	0.4505	0.68447	0.024388	0.68335	0.065201	0.20228	0.15409	0.99741	0.15313	no
human_lncrna_fused_10841_4	human_lncrna_fused_10841	lncRNA_gRNA	168	343	112	81	251	113	190	63	107	123	233	73	52	85	107	558	341	117	170	0.719416020520165	-0.208140419312331	-0.672272488278169	1.17546913472196	-0.175161170343419	0.300507849816569	-0.886564099062205	-0.686280723691201	-0.284398566607211	0.520522157181388	-0.893768328388281	-1.33539993238557	-0.67789266166744	-0.17484256570858	1.74830973492007	1.2198228686324	-0.115817654125756	0.356459409223556	0.87627	0.94498	0.69419	0.041965	0.74675	0.055502	0.29445	1	0.73074	no
human_lncrna_fused_10844_1	human_lncrna_fused_10844	lncRNA_gRNA	253	276	173	164	267	255	365	120	238	301	216	346	508	140	122	132	302	192	181	-0.106152598135153	-0.183524469626309	-0.326153498685375	0.724780881756484	0.358530728628986	0.642783518378288	-0.641265565154201	-0.218586745846434	0.350303826729835	-0.115537212624193	0.557828181738219	0.997045594341085	-0.598439000034749	-0.543649096991056	-0.720113708180686	0.517931424222669	-0.006569480134712	-0.096310060773127	0.47622	0.86551	0.9783	0.15216	0.74807	0.99926	0.18575	0.66657	0.58911	no
human_lncrna_fused_10844_2	human_lncrna_fused_10844	lncRNA_gRNA	219	181	85	97	102	141	331	148	168	293	105	301	228	178	204	145	153	91	180	-0.46235862993675	-0.892716805273181	-0.799641987515078	-0.367635574409202	-0.23682813881628	0.700075162047226	-0.180773872260122	-0.477163808890003	0.504887605754324	-0.843238132254573	0.559122920613888	0.099071877091628	-0.0972617207486	0.322539594387722	-0.410020852170088	-0.198408940157511	-0.773894483638024	0.08742691178328	0.13921	0.28012	0.89128	0.23075	0.60239	0.90954	0.77128	0.33883	0.41286	no
human_lncrna_fused_10844_3	human_lncrna_fused_10844	lncRNA_gRNA	273	338	193	42	17	323	286	100	239	233	306	358	183	254	258	439	243	130	34	0.062505577563487	-0.14042837697407	-2.03654692246196	-2.59744110604905	0.579613256390655	0.208807129535032	-0.971679361941854	-0.314684542661018	-0.095538191334786	0.249535840162749	0.50287903001727	-0.481983188141203	0.08185875264319	0.347291731075639	0.778022832630254	0.121438639609707	-0.618531070723713	-2.17123534215718	0.58864	0.013452	0.95245	0.060523	0.70854	0.72882	0.85916	0.97977	0.070101	no
human_lncrna_fused_10844_4	human_lncrna_fused_10844	lncRNA_gRNA	186	316	287	150	211	87	198	95	152	215	335	102	196	235	49	115	187	101	62	0.478278552415474	0.900159769621648	-0.03757007715799	0.807288993120242	-0.630267504283794	0.223537739787591	-0.529049003677194	-0.389786407728944	0.303684864838905	0.878599167764205	-0.629978351700061	0.113397591095279	0.48356370485596	-1.23232366117113	-0.487846537156648	0.27771993827299	-0.431785935491214	-1.02604418322535	0.99431	0.91962	0.48464	0.1448	0.97829	0.42602	0.51361	0.56882	0.19167	no
human_lncrna_fused_10845_1	human_lncrna_fused_10845	lncRNA_gRNA	246	318	125	129	56	89	21	155	373	77	97	285	305	121	259	245	368	145	126	0.119657277483967	-0.567419091918592	-0.597873655632151	-1.25800248349068	-0.969658131649339	-2.58535900968256	-0.274353668378994	0.419414735932023	-1.3457773587761	-1.09268342119049	0.331395720398211	0.334908723912123	-0.745376206187082	0.491487827083243	0.122524227669198	0.826436949889996	-0.338590760016241	-0.530648363761558	0.43871	0.15503	0.0109	0.76218	0.04282	0.90873	0.65783	0.98279	0.31484	no
human_lncrna_fused_10845_2	human_lncrna_fused_10845	lncRNA_gRNA	106	145	42	0	106	235	11	98	89	20	206	99	65	124	42	93	19	38	41	0.178122983590068	-0.769270811322625	-2.59092047886593	0.599371474793513	1.35681314031407	-1.92985790826604	0.213683489907402	-0.327361279982731	-1.56648571672316	0.930670719806477	0.038212462106742	-0.523872739888023	0.356772308783461	-0.693905166092399	-0.041847809511672	-1.51531946939648	-0.841611088707363	-0.772629529892005	0.40974	0.44759	0.9466	0.54698	0.70715	0.41936	0.55234	0.17844	0.15346	no
human_lncrna_fused_10845_3	human_lncrna_fused_10845	lncRNA_gRNA	338	787	246	342	116	273	271	243	241	433	281	404	137	213	243	293	214	460	480	0.936089087590036	-0.103240223948631	0.270126169266168	-0.782714451090337	0.061523813374086	-0.152050701229345	-0.103468069124197	-0.591813607471015	0.458419084047376	-0.153785102154002	0.380852518411819	-1.14000356220826	-0.441500515972305	-0.022193594187225	-0.063618628512248	-0.337155870357304	0.797774884357308	0.845143250470692	0.98398	0.53883	0.59998	0.19983	0.81303	0.44493	0.44015	0.43124	0.99786	no
human_lncrna_fused_10846_1	human_lncrna_fused_10846	lncRNA_gRNA	297	295	272	164	171	227	150	105	238	395	306	397	212	103	93	163	250	114	129	-0.232605429808678	0.207887241205267	-0.540935006463582	-0.095610392538628	-0.013412869195138	-0.756440430475821	-1.02416188362372	-0.433368253624641	0.506734157265561	0.136360491514639	0.531691170045147	-0.402845457152142	-1.19684205230848	-1.10040254297775	-0.665773667908211	0.046568989210376	-0.899055936413874	-0.752638579026027	0.63481	0.43413	0.30597	0.034969	0.90531	0.77773	0.03351	0.36141	0.14519	no
human_lncrna_fused_10846_2	human_lncrna_fused_10846	lncRNA_gRNA	229	170	337	144	61	339	161	92	128	79	81	174	349	281	87	291	272	60	73	-0.600427766238489	0.847943871538508	-0.362375876953033	-1.06225537432295	0.87989827735253	-0.318446359437612	-0.840627539884664	-0.874239731875033	-1.22125705661025	-1.21064898944838	-0.228958355760027	0.612768542261755	0.451980717665713	-0.835557824485601	0.448997406147029	0.507716526441394	-1.32582002399628	-1.10841400196311	0.87975	0.23246	0.94256	0.021877	0.045587	0.85261	0.5977	0.97301	0.070545	no
human_lncrna_fused_10846_3	human_lncrna_fused_10846	lncRNA_gRNA	289	207	127	16	109	219	412	221	356	257	175	169	264	203	212	238	222	216	168	-0.659926862902803	-0.762537324350128	-2.94144864341247	-0.651522659170111	-0.024903550615763	0.631361772260883	-0.019687077017599	0.140822017166411	-0.040890311031133	-0.569336686770324	-0.577042859937722	-0.074757560835699	-0.293560506758902	0.005100015172426	-0.131577902692712	-0.076415172780613	-0.027125586104164	-0.372716646742034	0.10538	0.060285	0.9267	0.70729	0.37167	0.34087	0.52	0.52798	0.47942	no
human_lncrna_fused_10850_1	human_lncrna_fused_10850	lncRNA_gRNA	124	1062	828	744	568	946	667	670	690	586	423	733	710	641	533	726	615	561	386	2.66428771381501	2.88964473637752	2.66031606943593	2.69545877131943	3.10286390100577	2.39768719682184	2.6078741201119	2.14750640722581	2.18612406233696	1.71166511336032	2.5181627540854	2.3817983230518	2.37636489551612	2.37074760666813	2.49899864824747	2.42163135918355	2.38270415776507	1.8495193624573										no
human_lncrna_fused_10850_2	human_lncrna_fused_10850	lncRNA_gRNA	295	338	109	120	176	221	236	201	338	503	232	308	534	527	441	267	386	135	177	-0.041570297913562	-0.98344915847084	-0.932339015413342	-0.047839038426466	-0.040339909530021	-0.153650474432809	-0.174319934719556	0.043052864699076	0.850008200228693	-0.226445717285667	0.193580667855509	0.8606636329515	0.979196655912205	0.982467273265838	-0.005072943589631	0.649327499634548	-0.674055615926794	-0.33155244311043	0.23016	0.35383	0.5365	0.52966	0.94189	0.98898	0.99999	0.94289	0.28003	no
human_lncrna_fused_10861_1	human_lncrna_fused_10861	lncRNA_gRNA	115	69	109	37	28	53	79	56	44	40	46	57	67	15	26	27	34	28	35	-0.775874306691136	0.232293530940496	-1.05148342569434	-1.03564649764295	-0.600607564679989	-0.31823301643984	-0.545270201186041	-1.16380122229716	-1.07217601234504	-0.949280308219209	-0.694616563319063	-0.589172225979081	-1.83179286448625	-1.26387509528075	-1.42130441608541	-1.11333673932006	-1.23523885547264	-1.03112730622643	0.43669	0.12974	0.2574	0.048159	0.099857	0.17741	0.022356	0.035078	0.083177	no
human_lncrna_fused_10861_2	human_lncrna_fused_10861	lncRNA_gRNA	185	105	19	152	74	321	268	128	254	257	266	165	260	104	139	164	58	86	62	-0.906487240811763	-2.18618856498913	-0.013464066221562	-0.549719398267649	1.08405600425217	0.633998564580511	-0.147654630915818	0.278484710013221	0.548509880241042	0.573433410968093	-0.018654912872875	0.494205659734241	-0.558865700149479	0.035989089711227	-0.03172801942474	-1.15703035436825	-0.622582250885222	-1.01906097372009	0.02402	0.45668	0.99966	0.70419	0.96569	0.84422	0.42696	0.21606	0.15597	no
human_lncrna_fused_10861_3	human_lncrna_fused_10861	lncRNA_gRNA	240	34	11	125	91	103	110	114	149	85	146	153	473	105	100	164	146	74	73	-2.38842824203952	-2.89502681016137	-0.605030548512029	-0.633600337582369	-0.7567668164927	-0.861409052067867	-0.636078964651191	-0.748955667004247	-1.19791296541353	-0.553947650445477	-0.457169040977337	0.968268996013138	-0.888398107246525	-0.725254472048304	-0.372992988136814	-0.379984926418507	-1.14425323720464	-1.17051255841804	0.0011773	0.25371	0.087911	0.045259	0.10522	0.94942	0.099954	0.27693	0.077782	no
human_lncrna_fused_10861_4	human_lncrna_fused_10861	lncRNA_gRNA	294	295	250	300	194	184	259	101	224	140	132	184	667	391	147	371	325	178	145	-0.218934606832664	0.107150762368407	0.279476748111669	0.087949365199784	-0.280335420675157	-0.024456295803126	-1.05883933930093	-0.499107856594301	-0.858305404512085	-0.952553425278273	-0.489422175575204	1.17547048356643	0.570022157091785	-0.503616225942046	0.446735455019122	0.41721376001616	-0.308162900277654	-0.588184223143257	0.57953	0.80789	0.48296	0.02681	0.078504	0.98956	0.78928	0.96888	0.30773	no
human_lncrna_fused_10862_1	human_lncrna_fused_10862	lncRNA_gRNA	222	173	179	57	248	164	212	152	70	139	227	141	58	97	239	321	137	96	111	-0.537437524782721	0.034585797673533	-1.43750048530421	0.796575018871761	-0.057844355453963	0.082538596983689	-0.164000561598739	-1.53009361954426	-0.493121853486993	0.123438452015475	-0.458395943578809	-1.58290546521826	-0.881989523965348	0.518145303559448	0.623152145036895	-0.358792340498627	-0.725974452701128	-0.555606077914554	0.4046	0.71159	0.6418	0.048783	0.48012	0.074813	0.63369	0.83605	0.21446	no
human_lncrna_fused_10862_2	human_lncrna_fused_10862	lncRNA_gRNA	309	315	118	292	446	264	246	181	281	300	105	488	445	216	231	456	478	214	189	-0.198547261792612	-0.946106435301349	0.175566782235593	1.16955995578975	0.137410978625314	-0.160662334144468	-0.376093274831208	-0.267090612366982	0.077588077261238	-1.30251366215902	0.763615154171152	0.545671805251176	-0.301437860217683	0.030691171754382	0.663985245802695	0.883350593926858	-0.129782715220948	-0.30715167945312	0.1768	0.99615	0.63765	0.21123	0.24724	0.99678	0.53224	0.99974	0.46021	no
human_lncrna_fused_10862_3	human_lncrna_fused_10862	lncRNA_gRNA	291	279	296	139	119	139	343	103	315	151	175	355	317	261	151	543	387	452	458	-0.279150472754789	0.350618041572088	-0.727252271728208	-0.547177934249625	-0.633670336213219	0.370340660773114	-1.02066106915098	-0.033438323839351	-0.748194628477657	-0.57861165993042	0.405652554007303	0.16252640198547	0.032752431349607	-0.454714263099657	0.987446258572035	0.671274544224623	0.975706585124512	0.98210101278674	0.70254	0.24121	0.58967	0.12494	0.14852	0.89357	0.46492	0.99991	0.99972	no
human_lncrna_fused_10873_1	human_lncrna_fused_10873	lncRNA_gRNA	208	240	208	336	289	139	44	236	303	170	250	257	199	99	298	248	164	108	177	-0.031240287822813	0.319641026241332	0.894264577489084	1.09261685262868	-0.187631469292172	-1.70760914651852	0.505479731070098	0.360513645347872	-0.14959321553071	0.337636145082825	0.413441734432249	-0.012390133368022	-0.771640170031339	0.904608751405735	0.360222691181793	-0.040374135052077	-0.493668800214034	0.132859380117742	0.76053	0.9995	0.10881	0.97848	0.71375	0.81901	0.8956	0.79813	0.50987	no
human_lncrna_fused_10873_2	human_lncrna_fused_10873	lncRNA_gRNA	284	323	181	237	227	205	252	165	391	167	119	348	339	384	193	308	251	157	267	-0.051365095943215	-0.278473337037545	0.006929334845194	0.347841617386174	-0.089955645446268	-0.014730117141485	-0.384437671889881	0.291574744279715	-0.585947312107233	-1.03532442417378	0.411127492277892	0.286390228909122	0.591673676934116	-0.097315922329361	0.23919784069428	0.112158252089319	-0.426839623582842	0.271208975106269	0.46035	0.80674	0.58266	0.60739	0.10746	0.9261	0.90473	0.82102	0.60575	no
human_lncrna_fused_10873_3	human_lncrna_fused_10873	lncRNA_gRNA	256	393	182	195	76	214	167	120	194	234	188	171	230	390	323	166	173	354	140	0.351977700612615	-0.132311779347292	-0.114380563707972	-0.944015626295816	0.106436954769201	-0.419025530612569	-0.656970218942711	-0.500187102267538	-0.003930702869228	-0.313734977048818	-0.399453746355009	-0.09613266973469	0.751900519018778	0.740893211693052	-0.443131192559682	-0.244857030825873	0.808399770383879	-0.448227709562657	0.75237	0.32586	0.49639	0.07338	0.48412	0.3986	0.99901	0.30189	0.86217	no
human_lncrna_fused_10873_4	human_lncrna_fused_10873	lncRNA_gRNA	258	457	253	405	79	170	232	187	425	184	286	508	111	513	136	119	229	98	166	0.547164933737836	0.298326784277829	0.866686643426961	-0.906584570099193	-0.209848008540028	0.003134653380577	-0.090764241270758	0.533836453517134	-0.331488079508226	0.23361963796667	1.06154769565081	-1.03691131655815	1.12128655325093	-0.429761802076422	-0.875925841255437	0.117159913656916	-0.899695155903604	-0.236510556053912	0.95249	0.82905	0.53021	0.90548	0.60251	0.92769	0.98688	0.33858	0.26247	no
human_lncrna_fused_10888_1	human_lncrna_fused_10888	lncRNA_gRNA	350	196	213	49	133	359	225	183	332	457	595	427	300	322	123	495	437	274	378	-0.989105447148076	-0.344431932429395	-2.21162287110657	-0.65159401939544	0.389596296566218	-0.448715935150833	-0.530454794473316	-0.212529450688362	0.485580350712746	0.830475967353163	0.409800147748138	-0.161868380414478	0.067787500194141	-0.970300600803296	0.608880905035089	0.589747781961294	0.035614706909341	0.465746739846233	0.12036	0.071874	0.68139	0.16752	0.99641	0.80134	0.30853	0.9965	0.84765	no
human_lncrna_fused_10888_2	human_lncrna_fused_10888	lncRNA_gRNA	224	578	215	378	216	385	457	446	506	528	195	766	707	408	201	298	218	395	341	1.05774759158668	0.266529386295925	0.958831205890044	0.596083967719033	1.08468399868877	1.11402817851427	1.28159286095692	0.960818354801742	1.2844732333546	-0.088862858052306	1.82377339389993	1.619518008022	0.991154751640592	0.272942374418117	0.510330210115042	0.23861971224007	1.13701804543359	0.922008356676288	0.99669	0.9946	1	1	0.99625	1	0.99649	0.93946	0.99982	no
human_lncrna_fused_10888_3	human_lncrna_fused_10888	lncRNA_gRNA	186	309	460	499	318	558	543	386	369	306	239	850	704	349	278	677	522	373	542	0.448348604140001	1.55082037755017	1.58695835598238	1.37053527945921	1.84487204148792	1.59671967148172	1.32411574787951	0.771843064967539	0.777031005427435	0.423202032179635	2.21346937857989	1.85660348748985	1.01938271664515	0.955130592477174	1.88757383031582	1.67875859863316	1.30071538688673	1.80906700587416										no
human_lncrna_fused_10888_4	human_lncrna_fused_10888	lncRNA_gRNA	244	221	179	94	236	266	233	176	205	264	355	39	77	202	132	124	239	259	220	-0.34916754557344	-0.090403322503986	-0.980845247454252	0.603692863027182	0.464040488017011	0.083119490924081	-0.096740651315395	-0.365108519813637	0.221400268991917	0.601530645437972	-2.04594027458631	-1.39473442655745	-0.07388894891952	-0.394139558782104	-0.750392474095636	0.24885685588653	0.444296085039437	0.212173084166277	0.41125	0.67425	0.8853	0.32022	0.93478	0.0097781	0.43179	0.46068	0.87365	no
human_lncrna_fused_10890_1	human_lncrna_fused_10890	lncRNA_gRNA	276	210	118	258	170	73	67	208	362	420	308	204	191	456	275	129	107	142	63	-0.579599370673883	-0.794149592130338	0.159644325848941	-0.004937444547656	-1.36104027118866	-1.63314150307494	-0.03915911015182	0.225244190046992	0.689790336069519	0.243727131203376	-0.269051705994448	-0.44096266608689	0.867445802384188	0.419672901824222	-0.865281365338658	-0.960437293986994	-0.519283111712142	-1.52834977193465	0.1173	0.72541	0.011235	0.752	0.96322	0.30437	0.99705	0.052918	0.11632	no
human_lncrna_fused_10890_2	human_lncrna_fused_10890	lncRNA_gRNA	310	174	184	99	263	278	484	219	603	220	538	284	215	122	66	140	254	224	218	-0.975891539852115	-0.37471789206608	-1.23830202517823	0.431456419302397	0.20336658737376	0.759733434540275	-0.126429144264427	0.769636227610474	-0.342808621577597	0.854613605338974	0.016751563804008	-0.442126663502731	-1.04496067699717	-1.57138288333293	-0.918283750916117	0.010222320961058	-0.072769155171503	-0.120828891516731	0.12365	0.53241	0.98369	0.97945	0.92908	0.4387	0.021807	0.2633	0.55578	no
human_lncrna_fused_10890_3	human_lncrna_fused_10890	lncRNA_gRNA	270	257	112	185	143	202	101	180	230	214	242	126	244	248	97	282	282	148	253	-0.287057884440219	-0.830518615113837	-0.255026276439526	-0.205744336124195	-0.041879914391819	-1.12272388787541	-0.202030377010324	-0.350241542752055	-0.193681594764087	-0.05135765006974	-0.860302637626849	-0.088746554425272	0.064526155554542	-0.920165369634566	0.187501986481148	0.337753137616822	-0.436107069655287	0.265841730895451	0.18121	0.48373	0.21025	0.26319	0.51109	0.25516	0.32695	0.88549	0.59883	no
human_lncrna_fused_10891_1	human_lncrna_fused_10891	lncRNA_gRNA	237	136	190	148	100	125	309	140	165	224	234	297	216	188	170	117	121	104	137	-0.92237837448052	0.027149961557918	-0.372507683473755	-0.497234203853863	-0.495897964877016	0.502098537255259	-0.357053987146044	-0.60425117003566	0.040446137805834	0.077430690421938	0.436683855221641	-0.076667550614595	-0.129933796451663	-0.024659967306655	-0.784108126288571	-0.603268994804891	-0.712896373590818	-0.373722565477046	0.28675	0.34883	0.71851	0.12106	0.67389	0.81719	0.57645	0.11414	0.26134	no
human_lncrna_fused_10891_2	human_lncrna_fused_10891	lncRNA_gRNA	274	401	199	256	196	279	458	71	402	214	574	244	401	129	184	312	188	138	82	0.288534081342544	-0.104601195689607	0.158878199685988	0.19642608869212	0.374326274679566	0.849218167017129	-1.3900870364778	0.377448869454181	-0.213370995708531	1.11093215749538	-0.02137420107667	0.56408429563993	-0.808733529287037	-0.112921728439859	0.304808647406642	-0.226116871440511	-0.546511565852515	-1.20847795013998	0.73351	0.79698	0.99506	0.2859	0.98559	0.89675	0.27299	0.70901	0.14156	no
human_lncrna_fused_10892_1	human_lncrna_fused_10892	lncRNA_gRNA	189	283	196	40	38	35	48	91	156	249	176	144	73	82	120	110	40	116	99	0.31065581497132	0.365317466774247	-1.60062326080736	-1.34748545658746	-1.66104272590164	-1.49379299166779	-0.602567936207302	-0.378006234730199	0.478395203101612	-0.000275961485268	-0.221132291667605	-1.11978262687511	-0.872272619760274	-0.181167065641696	-0.563388758846692	-1.57975680337638	-0.278629152138066	-0.488053811346052	0.89035	0.061392	0.014331	0.12891	0.82192	0.17684	0.24162	0.055326	0.34542	no
human_lncrna_fused_10892_2	human_lncrna_fused_10892	lncRNA_gRNA	107	96	150	324	37	66	49	128	221	131	162	119	229	159	147	62	53	40	144	-0.323956285496585	0.727332809909127	1.68317249047206	-0.662204599892466	-0.265120429134537	-0.758568911738753	0.538439678822817	0.781862745740246	0.356385739210695	0.606435999343993	0.252631416971511	1.01125869059537	0.662390977759589	0.794954854731034	-0.519847282087215	-0.57026028599848	-0.800534581971718	0.701410777188189	0.82466	0.99579	0.23794	0.9966	0.91102	0.98546	0.99487	0.20182	0.71745	no
human_lncrna_fused_108_1	human_lncrna_fused_108	lncRNA_gRNA	318	613	192	149	53	187	124	218	244	139	181	201	193	163	189	94	268	279	235	0.670807291681633	-0.352736056000053	-0.757604428133474	-1.66642975639132	-0.364788572402969	-1.08979700054763	-0.167015949564101	-0.492860952955341	-0.973290738494998	-0.654516677556856	-0.479349184707568	-0.618141267864751	-0.709926011148863	-0.277704678692776	-1.44482307720272	0.048406821083643	0.190368286595994	-0.0541890776258	0.86908	0.08867	0.11012	0.20936	0.096395	0.1749	0.22874	0.17577	0.69796	no
human_lncrna_fused_108_2	human_lncrna_fused_108	lncRNA_gRNA	473	788	408	256	263	494	365	446	550	417	608	389	593	324	368	520	577	168	338	0.477442242391328	0.129639555525068	-0.584730303905466	-0.14608646514424	0.419913546609805	-0.207328359981881	0.270146175494802	0.064553226493191	-0.053958464314008	0.447671538918979	-0.131647602995382	0.362141114531482	-0.336762121436621	0.086598683815275	0.264376676921469	0.56440329378663	-1.03347933946229	-0.101605268906139	0.93907	0.396	0.81579	0.87713	0.86758	0.8084	0.55869	0.98116	0.2723	no
human_lncrna_fused_108_3	human_lncrna_fused_108	lncRNA_gRNA	260	106	153	231	103	134	163	177	211	149	123	140	162	321	285	161	162	122	117	-1.3431738553495	-0.380756819186431	0.090712031153693	-0.582601326982435	-0.529960555740607	-0.471079615609517	-0.173808738600421	-0.412248522446739	-0.614306599741349	-0.876091186654283	-0.676973480562891	-0.573993663015436	0.464274318374086	0.548380060175651	-0.503300928161815	-0.35150206089872	-0.634556255574718	-0.698661905033753	0.091203	0.49868	0.20261	0.2516	0.12915	0.15109	0.98134	0.23947	0.20109	no
human_lncrna_fused_10905_1	human_lncrna_fused_10905	lncRNA_gRNA	274	525	90	243	310	155	187	151	537	415	363	445	227	223	166	241	135	146	152	0.657166616215983	-1.12096297327924	0.088624304321351	0.824356445494708	-0.411384035783033	-0.362425910669697	-0.452253725420546	0.7750773820866	0.683022117123402	0.477342837562739	0.79747906315618	-0.204322243713849	-0.097294797471315	-0.249401101579342	-0.043314593239015	-0.657291381421303	-0.473488895932074	-0.432261057208249	0.65264	0.95802	0.27206	0.93135	0.98425	0.93887	0.48376	0.31832	0.30234	no
human_lncrna_fused_10905_2	human_lncrna_fused_10905	lncRNA_gRNA	351	3251	1875	2106	1753	2183	2338	2084	3157	2304	2187	2081	1938	2377	1866	2520	2190	1656	1940	2.89726251622931	2.69426919303042	2.7811560467077	2.94059332318003	2.93669084667504	2.81979881835845	2.86278788449656	2.94524363202467	2.76783622465658	2.67061698089161	2.6409675852981	2.44607513226095	2.8786297444305	2.79055193997069	2.90904915774796	2.86679861798587	2.55881959738178	2.77283919745297										no
human_lncrna_fused_10905_3	human_lncrna_fused_10905	lncRNA_gRNA	305	362	88	187	165	166	411	237	302	16	135	235	293	186	156	184	284	121	173	0.005877192735348	-1.29240831126212	-0.404650417464388	-0.179262574835711	-0.465699582530955	0.555427976296149	0.001839133440077	-0.153258916133022	-3.08056680551297	-0.97379722054776	-0.215704162372718	-0.007243814037476	-0.481366922556588	-0.475313694901378	-0.544202229609094	0.183564066180816	-0.859276258549452	-0.40666523680721	0.18954	0.44355	0.77842	0.51269	0.011114	0.52645	0.22972	0.49439	0.22017	no
human_lncrna_fused_10909_1	human_lncrna_fused_10909	lncRNA_gRNA	196	212	145	69	34	257	256	188	211	89	327	37	138	139	102	60	124	166	419	-0.114771986987416	-0.077747914070286	-1.05888360851738	-1.51250695879728	0.705476913702087	0.497346045672664	0.278741749256458	-0.039517595772003	-0.877390903322126	0.777649133594841	-1.80830574109141	-0.404826853938499	-0.271222815313195	-0.434220662777037	-1.31695347901775	-0.322700924091837	0.13722199849034	1.381949560509	0.51943	0.084946	0.98818	0.76425	0.75879	0.074514	0.32968	0.10838	0.99835	no
human_lncrna_fused_10909_2	human_lncrna_fused_10909	lncRNA_gRNA	252	267	228	173	306	267	225	196	330	154	21	151	222	136	447	190	50	208	124	-0.144685126402243	0.189267094443891	-0.251064029243109	0.918157503929679	0.426248834509059	-0.006330610498034	0.003062299703586	0.221714468966124	-0.530424990632387	-2.64562881654578	-0.53886220497714	-0.122004648280286	-0.630049974411908	1.21226435818621	-0.246323452787754	-1.72549941329805	0.105575138014895	-0.583129455359885	0.65515	0.93735	0.84493	0.76728	0.040522	0.33584	0.98968	0.0788	0.47077	no
human_lncrna_fused_10909_3	human_lncrna_fused_10909	lncRNA_gRNA	271	272	136	153	138	311	285	260	192	178	401	192	352	197	222	139	174	119	121	-0.217219322504722	-0.588547217352872	-0.508105935797941	-0.257676738284336	0.537507629637546	0.213912626564931	0.286049107254073	-0.589577077968925	-0.440380182137443	0.628680120465968	-0.324333458652497	0.400477308229388	-0.246913020183231	0.153455916966642	-0.746569068009678	-0.313346856153793	-0.721624456348067	-0.711363897432527	0.26571	0.38253	0.94374	0.49377	0.79756	0.71861	0.62558	0.18404	0.18164	no
human_lncrna_fused_10912_1	human_lncrna_fused_10912	lncRNA_gRNA	324	255	92	113	295	86	166	279	519	334	211	564	573	278	175	198	213	313	276	-0.542832145396032	-1.31995250705817	-1.1343484687793	0.529947714411114	-1.38100387685134	-0.743418678123697	0.141415761289463	0.502164560983032	0.159439937152244	-0.478795108751828	0.900980462583682	0.832110423054291	-0.027061822985485	-0.405362066104877	-0.529763729619054	-0.286038721516059	0.3223922984161	0.138604728550482	0.057196	0.61479	0.036266	0.96277	0.51126	0.99992	0.45207	0.24501	0.82148	no
human_lncrna_fused_10912_2	human_lncrna_fused_10912	lncRNA_gRNA	192	205	83	209	62	366	277	77	168	245	119	138	269	135	100	133	26	270	222	-0.131208647654459	-0.749299964209709	0.356545519685467	-0.81192157733828	1.21654940603984	0.630369312571526	-0.824583362859533	-0.305055376043311	0.436272882201199	-0.51756312402014	-0.295664883333301	0.491601151784092	-0.281514444154292	-0.432176685650501	-0.347422394388328	-2.005570163005	0.815874213000434	0.539348536736626	0.27118	0.55775	0.99993	0.1024	0.64333	0.75972	0.32669	0.060189	0.98486	no
human_lncrna_fused_10912_3	human_lncrna_fused_10912	lncRNA_gRNA	148	134	53	118	19	51	38	60	145	306	94	63	54	132	146	70	43	160	115	-0.330352842846159	-0.932889600420846	-0.050952431579031	-1.70600861386991	-0.956085314526905	-1.41406903994206	-0.780875087344521	-0.156081155454773	1.06948934775758	-0.470754348441368	-0.898333418368935	-1.13479627588978	0.023666280295571	0.385425511740101	-0.784846783942945	-1.19274343931826	0.449374848148735	0.012739180264915	0.18339	0.24483	0.045408	0.17005	0.93472	0.072152	0.82198	0.064371	0.8034	no
human_lncrna_fused_10912_4	human_lncrna_fused_10912	lncRNA_gRNA	328	467	251	449	154	277	369	300	330	259	441	384	369	306	185	322	178	123	89	0.253931268917332	-0.035279999706679	0.686744856984074	-0.369596915055598	0.122081445357876	0.308793362666477	0.223879241841622	-0.132502045842437	-0.201395743845334	0.50254942278838	0.35173540686854	0.207699619177544	0.086512829675098	-0.34814524629867	0.105288047549966	-0.540651080456153	-0.936707930736059	-1.35160473051878	0.75761	0.85729	0.85714	0.70688	0.81564	0.89664	0.54445	0.44438	0.076881	no
human_lncrna_fused_10928_1	human_lncrna_fused_10928	lncRNA_gRNA	301	451	363	554	198	256	425	365	493	583	478	150	319	565	440	377	416	175	125	0.3223608556243	0.585304509724239	1.09574692338221	0.083856746696017	0.131028897553534	0.619464988026686	0.609591366321082	0.530804995097622	1.02846929864535	0.730143564693768	-0.785452465190744	0.125552652855562	1.04922798833581	0.952174855085897	0.43705313379659	0.725748421618889	-0.362335993851125	-0.810960863755918	0.96971	0.99029	0.95307	0.99862	0.9998	0.37841	1	0.9945	0.24019	no
human_lncrna_fused_10928_2	human_lncrna_fused_10928	lncRNA_gRNA	282	431	121	40	13	160	247	208	389	273	200	69	475	159	94	142	131	104	318	0.34813978898598	-0.791185994422795	-2.12935097577741	-2.84707384472679	-0.40846360353011	-0.0321157704303	-0.06800481447163	0.294083724010852	0.07325290290631	-0.362071017466512	-1.63849423791466	0.75891041405893	-0.580163338193255	-1.01746893608143	-0.772793340260279	-0.734316556762082	-0.944764032897726	0.519566824877938	0.50908	0.010256	0.42179	0.78472	0.50587	0.64644	0.09954	0.086489	0.60844	no
human_lncrna_fused_10933_1	human_lncrna_fused_10933	lncRNA_gRNA	211	171	382	397	130	93	298	134	262	176	242	135	199	314	107	213	112	368	197	-0.485284885084713	1.12854224280441	1.10514887851909	-0.004466103739194	-0.713225166684496	0.606060685893029	-0.26031448161475	0.148095007705198	-0.123354334286553	0.275416661052279	-0.446701937930049	-0.031159584691301	0.710556104728135	-0.470446450388068	0.13887276761787	-0.547267252497219	1.11763326276926	0.256183265703162	0.97512	0.98009	0.71615	0.55043	0.69339	0.41439	0.85573	0.46278	0.99217	no
human_lncrna_fused_10933_2	human_lncrna_fused_10933	lncRNA_gRNA	418	368	161	185	429	215	253	188	347	279	515	294	580	318	251	264	144	213	216	-0.401163520427258	-0.957724401097007	-0.848068919499913	0.703465619147186	-0.551463739132582	-0.534689066253388	-0.737464045107481	-0.39563512364095	-0.432199548871108	0.386560648544252	-0.343704558261045	0.501490880937785	-0.192006917448956	-0.268375650542755	-0.49445179828634	-1.14773699784839	-0.547718120359	-0.540488178441	0.099747	0.79343	0.15219	0.053476	0.68413	0.80274	0.42531	0.059698	0.24682	no
human_lncrna_fused_10933_3	human_lncrna_fused_10933	lncRNA_gRNA	225	170	79	199	16	184	236	113	157	274	194	106	107	182	44	117	134	70	18	-0.577166920405644	-1.01617225600194	0.083687094709851	-2.38921545831688	0.076235783834989	0.207492079882289	-0.561828404552786	-0.598160520428598	0.378733922973127	-0.101474050792286	-0.832013161996983	-0.899979388051192	-0.103793727172284	-1.59781336325632	-0.71542134580557	-0.404840577796643	-1.12441646376677	-2.46749508535744	0.10026	0.22864	0.76768	0.079193	0.75823	0.084272	0.14782	0.17367	0.031728	no
human_lncrna_fused_10933_4	human_lncrna_fused_10933	lncRNA_gRNA	255	199	222	24	164	135	250	224	378	406	269	227	167	292	240	85	105	121	143	-0.543023382625317	0.137670290698289	-2.46506543690557	0.052738805168622	-0.494499598783341	0.118673883316392	0.165977545031334	0.389686173749713	0.748828417036818	0.166651361814713	-0.021730754186803	-0.509080021341824	0.361335417087336	0.340160430274731	-1.26785571171992	-0.878107416498617	-0.619148893338199	-0.415570636901544	0.45865	0.2143	0.47329	0.92345	0.96032	0.3943	0.93248	0.035601	0.27035	no
human_lncrna_fused_10934_1	human_lncrna_fused_10934	lncRNA_gRNA	181	199	47	115	59	125	197	99	155	152	88	116	223	100	111	197	145	91	39	-0.092892712949807	-1.32021004717709	-0.340448949233269	-0.794319072003356	-0.143029775598676	0.252130747040966	-0.442882362116336	-0.330061912115618	-0.112798849604713	-0.806204118622459	-0.436875510167353	0.318304270556248	-0.578498175829755	-0.224377970114969	0.235536843330017	-0.019313849442117	-0.525323026106021	-1.49307695735424	0.18259	0.28987	0.68477	0.19157	0.29324	0.60791	0.30259	0.7353	0.12322	no
human_lncrna_fused_10934_2	human_lncrna_fused_10934	lncRNA_gRNA	271	570	320	279	172	207	362	208	405	387	569	226	235	225	175	512	230	328	366	0.785380587882875	0.55289314136122	0.290105731201918	0.035227291864313	-0.014154129046032	0.53970440786043	-0.014672467649865	0.402328873283997	0.601626332097456	1.11347140899078	-0.10887805007402	-0.143662734872405	-0.070652730907531	-0.164806341349131	1.00116022433093	0.057327652379174	0.627252139027166	0.766500505438533	0.99643	0.78905	0.89393	0.87103	0.99964	0.50592	0.53836	0.99459	0.9897	no
human_lncrna_fused_10934_3	human_lncrna_fused_10934	lncRNA_gRNA	361	527	414	294	384	278	317	373	404	272	408	246	336	568	369	591	173	428	465	0.289652307750552	0.520741841072964	-0.026190818418893	0.749175184196059	-0.003319426775345	-0.029156918415439	0.393096816964659	0.011463947499215	-0.265851646523482	0.264996969855832	-0.383199910717315	-0.050376320990699	0.81018193065131	0.461213395308632	0.813706107649709	-0.708407385100001	0.60782650034201	0.711294861774698	0.96294	0.94296	0.63081	0.89738	0.66442	0.42459	0.99788	0.89059	0.9884	no
human_lncrna_fused_10937_1	human_lncrna_fused_10937	lncRNA_gRNA	252	203	269	122	56	83	76	97	247	141	274	197	268	225	69	289	86	221	181	-0.501718399562679	0.412864907193129	-0.700552408819844	-1.2900523862487	-1.08636051414817	-1.3679097716395	-0.902480447819403	-0.16447952051334	-0.64289567651596	0.207189755360895	-0.193524367474041	0.128701153319739	0.026381948114513	-1.24133674012706	0.312737958998444	-1.10624645547653	0.186932308484653	-0.091036955011275	0.65031	0.13455	0.026341	0.11137	0.47726	0.60802	0.23959	0.39975	0.67517	no
human_lncrna_fused_10937_2	human_lncrna_fused_10937	lncRNA_gRNA	472	1284	519	358	391	622	727	500	729	397	469	782	534	357	259	517	513	641	390	1.16755076995574	0.467635794762855	-0.124554804052835	0.406454823633906	0.745734057023831	0.753800845112635	0.432426490828745	0.459427840227219	-0.11872630186033	0.089434546035272	0.844355902888921	0.21915662031918	-0.201117682850615	-0.393024228676095	0.259249707820225	0.402900768541044	0.8051332317211	0.098929440942803	0.99999	0.82875	0.99986	0.9961	0.64286	0.99565	0.35926	0.9542	0.96175	no
human_lncrna_fused_10937_3	human_lncrna_fused_10937	lncRNA_gRNA	337	389	175	144	72	128	97	390	513	331	147	191	190	106	290	176	267	58	186	-0.031858258835611	-0.554049476490737	-0.880241615831719	-1.3802879602673	-0.938024687303736	-1.47051676037248	0.548337971982402	0.432768159025593	0.093789784169439	-1.00103163647587	-0.625088761757583	-0.717222018945109	-1.33252737267577	0.222909725295577	-0.737209704849785	-0.035314229642402	-1.88211470009445	-0.445857588870274	0.35255	0.092081	0.021391	0.99591	0.31095	0.11836	0.31603	0.28873	0.10166	no
human_lncrna_fused_10939_1	human_lncrna_fused_10939	lncRNA_gRNA	238	617	119	95	157	120	235	278	250	203	152	475	192	171	235	147	163	112	199	1.06803318697779	-0.586025395764592	-0.934937259392139	0.086221589003585	-0.553458575594595	0.127555897849034	0.550035164631754	-0.072640375101243	-0.095339186267441	-0.491521871709252	1.07554684876185	-0.236710474716576	-0.259478189501375	0.403321790658098	-0.502426611075514	-0.225895129141429	-0.625432191340085	0.11088662428935	0.96109	0.41079	0.45601	0.91257	0.37741	0.98439	0.75978	0.29123	0.46325	no
human_lncrna_fused_10939_2	human_lncrna_fused_10939	lncRNA_gRNA	182	168	86	378	273	83	101	155	193	144	245	253	263	94	88	118	201	130	154	-0.314985331537003	-0.637131814736937	1.23001724213775	1.18788556963669	-0.659112776560366	-0.603389070701487	0.120844166450789	-0.0586127306686	-0.188904073908828	0.484424660630185	0.566177925798681	0.530715222088731	-0.660603577921571	-0.521218382425302	-0.427804546092829	0.4015469023127	-0.084404068243961	0.123813757631616	0.23839	0.99998	0.15801	0.6445	0.76331	0.97464	0.18843	0.66928	0.64122	no
human_lncrna_fused_10941_1	human_lncrna_fused_10941	lncRNA_gRNA	329	141	362	24	124	128	56	154	101	45	35	145	99	106	91	231	121	87	127	-1.31808051361005	0.461238511879106	-2.80764686582044	-0.659317574468441	-0.90542879238725	-2.0675946319882	-0.673190117103718	-1.64286700726992	-2.3185945527283	-2.57699161957117	-0.949017145788771	-1.50209197156625	-1.29993147775928	-1.26555377601793	-0.34642830416894	-1.04311290411694	-1.37295542662406	-0.910933436979468	0.45117	0.057687	0.012206	0.0037392	0.0019229	0.023878	0.020715	0.11055	0.078064	no
human_lncrna_fused_10941_2	human_lncrna_fused_10941	lncRNA_gRNA	322	552	72	244	381	216	230	275	284	339	379	374	162	199	258	307	225	220	239	0.508886593569228	-1.60530548241471	-0.123276867956633	0.893556126022815	-0.189314657480248	-0.306262028985094	0.130130245898385	-0.308669057555509	0.188097454645644	0.319011886068942	0.340504457610535	-0.861543748008446	-0.465753639410707	0.124966056017271	0.065431964334484	-0.204328004780185	-0.148370556198647	-0.048318232871266	0.42771	0.95681	0.38295	0.5149	0.86202	0.49501	0.51803	0.57595	0.55608	no
human_lncrna_fused_10941_3	human_lncrna_fused_10941	lncRNA_gRNA	289	593	279	302	73	219	349	348	459	340	334	195	250	362	177	314	284	178	195	0.753831648634651	0.279213281600168	0.311612281832895	-1.15579035012891	-0.024903550615763	0.40333658801887	0.598580096528819	0.487323888070514	0.338015634837769	0.292108481579349	-0.390246611553408	-0.147590607130707	0.487122535636565	-0.23600482329445	0.241964558442709	0.256146067424364	-0.285086320615385	-0.175407041414958	0.98436	0.47249	0.83769	0.99751	0.89247	0.37529	0.82263	0.87909	0.45009	no
human_lncrna_fused_10945_1	human_lncrna_fused_10945	lncRNA_gRNA	234	374	194	122	631	406	215	231	204	196	123	300	341	264	239	188	228	185	139	0.404197754283178	0.07168680890784	-0.602184220091839	2.0299354588246	1.10058031207949	0.031645961668692	0.321521327999031	-0.315963844045815	-0.119043986917685	-0.736068142968971	0.467179504491472	0.552620586556397	0.33910726737603	0.448630969695086	-0.161816438563657	0.241008575714732	0.047705089250557	-0.338146042553663	0.84521	1	0.99547	0.66177	0.29763	0.97384	0.94745	0.68986	0.52111	no
human_lncrna_fused_10945_2	human_lncrna_fused_10945	lncRNA_gRNA	288	492	253	392	134	164	279	131	333	174	372	114	114	227	90	180	56	173	160	0.501016573813698	0.151032867397647	0.674306305167041	-0.378010959015182	-0.404374145578561	0.10353386117662	-0.702722937062295	0.055262144681343	-0.55153613998318	0.444011745816249	-1.07141065091164	-1.15163108773132	-0.140462412780768	-1.09947897658307	-0.495648021314343	-1.78068363294818	-0.318079446285416	-0.432106191918995	0.91814	0.84113	0.50203	0.25919	0.65709	0.035649	0.19487	0.038677	0.34906	no
human_lncrna_fused_10956_1	human_lncrna_fused_10956	lncRNA_gRNA	205	252	158	121	40	237	166	165	220	294	287	156	190	102	205	193	145	83	173	0.051686982052075	-0.024703479420729	-0.438456996384422	-1.39792165304913	0.537229629540339	-0.133354727372692	0.047891377180843	-0.043765864858031	0.596175408097841	0.542158943726375	-0.224589776550232	-0.053809301206464	-0.716240437181691	0.415775993056238	0.046695305553614	-0.181209125210341	-0.799232625393698	0.121697522311329	0.62684	0.17536	0.84217	0.60903	0.97186	0.49239	0.60713	0.56381	0.42169	no
human_lncrna_fused_10956_2	human_lncrna_fused_10956	lncRNA_gRNA	193	187	175	96	218	258	164	227	298	111	150	159	171	199	280	213	376	222	95	-0.255570511845954	0.188041139272353	-0.646941705153671	0.803716706491857	0.730821743727872	-0.070364860352666	0.550785349350895	0.435937987003521	-0.590600108717202	-0.233200666845621	-0.121401761851214	-0.111692727988977	0.21460274553727	0.916972684671344	0.255336981079635	1.17519760039006	0.544156012201016	-0.566234762399227	0.59478	0.82389	0.92674	0.98811	0.30028	0.51015	0.99044	0.99915	0.69611	no
human_lncrna_fused_10957_1	human_lncrna_fused_10957	lncRNA_gRNA	244	400	239	276	230	198	151	187	196	49	238	164	132	205	81	145	183	72	77	0.43981280789085	0.295631794794364	0.41536288478412	0.568509357422819	0.066418400068526	-0.484977138533044	-0.016517488203859	-0.423104977616692	-1.83034267678392	0.061397030560059	-0.389712845694127	-0.748728148816599	-0.054389763037233	-1.0066875101422	-0.552924814964676	-0.107043787586666	-1.19857721411382	-1.12917975448887	0.92428	0.94984	0.44653	0.34189	0.1863	0.18424	0.25282	0.32573	0.076701	no
human_lncrna_fused_10957_2	human_lncrna_fused_10957	lncRNA_gRNA	167	86	298	175	223	26	128	129	360	156	181	294	311	97	106	156	299	300	264	-1.00272661524569	1.09034285080382	0.301943176873414	1.02139461499685	-1.77985532052643	-0.199748161103865	-0.005848179196608	0.877200301581015	0.024066440420383	0.195710508488421	0.879365988015104	0.867161054065924	-0.511931222928076	-0.179026428682906	0.035690530328335	1.04752010587548	1.13977641164135	0.953642471156349	0.91327	0.9827	0.11047	0.9864	0.69767	0.99933	0.34262	0.99085	0.99979	no
human_lncrna_fused_10957_3	human_lncrna_fused_10957	lncRNA_gRNA	247	344	225	131	222	245	218	212	240	311	224	462	94	170	284	253	270	140	92	0.219699274115337	0.19811943933925	-0.583704524631119	0.503987329088691	0.336277361507978	-0.021679266250468	0.134514160045225	-0.175659303442983	0.426583305572699	-0.035440685331166	0.98781654192174	-1.17881945634881	-0.316375991974995	0.61188314598234	0.160175096271862	0.397435127748139	-0.389471433793546	-0.930174173454568	0.81937	0.70595	0.79605	0.59552	0.81029	0.87559	0.85429	0.89259	0.21404	no
human_lncrna_fused_10957_4	human_lncrna_fused_10957	lncRNA_gRNA	141	93	78	40	119	72	30	64	157	324	139	90	101	132	162	157	43	70	153	-0.699822914415126	-0.428972613634774	-1.226421514842	0.397966684903846	-0.50320605149031	-1.57156593733487	-0.646229439309424	0.0042145007169	1.20817356118966	0.071495485202622	-0.427089350986071	-0.367215572072356	0.084660602191896	0.582772260444724	0.258524924139208	-1.13174911742193	-0.522041442621271	0.440628345843417	0.20385	0.49185	0.079897	0.28184	0.98948	0.29373	0.90874	0.3659	0.64696	no
human_lncrna_fused_10958_1	human_lncrna_fused_10958	lncRNA_gRNA	196	273	182	92	23	473	253	203	298	210	222	92	74	172	184	181	181	119	134	0.215741988250115	0.2197420519205	-0.718772218033966	-1.89678282820278	1.54574638722836	0.481516728110551	0.38092469504105	0.41586261372329	0.204535845549725	0.257085517836465	-0.822365110732125	-1.15169873922879	0.003270744667288	0.329930823808138	0.021300908770814	0.166650539510055	-0.293513705608594	-0.152673508331742	0.80897	0.096568	1	0.96598	0.80394	0.068207	0.80571	0.72253	0.45193	no
human_lncrna_fused_10958_2	human_lncrna_fused_10958	lncRNA_gRNA	306	388	385	209	63	365	383	96	231	587	299	298	302	201	261	212	134	188	180	0.095284730418843	0.644366813311216	-0.261666873204063	-1.41103562208166	0.594558192631456	0.45385186679434	-1.17556907615132	-0.512779142221255	1.01579481629379	0.064758790918137	0.099433643762438	0.029188661586908	-0.383647683895728	0.209607850022755	-0.362348572111059	-0.815334586576146	-0.28960535185433	-0.358677048259559	0.94954	0.20035	0.98619	0.019026	0.99109	0.70768	0.60516	0.14868	0.38206	no
human_lncrna_fused_10958_3	human_lncrna_fused_10958	lncRNA_gRNA	243	478	174	214	555	392	212	257	292	202	312	388	344	412	265	246	207	181	157	0.688398301724953	-0.122315102584178	0.078484870859323	1.79875579169357	1.00191752087514	-0.036998056447939	0.415683547913542	0.105946021280953	-0.129418318018681	0.431100399730958	0.768543655806327	0.514525562406179	0.896907492758412	0.538987846532725	0.144271222384515	0.061788314480543	-0.031304250019161	-0.229884201408085	0.90791	0.99999	0.98816	0.91182	0.77874	0.99384	0.99855	0.74254	0.52625	no
human_lncrna_fused_10958_4	human_lncrna_fused_10958	lncRNA_gRNA	333	461	150	222	293	329	243	355	349	424	238	243	271	263	207	352	309	203	218	0.215709925944177	-0.739587759497528	-0.295583634349627	0.483407408418523	0.337049276442206	-0.278347683587274	0.434607144303841	-0.077469921319275	0.449654076154579	-0.356229651152411	-0.289825148529889	-0.231101092926521	-0.139110767681264	-0.218399218605455	0.206362286604308	0.179771823063431	-0.301713035795735	-0.217720071138967	0.43489	0.78973	0.7124	0.87949	0.73878	0.37532	0.4784	0.84538	0.4284	no
human_lncrna_fused_10968_1	human_lncrna_fused_10968	lncRNA_gRNA	499	1171	893	260	267	763	578	652	1232	883	673	591	1179	932	785	854	833	490	774	0.960386143182191	1.15483689670662	-0.637771071882134	-0.199317673256283	0.95677497396408	0.355410354568285	0.727758957605372	1.12108578407014	0.920274418298435	0.515851451467192	0.374502942031041	1.25559670032999	1.06192618749144	1.07445121272275	0.885917390440349	1.00730374969397	0.351525542633747	0.982000705048868	1	0.35559	0.99959	1	0.99962	0.99999	1	1	0.99451	no
human_lncrna_fused_10968_2	human_lncrna_fused_10968	lncRNA_gRNA	294	258	221	314	180	161	190	155	257	152	146	99	266	89	157	171	200	182	267	-0.396246418119489	-0.05901164839142	0.341726427577636	-0.013059625034873	-0.456319600540108	-0.436167056962859	-0.512787361701059	-0.318474072003146	-0.753551462910198	-0.825159452667847	-1.27166548552233	-0.087723204739119	-1.35984389546062	-0.417416395885853	-0.590096920356107	-0.238713018578877	-0.27873237079679	0.224680686639733	0.40466	0.79953	0.22846	0.14388	0.10618	0.17225	0.089794	0.24883	0.63196	no
human_lncrna_fused_10969_1	human_lncrna_fused_10969	lncRNA_gRNA	232	413	128	141	89	209	216	168	365	224	275	199	310	288	35	196	214	68	127	0.550118398427591	-0.459492364343498	-0.406627686931182	-0.616707674051217	0.205469282686606	0.049155765407299	-0.091190257839882	0.467675635918606	0.068669297197404	0.321818202848006	-0.070509134013023	0.434583769723612	0.468112784002175	-1.87524623614174	-0.095797715212806	0.167530280987721	-1.19879221473898	-0.442866368275853	0.74682	0.30806	0.75689	0.86543	0.79392	0.81666	0.38851	0.67734	0.16573	no
human_lncrna_fused_10969_2	human_lncrna_fused_10969	lncRNA_gRNA	148	273	72	71	46	61	31	117	175	171	27	161	116	79	23	98	76	12	118	0.57623402972796	-0.58453242926912	-0.66541934876025	-0.824219032832713	-0.756180971895403	-1.60336958495748	0.023483470686136	0.080425397521464	0.29611779079874	-1.7554317803232	0.235126662653025	-0.260101165488734	-0.602801715784848	-1.685575086681	-0.39085478923675	-0.561788169726351	-2.19888622822751	0.045349462513092	0.69749	0.21295	0.051005	0.65759	0.31489	0.61763	0.063902	0.23095	0.20158	no
human_lncrna_fused_10972_1	human_lncrna_fused_10972	lncRNA_gRNA	376	337	215	320	198	545	332	190	422	229	310	363	223	265	213	391	299	219	237	-0.374676685556706	-0.429613210643057	0.033906906521486	-0.218140978534174	0.872647982517043	-0.021686107395639	-0.578365371975817	0.015424411629322	-0.551792144902783	-0.166052851138112	0.088681113951726	-0.65614544778408	-0.294243331888762	-0.345343721123661	0.185158362291242	-0.030501613353041	-0.365370320484227	-0.270543901210689	0.23905	0.60711	0.98584	0.26961	0.30821	0.39538	0.34139	0.74644	0.38621	no
human_lncrna_fused_10972_2	human_lncrna_fused_10972	lncRNA_gRNA	297	263	125	218	159	218	196	250	493	222	278	171	388	222	253	226	195	339	313	-0.384644182222326	-0.819523608216671	-0.165202179043983	-0.192884947834409	-0.067795719968383	-0.40898967768899	0.10985970499825	0.548833551926259	-0.273015581491859	0.006654502405134	-0.598530600344706	0.410595921092987	-0.211560076941082	0.207489396739342	-0.237266560720852	-0.285990456677581	0.54963120214504	0.428133618659393	0.15019	0.52437	0.40177	0.96401	0.50689	0.63109	0.67696	0.36595	0.94976	no
human_lncrna_fused_10972_3	human_lncrna_fused_10972	lncRNA_gRNA	231	242	129	216	100	245	124	104	267	269	388	214	201	221	343	178	96	145	125	-0.158411395746612	-0.443835940718026	0.157983924920686	-0.463299547627516	0.425054087646541	-0.66207534844255	-0.700607999852743	0.053898288472424	0.319178918723041	0.795860587542466	0.031166762180404	-0.137318307368585	0.117917729749743	0.960143492141839	-0.216126126381883	-0.857323604914431	-0.255205373084813	-0.457442403697775	0.34454	0.56087	0.61046	0.27043	0.9776	0.57779	0.99178	0.19878	0.36273	no
human_lncrna_fused_10977_1	human_lncrna_fused_10977	lncRNA_gRNA	156	208	112	82	51	77	165	136	103	134	195	115	512	260	168	148	106	179	85	0.154466124611924	-0.113552808418509	-0.563114069735202	-0.773630518670522	-0.551412719191464	0.211227761336623	0.148939162944486	-0.63663691506361	-0.082417521053286	0.379954167716803	-0.257085009489161	1.63807805771779	0.845041751763166	0.50307189012693	0.055186738758232	-0.225704481878951	0.530513725911267	-0.428420197492822	0.62604	0.24152	0.50119	0.36992	0.7369	0.99987	0.99449	0.54112	0.71774	no
human_lncrna_fused_10977_2	human_lncrna_fused_10977	lncRNA_gRNA	187	246	148	98	154	95	193	175	366	163	204	299	185	174	203	155	59	132	61	0.139772301756687	0.009878394276216	-0.580735376681639	0.376779799824921	-0.529588377502274	0.182945601030667	0.24500699040492	0.753821628245917	-0.065238042307948	0.206492652498305	0.756443106643402	0.031174549828739	0.079425018125553	0.522312245437142	-0.118349896012111	-1.15189326313247	-0.099874572929936	-1.05155503128708	0.68155	0.62593	0.49527	0.99112	0.67486	0.94325	0.9014	0.18565	0.27804	no
human_lncrna_fused_10977_3	human_lncrna_fused_10977	lncRNA_gRNA	145	219	51	17	23	38	48	147	164	174	55	68	126	68	77	88	92	26	31	0.313551894989958	-0.949147349740291	-1.99832963326989	-1.51046546708262	-1.23999283397034	-1.15476024795644	0.342018253053219	0.023964037999913	0.344504560386641	-1.05132299958589	-0.787205360993653	-0.132185414182056	-0.749742993536757	-0.393317324937489	-0.49373726279001	-0.30728794943029	-1.5896096989056	-1.43581360744842	0.43886	0.040755	0.042754	0.81138	0.44804	0.27737	0.20777	0.27745	0.041392	no
human_lncrna_fused_10977_4	human_lncrna_fused_10977	lncRNA_gRNA	380	538	250	433	176	407	443	265	414	234	323	366	367	203	669	342	292	227	273	0.248110038226312	-0.241006120346287	0.436072211062044	-0.391424571336208	0.451083815058191	0.360350177397057	-0.145589365119322	-0.025183093959126	-0.537493616597605	-0.124711761497431	0.085504558595424	-0.000053959726812991	-0.664793969135865	1.22340572106859	-0.012847684552624	-0.077263170052673	-0.331552365802621	-0.093232777046755	0.66903	0.74626	0.96657	0.4988	0.33142	0.69806	0.9946	0.60258	0.46886	no
human_lncrna_fused_10981_1	human_lncrna_fused_10981	lncRNA_gRNA	225	196	149	315	395	186	150	272	379	253	240	187	204	257	204	359	297	317	279	-0.396532708549175	-0.223354414600101	0.702642925096464	1.42331680025181	0.09057077200062	-0.38619840298966	0.594591327117147	0.559225031131156	0.271568749917054	0.179846743000405	-0.111695451231924	-0.083146495996805	0.354723496396507	0.286929643124387	0.758238146042167	0.650611179041798	0.827600063571067	0.641117728020952	0.33521	0.99994	0.49919	0.9973	0.81171	0.53119	0.91193	0.99796	0.99169	no
human_lncrna_fused_10981_2	human_lncrna_fused_10981	lncRNA_gRNA	213	480	128	175	233	104	107	203	122	80	122	219	106	346	166	69	72	225	188	0.868086796012708	-0.346907590104226	-0.013689079662283	0.765623526294454	-0.587242123568262	-0.737895855160976	0.272157190417563	-0.837191621435533	-1.11127856632861	-0.622277022331187	0.168660232732711	-0.83922934589906	0.830754970067363	0.084683946045166	-1.27037779333475	-1.09436576239139	0.433378052442384	0.181588121819154	0.92297	0.91986	0.13927	0.37744	0.11079	0.39335	0.97641	0.02935	0.85745	no
human_lncrna_fused_10982_1	human_lncrna_fused_10982	lncRNA_gRNA	470	13	50	429	441	352	488	94	143	561	241	633	473	199	154	121	56	325	221	-3.9355336459882	-2.53465045072824	0.131147676200445	0.580639031605627	-0.04178105552126	0.202405916546255	-1.78777005468991	-1.71148357967389	0.366274043831888	-0.811393668844163	0.553325273790831	0.056842318352148	-0.983147365463056	-1.08295478056158	-1.67043721906294	-2.44863503141861	-0.134945419292455	-0.671224637804426	0.000061568	0.94221	0.75953	0.00002102	0.5383	0.94317	0.032397	0.00064214	0.341	yes
human_lncrna_fused_10982_2	human_lncrna_fused_10982	lncRNA_gRNA	361	22	0	518	329	90	86	48	35	150	292	364	340	32	135	3	13	348	251	-3.2662834850958	-4.17894274975545	0.755437354925832	0.534056698627455	-1.47259801571079	-1.70793918219622	-2.20358987291774	-2.85986315611692	-1.0486350527209	-0.191508836343352	0.148004783374907	-0.034273494990633	-2.72848897483419	-0.892496181576444	-3.96913403746616	-3.36514596171561	0.321268264837757	-0.137356617023078	0.000045311	0.99095	0.0055617	0.0000036135	0.17729	0.71245	0.0090558	0.000031401	0.73198	no
human_lncrna_fused_10985_1	human_lncrna_fused_10985	lncRNA_gRNA	399	537	426	341	230	458	294	254	280	425	426	475	368	393	179	216	370	333	157	0.178773328133867	0.423615634211917	0.039757760654457	-0.095696311962933	0.548437207640093	-0.268263368526168	-0.269894452778023	-0.61967182710023	0.206325579300665	0.187693597351573	0.378312925062218	-0.063106060813247	0.162123246338132	-0.659091703914061	-0.698603873845352	0.180546915553061	0.123787723001985	-0.899542337539726	0.92406	0.6617	0.85404	0.10995	0.83666	0.83068	0.46511	0.43024	0.39696	no
human_lncrna_fused_10985_2	human_lncrna_fused_10985	lncRNA_gRNA	373	557	170	305	113	347	576	471	628	950	265	306	513	250	208	406	366	249	283	0.321400744075733	-0.730405285421301	-0.020737999409246	-0.950828554681136	0.255956601608717	0.750799989012229	0.672360707143231	0.574796771870384	1.42383764600785	-0.366859180181754	-0.133452877015223	0.486766561852061	-0.36173898013744	-0.366334162567626	0.247917545291045	0.257735857191876	-0.18115926890142	-0.01879415759896	0.51383	0.35354	0.98987	0.99979	0.99957	0.85479	0.30402	0.89794	0.55873	no
human_lncrna_fused_10985_3	human_lncrna_fused_10985	lncRNA_gRNA	348	240	230	195	240	424	305	208	363	381	194	71	124	363	334	236	184	149	260	-0.719285931652448	-0.233571988360812	-0.527991765128071	0.149198349753413	0.62784389613689	-0.031697141461528	-0.352226749598282	-0.084085026583098	0.242610394067102	-0.686250425708848	-1.89032667520785	-1.30401611861526	0.239627729535363	0.373429884950593	-0.394123502303572	-0.577336179557283	-0.769843442577521	-0.039628926307596	0.20806	0.55334	0.9347	0.32025	0.48912	0.0076072	0.92655	0.18839	0.35909	no
human_lncrna_fused_10989_1	human_lncrna_fused_10989	lncRNA_gRNA	150	248	139	180	71	141	284	138	121	234	161	179	193	501	385	110	158	26	70	0.432827516183711	0.211184747045781	0.475598529741545	-0.331809401532474	0.251979034577796	0.980797136663879	0.21747853858731	-0.394851469670449	0.691651595284647	0.180889067566929	0.355602618758185	0.3687496331544	1.79429635095059	1.67917726651169	-0.26714490936942	0.332181051316201	-1.63239859313968	-0.610076601879708	0.86708	0.7191	0.99033	0.52509	0.9197	0.89571	1	0.67747	0.10258	no
[truncated: 129,520 more rows]
[truncated: 1 more columns]
